# Supplementary material for: A dyadic stimulus set of audiovisual affective displays for the study of multisensory, emotional, social interactions
Source: Behav Res Methods. 2015 Nov 5;48(4):1285–95. doi: 10.3758/s13428-015-0654-4 (PMC5101291; doi:10.3758/s13428-015-0654-4)
Supplement: Supplementary file 1 — (ZIP 270 MB) [file 13428_2015_654_MOESM1_ESM.zip › supplementary_material_2_stimuli_set_files/C/C25.txt]

361.413635	9.792679	935.554810	394.123047	197.241013	929.534851	480.368195	-7.102102	496.022552	525.088379	184.093231	481.863312	501.044739	0.650736	77.498985	573.693176	158.012299	92.098984	416.090210	-49.748821	1403.582275	450.445618	256.216919	1400.894531	361.578400	108.816566	1384.578125	364.259125	115.479980	1658.157104	450.517090	-132.056091	1123.396118	498.642944	320.730591	1129.030029	345.514923	-132.949966	879.363647	376.562042	318.242523	874.209473	370.692841	107.951820	1032.195557	-664.078308	183.033661	856.078308	-644.854858	-16.628489
361.416565	9.813782	935.551880	394.133057	197.264587	929.536072	480.381714	-7.108403	496.031342	525.094116	184.100525	481.852539	501.042877	0.682040	77.470184	573.710999	158.002563	92.122543	416.117981	-49.723923	1403.582886	450.459991	256.229828	1400.862183	361.596100	108.835236	1384.579590	364.222534	115.521332	1658.153198	450.512695	-132.008408	1123.393799	498.633270	320.766144	1128.997437	345.451172	-132.896500	879.364563	376.436096	318.122040	874.228821	370.699097	107.972206	1032.194702	-663.959778	183.013641	856.056458	-644.687256	-16.644272
361.416077	9.806563	935.556824	394.150116	197.246506	929.524414	480.384796	-7.094333	496.027130	525.124207	184.095795	481.848328	501.026642	0.665231	77.511429	573.669861	157.931900	92.111618	416.120056	-49.717033	1403.587646	450.466614	256.252899	1400.863647	361.602386	108.865082	1384.575317	364.177002	115.571732	1658.136475	450.481537	-131.969437	1123.387939	498.591583	320.730011	1128.983521	345.410706	-132.834473	879.371643	376.302521	318.253387	874.198669	370.709290	107.968933	1032.191162	-663.823669	183.008163	856.048889	-644.499451	-16.642441
361.432251	9.843566	935.556946	394.156219	197.272125	929.525940	480.402527	-7.089943	496.016602	525.145691	184.118439	481.856964	501.062469	0.660361	77.477356	573.717163	157.982391	92.125870	416.152710	-49.704460	1403.561401	450.473236	256.279205	1400.852539	361.615967	108.868202	1384.575684	364.135681	115.611191	1658.137695	450.460663	-131.935791	1123.366943	498.556763	320.706360	1128.935547	345.351898	-132.767151	879.394287	376.192627	318.167145	874.212219	370.722198	107.999107	1032.192139	-663.694214	183.039230	856.034546	-644.355835	-16.628307
361.432281	9.849524	935.558350	394.170197	197.327087	929.540283	480.387665	-7.078923	496.012695	525.149780	184.121307	481.883148	501.051422	0.673509	77.481125	573.734436	157.986450	92.144089	416.164459	-49.683929	1403.565674	450.479492	256.288513	1400.839233	361.646057	108.906120	1384.559937	364.095612	115.657585	1658.113281	450.440765	-131.898010	1123.364014	498.585144	320.734375	1128.944946	345.306610	-132.724533	879.404663	376.043304	317.873871	874.283325	370.730530	108.021843	1032.200439	-663.553406	183.033691	856.029907	-644.198853	-16.609118
361.446198	9.861103	935.542419	394.183838	197.350983	929.532227	480.381195	-7.075534	496.003723	525.143616	184.124893	481.866028	501.030731	0.665553	77.490425	573.698181	157.942108	92.116669	416.179871	-49.648647	1403.585449	450.491882	256.328003	1400.811035	361.654999	108.903923	1384.549927	364.066895	115.762161	1658.109863	450.421509	-131.883774	1123.381836	498.549500	320.745636	1128.894653	345.252716	-132.672409	879.399902	375.926300	317.798096	874.299866	370.746765	108.034660	1032.188843	-663.440674	183.026138	856.013306	-644.039246	-16.640249
361.447632	9.855181	935.547180	394.189026	197.328247	929.515564	480.400879	-7.067982	496.010223	525.127197	184.121368	481.862396	501.042328	0.654693	77.485809	573.687012	157.958725	92.124496	416.187103	-49.631298	1403.593628	450.491974	256.355988	1400.813599	361.668030	108.918892	1384.546509	364.033844	115.795082	1658.096924	450.423370	-131.850189	1123.376953	498.497894	320.696625	1128.842651	345.219666	-132.628204	879.421814	375.815704	317.936188	874.265503	370.748474	108.032501	1032.182251	-663.319763	183.040314	855.997009	-643.913940	-16.617329
361.454895	9.862047	935.546021	394.181183	197.351257	929.517090	480.385254	-7.046421	496.010956	525.145752	184.142349	481.873932	501.033203	0.677320	77.502502	573.728027	158.002136	92.132576	416.201996	-49.615601	1403.602905	450.519073	256.379639	1400.773071	361.688599	108.948212	1384.565674	363.999603	115.835335	1658.096924	450.409454	-131.816116	1123.381104	498.488586	320.706970	1128.809814	345.183533	-132.580627	879.430542	375.707825	317.860779	874.278748	370.747986	108.045128	1032.182495	-663.161743	183.042709	855.987732	-643.709290	-16.621315
361.463715	9.889196	935.551331	394.180511	197.401337	929.527954	480.387268	-7.045876	496.012207	525.092407	184.155304	481.865387	501.020966	0.670588	77.512733	573.666199	157.957764	92.127045	416.209106	-49.601349	1403.611328	450.529449	256.394653	1400.768555	361.726074	108.977524	1384.559204	363.985443	115.868149	1658.098145	450.409668	-131.790482	1123.399048	498.485229	320.696594	1128.782227	345.157562	-132.529541	879.455811	375.578613	317.579163	874.341980	370.752014	108.079910	1032.190796	-663.039185	183.042603	855.959167	-643.544983	-16.664955
361.472107	9.908059	935.545715	394.167847	197.390442	929.530029	480.369629	-7.027841	496.017059	525.065674	184.141388	481.850403	501.044128	0.681688	77.493591	573.666138	157.977707	92.120491	416.225372	-49.571857	1403.632935	450.535431	256.405975	1400.772095	361.729736	108.992699	1384.557007	363.957886	115.924141	1658.091431	450.368988	-131.732849	1123.377441	498.467102	320.726837	1128.773804	344.899628	-132.507553	879.554932	375.479431	317.507996	874.349121	370.751160	108.079514	1032.189331	-662.893982	183.079681	855.948425	-643.394714	-16.628153
361.465057	9.921240	935.550110	394.165527	197.421021	929.545593	480.351288	-6.990795	496.021118	525.074097	184.171463	481.864807	501.023163	0.685053	77.488945	573.675110	158.007813	92.116051	416.261810	-49.534424	1403.620850	450.584656	256.448792	1400.765015	361.758972	109.037025	1384.554199	363.948639	115.971237	1658.089966	450.394562	-131.686890	1123.378418	498.456818	320.720978	1128.757080	344.893829	-132.454193	879.570190	375.391571	317.459656	874.369873	370.754120	108.093880	1032.200195	-662.466125	183.431427	856.019775	-643.101624	-16.546852
361.468506	9.915254	935.557922	394.176819	197.452316	929.535461	480.379913	-7.003277	496.007324	525.115784	184.242233	481.884399	501.022797	0.674024	77.500191	573.731934	158.042053	92.166199	416.286987	-49.522327	1403.622925	450.610474	256.476135	1400.756714	361.780731	109.045685	1384.555786	363.950104	116.003624	1658.084961	450.391815	-131.660675	1123.370605	498.422485	320.688110	1128.733032	344.869232	-132.415939	879.565918	375.278961	317.411652	874.387268	370.763153	108.115196	1032.198730	-662.297241	183.495102	856.034851	-642.923523	-16.542130
361.475037	9.906593	935.570190	394.176361	197.449875	929.536560	480.384521	-7.006704	496.028259	525.102051	184.255447	481.889771	501.010712	0.676019	77.508942	573.709473	158.031570	92.163795	416.288727	-49.508556	1403.639160	450.615753	256.495880	1400.770142	361.800293	109.065910	1384.566040	363.953491	116.056709	1658.084961	450.417419	-131.626846	1123.380249	498.391968	320.683990	1128.693726	344.862640	-132.388229	879.591675	375.194519	317.364014	874.396179	370.769135	108.114655	1032.205322	-662.184814	183.492538	856.016968	-642.753601	-16.533175
361.520996	9.953773	935.565796	394.188568	197.452850	929.534790	480.376160	-7.012481	496.027496	525.119507	184.274612	481.885895	500.987885	0.684351	77.506462	573.699707	158.018402	92.178162	416.337708	-49.516899	1403.647461	450.650299	256.488800	1400.753174	361.647675	109.218681	1384.599609	363.950684	116.081863	1658.080200	450.430389	-131.604584	1123.381104	498.378723	320.690826	1128.675537	344.866821	-132.384903	879.599670	375.108948	317.296844	874.400940	370.793518	108.138924	1032.202026	-661.977966	183.509109	856.021118	-642.563354	-16.505831
361.517303	9.954854	935.562744	394.181061	197.459732	929.528259	480.398071	-7.021149	496.024323	525.067505	184.280273	481.872070	501.026001	0.673511	77.501915	573.681274	158.005188	92.179520	416.345581	-49.506920	1403.659180	450.663696	256.493164	1400.744141	361.676117	109.242920	1384.610840	363.946442	116.133301	1658.088623	450.447540	-131.560089	1123.390991	498.333954	320.676544	1128.649536	344.875580	-132.337997	879.603821	375.023743	317.274261	874.411072	370.791901	108.143791	1032.197510	-661.815308	183.513123	856.014099	-642.362793	-16.486731
361.516815	9.955434	935.568970	394.176605	197.458130	929.527161	480.389771	-6.979844	496.019989	525.073914	184.266174	481.874115	501.021545	0.674115	77.497955	573.666504	158.016464	92.159584	416.373016	-49.479622	1403.676270	450.689514	256.516510	1400.752808	361.688293	109.253853	1384.608643	363.961670	116.155495	1658.091553	450.458099	-131.539078	1123.397583	498.322968	320.692383	1128.637451	344.880859	-132.320648	879.625610	374.955261	317.234222	874.434814	370.795380	108.146034	1032.200317	-661.673584	183.554947	856.026611	-642.185730	-16.462721
361.533173	9.947335	935.578857	394.178345	197.461685	929.518738	480.397675	-6.999432	496.025055	525.065918	184.279160	481.872284	501.018524	0.674547	77.499474	573.668335	158.026382	92.167397	416.403900	-49.477089	1403.673096	450.693115	256.538483	1400.725464	361.695251	109.259918	1384.612183	363.972656	116.193146	1658.090088	450.482727	-131.502106	1123.402832	498.303345	320.685638	1128.620850	344.890656	-132.286545	879.631897	374.884308	317.180939	874.436890	370.807892	108.152077	1032.200928	-661.492554	183.610077	856.021973	-641.991455	-16.415251
361.515320	9.957328	935.592651	394.133026	197.507278	929.541687	480.383331	-6.950173	496.018616	525.076721	184.263962	481.890808	500.998596	0.677468	77.494133	573.707947	158.040939	92.178177	416.446198	-49.446667	1403.676392	450.697266	256.560486	1400.720093	361.726349	109.290901	1384.596558	363.986511	116.237228	1658.102783	450.512329	-131.489014	1123.405640	498.285461	320.738647	1128.611816	344.907806	-132.289108	879.621582	374.828857	317.150970	874.415833	370.788361	108.171059	1032.220581	-661.621643	183.238586	855.927368	-641.877258	-16.537426
361.528046	9.963184	935.582336	394.125275	197.502304	929.543884	480.382629	-6.948857	496.016663	525.091919	184.271179	481.894714	500.998016	0.677553	77.493996	573.731262	158.059265	92.171982	416.482483	-49.423275	1403.663696	450.687134	256.580841	1400.717041	361.756195	109.298584	1384.599731	364.010651	116.268837	1658.105469	450.530243	-131.466354	1123.392578	498.261932	320.749725	1128.578491	344.931732	-132.280472	879.619263	374.783234	317.134796	874.435669	370.785583	108.165283	1032.216431	-661.170898	183.658676	856.018921	-641.616577	-16.386635
361.549957	9.950968	935.581665	394.134277	197.517487	929.536560	480.420258	-6.973796	496.026917	525.091614	184.277542	481.887665	500.943817	0.711367	77.491020	573.723022	158.060806	92.174545	416.545715	-49.422710	1403.658325	450.684174	256.602112	1400.715576	361.765869	109.305305	1384.595093	364.024414	116.320915	1658.095947	450.552124	-131.455612	1123.378906	498.240387	320.777008	1128.571167	344.973602	-132.289581	879.634827	374.734039	317.128815	874.430237	370.787720	108.171432	1032.211304	-660.991272	183.702042	856.020569	-641.446167	-16.351858
361.554108	9.969741	935.579346	394.126007	197.495132	929.519226	480.416534	-6.969811	496.023712	525.078308	184.251465	481.876282	501.018158	0.686083	77.485909	573.666321	158.014175	92.168182	416.575592	-49.408321	1403.669434	450.669373	256.625336	1400.709839	361.799377	109.307495	1384.584473	364.001160	116.289749	1658.152832	450.638916	-131.495026	1123.401367	498.218201	320.788269	1128.552002	345.220337	-132.252838	879.554138	374.687378	317.098541	874.426331	370.782074	108.178719	1032.200806	-660.814331	183.727295	856.023376	-641.254883	-16.335241
361.562286	9.952919	935.585815	394.132477	197.508972	929.511230	480.413483	-6.959377	496.011993	525.086487	184.264374	481.882507	501.019470	0.683325	77.486687	573.695374	158.019592	92.154076	416.583710	-49.348942	1403.650269	450.637451	256.673309	1400.695190	361.978455	109.169250	1384.546875	364.035614	116.357155	1658.150879	450.638885	-131.428223	1123.380737	498.188934	320.796448	1128.559692	345.052216	-132.303619	879.608826	374.660034	317.084198	874.422485	370.791962	108.183685	1032.199829	-660.618286	183.772751	856.014587	-641.062378	-16.311716
361.584351	9.977239	935.565796	394.123993	197.509506	929.505127	480.391876	-6.945995	496.012726	525.084167	184.263214	481.882904	500.926270	0.714064	77.478722	573.676147	158.004318	92.162392	416.632599	-49.346745	1403.652100	450.641357	256.680603	1400.695679	361.985748	109.177338	1384.544678	364.055420	116.378494	1658.156128	450.733887	-131.472061	1123.380737	498.180939	320.831207	1128.560791	345.299957	-132.272629	879.551941	374.639954	317.085754	874.420166	370.795441	108.188705	1032.186890	-660.781189	183.403854	855.892090	-640.983948	-16.456154
361.578461	9.982377	935.593811	394.096893	197.508408	929.507446	480.393127	-6.917066	496.011292	525.051392	184.238403	481.875488	500.981201	0.680399	77.489906	573.642761	157.971191	92.148750	416.700165	-49.356670	1403.671509	450.662445	256.682465	1400.680908	361.848755	109.329346	1384.588501	364.087708	116.399452	1658.157104	450.736938	-131.397003	1123.378418	498.157257	320.850677	1128.527466	345.115143	-132.330963	879.630737	374.622406	317.084381	874.422302	370.796539	108.200691	1032.202881	-660.628296	183.426270	855.882751	-640.802429	-16.416080
361.581757	9.976542	935.605042	394.080994	197.542938	929.521729	480.405579	-6.907766	496.043488	525.058533	184.238754	481.889771	500.987183	0.680533	77.499672	573.694702	157.994431	92.171188	416.750397	-49.329311	1403.661865	450.655518	256.697449	1400.681152	361.849579	109.339279	1384.606689	364.121460	116.437622	1658.161743	450.800262	-131.398026	1123.379395	498.138885	320.864594	1128.524414	345.148407	-132.342102	879.648743	374.608765	317.086395	874.413452	370.794647	108.211006	1032.216187	-660.460083	183.463013	855.879639	-640.627136	-16.379473
361.592407	9.962704	935.607056	394.094727	197.505219	929.503418	480.432953	-6.916961	496.040039	525.035583	184.213638	481.876617	500.989044	0.678854	77.490135	573.647766	157.959854	92.166267	416.808655	-49.317898	1403.667847	450.640045	256.718597	1400.663818	361.885834	109.332771	1384.595215	364.148865	116.465965	1658.166382	450.862213	-131.386536	1123.368042	498.126556	320.908264	1128.532959	345.207947	-132.360870	879.649658	374.609375	317.105103	874.408142	370.796478	108.198441	1032.206665	-660.273376	183.510040	855.862305	-640.428772	-16.334459
361.625244	9.984551	935.595703	394.090393	197.546646	929.512634	480.439056	-6.921511	496.036987	525.037842	184.216095	481.881348	500.979797	0.680501	77.498810	573.675903	157.968185	92.175903	416.833069	-49.290791	1403.653442	450.629028	256.731415	1400.662720	361.911560	109.339912	1384.598755	364.178589	116.505524	1658.168701	450.919006	-131.368378	1123.388916	498.110626	320.930939	1128.522339	345.266571	-132.392014	879.661072	374.618256	317.117188	874.400574	370.808167	108.217773	1032.205933	-660.112732	183.581924	855.846619	-640.270813	-16.313951
361.651154	9.963834	935.595520	394.095734	197.550491	929.509460	480.421143	-6.905562	496.018433	525.013489	184.223389	481.873383	500.958252	0.683503	77.496872	573.657654	157.967361	92.169075	416.890533	-49.283844	1403.662964	450.621704	256.758453	1400.667480	361.931030	109.336044	1384.590698	364.224091	116.527481	1658.178833	450.979370	-131.338501	1123.382935	498.101715	320.980499	1128.506470	345.303162	-132.400909	879.665039	374.625305	317.136353	874.373230	370.825592	108.209236	1032.204346	-659.938416	183.609726	855.838074	-640.085388	-16.303429
361.659363	9.958112	935.604431	394.077637	197.539474	929.513428	480.407471	-6.892548	496.013763	525.011047	184.245071	481.882141	500.936157	0.689945	77.512123	573.676758	157.968552	92.189148	416.935638	-49.275665	1403.682251	450.627991	256.773438	1400.665283	361.954376	109.345551	1384.588745	364.320251	116.609085	1658.119873	451.061279	-131.348373	1123.405640	498.080139	321.012115	1128.507202	345.379059	-132.407669	879.660767	374.631653	317.182312	874.373840	370.820709	108.202629	1032.210815	-659.783569	183.601578	855.821411	-639.912231	-16.260700
361.701721	9.939116	935.615784	394.078644	197.531311	929.501465	480.452820	-6.901951	496.017639	525.016113	184.268219	481.882996	500.889771	0.727360	77.482437	573.667175	157.968338	92.186729	416.983704	-49.250019	1403.675537	450.636108	256.808960	1400.634033	361.982117	109.335823	1384.600586	364.367493	116.649078	1658.122314	451.125153	-131.332260	1123.406128	498.092377	321.047852	1128.510742	345.445129	-132.438828	879.675415	374.641541	317.190765	874.344727	370.840332	108.199959	1032.209839	-659.606873	183.644928	855.810181	-639.737915	-16.268175
361.716827	9.948174	935.610352	394.074280	197.557388	929.516174	480.460205	-6.914070	496.018036	525.033691	184.282333	481.890320	500.897186	0.722042	77.490639	573.671265	157.984406	92.185204	417.037842	-49.249058	1403.685181	450.636871	256.810791	1400.633301	362.016418	109.343842	1384.589111	364.392548	116.677574	1658.133423	451.207794	-131.305237	1123.402710	498.065002	321.083191	1128.514526	345.522980	-132.471344	879.672913	374.654694	317.223663	874.335510	370.850830	108.204834	1032.215454	-659.431091	183.701324	855.801941	-639.564392	-16.223707
361.741455	9.921461	935.618530	394.048767	197.524658	929.498230	480.450684	-6.856723	495.998505	524.997498	184.283310	481.894623	500.930939	0.699729	77.499146	573.668762	157.979416	92.194221	417.104919	-49.245605	1403.689697	450.627808	256.835266	1400.629150	362.035706	109.350494	1384.601929	364.439026	116.709442	1658.123901	451.280334	-131.325729	1123.419189	498.062775	321.105316	1128.475708	345.601257	-132.506546	879.696350	374.674072	317.256714	874.311829	370.852509	108.186874	1032.210205	-659.288269	183.719574	855.776672	-639.403564	-16.228182
361.764618	9.896269	935.637329	394.035889	197.533676	929.496460	480.465546	-6.861128	496.016541	524.997803	184.313873	481.888916	500.919952	0.699660	77.500961	573.652161	157.967484	92.195526	417.148071	-49.230473	1403.694458	450.622681	256.838562	1400.599487	362.071716	109.349022	1384.608887	364.424225	116.701263	1658.174561	451.361481	-131.326523	1123.451660	498.073029	321.149414	1128.465942	345.683105	-132.545776	879.694153	374.691315	317.300293	874.290466	370.861267	108.186935	1032.218506	-659.126038	183.716156	855.758301	-639.234314	-16.207996
361.776337	9.878534	935.645935	394.017914	197.498764	929.487427	480.457550	-6.856124	496.025818	524.988403	184.315079	481.887360	500.870392	0.742045	77.466080	573.650513	158.000977	92.181648	417.205902	-49.209034	1403.700562	450.609009	256.862823	1400.587646	362.116791	109.345474	1384.603760	364.462280	116.734062	1658.183716	451.446014	-131.329895	1123.455688	498.059753	321.178040	1128.470093	345.778656	-132.579590	879.694519	374.723816	317.341278	874.286255	370.867828	108.167603	1032.218750	-658.950867	183.780777	855.772095	-639.075012	-16.152678
361.821320	9.912230	935.629211	394.003784	197.503937	929.490417	480.446472	-6.847207	496.011414	524.981079	184.334305	481.875793	500.904602	0.695174	77.505333	573.659546	158.008301	92.184357	417.284393	-49.214989	1403.699951	450.614746	256.890869	1400.581787	362.140747	109.327385	1384.590088	364.503784	116.769722	1658.176270	451.565826	-131.391113	1123.486084	498.054962	321.190826	1128.462646	346.103882	-132.584763	879.634766	374.738037	317.387482	874.261719	370.887024	108.174400	1032.212646	-658.802246	183.802185	855.735718	-638.895813	-16.138916
361.841827	9.879752	935.639282	393.983704	197.486740	929.493469	480.480255	-6.838530	496.015564	524.941895	184.300568	481.864319	500.933838	0.708837	77.498505	573.654724	158.004547	92.183746	417.367462	-49.205688	1403.698486	450.607422	256.896851	1400.573242	362.179749	109.334930	1384.590698	364.546173	116.802917	1658.176758	451.600037	-131.352386	1123.468384	498.061340	321.229248	1128.454590	345.959351	-132.664078	879.701782	374.767822	317.419800	874.225464	370.892212	108.150581	1032.219604	-658.652344	183.811356	855.730103	-638.725281	-16.086754
361.857025	9.866980	935.626099	393.939026	197.504272	929.495483	480.467133	-6.825810	496.011719	524.962830	184.317062	481.874695	500.904083	0.714506	77.484497	573.729309	158.037186	92.187859	417.439362	-49.206333	1403.692749	450.609436	256.904297	1400.576416	362.222778	109.317429	1384.577759	364.586914	116.849770	1658.161621	451.699280	-131.347931	1123.472412	498.069794	321.257507	1128.443237	346.041016	-132.710953	879.698242	374.807739	317.461273	874.210632	370.873474	108.142609	1032.214111	-658.495483	183.847305	855.727661	-638.568909	-16.038973
361.892426	9.883286	935.634033	393.922241	197.520325	929.494751	480.478668	-6.807855	495.982819	524.961487	184.316971	481.877289	500.907043	0.703746	77.484520	573.697998	158.036057	92.186928	417.521576	-49.203556	1403.689087	450.623627	256.924377	1400.552979	362.252625	109.307877	1384.590942	364.644318	116.886177	1658.153564	451.787872	-131.342957	1123.473877	498.073975	321.296936	1128.439697	346.141846	-132.760010	879.708252	374.831177	317.509583	874.189819	370.888489	108.160492	1032.218140	-658.053772	184.291611	855.834595	-638.313721	-15.877978
361.910370	9.852430	935.638672	393.897644	197.494110	929.485962	480.522583	-6.839288	496.017395	524.934631	184.292877	481.856628	500.878448	0.723421	77.477333	573.684509	157.987656	92.199455	417.584839	-49.197529	1403.675293	450.633362	256.936920	1400.532715	362.286072	109.320938	1384.593262	364.699646	116.923737	1658.145752	451.880890	-131.358200	1123.498535	498.076233	321.343262	1128.434326	346.265625	-132.774857	879.700806	374.874908	317.562897	874.171692	370.895111	108.135727	1032.216553	-657.864075	184.360687	855.825989	-638.142212	-15.827532
361.939819	9.833350	935.656677	393.879944	197.463806	929.480286	480.518677	-6.806728	496.009735	524.922363	184.325531	481.860779	500.853699	0.736126	77.477928	573.687012	157.993668	92.203835	417.673950	-49.191326	1403.680298	450.640839	256.946136	1400.533691	362.317413	109.302162	1384.583862	364.747162	116.970139	1658.146484	451.987183	-131.356812	1123.477173	498.080597	321.353027	1128.422485	346.355560	-132.822906	879.703857	374.905670	317.601746	874.150085	370.903320	108.121674	1032.222412	-657.719116	184.398163	855.804871	-637.984680	-15.799925
361.972931	9.818584	935.660767	393.866211	197.482132	929.482422	480.509094	-6.810805	496.001373	524.936829	184.340607	481.883270	500.841125	0.736743	77.480675	573.166260	157.585526	92.052505	417.750854	-49.198139	1403.664551	450.628296	256.965729	1400.533813	362.368469	109.287872	1384.594971	364.831512	117.046875	1658.113281	452.087830	-131.371506	1123.484863	498.083862	321.369965	1128.431763	346.455811	-132.872284	879.691284	374.944000	317.644409	874.121460	370.923370	108.120232	1032.226318	-657.546875	184.482498	855.812378	-637.846130	-15.743484
361.999817	9.802230	935.657104	393.857788	197.441498	929.469910	480.506104	-6.800743	495.996490	524.901123	184.322586	481.862701	500.882690	0.708791	77.492592	573.693298	158.008179	92.202675	417.847931	-49.188126	1403.660034	450.627686	256.977386	1400.499023	362.394928	109.277039	1384.594116	364.848969	117.053459	1658.150635	452.187622	-131.366348	1123.473022	498.081451	321.445740	1128.439331	346.547455	-132.902954	879.697327	374.982391	317.691986	874.100037	370.927246	108.096581	1032.217651	-657.433289	184.480865	855.781738	-637.714600	-15.721707
362.026123	9.770267	935.657959	393.837585	197.431290	929.461365	480.554657	-6.817584	496.001770	524.859619	184.291626	481.843140	500.833832	0.760523	77.484474	573.139099	157.578568	92.050163	417.938080	-49.196922	1403.654419	450.627380	256.971924	1400.489746	362.441193	109.266380	1384.596558	364.895935	117.096153	1658.152710	452.312317	-131.350128	1123.456299	498.078339	321.462036	1128.416992	346.668427	-132.950317	879.691101	375.018982	317.739929	874.086365	370.937775	108.076996	1032.214355	-657.262085	184.549026	855.786072	-637.556030	-15.693896
362.051727	9.742615	935.659668	393.816864	197.402939	929.461548	480.546417	-6.809819	495.999756	524.849976	184.296555	481.858826	500.884033	0.732096	77.478607	573.148987	157.575745	92.050758	418.057709	-49.192451	1403.648560	450.634064	256.996857	1400.507813	362.473663	109.246040	1384.600952	364.948364	117.139259	1658.145142	452.439545	-131.398636	1123.473633	498.054016	321.494202	1128.407349	346.964355	-132.948059	879.631470	375.043640	317.761993	874.053650	370.949768	108.046471	1032.216064	-657.404358	184.212570	855.665466	-637.513062	-15.794375
362.086273	9.694261	935.695496	393.819916	197.400833	929.468628	480.543396	-6.819436	495.985474	524.874939	184.352493	481.856476	500.888214	0.741450	77.491676	573.683289	157.995483	92.194298	418.161377	-49.192093	1403.645020	450.628876	257.023041	1400.489746	362.519562	109.224312	1384.608765	365.014191	117.188072	1658.148560	452.502533	-131.358566	1123.441284	498.055725	321.538910	1128.406860	346.858673	-133.034729	879.684937	375.094025	317.801971	874.024109	370.974335	108.033264	1032.237305	-657.238403	184.252335	855.649048	-637.353333	-15.775716
362.115875	9.706528	935.695435	393.788422	197.363998	929.461914	480.553436	-6.826471	495.989014	524.869202	184.388626	481.848694	500.888672	0.729036	77.493927	573.165527	157.602859	92.043121	418.263733	-49.188637	1403.654785	450.632904	257.036652	1400.488159	362.579681	109.220413	1384.599243	365.108093	117.264404	1658.106445	452.617737	-131.335129	1123.428223	498.040466	321.577087	1128.420044	346.968109	-133.072495	879.699341	375.115295	317.826660	874.018677	370.977661	108.022713	1032.234253	-657.076843	184.306335	855.625854	-637.178772	-15.746841
362.181366	9.682767	935.692444	393.806244	197.377029	929.463501	480.580505	-6.829172	495.980316	524.873779	184.384491	481.867340	500.890533	0.732033	77.492126	573.159790	157.596069	92.036850	418.365265	-49.168797	1403.652588	450.631439	257.035431	1400.479370	362.611603	109.204254	1384.613892	365.174438	117.309921	1658.104126	452.746613	-131.350311	1123.438599	498.051453	321.587067	1128.411499	347.088135	-133.100525	879.708984	375.156891	317.857666	873.988342	371.013153	108.013290	1032.233154	-656.624695	184.735168	855.707458	-636.964783	-15.579430
362.204834	9.637526	935.705688	393.800323	197.327942	929.454224	480.616638	-6.844125	495.969940	524.849609	184.376038	481.835754	500.841583	0.766674	77.478394	573.132141	157.596649	92.040359	418.456909	-49.179272	1403.635010	450.634369	257.032745	1400.469238	362.674438	109.191818	1384.612793	365.244324	117.350754	1658.096313	452.856293	-131.332718	1123.439819	498.018341	321.629547	1128.417114	347.198364	-133.136490	879.700378	375.173462	317.889618	873.983459	371.034576	107.974991	1032.235718	-656.475952	184.754837	855.700500	-636.776733	-15.515934
362.255341	9.633205	935.708740	393.793915	197.312881	929.454529	480.579926	-6.821788	495.971924	524.844788	184.415039	481.834991	500.877289	0.738023	77.481819	573.700195	158.009506	92.203545	418.556183	-49.183369	1403.654175	450.643860	257.064880	1400.470093	362.720428	109.158890	1384.617188	365.304932	117.383789	1658.101074	452.983704	-131.305649	1123.431030	498.006348	321.647522	1128.394897	347.283417	-133.168732	879.708374	375.185608	317.903015	873.961853	371.063904	107.963722	1032.237915	-656.327759	184.811691	855.680481	-636.628357	-15.468822
362.297150	9.609735	935.715210	393.787018	197.328537	929.456848	480.618896	-6.842817	495.988129	524.840210	184.403000	481.835754	500.903259	0.713092	77.490944	573.672546	158.024918	92.186127	418.606201	-49.162186	1403.646729	450.609924	257.097809	1400.465332	362.969727	109.015030	1384.576050	365.380859	117.432014	1658.089111	453.098236	-131.289383	1123.414673	497.987732	321.691437	1128.406616	347.383698	-133.201523	879.709106	375.227997	317.931396	873.936707	371.086670	107.958351	1032.242798	-656.215271	184.840347	855.663940	-636.470215	-15.446394
362.315155	9.574512	935.728455	393.760071	197.296448	929.457581	480.629639	-6.860848	495.973267	524.833679	184.405075	481.837769	500.883606	0.723778	77.464142	573.729797	158.032043	92.206688	418.746674	-49.183113	1403.659790	450.665863	257.098450	1400.456543	362.831879	109.130646	1384.606445	365.448181	117.463341	1658.086060	453.226166	-131.309906	1123.417969	497.984131	321.709076	1128.397949	347.503937	-133.224625	879.719788	375.223419	317.929840	873.907043	371.097809	107.927032	1032.250732	-656.366028	184.506744	855.563660	-636.387451	-15.513029
362.381287	9.571966	935.718079	393.780975	197.276016	929.455688	480.657013	-6.896280	495.979004	524.784302	184.387100	481.827911	500.904663	0.721425	77.467278	573.707092	158.017944	92.189568	418.860352	-49.182484	1403.656494	450.670197	257.101440	1400.419434	362.865479	109.148300	1384.621826	365.526276	117.497772	1658.085938	453.340210	-131.308258	1123.417847	497.951508	321.736877	1128.371704	347.619110	-133.259735	879.726074	375.226074	317.941010	873.895691	371.134888	107.910851	1032.244385	-656.268982	184.512939	855.535339	-636.276550	-15.459125
362.393738	9.551896	935.732422	393.746307	197.261551	929.457092	480.611725	-6.854233	495.966064	524.814026	184.445404	481.842926	500.801117	0.739571	77.461700	573.350342	157.772736	92.179489	418.943848	-49.200508	1403.664673	450.662201	257.088531	1400.407471	362.938782	109.133995	1384.609253	365.603210	117.545883	1658.080566	453.449738	-131.330627	1123.434204	497.942383	321.745758	1128.354858	347.738586	-133.284164	879.731995	375.226990	317.960785	873.861328	371.143158	107.895393	1032.253540	-656.170288	184.536682	855.527100	-636.138245	-15.424402
362.467224	9.508512	935.740356	393.761871	197.231461	929.444946	480.660461	-6.901467	495.987061	524.820618	184.450180	481.841064	500.898621	0.736561	77.504097	573.731689	158.052795	92.212029	419.031677	-49.189308	1403.670654	450.676910	257.127625	1400.392212	362.980286	109.118721	1384.628296	365.688721	117.575279	1658.077881	453.579376	-131.300323	1123.448608	497.923035	321.759460	1128.345215	347.837433	-133.320541	879.745300	375.231720	317.956146	873.848450	371.184814	107.867294	1032.250854	-656.039368	184.587860	855.507629	-635.967163	-15.421071
362.522675	9.501768	935.738831	393.775085	197.222672	929.451782	480.649536	-6.917345	495.987854	524.797791	184.410370	481.825226	500.898224	0.712043	77.491425	573.741455	158.035782	92.208275	419.159912	-49.176704	1403.664673	450.706085	257.123199	1400.380493	363.040100	109.112541	1384.619141	365.769501	117.614670	1658.070923	453.697998	-131.290192	1123.456055	497.928619	321.817566	1128.334229	347.948456	-133.343460	879.749634	375.236694	317.950623	873.838318	371.217987	107.853798	1032.253662	-655.897644	184.650253	855.491272	-635.826294	-15.339899
362.555756	9.467268	935.748169	393.763824	197.205032	929.452148	480.648560	-6.919386	495.959778	524.823242	184.409882	481.830902	500.891083	0.735154	77.491104	573.756531	158.063705	92.206078	419.249023	-49.175323	1403.669067	450.739410	257.149750	1400.382202	363.088654	109.108521	1384.622437	365.872986	117.659264	1658.068848	453.826355	-131.288147	1123.447266	497.911591	321.844452	1128.312256	348.065430	-133.354767	879.750671	375.210388	317.936981	873.806396	371.245300	107.827782	1032.259644	-655.812012	184.670380	855.469482	-635.699158	-15.327937
362.594513	9.444090	935.736328	393.769012	197.191605	929.454224	480.672363	-6.907648	495.941681	524.798401	184.367218	481.813477	500.902832	0.710055	77.478790	573.747314	158.052582	92.203728	419.347351	-49.157223	1403.666382	450.772278	257.150269	1400.347412	363.143372	109.087090	1384.622925	365.974335	117.699608	1658.065674	453.976776	-131.311035	1123.459473	497.898956	321.823486	1128.292236	348.414215	-133.335358	879.689575	375.194397	317.928375	873.791077	371.267517	107.800583	1032.255249	-655.711243	184.708054	855.432739	-635.550903	-15.304292
362.665833	9.407311	935.721985	393.780090	197.198517	929.433350	480.697723	-6.907564	495.941315	524.833435	184.410553	481.829071	500.887604	0.723218	77.467552	573.768555	158.068283	92.206512	419.447357	-49.152248	1403.649414	450.782593	257.171570	1400.331299	363.205841	109.095917	1384.633423	366.060120	117.722176	1658.069458	454.101013	-131.313049	1123.469727	497.865082	321.853729	1128.262207	348.546783	-133.360123	879.683899	375.173248	317.914429	873.783081	371.308319	107.785934	1032.237549	-655.618469	184.745377	855.389709	-635.427856	-15.281788
362.715118	9.370586	935.741638	393.797302	197.102936	929.421082	480.715668	-6.926186	495.954407	524.839417	184.361786	481.797699	500.840820	0.750009	77.449249	573.349121	157.758698	92.143959	419.548859	-49.151608	1403.659546	450.819794	257.189697	1400.308105	363.256348	109.095047	1384.631836	366.167053	117.773514	1658.072388	454.209717	-131.300568	1123.480347	497.858093	321.836578	1128.240234	348.663116	-133.377640	879.693237	375.127350	317.896698	873.748352	371.338135	107.737465	1032.240234	-655.228821	185.171265	855.455566	-635.214661	-15.118098
362.746094	9.339328	935.741150	393.789368	197.102005	929.431580	480.720276	-6.899124	495.942139	524.846924	184.382019	481.805573	500.867157	0.750318	77.449982	573.357361	157.764709	92.145348	419.654205	-49.120296	1403.664307	450.843628	257.210846	1400.284668	363.306641	109.087021	1384.646240	366.282135	117.827240	1658.050415	454.324860	-131.264832	1123.468140	497.832581	321.840363	1128.206299	348.783173	-133.391251	879.704407	375.085175	317.860107	873.751404	371.353668	107.712723	1032.245850	-655.427307	184.820847	855.327454	-635.140137	-15.239101
362.775330	9.306612	935.752502	393.792145	197.102539	929.454468	480.719208	-6.908518	495.944672	524.859558	184.379532	481.818024	500.855621	0.727978	77.465759	573.371155	157.766403	92.156059	419.732849	-49.118015	1403.689941	450.847321	257.224609	1400.274414	363.354858	109.077011	1384.651855	366.399536	117.881020	1658.054932	454.420715	-131.253967	1123.505493	497.823914	321.834198	1128.198975	348.893036	-133.398758	879.717529	375.038605	317.804962	873.741882	371.380127	107.687042	1032.264160	-655.363892	184.836395	855.302551	-635.003113	-15.202629
362.826324	9.277316	935.769775	393.792267	197.090073	929.459045	480.771454	-6.948850	495.974609	524.844543	184.361145	481.809357	500.859802	0.752132	77.493660	573.374329	157.765015	92.153458	419.824280	-49.118877	1403.696167	450.854950	257.252136	1400.272583	363.428558	109.051407	1384.671143	366.516785	117.931274	1658.054932	454.535431	-131.222336	1123.525391	497.797119	321.836029	1128.200439	349.033569	-133.421265	879.724304	375.001221	317.782990	873.724609	371.409332	107.670029	1032.275146	-655.278809	184.868088	855.278198	-634.865723	-15.180881
362.857147	9.247877	935.753723	393.788055	197.079086	929.457397	480.794861	-6.951047	495.954681	524.859558	184.369598	481.826447	500.896484	0.728299	77.498322	573.727905	158.035339	92.176971	419.923615	-49.118668	1403.701050	450.895691	257.245087	1400.266602	363.471863	109.039825	1384.672852	366.642822	117.987450	1658.053711	454.637573	-131.213928	1123.529785	497.759521	321.828339	1128.148315	349.145081	-133.430679	879.718567	374.969849	317.933228	873.660217	371.428375	107.639534	1032.267212	-655.231079	184.909088	855.244324	-634.761353	-15.146525
362.902039	9.197021	935.755249	393.817474	197.046707	929.448059	480.802521	-6.935629	495.947723	524.868103	184.374191	481.823730	500.839142	0.760770	77.466377	573.749817	158.055893	92.175140	420.021027	-49.128025	1403.713867	450.901001	257.259613	1400.247314	363.521149	109.034279	1384.670654	366.780884	118.052391	1658.069092	454.708954	-131.126678	1123.510010	497.727753	321.798309	1128.102417	349.003754	-133.468582	879.793396	374.912750	317.884430	873.648254	371.458801	107.603767	1032.262573	-654.878540	185.344879	855.333252	-634.532288	-14.966180
362.962677	9.169702	935.743469	393.814758	197.048187	929.452698	480.851227	-6.946629	495.941132	524.859985	184.362900	481.790955	500.815002	0.786454	77.463852	573.744690	158.029083	92.169937	420.117920	-49.109211	1403.728149	450.918030	257.293365	1400.241943	363.579254	108.991882	1384.674805	366.905548	118.119484	1658.076660	454.819214	-131.118744	1123.515259	497.719513	321.799805	1128.109741	349.137787	-133.480469	879.802124	374.848907	317.811737	873.637512	371.495636	107.577904	1032.260132	-654.869751	185.350372	855.296021	-634.437866	-14.924026
363.007965	9.147693	935.748352	393.811615	197.021759	929.440796	480.882660	-6.945204	495.960999	524.851135	184.353806	481.800110	500.887115	0.749690	77.452431	573.740662	158.025681	92.169136	420.214569	-49.121597	1403.728516	450.926880	257.289032	1400.210571	363.617554	108.999611	1384.683594	367.069580	118.184410	1658.106079	454.932159	-131.088501	1123.528687	497.668091	321.796936	1128.053223	349.228149	-133.488373	879.796326	374.789215	317.756348	873.620972	371.512909	107.561501	1032.255981	-654.846985	185.374023	855.263062	-634.327576	-14.899346
363.047791	9.129422	935.736938	393.807922	197.029144	929.446167	480.856964	-6.915115	495.941956	524.875000	184.359558	481.817139	500.846191	0.757798	77.447556	573.786194	158.081970	92.175217	420.310059	-49.115059	1403.741089	450.929138	257.307800	1400.193115	363.636932	108.967194	1384.701538	367.215759	118.251114	1658.119873	455.034271	-131.069321	1123.531006	497.642639	321.787354	1128.015747	349.346863	-133.500793	879.798950	374.715515	317.678345	873.630981	371.531860	107.544800	1032.253540	-654.821655	185.352768	855.267639	-634.203979	-14.868541
363.082764	9.115110	935.738159	393.802429	197.006927	929.448975	480.857269	-6.931194	495.953430	524.870117	184.355225	481.813904	500.837799	0.752583	77.457764	573.771423	158.064255	92.169754	420.411346	-49.113182	1403.753418	450.943054	257.321747	1400.168091	363.680389	108.951691	1384.720947	367.381439	118.319046	1658.147705	455.132996	-131.062332	1123.545898	497.602081	321.790527	1128.012329	349.428192	-133.503479	879.809875	374.658539	317.603821	873.621948	371.555695	107.522926	1032.256348	-654.854004	185.382645	855.252197	-634.155029	-14.810555
363.099548	9.084436	935.742371	393.796692	196.979233	929.456482	480.859528	-6.911277	495.943481	524.897522	184.377518	481.804596	500.772003	0.789848	77.452942	573.401917	157.794128	92.142059	420.491272	-49.088451	1403.762695	450.911713	257.350647	1400.172607	363.894806	108.802757	1384.699341	367.533173	118.399170	1658.163330	455.231903	-130.989182	1123.540283	497.546112	321.751801	1127.976685	349.529816	-133.493057	879.822083	374.595032	317.526886	873.597412	371.564941	107.490517	1032.262573	-654.855652	185.434692	855.242371	-634.062378	-14.776694
363.175201	9.067771	935.736572	393.822601	196.963547	929.442322	480.903839	-6.938241	495.953369	524.889404	184.368988	481.813354	500.812988	0.761200	77.454605	573.766418	158.059921	92.168129	420.588715	-49.094902	1403.763428	450.925812	257.355591	1400.153320	363.941589	108.759178	1384.703247	367.702850	118.460655	1658.198486	455.346008	-130.985931	1123.550415	497.505066	321.703308	1127.954590	349.626648	-133.501602	879.815125	374.519653	317.426605	873.588806	371.618286	107.476540	1032.252686	-654.873840	185.433762	855.246948	-633.963379	-14.730745
363.185486	9.060946	935.751709	393.815765	196.941269	929.452271	480.889801	-6.909240	495.929993	524.887268	184.366699	481.810883	500.777893	0.783138	77.443901	573.765808	158.046844	92.169670	420.696411	-49.104362	1403.760986	450.944122	257.354065	1400.106934	364.009796	108.759102	1384.714478	367.896667	118.557358	1658.189575	455.446442	-130.944244	1123.546387	497.456512	321.698578	1127.921265	349.707520	-133.494278	879.823669	374.450928	317.336273	873.573059	371.638428	107.461533	1032.266479	-654.924561	185.430069	855.232910	-633.907104	-14.704226
363.215668	9.020618	935.769470	393.801880	196.894821	929.454285	480.910156	-6.925485	495.922089	524.896790	184.373230	481.809662	500.822113	0.731468	77.452866	573.767334	158.066513	92.178940	420.812164	-49.101196	1403.790283	450.946686	257.385010	1400.099121	364.061218	108.714233	1384.719727	368.086487	118.640106	1658.185059	455.601563	-130.980652	1123.571655	497.401703	321.623535	1127.870361	350.041321	-133.432297	879.735840	374.359863	317.223145	873.541016	371.658600	107.423058	1032.276978	-654.945068	185.462646	855.226990	-633.846680	-14.657411
363.290497	9.017296	935.757080	393.789398	196.907349	929.457031	480.915924	-6.923776	495.908020	524.894470	184.375092	481.811462	500.810699	0.755760	77.430244	573.762695	158.057388	92.168205	420.912964	-49.130947	1403.792358	450.976044	257.390961	1400.080688	364.113220	108.694214	1384.720947	368.291992	118.726585	1658.180908	455.708832	-130.961807	1123.575806	497.381439	321.618866	1127.850586	350.151367	-133.414993	879.733704	374.303772	316.904144	873.580261	371.692627	107.415627	1032.272949	-654.989441	185.496887	855.243713	-633.821838	-14.595079
363.316437	9.028682	935.772339	393.767212	196.880127	929.457092	480.909393	-6.919553	495.910919	524.919495	184.390869	481.816681	500.804016	0.763683	77.424454	573.788879	158.073669	92.150795	421.052368	-49.153412	1403.811035	451.037079	257.404266	1400.084229	364.008148	108.811180	1384.792236	368.487427	118.807823	1658.173584	455.819092	-130.947968	1123.578491	497.332825	321.596710	1127.827515	350.223328	-133.388931	879.748352	374.192566	316.755249	873.561279	371.712921	107.411980	1032.281616	-655.019592	185.513092	855.227051	-633.785095	-14.561169
363.380096	9.003415	935.780090	393.780029	196.888107	929.458557	480.921448	-6.910163	495.888885	524.898132	184.378540	481.811218	500.769623	0.770250	77.441467	573.410645	157.793869	92.129402	421.133209	-49.144913	1403.838257	451.021973	257.436951	1400.058960	364.239105	108.662811	1384.772095	368.682343	118.903397	1658.159790	455.909607	-130.956467	1123.578247	497.273071	321.562439	1127.790039	350.301453	-133.371475	879.767151	374.114227	316.633179	873.565247	371.760406	107.402573	1032.286865	-655.310547	185.207779	855.139038	-633.825684	-14.649062
363.425812	8.977745	935.783691	393.786865	196.870087	929.459839	480.923096	-6.937869	495.910645	524.908447	184.357285	481.800812	500.722107	0.797392	77.423004	573.783630	158.074295	92.149605	421.264954	-49.168915	1403.856201	451.087646	257.451355	1400.074829	364.154846	108.771477	1384.844360	368.884399	118.995148	1658.146240	456.010223	-130.957916	1123.595947	497.227905	321.558929	1127.780640	350.383240	-133.338623	879.778381	374.020203	316.482330	873.536011	371.793579	107.379303	1032.289917	-655.363892	185.229279	855.138367	-633.805603	-14.600717
363.501953	8.953392	935.794556	393.776123	196.854675	929.463379	480.945068	-6.925077	495.869019	524.919434	184.364883	481.802582	500.767853	0.770392	77.433281	573.807434	158.089569	92.156372	421.379364	-49.160839	1403.889771	451.129425	257.475311	1400.071045	364.242676	108.761963	1384.846680	369.090210	119.077126	1658.113159	456.102173	-130.989746	1123.621216	497.177765	321.539642	1127.754883	350.453339	-133.326645	879.816162	373.935547	316.339874	873.543518	371.833191	107.358810	1032.297607	-655.406067	185.257767	855.122742	-633.822571	-14.587102
363.570160	8.934752	935.805908	393.797791	196.823120	929.456238	480.989410	-6.942510	495.898773	524.925720	184.385422	481.806030	500.753540	0.767966	77.450073	573.807861	158.086487	92.168381	421.470428	-49.192013	1403.943970	451.162994	257.501099	1400.072998	364.342316	108.751144	1384.879150	369.287964	119.158653	1658.113770	456.175903	-131.011429	1123.672974	497.122742	321.577911	1127.730469	350.524780	-133.328812	879.856140	373.852966	316.200256	873.538696	371.889954	107.340263	1032.300171	-655.428345	185.283997	855.137817	-633.785461	-14.557859
363.632446	8.882718	935.829956	393.807312	196.818909	929.457214	480.998627	-6.957436	495.905090	524.977478	184.424744	481.819092	500.804535	0.753813	77.448502	573.807312	158.101257	92.156937	421.588379	-49.207939	1403.997314	451.175323	257.508118	1400.087402	364.432892	108.731628	1384.920044	369.490509	119.241791	1658.102539	456.204224	-130.960052	1123.700317	497.080658	321.563263	1127.727417	350.358490	-133.349670	879.990295	373.780731	316.059265	873.548706	371.943298	107.318588	1032.313599	-655.482300	185.291138	855.116638	-633.819336	-14.538651
363.714630	8.847783	935.844727	393.804626	196.807770	929.489319	480.976807	-6.951058	495.882233	524.920654	184.400864	481.828033	500.746063	0.768068	77.441559	573.818542	158.110382	92.159981	421.692383	-49.203777	1404.063354	451.239563	257.526825	1400.087646	364.531036	108.705826	1384.953247	369.687622	119.334778	1658.087402	456.281250	-131.030121	1123.756836	497.039978	321.589386	1127.733398	350.425629	-133.339142	880.052246	373.692963	315.929382	873.557434	372.002380	107.279686	1032.339111	-655.538025	185.311340	855.114014	-633.825806	-14.526684
363.813782	8.790127	935.880676	393.844971	196.728592	929.485474	481.013794	-6.994022	495.885864	524.939453	184.417847	481.822845	500.769440	0.736384	77.474586	573.851501	158.129562	92.160698	421.821991	-49.211445	1404.133057	451.293152	257.537262	1400.113281	364.660614	108.691734	1384.994751	369.892670	119.415771	1658.076172	456.339844	-131.048431	1123.816772	496.999451	321.593079	1127.738159	350.507568	-133.348389	880.133057	373.617584	315.788727	873.596436	372.079895	107.229530	1032.354858	-655.538513	185.315552	855.111511	-633.830688	-14.509829
363.909851	8.773049	935.884888	393.869019	196.737747	929.498108	481.019897	-6.989742	495.874817	524.949524	184.424393	481.824249	500.775635	0.766573	77.429375	573.860046	158.143738	92.146019	421.929443	-49.225197	1404.202148	451.347321	257.544495	1400.141846	364.780853	108.659447	1385.068604	370.103973	119.490463	1658.064819	456.419647	-131.052536	1123.892456	496.987061	321.613281	1127.755249	350.575592	-133.367432	880.202148	373.511047	315.643036	873.628418	372.161896	107.214447	1032.365234	-655.558655	185.335495	855.116150	-633.867065	-14.484876
364.027740	8.727756	935.914795	393.909149	196.719009	929.513794	481.049500	-7.004252	495.883148	524.978210	184.488617	481.836395	500.810822	0.772404	77.422394	573.854919	158.136200	92.137299	422.062744	-49.216438	1404.257446	451.418274	257.530701	1400.159180	364.894623	108.649574	1385.111084	370.312775	119.572556	1658.073853	456.484863	-131.091293	1123.946533	496.962006	321.630127	1127.727173	350.634735	-133.363724	880.291016	373.398346	315.503235	873.659302	372.255829	107.184258	1032.388916	-655.601501	185.336166	855.087341	-633.893738	-14.475524
364.098785	8.704842	935.960571	393.917908	196.686691	929.528809	481.081573	-7.013380	495.878082	524.961487	184.475388	481.805206	500.791290	0.756440	77.454086	573.844727	158.115784	92.138321	422.198090	-49.215115	1404.338135	451.501831	257.544647	1400.170532	364.994080	108.634712	1385.170776	370.515259	119.643700	1658.068481	456.542023	-131.116547	1124.007080	496.910156	321.609009	1127.734375	350.667053	-133.395050	880.369019	373.308655	315.577820	873.629089	372.318420	107.167351	1032.420410	-655.621765	185.323654	855.091736	-633.915405	-14.463119
364.192993	8.666297	935.973816	393.951172	196.637497	929.529236	481.103882	-7.021235	495.858521	524.958679	184.465546	481.804810	500.823151	0.751192	77.436630	573.852051	158.136444	92.134720	422.293121	-49.214001	1404.364990	451.571228	257.547424	1400.217407	365.077332	108.622185	1385.239014	370.732880	119.729874	1658.084717	456.602814	-131.155853	1124.069092	496.897705	321.645416	1127.744141	350.692017	-133.417725	880.449646	373.197144	315.467468	873.689514	372.399994	107.125610	1032.428345	-655.667786	185.330551	855.095276	-633.946716	-14.450871
364.285645	8.670488	936.011658	393.972443	196.621857	929.554626	481.109863	-7.033556	495.863800	524.936218	184.451431	481.795685	500.789154	0.744883	77.429619	573.853943	158.130783	92.143295	422.409698	-49.215717	1404.429932	451.620850	257.561554	1400.244385	365.144073	108.617172	1385.291992	370.939423	119.800056	1658.118896	456.670105	-131.208572	1124.135254	496.868164	321.628723	1127.766113	350.717407	-133.444412	880.507507	373.065308	315.351929	873.733826	372.464447	107.123230	1032.460327	-655.702148	185.362350	855.089050	-633.994568	-14.442005
364.388275	8.629346	936.037415	394.009827	196.549347	929.554688	481.149841	-7.061959	495.853027	524.985413	184.475418	481.795258	500.793976	0.734394	77.444160	573.863037	158.134552	92.141251	422.531616	-49.208771	1404.460327	451.699066	257.565430	1400.260254	365.219116	108.619835	1385.333618	371.146698	119.870079	1658.141602	456.722046	-131.235733	1124.166016	496.834290	321.604492	1127.777710	350.737427	-133.493744	880.554077	372.920685	315.269836	873.794128	372.538696	107.077805	1032.473022	-655.750610	185.360458	855.085022	-634.031799	-14.421919
364.447205	8.590536	936.048035	394.036316	196.546783	929.552917	481.170319	-7.050360	495.835754	525.005615	184.458466	481.791840	500.772797	0.731525	77.435951	573.843750	158.126755	92.131844	422.636902	-49.204437	1404.484009	451.738281	257.581055	1400.281250	365.308105	108.587158	1385.383911	371.372437	119.934540	1658.162476	456.806122	-131.320511	1124.229614	496.800507	321.613342	1127.778564	350.985992	-133.498535	880.561218	372.767914	315.169617	873.868958	372.580933	107.061722	1032.477173	-655.758972	185.355606	855.105774	-634.063171	-14.406049
364.491089	8.557979	936.074829	394.042084	196.470779	929.560486	481.190948	-7.066532	495.835754	525.001343	184.432098	481.787720	500.783936	0.708809	77.423851	573.841614	158.126938	92.151390	422.722504	-49.188995	1404.517334	451.784485	257.611420	1400.281616	365.557007	108.461548	1385.398926	371.570313	120.022095	1658.179932	456.816895	-131.267670	1124.249390	496.776886	321.582672	1127.799316	350.741455	-133.579239	880.656067	372.644409	315.079285	873.913391	372.631348	107.013382	1032.495850	-655.807434	185.377151	855.102051	-634.124512	-14.383274
364.550537	8.541668	936.103760	394.036499	196.475769	929.597412	481.216400	-7.062923	495.839935	525.040405	184.409119	481.805542	500.747498	0.718804	77.428001	573.894287	158.161469	92.149185	422.837158	-49.190830	1404.528564	451.848328	257.610474	1400.306885	365.644745	108.440514	1385.427979	371.786560	120.091141	1658.187500	456.867676	-131.313446	1124.265991	496.747101	321.598328	1127.807983	350.731262	-133.639587	880.727661	372.492371	315.005066	873.953247	372.672058	106.998558	1032.530029	-655.823120	185.400162	855.090515	-634.167603	-14.356586
364.634125	8.522787	936.095642	394.081329	196.471558	929.604797	481.269653	-7.089558	495.828888	525.046997	184.396500	481.797333	500.748077	0.718613	77.421387	573.893677	158.134888	92.139992	422.966034	-49.186272	1404.569946	451.930634	257.616791	1400.321411	365.728119	108.431190	1385.461548	371.996704	120.179825	1658.193970	456.952393	-131.381683	1124.317749	496.719604	321.631256	1127.822021	350.952728	-133.652756	880.711304	372.360718	314.774506	874.075256	372.735657	106.977165	1032.530151	-655.863647	185.407013	855.090332	-634.198914	-14.349402
364.692871	8.476196	936.126404	394.107971	196.413040	929.586121	481.266205	-7.068328	495.802185	525.086121	184.401093	481.787994	500.721436	0.712081	77.394844	573.910095	158.167923	92.131569	423.088593	-49.196102	1404.600098	452.003845	257.621277	1400.365112	365.828491	108.407394	1385.480713	372.190460	120.257339	1658.191772	456.957336	-131.369751	1124.338013	496.667694	321.661713	1127.815796	350.697540	-133.742172	880.836853	372.212585	314.721588	874.118713	372.777527	106.950066	1032.534912	-655.905029	185.418716	855.092102	-634.237061	-14.317083
364.764984	8.444211	936.129761	394.140472	196.403091	929.599915	481.340607	-7.131206	495.851715	525.117798	184.378448	481.793152	500.754608	0.707453	77.427307	573.516968	157.887222	92.078674	423.244843	-49.225555	1404.623169	452.094727	257.593933	1400.374634	365.750183	108.522095	1385.542603	372.391998	120.334198	1658.168091	457.005157	-131.420914	1124.367310	496.601288	321.669983	1127.812988	350.666351	-133.793091	880.898376	372.042969	314.700378	874.163147	372.834503	106.920937	1032.544189	-655.942261	185.425781	855.084778	-634.286377	-14.300482
364.816742	8.435513	936.134766	394.146545	196.393738	929.593872	481.334351	-7.125892	495.818848	525.170349	184.360886	481.789948	500.750580	0.704022	77.401077	573.855042	158.121841	92.100258	423.342590	-49.222424	1404.651367	452.168854	257.578796	1400.358154	365.843201	108.517349	1385.589844	372.572937	120.411598	1658.141602	457.053955	-131.478592	1124.415283	496.559814	321.728058	1127.796387	350.639587	-133.851700	880.955322	371.886536	314.691986	874.210815	372.881226	106.913429	1032.544800	-655.971130	185.444931	855.092957	-634.327393	-14.267959
364.878113	8.399053	936.141357	394.173767	196.374664	929.605652	481.360565	-7.160070	495.819244	525.174805	184.316498	481.778809	500.751099	0.701982	77.404732	573.877930	158.129745	92.078896	423.492310	-49.223122	1404.683105	452.239502	257.579498	1400.381958	365.951447	108.492737	1385.608765	372.749481	120.497055	1658.105103	457.090393	-131.533005	1124.441895	496.488281	321.766937	1127.782104	350.623383	-133.935165	881.006775	371.733795	314.699188	874.244995	372.937073	106.879539	1032.555054	-656.012268	185.472961	855.091309	-634.384521	-14.281094
364.967316	8.389078	936.146179	394.219696	196.330292	929.602539	481.381348	-7.151443	495.801636	525.206055	184.284164	481.763458	500.768707	0.706663	77.387192	573.908691	158.107681	92.084251	423.606354	-49.215088	1404.712158	452.313263	257.571838	1400.383423	366.055206	108.481064	1385.610962	372.935730	120.585579	1658.062012	457.118225	-131.592316	1124.454102	496.418182	321.832214	1127.764893	350.584900	-134.001328	881.056824	371.583984	314.719818	874.287598	373.017029	106.854004	1032.556641	-656.084106	185.468460	855.087585	-634.457947	-14.230082
365.029663	8.410488	936.161011	394.229218	196.320663	929.607056	481.375275	-7.135210	495.785767	525.211487	184.256195	481.775970	500.770508	0.720595	77.385490	573.892456	158.077362	92.072716	423.730896	-49.217442	1404.733154	452.362946	257.560730	1400.379272	366.145172	108.460884	1385.623047	373.109497	120.669655	1658.033691	457.154663	-131.652695	1124.490723	496.324158	321.873871	1127.728027	350.521301	-134.071625	881.124512	371.262054	314.784149	874.448059	373.077698	106.860428	1032.567871	-656.137878	185.474319	855.073914	-634.526733	-14.207769
365.064789	8.348391	936.194580	394.250916	196.263855	929.613708	481.379669	-7.146608	495.761810	525.231750	184.235870	481.777100	500.752808	0.721964	77.374283	573.860229	158.053635	92.053711	423.850250	-49.217453	1404.774292	452.441376	257.550568	1400.371948	366.244781	108.446846	1385.641968	373.279541	120.757797	1657.984375	457.189301	-131.722122	1124.501587	496.230835	321.937408	1127.713379	350.499695	-134.153717	881.168762	371.118835	315.029816	874.426697	373.138977	106.809624	1032.589722	-656.191284	185.492966	855.071716	-634.580200	-14.206056
365.148376	8.340252	936.191589	394.279510	196.241211	929.618103	481.350922	-7.146526	495.747467	525.252258	184.227264	481.768951	500.742767	0.723234	77.374046	573.883545	158.064163	92.068237	423.973419	-49.213741	1404.778809	452.498260	257.538727	1400.369873	366.331024	108.412781	1385.646973	373.461273	120.843971	1657.928101	457.229553	-131.770370	1124.518921	496.175201	322.049683	1127.701660	350.470367	-134.227295	881.227539	370.969910	315.105957	874.433716	373.210815	106.786369	1032.591797	-656.251465	185.517166	855.076355	-634.641296	-14.186553
365.221069	8.329199	936.192322	394.308014	196.196457	929.616272	481.367493	-7.164113	495.741669	525.218506	184.183228	481.749268	500.736359	0.724003	77.375320	573.847595	158.037247	92.064514	424.108246	-49.243160	1404.799927	452.548035	257.502289	1400.350464	366.398682	108.386276	1385.667358	373.620728	120.943916	1657.892212	457.269867	-131.838699	1124.534546	496.142670	322.174652	1127.684814	350.401367	-134.307358	881.278137	370.994629	315.142822	874.315796	373.276001	106.756882	1032.592407	-656.298218	185.531265	855.079773	-634.693970	-14.183762
365.263489	8.309244	936.217712	394.315125	196.182480	929.645264	481.332336	-7.152407	495.724182	525.245789	184.209900	481.757111	500.697784	0.728990	77.372993	573.879700	158.056717	92.043053	424.234863	-49.248672	1404.823486	452.606018	257.498108	1400.346802	366.484619	108.351318	1385.699707	373.794952	121.042282	1657.877441	457.324432	-131.895615	1124.550659	496.064148	322.221954	1127.671509	350.367310	-134.392380	881.343750	370.713470	315.231537	874.484924	373.335724	106.731323	1032.622192	-656.364624	185.537491	855.090027	-634.750305	-14.165543
365.338135	8.259981	936.238831	394.353058	196.131516	929.641724	481.354218	-7.162766	495.716339	525.231018	184.190628	481.742310	500.698975	0.728818	77.373772	573.890442	158.049042	92.053482	424.350311	-49.279011	1404.848511	452.674225	257.461731	1400.332153	366.562439	108.348915	1385.738770	373.948273	121.153709	1657.849976	457.378662	-131.938599	1124.563232	496.004578	322.297485	1127.661865	350.336670	-134.484833	881.400208	370.559052	315.317322	874.517334	373.404968	106.691071	1032.631348	-656.432312	185.551163	855.083130	-634.829590	-14.162400
365.391479	8.229460	936.255432	394.387146	196.091888	929.646118	481.352325	-7.169864	495.736603	525.235840	184.192490	481.736908	500.701141	0.728523	77.374512	573.922729	158.083923	92.059296	424.465881	-49.287495	1404.865723	452.728271	257.443146	1400.315674	366.627625	108.293671	1385.766846	374.096985	121.281212	1657.840454	457.431000	-131.969269	1124.606201	495.951813	322.349030	1127.638306	350.303345	-134.554504	881.456848	370.430115	315.409485	874.547913	373.464600	106.659622	1032.642700	-656.482178	185.540527	855.094971	-634.908203	-14.147223
365.448853	8.195871	936.287598	394.408508	196.057861	929.677734	481.362152	-7.182820	495.723938	525.245850	184.215271	481.740814	500.666107	0.722107	77.384415	573.926086	158.115814	92.051613	424.595245	-49.318459	1404.926270	452.787415	257.408905	1400.317871	366.721161	108.235397	1385.810669	374.247650	121.409058	1657.834229	457.469391	-132.030029	1124.630371	495.967804	322.470764	1127.672852	350.295288	-134.621170	881.535828	370.510742	315.289612	874.517334	373.532288	106.620605	1032.676636	-656.571838	185.508820	855.090942	-634.975769	-14.148269
365.525085	8.157072	936.312805	394.424866	195.972717	929.693237	481.360291	-7.200330	495.728333	525.213379	184.180084	481.715210	500.671906	0.725331	77.367165	573.871765	158.058929	92.057571	424.725403	-49.349384	1404.953979	452.835876	257.381561	1400.339478	366.801636	108.193733	1385.861938	374.385559	121.539955	1657.834961	457.500671	-132.058212	1124.677124	495.912262	322.502686	1127.666870	350.242432	-134.687958	881.626465	370.412323	315.560638	874.492615	373.586945	106.561554	1032.697388	-656.643982	185.539917	855.094116	-635.059143	-14.115048
365.572266	8.109546	936.348267	394.451660	195.922089	929.732605	481.357758	-7.207258	495.729736	525.209290	184.178757	481.734131	500.652710	0.728016	77.366577	573.895020	158.085907	92.054062	424.849426	-49.381569	1404.994385	452.915802	257.343597	1400.335693	366.866028	108.144798	1385.906982	374.533813	121.687370	1657.839111	457.566162	-132.111969	1124.725220	495.883331	322.512146	1127.673584	350.240906	-134.765869	881.680603	370.317932	315.473755	874.591736	373.642517	106.506981	1032.736328	-656.719727	185.557190	855.101624	-635.144409	-14.117835
365.638062	8.074112	936.346619	394.486084	195.893204	929.736328	481.380066	-7.237315	495.716705	525.215393	184.173050	481.730347	500.678711	0.705661	77.357422	573.900635	158.069290	92.049400	424.969513	-49.387821	1405.024658	452.946136	257.306244	1400.348999	366.958099	108.099762	1385.949097	374.670593	121.826691	1657.826904	457.623383	-132.173370	1124.754761	495.837616	322.539734	1127.701294	350.257202	-134.830231	881.721680	370.239807	315.748901	874.552734	373.694855	106.470421	1032.737671	-656.775330	185.527130	855.084595	-635.210815	-14.138000
365.677490	8.011069	936.373901	394.504303	195.825119	929.742920	481.428253	-7.270323	495.709534	525.225220	184.145035	481.722443	500.687744	0.700346	77.364487	573.911011	158.079239	92.041664	425.086731	-49.430664	1405.021851	453.030090	257.269562	1400.338501	367.021454	108.040520	1385.961792	374.805908	121.977600	1657.810303	457.689301	-132.243378	1124.764893	495.803772	322.547424	1127.721436	350.241821	-134.934814	881.781433	370.163635	315.849823	874.577637	373.733185	106.413826	1032.754761	-656.846130	185.545746	855.082581	-635.291687	-14.109020
365.738190	7.963071	936.365356	394.517761	195.805222	929.756287	481.417419	-7.245178	495.696381	525.245544	184.098419	481.720856	500.668030	0.715054	77.368614	573.912170	158.067139	92.038368	425.213043	-49.467625	1405.040527	453.085052	257.231598	1400.327148	367.095184	107.985245	1385.992554	374.943481	122.136528	1657.800537	457.756958	-132.304947	1124.761230	495.771210	322.516144	1127.710815	350.255859	-135.041122	881.823486	369.936493	315.968842	874.729797	373.769409	106.366135	1032.757813	-656.914368	185.569244	855.073059	-635.365967	-14.100805
365.764404	7.909512	936.361938	394.539154	195.766953	929.751648	481.430115	-7.259456	495.704926	525.289612	184.138306	481.733124	500.688782	0.708827	77.379814	573.924011	158.087540	92.045761	425.310089	-49.462494	1405.036011	453.115692	257.204529	1400.351807	367.280701	107.824181	1385.975952	375.079895	122.314545	1657.806763	457.830048	-132.363617	1124.776123	495.710510	322.516052	1127.710205	350.254639	-135.121262	881.862244	369.854980	316.057770	874.756653	373.801666	106.319038	1032.754272	-657.000488	185.554230	855.076477	-635.440308	-14.123158
365.792969	7.817153	936.371277	394.558990	195.715561	929.735657	481.448822	-7.293432	495.735229	525.299683	184.065384	481.733521	500.653076	0.706417	77.372101	573.916809	158.085495	92.031593	425.430725	-49.483952	1405.028931	453.181519	257.160431	1400.347046	367.326172	107.760155	1385.992798	375.220551	122.492950	1657.810913	457.912659	-132.427841	1124.759644	495.705841	322.509216	1127.710693	350.278687	-135.208710	881.864441	369.821808	316.142609	874.769958	373.824432	106.259521	1032.750366	-657.060913	185.566605	855.072937	-635.512451	-14.104020
365.839905	7.778076	936.338928	394.591431	195.683487	929.728088	481.424591	-7.276641	495.726074	525.301208	184.063828	481.727905	500.648743	0.707278	77.378845	573.910461	158.066040	92.026016	425.544403	-49.521137	1405.011963	453.218475	257.119965	1400.330322	367.352844	107.689972	1385.997681	375.365112	122.679352	1657.813965	457.998627	-132.469421	1124.724976	495.695221	322.512909	1127.704712	350.287781	-135.282104	881.877625	369.754608	316.211700	874.803101	373.858490	106.211006	1032.730591	-657.159058	185.543259	855.073120	-635.588745	-14.086691
365.870026	7.705469	936.333435	394.604950	195.639465	929.721313	481.485687	-7.293533	495.705261	525.338074	184.052292	481.716583	500.699066	0.693126	77.362328	573.896057	158.059769	92.015572	425.670135	-49.595932	1404.994141	453.239868	257.051239	1400.324219	367.369293	107.620155	1386.018311	375.486786	122.865211	1657.816040	458.101624	-132.498322	1124.684326	495.684174	322.515198	1127.704712	350.301697	-135.362213	881.875671	369.717651	316.274841	874.791321	373.874542	106.153008	1032.724121	-657.251892	185.559067	855.064819	-635.676453	-14.088912
365.885498	7.648788	936.308594	394.589722	195.655457	929.712708	481.512421	-7.330483	495.727936	525.344055	184.013184	481.723541	500.702118	0.699759	77.347710	573.889709	158.035294	92.009819	425.780457	-49.642300	1404.971313	453.275146	256.987305	1400.284546	367.369507	107.534836	1386.018555	375.635040	123.021187	1657.810547	458.192535	-132.558853	1124.651489	495.679443	322.517944	1127.702271	350.336548	-135.415588	881.854248	369.681976	316.336273	874.800293	373.887329	106.119400	1032.708740	-657.318726	185.573547	855.063904	-635.748474	-14.093237
365.914001	7.585113	936.294983	394.589478	195.651031	929.710022	481.533997	-7.351705	495.738770	525.376221	184.033813	481.731659	500.699738	0.694670	77.342850	573.951477	158.076416	92.011040	425.888428	-49.708237	1404.942017	453.302490	256.943787	1400.273315	367.375061	107.458481	1386.022095	375.756348	123.244125	1657.805054	458.282776	-132.571609	1124.604858	495.674683	322.508148	1127.669189	350.376984	-135.475693	881.845642	369.673370	316.384857	874.772827	373.911896	106.075638	1032.701782	-657.427490	185.534561	855.044434	-635.847290	-14.100515
365.898224	7.514796	936.289307	394.560852	195.627151	929.709351	481.524536	-7.350722	495.737274	525.399719	184.046249	481.746277	500.694336	0.695221	77.342720	573.956970	158.092560	92.016914	425.988251	-49.766582	1404.910034	453.289612	256.873657	1400.239502	367.419830	107.388184	1386.003540	375.875122	123.448067	1657.795288	458.375275	-132.577774	1124.578247	495.662781	322.501862	1127.644775	350.426880	-135.536346	881.831421	369.659027	316.432465	874.753174	373.898956	106.022972	1032.699341	-657.472351	185.548325	855.048096	-635.918396	-14.094024
365.923828	7.466544	936.264465	394.560944	195.643692	929.699829	481.515869	-7.350088	495.728210	525.399170	184.048279	481.768280	500.672119	0.694609	77.350327	573.970215	158.085358	92.018433	426.108459	-49.824581	1404.908813	453.315582	256.810852	1400.216187	367.439850	107.285957	1386.004517	375.983582	123.636711	1657.780884	458.462860	-132.594635	1124.538574	495.652832	322.473907	1127.594971	350.483063	-135.586929	881.805359	369.660431	316.470520	874.752930	373.920837	105.995262	1032.683350	-657.578064	185.529984	855.048889	-635.982788	-14.108654
365.953156	7.376695	936.260620	394.585938	195.604309	929.685669	481.544434	-7.390865	495.738953	525.380798	184.026642	481.743408	500.697266	0.691245	77.354996	573.934204	158.058365	92.012100	426.262817	-49.880821	1404.887451	453.344208	256.751526	1400.178345	367.469971	107.233040	1385.977661	376.090363	123.813133	1657.767456	458.553894	-132.623215	1124.533203	495.660614	322.457825	1127.577271	350.539917	-135.642960	881.812683	369.686432	316.482758	874.694458	373.953003	105.934021	1032.674438	-657.675049	185.542770	855.041138	-636.081055	-14.114336
365.948578	7.302271	936.263550	394.583801	195.591721	929.687012	481.551758	-7.392545	495.758270	525.412781	184.057739	481.756653	500.700104	0.691515	77.363937	573.964600	158.094467	92.013985	426.419067	-49.937630	1404.885742	453.394501	256.694519	1400.149292	367.512268	107.154488	1385.977661	376.189331	123.968750	1657.731567	458.636963	-132.620132	1124.518311	495.657471	322.427612	1127.547729	350.593842	-135.685120	881.817322	369.710724	316.486267	874.657166	373.975586	105.886093	1032.678467	-657.749329	185.523224	855.036926	-636.163147	-14.124461
365.958679	7.261079	936.279724	394.569733	195.588272	929.695984	481.549500	-7.424644	495.775970	525.353271	184.031845	481.760956	500.704712	0.695621	77.356995	573.940063	158.087738	92.012695	426.595886	-49.980961	1404.888306	453.458374	256.634247	1400.148804	367.577759	107.068535	1385.974854	376.298126	124.143913	1657.717651	458.748932	-132.641617	1124.480103	495.661011	322.344147	1127.533691	350.661011	-135.734924	881.814270	369.735962	316.484467	874.630920	374.003235	105.861450	1032.692993	-657.834900	185.539734	855.057007	-636.239746	-14.118775
366.002563	7.231544	936.245544	394.590454	195.587463	929.695679	481.569397	-7.443201	495.781830	525.358215	184.049362	481.725616	500.738617	0.694991	77.358917	573.931702	158.091034	92.017807	426.789337	-50.047264	1404.879395	453.558533	256.555847	1400.149536	367.489624	107.143578	1386.011108	376.381348	124.308449	1657.688721	458.847015	-132.658142	1124.480225	495.658844	322.276855	1127.479736	350.740906	-135.790146	881.817566	369.771942	316.474762	874.591431	374.049011	105.824921	1032.677490	-657.950256	185.519852	855.034058	-636.340088	-14.134669
366.036530	7.173511	936.248474	394.598816	195.572830	929.701233	481.578949	-7.452236	495.787292	525.335571	184.072128	481.720032	500.692108	0.717970	77.350693	573.928772	158.081589	92.026451	426.950165	-50.091030	1404.867798	453.650848	256.509186	1400.134155	367.571136	107.084358	1386.002563	376.458801	124.452095	1657.670044	458.944061	-132.683960	1124.467651	495.672577	322.217224	1127.471924	350.813934	-135.828751	881.814697	369.808258	316.451019	874.552124	374.091675	105.782158	1032.683472	-658.034851	185.536819	855.051453	-636.413879	-14.117433
366.060577	7.129158	936.250366	394.606903	195.580948	929.709106	481.573090	-7.466170	495.781952	525.364075	184.129517	481.735077	500.735840	0.699382	77.354637	574.015320	158.143997	92.034180	427.102234	-50.128769	1404.867920	453.760498	256.445404	1400.096436	367.658051	107.035683	1385.976929	376.533295	124.588272	1657.635864	459.046387	-132.713470	1124.456787	495.679138	322.119629	1127.407593	350.891022	-135.871811	881.827026	369.831360	316.401733	874.507996	374.126190	105.756348	1032.689819	-658.122253	185.550293	855.047791	-636.513550	-14.146330
366.078918	7.086488	936.243469	394.624756	195.523087	929.703064	481.566071	-7.487998	495.785126	525.317322	184.131882	481.723236	500.707306	0.695731	77.373375	574.186462	158.266541	92.046402	427.248047	-50.162788	1404.848877	453.873566	256.430969	1400.099487	367.759277	106.990501	1385.960083	376.591248	124.724274	1657.604492	459.176392	-132.756897	1124.445190	495.716248	322.023071	1127.393188	350.992310	-135.918274	881.810425	369.866150	316.355621	874.473450	374.158813	105.703789	1032.684326	-658.233398	185.472565	855.037048	-636.601440	-14.161927
366.110474	7.074248	936.234985	394.615417	195.535721	929.723450	481.559296	-7.482404	495.754456	525.295227	184.123413	481.736084	500.693298	0.702824	77.370392	574.010803	158.134277	92.033646	427.387360	-50.188652	1404.848511	453.990936	256.381165	1400.056519	367.883484	106.945602	1385.946167	376.656464	124.829521	1657.570801	459.295715	-132.758865	1124.432861	495.785828	321.967163	1127.338013	351.092987	-135.944092	881.809631	370.079437	316.254272	874.303284	374.178833	105.685493	1032.691650	-658.325562	185.484833	855.059204	-636.685486	-14.168966
366.118744	7.045402	936.227478	394.586761	195.537582	929.714478	481.562225	-7.498952	495.753326	525.264221	184.146057	481.739197	500.646576	0.734190	77.367226	573.989624	158.131409	92.034187	427.511841	-50.206440	1404.834106	454.145844	256.341888	1400.023071	368.023407	106.919106	1385.930298	376.711517	124.948273	1657.539917	459.452362	-132.835205	1124.418823	495.849152	321.851868	1127.281616	351.397675	-135.909500	881.735291	370.117310	316.174591	874.262573	374.197571	105.666542	1032.685425	-658.156311	185.799835	855.146851	-636.701721	-14.083809
366.152130	7.001433	936.229004	394.621948	195.474548	929.711121	481.547668	-7.491063	495.745331	525.196350	184.080582	481.685394	500.663818	0.731281	77.343102	573.954956	158.108200	92.011543	427.643372	-50.222401	1404.799194	454.291077	256.306244	1399.951660	368.139618	106.889359	1385.925781	376.763824	125.057785	1657.509033	459.585693	-132.862488	1124.397095	495.920624	321.759399	1127.229126	351.536346	-135.917923	881.726807	370.145874	316.089996	874.234802	374.242065	105.614609	1032.685059	-658.227478	185.809418	855.147156	-636.753723	-14.085710
366.132080	6.964955	936.228027	394.586853	195.482269	929.702759	481.528839	-7.497694	495.753998	525.188416	184.099228	481.675110	500.709961	0.695236	77.355453	573.939697	158.104004	92.000847	427.756653	-50.227718	1404.770874	454.431091	256.288025	1399.891357	368.275299	106.864334	1385.890015	376.803070	125.146568	1657.469849	459.703125	-132.858276	1124.380371	496.018127	321.659760	1127.144287	351.618256	-135.924103	881.719604	370.196289	315.962982	874.192078	374.242126	105.598526	1032.682129	-658.305969	185.816086	855.147156	-636.838928	-14.070467
366.155548	6.920278	936.223938	394.572296	195.433090	929.682190	481.524658	-7.514246	495.748322	525.169922	184.123871	481.673676	500.706360	0.693098	77.338028	574.005615	158.146667	91.998520	427.876953	-50.228722	1404.743896	454.573242	256.284210	1399.845337	368.395874	106.869736	1385.872070	376.832184	125.241417	1657.440918	459.827393	-132.874939	1124.357300	496.111664	321.557159	1127.064087	351.721375	-135.932083	881.681213	370.239868	315.830383	874.140503	374.255096	105.557907	1032.670166	-658.397156	185.819534	855.139954	-636.940125	-14.119426
366.159241	6.874469	936.211487	394.583405	195.400940	929.664001	481.504608	-7.518555	495.714050	525.172607	184.103271	481.663666	500.702393	0.692624	77.339958	573.994751	158.153580	91.998886	427.974701	-50.229465	1404.712769	454.688782	256.276825	1399.775391	368.678467	106.727501	1385.796387	376.860779	125.333000	1657.405396	459.888062	-132.824402	1124.298096	496.250427	321.469666	1126.998413	351.570526	-135.992325	881.743652	370.269257	315.487152	874.173706	374.260773	105.522148	1032.654541	-658.458252	185.816742	855.137939	-637.002991	-14.103364
366.176208	6.847951	936.175232	394.549530	195.398926	929.655945	481.509216	-7.551284	495.725311	525.169556	184.109238	481.681976	500.718536	0.690407	77.343834	573.987305	158.132904	91.995956	428.120483	-50.247044	1404.693237	454.830170	256.277710	1399.713379	368.798981	106.720520	1385.775024	376.880676	125.413620	1657.381348	460.048889	-132.864304	1124.297607	496.369019	321.384644	1126.930664	351.903870	-135.946014	881.662842	370.314270	315.316589	874.123169	374.265381	105.488846	1032.634033	-658.561890	185.809662	855.143677	-637.119934	-14.117305
366.163940	6.803895	936.177673	394.512604	195.338425	929.630249	481.506256	-7.559179	495.721527	525.178955	184.103561	481.675079	500.693390	0.691937	77.332939	574.004944	158.118683	91.981056	428.239441	-50.262653	1404.657104	454.976654	256.258514	1399.654663	368.900726	106.718460	1385.754883	376.900330	125.487007	1657.352783	460.148743	-132.860809	1124.288696	496.516113	321.276917	1126.852295	351.999847	-135.968201	881.635864	370.342285	315.140350	874.095093	374.259827	105.448181	1032.623047	-658.652222	185.764145	855.142822	-637.188599	-14.121535
366.176331	6.770015	936.171326	394.499298	195.318130	929.615662	481.513489	-7.573452	495.724091	525.206299	184.053925	481.674744	500.688965	0.703263	77.323616	573.996887	158.092285	91.985916	428.387787	-50.260292	1404.632202	455.130646	256.269318	1399.604858	368.999268	106.697891	1385.730347	376.935913	125.561714	1657.331177	460.269623	-132.858276	1124.252441	496.671783	321.201569	1126.752075	352.105438	-135.972870	881.620911	370.374084	314.940063	874.054688	374.266968	105.423149	1032.612915	-658.746643	185.761627	855.140808	-637.304993	-14.129596
366.138367	6.717610	936.190125	394.441345	195.274597	929.620178	481.533813	-7.560187	495.705048	525.228821	184.049881	481.702393	500.706818	0.704673	77.314461	574.026001	158.105362	91.970268	428.550598	-50.270454	1404.609131	455.283905	256.290070	1399.536743	369.096588	106.704765	1385.713379	376.965668	125.633881	1657.318237	460.381348	-132.828506	1124.223022	496.812805	321.057983	1126.656372	352.196411	-135.979721	881.601318	370.264740	314.790710	874.128235	374.246765	105.377800	1032.626221	-658.831909	185.753723	855.146423	-637.417847	-14.122651
366.143799	6.707396	936.175842	394.399323	195.257660	929.613281	481.537354	-7.565150	495.700287	525.220215	184.025742	481.707489	500.695740	0.706053	77.314377	574.018372	158.102188	91.972725	428.706940	-50.267570	1404.585205	455.428101	256.297668	1399.465088	369.185028	106.723099	1385.694824	376.981750	125.699944	1657.316895	460.506744	-132.824097	1124.213867	496.991638	320.959808	1126.567261	352.304047	-135.979019	881.574036	370.493469	314.556824	873.964233	374.240448	105.357170	1032.616577	-658.949402	185.716476	855.145325	-637.528015	-14.116216
366.124603	6.648237	936.171265	394.385223	195.226746	929.574890	481.548981	-7.585919	495.732086	525.240479	183.976471	481.695526	500.706604	0.695149	77.316475	574.014038	158.086044	91.968925	428.837982	-50.296535	1404.573120	455.554169	256.278839	1399.415283	369.276611	106.718552	1385.693359	377.003448	125.755981	1657.314819	460.605438	-132.797897	1124.197754	497.151428	320.851166	1126.480347	352.401978	-135.992874	881.550293	370.559052	314.373291	873.916992	374.232880	105.328178	1032.594971	-659.055786	185.692291	855.133484	-637.649536	-14.135184
366.103790	6.601933	936.171753	394.353058	195.190887	929.573181	481.532135	-7.597877	495.716553	525.236633	183.976501	481.706848	500.666443	0.709503	77.316322	574.005615	158.100632	91.970032	428.976013	-50.296539	1404.555176	455.688660	256.268066	1399.357544	369.375092	106.715576	1385.686035	377.020264	125.826492	1657.307129	460.717407	-132.806335	1124.180786	497.208008	320.696014	1126.386475	352.499207	-135.994324	881.531433	370.436127	314.371918	873.942871	374.220825	105.285500	1032.595337	-659.137024	185.703644	855.138855	-637.758972	-14.143339
366.076111	6.568603	936.172729	394.308838	195.151031	929.559082	481.533478	-7.594798	495.737152	525.213196	183.943222	481.696350	500.640808	0.703956	77.316910	573.989624	158.092743	91.960464	429.166718	-50.322025	1404.554321	455.855652	256.279358	1399.327881	369.322906	106.831642	1385.689453	377.052826	125.875458	1657.304443	460.832367	-132.805145	1124.177246	497.389038	320.681000	1126.334961	352.594482	-136.008087	881.522034	370.694550	313.944458	873.850220	374.197357	105.254677	1032.589233	-659.250549	185.689453	855.148499	-637.861084	-14.174891
366.054169	6.525082	936.180481	394.282013	195.136368	929.562683	481.554260	-7.612031	495.743195	525.233032	183.937851	481.723694	500.683716	0.697128	77.300453	573.996460	158.088837	91.965050	429.282623	-50.322186	1404.555542	455.970276	256.287598	1399.295166	369.436523	106.842415	1385.678711	377.063019	125.888214	1657.291870	460.927704	-132.788849	1124.165771	497.493835	320.574677	1126.290894	352.683655	-136.014343	881.514038	370.757965	313.709045	873.822083	374.181732	105.225693	1032.595459	-659.356567	185.634628	855.164734	-637.974792	-14.186329
366.031860	6.496215	936.185913	394.251282	195.108246	929.566467	481.568420	-7.639654	495.763489	525.235901	183.892807	481.726471	500.692749	0.696024	77.302917	574.026855	158.097275	91.958534	429.401978	-50.302849	1404.550171	456.098206	256.290802	1399.271973	369.571411	106.839912	1385.671021	377.108551	125.987785	1657.293823	460.994049	-132.739532	1124.147095	497.614380	320.470093	1126.245850	352.532196	-136.046707	881.594788	370.887817	313.514191	873.766479	374.162842	105.196625	1032.600464	-659.448303	185.634384	855.156128	-638.112183	-14.194430
366.018829	6.466834	936.175537	394.226593	195.099121	929.562988	481.533508	-7.647727	495.749481	525.254517	183.910324	481.748108	500.665771	0.679289	77.334435	574.034119	158.090958	91.961494	429.523285	-50.311291	1404.536377	456.194244	256.304962	1399.220093	369.682892	106.836884	1385.650879	377.144775	125.976250	1657.294189	461.096344	-132.740631	1124.146240	497.676392	320.359894	1126.176147	352.600128	-136.045334	881.584045	370.973511	313.465088	873.660522	374.157990	105.170837	1032.594727	-659.564697	185.569016	855.151550	-638.235840	-14.213249
366.009186	6.428099	936.168579	394.225891	195.063293	929.546021	481.524963	-7.642061	495.738800	525.272705	183.888519	481.734222	500.618439	0.705522	77.297188	574.000427	158.071136	91.956001	429.595520	-50.317760	1404.525513	456.265594	256.313385	1399.173706	369.806061	106.852242	1385.640259	377.185669	126.033913	1657.309326	461.176361	-132.738083	1124.135010	497.791351	320.293518	1126.118652	352.672943	-136.052261	881.595398	371.073730	313.265961	873.581726	374.151245	105.139252	1032.582397	-659.684631	185.562790	855.168579	-638.386292	-14.191342
365.963348	6.394290	936.168518	394.174286	195.027283	929.540405	481.492859	-7.660326	495.766937	525.246094	183.861145	481.723450	500.622864	0.655658	77.322617	574.186829	158.220657	91.987526	429.684479	-50.320271	1404.532715	456.374603	256.294434	1399.118530	369.905151	106.861290	1385.612793	377.227417	126.080795	1657.308594	461.278442	-132.726883	1124.108643	497.853149	320.167389	1126.031616	352.734406	-136.049225	881.600647	371.016846	313.091003	873.624268	374.111847	105.105789	1032.580078	-659.811646	185.518799	855.148010	-638.512207	-14.236410
365.939850	6.373378	936.152954	394.164001	195.039261	929.525574	481.498016	-7.679125	495.738678	525.218262	183.827713	481.731323	500.640808	0.670956	77.305046	574.211975	158.246063	91.973305	429.756622	-50.293934	1404.518677	456.467072	256.325989	1399.058228	370.016510	106.851379	1385.582764	377.282135	126.141983	1657.286255	461.375580	-132.752838	1124.107788	497.997162	320.087769	1125.961426	352.804352	-136.057236	881.576233	371.274628	312.864990	873.425903	374.104187	105.099220	1032.565552	-659.921326	185.516800	855.150391	-638.668152	-14.210296
365.920471	6.343124	936.150513	394.149597	195.012009	929.503235	481.474304	-7.679977	495.718445	525.241516	183.814484	481.730011	500.662933	0.666767	77.290756	574.005981	158.074905	91.952309	429.862213	-50.302711	1404.497681	456.564178	256.302948	1398.997803	370.096619	106.865311	1385.552612	377.344269	126.193680	1657.262573	461.451965	-132.750931	1124.087891	498.057068	319.959869	1125.869263	352.874359	-136.073822	881.587646	371.183624	312.733215	873.499817	374.096527	105.079727	1032.553223	-660.268860	185.197906	855.068420	-638.873291	-14.343672
365.691620	6.214303	936.232483	394.038086	194.937820	929.497742	481.427704	-7.680819	495.734680	525.236694	183.816269	481.743805	500.650757	0.643021	77.297722	573.987915	158.039932	91.948372	429.952484	-50.305370	1404.477051	456.643524	256.307007	1398.907104	370.190125	106.862762	1385.535034	377.417114	126.266121	1657.246826	461.530334	-132.770599	1124.077271	498.167358	319.897217	1125.782959	352.922699	-136.097137	881.580017	371.298004	312.355835	873.480774	373.980530	105.018738	1032.592896	-660.390625	185.165161	855.062805	-639.002502	-14.350924
365.836487	6.298419	936.122070	394.073212	194.970078	929.473755	481.430145	-7.687102	495.713257	525.252747	183.799423	481.772675	500.611298	0.684546	77.285355	573.996216	158.057571	91.944054	430.054108	-50.300602	1404.464966	456.717926	256.309479	1398.835449	370.317322	106.838684	1385.517090	377.504669	126.320297	1657.225586	461.606934	-132.762146	1124.054443	498.504211	320.380005	1125.871826	352.977875	-136.104996	881.583252	371.592010	312.135651	873.275635	374.039856	105.033661	1032.525879	-660.489685	185.134964	855.053162	-639.175842	-14.353372
365.794952	6.249676	936.123230	394.031708	194.939346	929.454956	481.428894	-7.719277	495.735260	525.229797	183.762756	481.756409	500.638611	0.669394	77.283112	574.169067	158.195953	91.961502	430.164398	-50.321312	1404.477295	456.808197	256.306366	1398.777100	370.382629	106.828415	1385.495605	377.579926	126.368187	1657.220215	461.666260	-132.762238	1124.052490	498.380066	319.741821	1125.645020	353.009155	-136.132965	881.597107	371.670959	311.988403	873.159424	374.016754	105.001328	1032.517822	-660.601257	185.147141	855.068909	-639.292175	-14.365907
365.758789	6.254824	936.113037	393.990387	194.938828	929.453369	481.418213	-7.726449	495.741119	525.244995	183.788681	481.778503	500.675476	0.641458	77.313644	574.270020	158.246887	91.971947	430.278778	-50.321247	1404.446289	456.868500	256.308319	1398.718628	370.450745	106.820518	1385.465454	377.666321	126.420799	1657.223389	461.738403	-132.759369	1124.049561	498.453003	319.645020	1125.554199	353.041046	-136.151810	881.600281	371.764282	311.809418	873.055054	373.993622	104.996727	1032.513062	-660.721558	185.128387	855.086243	-639.452637	-14.371495
365.697449	6.216820	936.119690	393.925415	194.959473	929.456726	481.411346	-7.750273	495.760376	525.224976	183.752975	481.788727	500.636322	0.680607	77.300713	574.021118	158.077347	91.968925	430.369751	-50.345299	1404.442749	456.940521	256.303650	1398.628296	370.538910	106.796448	1385.448364	377.750916	126.476463	1657.215576	461.790070	-132.757278	1124.037598	498.511475	319.577515	1125.483887	353.042419	-136.183014	881.607971	371.844513	311.858124	872.906677	373.953186	104.985016	1032.519653	-660.857544	185.084183	855.090027	-639.619507	-14.404933
365.683899	6.191257	936.086365	393.911530	194.959579	929.428223	481.356354	-7.751603	495.745850	525.225281	183.760681	481.796112	500.645721	0.660953	77.309525	574.022705	158.086655	91.949196	430.476501	-50.357849	1404.434814	457.032806	256.315186	1398.562866	370.585968	106.797745	1385.428833	377.844635	126.522018	1657.182861	461.847107	-132.809830	1124.028076	498.589966	319.465607	1125.408447	353.085022	-136.233871	881.600952	371.926239	311.722046	872.801392	373.948822	104.967735	1032.489502	-660.972900	185.064880	855.106079	-639.778137	-14.415255
365.641602	6.180337	936.090332	393.846100	194.923126	929.415100	481.341339	-7.741804	495.747467	525.192932	183.734024	481.785400	500.672272	0.670577	77.305092	574.002075	158.074615	91.947670	430.562714	-50.379581	1404.411499	457.104248	256.304321	1398.503540	370.660828	106.774712	1385.395264	377.957947	126.640549	1657.123047	461.877350	-132.827332	1124.003418	498.682068	319.397125	1125.317261	353.077271	-136.247131	881.604980	372.021912	311.611053	872.703796	373.924072	104.948669	1032.486328	-661.102783	185.042496	855.114868	-639.938782	-14.433304
365.620544	6.146874	936.067200	393.818420	194.938980	929.408691	481.316040	-7.761859	495.755157	525.188599	183.783875	481.800140	500.632965	0.689225	77.290855	574.013184	158.075073	91.947365	430.640381	-50.396053	1404.389771	457.180023	256.288055	1398.446899	370.718536	106.756874	1385.351440	378.060944	126.690605	1657.074463	461.923279	-132.834824	1123.977783	498.764038	319.292389	1125.240356	353.066254	-136.310547	881.585083	372.106354	311.483307	872.633606	373.910156	104.928154	1032.472778	-661.232361	184.992950	855.122803	-640.104797	-14.484519
365.575226	6.110183	936.061829	393.793243	194.937790	929.396729	481.286682	-7.760745	495.731934	525.154358	183.732803	481.785645	500.653229	0.657192	77.310188	574.217834	158.217377	91.981171	430.701324	-50.424149	1404.368652	457.249298	256.290802	1398.400757	370.779480	106.733017	1385.332397	378.154907	126.747528	1657.038452	461.968597	-132.884705	1123.958008	498.833038	319.229126	1125.173096	353.076111	-136.350266	881.579041	372.201538	311.379639	872.550964	373.890747	104.910126	1032.464966	-661.335388	185.004547	855.132202	-640.250610	-14.504452
365.555389	6.087985	936.043274	393.749359	194.906723	929.377441	481.285522	-7.810063	495.756805	525.095215	183.709778	481.791473	500.649872	0.685654	77.307671	574.258972	158.236649	91.987381	430.749664	-50.405453	1404.336182	457.318451	256.294708	1398.331787	371.024200	106.571297	1385.269287	378.258118	126.806595	1657.007813	461.990082	-132.926895	1123.922974	498.930145	319.148224	1125.127808	353.059357	-136.409775	881.579895	372.289551	311.282745	872.484924	373.873077	104.881264	1032.446899	-661.468445	184.950165	855.154663	-640.422058	-14.564281
365.509644	6.047028	936.044373	393.715454	194.869415	929.358765	481.222504	-7.776500	495.735077	525.060852	183.697159	481.781250	500.647858	0.678972	77.315277	574.242493	158.226578	91.990753	430.796814	-50.430477	1404.319458	457.377838	256.262146	1398.280640	371.100189	106.562096	1385.255981	378.348907	126.855705	1656.978760	461.997467	-132.950928	1123.901855	499.024628	319.074310	1125.066772	353.035217	-136.486420	881.580078	372.372620	311.011139	872.469116	373.859192	104.849052	1032.439331	-661.564697	184.942230	855.166199	-640.584717	-14.578745
365.459991	6.036489	936.037231	393.676056	194.855560	929.347412	481.216827	-7.810581	495.763336	525.061218	183.741425	481.799255	500.639069	0.689084	77.352837	574.244873	158.268646	91.999466	430.851715	-50.448273	1404.283569	457.452606	256.260101	1398.230225	371.148895	106.538002	1385.229370	378.446228	126.901314	1656.958496	462.013916	-133.014206	1123.897095	499.096191	319.005341	1125.030518	353.016083	-136.543457	881.557373	372.443939	310.913116	872.420166	373.844391	104.835091	1032.431885	-661.666626	184.897110	855.172791	-640.726318	-14.639713
365.412384	6.033422	936.025146	393.615662	194.850861	929.336853	481.174408	-7.809213	495.772888	525.054749	183.738770	481.815674	500.640717	0.692156	77.336845	574.248230	158.260010	92.002029	430.897034	-50.483849	1404.258423	457.520569	256.241394	1398.180054	371.211365	106.541687	1385.211304	378.552460	126.950844	1656.949707	462.016449	-133.049438	1123.856689	499.136322	318.905609	1124.949097	352.981995	-136.612289	881.546631	372.505066	311.051514	872.298706	373.817749	104.826019	1032.422363	-661.792847	184.845749	855.177185	-640.900818	-14.665054
365.368835	6.007091	936.000305	393.588837	194.834045	929.326172	481.080475	-7.735562	495.733582	524.968994	183.704178	481.775574	500.641510	0.717738	77.330902	574.209290	158.220047	92.010948	430.945587	-50.513866	1404.223755	457.624359	256.162079	1397.996338	371.285858	106.526413	1385.202637	378.656708	127.006287	1656.941406	462.042328	-133.158936	1123.845947	499.240204	318.907074	1124.899170	353.198059	-136.662964	881.460693	372.572510	310.809662	872.327637	373.799500	104.794785	1032.406006	-661.937195	184.792862	855.173828	-641.066711	-14.699216
365.308868	6.017592	935.989929	393.505035	194.853668	929.312073	481.079193	-7.786571	495.752380	524.978882	183.722260	481.816620	500.635834	0.686698	77.334572	574.232666	158.217834	92.011154	431.011414	-50.522690	1404.190796	457.713470	256.166901	1397.976318	371.349487	106.502831	1385.190918	378.757874	127.062798	1656.938232	461.991760	-133.157333	1123.791260	499.262421	318.829041	1124.868652	352.898743	-136.771118	881.518250	372.616333	310.939789	872.229980	373.759613	104.806168	1032.395752	-662.044556	184.758667	855.177734	-641.241272	-14.707651
365.271606	5.972670	935.971985	393.485382	194.835190	929.299377	481.050079	-7.838833	495.752838	524.934448	183.707260	481.825226	500.629608	0.679748	77.312965	574.213806	158.235016	92.011620	431.064636	-50.553425	1404.167725	457.742157	256.172852	1398.092041	371.419128	106.480049	1385.173462	378.856232	127.120682	1656.925049	461.993042	-133.226364	1123.754272	499.307312	318.773865	1124.835327	352.854523	-136.857590	881.499878	372.676392	310.905609	872.198486	373.736328	104.770844	1032.380859	-662.137817	184.744110	855.180420	-641.392456	-14.743682
365.204834	5.957318	935.961365	393.425537	194.802887	929.296631	481.023193	-7.836765	495.742554	524.926880	183.701279	481.824188	500.587311	0.706311	77.301697	574.208130	158.230743	92.010101	431.127686	-50.576679	1404.147217	457.855743	256.153412	1398.074219	371.500000	106.445122	1385.170166	378.966064	127.170158	1656.923950	461.969452	-133.271896	1123.738647	499.390350	318.747925	1124.804565	352.808136	-136.945023	881.489197	372.717987	310.881836	872.153259	373.694489	104.740280	1032.375610	-662.242798	184.704834	855.187439	-641.525269	-14.767750
365.150177	5.923427	935.976318	393.400269	194.791260	929.290466	481.006134	-7.841101	495.743225	524.912476	183.656647	481.822784	500.630859	0.688689	77.316261	574.154175	158.188187	92.012741	431.180969	-50.610905	1404.128052	457.935638	256.110016	1398.014526	371.564209	106.434029	1385.173340	379.056702	127.211494	1656.919434	461.951935	-133.330200	1123.715698	499.427216	318.692108	1124.754517	352.748871	-136.996918	881.506287	372.761078	310.871155	872.133789	373.667114	104.727188	1032.380371	-662.345703	184.660309	855.193604	-641.687256	-14.796068
365.093628	5.885117	935.971619	393.339417	194.784317	929.294800	480.971649	-7.865351	495.758118	524.908630	183.662872	481.828369	500.619720	0.695003	77.316582	574.170532	158.195114	92.019974	431.215149	-50.634903	1404.098999	458.021118	256.095123	1398.002808	371.637146	106.420601	1385.192749	379.151184	127.260262	1656.904663	461.931213	-133.389297	1123.707397	499.481018	318.668579	1124.731201	352.694122	-137.086426	881.511780	372.787903	310.877014	872.118469	373.620819	104.697098	1032.381226	-662.205872	184.985916	855.307495	-641.777771	-14.698045
365.034637	5.853017	935.963623	393.297424	194.789902	929.285522	480.984283	-7.894203	495.771240	524.908569	183.648071	481.854401	500.627808	0.698746	77.334923	574.200623	158.226486	92.026764	431.274719	-50.641617	1404.094238	458.119415	256.052765	1397.972412	371.695557	106.401672	1385.176392	379.243134	127.301727	1656.893433	461.912018	-133.423050	1123.707642	499.538147	318.647797	1124.689819	352.614532	-137.160446	881.531921	372.818939	310.883820	872.111145	373.587372	104.681633	1032.373535	-662.551392	184.627747	855.211487	-641.998169	-14.814816
364.970886	5.858310	935.984253	393.221313	194.759232	929.285950	480.935516	-7.916081	495.785553	524.866760	183.607224	481.856262	500.656464	0.688241	77.343102	574.191040	158.201324	92.025299	431.308472	-50.680447	1404.087402	458.214294	256.015045	1397.930054	371.750397	106.378883	1385.189575	379.344147	127.339355	1656.864502	461.880554	-133.475693	1123.694092	499.596863	318.607452	1124.658569	352.557800	-137.241516	881.536865	372.820496	310.899994	872.085144	373.542297	104.676407	1032.385132	-662.662048	184.638611	855.239380	-642.176270	-14.846771
364.918152	5.816580	935.963989	393.212494	194.749329	929.290710	480.912689	-7.910349	495.789154	524.862915	183.597549	481.869904	500.619629	0.696100	77.345398	574.197632	158.227554	92.038391	431.318787	-50.673252	1404.056519	458.289337	256.013184	1397.905640	371.781952	106.385124	1385.185425	379.443970	127.375175	1656.859741	461.851288	-133.515778	1123.700073	499.623962	318.562927	1124.616211	352.482391	-137.300049	881.558960	372.804718	310.940460	872.073059	373.509827	104.638237	1032.377930	-662.545410	184.925781	855.327515	-642.252136	-14.766964
364.887207	5.812139	935.960938	393.168182	194.741791	929.290588	480.913330	-7.944232	495.798981	524.768677	183.525620	481.845703	500.649414	0.682402	77.349571	574.129761	158.179962	92.026924	431.341003	-50.693943	1404.056641	458.369019	255.966370	1397.877197	371.836761	106.372864	1385.163818	379.548096	127.410034	1656.843018	461.815216	-133.568649	1123.687500	499.674774	318.541534	1124.599487	352.420441	-137.351669	881.558228	372.810028	310.966614	872.063416	373.490417	104.627693	1032.377563	-662.878174	184.547119	855.250061	-642.463501	-14.873973
364.829956	5.779752	935.954407	393.122986	194.742081	929.283447	480.865906	-7.936468	495.778717	524.778748	183.528259	481.850616	500.619781	0.682720	77.330750	574.154602	158.186829	92.030441	431.350342	-50.717983	1404.045776	458.438416	255.941956	1397.820679	371.866638	106.360100	1385.155151	379.647705	127.435280	1656.836914	461.775421	-133.607361	1123.653442	499.723022	318.528839	1124.536621	352.345642	-137.393860	881.551086	372.807159	311.017487	872.040283	373.464264	104.607864	1032.372192	-662.787659	184.819489	855.346619	-642.552917	-14.793320
364.766449	5.754058	935.945862	393.098907	194.732635	929.271301	480.877563	-7.950171	495.785950	524.730347	183.475983	481.844879	500.650818	0.683102	77.341110	574.159180	158.201401	92.027321	431.363037	-50.749454	1404.033203	458.502930	255.918243	1397.790894	371.891937	106.375641	1385.150513	379.761719	127.467873	1656.816406	461.719940	-133.655380	1123.621338	499.761841	318.489594	1124.494507	352.266052	-137.435867	881.544189	372.805542	311.069336	872.028137	373.440063	104.590073	1032.362915	-662.896362	184.801102	855.351868	-642.705811	-14.816948
364.736084	5.720507	935.930847	393.084442	194.726746	929.259399	480.866821	-7.972194	495.794495	524.730103	183.515015	481.861511	500.650848	0.685260	77.353233	574.195313	158.219162	92.037567	431.370941	-50.776928	1404.013794	458.592804	255.869934	1397.755371	371.783173	106.479088	1385.162109	379.864441	127.493492	1656.804810	461.684387	-133.701263	1123.618774	499.794830	318.458191	1124.437622	352.191223	-137.487732	881.536072	372.776337	311.115753	871.981384	373.425690	104.567329	1032.350098	-662.970947	184.780777	855.355591	-642.801819	-14.854753
364.681030	5.701744	935.919861	393.039886	194.721710	929.263794	480.851471	-7.983382	495.785553	524.713989	183.495941	481.842010	500.674927	0.682304	77.333794	574.189392	158.196686	92.032219	431.348816	-50.810703	1403.997681	458.651581	255.839523	1397.697266	371.805359	106.465256	1385.127197	379.971130	127.523872	1656.802856	461.632538	-133.764374	1123.606934	499.835510	318.441010	1124.391602	352.111176	-137.516769	881.529175	372.759644	311.187256	871.974304	373.385773	104.545860	1032.347778	-663.073608	184.749619	855.376831	-642.940552	-14.876210
364.662109	5.703402	935.900085	393.026184	194.686905	929.246155	480.868805	-8.013421	495.791931	524.663269	183.443329	481.838898	500.674347	0.683711	77.334129	574.163635	158.165253	92.030289	431.323547	-50.823769	1403.978149	458.720459	255.825287	1397.679077	371.813232	106.448639	1385.111572	380.082581	127.535439	1656.783447	461.552277	-133.784286	1123.570435	499.856964	318.415070	1124.351196	352.025787	-137.558624	881.528564	372.738281	311.239014	871.959106	373.371979	104.528770	1032.329224	-663.189209	184.718903	855.364380	-643.098999	-14.907646
364.630096	5.649522	935.886841	393.043671	194.644531	929.234070	480.831268	-8.020701	495.786346	524.655029	183.472382	481.837677	500.664063	0.684069	77.323280	574.130371	158.150620	92.047295	431.279572	-50.836681	1403.970703	458.744568	255.800751	1397.665405	371.976837	106.317719	1385.057739	380.175873	127.559029	1656.770508	461.485931	-133.839218	1123.571167	500.104004	318.967163	1124.508179	351.936615	-137.600021	881.514709	372.738861	311.109467	872.035156	373.359650	104.481956	1032.316162	-663.279785	184.694778	855.388123	-643.197937	-14.952487
364.605774	5.627295	935.893677	393.035553	194.629044	929.241516	480.816833	-8.032660	495.790955	524.632813	183.436615	481.838715	500.676056	0.682538	77.324944	574.153809	158.152039	92.048882	431.276947	-50.876556	1403.964478	458.792389	255.740219	1397.648193	371.838654	106.427246	1385.088257	380.274719	127.578651	1656.773193	461.414825	-133.846817	1123.566406	500.089355	318.906250	1124.456787	351.848785	-137.609482	881.528259	372.716187	311.381287	871.971985	373.348419	104.462349	1032.323608	-663.353271	184.652634	855.383972	-643.289490	-14.961756
364.567993	5.628783	935.881836	393.024567	194.617157	929.241943	480.780548	-8.019951	495.775269	524.575012	183.382874	481.805145	500.668274	0.659557	77.338264	574.138855	158.145264	92.056152	431.255829	-50.904377	1403.964233	458.858154	255.691299	1397.636963	371.837646	106.418449	1385.079102	380.376312	127.597580	1656.770630	461.346313	-133.895584	1123.555786	500.100311	318.884064	1124.434204	351.751617	-137.608917	881.528076	372.678986	311.435638	871.963623	373.335022	104.450134	1032.318848	-663.428833	184.627319	855.390869	-643.407776	-14.994974
364.528534	5.597148	935.877563	393.016418	194.613052	929.240295	480.773163	-8.053699	495.779694	524.579346	183.404877	481.840576	500.677094	0.678519	77.336235	574.145691	158.150818	92.057861	431.238098	-50.939735	1403.961914	458.906372	255.677124	1397.620728	371.847687	106.414917	1385.052368	380.475616	127.621117	1656.789429	461.255188	-133.920883	1123.569946	500.110352	318.834045	1124.423462	351.652039	-137.642776	881.552429	372.645142	311.506042	871.975769	373.313232	104.430870	1032.316040	-663.751099	184.259659	855.310364	-643.569336	-15.126562
364.329895	5.475215	935.966309	392.964417	194.544266	929.240356	480.731171	-8.040787	495.803223	524.557678	183.375153	481.825470	500.658539	0.686974	77.340561	574.113159	158.136383	92.052193	431.206970	-50.962429	1403.958984	458.927856	255.630737	1397.620972	371.866699	106.409454	1385.058960	380.581451	127.644989	1656.793579	461.176880	-133.932983	1123.548706	500.121216	318.802429	1124.431885	351.552734	-137.640015	881.555359	372.624542	311.581146	871.979797	373.227844	104.379272	1032.360718	-663.800781	184.222290	855.301514	-643.625366	-15.160068
364.539978	5.545041	935.863831	393.049957	194.581757	929.224915	480.746002	-8.103324	495.794342	524.596863	183.420181	481.840546	500.677979	0.684229	77.347290	574.139465	158.153061	92.056450	431.169312	-51.010014	1403.977173	458.957428	255.591278	1397.618530	371.879639	106.376152	1385.049927	380.666443	127.652344	1656.812256	461.079956	-133.950684	1123.559937	499.922089	318.205383	1124.245117	351.461060	-137.631073	881.559998	372.587616	311.641968	871.958984	373.329285	104.391167	1032.301025	-663.845398	184.208939	855.334106	-643.714600	-15.148963
364.519958	5.528619	935.856567	393.059082	194.574921	929.234070	480.746490	-8.111131	495.790802	524.551941	183.353821	481.866608	500.696716	0.682705	77.360458	574.134460	158.136261	92.068794	431.134949	-51.021828	1403.998535	458.978790	255.584412	1397.618286	371.854706	106.353874	1385.029053	380.749237	127.677856	1656.822754	461.018066	-133.957703	1123.545288	499.953369	318.190826	1124.258667	351.356934	-137.612366	881.564758	372.570557	311.506836	872.031860	373.322052	104.371719	1032.302246	-663.913086	184.184402	855.324463	-643.793335	-15.197619
364.303040	5.375601	935.964539	393.007690	194.495407	929.241516	480.720703	-8.093401	495.814178	524.548889	183.338898	481.840515	500.689423	0.678066	77.352615	574.145752	158.150299	92.076225	431.084564	-51.051270	1403.973267	458.997253	255.540192	1397.607178	371.837616	106.335922	1385.017212	380.832581	127.692429	1656.818481	460.942932	-133.959030	1123.551514	499.938904	318.160034	1124.238647	351.228485	-137.613556	881.581787	372.538544	311.734283	871.980347	373.231171	104.305054	1032.360229	-663.953552	184.154037	855.324646	-643.856873	-15.237754
364.507568	5.499879	935.838135	393.090302	194.565399	929.236572	480.726257	-8.129600	495.774872	524.560242	183.299316	481.861115	500.704285	0.675115	77.344917	574.123535	158.158844	92.054718	431.044373	-51.074791	1403.976196	458.995392	255.506378	1397.618042	371.825836	106.315155	1384.999146	380.899658	127.700813	1656.823975	460.847168	-133.973862	1123.551025	499.947937	318.125732	1124.245483	351.123108	-137.583191	881.588928	372.527344	311.784363	871.983459	373.314301	104.344986	1032.293701	-664.011169	184.104065	855.338318	-643.926941	-15.297853
364.487823	5.463620	935.851563	393.108948	194.481018	929.234009	480.744232	-8.159528	495.808807	524.549316	183.277573	481.839630	500.724518	0.675788	77.365654	574.139832	158.155823	92.090935	431.000183	-51.104389	1403.986206	459.010254	255.488785	1397.613770	371.787781	106.311012	1384.974854	380.966370	127.702995	1656.824951	460.823975	-134.037262	1123.571655	499.947845	318.092072	1124.238647	351.268585	-137.524902	881.536499	372.524719	311.812714	871.986145	373.311127	104.295647	1032.298462	-664.037598	184.086075	855.338013	-643.972168	-15.300831
364.473511	5.418874	935.857239	393.122437	194.482178	929.241333	480.732635	-8.153372	495.787750	524.571106	183.260864	481.865448	500.714111	0.673795	77.347664	574.181152	158.140305	92.073662	430.941406	-51.135429	1404.010010	458.986908	255.465515	1397.615845	371.744537	106.294113	1384.975586	381.023895	127.708984	1656.835449	460.748718	-134.049088	1123.586182	499.963379	318.070068	1124.243652	351.158295	-137.464676	881.551941	372.514740	311.818787	871.999817	373.311951	104.272598	1032.305176	-664.080505	184.050064	855.349548	-644.053833	-15.307489
364.494995	5.418998	935.848999	393.156830	194.455826	929.240112	480.718536	-8.155267	495.785828	524.561707	183.226593	481.855042	500.706879	0.674789	77.347313	574.173340	158.130920	92.085182	430.896545	-51.153809	1404.015991	458.991455	255.433090	1397.621948	371.712708	106.275620	1384.951294	381.064026	127.725761	1656.839722	460.621582	-134.009354	1123.570801	499.970123	318.058228	1124.242920	350.802612	-137.468521	881.645569	372.505951	311.837738	872.009705	373.322845	104.259293	1032.299438	-664.116821	184.010452	855.360657	-644.104431	-15.358111
364.496246	5.397942	935.858887	393.187653	194.420288	929.248657	480.727661	-8.170595	495.801453	524.566711	183.192276	481.861237	500.699615	0.681221	77.354691	574.134216	158.110718	92.048531	430.804199	-51.157581	1404.027222	458.947479	255.415131	1397.606445	371.790863	106.149048	1384.917114	381.104401	127.729523	1656.856201	460.578491	-134.041168	1123.574951	499.968384	318.041992	1124.267578	350.934784	-137.377853	881.589661	372.515564	311.845856	872.026428	373.330139	104.234192	1032.307983	-664.116577	183.960129	855.365173	-644.129578	-15.371286
364.494904	5.362672	935.845825	393.241211	194.386932	929.231079	480.745941	-8.186545	495.814850	524.577881	183.182465	481.850433	500.728271	0.654324	77.383987	574.135620	158.111542	92.046394	430.733154	-51.174171	1404.047607	458.906189	255.402908	1397.637939	371.741852	106.132599	1384.909546	381.120972	127.737022	1656.863892	460.455414	-134.001694	1123.582153	499.982819	318.028351	1124.281006	350.582764	-137.366928	881.681641	372.510254	311.864899	872.047302	373.344696	104.205559	1032.291870	-664.158508	183.936829	855.358948	-644.175476	-15.411710
364.499969	5.362061	935.848694	393.274719	194.382919	929.249695	480.771576	-8.221983	495.811890	524.616028	183.155945	481.827850	500.737579	0.646034	77.370117	574.149353	158.104187	92.063477	430.680084	-51.194622	1404.060181	458.909821	255.384521	1397.653809	371.699554	106.118378	1384.894531	381.140167	127.735329	1656.869873	460.381348	-134.009048	1123.571655	499.975891	317.991608	1124.300659	350.466949	-137.300156	881.698730	372.535309	311.867920	872.049438	373.363647	104.195946	1032.302856	-664.168396	183.902512	855.360168	-644.192749	-15.449516
364.536255	5.352184	935.845337	393.324829	194.342682	929.251221	480.803650	-8.222246	495.791840	524.648804	183.128708	481.835663	500.741028	0.645845	77.369438	574.143188	158.092209	92.038185	430.574799	-51.220856	1404.075317	458.859161	255.339737	1397.669312	371.650513	106.120758	1384.900757	381.146240	127.738220	1656.881592	460.303192	-133.986893	1123.591309	499.987610	317.979706	1124.319702	350.360382	-137.239227	881.692932	372.556305	311.852753	872.059937	373.382538	104.173050	1032.300537	-664.154175	183.872559	855.385132	-644.189087	-15.468651
364.529480	5.319664	935.842468	393.349030	194.321945	929.257263	480.799561	-8.213526	495.784088	524.681396	183.117783	481.852631	500.722504	0.646517	77.357353	574.149414	158.107071	92.033119	430.509308	-51.269753	1404.083252	458.820801	255.303024	1397.680542	371.617096	106.086670	1384.887573	381.129242	127.746407	1656.887817	460.215454	-133.954559	1123.572388	499.987976	317.950256	1124.369019	350.263245	-137.204849	881.695251	372.560913	311.847076	872.064209	373.381439	104.143806	1032.301636	-664.171326	183.856461	855.378235	-644.219543	-15.490305
364.534454	5.317367	935.846130	393.363220	194.301117	929.266418	480.834747	-8.275869	495.791473	524.707031	183.075546	481.841583	500.755707	0.632778	77.363892	574.148193	158.093552	92.055862	430.434601	-51.276470	1404.073364	458.787750	255.268661	1397.685181	371.554810	106.070580	1384.871338	381.093872	127.749802	1656.887695	460.138153	-133.974792	1123.570801	499.994598	317.931213	1124.366821	350.169769	-137.141541	881.676208	372.618683	311.816071	872.064209	373.387329	104.130600	1032.307983	-664.117859	183.848007	855.393616	-644.196045	-15.475228
364.569000	5.303835	935.836548	393.427368	194.277847	929.249084	480.860229	-8.293029	495.771118	524.721924	183.065567	481.838715	500.757385	0.613271	77.364555	574.142456	158.081421	92.040054	430.343689	-51.309265	1404.075806	458.742981	255.256729	1397.716797	371.504211	106.064590	1384.881226	381.047638	127.744377	1656.877686	460.057251	-133.963181	1123.555054	499.985016	317.896271	1124.372559	350.085327	-137.104233	881.680664	372.648743	311.798157	872.059326	373.416962	104.120354	1032.292969	-664.093933	183.833389	855.375549	-644.156555	-15.535473
364.573669	5.284283	935.835449	393.457794	194.257935	929.239502	480.863342	-8.283350	495.797729	524.715149	183.009827	481.823914	500.763031	0.619630	77.353989	574.119934	158.054886	92.036186	430.269958	-51.323441	1404.085693	458.719910	255.223907	1397.729492	371.446686	106.050186	1384.879883	380.966553	127.747055	1656.869751	459.974792	-133.936707	1123.571655	499.981140	317.867462	1124.396362	350.002655	-137.051697	881.668579	372.673370	311.774048	872.055359	373.424500	104.107368	1032.286865	-664.054260	183.783066	855.377930	-644.133545	-15.520393
364.585480	5.282492	935.847290	393.489136	194.233078	929.250244	480.888519	-8.297100	495.803558	524.754272	183.015213	481.829285	500.734833	0.626873	77.331924	574.131104	158.073502	92.033043	430.194611	-51.352375	1404.074829	458.676788	255.201996	1397.736816	371.398193	106.028542	1384.858643	380.870422	127.748924	1656.840454	459.930084	-133.992844	1123.582520	499.984009	317.859955	1124.407837	350.182220	-136.963562	881.570862	372.728821	311.736237	872.044495	373.435425	104.097336	1032.297363	-663.990601	183.776047	855.367065	-644.093384	-15.545191
364.598694	5.283566	935.848694	393.502075	194.223221	929.255737	480.894165	-8.280680	495.787781	524.777710	182.983093	481.825592	500.738525	0.633669	77.351646	574.181213	158.094254	92.026169	430.126190	-51.360870	1404.069214	458.632324	255.178741	1397.728516	371.338501	106.024269	1384.835938	380.760254	127.750885	1656.801514	459.854126	-134.000519	1123.575928	500.002869	317.826141	1124.430298	350.112793	-136.909058	881.552307	372.784546	311.505859	872.105713	373.445404	104.091499	1032.300659	-663.934021	183.786026	855.373047	-644.038757	-15.536527
364.612854	5.280155	935.838623	393.543701	194.182144	929.260437	480.903503	-8.277785	495.768799	524.818298	182.933365	481.850647	500.735016	0.629099	77.323700	574.171814	158.094910	92.022629	430.063538	-51.390354	1404.074585	458.596100	255.156418	1397.739136	371.290100	106.011688	1384.840332	380.618530	127.737175	1656.778198	459.769928	-133.968445	1123.562744	500.025940	317.804321	1124.448242	350.041382	-136.866364	881.532288	372.845825	311.452850	872.099304	373.465668	104.064316	1032.297852	-663.902832	183.720078	855.370483	-643.999329	-15.577323
364.648010	5.270774	935.830261	393.590149	194.189087	929.265991	480.973480	-8.320811	495.790771	524.889771	182.999786	481.871094	500.757477	0.626272	77.327400	574.113708	158.026047	92.018845	429.992035	-51.411388	1404.059692	458.538574	255.139374	1397.764160	371.248810	105.984062	1384.813354	380.450439	127.737587	1656.751465	459.698395	-133.973404	1123.571045	500.029388	317.768982	1124.472290	349.981262	-136.806641	881.510620	372.901031	311.404114	872.086853	373.482910	104.059258	1032.295288	-663.865662	183.686081	855.365295	-643.953308	-15.614536
364.648254	5.271137	935.829834	393.611969	194.182968	929.278503	480.980804	-8.322861	495.795502	524.867554	182.939682	481.853638	500.752716	0.623202	77.336594	574.090271	158.020538	92.019211	429.933441	-51.433182	1404.072876	458.504089	255.129089	1397.775757	371.241943	105.967117	1384.799561	380.279297	127.735817	1656.727661	459.630768	-133.948776	1123.550781	500.040619	317.743408	1124.489502	349.923615	-136.744141	881.508301	372.960297	311.340118	872.076233	373.498291	104.049683	1032.301880	-663.750671	183.711472	855.385376	-643.867065	-15.594609
364.651855	5.239936	935.834717	393.632507	194.180588	929.287659	480.994873	-8.329204	495.811920	524.890198	182.915237	481.888123	500.758636	0.622312	77.337425	574.121460	158.040985	91.998787	429.883698	-51.457378	1404.049072	458.464294	255.099121	1397.788330	371.220062	105.924919	1384.802612	380.088837	127.737640	1656.686157	459.573273	-133.949570	1123.524170	500.026520	317.675140	1124.492920	349.878540	-136.700989	881.481934	373.020020	311.450775	872.006409	373.516998	104.029488	1032.309326	-663.710571	183.653885	855.380920	-643.812744	-15.612320
364.659241	5.226290	935.819519	393.653412	194.169571	929.284241	481.028168	-8.338062	495.806854	524.922913	182.896606	481.885529	500.764679	0.616040	77.331810	574.109253	158.007187	91.985428	429.860229	-51.485664	1404.035522	458.428101	255.069260	1397.788696	371.192139	105.911293	1384.792358	379.871826	127.755196	1656.642334	459.516632	-133.965164	1123.499756	500.085327	317.698730	1124.535645	349.820282	-136.658859	881.457092	373.117889	311.188141	872.056702	373.533508	104.010933	1032.300415	-663.641174	183.639526	855.371887	-643.753784	-15.640505
364.664490	5.220306	935.814392	393.663544	194.160263	929.284241	481.062347	-8.345724	495.815002	524.948608	182.909485	481.873169	500.752899	0.621153	77.322357	574.106323	158.011078	91.996216	429.822784	-51.524231	1404.026611	458.413574	255.036774	1397.790771	371.147797	105.880753	1384.786865	379.647675	127.759384	1656.579468	459.421082	-133.877670	1123.461914	500.103546	317.669586	1124.539429	349.533783	-136.633209	881.513245	373.178772	311.126923	872.047791	373.537994	104.001274	1032.297852	-663.503357	183.634628	855.396423	-643.621948	-15.634028
364.662506	5.214099	935.812256	393.684845	194.126190	929.285095	481.086517	-8.356021	495.811462	524.948120	182.901321	481.881470	500.794189	0.609842	77.316269	574.100952	158.001190	91.984482	429.777832	-51.562065	1404.007813	458.396820	254.999252	1397.805298	371.111115	105.869614	1384.757202	379.399200	127.779175	1656.527222	459.438812	-133.950211	1123.470825	500.114868	317.642120	1124.537354	349.769958	-136.541000	881.423279	373.244659	311.078552	872.037415	373.555145	103.979774	1032.297729	-663.407288	183.630203	855.379944	-643.538330	-15.651152
364.667419	5.209265	935.813660	393.716248	194.116653	929.292480	481.087524	-8.364327	495.801147	524.959045	182.897888	481.874237	500.781921	0.599716	77.332054	574.106995	158.020462	91.986320	429.742401	-51.584888	1404.005127	458.383698	254.968048	1397.815308	371.062775	105.840736	1384.761353	379.117004	127.684746	1656.501465	459.363708	-133.889175	1123.419556	500.142731	317.614197	1124.541382	349.495667	-136.518906	881.491394	373.321747	311.011047	872.022339	373.572937	103.970390	1032.302124	-663.292297	183.612091	855.388611	-643.392334	-15.680259
364.698975	5.202434	935.814758	393.746552	194.088318	929.287476	481.071503	-8.371918	495.815582	524.969543	182.907196	481.858276	500.779877	0.607915	77.325928	574.128418	158.021439	92.011551	429.702515	-51.613888	1404.005859	458.335541	254.947968	1397.810181	371.020996	105.792999	1384.735718	378.895477	127.800507	1656.449097	459.382843	-133.941650	1123.423950	500.183502	317.567139	1124.550659	349.712921	-136.442429	881.390869	373.407288	310.973022	872.010864	373.587738	103.958916	1032.298950	-663.166382	183.607666	855.389954	-643.251160	-15.707593
364.710663	5.200747	935.808044	393.780548	194.047852	929.301636	481.064484	-8.385701	495.823883	524.963135	182.898300	481.863281	500.766052	0.619365	77.326408	574.124878	158.014069	91.997055	429.663971	-51.653900	1404.006348	458.322144	254.909729	1397.782227	370.962921	105.774948	1384.726807	378.641876	127.819832	1656.399902	459.337189	-133.890915	1123.396851	500.244446	317.520416	1124.564697	349.471130	-136.425125	881.447449	373.458649	310.900665	872.003601	373.608398	103.928703	1032.302979	-662.840149	183.898315	855.496338	-643.074646	-15.622272
364.721893	5.226145	935.808716	393.780914	194.059464	929.317200	481.027435	-8.363180	495.796661	524.985657	182.924042	481.871735	500.741119	0.628308	77.330101	574.116272	158.008041	91.996689	429.593262	-51.694992	1404.006348	458.262665	254.885391	1397.814941	370.923187	105.751587	1384.710571	378.384491	127.836479	1656.380371	459.335571	-133.873734	1123.399170	500.296509	317.446411	1124.554932	349.466156	-136.383438	881.431274	373.546570	310.817505	871.987061	373.622223	103.938156	1032.311890	-662.669189	183.898682	855.498779	-642.937439	-15.609372
364.773315	5.230085	935.806030	393.803070	194.012085	929.322205	481.034851	-8.368528	495.785797	524.933105	182.884827	481.856628	500.751678	0.614260	77.335922	574.094604	158.002121	91.994110	429.511475	-51.723259	1404.015259	458.204529	254.879929	1397.820923	370.869202	105.726364	1384.725342	378.137390	127.854507	1656.338989	459.336731	-133.883926	1123.376709	500.338684	317.370148	1124.576904	349.492340	-136.342560	881.421021	373.618408	310.733978	871.968567	373.645294	103.914719	1032.312378	-662.755188	183.574829	855.422852	-642.840881	-15.736294
364.784637	5.212619	935.818848	393.826935	193.982285	929.328857	481.051239	-8.402412	495.787781	524.953552	182.902145	481.843536	500.772675	0.620233	77.344254	574.106995	158.026077	91.982208	429.447418	-51.777679	1404.041870	458.142059	254.861801	1397.851196	370.822693	105.691818	1384.706177	377.884888	127.874863	1656.313477	459.336670	-133.867218	1123.382202	500.412170	317.310577	1124.599121	349.514618	-136.321472	881.414124	373.739075	310.640503	871.958191	373.655273	103.896172	1032.321533	-662.631348	183.593506	855.435181	-642.706177	-15.737658
364.767975	5.207391	935.823914	393.811798	194.000031	929.342468	481.045105	-8.410972	495.792419	524.995056	182.917679	481.862762	500.748688	0.618134	77.330544	574.134766	158.047577	91.998962	429.376465	-51.801723	1404.026123	458.070648	254.859955	1397.855957	370.770996	105.647285	1384.688599	377.644440	127.876068	1656.270752	459.349091	-133.892365	1123.391724	500.464172	317.225922	1124.627197	349.568329	-136.284348	881.409607	373.853577	310.573853	871.946838	373.643768	103.896782	1032.331299	-662.483521	183.586517	855.429932	-642.523743	-15.737655
364.761169	5.192275	935.835205	393.822662	193.992188	929.359131	481.041199	-8.415179	495.795319	524.983093	182.891556	481.851013	500.770477	0.588661	77.335648	574.057922	157.989319	91.992142	429.316223	-51.879700	1404.049194	458.014557	254.803497	1397.881348	370.565948	105.744881	1384.722778	377.407471	127.896935	1656.248413	459.366272	-133.895630	1123.384033	500.501892	317.171631	1124.660034	349.616333	-136.274811	881.391113	373.975739	310.501038	871.961548	373.640381	103.883629	1032.345093	-662.337463	183.616531	855.432800	-642.369202	-15.708472
364.768036	5.185149	935.828857	393.836700	193.984039	929.359558	481.056213	-8.415106	495.802673	525.009155	182.881134	481.864136	500.752136	0.591113	77.330765	574.062195	157.989716	91.986481	429.221985	-51.910225	1404.058350	457.929443	254.789322	1397.897827	370.503693	105.725449	1384.724487	377.180725	127.815445	1656.226807	459.380829	-133.916229	1123.394287	500.539551	317.135406	1124.685547	349.679016	-136.268326	881.377136	374.107666	310.409393	871.940369	373.634552	103.875137	1032.341187	-661.939087	183.944687	855.520508	-642.122742	-15.588265
364.775360	5.161314	935.830688	393.847504	193.985168	929.364075	481.095978	-8.419937	495.789581	525.049866	182.913391	481.871826	500.771881	0.579347	77.331284	574.105896	158.013428	91.985352	429.143341	-51.929523	1404.051025	457.856934	254.758224	1397.920288	370.436646	105.668884	1384.719971	376.983002	127.814873	1656.188110	459.442688	-133.979553	1123.432129	500.574646	317.072266	1124.750610	349.996490	-136.219681	881.284424	374.242249	310.333588	871.930725	373.627197	103.864388	1032.343384	-661.991821	183.646393	855.437500	-642.027893	-15.650041
364.773438	5.169972	935.831604	393.856659	193.961334	929.374390	481.117065	-8.420035	495.811188	525.066895	182.891205	481.856812	500.784546	0.565789	77.318138	574.087769	157.990875	91.986099	429.063324	-51.958134	1404.061035	457.783173	254.755402	1397.952148	370.374878	105.664627	1384.725830	376.758698	127.794525	1656.183838	459.457031	-134.026108	1123.452637	500.588776	317.039398	1124.771118	350.080902	-136.233276	881.259460	374.384216	310.300507	871.914001	373.625458	103.853737	1032.348877	-661.582947	183.941559	855.535278	-641.762634	-15.511735
364.761353	5.184374	935.830872	393.845276	193.945892	929.375427	481.115295	-8.407678	495.794617	525.084290	182.876648	481.896545	500.746643	0.577684	77.323563	574.085022	158.007050	91.974159	428.974854	-51.994270	1404.064209	457.701935	254.738525	1397.959229	370.294891	105.634285	1384.726929	376.561890	127.800621	1656.167847	459.474640	-134.041122	1123.445557	500.590210	317.012451	1124.823975	350.195190	-136.269485	881.225220	374.529236	310.224396	871.884216	373.613617	103.852974	1032.348999	-661.385254	183.931259	855.530701	-641.554932	-15.486075
364.730408	5.186343	935.830322	393.844788	193.903625	929.369812	481.129272	-8.413658	495.804657	525.079712	182.861313	481.885040	500.746948	0.569044	77.330833	574.079102	158.005066	91.976044	428.900909	-52.020878	1404.077393	457.640839	254.714569	1397.988770	370.210358	105.620926	1384.713379	376.389648	127.885551	1656.152100	459.487976	-134.056946	1123.456909	500.573547	316.995941	1124.824585	350.281433	-136.277634	881.201477	374.646027	310.378357	871.820984	373.576508	103.840714	1032.344360	-661.408264	183.611984	855.461792	-641.441895	-15.557567
364.719238	5.184583	935.831482	393.840088	193.904221	929.370789	481.162598	-8.430394	495.811951	525.110718	182.851440	481.892120	500.785217	0.548664	77.348000	574.095276	158.019150	91.982712	428.818939	-52.049908	1404.083374	457.559601	254.709122	1398.001343	370.128265	105.606491	1384.717529	376.211243	127.885612	1656.144531	459.498718	-134.084030	1123.485229	500.595642	317.018494	1124.882080	350.401459	-136.309052	881.170837	374.801392	310.349731	871.784973	373.570129	103.840096	1032.345581	-661.166199	183.607895	855.473755	-641.199585	-15.549603
364.725220	5.188970	935.804077	393.856232	193.899445	929.364197	481.176056	-8.426126	495.800385	525.191101	182.893814	481.910492	500.786652	0.566087	77.345810	574.128540	158.033417	91.975281	428.744110	-52.070229	1404.098877	457.480011	254.700806	1398.036865	370.024445	105.590256	1384.716064	376.047058	127.878609	1656.146362	459.476990	-134.065018	1123.473999	500.592865	316.978119	1124.900513	350.274292	-136.385757	881.192505	374.924194	310.324615	871.759705	373.552094	103.833885	1032.327148	-660.917908	183.652130	855.500793	-640.956848	-15.503164
364.697662	5.203803	935.798157	393.844940	193.882950	929.365967	481.205811	-8.447654	495.825012	525.179688	182.882248	481.920135	500.802582	0.563946	77.310097	574.110840	158.029526	91.980080	428.661499	-52.109848	1404.087280	457.391479	254.691467	1398.041992	369.943207	105.566956	1384.708984	375.884735	127.887375	1656.144043	459.485413	-134.063187	1123.464966	500.599518	316.961456	1124.930054	350.419250	-136.437103	881.151489	375.070160	310.282196	871.719727	373.527985	103.830894	1032.324829	-660.693787	183.633286	855.489929	-640.721069	-15.509334
364.651733	5.183389	935.801941	393.806519	193.871460	929.364929	481.193848	-8.443994	495.812286	525.184875	182.866226	481.916504	500.802826	0.566176	77.328308	574.099487	158.025681	91.978767	428.574249	-52.138897	1404.095703	457.276001	254.668884	1398.077393	369.854858	105.522057	1384.693970	375.732971	127.881126	1656.132813	459.496460	-134.118637	1123.507568	500.602203	316.948853	1124.992065	350.557495	-136.484009	881.114502	375.207794	310.230804	871.694214	373.480103	103.818382	1032.325806	-660.437866	183.649338	855.489014	-640.448730	-15.525327
364.644501	5.199165	935.782471	393.808105	193.847427	929.374817	481.208252	-8.457297	495.824036	525.194336	182.872833	481.915924	500.786652	0.571732	77.320160	574.106995	158.017365	91.974182	428.492828	-52.166023	1404.087524	457.175598	254.650146	1398.068726	369.786713	105.508102	1384.706787	375.581818	127.870689	1656.136597	459.511780	-134.122971	1123.518188	500.591309	316.941498	1125.000854	350.705933	-136.527435	881.068420	375.329315	310.202454	871.665161	373.453522	103.803558	1032.320068	-660.208923	183.632965	855.477173	-640.227234	-15.525808
364.601410	5.174115	935.768066	393.776611	193.824036	929.370850	481.208496	-8.443204	495.812897	525.213318	182.869827	481.945038	500.807709	0.568672	77.310532	574.131165	158.025543	91.966698	428.401276	-52.178555	1404.081299	457.060638	254.616608	1398.104492	369.708069	105.479843	1384.696167	375.418121	127.762260	1656.137573	459.557312	-134.233246	1123.547241	500.618988	316.955017	1125.042603	351.087830	-136.534805	880.965637	375.456940	309.984131	871.692383	373.410065	103.775108	1032.310669	-659.970825	183.692352	855.503113	-639.957642	-15.547830
364.571564	5.194431	935.771667	393.750397	193.817169	929.378662	481.171326	-8.418258	495.826782	525.237793	182.878372	481.934509	500.769623	0.562734	77.317200	574.150940	158.055405	91.967201	428.296936	-52.225620	1404.084473	456.964081	254.602966	1398.098022	369.649261	105.452484	1384.683716	375.287018	127.862114	1656.125000	459.514282	-134.215164	1123.557617	500.606384	316.940094	1125.059326	350.996399	-136.622482	880.994690	375.550934	309.947540	871.668091	373.368805	103.782349	1032.315674	-659.743103	183.686844	855.505981	-639.726624	-15.561746
364.561523	5.177402	935.756287	393.741180	193.783783	929.354858	481.175964	-8.430407	495.821655	525.230103	182.841064	481.929260	500.793854	0.555731	77.328705	573.927368	157.895432	91.960617	428.212708	-52.236824	1404.108887	456.873077	254.586014	1398.106079	369.573273	105.441490	1384.679077	375.148743	127.766930	1656.118896	459.523468	-134.282928	1123.566284	500.607635	316.919525	1125.078613	351.145508	-136.689667	880.955994	375.639832	309.907745	871.641113	373.336060	103.765480	1032.294312	-659.483032	183.699524	855.522888	-639.445679	-15.557176
364.504211	5.190160	935.767517	393.670959	193.783112	929.379333	481.180359	-8.435047	495.826019	525.205872	182.799820	481.940796	500.799438	0.558582	77.338928	573.883911	157.877869	91.958244	428.140869	-52.283249	1404.117676	456.776917	254.575867	1398.110596	369.517120	105.418053	1384.659668	375.013000	127.740913	1656.121582	459.540283	-134.317612	1123.589111	500.561951	316.862305	1125.097534	351.312805	-136.730362	880.917847	375.721619	310.088318	871.537292	373.274750	103.764084	1032.312622	-659.234131	183.725296	855.529785	-639.185730	-15.507139
364.488251	5.185280	935.763245	393.635437	193.761002	929.369934	481.167084	-8.439641	495.804871	525.209106	182.808441	481.957275	500.793243	0.556310	77.338783	573.880737	157.875824	91.958847	428.040314	-52.265793	1404.126099	456.694702	254.587708	1398.132446	369.601624	105.278038	1384.640381	374.883850	127.727379	1656.123047	459.552307	-134.390396	1123.616211	500.555786	316.857300	1125.101563	351.458344	-136.805405	880.900818	375.787018	310.073517	871.505920	373.235657	103.755127	1032.304810	-658.728943	184.044815	855.622314	-638.842285	-15.391656
364.421753	5.150179	935.768311	393.596619	193.721268	929.369873	481.126984	-8.456699	495.823700	525.202820	182.818024	481.981537	500.753510	0.569495	77.345871	573.909424	157.902740	91.983322	427.971497	-52.287754	1404.125122	456.620117	254.578369	1398.118652	369.537445	105.256439	1384.648193	374.747864	127.720840	1656.115601	459.614227	-134.470871	1123.655029	500.530426	316.810638	1125.101074	351.868805	-136.841263	880.778870	375.846619	310.070801	871.475342	373.177612	103.722153	1032.306885	-658.676331	183.740631	855.540405	-638.591858	-15.471485
364.395966	5.155105	935.755981	393.561493	193.717194	929.371460	481.119537	-8.475924	495.823181	525.211609	182.849426	481.995819	500.751953	0.578850	77.343887	573.943298	157.928116	92.013977	427.898041	-52.292393	1404.110229	456.544373	254.558426	1398.102905	369.474731	105.251465	1384.629150	374.628723	127.699097	1656.115479	459.636871	-134.522308	1123.666626	500.514099	316.821075	1125.102417	352.004608	-136.915070	880.742615	375.888458	310.084930	871.454773	373.144775	103.715523	1032.301636	-658.395447	183.710236	855.537842	-638.308899	-15.432546
364.336090	5.146805	935.758606	393.488983	193.711639	929.375793	481.062592	-8.478623	495.807770	525.211121	182.813690	482.000000	500.782379	0.564217	77.342995	573.922974	157.911469	92.004227	427.804993	-52.304245	1404.115845	456.465759	254.542862	1398.102661	369.410461	105.227951	1384.629517	374.502655	127.693459	1656.104858	459.665405	-134.561981	1123.688599	500.491272	316.761383	1125.106567	352.154266	-136.985062	880.712036	375.922546	310.078430	871.421997	373.080414	103.706955	1032.305298	-658.058716	183.731522	855.542236	-637.968628	-15.448318
364.308075	5.180614	935.729065	393.455933	193.702393	929.384583	481.032288	-8.485332	495.806458	525.134583	182.791199	481.997040	500.737427	0.585286	77.342339	573.903381	157.899506	92.016441	427.714996	-52.332050	1404.119629	456.394745	254.521606	1398.110474	369.345032	105.215973	1384.636841	374.375580	127.680550	1656.106445	459.693329	-134.643082	1123.702759	500.459747	316.766144	1125.103394	352.284729	-137.071991	880.690613	375.936829	310.083099	871.400696	373.028015	103.703148	1032.294312	-657.768921	183.681793	855.530701	-637.657898	-15.478518
364.230682	5.171197	935.746948	393.396301	193.748535	929.386963	480.952698	-8.486477	495.799713	525.132324	182.767654	482.007874	500.755554	0.558313	77.368195	573.863464	157.894913	92.015450	427.625793	-52.352062	1404.099731	456.315247	254.483429	1398.085327	369.279297	105.220474	1384.654175	374.253510	127.676651	1656.102173	459.710968	-134.667007	1123.712891	500.445984	316.749390	1125.104370	352.424866	-137.162613	880.651184	375.945313	310.092682	871.376465	372.970703	103.727280	1032.304810	-657.392029	183.729050	855.522705	-637.294617	-15.454499
364.192719	5.161553	935.739746	393.363464	193.692139	929.363159	480.875977	-8.533551	495.821228	525.104797	182.738358	481.994415	500.758972	0.570307	77.400566	573.851868	157.851898	92.008453	427.560211	-52.376118	1404.094849	456.243286	254.459000	1398.067871	369.237732	105.202423	1384.645630	374.141357	127.669662	1656.092773	459.751801	-134.705399	1123.725220	500.413422	316.722595	1125.102661	352.540100	-137.227142	880.619019	375.940277	310.105927	871.356201	372.920288	103.706543	1032.287964	-657.106079	183.705078	855.503235	-636.945679	-15.489323
364.121460	5.146046	935.747559	393.297485	193.662201	929.373718	480.808929	-8.556047	495.813141	525.097961	182.757248	481.994080	500.784576	0.565341	77.423683	573.835693	157.853958	92.009048	427.502075	-52.385635	1404.090332	456.185638	254.439896	1398.037354	369.166718	105.169853	1384.655151	373.991577	127.637085	1656.120850	459.746246	-134.696793	1123.713623	500.385040	316.737152	1125.076050	352.389435	-137.331223	880.645325	375.933197	310.125031	871.314209	372.858734	103.681778	1032.297607	-656.569641	183.992142	855.571533	-636.541382	-15.350958
364.095795	5.160851	935.744507	393.300690	193.657349	929.379089	480.698242	-8.580477	495.787415	525.055481	182.751373	481.980225	500.717194	0.589023	77.435928	573.873474	157.887222	92.019920	427.445282	-52.419151	1404.059326	456.124146	254.391968	1398.017944	368.985962	105.260750	1384.661743	373.908020	127.733253	1656.115479	459.795441	-134.797516	1123.728394	500.335236	316.711609	1125.063110	352.761047	-137.373734	880.536316	375.895996	310.145721	871.313171	372.834625	103.685638	1032.298096	-656.242004	184.000443	855.571716	-636.160950	-15.357705
363.934418	5.094430	935.807129	393.215576	193.591553	929.372864	480.584106	-8.609834	495.792664	524.973450	182.692810	481.997131	500.745728	0.573322	77.438087	574.004150	157.983017	92.045403	427.417603	-52.423595	1404.033203	456.077637	254.383682	1398.005615	368.923401	105.254211	1384.657104	373.783264	127.733536	1656.110229	459.786133	-134.766388	1123.672485	500.255280	316.701080	1125.063354	352.605774	-137.493835	880.556274	375.655975	310.196808	871.444763	372.740540	103.653763	1032.326538	-655.897156	184.034485	855.580994	-635.811340	-15.355412
363.991577	5.154947	935.755859	393.192596	193.615936	929.376343	480.512085	-8.666142	495.752350	524.943420	182.684692	481.969940	500.745880	0.552164	77.453575	574.016174	157.992691	92.049004	427.358429	-52.447926	1404.011230	455.985901	254.364243	1397.966309	368.869537	105.218712	1384.673828	373.677643	127.719421	1656.117554	459.800873	-134.788406	1123.643921	500.250427	316.726044	1125.046997	352.656647	-137.566406	880.510620	375.618835	310.022614	871.505493	372.735840	103.668976	1032.302490	-655.693054	183.727051	855.484741	-635.463623	-15.491518
363.932617	5.150302	935.748474	393.156860	193.620880	929.384705	480.446167	-8.707851	495.727905	524.930908	182.725983	481.977142	500.744843	0.544258	77.439423	574.014160	158.000732	92.055908	427.300873	-52.493305	1403.978271	455.897095	254.326279	1397.970947	368.790741	105.228867	1384.682007	373.568726	127.700706	1656.113647	459.809631	-134.824112	1123.622681	500.199799	316.736023	1125.049927	352.708679	-137.629425	880.481750	375.558807	310.024231	871.493469	372.695374	103.660248	1032.303833	-655.308533	183.680374	855.438110	-635.069580	-15.527031
363.683014	5.033257	935.864807	393.050110	193.521179	929.389648	480.324127	-8.704255	495.746674	524.871033	182.692337	481.979034	500.706757	0.562029	77.481918	573.966858	157.966415	92.065559	427.254028	-52.504860	1403.948486	455.811890	254.295364	1397.940674	368.713806	105.190971	1384.711182	373.455139	127.601074	1656.126831	459.837524	-134.848236	1123.597046	500.149506	316.751923	1125.042358	352.753326	-137.705124	880.418579	375.737305	310.017609	871.321106	372.561279	103.608009	1032.364624	-654.896057	183.663010	855.405579	-634.664307	-15.574559
363.823181	5.133009	935.772949	393.084930	193.585068	929.378540	480.294006	-8.765269	495.730896	524.850769	182.671402	481.977295	500.743591	0.544010	77.502037	574.022766	158.008408	92.069595	427.212067	-52.517395	1403.916504	455.754425	254.287491	1397.939331	368.665680	105.153603	1384.724487	373.354950	127.583168	1656.131104	459.850922	-134.886139	1123.552734	500.069366	316.760376	1125.031616	352.803009	-137.767014	880.406616	375.480896	310.060486	871.467224	372.606018	103.651268	1032.312256	-654.487244	183.654663	855.383545	-634.223450	-15.606517
363.778015	5.119688	935.792297	393.071259	193.537918	929.372559	480.239197	-8.814795	495.719299	524.867615	182.699829	481.995178	500.748352	0.551908	77.533630	574.039124	158.012314	92.078049	427.155396	-52.556767	1403.887207	455.681061	254.258133	1397.953247	368.590240	105.140976	1384.731323	373.279663	127.583046	1656.104980	459.864197	-134.912354	1123.534302	500.022430	316.780396	1125.048950	352.855011	-137.860382	880.352722	375.606842	310.052368	871.316284	372.568665	103.637367	1032.317749	-654.090942	183.651505	855.357910	-633.790344	-15.620163
363.752899	5.132941	935.788818	393.044189	193.538742	929.378357	480.193634	-8.819467	495.714508	524.856079	182.715271	482.003632	500.697235	0.569575	77.552689	574.030640	158.025955	92.096558	427.115265	-52.561138	1403.848877	455.575195	254.252548	1397.976685	368.536255	105.122574	1384.739990	373.189392	127.658096	1656.110718	459.888153	-134.945557	1123.514893	499.930359	316.789185	1125.054199	352.898682	-137.905457	880.313843	375.561981	310.269714	871.259399	372.535492	103.640816	1032.318726	-653.629272	183.627121	855.346252	-633.340942	-15.620151
363.705872	5.111139	935.782837	393.042694	193.533096	929.381775	480.164581	-8.846760	495.726440	524.854919	182.714432	482.002808	500.765717	0.530545	77.566681	574.023926	158.031784	92.114967	427.023224	-52.569256	1403.829102	455.476593	254.256516	1397.984375	368.585083	104.995598	1384.744629	373.109039	127.652557	1656.106689	459.876129	-134.970673	1123.497925	499.851349	316.792480	1125.073853	352.919189	-137.951645	880.286072	375.515839	310.282745	871.272766	372.500824	103.624779	1032.316895	-653.156067	183.654282	855.323853	-632.859558	-15.644938
363.686493	5.122621	935.790100	393.023346	193.536194	929.384155	480.119232	-8.888056	495.720184	524.783386	182.637329	482.007080	500.736450	0.539750	77.550865	573.949585	157.971527	92.103508	426.962860	-52.583061	1403.797974	455.391205	254.219177	1398.000854	368.523468	104.952209	1384.742920	373.023254	127.631783	1656.107300	459.886566	-134.993256	1123.465942	499.768250	316.800171	1125.098389	352.938477	-137.986740	880.259460	375.455566	310.293488	871.283997	372.476563	103.635590	1032.321289	-652.506897	183.881805	855.367493	-632.316528	-15.601871
363.643768	5.099420	935.801086	393.015961	193.525543	929.387085	480.114990	-8.920394	495.736969	524.767944	182.617264	481.999146	500.760681	0.536803	77.554504	573.989258	157.992081	92.114685	426.906036	-52.587841	1403.768921	455.313477	254.190155	1398.016846	368.429260	104.940613	1384.735718	372.943756	127.630127	1656.104126	459.896851	-135.021606	1123.461670	499.699463	316.843719	1125.135620	352.972626	-138.042267	880.218872	375.390381	310.308228	871.300659	372.450500	103.623871	1032.328003	-652.229675	183.577957	855.260986	-631.893677	-15.729205
363.618622	5.114802	935.797180	392.973907	193.538467	929.404297	480.056458	-8.893536	495.708038	524.786011	182.647202	482.057892	500.760406	0.544196	77.551048	573.976135	157.994492	92.132713	426.818848	-52.613262	1403.754883	455.230713	254.193283	1398.034790	368.376038	104.913094	1384.742188	372.849487	127.634125	1656.108643	459.889496	-135.051483	1123.434814	499.801971	317.396759	1125.317139	353.012085	-138.072693	880.199219	375.343262	310.321747	871.360229	372.412903	103.627029	1032.334839	-651.760498	183.585602	855.228699	-631.398621	-15.774116
363.611755	5.118353	935.790649	392.981445	193.515610	929.397705	480.025482	-8.898704	495.727570	524.793335	182.653183	482.058105	500.743042	0.546652	77.551010	573.979492	157.996841	92.133301	426.744202	-52.609306	1403.756836	455.144012	254.168472	1398.072510	368.286224	104.877678	1384.767334	372.791260	127.640274	1656.099243	459.869934	-135.055923	1123.416138	499.534149	316.897705	1125.211548	353.023743	-138.097824	880.183289	375.276062	310.346832	871.364624	372.403107	103.620018	1032.327637	-651.110474	183.807068	855.271973	-630.826355	-15.722432
363.610596	5.125348	935.792053	392.963562	193.534943	929.402649	479.992004	-8.887845	495.728363	524.780396	182.643463	482.057281	500.756165	0.535112	77.563126	573.986084	157.998978	92.106918	426.663452	-52.649960	1403.754517	455.071259	254.131088	1398.080444	368.215363	104.873764	1384.753174	372.711029	127.619118	1656.101074	459.845917	-135.095200	1123.432861	499.427002	316.898285	1125.226440	353.043884	-138.127884	880.170593	375.013641	310.365845	871.536499	372.391296	103.630836	1032.330688	-650.628357	183.785400	855.227173	-630.333984	-15.749230
363.605560	5.108612	935.804932	392.977448	193.532669	929.419373	479.994263	-8.909413	495.720306	524.792236	182.674576	482.057739	500.750458	0.531991	77.573792	573.947815	157.986023	92.120110	426.589539	-52.649334	1403.759033	454.976959	254.115189	1398.095947	368.156555	104.843727	1384.751343	372.625061	127.566971	1656.118652	459.817963	-135.137222	1123.432617	499.350952	316.965393	1125.264160	353.062653	-138.140228	880.136902	374.968292	310.374084	871.563232	372.387756	103.620796	1032.345093	-650.062927	183.806747	855.214050	-629.792358	-15.775425
363.612061	5.104874	935.808105	392.982391	193.533401	929.415710	480.006470	-8.927675	495.742157	524.794800	182.676926	482.058319	500.770325	0.528486	77.595871	573.955566	157.994644	92.131958	426.528534	-52.662457	1403.735962	454.894684	254.089066	1398.120850	368.083649	104.824654	1384.754883	372.531616	127.567268	1656.127930	459.786591	-135.144409	1123.423584	499.272308	316.999634	1125.294800	353.075195	-138.167053	880.123230	374.904999	310.392761	871.587646	372.385437	103.624001	1032.344116	-649.709351	183.491837	855.083679	-629.276123	-15.929803
363.636200	5.088418	935.808533	392.993103	193.481644	929.416260	479.997375	-8.926337	495.735474	524.793701	182.658417	482.044922	500.786560	0.522613	77.605789	573.987488	158.003403	92.134789	426.463959	-52.696823	1403.725708	454.835815	254.056091	1398.127808	368.051880	104.805794	1384.752197	372.441101	127.451897	1656.122681	459.757843	-135.204575	1123.427856	499.205597	317.019257	1125.306396	353.088898	-138.181259	880.094238	374.847198	310.404999	871.615173	372.399994	103.590660	1032.344482	-649.193054	183.476349	855.024841	-628.686768	-15.960398
363.674561	5.092612	935.805176	392.996460	193.449188	929.416199	479.987701	-8.941754	495.736542	524.799744	182.661987	482.042877	500.766479	0.531921	77.568047	574.010132	158.011047	92.132385	426.394562	-52.727509	1403.720093	454.754730	254.032303	1398.143433	368.003357	104.777359	1384.734863	372.378723	127.434227	1656.113525	459.715729	-135.202667	1123.392334	499.150665	317.028076	1125.319580	353.111176	-138.175293	880.048401	374.802521	310.404266	871.618652	372.411804	103.575912	1032.342163	-648.651123	183.429306	854.967285	-628.127441	-15.973710
363.696838	5.076539	935.799377	393.020111	193.465500	929.418518	480.018555	-8.945450	495.704987	524.780579	182.670837	482.047089	500.781158	0.530257	77.568047	573.972961	157.992462	92.134796	426.333710	-52.730255	1403.690552	454.672760	254.015274	1398.160400	367.948792	104.756668	1384.737061	372.308319	127.409134	1656.103149	459.666016	-135.206085	1123.386108	499.093048	317.058990	1125.377197	353.106171	-138.178329	880.026672	374.739044	310.401428	871.647339	372.420715	103.573196	1032.339722	-648.059509	183.444443	854.948792	-627.547607	-15.964394
363.722351	5.063980	935.800049	393.022614	193.458496	929.422729	480.029053	-8.934764	495.700226	524.801636	182.702026	482.022583	500.780212	0.541296	77.556282	574.024902	158.032104	92.140961	426.271362	-52.769417	1403.681641	454.588226	254.015244	1398.190796	367.903137	104.741791	1384.722168	372.256561	127.503571	1656.095703	459.621490	-135.233780	1123.366943	499.014893	317.044342	1125.403809	353.102509	-138.171951	879.980164	374.656006	310.400940	871.685242	372.426788	103.561897	1032.341797	-647.504089	183.377563	854.882751	-626.921326	-15.995740
363.581055	4.947474	935.890564	393.011871	193.392548	929.427002	479.978760	-8.898533	495.692108	524.765869	182.682541	481.998688	500.722321	0.549511	77.550629	573.989624	158.005554	92.139069	426.210907	-52.770561	1403.661377	454.521240	253.992477	1398.203735	367.878021	104.722672	1384.708984	372.173126	127.464836	1656.092773	459.585632	-135.239029	1123.346191	499.004608	317.109772	1125.424683	353.117126	-138.165176	879.950256	374.805298	310.389130	871.566833	372.372101	103.515938	1032.388428	-646.712036	183.533234	854.877136	-626.253906	-15.951829
363.596893	4.949289	935.905457	393.024658	193.422104	929.435669	479.999878	-8.922135	495.706940	524.756470	182.706604	482.004456	500.720856	0.549553	77.552574	574.006714	158.057220	92.148445	426.132507	-52.801552	1403.650024	454.462677	253.996567	1398.206299	367.842651	104.712318	1384.685425	372.105682	127.421638	1656.075073	459.549225	-135.218994	1123.356201	498.947174	317.101135	1125.432007	353.111633	-138.147980	879.936890	374.740234	310.404419	871.584839	372.392456	103.533241	1032.400513	-646.129517	183.529022	854.858032	-625.654175	-15.998713
363.678131	4.949316	935.904419	393.095184	193.370926	929.431885	480.015503	-8.922734	495.698975	524.786499	182.734238	482.017395	500.732086	0.548018	77.552986	574.011292	158.042862	92.147469	426.095642	-52.820045	1403.650635	454.390015	253.983185	1398.213989	367.810028	104.714081	1384.688477	372.057495	127.434334	1656.067139	459.514557	-135.249374	1123.344360	498.901001	317.101074	1125.461060	353.131775	-138.117508	879.903015	374.692230	310.409607	871.621826	372.448334	103.513016	1032.396729	-645.616577	183.422928	854.805115	-625.073120	-16.047241
363.692749	4.954650	935.909912	393.096466	193.368774	929.430603	480.050476	-8.925326	495.700897	524.773865	182.728165	482.000214	500.753876	0.548002	77.564644	574.004211	158.050888	92.136292	426.031250	-52.834507	1403.656738	454.347534	253.982697	1398.244263	367.781281	104.698929	1384.667969	371.970856	127.295586	1656.066406	459.512085	-135.217987	1123.330078	498.873901	317.116241	1125.483887	353.141022	-138.090378	879.890320	374.658142	310.408325	871.640015	372.459198	103.517509	1032.398926	-644.954773	183.506592	854.797668	-624.475708	-16.029320
363.781769	4.975828	935.896606	393.144745	193.377426	929.443115	480.056854	-8.930241	495.705963	524.817200	182.737869	482.019684	500.760590	0.537012	77.558708	574.015320	158.055405	92.122734	425.977203	-52.826431	1403.638794	454.285339	253.970703	1398.261475	367.759155	104.692085	1384.670410	371.876465	127.241402	1656.078125	459.493164	-135.208405	1123.321045	498.829529	317.100250	1125.494507	353.141022	-138.025024	879.868225	374.629425	310.415527	871.656250	372.513062	103.520073	1032.398071	-644.443787	183.215546	854.674255	-623.852112	-16.149889
363.812164	4.975075	935.905823	393.194214	193.389191	929.454529	480.093964	-8.917568	495.683716	524.796265	182.674744	481.980469	500.769745	0.532170	77.549728	574.001892	158.029266	92.126945	425.924194	-52.848248	1403.639038	454.253815	253.949463	1398.280762	367.709869	104.696449	1384.661743	371.803680	127.303848	1656.086914	459.479431	-135.170303	1123.310791	498.825470	317.128418	1125.518066	353.172241	-138.001633	879.845703	374.599762	310.211273	871.741455	372.552582	103.524788	1032.408447	-643.804749	183.154663	854.631592	-623.183228	-16.203094
363.923553	5.006613	935.875305	393.284088	193.417679	929.459167	480.106232	-8.910906	495.679688	524.868774	182.734879	481.996735	500.775055	0.520919	77.545807	574.038147	158.057297	92.120506	425.870209	-52.851738	1403.617920	454.188995	253.937622	1398.288940	367.701508	104.677559	1384.637695	371.721313	127.144958	1656.060181	459.454193	-135.151031	1123.297241	498.800415	317.118134	1125.547241	353.140320	-137.929245	879.834106	374.577332	310.236206	871.741577	372.628143	103.539452	1032.394653	-643.011597	183.360077	854.736145	-622.487427	-16.134047
363.992523	5.011708	935.871582	393.338898	193.377563	929.455566	480.168640	-8.934930	495.673340	524.886902	182.754425	481.997528	500.786407	0.529181	77.548576	574.038452	158.062820	92.128479	425.832428	-52.864006	1403.621094	454.167175	253.950912	1398.312622	367.675598	104.676407	1384.628052	371.620178	127.109528	1656.074707	459.457764	-135.117554	1123.285522	498.785431	317.082855	1125.564087	353.173645	-137.878113	879.814209	374.563782	310.225677	871.754822	372.679169	103.524155	1032.390259	-642.399902	183.385132	854.701233	-621.903503	-16.133692
364.058929	5.043752	935.858276	393.394104	193.408585	929.464539	479.851837	-8.316085	495.648651	524.945923	182.746750	481.997070	500.556976	0.561519	77.483948	574.076111	158.089844	92.117149	425.794128	-52.871964	1403.627930	454.126343	253.947861	1398.308716	367.639709	104.676247	1384.623535	371.532288	127.072594	1656.065796	459.466339	-135.104324	1123.284546	498.755707	317.115295	1125.583496	353.181183	-137.810562	879.796265	374.562805	310.245819	871.775574	372.728210	103.545349	1032.387817	-641.738403	183.381180	854.643982	-621.271118	-16.139454
364.199860	5.094487	935.807007	393.492188	193.447800	929.459229	479.877472	-8.280839	495.621094	524.980408	182.759369	481.993988	500.562042	0.562718	77.444160	574.054810	158.073502	92.113861	425.750153	-52.905220	1403.625854	454.082306	253.930756	1398.340820	367.622742	104.677025	1384.620850	371.463348	127.008324	1656.052246	459.465149	-135.060806	1123.265991	498.717316	317.080811	1125.585205	353.206635	-137.717194	879.762756	374.577576	310.437439	871.730225	372.816193	103.569801	1032.358521	-641.165588	183.128555	854.569946	-620.608215	-16.253725
364.288086	5.092973	935.820007	393.572845	193.418533	929.460022	479.921661	-8.300140	495.634888	525.026855	182.750229	481.981537	500.582581	0.560153	77.445923	574.040894	158.056793	92.087982	425.726654	-52.890564	1403.611206	454.068115	253.929794	1398.338013	367.594360	104.668411	1384.624634	371.349548	126.971573	1656.069702	459.479401	-135.025528	1123.265991	498.712708	317.089081	1125.604614	353.229614	-137.659683	879.766357	374.590515	310.426880	871.747437	372.888031	103.563187	1032.364258	-640.349121	183.253189	854.588440	-619.913025	-16.226418
364.334473	5.098397	935.817749	393.623077	193.423874	929.475525	480.266113	-8.927349	495.663910	525.072754	182.776825	481.994080	500.787872	0.536458	77.507782	574.037903	158.045624	92.092270	425.692627	-52.892841	1403.603271	454.028778	253.932388	1398.367920	367.591400	104.671288	1384.625610	371.259033	126.929428	1656.078125	459.526733	-135.062653	1123.283203	498.713348	317.117859	1125.628418	353.467773	-137.534225	879.692932	374.612366	310.410614	871.753174	372.935486	103.559425	1032.371216	-639.604065	183.337982	854.609253	-619.246887	-16.176956
364.395081	5.116204	935.828613	393.698364	193.445923	929.487122	480.310913	-8.942452	495.668854	525.103271	182.753418	482.011597	500.792755	0.535870	77.508766	574.056458	158.064407	92.100060	425.671814	-52.888985	1403.623291	453.997681	253.918381	1398.373901	367.563568	104.669983	1384.622559	371.168701	126.882164	1656.064575	459.547333	-135.039398	1123.271851	498.716187	317.130859	1125.651733	353.512817	-137.455826	879.662170	374.645477	310.406525	871.766968	372.994934	103.580627	1032.381958	-639.030029	183.123764	854.501099	-618.584839	-16.273918
364.438629	5.100900	935.839661	393.754150	193.443253	929.492188	480.344421	-8.977180	495.678864	525.198547	182.817200	482.037262	500.791809	0.533278	77.531784	574.082947	158.090317	92.096588	425.637756	-52.892582	1403.606812	453.958679	253.928665	1398.400024	367.546356	104.676964	1384.630981	371.062775	126.829918	1656.071777	459.556061	-135.004684	1123.267090	498.725098	317.135559	1125.679565	353.544403	-137.371155	879.648499	374.704559	310.400696	871.785522	373.041016	103.575462	1032.389648	-638.260559	183.073929	854.443176	-617.849976	-16.331240
364.499664	5.105038	935.844910	393.821167	193.425369	929.497192	480.340637	-8.965470	495.691772	525.217773	182.797043	482.020416	500.778748	0.537542	77.510201	574.035583	158.037857	92.072449	425.621735	-52.899479	1403.616943	453.939758	253.921097	1398.404175	367.536987	104.685257	1384.613770	370.995575	126.795135	1656.028564	459.562561	-134.988556	1123.250488	498.749634	317.167694	1125.703369	353.574646	-137.291443	879.628662	374.753662	310.377319	871.782166	373.104279	103.569519	1032.394653	-637.337585	183.309799	854.507385	-617.056091	-16.209436
364.560852	5.094718	935.833191	393.898254	193.435822	929.493042	480.394928	-8.969357	495.685425	525.234741	182.756561	482.022797	500.748749	0.564166	77.510254	573.858643	157.904297	92.054306	425.589447	-52.885933	1403.604858	453.926636	253.927643	1398.427734	367.527863	104.678131	1384.605103	370.916626	126.856285	1656.008911	459.588745	-134.937851	1123.234375	498.774872	317.158997	1125.734009	353.602692	-137.193176	879.597290	374.827850	310.375916	871.783875	373.166687	103.566658	1032.386475	-636.561096	183.360291	854.455566	-616.345825	-16.164198
364.609711	5.100546	935.838745	393.953522	193.443390	929.510681	480.434509	-8.994720	495.681549	525.262756	182.737839	482.021606	500.806366	0.534215	77.512589	573.863220	157.884888	92.045998	425.571625	-52.899998	1403.600098	453.899323	253.933350	1398.444336	367.513489	104.680695	1384.592773	370.818146	126.817451	1656.001221	459.604950	-134.894058	1123.210205	498.799042	317.155609	1125.747070	353.648010	-137.131271	879.571716	374.907562	310.355591	871.794067	373.215149	103.567688	1032.398071	-635.739014	183.347778	854.398132	-615.590393	-16.255333
364.651947	5.079823	935.868469	394.019653	193.423492	929.513489	480.476868	-9.004835	495.664948	525.304993	182.738098	482.020599	500.822388	0.507316	77.512543	573.870483	157.906799	92.038376	425.568329	-52.898746	1403.578857	453.882355	253.924622	1398.473389	367.507111	104.678612	1384.590698	370.709900	126.767815	1656.007202	459.628296	-134.846329	1123.195068	498.825317	317.161407	1125.763062	353.696991	-137.047302	879.546814	374.996307	310.337860	871.776550	373.280548	103.560661	1032.414429	-634.902405	183.384476	854.379395	-614.806763	-16.249561
364.743622	5.121434	935.850403	394.094818	193.422668	929.509766	480.484680	-8.994857	495.669220	525.395569	182.788208	482.062408	500.810181	0.506853	77.512245	573.948364	157.949249	92.058128	425.542847	-52.904449	1403.569458	453.873199	253.927002	1398.485107	367.486237	104.668945	1384.591431	370.582275	126.610077	1656.005249	459.646759	-134.818024	1123.187012	498.882477	317.196777	1125.802979	353.736908	-136.976471	879.525085	375.098389	310.318390	871.781433	373.350861	103.575897	1032.402954	-634.324890	183.176315	854.256836	-614.139099	-16.297218
364.772339	5.105122	935.871216	394.135284	193.426117	929.523621	480.552765	-9.022604	495.664429	525.388245	182.749664	482.037994	500.833038	0.500356	77.509338	573.919678	157.938690	92.040794	425.523651	-52.894585	1403.569580	453.880798	253.924957	1398.489014	367.496948	104.672623	1384.580688	370.472443	126.577103	1656.009277	459.668304	-134.746674	1123.171021	498.926422	317.205292	1125.816162	353.776367	-136.872574	879.494934	375.181000	310.293610	871.793823	373.398010	103.571144	1032.421021	-633.531616	183.180191	854.203918	-613.423706	-16.269995
364.839264	5.113430	935.875122	394.210327	193.430099	929.523132	480.560455	-9.000950	495.674866	525.432007	182.783981	482.046875	500.812836	0.510437	77.507523	573.906372	157.922302	92.028496	425.524078	-52.885860	1403.555298	453.847595	253.944763	1398.516357	367.505035	104.676422	1384.578613	370.348114	126.543785	1655.992920	459.703674	-134.718292	1123.167603	498.964050	317.201294	1125.828003	353.833344	-136.785049	879.472351	375.316833	310.296478	871.777100	373.469269	103.579941	1032.422607	-632.688965	183.184982	854.145874	-612.618469	-16.292116
364.913971	5.115183	935.873901	394.292816	193.402130	929.529724	480.599976	-9.011077	495.687714	525.489807	182.793350	482.038361	500.785706	0.538330	77.478508	573.934265	157.935745	92.007057	425.510986	-52.885635	1403.544800	453.859589	253.945084	1398.517700	367.516632	104.681984	1384.568237	370.210999	126.578697	1656.018799	459.678345	-134.625580	1123.138306	499.037476	317.214355	1125.862671	353.661407	-136.749817	879.524048	375.424225	310.263916	871.767578	373.539795	103.564857	1032.424927	-631.705200	183.459686	854.191345	-611.760010	-16.217062
364.937531	5.104083	935.891724	394.321686	193.437317	929.539246	480.631165	-9.009434	495.684296	525.497986	182.771652	482.041931	500.797333	0.526892	77.468254	573.936707	157.947495	92.002289	425.521332	-52.897373	1403.549194	453.891846	253.923615	1398.528442	367.521515	104.693420	1384.568359	370.088806	126.444275	1656.008789	459.717621	-134.581406	1123.132690	499.086029	317.173279	1125.863892	353.720825	-136.672958	879.510620	375.551666	310.247223	871.758789	373.575348	103.578979	1032.439087	-630.886719	183.526566	854.139404	-611.019897	-16.133980
365.018311	5.118165	935.901672	394.398773	193.422104	929.549255	480.694214	-9.025408	495.700500	525.519287	182.781311	482.036163	500.872467	0.492375	77.482849	573.958008	157.943909	92.001961	425.537292	-52.909065	1403.551758	453.907288	253.911484	1398.532715	367.548157	104.690918	1384.568359	369.981995	126.498703	1655.997925	459.750305	-134.564056	1123.133789	499.172974	317.206329	1125.879517	353.794952	-136.609192	879.491577	375.679535	310.229584	871.755615	373.644653	103.580414	1032.448364	-630.244324	183.243164	854.004639	-610.320313	-16.210941
365.079590	5.124477	935.902588	394.444397	193.421341	929.548157	480.733398	-9.022426	495.684052	525.437927	182.673294	481.994476	500.834900	0.498003	77.470398	573.896484	157.897339	91.994263	425.542694	-52.908375	1403.551880	453.911499	253.905228	1398.553589	367.558380	104.689926	1384.570923	369.874664	126.463539	1655.984985	459.787720	-134.527527	1123.128418	499.249298	317.182800	1125.921509	353.872284	-136.528244	879.466614	375.817902	310.191803	871.759460	373.699341	103.583725	1032.448242	-629.438477	183.163055	853.912659	-609.535095	-16.290541
365.129547	5.121316	935.925537	394.514008	193.414078	929.581604	480.761169	-9.042307	495.683594	525.598450	182.786316	482.044006	500.841980	0.493656	77.481003	573.961121	157.943069	91.994232	425.547424	-52.912392	1403.564697	453.934052	253.925491	1398.589233	367.591949	104.680229	1384.573242	369.749451	126.427254	1655.977051	459.837494	-134.477325	1123.114990	499.313629	317.162689	1125.918945	353.974365	-136.455582	879.440247	375.952759	310.186554	871.759705	373.769135	103.572151	1032.477417	-628.330627	183.538849	853.923462	-608.646973	-16.208250
365.202087	5.107932	935.919739	394.591278	193.389587	929.579407	480.804932	-9.019879	495.701172	525.602661	182.788345	482.037598	500.859161	0.506077	77.455818	573.937683	157.919830	91.997765	425.560699	-52.907940	1403.546265	453.951080	253.930405	1398.590454	367.608734	104.681808	1384.580322	369.635620	126.393372	1655.967651	459.879822	-134.439087	1123.143066	499.413055	317.172699	1125.954102	354.063538	-136.386642	879.400574	376.113342	309.970459	871.812988	373.830078	103.553871	1032.472534	-627.779236	183.245682	853.783569	-607.935669	-16.240921
365.265900	5.110450	935.923950	394.678528	193.389572	929.569580	480.844421	-9.011349	495.674530	525.662842	182.799271	482.032013	500.845367	0.504732	77.461945	573.933533	157.916290	91.995445	425.577423	-52.909798	1403.538452	453.978851	253.937149	1398.603882	367.635162	104.706352	1384.571411	369.523773	126.347496	1655.958984	459.945862	-134.438446	1123.125610	499.516785	317.177124	1125.985718	354.194458	-136.313019	879.373962	376.247528	309.957092	871.797119	373.908234	103.562920	1032.469482	-626.929077	183.179062	853.708435	-607.101990	-16.297764
365.343536	5.110912	935.921204	394.731598	193.381332	929.575317	480.897644	-9.034497	495.696777	525.656616	182.793015	482.025299	500.864807	0.488376	77.469856	573.940918	157.921799	91.995926	425.585297	-52.914951	1403.549927	453.997223	253.927704	1398.617065	367.668976	104.691628	1384.566528	369.411926	126.310028	1655.944580	459.991821	-134.397079	1123.115356	499.598785	317.156250	1125.991089	354.280945	-136.242126	879.342834	376.411774	309.939728	871.783142	373.957458	103.556435	1032.470093	-626.035767	183.163101	853.658142	-606.245117	-16.275372
365.376038	5.097590	935.939636	394.808960	193.345642	929.581543	480.912598	-9.016261	495.677368	525.673828	182.798294	482.028839	500.833496	0.494468	77.447075	573.967346	157.941437	91.997299	425.580292	-52.921299	1403.541504	454.030548	253.914169	1398.627686	367.674316	104.689690	1384.570435	369.299011	126.276222	1655.940063	460.059204	-134.378036	1123.125244	499.720551	317.148346	1126.026733	354.378784	-136.185211	879.321106	376.585297	309.909149	871.760559	374.021515	103.538963	1032.482788	-625.192993	183.233871	853.580627	-605.399109	-16.291769
365.306976	5.012478	936.018799	394.826904	193.288834	929.586853	480.864197	-8.958861	495.658905	525.672852	182.785538	482.016846	500.812622	0.491970	77.432602	573.942078	157.928192	91.988686	425.586792	-52.921913	1403.531982	454.056335	253.909897	1398.635376	367.725006	104.697624	1384.598877	369.193207	126.244904	1655.924438	460.124786	-134.354691	1123.105835	499.825470	317.107666	1126.050049	354.496887	-136.137146	879.288269	376.745880	309.910278	871.758301	374.020905	103.505333	1032.524902	-624.112244	183.493347	853.598694	-604.476746	-16.220095
365.523041	5.082904	935.962097	394.953552	193.326080	929.610474	480.979767	-9.011382	495.676697	525.724976	182.796722	482.015289	500.921234	0.475042	77.454483	573.959290	157.940826	91.988289	425.599731	-52.933182	1403.534058	454.101440	253.922806	1398.663696	367.734131	104.697853	1384.601318	369.128937	126.245720	1655.876465	460.188721	-134.313034	1123.091309	499.903717	317.088623	1126.083374	354.586426	-136.086777	879.266174	376.927826	310.086487	871.678284	374.156952	103.520050	1032.507813	-623.440857	183.211670	853.426636	-603.690063	-16.290611
365.434753	5.004514	936.029602	394.964172	193.307983	929.617981	480.984131	-8.984410	495.666962	525.732788	182.798111	481.994995	500.874634	0.476994	77.420952	573.963867	157.950089	91.989059	425.599579	-52.937725	1403.525513	454.141907	253.893372	1398.675049	367.742828	104.703499	1384.609741	369.028748	126.214668	1655.871094	460.262787	-134.305389	1123.093750	500.007996	317.054291	1126.094971	354.707489	-136.021576	879.234009	377.112122	310.110229	871.671387	374.151184	103.500214	1032.546143	-622.598755	183.230789	853.378906	-602.858398	-16.258421
365.465698	4.988018	936.061157	395.034943	193.279633	929.635986	480.992432	-8.978992	495.666351	525.735474	182.778046	481.980621	500.904999	0.477619	77.424339	573.938416	157.916245	91.978600	425.620483	-52.942780	1403.521851	454.179169	253.893585	1398.685547	367.784882	104.713394	1384.609253	368.896820	126.164330	1655.887085	460.333801	-134.289230	1123.095093	500.172028	317.078033	1126.118042	354.838562	-135.971359	879.186646	377.324005	309.908112	871.726257	374.214966	103.484535	1032.571411	-621.739319	183.332108	853.299683	-602.013062	-16.229399
365.547821	4.993289	936.054016	395.137421	193.257065	929.629578	481.008698	-8.979707	495.673035	525.738586	182.778488	481.982574	500.907898	0.480513	77.442169	573.953796	157.938461	91.981789	425.614746	-52.948093	1403.511719	454.205475	253.892670	1398.716064	367.803955	104.705109	1384.598389	368.800964	126.139030	1655.877930	460.398773	-134.283859	1123.098999	500.282166	317.068451	1126.152954	354.965729	-135.952225	879.160461	377.517365	309.897827	871.729065	374.290039	103.479446	1032.563477	-620.820923	183.333679	853.176758	-601.099976	-16.231428
365.617828	5.019174	936.058777	395.211945	193.238922	929.636902	481.059723	-8.973685	495.676331	525.780334	182.787521	481.992279	500.892761	0.477994	77.437263	573.972351	157.961090	91.987305	425.613525	-52.965805	1403.510498	454.225067	253.894241	1398.753784	367.805969	104.720070	1384.609009	368.697083	126.127022	1655.870117	460.444794	-134.272217	1123.092651	500.366882	317.036804	1126.177856	355.069641	-135.927963	879.134644	377.684937	310.072266	871.667969	374.354126	103.484360	1032.568970	-619.291992	184.312256	853.024414	-600.095520	-16.034399
365.899567	5.148535	935.972473	395.350342	193.324936	929.661194	481.101349	-8.980145	495.645569	525.879639	182.875702	481.997986	500.906921	0.476093	77.437790	574.025452	157.995209	91.997849	425.649384	-52.989880	1403.497314	454.278687	253.867737	1398.774292	367.675232	104.850098	1384.635498	368.600616	126.091553	1655.852661	460.504059	-134.267242	1123.088501	500.476501	317.030365	1126.232788	355.182892	-135.885880	879.108032	377.870972	310.059662	871.685608	374.518036	103.537056	1032.537476	-618.741943	183.886093	852.819214	-599.343384	-16.128504
365.958984	5.153275	935.970276	395.438751	193.346268	929.644958	481.136566	-8.968615	495.659210	525.896790	182.851578	481.997711	500.858856	0.505384	77.423988	573.992737	157.965271	91.983002	425.617828	-52.961788	1403.479614	454.277710	253.879517	1398.790161	367.858032	104.692879	1384.601563	368.519135	126.076347	1655.841064	460.570160	-134.248474	1123.064575	500.780029	317.589233	1126.412476	355.299622	-135.866684	879.072937	378.064758	310.046265	871.701721	374.589691	103.558418	1032.527832	-617.496765	184.404984	852.777832	-598.356934	-15.941622
366.050934	5.167550	935.984253	395.529877	193.352661	929.666321	481.167847	-8.980292	495.642609	525.773376	182.722687	481.942108	500.924072	0.477757	77.429100	573.932434	157.917084	91.970680	425.634399	-52.997433	1403.470581	454.287689	253.864532	1398.791138	367.878845	104.707275	1384.573730	368.443817	126.072723	1655.820923	460.638763	-134.250366	1123.058228	500.725555	317.066437	1126.327759	355.431458	-135.851532	879.032959	378.247040	309.860596	871.738403	374.689728	103.563690	1032.546265	-616.591125	184.496613	852.627014	-597.495361	-15.901813
366.101929	5.174772	935.996582	395.604858	193.336975	929.661560	481.196198	-8.949998	495.635345	525.818176	182.723816	481.949738	500.855865	0.501408	77.388756	573.917236	157.897339	91.955711	425.645477	-52.995144	1403.449707	454.296417	253.865036	1398.827881	367.885864	104.698639	1384.579224	368.400085	126.079330	1655.777588	460.723572	-134.261414	1123.055908	500.828430	317.085419	1126.361816	355.555176	-135.848282	879.016296	378.434448	309.851135	871.730286	374.751556	103.569977	1032.549438	-616.010498	184.004639	852.364502	-596.667358	-16.083527
366.178375	5.182885	935.999695	395.707611	193.358337	929.687622	481.239014	-8.948792	495.652924	525.886230	182.762161	481.920563	500.860535	0.508114	77.405418	573.949768	157.924011	91.945793	425.671356	-52.983639	1403.448853	454.341034	253.868744	1398.853638	367.897156	104.689636	1384.569214	368.300903	126.028107	1655.792725	460.791412	-134.253922	1123.051392	501.123596	317.615448	1126.551392	355.697388	-135.843643	878.994812	378.647125	309.858337	871.754822	374.843414	103.572754	1032.564697	-615.085205	184.029907	852.220886	-595.759583	-16.013069
366.233887	5.213092	936.012329	395.762573	193.380692	929.694153	481.270111	-8.942291	495.636292	525.878174	182.745987	481.924805	500.871796	0.505818	77.407097	573.932068	157.895981	91.929321	425.655243	-53.023029	1403.452881	454.336182	253.821487	1398.851318	367.894653	104.675545	1384.580566	368.227448	126.020981	1655.780762	460.855316	-134.246033	1123.070313	501.208649	317.634613	1126.591187	355.830902	-135.833603	878.971619	378.830139	309.854858	871.741943	374.905701	103.601349	1032.574585	-614.137817	183.978653	852.058777	-594.910706	-15.922511
366.336639	5.226338	935.995789	395.886719	193.387695	929.687439	481.312622	-8.928044	495.653687	525.925537	182.742889	481.920563	500.913666	0.478866	77.414787	573.979370	157.907593	91.943611	425.655518	-53.016144	1403.452393	454.338593	253.825623	1398.879517	367.884460	104.666870	1384.570557	368.162659	125.997704	1655.780518	460.937439	-134.242004	1123.075562	501.281982	317.608948	1126.604858	355.971039	-135.824509	878.935669	379.018219	310.085052	871.664490	374.999878	103.610107	1032.561890	-612.844910	184.672241	852.049133	-593.883911	-15.781887
366.404694	5.264514	935.997009	395.958527	193.454803	929.709045	481.334534	-8.902617	495.640747	525.962585	182.749496	481.911926	500.865692	0.510343	77.418541	573.962158	157.914307	91.936836	425.642120	-53.056641	1403.467773	454.369263	253.786880	1398.898438	367.731598	104.792587	1384.608643	368.095367	125.995583	1655.784058	460.992737	-134.231796	1123.088013	501.352875	317.606079	1126.630371	356.094635	-135.825363	878.918457	379.187683	310.108093	871.669128	375.063110	103.652458	1032.573364	-612.220459	184.246780	851.811218	-593.052246	-15.927499
366.482788	5.291400	935.995544	396.040985	193.464096	929.717834	481.379211	-8.906201	495.646362	526.039429	182.794449	481.929718	500.908264	0.487153	77.429070	574.009277	157.926865	91.938095	425.609680	-53.047588	1403.460938	454.333069	253.796219	1398.888428	367.898712	104.666771	1384.577148	368.040436	125.984520	1655.774414	461.103516	-134.281204	1123.118530	501.477020	317.612091	1126.683716	356.476837	-135.779160	878.840149	379.363342	309.937500	871.711426	375.142609	103.665771	1032.577148	-611.234131	184.172012	851.657227	-592.149170	-15.876180
366.540771	5.314019	935.999817	396.129944	193.480392	929.727234	481.402771	-8.881050	495.638519	526.030518	182.724014	481.906342	500.884735	0.496550	77.386009	573.953186	157.882675	91.909561	425.617065	-53.070534	1403.462646	454.348816	253.775787	1398.902466	367.910583	104.662010	1384.539551	367.995483	125.979622	1655.775391	461.143250	-134.241394	1123.113647	501.381134	317.042175	1126.554443	356.397827	-135.834274	878.887817	379.528198	309.949036	871.670410	375.209045	103.684746	1032.583618	-610.272949	184.262207	851.516235	-591.287354	-15.817488
366.596405	5.329931	936.025696	396.208679	193.517792	929.750671	481.455109	-8.897325	495.626801	526.058411	182.747055	481.890259	500.918274	0.496089	77.379402	573.944885	157.883316	91.919777	425.609985	-53.088444	1403.460938	454.339081	253.778778	1398.923218	367.892761	104.630867	1384.548096	367.956665	125.966888	1655.773682	461.213135	-134.272797	1123.126953	501.464050	317.027283	1126.586426	356.527710	-135.842484	878.860107	379.708435	309.981567	871.667053	375.287720	103.711197	1032.608887	-609.315186	184.373688	851.427368	-590.355164	-15.827517
366.504395	5.258301	936.102905	396.240356	193.464066	929.757690	481.479553	-8.867611	495.629852	526.106506	182.776352	481.890747	500.940216	0.478381	77.371017	573.408936	157.453568	91.744553	425.618103	-53.119694	1403.495361	454.365875	253.755936	1398.946899	367.729706	104.763115	1384.592041	367.919586	125.958275	1655.763794	461.270905	-134.270279	1123.145874	501.527802	316.985504	1126.611694	356.694153	-135.837631	878.850647	379.884857	310.185547	871.608765	375.283752	103.685188	1032.651123	-608.017822	184.945511	851.462585	-589.325012	-15.668924
366.568787	5.280538	936.122314	396.303436	193.497055	929.787292	481.513489	-8.849876	495.640503	526.162170	182.748642	481.920715	500.945129	0.475915	77.358795	573.975403	157.886368	91.901756	425.578827	-53.080719	1403.488892	454.341644	253.751541	1398.969360	367.907990	104.618652	1384.562134	367.871948	125.855896	1655.787598	461.346405	-134.276169	1123.167114	501.618835	316.963959	1126.653931	356.841522	-135.860016	878.840027	380.057190	310.204498	871.599365	375.337646	103.708656	1032.675171	-607.444702	184.377014	851.232727	-588.605835	-15.756500
366.636566	5.276795	936.148743	396.399994	193.492050	929.808655	481.526398	-8.823098	495.621216	526.150635	182.707825	481.894714	500.935120	0.485694	77.384186	573.948181	157.869873	91.886230	425.602386	-53.132263	1403.501587	454.365356	253.726013	1399.012207	367.751587	104.746758	1384.590698	367.826294	125.831322	1655.795410	461.445587	-134.384552	1123.210205	501.728790	316.985596	1126.713013	357.196991	-135.821228	878.765869	380.229523	310.033936	871.658936	375.413239	103.708931	1032.698486	-606.475891	184.381058	851.167725	-587.435730	-15.908762
366.705475	5.303924	936.159485	396.497650	193.515701	929.827454	481.583221	-8.826355	495.645844	526.393860	182.853470	481.935059	500.966766	0.477694	77.394440	574.035156	157.943542	91.878906	425.585419	-53.123592	1403.521606	454.380402	253.718918	1399.047974	367.751007	104.747253	1384.598511	367.797180	125.830391	1655.805786	461.501709	-134.377792	1123.246216	501.828369	316.990540	1126.756958	357.347473	-135.833679	878.755310	380.395386	310.064911	871.659546	375.489563	103.732185	1032.712891	-605.607483	184.558487	851.128174	-586.808533	-15.685486
366.815857	5.311736	936.165710	396.610535	193.508331	929.837830	481.637878	-8.858515	495.660095	526.425171	182.867020	481.940369	500.972931	0.476692	77.396965	574.036377	157.962769	91.884758	425.575409	-53.133602	1403.524536	454.400085	253.707275	1399.066040	367.758728	104.735519	1384.608765	367.760437	125.818741	1655.813721	461.574646	-134.411240	1123.264526	501.908478	316.990814	1126.798950	357.459869	-135.847275	878.745178	380.561798	310.101135	871.650757	375.589020	103.732513	1032.720459	-604.634094	184.618973	851.037903	-585.744446	-15.710827
366.867065	5.331386	936.191345	396.694763	193.485321	929.843567	481.654816	-8.830887	495.625580	526.448914	182.842361	481.896393	500.976501	0.475894	77.385521	574.065613	157.948929	91.870895	425.535889	-53.109184	1403.521606	454.387115	253.724472	1399.100098	367.929260	104.629211	1384.569458	367.730499	125.795685	1655.819092	461.618988	-134.438904	1123.259521	501.979706	316.980530	1126.849976	357.586731	-135.875351	878.729309	380.716339	310.118561	871.664185	375.650116	103.744446	1032.735107	-603.801636	184.849091	850.999207	-585.087830	-15.509987
366.931458	5.307229	936.193420	396.783997	193.515076	929.853760	481.667664	-8.821620	495.661041	526.520386	182.878250	481.920319	500.963531	0.460918	77.397438	574.070435	157.954071	91.852600	425.530487	-53.110096	1403.514771	454.393097	253.725525	1399.128784	367.961304	104.618561	1384.567383	367.695404	125.774933	1655.830933	461.679565	-134.444107	1123.258057	502.064789	317.001678	1126.892212	357.706848	-135.922379	878.716675	380.860443	310.162415	871.678223	375.724060	103.742981	1032.741211	-602.600220	185.526520	851.057983	-584.192139	-15.315961
366.990692	5.353543	936.200928	396.870422	193.503403	929.867737	481.684296	-8.828636	495.611115	526.584290	182.880707	481.918152	500.961884	0.459853	77.386482	574.052368	157.941208	91.856773	425.552429	-53.091530	1403.517944	454.427856	253.734070	1399.173828	367.975433	104.636818	1384.565430	367.677887	125.758682	1655.831665	461.731140	-134.455780	1123.266479	502.133636	316.994232	1126.940186	357.818237	-135.952362	878.691650	381.002075	310.192810	871.694885	375.797302	103.759003	1032.752075	-602.055237	184.931747	850.860779	-583.321655	-15.493445
367.046051	5.340939	936.226563	396.954803	193.497101	929.881470	481.732727	-8.807787	495.640442	526.560364	182.786636	481.865234	500.988525	0.459337	77.377419	574.022827	157.905777	91.847099	425.529114	-53.102547	1403.503784	454.450562	253.742096	1399.205933	367.991638	104.634743	1384.583862	367.654358	125.732826	1655.835205	461.790253	-134.488556	1123.268066	502.395111	317.545502	1127.127808	357.933716	-135.975586	878.684509	381.128754	310.416443	871.693665	375.866455	103.756767	1032.771362	-601.306824	185.071976	850.788635	-582.800781	-15.227700
367.127106	5.380100	936.219055	397.056519	193.508026	929.891907	481.782104	-8.808383	495.628174	526.634399	182.823990	481.910522	501.015198	0.450159	77.371780	574.060425	157.933716	91.848076	425.541504	-53.090881	1403.502930	454.484100	253.737976	1399.216064	368.009979	104.640533	1384.593506	367.668274	125.723869	1655.799194	461.845642	-134.493530	1123.291260	502.477173	317.575409	1127.162354	358.045471	-136.025787	878.669189	381.239929	310.450989	871.704468	375.956635	103.773849	1032.773193	-600.524048	185.163177	850.740967	-582.011719	-15.248480
367.380005	5.519588	936.141663	397.205139	193.580948	929.895142	481.828033	-8.838131	495.597534	526.706848	182.841537	481.877228	501.001404	0.452457	77.382462	574.064453	157.927261	91.841728	425.548431	-53.103939	1403.488403	454.538605	253.737976	1399.224487	368.040771	104.680290	1384.582397	367.645264	125.710854	1655.785156	461.896088	-134.497391	1123.271362	502.367737	317.080261	1127.015259	358.149994	-136.047287	878.638123	381.314880	310.491486	871.680603	376.114288	103.842194	1032.734985	-599.707764	185.202942	850.662720	-581.228271	-15.225414
367.291809	5.433696	936.198120	397.253418	193.571945	929.901306	481.847015	-8.840704	495.622040	526.740295	182.800415	481.883118	501.024719	0.452716	77.375351	574.061890	157.930740	91.826523	425.562836	-53.094925	1403.493164	454.562622	253.731873	1399.235596	368.077179	104.684853	1384.553345	367.628906	125.675903	1655.786133	461.917542	-134.457092	1123.269775	502.651947	317.651642	1127.195557	358.012756	-136.104141	878.690247	381.431122	310.350006	871.793884	376.118317	103.820358	1032.766724	-598.898804	185.235992	850.585754	-580.518616	-15.143720
367.344086	5.468970	936.220764	397.326263	193.557526	929.908936	481.847748	-8.805312	495.623291	526.808716	182.862030	481.865662	501.005798	0.457053	77.376465	574.094360	157.955200	91.829971	425.572174	-53.071667	1403.491577	454.600433	253.740921	1399.246338	368.098297	104.670319	1384.553589	367.601868	125.674171	1655.783569	461.961670	-134.439453	1123.267334	502.737488	317.700287	1127.213501	358.088776	-136.130783	878.688599	381.515259	310.389679	871.816589	376.181305	103.840462	1032.781494	-598.181152	185.367996	850.551453	-579.885742	-15.010952
367.400604	5.477738	936.222900	397.407532	193.563385	929.921265	481.910553	-8.824742	495.638092	526.785828	182.768677	481.861816	501.033936	0.453212	77.378899	574.009705	157.888916	91.796982	425.580231	-53.073231	1403.494873	454.654022	253.757935	1399.263794	368.129272	104.711182	1384.548340	367.570892	125.634132	1655.785889	462.030701	-134.512604	1123.299194	502.779266	317.680573	1127.220581	358.415863	-136.124283	878.624390	381.593933	310.646393	871.771301	376.258820	103.841919	1032.789551	-597.059570	186.045074	850.661499	-578.946350	-14.874379
367.471619	5.514634	936.224304	397.498291	193.612198	929.928833	481.909424	-8.795177	495.623291	526.901062	182.881683	481.895538	501.014465	0.454940	77.363670	574.072083	157.926788	91.809296	425.602203	-53.042408	1403.487549	454.703308	253.769821	1399.276245	368.181152	104.733292	1384.567749	367.548706	125.620148	1655.790283	462.040436	-134.451706	1123.279175	502.856842	317.718597	1127.241333	358.265198	-136.175797	878.685547	381.668732	310.682953	871.785156	376.337311	103.882263	1032.793945	-596.739502	185.598846	850.492737	-578.361389	-15.003960
367.490784	5.547566	936.237244	397.550751	193.623962	929.949646	481.904419	-8.755874	495.615448	526.932068	182.849380	481.888550	501.006073	0.457262	77.371185	574.260376	158.081009	91.809669	425.638092	-53.049744	1403.487915	454.750305	253.759369	1399.282471	368.201355	104.735481	1384.577393	367.495544	125.573608	1655.820435	462.091522	-134.444260	1123.291748	502.925995	317.736664	1127.268555	358.347900	-136.204178	878.669678	381.753113	310.732300	871.794006	376.393982	103.898697	1032.812378	-596.130737	185.717300	850.417175	-577.900879	-14.831279
367.599731	5.576529	936.228210	397.632233	193.620056	929.949219	481.941498	-8.765300	495.605438	526.953918	182.831543	481.851929	500.995300	0.455331	77.353958	574.269714	158.098602	91.809639	425.665100	-53.054214	1403.495361	454.802490	253.790726	1399.290894	368.237335	104.731064	1384.577881	367.486938	125.550056	1655.819092	462.121521	-134.438919	1123.272339	502.993256	317.739075	1127.253174	358.424255	-136.211563	878.669373	381.811523	310.768402	871.810242	376.477570	103.908379	1032.807007	-595.477417	185.779327	850.354126	-577.296509	-14.704264
367.621490	5.599958	936.237549	397.689240	193.670731	929.974060	481.988678	-8.746902	495.613739	526.986938	182.831024	481.866852	501.007141	0.459133	77.368034	574.305908	158.092300	91.803345	425.703430	-53.046219	1403.491821	454.868774	253.787933	1399.294678	368.288422	104.746658	1384.571289	367.468689	125.552353	1655.806885	462.175354	-134.447418	1123.287842	503.061188	317.767120	1127.278198	358.511078	-136.225754	878.672363	381.891083	310.838318	871.805847	376.528809	103.935844	1032.825317	-594.900940	185.936203	850.343323	-576.760498	-14.584431
367.705994	5.617024	936.233459	397.775787	193.679504	929.976074	482.017609	-8.781619	495.604614	527.060486	182.851959	481.886566	501.018036	0.451963	77.365509	574.328552	158.113129	91.803062	425.736053	-53.046265	1403.488403	454.919434	253.795135	1399.304932	368.350830	104.761414	1384.554688	367.451050	125.531357	1655.802246	462.233124	-134.486145	1123.285156	503.109283	317.773743	1127.270874	358.577271	-136.229523	878.651245	381.951752	310.876556	871.838867	376.603271	103.947563	1032.823608	-593.903564	186.708282	850.443115	-576.092468	-14.313115
367.845612	5.689859	936.189453	397.855133	193.755493	929.984192	482.068146	-8.772970	495.585602	527.096680	182.880356	481.885742	501.016663	0.459858	77.341766	574.365784	158.148010	91.800240	425.793518	-53.018845	1403.483765	454.987152	253.828735	1399.320679	368.386749	104.761894	1384.539795	367.438293	125.527878	1655.788086	462.269775	-134.481400	1123.285034	503.185394	317.798401	1127.304321	358.647736	-136.251495	878.655884	382.004028	310.736328	871.897522	376.701172	103.994179	1032.806152	-593.308777	186.864975	850.433044	-575.324585	-14.336699
367.894165	5.684646	936.200195	397.953003	193.736816	929.995117	482.101715	-8.790655	495.600769	527.102966	182.886307	481.863983	501.002075	0.476607	77.335732	574.357178	158.129211	91.806244	425.818848	-53.036377	1403.487183	455.028259	253.810379	1399.349976	368.437622	104.758583	1384.566650	367.431976	125.522278	1655.785645	462.320129	-134.473190	1123.298950	503.241821	317.839020	1127.318726	358.702942	-136.242859	878.652893	382.055817	310.779785	871.933594	376.765503	103.985428	1032.816284	-592.799866	186.925720	850.382324	-574.812622	-14.273232
368.058197	5.766981	936.164185	398.042450	193.804123	930.002075	482.133240	-8.739511	495.588196	527.153625	182.885681	481.881165	500.990906	0.478428	77.330093	574.192810	158.006241	91.793137	425.874847	-52.991554	1403.494263	455.122009	253.816971	1399.354736	368.495178	104.771248	1384.558472	367.421234	125.528053	1655.789551	462.369080	-134.482574	1123.310303	503.302368	317.825592	1127.332764	358.737274	-136.211197	878.674316	382.094910	310.826080	871.941589	376.870544	104.038803	1032.801270	-592.359070	187.132721	850.341614	-574.556458	-14.071460
368.092621	5.784307	936.188354	398.116608	193.817337	930.013794	482.155396	-8.754608	495.598358	527.034607	182.795258	481.836273	501.007568	0.467058	77.344513	574.295471	158.074478	91.795174	425.908142	-53.009872	1403.508545	455.177368	253.795441	1399.348145	368.547913	104.775818	1384.573975	367.413086	125.533623	1655.791870	462.416534	-134.462296	1123.310669	503.358002	317.866699	1127.348267	358.781647	-136.209854	878.675293	382.150208	310.857086	871.964233	376.938995	104.059868	1032.819946	-592.313538	186.547653	850.167725	-574.235596	-14.133493
368.138031	5.813787	936.182678	398.173462	193.850815	930.025391	482.184753	-8.728695	495.588623	527.064331	182.827133	481.825958	501.030792	0.459494	77.356812	574.318237	158.092545	91.773216	425.962128	-53.005177	1403.515503	455.252655	253.803406	1399.357178	368.610748	104.794922	1384.584106	367.411255	125.531418	1655.794922	462.460480	-134.441360	1123.306641	503.218079	317.357178	1127.219727	358.838104	-136.185806	878.678589	382.177216	310.894196	871.946228	376.993134	104.081993	1032.823486	-591.879883	186.647842	850.121399	-573.847656	-14.011374
368.216156	5.817336	936.191162	398.251099	193.840958	930.023193	482.213593	-8.753654	495.589661	527.083557	182.833359	481.804596	501.040222	0.448325	77.371307	574.306885	158.092392	91.764427	425.994720	-53.015247	1403.534058	455.298401	253.772812	1399.356812	368.668549	104.796097	1384.594849	367.404785	125.547462	1655.792236	462.512787	-134.430115	1123.302734	503.259613	317.351318	1127.196777	358.873840	-136.154114	878.680237	382.230469	310.944214	871.948425	377.066040	104.085564	1032.826050	-591.458435	186.800018	850.090515	-573.454468	-13.893505
368.266968	5.844784	936.203064	398.298218	193.878296	930.028137	482.249542	-8.761003	495.594757	527.160767	182.906677	481.831543	501.057587	0.450052	77.352814	574.328613	158.111679	91.757042	426.056702	-53.001987	1403.530884	455.352020	253.785248	1399.381104	368.721741	104.785301	1384.594116	367.449951	125.685295	1655.738037	462.557159	-134.437637	1123.314331	503.302490	317.377594	1127.205200	358.917358	-136.124313	878.683594	382.262695	310.987396	871.954590	377.123779	104.119934	1032.834839	-591.032837	186.952927	850.096802	-573.080078	-13.773530
368.341980	5.870399	936.194153	398.353668	193.887451	930.053345	482.261169	-8.756832	495.601532	527.193604	182.940002	481.823334	501.120697	0.391073	77.400703	574.318909	158.099182	91.763504	426.145721	-53.048027	1403.553223	455.438049	253.759064	1399.391113	368.638458	104.922310	1384.622681	367.449585	125.700493	1655.734253	462.583191	-134.392365	1123.305176	503.363190	317.413788	1127.226196	358.916687	-136.087891	878.687622	382.315247	311.016113	871.966431	377.185486	104.119507	1032.843506	-590.215637	187.699600	850.218872	-572.429626	-13.595357
368.400879	5.859713	936.194641	398.431549	193.874664	930.036621	482.300812	-8.741752	495.572296	527.327393	183.049026	481.856018	501.026733	0.464361	77.348106	574.416260	158.172729	91.771065	426.201080	-53.040569	1403.520752	455.490295	253.755951	1399.385376	368.721924	104.906693	1384.625122	367.407043	125.681488	1655.768433	462.616211	-134.375214	1123.309814	503.396576	317.407227	1127.223877	358.944244	-136.043533	878.690979	382.343231	311.058777	871.980347	377.251709	104.117882	1032.834839	-589.862183	187.856628	850.211304	-572.050964	-13.496357
368.473328	5.854493	936.193970	398.503967	193.855728	930.037537	482.337799	-8.760883	495.577728	527.325562	183.010971	481.835632	501.024414	0.459667	77.336891	574.401001	158.157562	91.773827	426.229675	-53.019405	1403.535278	455.519928	253.782959	1399.405396	368.922791	104.778259	1384.593384	367.417542	125.697273	1655.760254	462.660767	-134.362473	1123.311279	503.462372	317.414520	1127.245239	358.972107	-136.002335	878.683594	382.385773	311.065033	871.985168	377.323608	104.105385	1032.834961	-589.539612	187.983704	850.236206	-571.726807	-13.413330
368.551361	5.887354	936.202271	398.556274	193.905945	930.070740	482.345642	-8.751282	495.560852	527.384216	183.064026	481.862366	501.013580	0.461077	77.336075	574.427246	158.162643	91.771614	426.340088	-53.042000	1403.531250	455.613403	253.748138	1399.390747	368.860840	104.899750	1384.621826	367.433105	125.710052	1655.757324	462.686249	-134.323593	1123.297729	503.506805	317.391022	1127.246460	358.967834	-135.968338	878.690491	382.437958	311.070557	872.002075	377.390991	104.132149	1032.856567	-589.326599	188.163895	850.195190	-571.683289	-13.183249
368.611816	5.890647	936.202820	398.627777	193.889282	930.063599	482.378113	-8.743106	495.577881	527.390808	183.018539	481.850037	501.102631	0.419374	77.355385	574.424438	158.181015	91.768784	426.375427	-53.041798	1403.539429	455.649872	253.762283	1399.432739	368.917206	104.900116	1384.615356	367.444397	125.725250	1655.758545	462.742188	-134.331909	1123.290649	503.568756	317.425629	1127.267212	358.989716	-135.911865	878.683228	382.487640	311.093475	872.009888	377.457886	104.130188	1032.853027	-589.458069	187.620392	850.033264	-571.541870	-13.264452
368.675873	5.918536	936.218506	398.688202	193.902603	930.058533	482.398071	-8.744025	495.583282	527.437866	183.075806	481.839264	501.025909	0.466984	77.338448	574.449829	158.193848	91.757423	426.439819	-53.027161	1403.534668	455.706329	253.754547	1399.428711	368.986633	104.913307	1384.625122	367.450836	125.740685	1655.755371	462.776947	-134.283234	1123.286377	503.614471	317.445984	1127.266479	358.998260	-135.864166	878.704102	382.535950	311.114868	872.034058	377.520599	104.161926	1032.857910	-589.223999	187.709671	850.012451	-571.288574	-13.134085
368.724182	5.897583	936.232483	398.727661	193.908905	930.062317	482.412415	-8.722412	495.594940	527.468262	183.104553	481.845367	501.033508	0.492120	77.328323	574.448425	158.195648	91.741386	426.484772	-53.012718	1403.532349	455.748138	253.757019	1399.439209	369.028992	104.920998	1384.633179	367.461365	125.755707	1655.758301	462.802582	-134.274673	1123.280151	503.660278	317.420349	1127.296997	358.991791	-135.820984	878.699219	382.572754	311.125519	872.049805	377.561676	104.159554	1032.866455	-588.979126	187.824310	849.985840	-571.046753	-13.008795
368.644714	5.836297	936.297363	398.750793	193.861496	930.064697	482.415710	-8.722263	495.613159	527.461792	183.104095	481.829315	501.042511	0.477464	77.349579	574.438965	158.203613	91.750816	426.534241	-53.018272	1403.525146	455.800812	253.779099	1399.457642	369.092041	104.940361	1384.635620	367.490417	125.768608	1655.767578	462.838776	-134.231506	1123.269409	503.703156	317.438385	1127.310059	359.000641	-135.757095	878.701477	382.611084	311.120117	872.048035	377.570190	104.135551	1032.901001	-588.741943	187.976761	849.966125	-570.801636	-12.890746
368.829376	5.935138	936.244629	398.839752	193.946976	930.085266	482.457764	-8.723220	495.601410	527.498108	183.128143	481.840393	501.056946	0.474973	77.350327	574.271179	158.072220	91.723946	426.585449	-53.010830	1403.527222	455.860077	253.771881	1399.465698	369.156372	104.934250	1384.634521	367.517426	125.780876	1655.753662	462.867706	-134.222610	1123.242554	503.760345	317.436768	1127.307739	358.987946	-135.722580	878.702515	382.655884	311.113220	872.060730	377.685181	104.189499	1032.885254	-588.548218	188.119446	849.968018	-570.618713	-12.771914
368.694611	5.812970	936.337280	398.850220	193.863953	930.079590	482.462708	-8.717643	495.584930	527.500366	183.110336	481.812714	501.046448	0.450645	77.336815	574.248596	158.053894	91.723541	426.633514	-53.000000	1403.508789	455.900024	253.776688	1399.478271	369.231812	104.922340	1384.640137	367.552948	125.794029	1655.760254	462.902374	-134.180298	1123.242554	503.805450	317.437042	1127.317261	358.979248	-135.668350	878.688049	382.692780	311.105316	872.074036	377.661774	104.136719	1032.928955	-588.385132	188.165512	849.953613	-570.442444	-12.687189
368.765625	5.874997	936.321533	398.897675	193.879303	930.096130	482.454895	-8.697942	495.564209	527.606201	183.177078	481.861725	501.021515	0.470967	77.322647	574.317444	158.104782	91.722595	426.684448	-52.992119	1403.514404	455.944702	253.798004	1399.490723	369.280731	104.933006	1384.637329	367.594727	125.798088	1655.761841	462.934937	-134.161682	1123.223022	503.835999	317.439240	1127.331055	358.989746	-135.628784	878.691040	382.738739	311.107056	872.079773	377.720062	104.158745	1032.930054	-588.219849	188.330948	849.975342	-570.294983	-12.530798
368.983124	5.938560	936.247131	399.013458	193.931641	930.084717	482.486176	-8.680055	495.534027	527.631409	183.199783	481.853577	501.051605	0.456861	77.308777	574.321411	158.110672	91.734406	426.740662	-52.970654	1403.505859	455.998108	253.810791	1399.480225	369.333344	104.970345	1384.636475	367.643951	125.816177	1655.755859	462.961609	-134.133682	1123.218872	503.898041	317.462952	1127.332031	358.998688	-135.555618	878.685791	382.779938	311.084320	872.084839	377.855774	104.185173	1032.886597	-588.124451	188.435226	849.986206	-570.169495	-12.473343
369.024780	5.965660	936.252625	399.063110	193.970749	930.095764	482.557587	-8.706509	495.568420	527.676575	183.217636	481.844788	501.088684	0.451554	77.335403	574.346558	158.107727	91.723701	426.798035	-52.961582	1403.519897	456.066284	253.828018	1399.476563	369.393372	104.974632	1384.636475	367.687683	125.820412	1655.754517	462.993683	-134.127563	1123.221924	503.946594	317.478912	1127.319092	359.003784	-135.500153	878.699829	382.820465	311.084320	872.077209	377.898987	104.215706	1032.894775	-587.646301	189.096741	850.107605	-569.951172	-12.195990
369.079376	5.976763	936.254517	399.111511	193.955353	930.078857	482.580841	-8.705422	495.567383	527.683960	183.230804	481.842224	501.098419	0.439242	77.324402	574.363098	158.106918	91.708961	426.835449	-52.928635	1403.518799	456.109192	253.845490	1399.467529	369.450134	105.001526	1384.636475	367.721588	125.834045	1655.755127	463.014801	-134.092972	1123.234375	503.992004	317.484009	1127.311401	358.991943	-135.446228	878.711304	382.867065	311.046722	872.076904	377.949432	104.224068	1032.886841	-587.543640	189.208954	850.124817	-569.853760	-12.092135
369.147369	6.023586	936.259827	399.149261	193.970276	930.104248	482.595947	-8.691544	495.557373	527.716980	183.270737	481.859741	501.119385	0.424650	77.349602	574.352844	158.099319	91.709129	426.902222	-52.936256	1403.514160	456.164795	253.859695	1399.484253	369.496521	105.014771	1384.645386	367.776215	125.852272	1655.746094	463.050964	-134.062927	1123.223999	503.993652	317.468475	1127.297729	359.007996	-135.392944	878.729431	382.902252	311.242828	872.012512	378.005768	104.243477	1032.902832	-587.489441	189.311584	850.126526	-569.780518	-12.022532
369.161896	6.007817	936.264221	399.210663	193.960312	930.100159	482.599640	-8.688835	495.558746	527.694946	183.237762	481.842529	501.116150	0.429270	77.347618	574.340027	158.091782	91.703018	426.944519	-52.894764	1403.534912	456.223450	253.881195	1399.484619	369.540314	105.045288	1384.654907	367.832397	125.850479	1655.772949	463.088257	-134.028625	1123.237915	504.054657	317.506012	1127.305054	359.022156	-135.341110	878.734192	382.937958	311.217377	872.023987	378.047913	104.235832	1032.903076	-587.368225	189.370224	850.156616	-569.520386	-12.019188
369.218628	6.044203	936.288391	399.254272	193.974869	930.102783	482.628326	-8.678756	495.547333	527.739014	183.275467	481.815338	501.105774	0.432169	77.349937	574.352966	158.108017	91.724922	427.001892	-52.881859	1403.542725	456.272125	253.905228	1399.492188	369.605103	105.061707	1384.644165	367.868530	125.772095	1655.788086	463.108582	-133.995056	1123.241089	504.091553	317.487976	1127.293457	359.002869	-135.280029	878.735535	382.970093	311.204010	872.023804	378.111298	104.270744	1032.916870	-587.303101	189.433456	850.166931	-569.436340	-11.947723
369.263489	6.053670	936.285217	399.310089	194.017990	930.123596	482.645996	-8.690291	495.555481	527.774841	183.318069	481.834961	501.062805	0.467901	77.327309	574.359375	158.117340	91.708061	427.041260	-52.863392	1403.557007	456.313110	253.918594	1399.471191	369.646332	105.084549	1384.651489	367.912506	125.781303	1655.787842	463.129486	-133.981033	1123.242554	504.143921	317.509918	1127.281006	359.038147	-135.248413	878.749084	383.003387	311.172852	872.021240	378.163788	104.283585	1032.926392	-587.285889	189.557480	850.178955	-569.406799	-11.842223
369.320557	6.072065	936.261597	399.339752	194.017227	930.107971	482.672760	-8.681716	495.545532	527.772461	183.294434	481.817047	501.164063	0.396283	77.353027	574.328735	158.106003	91.706139	427.124786	-52.840107	1403.563354	456.381073	253.956299	1399.483398	369.638702	105.054718	1384.647705	367.979675	125.796928	1655.801514	463.168671	-133.972565	1123.247192	504.206238	317.525543	1127.262817	359.026520	-135.193344	878.763672	383.063751	311.155212	872.007874	378.203369	104.288315	1032.906616	-587.260498	189.704697	850.238525	-569.377136	-11.764782
369.329773	6.097919	936.279114	399.370636	194.039825	930.113342	482.687744	-8.659895	495.540466	527.811951	183.312134	481.841217	501.102020	0.436386	77.315407	574.365906	158.124771	91.704628	427.170471	-52.825813	1403.549072	456.448883	253.964767	1399.458252	369.752106	105.125725	1384.650635	368.059082	125.898308	1655.780884	463.210144	-133.939835	1123.234863	504.249542	317.503662	1127.258667	359.058411	-135.155167	878.748657	383.096100	311.116150	871.999390	378.243530	104.316582	1032.919189	-587.272156	189.783691	850.271240	-569.382996	-11.647533
369.381561	6.089883	936.286926	399.427917	194.038635	930.107544	482.734741	-8.681463	495.540497	527.829712	183.318069	481.825012	501.139648	0.421771	77.318130	574.328491	158.089554	91.691071	427.239044	-52.810318	1403.558472	456.522247	253.991318	1399.448486	369.793762	105.153702	1384.664307	368.123779	125.912605	1655.789063	463.241943	-133.933548	1123.237915	504.311218	317.512085	1127.239380	359.083832	-135.113129	878.753357	383.144073	311.096985	871.987732	378.287323	104.320862	1032.919189	-587.279358	189.890213	850.302673	-569.361145	-11.578839
369.419159	6.134898	936.290405	399.450989	194.027039	930.104980	482.708252	-8.651105	495.548584	527.844482	183.337387	481.833008	501.080658	0.468868	77.299446	574.559326	158.251587	91.702332	427.293701	-52.784130	1403.539307	456.573364	254.009125	1399.460693	369.864594	105.171135	1384.669800	368.200378	125.923309	1655.790527	463.272278	-133.902115	1123.219238	504.350494	317.486053	1127.237183	359.085724	-135.056396	878.760620	383.178802	311.070984	871.975586	378.322845	104.340775	1032.919800	-587.316284	189.978119	850.352722	-569.395508	-11.492270
369.450836	6.106385	936.300842	399.502045	194.035400	930.100342	482.736389	-8.662398	495.543793	527.859680	183.325943	481.825439	501.093109	0.474126	77.293900	574.581726	158.283401	91.705322	427.351196	-52.781300	1403.550415	456.634979	254.028809	1399.448608	369.887665	105.200493	1384.672607	368.268097	125.945946	1655.793701	463.306000	-133.865143	1123.227417	504.398132	317.502838	1127.221802	359.111572	-135.027283	878.764648	383.233002	311.046417	871.994873	378.359558	104.339233	1032.921997	-587.385010	190.009689	850.374878	-569.435242	-11.398604
369.502838	6.147077	936.289612	399.520874	194.086960	930.119934	482.726654	-8.651681	495.532562	527.897400	183.364349	481.850098	501.176361	0.390299	77.339203	574.583862	158.295502	91.700813	427.379303	-52.742825	1403.543701	456.712372	254.061295	1399.450806	369.974121	105.199425	1384.677490	368.335510	125.959061	1655.813232	463.333710	-133.859070	1123.236328	504.452118	317.451477	1127.219482	359.125702	-134.993866	878.773499	383.263397	311.021484	871.984253	378.404266	104.366219	1032.927612	-587.440063	190.145737	850.405823	-569.475403	-11.351987
369.547943	6.174425	936.290161	399.576355	194.078857	930.124084	482.730286	-8.647874	495.533997	527.882935	183.363586	481.825073	501.094238	0.461508	77.329178	574.571228	158.292099	91.696678	427.456329	-52.736988	1403.562500	456.758484	254.070755	1399.467773	370.017822	105.238091	1384.682739	368.390350	125.979668	1655.821411	463.404541	-133.866043	1123.228882	504.500671	317.467590	1127.204956	359.371490	-134.926147	878.718750	383.302856	310.997131	871.975769	378.446411	104.376366	1032.929443	-587.932922	189.584122	850.293640	-569.661926	-11.465947
369.559967	6.171910	936.307068	399.600647	194.097366	930.111511	482.752869	-8.647230	495.533020	527.973022	183.439056	481.836517	501.138763	0.431021	77.349884	574.605347	158.287308	91.696312	427.518311	-52.689396	1403.547119	456.845337	254.102615	1399.457886	370.070892	105.274887	1384.687622	368.468384	125.995033	1655.823730	463.404297	-133.797211	1123.218750	504.545532	317.452545	1127.178833	359.146667	-134.940338	878.778503	383.345917	310.977295	871.976074	378.482361	104.397110	1032.932129	-588.040955	189.649109	850.317932	-569.745605	-11.404058
369.591125	6.199913	936.300049	399.635742	194.124466	930.115173	482.763489	-8.648845	495.540558	527.967346	183.449890	481.820251	501.130005	0.421839	77.320694	574.625061	158.337585	91.691292	427.580261	-52.692310	1403.536011	456.914368	254.133331	1399.441406	370.136353	105.273346	1384.690552	368.542633	126.007545	1655.825684	463.459839	-133.785370	1123.189575	504.611572	317.472687	1127.174683	359.177795	-134.903427	878.772217	383.395233	310.969604	871.972534	378.522217	104.418068	1032.931152	-588.179810	189.737045	850.332642	-569.903381	-11.315935
369.592804	6.180897	936.322632	399.643982	194.152954	930.108582	482.807709	-8.621184	495.546082	527.927246	183.403793	481.804962	501.150543	0.420901	77.328201	574.611572	158.292740	91.669853	427.619629	-52.674168	1403.536987	456.980469	254.128922	1399.418945	370.186493	105.301605	1384.693481	368.635651	126.025711	1655.824463	463.489319	-133.750168	1123.189331	504.670868	317.476929	1127.152344	359.201447	-134.878281	878.780396	383.432373	310.932770	871.970825	378.543915	104.434784	1032.939697	-588.310059	189.751221	850.359558	-570.005371	-11.277165
369.636353	6.225954	936.317200	399.680542	194.138641	930.110718	482.811554	-8.588678	495.515594	527.933594	183.407471	481.802429	501.220612	0.407792	77.334763	574.582642	158.278351	91.681801	427.688416	-52.658993	1403.521484	457.043060	254.144791	1399.423950	370.260620	105.303619	1384.694214	368.753754	126.078873	1655.778931	463.532196	-133.742859	1123.173096	504.714294	317.441284	1127.130249	359.233948	-134.879959	878.778442	383.478729	310.925934	871.956909	378.578278	104.448151	1032.937744	-588.441650	189.844208	850.391785	-570.140808	-11.182082
369.636444	6.215352	936.312683	399.712036	194.133667	930.098389	482.816956	-8.586450	495.537170	527.741821	183.257294	481.748840	501.132172	0.429166	77.321526	574.536865	158.215836	91.683495	427.733704	-52.632915	1403.503662	457.102295	254.174072	1399.421265	370.302917	105.335205	1384.697998	368.798340	126.076080	1655.822021	463.573944	-133.754013	1123.196655	504.786072	317.463043	1127.147583	359.254059	-134.847717	878.778503	383.511658	310.913269	871.963806	378.600372	104.444374	1032.929565	-588.621033	189.898026	850.413513	-570.286926	-11.147054
369.664490	6.233839	936.323120	399.733124	194.145996	930.098145	482.826508	-8.617919	495.564606	527.994263	183.470551	481.805664	501.172485	0.425583	77.330521	574.607788	158.311310	91.690369	427.795410	-52.619377	1403.516724	457.162689	254.185287	1399.415161	370.385559	105.334274	1384.676514	368.874664	126.093460	1655.819702	463.600952	-133.730530	1123.172119	504.841156	317.463196	1127.114258	359.292023	-134.856232	878.763977	383.551880	310.905884	871.958069	378.640808	104.462898	1032.935425	-588.766541	189.953476	850.444336	-570.409058	-11.093207
369.696259	6.236681	936.324158	399.760071	194.191620	930.111145	482.832642	-8.616016	495.532349	528.030273	183.482498	481.813202	501.106232	0.461091	77.315781	574.635925	158.301971	91.691246	427.844421	-52.595802	1403.500000	457.214813	254.197983	1399.402344	370.435730	105.368660	1384.678101	368.966614	126.121445	1655.822266	463.648773	-133.715210	1123.159668	504.904633	317.494049	1127.123291	359.306488	-134.833984	878.758972	383.576691	310.895264	871.956116	378.677063	104.478561	1032.943237	-588.968750	189.979858	850.440247	-570.610229	-11.040923
369.706879	6.246664	936.317017	399.773102	194.188553	930.105469	482.839020	-8.587852	495.516815	528.055359	183.508469	481.819031	501.127167	0.432645	77.312866	574.648743	158.335617	91.689522	427.893738	-52.597878	1403.506958	457.263153	254.206711	1399.417603	370.496582	105.375969	1384.673950	369.050201	126.140991	1655.827271	463.665588	-133.728836	1123.168213	504.945770	317.489563	1127.094727	359.339935	-134.828812	878.767029	383.625702	310.898529	871.943054	378.691711	104.481178	1032.937012	-589.187866	190.010468	850.478699	-570.807983	-10.979665
369.714325	6.289594	936.315491	399.789215	194.221130	930.105896	482.842346	-8.561070	495.506622	528.036499	183.484161	481.790131	501.113678	0.453355	77.322556	574.633911	158.294235	91.680305	427.942688	-52.579994	1403.514282	457.340302	254.231110	1399.398804	370.568451	105.384216	1384.685669	369.142639	126.154602	1655.825684	463.721130	-133.726135	1123.179688	505.000366	317.496246	1127.066040	359.387085	-134.829483	878.751953	383.660614	310.893890	871.949219	378.719849	104.515785	1032.937622	-589.382141	190.051941	850.505981	-570.939636	-10.987075
369.749512	6.311056	936.320801	399.811371	194.220139	930.110413	482.877167	-8.579357	495.531006	528.048218	183.503983	481.796967	501.123322	0.465720	77.330429	574.659302	158.340286	91.670189	427.998108	-52.568108	1403.513184	457.394867	254.237198	1399.399414	370.626923	105.413643	1384.692627	369.242310	126.185211	1655.829346	463.759888	-133.695419	1123.159912	505.048767	317.496857	1127.056396	359.421509	-134.821899	878.764709	383.700562	310.910614	871.921387	378.758026	104.525040	1032.943115	-589.664429	190.165695	850.525513	-571.347717	-10.818045
369.744904	6.302812	936.338806	399.820282	194.226074	930.109924	482.853668	-8.563839	495.525208	528.067627	183.524887	481.806061	501.165558	0.449766	77.343063	574.663147	158.290298	91.666962	428.061371	-52.541317	1403.502441	457.467041	254.246643	1399.366455	370.690521	105.421448	1384.692993	369.331238	126.214378	1655.834595	463.805176	-133.715363	1123.170654	505.110565	317.515961	1127.071777	359.465179	-134.828690	878.762268	383.722565	310.924316	871.940002	378.772430	104.531891	1032.952271	-589.861755	190.149963	850.558350	-571.509094	-10.787740
369.761993	6.312312	936.331787	399.841248	194.225922	930.099976	482.860199	-8.558890	495.529999	528.064209	183.520279	481.824371	501.123138	0.478379	77.317528	574.663208	158.307159	91.678444	428.111908	-52.551685	1403.530884	457.533051	254.257690	1399.369263	370.748108	105.458458	1384.695313	369.422180	126.246429	1655.845581	463.829315	-133.712433	1123.174683	505.145782	317.527954	1127.045288	359.487976	-134.822723	878.771912	383.765686	310.927216	871.920044	378.789520	104.538742	1032.943604	-590.083618	190.182510	850.583008	-571.714722	-10.783279
369.801422	6.314721	936.341064	399.880371	194.232712	930.098328	482.868530	-8.530284	495.504944	528.052612	183.512360	481.798889	501.180420	0.437446	77.340874	574.635925	158.319351	91.683578	428.157043	-52.510574	1403.531250	457.608856	254.287369	1399.367920	370.826172	105.457390	1384.702515	369.504242	126.172112	1655.862671	463.862976	-133.700790	1123.190186	505.190247	317.510834	1127.041626	359.543213	-134.819275	878.788635	383.805939	310.952698	871.916626	378.829376	104.548958	1032.947266	-590.274048	190.237411	850.623413	-571.883179	-10.751998
369.705811	6.264507	936.402039	399.841553	194.215073	930.107300	482.912628	-8.566072	495.551849	528.039368	183.501999	481.795776	501.198212	0.459041	77.336655	574.653564	158.308685	91.678917	428.181458	-52.485439	1403.549438	457.639069	254.313492	1399.338745	371.056396	105.343643	1384.674561	369.614868	126.292404	1655.856689	463.943726	-133.742584	1123.220825	505.243408	317.524384	1127.031006	359.801544	-134.790176	878.733337	383.835907	310.987091	871.897644	378.797028	104.538132	1032.983276	-590.492249	190.243698	850.637573	-572.067749	-10.786517
369.658600	6.252672	936.432739	399.866180	194.208664	930.104553	482.897003	-8.544648	495.544006	528.052368	183.523880	481.787506	501.167816	0.433931	77.334251	574.634949	158.136475	91.691994	428.228729	-52.482388	1403.564331	457.699585	254.317230	1399.321045	371.110077	105.384644	1384.677612	369.754639	126.352432	1655.829712	463.971130	-133.768890	1123.233887	505.280640	317.535400	1127.033936	359.844086	-134.811234	878.747131	383.865967	311.013611	871.906067	378.796478	104.547188	1032.997192	-590.682312	190.299484	850.691956	-572.262817	-10.763987
369.664124	6.258544	936.441284	399.860626	194.216354	930.103882	482.908508	-8.538177	495.573090	528.029724	183.520248	481.789825	501.181122	0.426986	77.335281	574.610535	158.286469	91.679802	428.283112	-52.458641	1403.560791	457.764496	254.331314	1399.314209	371.180389	105.382187	1384.675049	369.795471	126.264580	1655.888184	464.020966	-133.749329	1123.232666	505.338348	317.557983	1127.017212	359.879639	-134.829285	878.752869	383.890961	311.026794	871.898560	378.803711	104.557312	1033.001343	-590.846741	190.209778	850.711792	-572.265625	-10.890534
369.684235	6.283604	936.429382	399.865936	194.222183	930.108887	482.887726	-8.523000	495.545135	528.076660	183.555206	481.811035	501.166992	0.417093	77.327446	574.628662	158.315491	91.678688	428.321808	-52.452927	1403.573730	457.830719	254.331741	1399.302734	371.233398	105.413399	1384.678833	369.901184	126.287460	1655.891602	464.056854	-133.753784	1123.265137	505.374207	317.582031	1127.025024	359.907684	-134.825821	878.775635	383.929474	311.077393	871.900452	378.816559	104.563744	1032.998413	-591.054688	190.239685	850.759155	-572.434448	-10.910140
369.677063	6.274657	936.447205	399.901428	194.244644	930.115906	482.915039	-8.543673	495.572174	528.101318	183.550415	481.816772	501.193054	0.418628	77.346138	574.608643	158.286758	91.676567	428.377411	-52.445374	1403.571533	457.871643	254.362610	1399.312744	371.303528	105.426300	1384.671997	370.018036	126.312004	1655.897583	464.095093	-133.743759	1123.252563	505.425415	317.597351	1127.025024	359.941315	-134.842056	878.794006	383.957245	311.120148	871.910889	378.839447	104.575485	1033.011108	-591.290161	190.225403	850.789124	-572.640015	-10.908578
369.671234	6.258016	936.465698	399.893738	194.238892	930.115662	482.925110	-8.539053	495.572754	528.082703	183.535461	481.811646	501.177368	0.434951	77.351868	574.602661	158.273941	91.670273	428.426697	-52.425808	1403.586426	457.940399	254.373154	1399.299194	371.358856	105.434013	1384.683594	370.144531	126.431030	1655.913330	464.138397	-133.716827	1123.256226	505.468506	317.611908	1127.010254	359.968292	-134.873337	878.808411	383.979187	311.166168	871.912170	378.842926	104.572243	1033.020508	-591.487488	190.215363	850.826477	-572.788330	-10.937515
369.704681	6.284242	936.467041	399.902405	194.242538	930.117554	482.939667	-8.550550	495.565918	528.083191	183.521011	481.804596	501.133484	0.486511	77.316170	574.584656	158.268677	91.661736	428.463684	-52.406967	1403.593506	458.006409	254.376678	1399.295898	371.399536	105.470024	1384.687988	370.273590	126.386276	1655.891357	464.174377	-133.749481	1123.261475	505.509918	317.617188	1127.008179	360.013153	-134.886475	878.810181	383.999542	311.204071	871.909241	378.859680	104.587326	1033.021851	-591.686951	190.194901	850.866577	-572.983887	-10.951395
369.711426	6.300892	936.470703	399.911255	194.262192	930.135437	482.935242	-8.525754	495.564636	528.089050	183.502563	481.797821	501.062103	0.514189	77.312004	574.594910	158.266617	91.678017	428.497162	-52.389656	1403.598877	458.068573	254.408417	1399.282227	371.443787	105.491211	1384.687256	370.387543	126.401344	1655.903564	464.214691	-133.728287	1123.285034	505.584015	317.695801	1127.003540	360.013184	-134.889420	878.821960	384.022156	311.044556	871.971619	378.875763	104.596649	1033.033447	-591.866028	190.210007	850.923279	-573.182495	-10.931036
369.726135	6.279811	936.486450	399.944153	194.254059	930.114319	482.926575	-8.498213	495.552094	528.085205	183.496170	481.777893	501.106018	0.491062	77.309807	574.596069	158.267746	91.652634	428.535583	-52.385326	1403.572632	458.126587	254.421509	1399.267212	371.497437	105.523430	1384.703247	370.478394	126.388107	1655.956909	464.253815	-133.748032	1123.281860	505.616394	317.709473	1126.977295	360.054413	-134.929779	878.822449	384.042084	311.093811	871.951111	378.901459	104.601517	1033.030029	-592.109802	190.201736	850.976929	-573.392639	-10.925550
369.726746	6.268430	936.486877	399.959656	194.254410	930.102600	482.928772	-8.500324	495.553619	528.078552	183.489151	481.795624	501.087402	0.480277	77.320869	574.584839	158.252731	91.665970	428.568085	-52.352634	1403.601196	458.189301	254.452866	1399.282837	371.554199	105.541328	1384.705933	370.586426	126.408379	1655.964722	464.277466	-133.733963	1123.286255	505.670013	317.718018	1126.969482	360.070770	-134.944260	878.824402	384.060272	311.137115	871.964050	378.908569	104.602814	1033.024048	-592.390320	190.236786	851.025452	-573.736572	-10.864209
369.750153	6.292800	936.477051	399.971619	194.295044	930.115906	482.930511	-8.499308	495.554443	528.095947	183.498947	481.803406	501.108002	0.467980	77.321640	574.601379	158.251663	91.656136	428.612488	-52.346416	1403.601685	458.249298	254.460434	1399.263062	371.606598	105.567085	1384.704834	370.729553	126.448814	1655.945435	464.289246	-133.740585	1123.281616	505.703430	317.744476	1126.967896	360.089111	-134.987289	878.841553	384.071045	311.175690	871.969482	378.936157	104.620743	1033.026978	-592.533875	190.165375	851.066345	-573.792358	-10.970328
369.751923	6.308960	936.496521	399.964020	194.302902	930.125000	482.951233	-8.518110	495.558380	528.133362	183.542404	481.818146	501.113556	0.476543	77.323418	574.609863	158.278107	91.653603	428.653473	-52.324638	1403.605103	458.287384	254.483185	1399.280396	371.648590	105.577927	1384.709351	370.835327	126.476669	1655.954956	464.305450	-133.736710	1123.273193	505.745026	317.777405	1126.968994	360.110626	-135.020554	878.847595	384.088531	311.231812	871.971558	378.947327	104.635933	1033.041992	-592.827393	190.184341	851.109802	-574.122803	-10.909768
369.802673	6.336702	936.473816	399.992279	194.288361	930.114258	482.947876	-8.503140	495.542877	528.140259	183.546143	481.779083	501.128448	0.459003	77.327095	574.611755	158.279938	91.654121	428.694641	-52.300663	1403.606567	458.353241	254.507751	1399.265503	371.708466	105.585350	1384.715698	370.948730	126.493942	1655.952515	464.330658	-133.760956	1123.308594	505.764954	317.785370	1126.955200	360.128021	-135.037979	878.855774	384.122070	311.292938	871.966431	378.976410	104.638123	1033.024780	-593.044800	190.220016	851.171753	-574.320068	-10.944925
369.839996	6.332386	936.478271	400.037750	194.284744	930.111328	482.949707	-8.523540	495.550995	528.143494	183.535172	481.785278	501.166840	0.416186	77.349571	574.610596	158.278748	91.652916	428.755096	-52.272125	1403.598755	458.410645	254.531036	1399.257080	371.758728	105.622597	1384.709106	371.053772	126.494812	1655.959351	464.339355	-133.768097	1123.321777	505.810425	317.821808	1126.955078	360.133209	-135.073959	878.871704	384.139771	311.339020	871.970581	379.018127	104.638229	1033.025391	-593.283142	190.223297	851.215027	-574.493164	-10.967044
369.841919	6.333567	936.482666	400.059967	194.285095	930.113586	482.940002	-8.517488	495.543152	528.134399	183.539841	481.771973	501.100128	0.484327	77.313049	574.621399	158.267166	91.658714	428.798248	-52.269459	1403.608887	458.447601	254.544968	1399.259644	371.815887	105.649155	1384.700684	371.171143	126.626633	1655.951416	464.354462	-133.781311	1123.323608	505.823486	317.843658	1126.936768	360.146851	-135.112000	878.886414	384.146637	311.391571	871.973328	379.033783	104.640190	1033.028931	-593.552429	190.195007	851.254089	-574.710693	-11.020541
369.912231	6.373275	936.474182	400.077087	194.298279	930.115173	482.922516	-8.503219	495.529785	528.138855	183.538300	481.790253	501.082458	0.507377	77.305359	574.643250	158.283493	91.659668	428.850952	-52.230469	1403.599365	458.503723	254.573532	1399.253662	371.882294	105.662117	1384.696899	371.243164	126.526085	1655.962646	464.384094	-133.804840	1123.319336	505.852417	317.865570	1126.921997	360.146576	-135.127167	878.886597	384.171387	311.439026	871.966980	379.079926	104.659882	1033.025879	-593.806763	190.141464	851.262939	-574.962341	-11.041968
369.924347	6.372700	936.479614	400.100800	194.303482	930.106201	482.924927	-8.508352	495.535919	528.159119	183.563934	481.781189	501.122009	0.508439	77.315628	574.652039	158.304062	91.672150	428.919678	-52.219688	1403.623047	458.574158	254.575562	1399.225952	371.955811	105.678413	1384.700806	371.329712	126.551750	1655.979492	464.409393	-133.792725	1123.332764	505.880585	317.911102	1126.916504	360.159546	-135.152817	878.910217	384.163147	311.483856	871.959290	379.103699	104.669136	1033.024170	-593.719421	190.715744	851.436401	-575.101685	-10.895593
369.991333	6.421003	936.462341	400.133270	194.335052	930.120056	482.917206	-8.499363	495.523743	528.182434	183.596802	481.795105	501.086914	0.511496	77.303047	574.657410	158.314880	91.658783	428.972137	-52.180973	1403.622925	458.640137	254.632843	1399.226685	372.015930	105.714668	1384.681519	371.434631	126.666382	1655.960205	464.442657	-133.804001	1123.338989	505.907501	317.945282	1126.907837	360.162872	-135.159180	878.942322	384.179840	311.532745	871.950134	379.152557	104.692009	1033.023193	-593.987061	190.671722	851.474609	-575.326660	-10.946664
370.038391	6.437737	936.450989	400.167664	194.326035	930.119202	482.927795	-8.508131	495.521362	528.176758	183.577667	481.783112	501.095551	0.510346	77.303841	574.632751	158.283646	91.657974	429.045715	-52.150711	1403.645142	458.717926	254.645416	1399.214966	372.094788	105.731613	1384.696045	371.506714	126.696281	1655.974731	464.466034	-133.786194	1123.349731	505.939514	317.966583	1126.881592	360.167053	-135.188919	878.961975	384.198792	311.576233	871.947083	379.193054	104.690552	1033.017334	-594.222290	190.579224	851.492126	-575.509460	-11.025496
370.105835	6.486540	936.440796	400.182648	194.338776	930.118225	482.931091	-8.503272	495.518829	528.166504	183.583252	481.787598	501.109589	0.504754	77.313049	574.629700	158.293594	91.657768	429.089203	-52.156776	1403.648438	458.778961	254.656555	1399.197144	372.150818	105.732048	1384.712769	371.582703	126.710701	1655.976196	464.492828	-133.751740	1123.362183	505.962433	317.975403	1126.848389	360.156616	-135.188065	878.982971	384.190491	311.627258	871.930969	379.230347	104.716240	1033.011719	-594.567566	190.566315	851.507507	-575.904907	-11.024876
370.135559	6.493737	936.427673	400.201233	194.373459	930.117493	482.973999	-8.516059	495.509674	528.180115	183.561981	481.786804	501.118317	0.505817	77.322197	574.627625	158.291779	91.654053	429.144318	-52.149052	1403.647827	458.825897	254.673019	1399.179199	372.200317	105.757706	1384.701050	371.639709	126.732018	1655.976563	464.532623	-133.733109	1123.349487	505.981049	318.000824	1126.821533	360.140808	-135.208984	879.003418	384.207611	311.662964	871.930237	379.260529	104.728668	1033.005493	-594.837036	190.488113	851.521423	-576.150818	-11.081527
370.134888	6.489453	936.437195	400.217407	194.360748	930.119141	482.981110	-8.494445	495.511108	528.196777	183.550812	481.779480	501.151154	0.470208	77.349434	574.663330	158.298660	91.658684	429.213074	-52.144905	1403.649292	458.892883	254.690430	1399.161011	372.292633	105.770393	1384.695923	371.705109	126.760773	1655.982056	464.564911	-133.745468	1123.374268	506.022583	318.004639	1126.813721	360.142731	-135.213379	879.012756	384.209290	311.693298	871.917175	379.272125	104.724449	1033.011108	-595.129883	190.439957	851.519958	-576.420471	-11.116472
370.171448	6.488933	936.433777	400.243011	194.366669	930.124878	482.977936	-8.490757	495.507233	528.195740	183.549622	481.777740	501.097473	0.497845	77.337433	574.639587	158.303314	91.637108	429.267853	-52.140259	1403.663086	458.959686	254.712173	1399.153442	372.356476	105.753937	1384.693970	371.696350	126.659042	1656.028320	464.588104	-133.725082	1123.371704	506.049835	318.006348	1126.768555	360.127167	-135.219147	879.039063	384.197754	311.722473	871.904358	379.302338	104.721962	1033.012451	-595.725281	189.866638	851.387512	-576.808350	-11.325102
370.208954	6.498767	936.432007	400.261566	194.334015	930.122070	482.983032	-8.494548	495.498016	528.179871	183.549942	481.776123	501.100555	0.497531	77.322281	574.632996	158.283539	91.655548	429.374603	-52.165844	1403.682007	459.057251	254.696487	1399.122803	372.266479	105.918808	1384.733154	371.762451	126.776886	1656.022705	464.629456	-133.741486	1123.387695	506.106689	318.005066	1126.746948	360.123322	-135.217072	879.069275	384.216766	311.743256	871.893555	379.329773	104.711563	1033.010010	-595.736145	190.337387	851.487671	-577.018066	-11.252336
370.215942	6.496942	936.443176	400.273895	194.321304	930.118958	482.994324	-8.497744	495.519806	528.151611	183.512268	481.759796	501.079651	0.520916	77.305855	574.630554	158.279480	91.667076	429.450500	-52.162346	1403.687134	459.123169	254.715073	1399.115112	372.343140	105.916122	1384.719727	371.805725	126.807655	1656.022827	464.671326	-133.719513	1123.393677	506.138977	317.985138	1126.718384	360.112823	-135.191528	879.085266	384.225220	311.758667	871.889343	379.342529	104.711800	1033.013916	-596.043335	190.333710	851.496887	-577.320068	-11.284343
370.221558	6.504296	936.466553	400.259277	194.334976	930.135986	482.998077	-8.483205	495.514465	528.121277	183.473145	481.747070	501.176941	0.462004	77.337631	574.601563	158.251816	91.654472	429.538239	-52.137859	1403.677124	459.194183	254.716354	1399.105713	372.423096	105.905922	1384.744019	371.837708	126.845291	1656.014038	464.709930	-133.739883	1123.395630	506.188110	317.991730	1126.719971	360.098907	-135.197205	879.111267	384.248230	311.780151	871.902710	379.354706	104.722267	1033.035156	-596.260681	190.241440	851.470642	-577.406738	-11.444765
370.233490	6.467855	936.473145	400.268158	194.336014	930.142212	483.009125	-8.493742	495.519897	528.124084	183.475006	481.747040	501.108215	0.504666	77.320953	574.585632	158.269028	91.658615	429.626923	-52.139095	1403.703613	459.246429	254.725388	1399.086548	372.483154	105.925774	1384.749146	371.853760	126.877747	1656.022095	464.744965	-133.724228	1123.401978	506.221344	317.996094	1126.711548	360.102905	-135.201218	879.137268	384.248535	311.786316	871.902588	379.365479	104.703728	1033.041626	-596.885559	189.687088	851.361267	-577.815308	-11.641418
370.269928	6.459102	936.485413	400.302704	194.302490	930.132507	483.009308	-8.501575	495.537201	528.164673	183.514786	481.779053	501.140015	0.502525	77.323776	574.587341	158.262161	91.646576	429.700012	-52.128452	1403.701660	459.311615	254.738770	1399.116455	372.575500	105.927589	1384.755981	371.838806	126.804329	1656.031738	464.792633	-133.731949	1123.415161	506.252808	317.997589	1126.684448	360.099915	-135.198013	879.160461	384.268982	311.777466	871.890442	379.401245	104.694725	1033.042358	-597.276062	189.768539	851.365479	-578.380676	-11.531881
370.286530	6.478276	936.505737	400.316956	194.299591	930.134155	482.982483	-8.465022	495.526825	528.206482	183.519897	481.773560	501.086700	0.491676	77.330429	574.593262	158.264893	91.647911	429.796967	-52.125618	1403.704346	459.405365	254.735977	1399.107178	372.631561	105.938354	1384.772705	371.819244	126.831047	1656.026855	464.812195	-133.736923	1123.407593	506.295288	318.009949	1126.670898	360.059906	-135.193176	879.198914	384.297852	311.784760	871.911560	379.430359	104.711021	1033.053833	-597.606384	189.749512	851.347168	-578.728271	-11.579222
370.283051	6.464104	936.518433	400.308472	194.296295	930.132385	482.994781	-8.470387	495.521606	528.244324	183.559265	481.801270	501.156128	0.440792	77.368408	574.600525	158.273468	91.633041	429.864349	-52.105427	1403.723389	459.455811	254.770477	1399.103149	372.715179	105.935768	1384.774170	371.814453	126.851128	1656.019165	464.870087	-133.750000	1123.399780	506.325745	317.999298	1126.685913	360.045837	-135.183685	879.208740	384.303864	311.786224	871.907715	379.435760	104.707787	1033.059692	-597.978027	189.710632	851.322693	-579.074646	-11.626196
370.322571	6.450540	936.511353	400.342560	194.307693	930.136047	483.032623	-8.498333	495.522461	528.250244	183.564102	481.801880	501.126617	0.474960	77.338829	574.647461	158.306198	91.651009	429.962646	-52.099380	1403.692993	459.558838	254.767349	1399.104004	372.815887	105.946655	1384.761353	371.810669	126.972786	1655.994141	464.920349	-133.726089	1123.377930	506.377625	317.990814	1126.653076	360.046173	-135.185715	879.217651	384.312561	311.774750	871.906189	379.478149	104.699356	1033.058716	-598.017273	190.206665	851.398682	-579.305664	-11.546650
370.274689	6.418991	936.532471	400.325104	194.273621	930.140076	483.021576	-8.487349	495.530365	528.222473	183.522141	481.781647	501.116272	0.480885	77.328125	574.621460	158.289536	91.633263	430.038025	-52.092400	1403.670532	459.653839	254.775299	1399.080322	372.906647	105.950966	1384.764893	371.813538	127.019875	1655.930908	464.966980	-133.710037	1123.380615	506.419800	318.026947	1126.652710	360.059143	-135.184006	879.196777	384.322784	311.755615	871.911438	379.466400	104.673302	1033.072144	-598.640991	189.639267	851.276184	-579.602783	-11.785464
370.211823	6.350964	936.583923	400.319824	194.252808	930.132019	483.036407	-8.474596	495.532959	528.202820	183.482117	481.778015	501.112061	0.485486	77.308449	574.643860	158.293625	91.644295	430.122894	-52.054024	1403.652954	459.712250	254.805496	1399.084961	373.194946	105.816071	1384.717285	371.769653	127.031921	1655.910156	465.023773	-133.696640	1123.338379	506.460114	318.020569	1126.631958	360.041595	-135.186859	879.205566	384.330780	311.739899	871.904968	379.460449	104.656700	1033.094238	-599.056824	189.602615	851.245056	-580.007385	-11.825928
370.171967	6.313037	936.613953	400.315125	194.205383	930.129700	483.032410	-8.471834	495.538116	528.207214	183.458389	481.760864	501.094666	0.487998	77.307289	574.675232	158.125092	91.679192	430.238403	-52.042419	1403.641357	459.813568	254.842010	1399.044678	373.292816	105.822350	1384.706055	371.695282	127.020111	1655.918213	465.074402	-133.690964	1123.326172	506.528839	318.039337	1126.611450	360.045227	-135.181000	879.207886	384.351471	311.716980	871.903442	379.463562	104.628456	1033.109009	-599.478210	189.543030	851.238953	-580.327637	-11.865088
370.385406	6.456171	936.519409	400.402313	194.282898	930.126160	483.056122	-8.506612	495.522797	528.250610	183.504227	481.769104	501.105499	0.478919	77.330734	574.667603	158.284195	91.665855	430.338196	-52.043121	1403.627930	459.920990	254.865768	1399.033691	373.402649	105.851814	1384.710449	371.627838	127.029190	1655.903809	465.071289	-133.638474	1123.314941	506.598267	318.043488	1126.583862	359.824921	-135.208527	879.292603	384.359467	311.713898	871.888062	379.582397	104.693153	1033.060059	-599.854492	189.412354	851.219543	-580.515320	-12.014383
370.408844	6.450050	936.532166	400.398956	194.273621	930.120422	483.042328	-8.501326	495.520386	528.257874	183.556320	481.767700	501.140076	0.467369	77.345406	574.678955	158.311752	91.649300	430.455414	-52.052715	1403.630615	460.047363	254.855194	1399.008423	373.322266	106.016830	1384.730957	371.586731	127.061165	1655.840820	465.126953	-133.611313	1123.294312	506.650909	318.052216	1126.536621	359.828918	-135.175873	879.302917	384.357666	311.691193	871.877625	379.612915	104.691254	1033.064575	-600.302856	189.328857	851.198792	-580.878906	-12.039351
370.409912	6.415264	936.545837	400.426849	194.279785	930.125061	483.054932	-8.500021	495.530792	528.267090	183.546799	481.748993	501.126434	0.491954	77.318352	574.671631	158.304443	91.656105	430.558014	-52.043137	1403.620850	460.150665	254.874084	1398.971191	373.447693	106.030708	1384.724976	371.467285	127.043686	1655.845825	465.196838	-133.550201	1123.285767	506.725128	318.064484	1126.487671	359.841827	-135.175644	879.298889	384.363647	311.670898	871.868896	379.640594	104.679550	1033.074341	-600.736511	189.298752	851.197754	-581.265564	-12.010939
370.432526	6.431178	936.551453	400.430145	194.284241	930.122437	483.078308	-8.525894	495.513611	528.251038	183.535660	481.750977	501.150970	0.489080	77.320824	574.690918	158.306747	91.659790	430.667542	-52.024448	1403.619629	460.254028	254.895477	1398.928711	373.553070	106.058342	1384.715698	371.380768	127.053787	1655.826050	465.246338	-133.547913	1123.271729	506.810516	318.046692	1126.452271	359.859406	-135.166260	879.319641	384.364044	311.631653	871.860352	379.678955	104.689774	1033.077393	-601.210022	189.281052	851.211609	-581.686829	-12.028458
370.438934	6.430565	936.538574	400.447113	194.250839	930.093872	483.067017	-8.520967	495.495087	528.256104	183.538757	481.748535	501.153931	0.486555	77.322021	574.671936	158.271774	91.633476	430.775299	-52.013416	1403.611694	460.352173	254.915833	1398.898438	373.679047	106.052635	1384.714600	371.340729	127.086945	1655.750366	465.322479	-133.531723	1123.256348	506.902802	318.029907	1126.395142	359.894653	-135.141068	879.312195	384.385498	311.587921	871.841858	379.700562	104.680588	1033.056885	-601.477905	189.752594	851.322571	-582.236145	-11.807940
370.496857	6.438129	936.529114	400.466003	194.286346	930.119812	483.057068	-8.510718	495.486664	528.245544	183.493576	481.753693	501.067047	0.518299	77.299049	574.650269	158.266724	91.625427	430.886566	-51.997810	1403.604004	460.479034	254.934296	1398.890869	373.798431	106.069107	1384.706909	371.263672	127.078949	1655.734497	465.397247	-133.489868	1123.234863	506.983704	318.009277	1126.377686	359.928406	-135.130737	879.328125	384.397339	311.557861	871.821777	379.752716	104.679359	1033.066895	-601.984070	189.721191	851.383545	-582.654785	-11.814959
370.515656	6.405115	936.551270	400.485107	194.245377	930.105103	483.061523	-8.515552	495.497284	528.238770	183.486389	481.746613	501.115784	0.484810	77.320892	574.651062	158.258514	91.632790	430.988190	-51.990875	1403.608276	460.591461	254.936005	1398.854858	373.930573	106.071480	1384.699585	371.163300	127.099007	1655.714233	465.453247	-133.502075	1123.256104	507.054718	317.978912	1126.339478	359.969696	-135.125183	879.325500	384.422119	311.511810	871.813354	379.785645	104.659912	1033.070557	-602.565430	189.471878	851.408081	-583.003784	-11.911460
370.545105	6.448747	936.538269	400.490509	194.270203	930.121094	483.057037	-8.510225	495.489655	528.222229	183.525574	481.740967	501.103394	0.482081	77.313301	574.649292	158.262512	91.638496	431.073883	-51.950367	1403.629028	460.668884	254.982040	1398.842896	374.210266	105.944275	1384.665771	371.050415	127.101318	1655.685059	465.522980	-133.481812	1123.244995	507.125427	317.999054	1126.324219	360.030487	-135.116592	879.348755	384.444000	311.481598	871.820923	379.807648	104.677757	1033.073120	-603.147278	189.395721	851.437439	-583.612244	-11.871897
370.574921	6.406057	936.567810	400.537292	194.263077	930.117798	483.070221	-8.517178	495.482117	528.278687	183.567169	481.738220	501.065460	0.494340	77.317062	574.691895	158.295929	91.631760	431.185852	-51.942745	1403.637573	460.786438	254.994522	1398.830444	374.337463	105.963402	1384.665527	370.941498	127.103531	1655.654175	465.601746	-133.482239	1123.263794	507.197845	317.983795	1126.296753	360.055054	-135.083237	879.368042	384.476593	311.437439	871.802063	379.857910	104.668068	1033.086304	-603.585632	189.454514	851.484375	-584.088562	-11.860158
370.387054	6.283981	936.648376	400.464142	194.209137	930.112854	483.074463	-8.482963	495.508026	528.055176	183.368393	481.675812	501.123596	0.471568	77.318779	574.560547	158.207092	91.628403	431.317871	-51.926476	1403.640625	460.919250	254.993851	1398.812012	374.456512	105.970718	1384.658447	370.849854	127.113937	1655.629395	465.688354	-133.482010	1123.249634	507.239502	317.939575	1126.247314	360.094391	-135.088684	879.393738	384.310974	311.445160	871.926514	379.782898	104.618523	1033.125488	-604.070923	189.385452	851.516968	-584.518188	-11.904434
370.619293	6.379033	936.571106	400.563660	194.224838	930.113708	483.106903	-8.502067	495.500214	528.063721	183.379852	481.682220	501.116364	0.484042	77.313499	574.564697	158.246109	91.628487	431.451447	-51.937592	1403.673096	461.023865	255.006805	1398.796509	374.568726	105.991577	1384.678833	370.713287	127.089149	1655.644287	465.770447	-133.463989	1123.248413	507.340912	317.940735	1126.244385	360.177856	-135.085327	879.400513	384.557373	311.389954	871.778625	379.925323	104.634033	1033.087769	-604.548157	189.354294	851.559937	-584.955139	-11.931755
370.661316	6.398348	936.581726	400.566833	194.274261	930.143066	483.121918	-8.503168	495.495819	528.270508	183.542877	481.741425	501.118866	0.482129	77.314430	574.695557	158.280334	91.630318	431.564545	-51.918324	1403.654907	461.132690	255.021835	1398.790771	374.663879	105.966316	1384.678345	370.611328	127.099007	1655.627930	465.862274	-133.451691	1123.238525	507.404327	317.931122	1126.209351	360.231049	-135.066360	879.412476	384.601440	311.347870	871.771484	379.969330	104.653236	1033.109619	-604.997192	189.248566	851.590271	-585.382751	-12.004889
370.683502	6.388504	936.598083	400.596619	194.278427	930.140625	483.101166	-8.483837	495.488586	528.281860	183.551376	481.742706	501.102997	0.486153	77.311195	574.666382	158.299393	91.626366	431.666840	-51.920238	1403.657593	461.253296	255.012939	1398.781860	374.772339	105.992302	1384.703857	370.521484	127.111160	1655.606812	465.947174	-133.450806	1123.238892	507.472046	317.909760	1126.194336	360.307983	-135.078201	879.419556	384.638306	311.322449	871.765137	380.003632	104.658958	1033.116577	-605.431213	189.211151	851.609314	-585.857361	-11.998249
370.720520	6.394105	936.598999	400.621704	194.262054	930.152222	483.123291	-8.521981	495.481415	528.326843	183.596771	481.737305	501.166168	0.444035	77.341103	574.705322	158.144089	91.647652	431.814117	-51.942818	1403.647095	461.401306	255.010452	1398.778564	374.688782	106.135216	1384.745605	370.421936	127.103722	1655.585449	466.045471	-133.444275	1123.222900	507.556305	317.893433	1126.152222	360.365021	-135.071503	879.424683	384.680328	311.294800	871.753540	380.042877	104.646767	1033.123657	-605.859741	189.206131	851.635254	-586.325378	-11.971627
370.759155	6.388865	936.599121	400.668823	194.256363	930.144043	483.115814	-8.514800	495.476501	528.330200	183.603836	481.737885	501.110596	0.474981	77.314735	574.717957	158.317627	91.626427	431.911316	-51.945332	1403.651978	461.475464	255.005234	1398.755615	374.797852	106.136147	1384.746216	370.328369	127.113411	1655.560547	466.134613	-133.429977	1123.224487	507.629028	317.899780	1126.113159	360.427826	-135.065414	879.409363	384.729736	311.246582	871.741272	380.091003	104.645149	1033.119751	-606.267517	189.215958	851.661133	-586.760071	-11.975740
370.795135	6.377196	936.590088	400.697693	194.259781	930.149292	483.104492	-8.497958	495.471710	528.324951	183.599274	481.734741	501.149200	0.447425	77.325615	574.697754	158.307709	91.639114	432.006348	-51.946712	1403.658447	461.584656	255.011108	1398.734497	374.887665	106.139343	1384.730103	370.243683	127.120445	1655.530029	466.273529	-133.476929	1123.224487	507.707275	317.898590	1126.101440	360.744751	-135.014999	879.350403	384.787140	311.223206	871.734558	380.133545	104.631302	1033.118774	-606.669922	189.240097	851.669800	-587.193726	-11.945541
370.865479	6.352664	936.601074	400.773041	194.239304	930.142944	483.195709	-8.546073	495.489594	528.329712	183.601227	481.728546	501.135895	0.481054	77.317459	574.705261	158.303040	91.622475	432.088898	-51.951191	1403.641846	461.647430	255.003983	1398.692383	374.991333	106.141174	1384.726685	370.158997	127.120834	1655.500488	466.309875	-133.425781	1123.223633	507.801788	317.888397	1126.085205	360.609344	-135.075760	879.408997	384.858246	311.186951	871.719421	380.206787	104.617989	1033.120850	-607.035339	189.210693	851.693970	-587.584351	-11.946320
370.894958	6.364631	936.599182	400.766144	194.266174	930.155396	483.149292	-8.509163	495.462952	528.298523	183.557358	481.702026	501.093597	0.482375	77.293991	574.705139	158.287704	91.622055	432.168823	-51.947044	1403.624268	461.717224	255.016144	1398.682373	375.083130	106.131378	1384.716919	370.089050	127.135864	1655.473633	466.408752	-133.433243	1123.201660	507.890961	317.878143	1126.083252	360.719055	-135.072586	879.390869	384.962372	311.154877	871.702576	380.231506	104.626282	1033.127319	-607.375793	189.158569	851.690735	-587.943176	-11.986215
370.958344	6.353693	936.600281	400.831177	194.246109	930.161438	483.159546	-8.497194	495.441559	528.318115	183.564468	481.707428	501.102173	0.479005	77.294594	574.679443	158.265564	91.616005	432.250702	-51.948982	1403.604858	461.776703	255.003159	1398.664795	375.157654	106.124550	1384.719971	370.016235	127.149620	1655.445435	466.491150	-133.419907	1123.187988	507.966492	317.859985	1126.069702	360.772034	-135.089706	879.382324	385.028351	311.120697	871.702698	380.295288	104.608459	1033.130981	-607.679749	189.111374	851.680664	-588.253479	-12.051855
370.821991	6.232624	936.679993	400.815643	194.206421	930.167358	483.165588	-8.488079	495.456421	528.334229	183.568375	481.676697	501.108643	0.459231	77.276512	574.665161	158.251587	91.587822	432.295471	-51.922882	1403.597046	461.807190	255.021317	1398.652588	375.408722	105.978127	1384.670166	369.944641	127.157356	1655.424561	466.584137	-133.422607	1123.175171	508.051147	317.848083	1126.065430	360.884888	-135.107513	879.378296	385.130402	311.093384	871.683777	380.265594	104.561638	1033.174927	-607.972717	189.122757	851.681213	-588.577942	-12.048314
371.024414	6.333606	936.610840	400.897888	194.259644	930.181274	483.215088	-8.498702	495.442871	528.356323	183.577576	481.657501	501.149963	0.433676	77.291458	574.703979	158.115921	91.584274	432.381592	-51.960903	1403.588623	461.893555	255.004990	1398.651978	375.299896	106.115845	1384.717529	369.870789	127.171402	1655.396362	466.673431	-133.455765	1123.167236	508.124725	317.820251	1126.058716	360.985199	-135.109360	879.361023	385.229431	311.084717	871.674622	380.380981	104.596519	1033.147583	-608.264648	189.141327	851.655457	-588.882568	-12.068339
371.087463	6.332543	936.621887	400.959564	194.257629	930.168152	483.226410	-8.493096	495.430847	528.356262	183.576309	481.652924	501.146454	0.442124	77.288933	574.699402	158.107086	91.600296	432.465363	-51.958355	1403.587524	461.950653	255.001846	1398.646606	375.338196	106.107780	1384.720215	369.813599	127.186378	1655.383911	466.760559	-133.452774	1123.168579	508.189636	317.798584	1126.055664	361.097229	-135.126968	879.384583	385.334106	311.052673	871.645081	380.450867	104.606552	1033.146484	-608.503784	189.151657	851.650269	-589.185974	-12.004370
371.146149	6.335597	936.613159	401.012573	194.250946	930.187378	483.253998	-8.493328	495.425537	528.194763	183.429962	481.596527	501.160339	0.435546	77.298668	574.591858	158.187042	91.558960	432.519135	-51.972702	1403.603271	461.986572	255.030731	1398.654907	375.427063	106.103287	1384.729004	369.752838	127.198898	1655.371094	466.866302	-133.489868	1123.189331	508.260986	317.797699	1126.052856	361.199860	-135.145935	879.377686	385.453278	311.048523	871.649353	380.500702	104.590912	1033.151978	-608.742615	189.181854	851.658508	-589.423645	-11.978225
371.202423	6.348967	936.624695	401.063965	194.266953	930.189575	483.295013	-8.479607	495.454865	528.188416	183.396744	481.595459	501.147919	0.439236	77.332214	574.605774	158.227097	91.559860	432.571960	-51.993488	1403.599609	462.043549	255.007309	1398.656860	375.474396	106.091850	1384.737549	369.693665	127.195984	1655.356445	466.954559	-133.495483	1123.192383	508.331787	317.762665	1126.078857	361.312836	-135.157135	879.368835	385.567383	311.033417	871.630005	380.559204	104.609642	1033.158936	-608.997864	189.210434	851.646057	-589.687500	-11.948664
371.262054	6.339470	936.631348	401.130402	194.283096	930.209290	483.311218	-8.467525	495.445404	528.194397	183.381699	481.600220	501.136627	0.444926	77.330673	574.568115	158.170197	91.553482	432.616882	-51.981186	1403.588257	462.091339	255.013199	1398.696045	375.549469	106.083313	1384.736206	369.636108	127.198074	1655.339478	467.060455	-133.533371	1123.225220	508.388153	317.729370	1126.093750	361.457214	-135.179016	879.361450	385.683533	311.208588	871.551636	380.622803	104.605591	1033.172485	-609.220886	189.262070	851.662292	-589.920288	-11.875002
371.336700	6.321609	936.628174	401.198578	194.256943	930.201538	483.316956	-8.470619	495.446289	528.499023	183.612991	481.681091	501.140228	0.445231	77.312553	574.709351	158.268265	91.583641	432.672119	-51.989109	1403.587646	462.125183	255.008881	1398.695435	375.602203	106.069885	1384.744019	369.632080	127.250839	1655.270142	467.149353	-133.530319	1123.206665	508.449829	317.720428	1126.104858	361.559418	-135.204346	879.351685	385.793213	311.196838	871.546387	380.693878	104.586021	1033.166870	-609.457397	189.278229	851.653320	-590.132935	-11.837516
371.411804	6.326406	936.625916	401.244537	194.300964	930.214294	483.371979	-8.482173	495.427032	528.263489	183.417419	481.610107	501.141449	0.443765	77.273438	574.591980	158.168762	91.566986	432.691864	-51.973499	1403.599854	462.175903	254.981186	1398.541748	375.837555	105.927155	1384.671143	369.573151	127.160095	1655.250854	467.258270	-133.551361	1123.206543	508.554169	317.732574	1126.106812	361.715851	-135.223587	879.343567	385.924255	311.182587	871.528564	380.745850	104.602074	1033.171997	-609.669800	189.354645	851.659485	-590.323914	-11.812388
371.469727	6.317459	936.627502	401.315277	194.294434	930.212524	483.375763	-8.454407	495.393402	528.509827	183.628525	481.659271	501.123230	0.440085	77.275703	574.746033	158.276962	91.564880	432.740723	-51.981903	1403.580811	462.178589	255.013611	1398.686890	375.890076	105.929947	1384.676270	369.485657	127.122299	1655.281250	467.347198	-133.534332	1123.200928	508.613159	317.718048	1126.126709	361.833862	-135.261765	879.332581	386.038940	311.166870	871.518127	380.818878	104.595078	1033.172363	-609.872498	189.430038	851.653564	-590.470215	-11.767733
371.530853	6.307045	936.620422	401.351990	194.285446	930.210205	483.425873	-8.467016	495.385132	528.322998	183.421997	481.576904	501.145630	0.439552	77.259552	574.663940	158.069458	91.571671	432.772278	-51.993626	1403.580444	462.198425	255.023819	1398.692261	375.927216	105.909882	1384.660278	369.440765	127.120445	1655.263062	467.447388	-133.541412	1123.214233	508.658234	317.683990	1126.117920	361.973541	-135.268555	879.313477	385.969055	311.182068	871.641724	380.870392	104.581718	1033.167969	-610.046875	189.458084	851.661682	-590.618774	-11.723906
371.611450	6.309175	936.623535	401.427917	194.296539	930.209167	483.477936	-8.484304	495.411682	528.320190	183.417923	481.571381	501.157043	0.454749	77.256683	574.649902	158.213181	91.533707	432.858673	-52.020046	1403.593750	462.267548	254.983078	1398.666138	375.811279	106.034912	1384.709473	369.403290	127.131943	1655.251221	467.577606	-133.623505	1123.252686	508.770966	317.729950	1126.136475	362.332977	-135.257141	879.259888	386.269623	311.148132	871.488892	380.941101	104.591331	1033.168457	-610.186829	189.563080	851.668335	-590.792725	-11.656470
371.651978	6.309394	936.628662	401.473083	194.317917	930.249756	483.499878	-8.461090	495.424072	528.339355	183.392990	481.558746	501.165436	0.451141	77.256119	574.662598	158.226013	91.535042	432.850555	-52.005947	1403.599976	462.256836	255.010284	1398.673218	376.013184	105.893387	1384.671509	369.356262	127.112083	1655.249146	467.663727	-133.609375	1123.271851	508.840485	317.733124	1126.130493	362.465881	-135.297211	879.259033	386.398041	311.145325	871.482666	380.987488	104.582458	1033.192383	-610.329407	189.586761	851.689270	-590.895752	-11.612559
371.722656	6.311952	936.642273	401.522827	194.303726	930.249756	483.536255	-8.465178	495.406006	528.624268	183.645813	481.639313	501.097473	0.487198	77.240402	574.784180	158.337601	91.549980	432.893005	-52.008389	1403.597534	462.289948	255.025208	1398.693481	376.049438	105.873550	1384.675537	369.319702	127.111687	1655.247070	467.739838	-133.607971	1123.277954	508.915100	317.707336	1126.170898	362.615479	-135.322815	879.242126	386.519012	311.128937	871.475464	381.049438	104.583321	1033.198975	-610.472778	189.637466	851.681091	-591.020569	-11.566512
371.789490	6.318745	936.642151	401.587219	194.286469	930.239807	483.567047	-8.456834	495.408936	528.645935	183.603943	481.623840	501.180206	0.446031	77.267296	574.788025	158.320572	91.546333	432.957855	-51.999474	1403.607300	462.316498	255.017319	1398.698608	376.099976	105.873795	1384.682251	369.280548	127.105995	1655.237305	467.788147	-133.592819	1123.273560	508.985962	317.704651	1126.158203	362.512421	-135.395386	879.305176	386.642303	311.133942	871.469788	381.104126	104.585487	1033.192993	-610.562866	189.696854	851.696899	-591.105713	-11.522776
371.844330	6.307844	936.636536	401.638855	194.290527	930.264465	483.571533	-8.427538	495.395294	528.420776	183.408127	481.539368	501.187256	0.438977	77.260735	574.680359	158.150375	91.534729	432.982880	-52.020977	1403.607544	462.338623	255.005112	1398.681641	376.143219	105.857803	1384.672363	369.251495	127.109070	1655.227661	467.874573	-133.573608	1123.272583	509.080963	317.691956	1126.177124	362.641846	-135.433197	879.288330	386.758575	311.124146	871.440125	381.155304	104.565918	1033.203125	-610.662048	189.715363	851.681091	-591.215332	-11.463538
371.862701	6.373074	936.641174	401.560486	194.421387	930.330933	483.568329	-8.407887	495.369873	528.426453	183.392990	481.560638	501.097565	0.476876	77.226639	574.644043	158.147720	91.523224	433.043671	-52.035599	1403.602295	462.397552	255.005280	1398.671387	376.180847	105.851646	1384.675537	369.215271	127.100967	1655.210449	467.973358	-133.604752	1123.286865	509.141663	317.665619	1126.167236	362.782227	-135.469147	879.284058	386.877289	311.118622	871.429565	381.160980	104.621292	1033.242554	-610.736877	189.782349	851.693176	-591.292847	-11.417474
371.928711	6.399064	936.626953	401.592194	194.435867	930.334473	483.629822	-8.427996	495.355957	528.471130	183.408203	481.580353	501.122040	0.482897	77.217674	574.660461	158.136627	91.477425	433.078064	-52.041782	1403.603516	462.415466	255.000305	1398.662231	376.214783	105.838921	1384.672974	369.240570	127.140335	1655.140625	468.064362	-133.639633	1123.291870	509.449097	318.261322	1126.348267	362.922424	-135.509537	879.262878	387.016083	310.925201	871.510193	381.205902	104.632004	1033.237305	-610.795227	189.795502	851.682190	-591.380920	-11.365251
371.973663	6.363731	936.644104	401.655670	194.434845	930.332275	483.666443	-8.461505	495.358978	528.471680	183.367676	481.560211	501.142090	0.473841	77.214127	574.641724	158.173111	91.499420	433.124054	-52.057430	1403.602051	462.441742	255.001083	1398.691895	376.275818	105.829376	1384.664673	369.162048	127.086563	1655.178589	468.139587	-133.637909	1123.296021	509.520111	318.261292	1126.341797	363.038269	-135.532639	879.257507	387.131531	310.937836	871.510681	381.258850	104.624046	1033.244263	-610.870300	189.815201	851.673096	-591.435242	-11.332523
372.029144	6.373337	936.646729	401.691772	194.400513	930.320984	483.699066	-8.452399	495.377167	528.512390	183.396667	481.550476	501.137573	0.470829	77.206902	574.674866	158.169800	91.522461	433.185333	-52.068604	1403.596558	462.465698	255.009186	1398.694458	376.294617	105.814041	1384.665771	369.121185	127.076912	1655.165527	468.236786	-133.639587	1123.306030	509.390533	317.705048	1126.224731	363.154877	-135.568970	879.239136	387.225098	310.937958	871.458862	381.303009	104.619705	1033.239502	-610.900574	189.878723	851.675842	-591.481506	-11.315001
372.078888	6.382344	936.650330	401.719452	194.418518	930.335510	483.716003	-8.459372	495.361206	528.514648	183.404846	481.554382	501.142700	0.450967	77.212265	574.706970	158.175171	91.515953	433.222626	-52.056095	1403.589844	462.500000	255.002335	1398.692749	376.351715	105.802078	1384.656738	369.102905	127.065849	1655.147339	468.333160	-133.656464	1123.310913	509.441559	317.677399	1126.220215	363.294983	-135.601425	879.229492	387.329071	310.964264	871.432739	381.344269	104.626152	1033.249023	-610.897888	189.896133	851.663940	-591.497498	-11.278786
372.132690	6.365007	936.650024	401.778748	194.415222	930.352905	483.705444	-8.437449	495.377106	528.532532	183.394241	481.544891	501.128845	0.438240	77.220688	574.683167	158.128494	91.492104	433.253967	-52.096882	1403.604858	462.539093	254.991867	1398.684326	376.373932	105.809258	1384.668823	369.081665	127.054512	1655.141724	468.455719	-133.713348	1123.328125	509.509949	317.685364	1126.237183	363.666229	-135.573822	879.149597	387.436829	310.967560	871.435730	381.396942	104.606941	1033.257813	-610.900024	189.962677	851.668823	-591.504028	-11.238527
372.142548	6.384595	936.660706	401.795868	194.428619	930.348877	483.721741	-8.433137	495.361267	528.544067	183.386658	481.541443	501.152374	0.446898	77.214714	574.704529	158.092606	91.496254	433.292969	-52.084694	1403.613770	462.571716	254.989487	1398.684692	376.426361	105.787003	1384.667603	369.064697	127.035088	1655.135986	468.546021	-133.724869	1123.348877	509.561279	317.674896	1126.237671	363.812500	-135.610229	879.147705	387.537079	310.978088	871.430237	381.427765	104.628868	1033.261841	-610.885315	190.056992	851.682617	-591.536621	-11.150180
372.214142	6.375760	936.669006	401.870239	194.427017	930.338928	483.758545	-8.426463	495.359741	528.572815	183.404724	481.550903	501.161499	0.455590	77.213837	574.682678	158.078629	91.477936	433.315369	-52.093189	1403.616821	462.584045	254.988785	1398.692749	376.448914	105.791115	1384.676758	369.099731	127.068520	1655.075806	468.622375	-133.714294	1123.360962	509.618896	317.679077	1126.249268	363.933655	-135.628464	879.130554	387.649719	310.986237	871.417786	381.503815	104.632751	1033.260742	-610.861450	190.093277	851.667908	-591.522583	-11.152444
372.234100	6.382204	936.684937	401.878967	194.453079	930.355957	483.765167	-8.431748	495.358978	528.585999	183.415497	481.555878	501.138641	0.458679	77.213257	574.681396	158.070465	91.492638	433.371155	-52.096077	1403.612549	462.618164	254.982880	1398.694946	376.498413	105.790932	1384.665161	369.081970	127.054001	1655.062500	468.698853	-133.752075	1123.354370	509.687378	317.704803	1126.270020	364.049957	-135.645630	879.104614	387.750885	311.004242	871.407471	381.528198	104.646080	1033.277954	-610.813354	190.141312	851.650391	-591.504333	-11.114364
372.255157	6.407444	936.678528	401.901306	194.453568	930.379272	483.759308	-8.425781	495.353241	528.583191	183.409698	481.537018	501.124542	0.456855	77.194763	574.655823	158.037384	91.470634	433.396118	-52.099434	1403.594238	462.636505	254.983002	1398.674072	376.521820	105.778595	1384.650635	369.078674	127.027702	1655.049805	468.774689	-133.748840	1123.358521	509.728302	317.679962	1126.257568	364.157410	-135.665237	879.105713	387.808014	311.012665	871.397400	381.554657	104.643074	1033.287354	-610.780640	190.136963	851.643494	-591.467896	-11.076760
372.316986	6.403920	936.685059	401.946198	194.433167	930.364868	483.780182	-8.432214	495.340881	528.569458	183.384552	481.537598	501.142700	0.465582	77.185135	574.646667	158.030090	91.468414	433.427216	-52.095898	1403.587891	462.648224	254.988586	1398.674683	376.552521	105.785744	1384.658447	369.077301	127.015152	1655.037231	468.855316	-133.748016	1123.339966	509.787811	317.690460	1126.281250	364.260895	-135.682312	879.071838	387.900085	311.008850	871.390869	381.612701	104.641357	1033.283203	-610.713257	190.221649	851.639343	-591.427490	-11.037335
372.339508	6.416610	936.675232	401.949402	194.482315	930.395264	483.784363	-8.441616	495.332092	528.570129	183.385925	481.542267	501.144745	0.459792	77.179703	574.660278	158.041702	91.460968	433.483246	-52.154892	1403.577148	462.709625	254.933273	1398.675293	376.424347	105.898201	1384.680664	369.079773	126.997314	1655.022339	468.925903	-133.740662	1123.339844	510.049561	318.248016	1126.420166	364.383698	-135.700684	879.042908	388.012878	311.010590	871.401245	381.631531	104.648659	1033.294800	-610.657532	190.259842	851.624817	-591.383423	-10.994481
372.356995	6.405365	936.674866	401.973694	194.431839	930.395020	483.802063	-8.477065	495.354767	528.582947	183.370316	481.528870	501.145569	0.467047	77.168709	574.646851	158.030045	91.466682	433.490295	-52.124996	1403.554321	462.695892	254.966064	1398.684692	376.618927	105.765564	1384.636230	369.093109	126.983139	1655.013550	469.002747	-133.790344	1123.327637	510.088440	318.290649	1126.444458	364.479156	-135.712051	879.033997	388.062622	311.018890	871.412781	381.660614	104.617538	1033.294922	-610.614685	190.273682	851.612793	-591.284912	-10.998760
372.383392	6.392101	936.677063	401.979584	194.460648	930.393127	483.814026	-8.476598	495.347870	528.583740	183.408371	481.531616	501.145294	0.459673	77.182358	574.680359	158.039185	91.483505	433.541901	-52.146179	1403.553467	462.753784	254.946838	1398.683716	376.463409	105.885712	1384.673584	369.128235	127.044235	1654.992798	469.076050	-133.786865	1123.333740	510.145874	318.284424	1126.428833	364.578766	-135.742401	879.011719	388.143433	311.039032	871.400757	381.684631	104.624725	1033.295654	-610.532776	190.340195	851.608032	-591.214722	-10.950613
372.408386	6.386439	936.685791	402.014038	194.427826	930.389099	483.815491	-8.460830	495.334106	528.581726	183.406296	481.525604	501.168213	0.446583	77.194382	574.496582	157.918625	91.450989	433.561005	-52.156952	1403.561768	462.764496	254.935608	1398.683350	376.498444	105.867813	1384.653442	369.142151	127.018227	1654.990601	469.134155	-133.787598	1123.333008	510.144165	318.251892	1126.428101	364.659851	-135.742874	878.998901	388.209717	311.234192	871.333984	381.715576	104.612915	1033.297729	-610.473389	190.373947	851.596558	-591.136536	-10.894001
372.437683	6.399508	936.680542	402.032990	194.432404	930.399414	483.825165	-8.467728	495.336548	528.584961	183.377991	481.501770	501.208923	0.413300	77.203522	574.511719	157.947220	91.448128	433.557159	-52.143768	1403.551392	462.742554	254.953644	1398.653320	376.676331	105.743507	1384.632446	369.172821	126.989441	1654.987549	469.140961	-133.721176	1123.304321	510.186951	318.239655	1126.429688	364.473969	-135.795486	879.071960	388.245392	311.242462	871.324036	381.743896	104.612755	1033.300903	-610.355896	190.430908	851.584534	-591.027954	-10.829234
372.451935	6.369083	936.681396	402.042175	194.425781	930.397400	483.838959	-8.480839	495.342316	528.609497	183.418671	481.527466	501.136353	0.456684	77.191139	574.687561	158.064392	91.455223	433.586243	-52.170303	1403.554199	462.780365	254.934875	1398.675171	376.544800	105.872467	1384.666748	369.210876	126.962914	1654.996826	469.186890	-133.729218	1123.320923	510.046509	317.711731	1126.295776	364.551147	-135.822937	879.058594	388.289764	311.037170	871.344116	381.762329	104.593994	1033.300659	-610.258606	190.472092	851.586487	-590.906860	-10.818059
372.467560	6.371643	936.678955	402.043457	194.420273	930.399292	483.834076	-8.460830	495.329742	528.558594	183.345566	481.481476	501.192352	0.422103	77.207764	574.641052	158.026550	91.460869	433.575226	-52.153770	1403.550903	462.761444	254.974075	1398.669922	376.705536	105.739586	1384.624634	369.259277	126.930107	1655.001221	469.279755	-133.763992	1123.336304	510.061096	317.662231	1126.279175	364.887085	-135.782837	878.982788	388.331543	311.249878	871.278198	381.768738	104.590309	1033.300293	-610.167175	190.525879	851.583740	-590.801880	-10.754433
372.505615	6.235322	936.694214	402.267517	194.128799	930.275146	483.898834	-8.525352	495.353943	528.585510	183.360260	481.480072	501.202545	0.437422	77.207260	574.510193	157.944550	91.440392	433.589050	-52.142174	1403.551025	462.771332	254.958054	1398.667114	376.727325	105.733620	1384.620972	369.329315	126.897285	1655.011108	469.280182	-133.752945	1123.323730	510.099152	317.672852	1126.282227	364.713287	-135.827682	879.046875	388.377014	311.244385	871.264221	381.871246	104.463676	1033.240601	-610.082397	190.552917	851.552795	-590.671936	-10.736244
372.492828	6.213262	936.716125	402.270386	194.088669	930.287170	483.909180	-8.487561	495.342682	528.555237	183.313324	481.447876	501.185303	0.455072	77.191887	574.491699	157.904266	91.429047	433.625580	-52.172783	1403.563232	462.800537	254.932541	1398.647583	376.569031	105.860794	1384.645264	369.354370	126.822784	1655.071289	469.317932	-133.738464	1123.341431	510.108765	317.669373	1126.272339	364.772125	-135.839798	879.046448	388.419891	311.236542	871.255737	381.875702	104.437218	1033.257935	-610.000549	190.604462	851.560303	-590.572266	-10.688703
372.507721	6.205100	936.722473	402.276459	194.092026	930.292725	483.914246	-8.491567	495.343292	528.566589	183.327988	481.464203	501.206482	0.426409	77.199997	574.490723	157.906128	91.427986	433.630646	-52.181705	1403.559082	462.802032	254.938736	1398.651367	376.562164	105.862068	1384.640015	369.440216	126.784912	1655.078491	469.360535	-133.755219	1123.355591	510.334412	318.208557	1126.436279	364.813019	-135.825928	879.047607	388.466858	311.231903	871.292053	381.879822	104.435699	1033.263428	-609.880005	190.675430	851.540955	-590.441040	-10.650013
372.551025	6.191776	936.723816	402.314087	194.055496	930.287720	483.938690	-8.513603	495.338898	528.599304	183.342667	481.474609	501.182617	0.434675	77.198448	574.495178	157.920044	91.443680	433.638458	-52.168522	1403.559448	462.793762	254.937286	1398.669434	376.566101	105.862648	1384.626343	369.533844	126.740067	1655.104004	469.388947	-133.760757	1123.359131	510.346527	318.203491	1126.436279	364.882690	-135.839233	879.033936	388.499573	311.237030	871.278931	381.901245	104.417480	1033.260254	-609.756531	190.735596	851.532959	-590.318848	-10.637565
372.618805	6.234577	936.688904	402.341827	194.074142	930.289185	483.963165	-8.531767	495.335022	528.637024	183.353546	481.474884	501.199646	0.435943	77.217796	574.541138	157.944336	91.462494	433.624634	-52.172729	1403.568848	462.776886	254.952408	1398.683472	376.554993	105.854774	1384.636108	369.639709	126.706718	1655.130615	469.414093	-133.751709	1123.359375	510.380127	318.240631	1126.459839	364.911530	-135.855927	879.043152	388.525543	311.037109	871.352173	381.936066	104.430305	1033.243652	-609.640198	190.770294	851.550049	-590.183533	-10.594648
372.637787	6.216251	936.699768	402.359070	194.067734	930.287048	484.025848	-8.542314	495.348602	528.659119	183.334595	481.472504	501.222565	0.429461	77.201630	574.524658	157.935699	91.439201	433.608551	-52.165154	1403.577026	462.746704	254.961792	1398.669556	376.552063	105.855331	1384.637329	369.802338	126.699097	1655.113525	469.429077	-133.759949	1123.364990	510.373566	318.234772	1126.475220	364.966492	-135.857697	879.030945	388.555511	311.016998	871.341614	381.945923	104.425819	1033.247192	-609.569519	190.800171	851.530701	-590.068665	-10.587564
372.655670	6.218748	936.690308	402.374390	194.070862	930.292297	484.004486	-8.537169	495.350677	528.685486	183.327148	481.478455	501.204193	0.432031	77.200340	574.707214	158.053375	91.456467	433.604095	-52.170856	1403.578003	462.730194	254.951828	1398.682495	376.528625	105.870140	1384.636597	369.883331	126.616661	1655.187256	469.440582	-133.767548	1123.371704	510.375122	318.232117	1126.470337	364.968567	-135.859909	879.034241	388.556519	311.008850	871.327820	381.954254	104.422028	1033.244995	-609.485901	190.811905	851.515381	-589.963379	-10.575727
372.593231	6.169322	936.715820	402.361511	194.031891	930.276184	483.991333	-8.519500	495.358490	528.681335	183.313568	481.472321	501.146698	0.453748	77.190750	574.751404	158.085159	91.430954	433.546417	-52.150192	1403.563477	462.683258	254.964310	1398.678223	376.660156	105.727654	1384.608276	370.035645	126.578705	1655.231812	469.457153	-133.753769	1123.385498	510.370239	318.223877	1126.477661	365.016998	-135.829666	879.023438	388.571350	311.004578	871.324097	381.924011	104.399971	1033.249146	-609.389221	190.850830	851.519958	-589.813232	-10.540011
372.593140	6.168826	936.716309	402.362030	194.031097	930.276123	484.007477	-8.524840	495.350403	528.726379	183.347977	481.469666	501.193726	0.437088	77.190475	574.769104	158.098740	91.432014	433.541595	-52.165386	1403.557251	462.700653	254.944870	1398.688599	376.463501	105.865829	1384.650391	370.176727	126.523888	1655.271240	469.450043	-133.747589	1123.384399	510.347870	318.213867	1126.469604	365.011566	-135.845581	879.024963	388.594971	311.003418	871.321228	381.923645	104.399712	1033.249268	-609.275146	190.859573	851.495300	-589.687195	-10.515987
372.592865	6.142767	936.736206	402.379700	193.991943	930.271973	484.011383	-8.522524	495.354034	528.747681	183.338333	481.481659	501.208527	0.440025	77.188324	574.718994	158.052170	91.420662	433.487152	-52.131672	1403.566772	462.618866	254.960770	1398.694458	376.594025	105.755943	1384.616089	370.369904	126.507545	1655.262573	469.444977	-133.741211	1123.390137	510.342102	318.207825	1126.478882	365.037201	-135.831650	879.014954	388.595642	311.005005	871.323059	381.925201	104.381805	1033.256104	-609.154175	190.887314	851.501038	-589.546997	-10.514751
372.593658	6.134489	936.736633	402.387421	193.975113	930.266113	484.028076	-8.531827	495.366516	528.750610	183.292862	481.467590	501.233093	0.425771	77.194489	574.555298	157.905304	91.426857	433.463257	-52.152462	1403.574707	462.616669	254.940491	1398.684448	376.390106	105.881203	1384.626343	370.498932	126.422958	1655.353271	469.425201	-133.752045	1123.394531	510.328827	318.220856	1126.492920	365.034241	-135.830475	879.018860	388.586670	310.992523	871.320496	381.915649	104.375153	1033.252319	-609.048950	190.911133	851.505676	-589.414185	-10.499184
372.551636	6.255235	936.721802	402.168701	194.224960	930.381592	484.004730	-8.498534	495.332672	528.746521	183.291473	481.512665	501.172211	0.441462	77.193130	574.534485	157.983505	91.419083	433.430817	-52.152084	1403.566895	462.580200	254.949875	1398.683838	376.351257	105.870407	1384.624634	370.665009	126.385857	1655.382568	469.398102	-133.737961	1123.397949	510.282196	318.220062	1126.507813	365.016602	-135.828781	878.999878	388.557098	310.976868	871.323914	381.814270	104.478714	1033.307739	-608.926941	190.954208	851.499451	-589.297180	-10.456108
372.619537	6.140818	936.719666	402.389221	193.962418	930.265198	484.065582	-8.564070	495.357208	528.756348	183.272751	481.480469	501.150024	0.454970	77.165436	574.546631	157.999741	91.426971	433.371094	-52.117943	1403.557007	462.504242	254.979889	1398.698975	376.483765	105.743919	1384.584595	370.846924	126.336380	1655.423340	469.361481	-133.746918	1123.399048	510.262329	318.223969	1126.487549	365.011871	-135.835098	878.999939	388.546082	310.963257	871.319824	381.920563	104.364586	1033.243286	-608.840271	190.962448	851.480469	-589.164246	-10.471552
372.690460	6.152678	936.696899	402.421448	193.978561	930.264282	484.090637	-8.578788	495.367859	528.797058	183.294785	481.486420	501.149170	0.455116	77.174942	574.526855	158.013474	91.425308	433.329102	-52.099903	1403.556885	462.459290	255.003754	1398.717651	376.433319	105.747932	1384.591797	371.069916	126.317177	1655.412964	469.318512	-133.721085	1123.401123	510.211395	318.224945	1126.500488	365.000397	-135.835068	879.006714	388.521576	310.942413	871.319397	381.946228	104.369781	1033.230347	-608.715210	190.964386	851.465820	-589.025940	-10.457232
372.695435	6.160093	936.701050	402.406708	193.963196	930.277222	484.102539	-8.583311	495.370422	528.807373	183.275803	481.501648	501.192627	0.440361	77.190796	574.551819	158.054062	91.420532	433.287201	-52.100918	1403.576294	462.429535	254.984711	1398.711792	376.405396	105.758148	1384.579590	371.228516	126.215080	1655.486450	469.289246	-133.716492	1123.387085	510.147797	318.204590	1126.495972	364.972687	-135.828186	878.989868	388.492615	311.131866	871.255676	381.933624	104.362289	1033.238525	-608.579712	190.974060	851.463074	-588.890503	-10.448055
372.627838	6.271005	936.696716	402.183258	194.231354	930.383789	484.065369	-8.526554	495.338440	528.793091	183.256302	481.528137	501.172394	0.446442	77.177261	574.560425	158.056168	91.416679	433.241699	-52.098434	1403.556641	462.378876	254.982468	1398.698730	376.373779	105.764893	1384.593994	371.420868	126.168732	1655.518066	469.238434	-133.719162	1123.410156	509.907104	317.621857	1126.339722	364.940582	-135.814972	879.004211	388.443726	311.124664	871.214905	381.829407	104.478401	1033.295166	-608.466370	190.942856	851.428650	-588.750610	-10.435756
372.694763	6.156549	936.699158	402.399963	193.965088	930.263123	484.100494	-8.553439	495.360596	528.789185	183.227814	481.480469	501.194092	0.443606	77.179787	574.509888	158.045700	91.386429	433.210999	-52.084995	1403.566406	462.349579	254.998688	1398.693481	376.341553	105.759369	1384.570557	371.620178	126.119690	1655.561890	469.201447	-133.707886	1123.423096	509.872162	317.621124	1126.337402	364.907104	-135.806625	879.018616	388.385101	311.106628	871.218994	381.928864	104.367783	1033.230225	-608.328674	190.998398	851.435852	-588.637024	-10.428749
372.608490	6.242943	936.724915	402.183411	194.207687	930.370972	484.040863	-8.484958	495.346283	528.804688	183.252640	481.546722	501.186066	0.436983	77.186272	574.539185	158.011688	91.396294	433.156494	-52.067207	1403.573975	462.285950	254.996399	1398.694336	376.311340	105.775352	1384.577637	371.829041	126.070526	1655.594727	469.203247	-133.745178	1123.454956	509.818726	317.639923	1126.345459	365.094025	-135.770615	878.963867	388.344055	311.100433	871.213867	381.813446	104.475746	1033.301514	-608.217529	190.977890	851.425232	-588.489380	-10.437544
372.605103	6.240736	936.696533	402.175629	194.185516	930.369812	484.037079	-8.481550	495.346222	528.837646	183.260910	481.558868	501.157288	0.452377	77.180077	574.528381	158.019638	91.406487	433.109711	-52.057850	1403.599487	462.260864	255.002716	1398.680786	376.253723	105.772644	1384.577881	372.028168	126.018906	1655.632324	469.109009	-133.676331	1123.447144	509.762970	317.632629	1126.327148	364.808624	-135.782776	879.036621	388.309906	311.078949	871.214478	381.796356	104.451248	1033.286621	-608.062744	190.981506	851.405273	-588.337646	-10.448436
372.615662	6.237302	936.705872	402.180023	194.168991	930.358704	484.057465	-8.501236	495.338593	528.799866	183.218552	481.529205	501.184692	0.435657	77.176857	574.505493	158.038605	91.405991	433.109802	-52.090477	1403.602661	462.252350	254.978043	1398.694946	376.029846	105.911751	1384.607910	372.222748	125.888763	1655.681641	469.076294	-133.672073	1123.447632	509.719696	317.641998	1126.328857	364.736206	-135.775864	879.052795	388.242584	311.063782	871.219421	381.790436	104.454292	1033.284424	-607.929688	191.022156	851.427429	-588.200928	-10.444542
372.643158	6.206893	936.690308	402.239380	194.111359	930.320313	484.093872	-8.509070	495.354065	528.790039	183.251221	481.550537	501.197479	0.434942	77.179878	574.491577	158.037567	91.411804	433.057953	-52.086079	1403.603027	462.209625	254.976837	1398.696899	375.991241	105.928474	1384.597656	372.431763	125.844833	1655.727051	469.061279	-133.719727	1123.464600	509.863037	318.214233	1126.450317	364.907745	-135.703354	878.996765	388.186371	311.031525	871.240051	381.812195	104.427299	1033.255493	-607.799927	191.052490	851.396240	-588.066345	-10.445211
372.628601	6.183562	936.690308	402.218628	194.080994	930.326233	484.091980	-8.534002	495.360809	528.785461	183.229218	481.524353	501.160706	0.436894	77.197906	574.468811	158.032501	91.396057	433.018341	-52.085686	1403.616089	462.166504	254.976013	1398.691772	375.959717	105.920425	1384.597412	372.671753	125.825340	1655.730957	468.967133	-133.654846	1123.451050	509.862366	318.235565	1126.467285	364.586670	-135.735291	879.077148	388.119324	310.820740	871.287598	381.781830	104.399254	1033.257813	-607.677246	191.033920	851.395569	-587.938293	-10.465264
372.594696	6.187960	936.692200	402.178986	194.125092	930.333740	484.080200	-8.529754	495.344971	528.798706	183.229507	481.545288	501.137421	0.453554	77.170532	574.684753	158.156021	91.413254	432.966431	-52.096527	1403.615112	462.116180	254.984085	1398.676392	375.921387	105.917580	1384.599365	372.880493	125.781372	1655.776489	468.915527	-133.665100	1123.451050	509.593903	317.662872	1126.281494	364.512146	-135.705200	879.079407	388.038574	310.808167	871.265686	381.752533	104.418274	1033.263062	-607.539124	191.023254	851.380798	-587.787537	-10.480350
372.622589	6.126185	936.697937	402.302338	193.911682	930.263611	484.086273	-8.534845	495.362640	528.751953	183.200348	481.513336	501.153961	0.442428	77.178848	574.476563	158.038162	91.393631	432.945404	-52.092873	1403.622925	462.100281	254.977814	1398.659302	375.889404	105.909248	1384.588867	373.051941	125.695053	1655.841187	468.854431	-133.653214	1123.444824	509.553711	317.648895	1126.281006	364.452118	-135.687088	879.090576	387.967590	310.782593	871.247131	381.804932	104.330833	1033.227417	-607.474915	190.990677	851.364807	-587.709656	-10.487391
372.598267	6.128550	936.707458	402.268951	193.901749	930.272827	484.077087	-8.553724	495.362549	528.731140	183.168365	481.526703	501.170654	0.441403	77.188553	574.475281	158.003983	91.429657	432.921600	-52.099365	1403.637085	462.053619	254.972336	1398.662842	375.839081	105.909317	1384.603638	373.261536	125.644928	1655.886108	468.835419	-133.724548	1123.474976	509.496399	317.628967	1126.257080	364.599365	-135.630768	879.035034	387.904419	310.756592	871.270264	381.771637	104.327927	1033.236572	-607.357910	190.966568	851.343079	-587.571167	-10.519972
372.525757	6.198453	936.705750	402.069153	194.110519	930.346313	484.059814	-8.510793	495.356537	528.723633	183.159485	481.551727	501.183380	0.439827	77.178238	574.623535	158.130249	91.424866	432.898071	-52.083736	1403.643311	462.032959	254.983139	1398.674927	375.813599	105.906708	1384.598755	373.465088	125.617844	1655.930298	468.782074	-133.712494	1123.468506	509.452087	317.594025	1126.276489	364.499390	-135.610001	879.051758	387.832489	310.753937	871.263733	381.660645	104.416512	1033.276001	-607.226379	190.944366	851.339294	-587.437317	-10.541574
372.502899	6.191610	936.713074	402.044800	194.100342	930.360352	484.064575	-8.509151	495.367004	528.713257	183.151520	481.549286	501.159149	0.460300	77.179352	574.465637	158.004807	91.429543	432.879456	-52.105133	1403.632202	461.986725	254.952927	1398.680176	375.799225	105.892014	1384.603882	373.665070	125.579681	1655.959595	468.708649	-133.716690	1123.465210	509.388916	317.576752	1126.279297	364.426208	-135.610947	879.054993	387.740662	310.722137	871.284302	381.637878	104.404327	1033.286865	-607.111938	190.936630	851.338928	-587.343750	-10.547015
372.512238	6.103961	936.709778	402.166931	193.883499	930.277161	484.088562	-8.547101	495.365082	528.714111	183.145767	481.520721	501.168518	0.462490	77.200523	574.474854	158.005127	91.445251	432.856659	-52.120724	1403.626709	461.969147	254.946747	1398.688110	375.765137	105.886070	1384.608154	373.864441	125.628494	1655.993042	468.652069	-133.719421	1123.455322	509.336334	317.583313	1126.277344	364.312347	-135.594894	879.052429	387.675598	310.710419	871.302490	381.662292	104.307213	1033.239014	-607.025696	190.918335	851.351257	-587.229980	-10.576237
372.501221	6.116635	936.698181	402.127533	193.902466	930.287170	484.094299	-8.533422	495.385376	528.741028	183.166061	481.552948	501.167542	0.440435	77.215065	574.442566	158.025406	91.449104	432.843262	-52.120461	1403.638184	461.941772	254.954803	1398.710938	375.764923	105.871025	1384.597412	374.049683	125.606987	1656.025146	468.588806	-133.709503	1123.441040	509.287231	317.561035	1126.281006	364.206635	-135.600266	879.066895	387.576263	310.673035	871.337891	381.628845	104.311844	1033.238159	-606.857239	191.028580	851.381287	-587.121460	-10.538298
372.452057	6.112283	936.703674	402.088837	193.916611	930.287476	484.066406	-8.528020	495.414581	528.724060	183.166916	481.573181	501.149963	0.453389	77.218468	574.613586	158.132050	91.460205	432.847137	-52.131290	1403.619141	461.926514	254.933090	1398.735352	375.743134	105.853996	1384.613403	374.215485	125.572502	1656.051514	468.529541	-133.696838	1123.406494	509.226685	317.553009	1126.294678	364.087830	-135.613846	879.062195	387.491821	310.677521	871.352478	381.588074	104.318909	1033.241211	-606.699768	191.156799	851.408447	-587.036316	-10.539655
372.405884	6.089048	936.694336	402.059479	193.934677	930.283142	484.074097	-8.542306	495.408264	528.734253	183.178955	481.566254	501.160706	0.449015	77.202423	574.420410	158.015625	91.441032	432.832397	-52.145973	1403.606445	461.914917	254.920776	1398.760742	375.742798	105.855476	1384.605957	374.379272	125.457130	1656.086548	468.470337	-133.713150	1123.390137	509.163605	317.552277	1126.316284	363.981720	-135.610062	879.063293	387.411804	310.657013	871.371521	381.548737	104.313477	1033.234375	-606.572388	191.235413	851.429199	-586.937134	-10.555917
372.358856	6.070433	936.700806	402.003143	193.902435	930.263550	484.058655	-8.542560	495.405212	528.722778	183.157532	481.573486	501.186798	0.433692	77.208450	574.397461	157.979095	91.442451	432.846649	-52.145981	1403.596436	461.902832	254.923447	1398.751831	375.750183	105.845093	1384.596436	374.549805	125.413765	1656.111938	468.386749	-133.663422	1123.333374	509.124664	317.579285	1126.316772	363.598236	-135.625336	879.132324	387.304077	310.641754	871.395508	381.508057	104.300163	1033.227905	-606.738098	190.800095	851.326294	-586.955872	-10.682923
372.298401	6.071926	936.675049	401.960815	193.941467	930.267883	484.041718	-8.535123	495.402313	528.712341	183.136246	481.584595	501.163055	0.442785	77.195984	574.400879	157.982361	91.439400	432.849823	-52.150288	1403.558472	461.915344	254.899536	1398.742432	375.770111	105.824013	1384.596924	374.741394	125.455650	1656.103027	468.328186	-133.649506	1123.292603	509.082733	317.605927	1126.304688	363.478455	-135.619324	879.127502	387.219055	310.624908	871.431519	381.456146	104.304260	1033.217896	-606.731079	190.773041	851.346252	-586.917480	-10.717180
372.208832	6.044613	936.689087	401.899475	193.928833	930.260376	484.009491	-8.534982	495.389465	528.665344	183.114487	481.584381	501.159271	0.438244	77.198227	574.409607	157.989090	91.440994	432.829865	-52.140633	1403.526123	461.928619	254.917160	1398.730225	375.947052	105.683823	1384.559082	374.912964	125.423660	1656.108154	468.285309	-133.652039	1123.249146	509.043396	317.607178	1126.284302	363.366150	-135.615753	879.126465	387.125885	310.603668	871.430481	381.395660	104.293877	1033.221558	-606.710388	190.757370	851.351807	-586.884155	-10.735690
372.221802	6.066966	936.666504	401.861359	193.984329	930.265564	484.008179	-8.533626	495.385834	528.654846	183.083939	481.601013	501.183563	0.430236	77.219040	574.419495	157.999207	91.433502	432.860748	-52.169434	1403.506470	461.942780	254.910675	1398.727417	375.977020	105.681007	1384.534302	375.066711	125.381454	1656.116943	468.238373	-133.640579	1123.204712	509.020050	317.620636	1126.283691	363.260376	-135.597824	879.107666	387.012573	310.628662	871.475525	381.371399	104.317612	1033.212891	-606.685242	190.704880	851.362305	-586.846802	-10.783104
372.194336	6.072213	936.640015	401.835358	193.978424	930.226990	483.979889	-8.549421	495.413788	528.654419	183.103577	481.609253	501.207184	0.396704	77.248764	574.452026	158.039063	91.452026	432.917206	-52.180626	1403.486328	461.989868	254.870636	1398.720825	375.817993	105.804771	1384.583008	375.214111	125.353127	1656.128174	468.197540	-133.622223	1123.193848	508.923676	317.591034	1126.247437	363.147339	-135.582764	879.108704	386.902710	310.833038	871.413818	381.334869	104.325539	1033.179443	-606.701233	190.691956	851.366089	-586.820251	-10.802594
372.134735	6.068666	936.648010	401.770477	193.979126	930.243652	483.962128	-8.563369	495.419952	528.656494	183.122726	481.620575	501.161377	0.434773	77.236580	574.442261	158.015747	91.475998	432.890961	-52.182907	1403.478638	461.975128	254.883453	1398.702271	376.003418	105.680817	1384.543213	375.366089	125.326622	1656.121460	468.141113	-133.602692	1123.176392	508.907440	317.588989	1126.251465	363.042084	-135.574005	879.095032	386.786072	310.843384	871.427734	381.282806	104.317657	1033.192627	-606.707458	190.657120	851.368713	-586.822876	-10.849403
372.061707	6.067281	936.656799	401.715454	193.986679	930.237061	483.914459	-8.522027	495.395325	528.656433	183.124908	481.638885	501.124420	0.446773	77.239563	574.464661	158.057968	91.457565	432.911591	-52.188316	1403.436401	462.009949	254.898972	1398.688477	376.032440	105.658005	1384.522339	375.457916	125.274979	1656.162109	468.087708	-133.595688	1123.136230	508.888062	317.652588	1126.225952	362.934235	-135.555222	879.091003	386.662048	310.671173	871.510071	381.239288	104.326035	1033.194580	-606.746094	190.628769	851.380371	-586.826843	-10.852204
372.001709	6.069010	936.647949	401.660736	193.989410	930.232910	483.898041	-8.528935	495.413818	528.612732	183.117081	481.609192	501.138458	0.448385	77.232178	574.420044	158.007645	91.460785	432.953033	-52.227360	1403.439087	462.070953	254.859085	1398.673828	375.887085	105.794556	1384.558716	375.609833	125.254639	1656.145508	468.062286	-133.581848	1123.096802	508.861389	317.625885	1126.167969	362.836853	-135.543091	879.082031	386.546539	310.691010	871.514282	381.193054	104.324188	1033.188965	-606.799255	190.562424	851.375183	-586.835266	-10.898686
371.956635	6.065795	936.647278	401.613495	193.993134	930.226074	483.852112	-8.505716	495.420776	528.557739	183.057297	481.607300	501.167664	0.452184	77.204369	574.399109	158.003891	91.464714	432.962433	-52.218098	1403.417358	462.087799	254.880936	1398.644043	376.083710	105.667290	1384.525269	375.704529	125.197525	1656.180908	468.012573	-133.589661	1123.082520	508.833008	317.590179	1126.153320	362.728912	-135.512421	879.090210	386.422852	310.705719	871.526306	381.157654	104.325790	1033.185791	-606.854797	190.579285	851.375061	-586.876892	-10.937152
371.887146	6.082763	936.646179	401.538391	194.023895	930.225037	483.854034	-8.525030	495.397827	528.549561	183.071655	481.613281	501.152527	0.443168	77.215721	574.406921	158.008392	91.468330	432.992035	-52.214317	1403.400513	462.127136	254.888916	1398.638306	376.125854	105.650444	1384.527344	375.800903	125.165741	1656.189209	468.017517	-133.642197	1123.055786	508.808289	317.596680	1126.119507	362.900085	-135.452347	878.995911	386.307037	310.718811	871.544983	381.108154	104.345604	1033.186157	-606.941345	190.493179	851.387207	-586.886902	-10.981045
371.850098	6.110418	936.635071	401.501984	194.005524	930.227417	483.807312	-8.498231	495.378235	528.549622	183.096069	481.623566	501.122864	0.442853	77.217232	574.461243	158.020172	91.495255	433.020325	-52.226139	1403.390869	462.179230	254.883438	1398.621094	376.157043	105.652061	1384.542969	375.902222	125.132210	1656.203491	467.950165	-133.593338	1123.023804	508.765991	317.549835	1126.107666	362.547516	-135.460815	879.060852	386.187225	310.747711	871.555847	381.066162	104.344978	1033.181641	-607.033447	190.473557	851.416138	-586.934265	-11.012963
371.795929	6.084845	936.631531	401.458221	193.993713	930.228394	483.796356	-8.507417	495.393402	528.503723	183.069946	481.651031	501.157990	0.451225	77.222328	574.425293	158.008835	91.508316	433.075500	-52.237221	1403.365112	462.223969	254.886703	1398.627197	376.203857	105.641167	1384.525269	375.981995	125.110199	1656.222168	467.898254	-133.581100	1122.985352	508.704681	317.525269	1126.081299	362.443512	-135.434433	879.067627	385.879333	310.805054	871.726624	381.020325	104.323418	1033.180664	-607.149719	190.415955	851.424072	-586.977417	-11.079179
371.774994	6.107812	936.623779	401.411377	194.042282	930.231140	483.742096	-8.490234	495.414093	528.508362	183.114655	481.676422	501.100616	0.467356	77.214058	574.408752	158.031693	91.508568	433.103271	-52.230873	1403.366455	462.276184	254.863220	1398.635620	376.253174	105.638779	1384.527100	376.085876	125.107338	1656.210571	467.865479	-133.583710	1122.981201	508.635468	317.499878	1126.055420	362.359528	-135.410202	879.084351	385.749695	311.034241	871.682495	380.982422	104.352898	1033.178223	-607.266052	190.401413	851.438660	-587.063293	-11.122492
371.712555	6.087081	936.634033	401.372986	194.016418	930.230103	483.722626	-8.495081	495.425415	528.472046	183.106323	481.666718	501.096680	0.475519	77.247932	574.412598	158.022903	91.512360	433.157318	-52.239216	1403.350464	462.336182	254.852966	1398.633789	376.286652	105.636375	1384.518188	376.137238	125.067726	1656.242432	467.820404	-133.580322	1122.952515	508.639771	317.541260	1126.056519	362.263824	-135.385635	879.107910	385.861938	311.043671	871.558716	380.950897	104.333466	1033.183716	-607.399475	190.383316	851.462646	-587.142212	-11.164065
371.669891	6.075675	936.639343	401.332855	194.010162	930.224670	483.709625	-8.531170	495.404388	528.474121	183.141373	481.681976	501.104156	0.474016	77.232170	574.401367	158.024384	91.518402	433.201385	-52.267143	1403.352295	462.395020	254.833801	1398.633545	376.331055	105.643585	1384.537598	376.202148	125.042358	1656.251953	467.798889	-133.546722	1122.923462	508.592590	317.511108	1126.042480	362.173584	-135.357925	879.092224	385.565002	311.093658	871.723450	380.916107	104.329239	1033.183838	-607.563965	190.318848	851.471741	-587.271179	-11.179547
371.593079	6.107109	936.622559	401.272400	194.032379	930.216064	483.628387	-8.478611	495.397064	528.441833	183.116638	481.651489	501.071106	0.476876	77.227272	574.435669	158.058914	91.520370	433.259735	-52.265038	1403.326172	462.461914	254.825073	1398.624512	376.378052	105.650169	1384.540894	376.255920	125.025444	1656.255005	467.774719	-133.560593	1122.894043	508.588226	317.539703	1126.020996	362.095276	-135.316345	879.081299	385.644073	311.106415	871.612000	380.868011	104.349228	1033.172607	-607.775696	190.202835	851.453552	-587.406982	-11.266795
371.551636	6.082622	936.626709	401.239380	194.035614	930.213928	483.611145	-8.489596	495.402649	528.458191	183.148804	481.657501	501.090057	0.470476	77.242500	574.462341	158.079224	91.523788	433.302216	-52.294476	1403.324951	462.529785	254.825134	1398.604980	376.429352	105.622513	1384.542725	376.294006	124.927605	1656.261353	467.799072	-133.612015	1122.896118	508.567871	317.546082	1125.997681	362.246307	-135.238419	879.016479	385.554718	311.134308	871.627991	380.847809	104.338913	1033.174561	-607.965820	190.158447	851.455200	-587.553894	-11.332108
371.503998	6.088746	936.625671	401.207428	194.017654	930.206116	483.603729	-8.504829	495.413483	528.386719	183.128403	481.654938	501.123352	0.464587	77.247383	574.418335	158.044113	91.511414	433.341003	-52.306892	1403.308838	462.600983	254.793945	1398.570435	376.490417	105.611389	1384.548096	376.343628	124.994080	1656.262695	467.758484	-133.582169	1122.846069	508.562714	317.561646	1125.972778	362.165710	-135.220123	878.993652	385.449310	311.153992	871.637817	380.819336	104.335854	1033.170654	-607.960449	190.406342	851.518555	-587.659058	-11.271642
371.463135	6.111361	936.617065	401.142761	194.056366	930.219177	483.530853	-8.483053	495.388336	528.377136	183.129562	481.648010	501.088654	0.470557	77.243034	574.426819	158.056488	91.523186	433.400452	-52.324696	1403.285522	462.644226	254.787842	1398.574219	376.546234	105.602127	1384.542236	376.359436	124.912766	1656.253540	467.698151	-133.525116	1122.801636	508.577820	317.595795	1125.971436	361.873444	-135.209869	879.056763	385.376129	310.984436	871.712952	380.780945	104.351677	1033.174316	-608.224976	190.195557	851.503723	-587.831970	-11.345599
371.417664	6.101499	936.612244	401.123413	194.054306	930.212219	483.528442	-8.503145	495.401764	528.366760	183.155273	481.654907	501.101715	0.489484	77.239365	574.443909	158.060013	91.522888	433.458069	-52.333530	1403.264160	462.715607	254.758118	1398.554688	376.597229	105.574532	1384.536377	376.408386	124.971939	1656.228271	467.667786	-133.518173	1122.780640	508.570313	317.596924	1125.935791	361.782349	-135.188477	879.046814	385.292053	311.018646	871.731323	380.754608	104.346519	1033.168701	-608.385498	190.228622	851.538574	-588.026001	-11.358086
371.393677	6.098354	936.617615	401.101013	194.022659	930.193848	483.492798	-8.484938	495.397583	528.356201	183.162308	481.657501	501.152832	0.431810	77.286797	574.446594	158.072632	91.532387	433.535583	-52.387478	1403.268188	462.813690	254.731125	1398.561035	376.494202	105.711746	1384.567017	376.420441	124.961700	1656.217773	467.662750	-133.520920	1122.756958	508.570923	317.598480	1125.921265	361.721832	-135.154831	879.028931	385.247864	311.029205	871.732300	380.737030	104.341522	1033.161987	-608.547119	190.244522	851.585266	-588.191589	-11.387876
371.381836	6.114459	936.597229	401.086060	194.050751	930.202454	483.478912	-8.493023	495.402802	528.312500	183.162949	481.651154	501.099854	0.492129	77.257439	574.441833	158.054749	91.544075	433.600372	-52.402695	1403.233765	462.864288	254.693924	1398.561523	376.552216	105.682274	1384.593628	376.430847	124.963089	1656.203369	467.666779	-133.517075	1122.710205	508.597229	317.561066	1125.894897	361.651031	-135.116791	879.027832	385.164917	311.063232	871.752136	380.726624	104.347458	1033.156982	-608.867249	190.057800	851.649963	-588.398926	-11.458833
371.329681	6.082808	936.620361	401.056091	194.028976	930.209045	483.467468	-8.498244	495.403076	528.297607	183.151428	481.646973	501.150543	0.454447	77.261993	574.430664	158.055588	91.547577	433.672455	-52.421143	1403.209839	462.938934	254.675781	1398.550049	376.601624	105.674561	1384.586060	376.423431	124.956001	1656.191284	467.653137	-133.488770	1122.673340	508.596008	317.560272	1125.883301	361.573792	-135.088623	879.006226	385.119995	311.102356	871.768494	380.693787	104.328621	1033.171997	-609.153931	189.899719	851.639893	-588.591675	-11.533825
371.297699	6.109076	936.617188	401.016571	194.058167	930.219421	483.460144	-8.539917	495.417450	528.331360	183.193970	481.667999	501.103241	0.477583	77.250099	574.446472	158.074249	91.534805	433.688477	-52.414143	1403.187988	462.973938	254.695969	1398.544189	376.835175	105.512238	1384.548828	376.408936	124.953018	1656.169434	467.649475	-133.482513	1122.646973	508.598877	317.563202	1125.882813	361.511719	-135.072006	878.997009	385.082611	311.118866	871.784363	380.677002	104.345924	1033.177002	-609.502075	189.705688	851.642761	-588.859314	-11.610719
371.253540	6.111079	936.606934	400.986694	194.057938	930.191040	483.413666	-8.507565	495.384277	528.260864	183.176132	481.650909	501.081848	0.492344	77.240288	574.423035	158.057114	91.535942	433.749725	-52.430485	1403.157471	463.088867	254.619812	1398.392578	376.877930	105.502594	1384.547974	376.383453	124.945961	1656.152466	467.644012	-133.471542	1122.594116	508.610870	317.578156	1125.850220	361.454407	-135.032257	878.987000	385.040894	311.139435	871.796997	380.655518	104.354469	1033.158203	-609.889160	189.405151	851.598633	-589.113708	-11.773383
371.223328	6.085708	936.600830	400.975891	194.056335	930.186096	483.428650	-8.536323	495.415497	528.253235	183.176498	481.655640	501.073883	0.503201	77.245461	574.449707	158.077164	91.538315	433.845001	-52.451012	1403.130371	463.123840	254.638000	1398.534790	376.781799	105.615715	1384.596680	376.358887	124.938309	1656.133423	467.659119	-133.450317	1122.535156	508.632538	317.576691	1125.847656	361.396423	-134.996536	878.963867	385.016113	311.161804	871.809448	380.643188	104.339104	1033.153198	-610.062988	189.412872	851.590759	-589.327271	-11.830816
371.202637	6.099463	936.608337	400.953491	194.073746	930.197998	483.403412	-8.515553	495.420837	528.251343	183.175644	481.658325	501.049652	0.524861	77.227997	574.460022	158.093201	91.544792	433.885559	-52.487492	1403.117310	463.203094	254.619186	1398.549194	376.841980	105.612511	1384.585083	376.321899	124.934731	1656.104736	467.670349	-133.465057	1122.521729	508.648010	317.558624	1125.836182	361.358368	-134.977753	878.948730	384.990692	311.167297	871.815491	380.632324	104.350555	1033.163696	-610.266479	189.401840	851.613159	-589.566895	-11.856020
371.182587	6.111044	936.598511	400.937134	194.095718	930.210083	483.382355	-8.515899	495.426178	528.233459	183.180023	481.651581	501.094940	0.513666	77.236458	574.438843	158.072937	91.543610	433.954895	-52.506916	1403.094971	463.272980	254.593094	1398.528564	376.892212	105.598541	1384.608887	376.278717	124.929344	1656.093384	467.687988	-133.433792	1122.482910	508.669098	317.544525	1125.846802	361.318451	-134.947311	878.943359	384.965973	311.195007	871.823547	380.626129	104.353722	1033.166016	-610.527283	189.344406	851.618225	-589.754211	-11.964469
371.174103	6.101901	936.598572	400.938232	194.064560	930.199707	483.388641	-8.528256	495.429443	528.242126	183.195953	481.677734	501.144409	0.480217	77.258675	574.442627	158.040497	91.557083	434.019104	-52.518490	1403.075073	463.340759	254.575928	1398.546021	376.973358	105.569366	1384.592773	376.242676	124.925827	1656.077271	467.697906	-133.434433	1122.444458	508.688782	317.501678	1125.842407	361.273102	-134.908295	878.941589	384.971191	311.208710	871.824524	380.622589	104.339859	1033.160645	-610.795532	189.298981	851.649963	-589.959717	-12.068635
371.160278	6.106809	936.601440	400.934052	194.069901	930.190979	483.336609	-8.528055	495.418854	528.219543	183.177582	481.681427	501.146820	0.440187	77.281517	574.429199	158.046646	91.551544	434.090729	-52.527374	1403.056641	463.392059	254.558350	1398.541138	377.028046	105.565720	1384.599854	376.182678	124.916809	1656.053833	467.723633	-133.430786	1122.431885	508.688232	317.484497	1125.811646	361.262390	-134.908432	878.931030	384.761322	311.245575	872.017395	380.616516	104.350937	1033.157593	-611.080322	189.287079	851.695374	-590.187134	-12.122913
371.132050	6.094892	936.591064	400.917633	194.078964	930.183960	483.329315	-8.522423	495.420532	528.210999	183.177139	481.673279	501.110291	0.484233	77.264259	574.426270	158.049850	91.554726	434.150391	-52.542892	1403.046509	463.452515	254.547470	1398.538330	377.059906	105.554588	1384.595947	376.130127	124.913727	1656.035889	467.736938	-133.416412	1122.412109	508.750702	317.557739	1125.812622	361.236023	-134.859589	878.913391	384.982056	311.224487	871.845337	380.607605	104.345505	1033.149780	-611.378479	189.194519	851.693298	-590.410828	-12.216870
371.106110	6.088868	936.597534	400.899445	194.103775	930.195313	483.327454	-8.527611	495.413025	528.457214	183.372772	481.721436	501.119659	0.459091	77.272972	574.536621	158.122589	91.554581	434.209869	-52.542580	1403.029053	463.514954	254.546631	1398.545532	377.121857	105.555138	1384.596191	376.058838	124.919144	1656.012451	467.755127	-133.404556	1122.383423	508.754700	317.503510	1125.792847	361.232849	-134.848938	878.919250	384.791229	311.273285	872.013916	380.587555	104.351494	1033.158936	-611.672058	189.080444	851.694031	-590.614990	-12.319256
371.120331	6.078881	936.590515	400.898285	194.110657	930.191650	483.316315	-8.538103	495.429474	528.457703	183.442474	481.727905	501.036865	0.533005	77.231133	574.590759	158.185349	91.576744	434.261627	-52.565132	1403.033936	463.564545	254.513840	1398.527100	377.178680	105.533546	1384.596313	375.981750	124.920715	1655.989014	467.812042	-133.437927	1122.398438	508.841156	317.542786	1125.791992	361.479828	-134.790726	878.840149	385.014526	311.252136	871.838196	380.599884	104.346458	1033.154175	-611.980713	188.977859	851.702026	-590.856323	-12.415135
371.110352	6.067722	936.591858	400.887329	194.129364	930.206543	483.304291	-8.533628	495.428009	528.433655	183.407822	481.719513	501.107788	0.463551	77.264198	574.565552	158.169403	91.558083	434.308197	-52.576653	1403.018311	463.601105	254.515121	1398.535767	377.226624	105.533485	1384.603271	375.910614	124.911530	1655.971191	467.804260	-133.368057	1122.347900	508.865906	317.550354	1125.796387	361.232727	-134.806351	878.898499	385.048126	311.240906	871.842163	380.598083	104.340988	1033.163086	-612.283569	188.896912	851.720886	-591.131042	-12.457100
371.109070	6.055383	936.581238	400.888275	194.114487	930.184937	483.316833	-8.539687	495.433014	528.434631	183.407379	481.718353	501.110626	0.483207	77.258980	574.551880	158.161362	91.575920	434.363495	-52.565548	1403.016846	463.644836	254.510925	1398.521240	377.279633	105.514427	1384.588501	375.826263	124.899353	1655.947021	467.868042	-133.446289	1122.370850	508.911469	317.526917	1125.768799	361.482208	-134.751343	878.831360	385.070221	311.238159	871.835754	380.601288	104.332779	1033.146973	-612.554749	188.791092	851.712463	-591.363281	-12.550035
371.091827	6.087738	936.589233	400.815277	194.196915	930.232178	483.294006	-8.523964	495.424652	528.430969	183.420883	481.737213	501.051788	0.519240	77.236107	574.606079	158.200424	91.561653	434.421478	-52.587254	1402.989868	463.704773	254.492249	1398.483398	377.326355	105.507355	1384.577515	375.768677	124.922752	1655.891846	467.887421	-133.415085	1122.332764	508.930115	317.486694	1125.750732	361.482513	-134.723541	878.820740	384.907196	311.240417	871.997803	380.580170	104.362923	1033.177002	-612.818359	188.680145	851.708557	-591.594788	-12.631824
371.105988	6.092779	936.580627	400.845642	194.200974	930.229187	483.306610	-8.506432	495.412048	528.441772	183.441696	481.729065	501.074188	0.519660	77.226364	574.564575	158.162567	91.573891	434.468414	-52.604023	1402.970947	463.736206	254.485962	1398.487305	377.370941	105.493462	1384.589844	375.684937	124.924828	1655.867920	467.885956	-133.386307	1122.301270	508.979767	317.467163	1125.739990	361.258453	-134.766296	878.882507	384.956879	311.243317	871.986328	380.601471	104.365135	1033.171265	-613.157776	188.561264	851.728760	-591.879761	-12.682936
371.052917	6.157838	936.587952	400.700684	194.375870	930.293213	483.281464	-8.475651	495.412506	528.437439	183.444550	481.754456	501.111816	0.483359	77.248260	574.600464	158.181564	91.572113	434.543365	-52.609566	1402.979980	463.809357	254.482285	1398.473145	377.401489	105.490257	1384.572632	375.601746	124.929344	1655.851440	467.912933	-133.359116	1122.292969	509.036835	317.438110	1125.726563	361.291626	-134.757965	878.862000	385.010651	311.221741	871.962891	380.551025	104.442482	1033.211304	-613.473450	188.419968	851.734436	-592.141663	-12.770645
371.141632	6.044714	936.588440	400.924591	194.119690	930.179626	483.335236	-8.514866	495.419067	528.206726	183.239227	481.647430	501.092865	0.516748	77.228477	574.468201	158.081299	91.560310	434.553619	-52.588146	1402.972778	463.811523	254.483383	1398.440796	377.625153	105.334297	1384.540039	375.505981	124.913155	1655.815674	468.002258	-133.408524	1122.311523	509.114349	317.443146	1125.738037	361.562561	-134.703934	878.786804	385.313721	311.181396	871.796143	380.667999	104.331406	1033.149536	-613.802979	188.299438	851.771790	-592.427185	-12.817998
371.156555	6.057956	936.582581	400.935516	194.126312	930.192688	483.326965	-8.518638	495.416992	528.462219	183.454483	481.721008	501.126373	0.494035	77.253403	574.616455	158.193481	91.571724	434.634491	-52.615925	1402.955688	463.898773	254.448135	1398.443604	377.506134	105.465866	1384.572876	375.413605	124.928291	1655.793091	468.025635	-133.415710	1122.294922	509.130798	317.387726	1125.710449	361.597046	-134.690216	878.775513	385.171021	311.184113	871.929199	380.690643	104.329819	1033.154175	-614.116333	188.222504	851.782898	-592.696289	-12.883050
371.086823	6.185762	936.583435	400.675690	194.446793	930.313782	483.268860	-8.464169	495.393982	528.446472	183.453690	481.765442	501.037109	0.519254	77.231682	574.579468	158.174942	91.555847	434.693878	-52.639656	1402.948486	463.940765	254.448532	1398.447510	377.536865	105.468796	1384.582031	375.291504	124.927612	1655.755493	468.077911	-133.415314	1122.281006	509.176086	317.350220	1125.713257	361.627747	-134.713058	878.778687	385.221283	311.172821	871.924316	380.573517	104.473190	1033.221069	-614.455261	188.121063	851.798767	-592.977051	-12.956344
371.172699	6.076467	936.571228	400.932281	194.148575	930.213196	483.336365	-8.526892	495.416809	528.190247	183.247589	481.654419	501.091797	0.517587	77.228882	574.480652	158.105515	91.554276	434.733856	-52.653450	1402.942627	463.989655	254.431885	1398.429688	377.581177	105.456718	1384.558838	375.186096	124.940666	1655.722168	468.129669	-133.428177	1122.267090	509.215912	317.292389	1125.695679	361.680206	-134.707031	878.763672	385.329346	311.320801	871.829712	380.710785	104.330589	1033.160278	-614.729736	188.111145	851.826294	-593.216858	-13.022456
371.106812	6.188714	936.561279	400.706909	194.465836	930.323730	483.302277	-8.454627	495.405121	528.180298	183.252243	481.677307	501.041931	0.520954	77.228882	574.442261	158.076736	91.552437	434.781281	-52.652721	1402.925415	464.027161	254.432114	1398.396240	377.620209	105.443565	1384.569092	375.077972	124.939774	1655.681519	468.191040	-133.440918	1122.269653	509.279114	317.261688	1125.698975	361.712311	-134.695541	878.762878	385.438751	311.292206	871.806641	380.604919	104.466270	1033.216064	-615.053833	188.054489	851.837952	-593.491760	-13.127421
371.133850	6.196322	936.557678	400.703644	194.508270	930.337097	483.302551	-8.446650	495.396332	528.223694	183.284103	481.678833	501.033875	0.521930	77.228050	574.463135	158.084167	91.548073	434.818390	-52.660069	1402.909912	464.074646	254.421494	1398.396240	377.665985	105.439598	1384.557617	374.936279	124.917389	1655.680908	468.253510	-133.442215	1122.252441	509.348297	317.244537	1125.685425	361.774963	-134.690018	878.728577	385.523651	311.266296	871.781616	380.628693	104.478867	1033.222046	-615.369019	187.999756	851.887024	-593.765747	-13.188029
371.228943	6.077221	936.573364	400.993622	194.182434	930.211426	483.366760	-8.506466	495.417877	528.209839	183.264816	481.624878	501.090485	0.517687	77.226692	574.463013	158.083893	91.547913	434.883392	-52.665596	1402.897949	464.111847	254.428864	1398.391602	377.724457	105.420044	1384.545288	374.853882	124.959602	1655.609253	468.327301	-133.419464	1122.212646	509.409729	317.215942	1125.678467	361.832886	-134.690186	878.722534	385.621765	311.203461	871.762329	380.779816	104.347733	1033.161011	-615.705200	187.894318	851.909546	-594.024780	-13.312278
371.166595	6.214112	936.576721	400.733154	194.502960	930.343018	483.322571	-8.451438	495.395996	528.236572	183.300812	481.680237	501.089325	0.490236	77.241600	574.482178	157.934525	91.564659	434.911072	-52.687351	1402.899292	464.161041	254.408951	1398.395630	377.750763	105.415810	1384.548096	374.751068	124.970108	1655.576172	468.387390	-133.416397	1122.194702	509.486023	317.195923	1125.698608	361.887665	-134.690872	878.705200	385.736450	311.158234	871.736023	380.677734	104.489693	1033.235229	-615.983704	187.799683	851.963501	-594.262207	-13.386034
371.192108	6.211899	936.576416	400.750549	194.525818	930.365845	483.330688	-8.458480	495.396423	528.245239	183.306412	481.703705	501.052399	0.522405	77.221649	574.507202	158.111481	91.560928	434.952881	-52.682510	1402.895508	464.184814	254.407013	1398.385132	377.803375	105.409157	1384.553955	374.607483	124.940224	1655.585449	468.455566	-133.410492	1122.181152	509.554138	317.173218	1125.682373	361.975250	-134.694229	878.693542	385.834961	311.092194	871.721680	380.709473	104.485405	1033.247681	-616.290100	187.639175	851.968811	-594.497375	-13.500568
371.296234	6.050262	936.587891	401.082855	194.161713	930.210999	483.383545	-8.508363	495.418182	528.269470	183.273727	481.637390	501.083588	0.522191	77.243629	574.465637	158.080276	91.525238	435.004578	-52.693226	1402.859009	464.221649	254.394119	1398.379028	377.842865	105.400467	1384.553589	374.500610	124.946899	1655.557739	468.521545	-133.417526	1122.199585	509.704681	317.191895	1125.707520	362.043182	-134.675339	878.682495	386.154816	310.807037	871.625000	380.871185	104.330246	1033.168457	-616.565491	187.581284	851.996094	-594.764954	-13.580866
371.336609	6.051660	936.584167	401.154205	194.148819	930.205750	483.409393	-8.539571	495.426880	528.252686	183.271042	481.616669	501.156250	0.472782	77.250954	574.464905	158.087845	91.540604	435.040649	-52.704140	1402.864502	464.259521	254.408646	1398.358887	377.890259	105.406487	1384.545288	374.387970	124.965927	1655.525024	468.581665	-133.395035	1122.184937	509.776978	317.177521	1125.710815	362.135254	-134.696228	878.664124	386.290802	310.741486	871.594788	380.915863	104.328239	1033.163330	-616.876221	187.450104	851.998230	-595.039734	-13.670119
371.402832	6.045299	936.576355	401.190063	194.136719	930.195801	483.434875	-8.563164	495.416840	528.249146	183.269730	481.591766	501.113708	0.513809	77.232414	574.437561	158.077240	91.543762	435.078400	-52.697819	1402.848755	464.283844	254.405518	1398.374390	377.917542	105.385895	1384.536499	374.276184	124.963196	1655.510254	468.647614	-133.391571	1122.186279	509.853546	317.133789	1125.699097	362.225220	-134.700150	878.651978	386.401123	310.673401	871.584167	380.967468	104.319351	1033.154419	-617.182861	187.336746	852.009827	-595.288330	-13.780342
371.419098	6.054984	936.586548	401.212677	194.151093	930.201294	483.415070	-8.544372	495.408508	528.276733	183.273453	481.592743	501.094452	0.504437	77.237679	574.428955	158.048904	91.536377	435.102203	-52.720482	1402.853394	464.306396	254.402695	1398.366821	377.962616	105.390068	1384.530762	374.171143	124.969368	1655.486328	468.711090	-133.408905	1122.187012	509.906616	317.098145	1125.692017	362.337921	-134.699295	878.624329	386.312531	310.622131	871.747498	380.996246	104.332466	1033.162720	-617.506592	187.211960	852.001709	-595.569153	-13.891315
371.363892	6.212888	936.583374	400.905090	194.559418	930.369568	483.342224	-8.469662	495.367249	528.275757	183.267120	481.652649	501.058960	0.521365	77.222351	574.409668	158.041351	91.510811	435.162048	-52.720402	1402.840942	464.361450	254.402725	1398.374878	378.007660	105.403770	1384.547607	374.069580	124.976013	1655.466797	468.788086	-133.415253	1122.203003	510.003174	317.074982	1125.718872	362.472046	-134.693390	878.608337	386.660492	310.715210	871.507751	380.885162	104.501266	1033.253784	-617.819763	187.109848	852.018372	-595.816467	-14.008492
371.467804	6.004989	936.608215	401.273804	194.146225	930.218628	483.435699	-8.561138	495.402985	528.299805	183.273590	481.602570	501.097595	0.486145	77.236809	574.444763	158.051880	91.523575	435.179230	-52.715496	1402.845337	464.393188	254.399170	1398.368896	378.037659	105.380447	1384.539917	373.968201	124.979645	1655.434326	468.856049	-133.423080	1122.185913	510.075439	317.026611	1125.708252	362.591553	-134.719055	878.600220	386.579926	310.495209	871.699402	381.068390	104.303986	1033.183228	-618.138062	186.941254	852.021057	-596.077026	-14.094275
371.426697	6.170852	936.607910	400.985413	194.558334	930.373596	483.385376	-8.477681	495.355652	528.336914	183.299057	481.650940	501.124939	0.473965	77.246078	574.468506	158.083008	91.520470	435.232117	-52.733036	1402.843872	464.427826	254.393143	1398.349609	378.082428	105.372406	1384.539795	373.866943	124.973190	1655.422607	468.900146	-133.366608	1122.182983	510.175354	317.036102	1125.709961	362.468719	-134.759048	878.648621	386.706726	310.413544	871.690552	380.954926	104.490440	1033.267578	-618.445435	186.841064	852.016907	-596.354553	-14.234214
371.475586	6.171242	936.615295	401.038666	194.544312	930.386108	483.379120	-8.470676	495.349274	528.368164	183.296982	481.664520	501.048279	0.513457	77.222000	574.459534	158.076187	91.517593	435.217529	-52.706627	1402.835815	464.431793	254.420425	1398.366943	378.284363	105.224678	1384.501465	373.769958	124.984436	1655.385498	468.983398	-133.367325	1122.180176	510.252747	316.981934	1125.699463	362.585114	-134.743820	878.651917	386.842773	310.366638	871.660950	381.000031	104.482277	1033.277222	-618.753174	186.724335	852.044983	-596.597229	-14.335594
371.501862	6.186719	936.607300	401.058075	194.561005	930.379883	483.408630	-8.473042	495.368439	528.344849	183.263428	481.652496	501.057556	0.512920	77.221481	574.450989	158.067017	91.532181	435.252319	-52.707012	1402.859985	464.460022	254.415512	1398.366211	378.331696	105.236588	1384.511597	373.677979	124.988289	1655.373291	469.045441	-133.380249	1122.183838	510.336517	316.967499	1125.723267	362.717499	-134.741257	878.636108	386.963654	310.329620	871.648193	381.020416	104.497566	1033.270020	-619.074646	186.644684	852.088745	-596.872742	-14.434145
371.564789	6.171929	936.610229	401.134674	194.553513	930.379272	483.417084	-8.492464	495.370605	528.337952	183.237183	481.644592	501.065857	0.509816	77.213028	574.455322	158.055664	91.524078	435.275665	-52.717701	1402.871338	464.482361	254.419693	1398.367554	378.381500	105.228821	1384.504272	373.577271	124.988487	1655.352905	469.125305	-133.383942	1122.217651	510.412628	316.950104	1125.718872	362.874817	-134.746689	878.618896	387.102570	310.278687	871.620422	381.082428	104.489738	1033.270630	-619.467590	186.477524	852.130615	-597.134094	-14.554547
371.598541	6.191672	936.611633	401.148773	194.560867	930.405273	483.458832	-8.496450	495.370880	528.371338	183.232635	481.667023	501.079407	0.509687	77.223999	574.456238	158.068283	91.521378	435.315033	-52.729794	1402.880127	464.527466	254.412048	1398.369019	378.414612	105.228859	1384.506592	373.516235	125.023369	1655.288818	469.215057	-133.387375	1122.216553	510.505432	316.952637	1125.731079	363.000824	-134.740021	878.615784	387.206177	310.241943	871.613281	381.115112	104.488632	1033.285400	-619.827820	186.320221	852.180725	-597.419128	-14.627802
371.624634	6.204510	936.606445	401.172516	194.562607	930.404968	483.481171	-8.492409	495.360291	528.388062	183.251205	481.673615	501.060699	0.508938	77.205276	574.449341	158.077774	91.502609	435.340179	-52.736786	1402.865601	464.564850	254.406982	1398.350952	378.449677	105.220474	1384.516602	373.426697	125.025124	1655.260864	469.347656	-133.424591	1122.247803	510.578766	316.884430	1125.718140	363.393433	-134.705795	878.523071	387.341217	310.185547	871.580566	381.136414	104.494072	1033.282471	-620.032043	186.343658	852.156616	-597.665649	-14.718563
371.762543	6.023673	936.611267	401.581268	194.096497	930.247559	483.563751	-8.583434	495.394196	528.448975	183.246506	481.609528	501.107025	0.502112	77.205215	574.450745	158.059784	91.488838	435.389587	-52.748131	1402.867676	464.604523	254.410217	1398.361084	378.501801	105.204750	1384.506470	373.341766	125.034393	1655.245972	469.443481	-133.451874	1122.249756	510.631683	316.872620	1125.719360	363.538177	-134.710678	878.512695	387.426239	310.155334	871.577332	381.358765	104.278313	1033.198975	-620.324524	186.255295	852.179138	-597.899536	-14.790754
371.501312	5.803225	936.763000	401.497620	193.990768	930.247864	483.546936	-8.550389	495.434662	528.366211	183.180527	481.582886	501.099548	0.482514	77.207954	574.412781	158.006165	91.490250	435.403168	-52.749855	1402.874390	464.636627	254.402344	1398.358765	378.537598	105.197548	1384.501343	373.252197	125.039116	1655.209839	469.526520	-133.471359	1122.247437	510.758484	316.878326	1125.742798	363.687927	-134.742798	878.478210	387.774689	310.097870	871.402649	381.248993	104.187981	1033.275269	-620.634399	186.158768	852.206665	-598.160034	-14.885191
371.721344	6.192262	936.629578	401.290802	194.505951	930.403076	483.531555	-8.506223	495.337402	528.460388	183.247711	481.657562	501.074554	0.495159	77.218658	574.472046	158.051331	91.484802	435.420013	-52.745770	1402.872314	464.680389	254.400574	1398.354248	378.582336	105.195511	1384.499878	373.122131	125.008873	1655.225586	469.624908	-133.462128	1122.253418	510.836304	316.881958	1125.730835	363.824432	-134.746399	878.451538	387.894409	310.077087	871.372742	381.248322	104.473747	1033.292847	-620.906433	186.080063	852.222717	-598.411438	-14.934042
371.783722	6.181050	936.617615	401.328461	194.514145	930.401489	483.551117	-8.525790	495.347382	528.451416	183.201233	481.637482	501.095184	0.471303	77.223412	574.459167	158.055313	91.497192	435.456543	-52.759895	1402.849976	464.716309	254.392258	1398.336548	378.612579	105.186790	1384.482422	373.042847	125.008331	1655.197021	469.715576	-133.466568	1122.244507	510.922699	316.829559	1125.752686	363.966705	-134.753998	878.417542	388.000244	310.031677	871.360046	381.290955	104.466789	1033.285889	-621.175720	186.003693	852.259949	-598.646179	-15.002195
371.824982	6.214266	936.617065	401.375366	194.545486	930.422485	483.562500	-8.498868	495.327820	528.451050	183.200119	481.636353	501.061035	0.476045	77.214737	574.456360	158.071762	91.492157	435.483948	-52.779243	1402.844482	464.749390	254.390427	1398.344849	378.652496	105.176208	1384.491333	372.948761	125.016129	1655.177734	469.809692	-133.484039	1122.240601	510.991608	316.789520	1125.743774	364.122742	-134.780655	878.395142	388.114990	310.023254	871.348450	381.336029	104.487709	1033.296631	-621.509583	185.879456	852.274902	-598.932068	-15.078242
371.841125	6.207082	936.617798	401.380524	194.555954	930.424927	483.568542	-8.503828	495.328583	528.442261	183.193741	481.634827	501.060211	0.491091	77.192696	574.453796	158.033356	91.471077	435.498535	-52.785313	1402.830933	464.792145	254.387375	1398.336548	378.683716	105.180687	1384.487183	372.867462	125.007561	1655.159790	469.892456	-133.490173	1122.248901	510.999298	316.727478	1125.730957	364.261078	-134.781052	878.365173	388.013733	310.239380	871.447754	381.350616	104.487152	1033.298462	-621.779602	185.778290	852.286438	-599.179382	-15.157482
371.892456	6.209817	936.632446	401.424255	194.540543	930.425537	483.598907	-8.515197	495.347717	528.459717	183.146912	481.619629	501.095947	0.480475	77.205788	574.438416	158.018478	91.462692	435.530731	-52.792942	1402.821777	464.831909	254.381744	1398.336426	378.718384	105.159775	1384.480591	372.801147	125.015724	1655.126831	469.935150	-133.450943	1122.223633	511.075165	316.688873	1125.734741	364.144989	-134.848862	878.410645	388.103485	310.218781	871.451355	381.404572	104.487427	1033.306152	-622.094727	185.656204	852.314026	-599.436584	-15.222189
371.625549	6.028531	936.756409	401.342102	194.496704	930.448730	483.563538	-8.484204	495.365784	528.454529	183.158157	481.622528	501.051056	0.474678	77.195702	574.442810	158.020889	91.470558	435.559540	-52.793526	1402.810059	464.866089	254.362808	1398.324707	378.757538	105.160149	1384.479492	372.715607	125.005898	1655.101440	470.007965	-133.441132	1122.213501	511.176697	316.726135	1125.750488	364.269043	-134.845642	878.382080	388.438324	310.185944	871.267212	381.302277	104.419060	1033.381714	-622.724243	185.207413	852.446777	-599.750427	-15.368564
371.619171	5.994328	936.769409	401.386322	194.451172	930.441223	483.568756	-8.489613	495.370667	528.441956	183.141479	481.608551	501.035980	0.483191	77.191376	574.402649	157.996017	91.469574	435.565735	-52.803841	1402.811768	464.885834	254.360901	1398.334106	378.766418	105.153854	1384.476074	372.677979	125.038300	1655.050781	470.078430	-133.478546	1122.205811	511.211639	316.666351	1125.742798	364.391296	-134.866440	878.363770	388.316437	310.210571	871.421753	381.320313	104.391769	1033.383911	-623.032837	185.081390	852.452820	-600.017151	-15.475304
371.682465	5.985014	936.772339	401.435760	194.452225	930.439636	483.586853	-8.507722	495.380341	528.467529	183.168060	481.594574	501.051453	0.479525	77.194260	574.438538	158.034988	91.437408	435.609222	-52.828339	1402.804932	464.931671	254.345795	1398.336914	378.800842	105.138344	1384.471313	372.568207	124.998909	1655.054688	470.147949	-133.483963	1122.211304	511.255493	316.641571	1125.751953	364.499084	-134.877884	878.348877	388.378693	310.216949	871.433594	381.378082	104.389206	1033.384521	-623.322876	184.950195	852.464722	-600.261108	-15.560120
371.703094	5.990499	936.782776	401.463593	194.423508	930.461548	483.601227	-8.511574	495.365509	528.479797	183.179626	481.578430	501.067108	0.479339	77.214561	574.421997	158.022446	91.461929	435.637482	-52.823441	1402.790894	464.945679	254.349548	1398.361084	378.841125	105.148338	1384.465576	372.516541	124.996956	1655.027710	470.216583	-133.498611	1122.217529	511.324310	316.631104	1125.747925	364.655975	-134.904724	878.333862	388.481232	310.221161	871.414551	381.412842	104.370850	1033.401611	-623.608643	184.857391	852.474854	-600.498901	-15.662231
372.071930	6.244196	936.647400	401.590607	194.541809	930.460266	483.639313	-8.548790	495.331024	528.561340	183.222198	481.616608	501.107788	0.470195	77.222137	574.455200	158.047012	91.462860	435.668793	-52.854294	1402.788086	465.002899	254.334702	1398.356812	378.892578	105.109612	1384.464722	372.494019	125.020180	1654.967041	470.309662	-133.500412	1122.238403	511.402405	316.627319	1125.770996	364.766998	-134.903534	878.324341	388.585785	310.244507	871.416077	381.601105	104.491463	1033.332764	-623.922485	184.711319	852.489075	-600.739380	-15.768275
372.105316	6.231055	936.656372	401.631378	194.509567	930.455566	483.655487	-8.524117	495.319153	528.562683	183.197830	481.601685	501.100739	0.487696	77.195877	574.484436	158.050186	91.452263	435.730347	-52.877186	1402.794067	465.057465	254.291702	1398.342651	378.756256	105.229149	1384.503174	372.450378	125.021950	1654.954346	470.386017	-133.539551	1122.239136	511.459778	316.654327	1125.777222	364.872162	-134.913254	878.318115	388.671753	310.248077	871.398865	381.640747	104.476227	1033.334839	-623.874146	185.049896	852.393372	-600.905151	-15.785611
372.167847	6.228485	936.653564	401.715088	194.503769	930.462830	483.684326	-8.547778	495.317169	528.569092	183.201096	481.596619	501.123840	0.477722	77.201454	574.475525	158.059860	91.452637	435.769012	-52.876888	1402.790283	465.093323	254.280075	1398.349854	378.773407	105.240135	1384.502441	372.353333	124.971565	1654.979370	470.444885	-133.538437	1122.240479	511.538177	316.696198	1125.803345	364.982117	-134.940094	878.319031	388.766174	310.062531	871.455078	381.711456	104.467766	1033.337036	-624.483948	184.495468	852.522156	-601.192444	-15.982522
372.175049	6.236850	936.651611	401.717438	194.510849	930.474060	483.638489	-8.492972	495.294220	528.574890	183.205734	481.598175	501.080933	0.475318	77.194687	574.449768	158.029007	91.452110	435.765320	-52.887520	1402.803101	465.081055	254.305130	1398.343628	378.987396	105.084488	1384.460693	372.310425	124.958023	1654.961792	470.531677	-133.555038	1122.257568	511.581451	316.677612	1125.809204	365.083252	-134.956894	878.312378	388.819977	310.079742	871.450562	381.719727	104.467873	1033.342163	-624.787720	184.353546	852.544067	-601.426819	-16.070938
372.207672	6.201086	936.670532	401.760742	194.464417	930.468445	483.683502	-8.542819	495.322144	528.587219	183.240097	481.581543	501.094513	0.489402	77.203209	574.434937	158.051376	91.435890	435.779572	-52.877342	1402.805176	465.100342	254.296570	1398.351929	378.994568	105.077888	1384.477051	372.258972	124.952309	1654.957397	470.604309	-133.557129	1122.276123	511.629364	316.696075	1125.799927	365.221802	-134.971100	878.282532	388.888641	310.094696	871.439819	381.767456	104.438766	1033.348877	-625.083557	184.267792	852.567505	-601.689392	-16.148117
372.239990	6.211276	936.659302	401.778687	194.504181	930.471130	483.713531	-8.553563	495.315125	528.627686	183.223923	481.594543	501.113220	0.466354	77.210617	574.450562	158.054352	91.433052	435.831085	-52.920090	1402.817871	465.156219	254.238708	1398.361084	378.844452	105.195206	1384.508301	372.244537	124.935516	1654.939819	470.684540	-133.593170	1122.288818	511.685699	316.688171	1125.798096	365.294800	-134.977203	878.296143	388.963623	310.124664	871.416077	381.792572	104.455338	1033.344971	-625.359741	184.146332	852.571411	-601.921692	-16.265818
372.296692	6.208546	936.673157	401.838196	194.474945	930.474976	483.742188	-8.565429	495.319458	528.654602	183.209579	481.596436	501.126129	0.469469	77.202866	574.484009	158.045486	91.433235	435.820587	-52.932186	1402.813599	465.145325	254.263046	1398.358765	379.021210	105.046165	1384.467529	372.225159	124.926003	1654.935669	470.736206	-133.585342	1122.299194	511.735199	316.693573	1125.792725	365.389374	-134.991547	878.283386	389.047180	310.132538	871.400696	381.844299	104.446297	1033.353149	-625.586792	184.087677	852.586487	-602.160400	-16.325216
372.321564	6.214065	936.677917	401.864441	194.464890	930.480164	483.740448	-8.542552	495.321655	528.671509	183.223251	481.604645	501.140778	0.463794	77.221649	574.502136	158.075699	91.443642	435.831726	-52.929558	1402.820068	465.173706	254.252014	1398.369751	379.036285	105.033539	1384.476196	372.213043	124.904091	1654.937866	470.802124	-133.614304	1122.312256	511.784485	316.697479	1125.816040	365.484222	-134.997803	878.279785	389.090118	310.164154	871.411560	381.862213	104.445351	1033.357666	-625.832520	184.006424	852.582336	-602.401855	-16.428753
372.052612	5.981959	936.811096	401.816071	194.338394	930.490051	483.738342	-8.542359	495.364197	528.644104	183.191879	481.582947	501.104156	0.500092	77.202316	574.456970	158.033234	91.447487	435.850739	-52.947975	1402.820557	465.193207	254.237671	1398.359009	379.046661	105.018410	1384.490845	372.219543	124.892311	1654.941650	470.860229	-133.607193	1122.306641	511.848999	316.691711	1125.817139	365.567413	-135.006714	878.289429	389.176178	310.159485	871.392334	381.756042	104.326897	1033.429443	-626.097107	183.870560	852.587341	-602.625488	-16.520706
372.092072	5.958298	936.821899	401.848572	194.338348	930.491211	483.761353	-8.530557	495.358398	528.685303	183.184555	481.585144	501.089691	0.482089	77.205803	574.465454	158.026855	91.445992	435.860046	-52.969028	1402.844360	465.185120	254.239304	1398.385376	379.060364	105.004929	1384.488892	372.231079	124.879745	1654.952515	470.900635	-133.627899	1122.335449	511.888611	316.679657	1125.849976	365.633820	-135.022949	878.283508	389.246185	310.177063	871.386963	381.786133	104.320358	1033.434937	-626.328491	183.800781	852.609192	-602.839111	-16.596420
372.122192	5.950448	936.831238	401.872986	194.338913	930.508362	483.778442	-8.563478	495.346893	528.711792	183.180405	481.580475	501.103394	0.470296	77.212433	574.461792	158.035797	91.442879	435.910522	-53.009201	1402.855957	465.206696	254.199722	1398.393921	378.923767	105.100189	1384.524292	372.241119	124.792366	1654.968140	470.954773	-133.653305	1122.345825	511.915710	316.642609	1125.840088	365.719238	-135.026764	878.294373	389.301514	310.204193	871.410583	381.810150	104.312744	1033.448120	-626.593323	183.722656	852.607361	-603.090637	-16.671736
372.164368	5.938707	936.854187	401.899017	194.324921	930.518494	483.825653	-8.551005	495.358002	528.711243	183.163040	481.570221	501.112640	0.465809	77.193542	574.476379	158.029602	91.432777	435.923676	-53.028046	1402.867188	465.201538	254.191376	1398.409790	378.912659	105.090919	1384.536987	372.284851	124.819672	1654.971680	470.996002	-133.666656	1122.359985	511.961884	316.647858	1125.869873	365.779419	-135.073792	878.284485	389.392334	310.209412	871.398682	381.855042	104.304596	1033.465088	-626.847717	183.602020	852.607605	-603.308655	-16.741493
372.194000	5.948513	936.846619	401.945129	194.310928	930.521301	483.812073	-8.532231	495.356964	528.726013	183.163208	481.577087	501.098969	0.458153	77.190849	574.475098	158.009537	91.431046	435.930969	-53.026970	1402.868286	465.199615	254.170273	1398.420410	378.909119	105.082596	1384.524170	372.332428	124.791779	1654.980835	471.048431	-133.678375	1122.356445	511.992004	316.641846	1125.890869	365.843384	-135.093918	878.298523	389.452850	310.209564	871.391052	381.889618	104.298500	1033.462646	-627.100891	183.482346	852.599976	-603.556274	-16.835848
372.235931	5.907224	936.842651	401.982758	194.273071	930.517151	483.790863	-8.486735	495.332458	528.730408	183.105469	481.556610	501.100098	0.439832	77.222298	574.454224	157.992401	91.413254	435.949829	-53.045528	1402.869263	465.203339	254.152771	1398.420166	378.915924	105.083954	1384.527466	372.384644	124.754715	1654.995972	471.079224	-133.700958	1122.364502	512.005798	316.637787	1125.924438	365.881439	-135.126022	878.306946	389.495789	310.242706	871.417542	381.917206	104.260719	1033.457886	-627.325256	183.399475	852.606628	-603.759216	-16.884474
372.288269	5.916350	936.848511	402.006927	194.284134	930.542297	483.869232	-8.539222	495.340088	528.731567	183.103363	481.575867	501.116394	0.466148	77.194351	574.462952	158.012573	91.425613	435.955780	-53.052395	1402.867920	465.174225	254.152557	1398.451904	378.917877	105.078743	1384.526001	372.461884	124.717941	1655.015015	471.125793	-133.703995	1122.353149	512.020386	316.651764	1125.958008	365.959595	-135.149582	878.290466	389.564240	310.246002	871.427979	381.950836	104.260521	1033.473633	-627.536804	183.322906	852.615173	-603.959717	-16.962646
372.322632	5.890336	936.870911	402.072540	194.257355	930.535095	483.901886	-8.565415	495.354919	528.749817	183.122925	481.588226	501.134399	0.455014	77.195915	574.452332	158.014038	91.428513	435.953522	-53.056812	1402.854370	465.165222	254.153076	1398.479980	378.912262	105.044151	1384.511475	372.531921	124.672234	1655.044922	471.141022	-133.713013	1122.360474	512.028259	316.665405	1125.975098	365.985748	-135.181488	878.281982	389.615753	310.267853	871.431030	381.992371	104.251991	1033.479980	-627.754517	183.245758	852.611267	-604.163269	-17.024986
372.480072	5.675670	936.872986	402.497589	193.736725	930.362549	484.017548	-8.667212	495.395782	528.806946	183.098175	481.516724	501.187134	0.456940	77.194092	574.482544	158.018768	91.428726	435.962097	-53.084034	1402.855225	465.143677	254.151474	1398.489624	378.907928	105.040993	1384.509277	372.627411	124.625397	1655.062500	471.172119	-133.705948	1122.354858	512.075745	316.705414	1126.043213	366.017975	-135.208527	878.288696	389.869720	310.242828	871.277222	382.206360	104.003197	1033.385620	-627.966187	183.177200	852.619141	-604.371643	-17.092054
372.543549	5.667871	936.866882	402.567627	193.731308	930.356628	484.026367	-8.685686	495.400574	528.851379	183.117630	481.526794	501.216522	0.443520	77.208763	574.465637	158.007416	91.409988	435.952118	-53.089771	1402.865479	465.120026	254.153397	1398.511719	378.911987	105.036209	1384.505493	372.741211	124.568245	1655.092407	471.197540	-133.706268	1122.350098	512.065063	316.736877	1126.046997	366.059326	-135.254105	878.265503	389.909088	310.251953	871.281006	382.268158	103.997414	1033.379272	-628.191528	183.084076	852.623535	-604.559387	-17.169765
372.562103	5.672403	936.876404	402.586853	193.709778	930.373596	484.002838	-8.642083	495.376373	528.813232	183.041061	481.505127	501.140686	0.468735	77.188042	574.440063	157.991272	91.410995	435.966095	-53.082279	1402.851074	465.104736	254.146683	1398.515381	378.906311	105.027176	1384.508545	372.864410	124.497765	1655.107178	471.222717	-133.723206	1122.373779	512.075073	316.763489	1126.054810	366.091858	-135.269394	878.260132	389.934479	310.267822	871.296265	382.285400	103.985840	1033.392700	-628.385864	182.996201	852.629944	-604.703003	-17.232126
372.585297	5.608852	936.892944	402.613251	193.659348	930.363342	484.037750	-8.655507	495.383728	528.859192	183.064529	481.504211	501.180084	0.458304	77.192169	574.497925	158.021469	91.405624	435.966034	-53.085602	1402.850464	465.096283	254.141281	1398.506592	378.912781	105.020805	1384.499390	373.034821	124.475136	1655.090942	471.235565	-133.709213	1122.354614	512.083130	316.774170	1126.069702	366.125793	-135.302444	878.262634	389.965576	310.282288	871.305969	382.318634	103.941498	1033.395630	-628.595581	182.882996	852.619324	-604.857178	-17.360394
372.622955	5.639665	936.878540	402.649719	193.675751	930.362671	484.073883	-8.671848	495.386230	528.905334	183.033157	481.479218	501.214935	0.446654	77.189850	574.652405	158.133163	91.404671	435.971283	-53.093510	1402.847290	465.070557	254.144394	1398.505493	378.905609	105.018982	1384.482666	373.141754	124.379730	1655.157349	471.262207	-133.705902	1122.347290	512.079468	316.806000	1126.082031	366.147278	-135.309326	878.250549	389.997375	310.293823	871.291199	382.352753	103.958603	1033.388306	-628.758606	182.823853	852.617065	-605.006958	-17.426121
372.701050	5.620412	936.881226	402.703583	193.640320	930.361572	484.080902	-8.692327	495.366821	528.882813	183.006683	481.473450	501.188324	0.465273	77.184456	574.665527	158.137268	91.411278	435.977905	-53.083324	1402.858398	465.058899	254.143097	1398.533203	378.886627	105.031265	1384.471680	373.330383	124.347687	1655.156738	471.274170	-133.712845	1122.365601	512.085388	316.813599	1126.109253	366.170258	-135.330322	878.272583	390.018951	310.304199	871.289856	382.401520	103.935654	1033.387939	-628.945496	182.746429	852.596069	-605.197876	-17.511984
372.709167	5.564788	936.904480	402.721558	193.616196	930.361206	484.094299	-8.704092	495.382263	528.913757	182.988297	481.498291	501.177185	0.459018	77.196030	574.624207	158.113861	91.410736	435.979675	-53.099899	1402.874390	465.037720	254.145859	1398.545898	378.880707	105.026947	1384.484253	373.468079	124.215912	1655.208252	471.274567	-133.698395	1122.369995	512.062500	316.833374	1126.110718	366.179047	-135.350449	878.275391	390.035828	310.317657	871.308167	382.415527	103.907707	1033.398926	-629.136658	182.645401	852.607544	-605.374146	-17.581188
372.766632	5.570247	936.906616	402.749664	193.615448	930.370056	484.117889	-8.703205	495.379486	528.926453	182.977371	481.499939	501.204376	0.439149	77.217964	574.436279	157.970306	91.383888	435.985260	-53.089947	1402.879883	465.024200	254.146225	1398.564575	378.882233	105.027824	1384.486084	373.565430	124.120056	1655.283447	471.287933	-133.686432	1122.368774	512.060242	316.844116	1126.119019	366.201660	-135.373581	878.279907	390.047302	310.309967	871.318970	382.454254	103.906464	1033.404419	-629.298035	182.576981	852.597229	-605.542603	-17.671930
372.810577	5.567036	936.899780	402.804352	193.588226	930.380737	484.141418	-8.727712	495.403595	528.954041	182.993500	481.499939	501.210999	0.444158	77.211746	574.441956	157.965317	91.390114	435.992554	-53.066250	1402.895142	465.004578	254.152664	1398.568604	378.894440	105.007133	1384.485229	373.752075	124.077713	1655.287476	471.316681	-133.697189	1122.397461	512.050903	316.830933	1126.120117	366.241180	-135.371048	878.290833	390.041687	310.295685	871.317566	382.492493	103.884537	1033.406006	-629.456970	182.453659	852.607666	-605.689148	-17.788198
372.852295	5.544868	936.907471	402.820251	193.580750	930.381470	484.176544	-8.748845	495.384247	528.984009	182.961090	481.475677	501.203705	0.441851	77.205727	574.449646	157.982925	91.386925	435.992706	-53.066711	1402.920410	464.993225	254.153366	1398.568726	378.898010	104.993546	1384.485718	373.923584	124.029945	1655.326660	471.312592	-133.687729	1122.402954	512.049622	316.829529	1126.120972	366.241699	-135.380356	878.312073	390.037811	310.295990	871.309082	382.521118	103.872383	1033.410034	-629.621277	182.361435	852.603943	-605.855469	-17.868488
372.755005	5.700683	936.922546	402.445160	194.028152	930.550171	484.092316	-8.662477	495.363220	528.965149	182.959290	481.558990	501.119690	0.457760	77.192619	574.445313	157.988846	91.379036	436.017517	-53.058640	1402.920166	464.993195	254.152847	1398.568726	378.904327	104.989357	1384.490723	374.095947	123.973038	1655.365356	471.327545	-133.693146	1122.421265	512.040039	316.817505	1126.118530	366.247314	-135.372833	878.326111	390.029663	310.298492	871.313110	382.352142	104.067780	1033.510132	-629.774841	182.280731	852.602051	-605.981384	-17.987663
372.821259	5.681145	936.927063	402.511475	193.997131	930.560852	484.072662	-8.632814	495.345581	529.004028	182.994339	481.576141	501.147675	0.444681	77.196045	574.474243	157.998810	91.373657	436.041107	-53.072647	1402.924805	465.003418	254.147446	1398.579102	378.915833	104.984619	1384.490234	374.265533	123.895226	1655.403931	471.345642	-133.694107	1122.417236	512.034729	316.834045	1126.120850	366.263611	-135.359512	878.327087	390.011780	310.281464	871.313110	382.402832	104.041931	1033.516846	-629.916565	182.204926	852.618896	-606.122864	-18.058624
372.842285	5.662378	936.931763	402.529175	193.960632	930.553894	484.090820	-8.633997	495.338440	529.000244	182.984406	481.578522	501.149353	0.444163	77.196320	574.457092	157.979477	91.387985	436.075348	-53.060947	1402.942627	465.000366	254.147415	1398.578857	378.923676	104.986610	1384.498779	374.407898	123.816788	1655.478638	471.372742	-133.712433	1122.434448	512.011047	316.800354	1126.129028	366.271118	-135.359268	878.348816	389.975677	310.280762	871.328674	382.426178	104.020157	1033.515747	-630.052734	182.091248	852.612000	-606.249207	-18.143454
372.989868	5.493381	936.952393	402.895935	193.508392	930.399719	484.225281	-8.775811	495.370178	529.010376	182.976624	481.512482	501.209961	0.421220	77.232208	574.468079	157.987274	91.388710	436.093689	-53.065704	1402.940552	465.030731	254.131546	1398.580200	378.924347	104.994247	1384.509766	374.605194	123.750725	1655.510132	471.377869	-133.698120	1122.448853	512.013611	316.824829	1126.136475	366.260773	-135.367264	878.372864	389.962708	310.283508	871.334595	382.628052	103.823273	1033.441162	-630.211853	182.002274	852.633118	-606.395386	-18.214554
372.961273	5.651647	936.937317	402.600098	193.897263	930.553833	484.124359	-8.660582	495.342834	529.030762	182.984070	481.595886	501.078766	0.458186	77.198372	574.471558	157.986526	91.386978	436.109894	-53.062050	1402.944214	465.048370	254.150314	1398.609009	378.941162	104.994873	1384.503540	374.776764	123.698776	1655.548706	471.393372	-133.685516	1122.441040	512.184814	317.330017	1126.291016	366.251282	-135.352280	878.369080	389.936951	310.267700	871.392456	382.513367	103.987099	1033.517822	-630.345398	181.882767	852.635925	-606.519348	-18.338610
372.973480	5.620395	936.941528	402.613281	193.887695	930.556213	484.225159	-8.729630	495.372101	529.025269	183.000504	481.571777	501.193146	0.421902	77.207512	574.470520	157.994202	91.394524	436.131195	-53.084534	1402.956909	465.060181	254.158813	1398.604736	378.955109	104.983635	1384.507813	374.980011	123.624550	1655.577148	471.403046	-133.685394	1122.436523	511.980316	316.791138	1126.133667	366.246918	-135.316040	878.373962	389.894440	310.264557	871.360840	382.533478	103.966057	1033.521606	-630.454834	181.813309	852.631836	-606.626648	-18.428291
373.009796	5.637429	936.948669	402.634094	193.867203	930.567932	484.200012	-8.689185	495.354004	528.999023	182.972961	481.557098	501.148132	0.439038	77.197693	574.442566	157.960495	91.385208	436.128845	-53.084076	1402.968750	465.088470	254.157623	1398.604248	378.979523	104.965279	1384.515503	375.157776	123.568596	1655.616943	471.408264	-133.681931	1122.428101	511.921387	316.724579	1126.115479	366.239960	-135.307816	878.391357	389.653534	310.276093	871.511597	382.565430	103.961784	1033.531250	-630.553345	181.709320	852.634521	-606.725037	-18.525070
373.358185	5.871060	936.806702	402.738861	193.940170	930.578674	484.236603	-8.713477	495.314728	529.062134	183.001862	481.573578	501.181213	0.424899	77.216309	574.472717	157.991302	91.380417	436.149384	-53.099102	1402.979980	465.101166	254.148590	1398.621582	378.990723	104.971489	1384.520630	375.358948	123.585724	1655.641357	471.410736	-133.684998	1122.428101	511.912262	316.740143	1126.116211	366.228455	-135.286163	878.397522	389.595490	310.254608	871.536804	382.741699	104.038719	1033.466187	-630.650452	181.649887	852.631714	-606.822205	-18.597916
373.082428	5.614583	936.950378	402.670685	193.827057	930.588745	484.222137	-8.706591	495.344666	529.025391	182.971588	481.557251	501.150085	0.435081	77.212227	574.454285	157.978027	91.377823	436.183350	-53.102737	1402.975220	465.128387	254.118622	1398.617554	379.007965	104.959419	1384.532227	375.550354	123.553787	1655.671631	471.413422	-133.688812	1122.425537	511.904694	316.743561	1126.115234	366.213837	-135.273132	878.398804	389.573273	310.253906	871.527405	382.629547	103.918068	1033.543579	-630.747925	181.578751	852.656433	-606.914917	-18.647606
373.110382	5.584150	936.971924	402.692780	193.792892	930.585266	484.243988	-8.718836	495.347015	529.019958	182.986191	481.550476	501.139343	0.445639	77.190338	574.633545	158.106232	91.408020	436.202789	-53.134315	1402.985962	465.149536	254.140884	1398.633301	379.036011	104.945808	1384.541504	375.748993	123.510872	1655.691772	471.406250	-133.685440	1122.441040	512.094910	317.282501	1126.274536	366.192413	-135.235596	878.408508	389.551971	310.208160	871.578003	382.650726	103.899536	1033.551758	-630.824219	181.519974	852.654358	-607.015503	-18.737862
373.186829	5.616638	936.962708	402.725342	193.816833	930.598999	484.280945	-8.725179	495.337708	529.020203	182.950317	481.544678	501.131378	0.455813	77.186134	574.458557	157.990112	91.376450	436.215790	-53.151901	1403.020386	465.180267	254.147385	1398.651489	379.056610	104.932518	1384.589111	375.943634	123.454674	1655.692871	471.396362	-133.672272	1122.460571	512.080322	317.297699	1126.268921	366.175690	-135.215790	878.422607	389.477600	310.166687	871.631653	382.712189	103.913498	1033.555054	-630.885864	181.440002	852.665833	-607.073425	-18.820986
373.186768	5.613851	936.966614	402.727020	193.783371	930.609131	484.252106	-8.712070	495.320587	528.992798	182.910141	481.557037	501.122864	0.457014	77.185066	574.427124	157.961929	91.371086	436.221039	-53.195385	1403.045654	465.218628	254.138489	1398.679321	379.096741	104.928703	1384.650513	376.136597	123.394295	1655.660889	471.371155	-133.702179	1122.494019	511.855560	316.748901	1126.139771	366.167480	-135.189560	878.434448	389.417480	310.166473	871.628845	382.720062	103.891685	1033.562622	-630.944397	181.342834	852.671021	-607.106445	-18.918495
373.229309	5.579801	936.985962	402.767639	193.703400	930.602051	484.276184	-8.741482	495.338135	529.025146	182.955292	481.530518	501.165771	0.429825	77.207924	574.465088	158.011780	91.384888	436.237518	-53.228626	1403.093994	465.229065	254.141190	1398.725342	379.118011	104.927544	1384.734619	376.330353	123.341377	1655.623047	471.358643	-133.721222	1122.509155	511.856201	316.748657	1126.165039	366.143555	-135.145828	878.458130	389.376434	310.111267	871.666931	382.771576	103.848114	1033.568604	-631.011475	181.277313	852.676819	-607.206238	-18.991039
373.294739	5.590310	936.990234	402.786346	193.719360	930.620056	484.289063	-8.752102	495.335327	529.011719	182.942657	481.540741	501.120789	0.455582	77.188354	574.445251	157.979614	91.381821	436.214081	-53.223248	1403.159668	465.261414	254.169540	1398.786377	379.186798	104.930885	1384.816650	376.566711	123.312828	1655.528809	471.338898	-133.750702	1122.565552	511.849487	316.832428	1126.214233	366.147400	-135.109039	878.487915	389.502075	310.045502	871.590820	382.829742	103.850182	1033.581177	-631.082642	181.184769	852.661804	-607.264343	-19.064785
373.468872	5.415968	937.013000	403.180878	193.295456	930.486572	484.373474	-8.829917	495.360840	529.036560	182.959702	481.475037	501.203461	0.434174	77.221054	574.483032	158.017487	91.375565	436.216583	-53.252117	1403.234375	465.350922	254.127411	1398.700562	379.257172	104.915810	1384.902100	376.755524	123.251930	1655.465454	471.308136	-133.819244	1122.629028	511.829102	316.889740	1126.256470	366.134308	-135.059753	878.547180	389.463623	310.010040	871.650635	383.066132	103.653069	1033.518921	-631.125122	181.116730	852.688843	-607.304016	-19.161263
373.799500	5.597032	936.917786	403.342926	193.333130	930.505188	484.385498	-8.851773	495.343750	529.065430	182.982468	481.495056	501.236847	0.417440	77.229973	574.501343	158.029022	91.400269	436.212891	-53.273445	1403.307129	465.370361	254.171341	1398.926636	379.334442	104.937614	1384.990356	376.914581	123.160995	1655.411621	471.269135	-133.885345	1122.715942	511.767273	316.930481	1126.328247	366.137756	-135.012146	878.599060	389.407867	309.960297	871.736572	383.278534	103.705849	1033.481201	-631.150085	181.059662	852.672485	-607.357605	-19.213095
373.843506	5.542268	936.959106	403.401184	193.331711	930.522461	484.381805	-8.851313	495.352814	529.047424	183.003296	481.492767	501.220642	0.431209	77.224281	574.512878	158.033997	91.394295	436.215942	-53.270775	1403.420410	465.444458	254.173889	1399.033325	379.427490	104.947388	1385.096924	377.121429	123.065681	1655.314697	471.225006	-133.972580	1122.822632	511.742126	317.007050	1126.414429	366.140564	-134.959381	878.658020	389.371643	309.920563	871.813416	383.370026	103.683441	1033.512451	-631.189148	180.952896	852.673706	-607.423462	-19.280001
373.894226	5.654429	936.969604	403.268951	193.593430	930.648621	484.295868	-8.800370	495.292999	529.060364	183.022980	481.508606	501.197174	0.423590	77.233490	574.542786	158.050964	91.402054	436.207581	-53.293503	1403.533325	465.545959	254.197128	1399.145264	379.544952	104.953247	1385.207153	377.300049	122.996910	1655.220215	471.148743	-134.055237	1122.938599	511.703247	317.119324	1126.517700	366.167816	-134.915680	878.732361	389.313354	309.912415	871.923767	383.375275	103.793495	1033.586426	-631.187378	180.887436	852.691650	-607.416443	-19.337774
374.006348	5.614734	937.014099	403.439606	193.541992	930.646057	484.352539	-8.881595	495.304169	529.103027	183.052124	481.501892	501.164368	0.460293	77.209663	574.571228	158.076859	91.410957	436.183746	-53.306900	1403.671753	465.631348	254.216339	1399.274170	379.638672	104.994370	1385.342163	377.495697	122.898087	1655.113892	471.059631	-134.134338	1123.066772	511.672913	317.238617	1126.602661	366.192871	-134.895721	878.816223	389.245453	309.895111	872.036621	383.523010	103.773758	1033.606689	-631.196045	180.788925	852.694763	-607.447571	-19.434713
374.166229	5.484767	937.052490	403.703156	193.328339	930.579773	484.398712	-8.927307	495.314117	529.112488	183.050674	481.465302	501.217346	0.455221	77.223618	574.576294	158.059235	91.403526	436.156555	-53.313511	1403.809204	465.700378	254.240921	1399.385010	379.738800	105.018806	1385.458618	377.670227	122.798721	1655.013916	471.000854	-134.282715	1123.234741	511.639099	317.354523	1126.721680	366.415131	-134.833954	878.875122	389.186981	309.888062	872.173523	383.714142	103.665398	1033.588867	-631.232117	180.687164	852.688660	-607.486755	-19.503185
374.302063	5.486125	937.076843	403.815460	193.312469	930.586975	484.423645	-8.935111	495.308533	529.157410	183.069702	481.458130	501.250214	0.440387	77.226219	574.536499	158.033417	91.398560	436.071075	-53.288845	1403.960571	465.735321	254.279846	1399.499634	380.013916	104.907921	1385.529541	377.823120	122.697975	1654.920776	470.898743	-134.385864	1123.406372	511.603088	317.500702	1126.836060	366.418213	-134.783905	878.978760	389.118927	309.911041	872.306824	383.836975	103.667191	1033.604248	-631.213440	180.627487	852.700684	-607.484131	-19.593447
374.280396	5.381816	937.174316	403.859436	193.292206	930.618774	484.410736	-8.949734	495.326752	529.146729	183.033966	481.428802	501.283386	0.417068	77.237946	574.511047	158.020737	91.383461	436.018158	-53.274288	1404.118042	465.817322	254.301498	1399.606934	380.082336	104.940742	1385.629028	377.941589	122.549133	1654.863159	470.772461	-134.517410	1123.565674	511.779083	318.176697	1127.102539	366.422943	-134.755554	879.103943	389.061005	309.931396	872.496338	383.884521	103.633965	1033.669556	-631.240845	180.524780	852.688538	-607.533813	-19.642700
374.419525	5.371910	937.214722	403.964081	193.254608	930.638000	484.429382	-8.969356	495.291626	529.181641	183.007813	481.422394	501.210693	0.458720	77.215576	574.594177	158.049652	91.374268	435.953156	-53.291409	1404.264282	465.894714	254.278763	1399.746582	379.945984	105.108231	1385.780640	378.068787	122.427078	1654.790649	470.633789	-134.653671	1123.760498	511.574066	317.761932	1127.089600	366.408173	-134.739960	879.261536	388.951447	309.973480	872.629883	383.998779	103.622314	1033.698364	-631.212830	180.422867	852.678284	-607.506104	-19.730299
374.675507	5.494194	937.214966	404.093842	193.296722	930.694458	484.467957	-8.991507	495.252441	529.234680	182.991440	481.427765	501.224884	0.438397	77.216652	574.550537	158.035233	91.368439	435.886108	-53.274826	1404.431641	465.961426	254.309265	1399.885498	379.978729	105.151909	1385.899292	378.177948	122.328941	1654.728027	470.490234	-134.744598	1123.937500	511.707245	318.417572	1127.374023	366.396484	-134.740494	879.392212	388.674713	310.070160	872.958008	384.160248	103.677887	1033.726318	-631.174561	180.359283	852.671814	-607.499390	-19.814474
374.806152	5.497015	937.257568	404.160156	193.251495	930.734375	484.506287	-8.995318	495.277771	529.225769	182.951141	481.428253	501.208649	0.444886	77.222130	574.560669	158.012024	91.379448	435.796692	-53.231953	1404.584229	466.008392	254.317886	1400.042114	380.027039	105.177422	1385.989258	378.269226	122.220009	1654.666992	470.358856	-134.866043	1124.122070	511.513733	318.010559	1127.403442	366.353149	-134.721237	879.552002	388.569153	310.125946	873.138794	384.240997	103.660187	1033.766479	-631.166138	180.294800	852.678650	-607.504822	-19.849417
374.929657	5.527071	937.309875	404.217163	193.245544	930.793213	484.574585	-9.005274	495.278259	529.274902	182.935440	481.437347	501.235016	0.432284	77.227203	574.553101	158.012619	91.351051	435.715302	-53.208866	1404.741211	466.043518	254.298935	1400.184814	380.060852	105.184875	1386.069092	378.347473	122.109680	1654.610352	470.171631	-134.932419	1124.265259	511.670288	318.712982	1127.713623	366.080780	-134.756500	879.753723	388.519440	310.220825	873.359558	384.323181	103.668953	1033.821777	-631.137451	180.198776	852.677246	-607.506409	-19.928265
375.063263	5.527568	937.371948	404.277344	193.215759	930.828735	484.629639	-9.034243	495.262268	529.314209	182.948853	481.447876	501.243652	0.426138	77.232185	574.549316	158.036316	91.353119	435.633636	-53.184444	1404.873047	466.070190	254.287720	1400.329590	380.082245	105.216232	1386.150757	378.405121	122.038567	1654.541016	470.050659	-135.103851	1124.487183	511.499023	318.354126	1127.764160	366.245026	-134.730698	879.852478	388.605225	310.341278	873.366882	384.403076	103.669685	1033.869019	-631.131104	180.161972	852.661804	-607.511292	-20.002829
375.023315	5.435859	937.517151	404.286438	193.122620	930.856140	484.620697	-8.997797	495.275238	529.295898	182.928894	481.445465	501.197449	0.440108	77.214951	574.562805	158.046082	91.335953	435.569916	-53.179237	1405.002930	466.102325	254.258667	1400.449341	380.121216	105.225937	1386.209351	378.427277	121.955650	1654.489258	469.903290	-135.227646	1124.644775	511.486542	318.471283	1127.891724	366.172211	-134.763000	879.984131	388.545258	310.500702	873.544678	384.410126	103.637718	1033.953857	-631.082092	180.096481	852.686707	-607.479797	-20.077679
375.312988	5.508949	937.475281	404.420380	193.193268	930.887878	484.690918	-9.000874	495.244507	529.395630	182.966003	481.449951	501.248077	0.417836	77.221321	574.601929	158.079086	91.336411	435.499847	-53.129189	1405.110352	466.107666	254.263458	1400.564575	380.316833	105.099823	1386.228027	378.443420	121.863586	1654.432373	469.722076	-135.287186	1124.737671	511.434753	318.625366	1128.012329	365.846039	-134.829987	880.177307	388.434601	310.676178	873.718445	384.582916	103.672203	1033.948364	-631.045227	180.024384	852.668640	-607.454529	-20.122974
375.470245	5.526409	937.496338	404.508575	193.166428	930.908508	484.762146	-8.976759	495.232635	529.434631	182.953720	481.444427	501.231995	0.389724	77.223732	574.566467	158.052109	91.330879	435.450012	-53.131184	1405.200439	466.142731	254.250488	1400.650513	380.322144	105.096230	1386.298828	378.428223	121.782440	1654.383911	469.623047	-135.432236	1124.873535	511.409027	318.769379	1128.137207	365.914825	-134.824585	880.219971	388.353485	310.903412	873.880798	384.683929	103.670128	1033.967896	-630.999023	179.946991	852.667847	-607.397034	-20.211147
375.593384	5.514698	937.512817	404.602966	193.175751	930.932678	484.780487	-8.949375	495.217834	529.519287	183.000732	481.462372	501.153381	0.419804	77.192284	574.595520	158.073975	91.332596	435.422058	-53.129520	1405.253662	466.170471	254.207825	1400.743042	380.337036	105.096115	1386.339355	378.395844	121.687073	1654.331055	469.459869	-135.477356	1124.952759	511.368530	318.911163	1128.223511	365.547699	-134.900833	880.375427	388.221771	311.110199	874.023987	384.793335	103.663452	1033.988525	-630.961243	179.903595	852.666931	-607.392700	-20.257528
375.760803	5.469782	937.532349	404.729156	193.134079	930.941467	484.887177	-8.987508	495.229858	529.580688	183.002197	481.469147	501.166779	0.421860	77.211746	574.613770	158.076935	91.305267	435.397430	-53.126965	1405.309204	466.201447	254.184753	1400.821045	380.327454	105.082512	1386.374512	378.331299	121.626572	1654.273804	469.378601	-135.594162	1125.019897	511.325165	319.050659	1128.316162	365.601105	-134.937866	880.379456	388.110962	311.356018	874.162598	384.931824	103.625908	1034.001953	-630.882202	179.865479	852.668579	-607.324219	-20.312912
375.893066	5.479045	937.531616	404.842834	193.126175	930.953796	484.931549	-8.959500	495.225433	529.599976	183.021210	481.468170	501.158356	0.422978	77.199661	574.812073	158.223877	91.297775	435.376678	-53.145367	1405.331055	466.213715	254.143112	1400.870972	380.317993	105.081375	1386.423096	378.254944	121.559349	1654.224854	469.229736	-135.635727	1125.026733	511.313110	319.225494	1128.376343	365.232819	-135.037827	880.497742	388.025635	311.617889	874.275085	385.060760	103.618607	1034.008423	-630.845215	179.797913	852.668518	-607.283630	-20.378286
376.045197	5.416551	937.543884	404.994019	193.093658	930.960693	485.021057	-8.957641	495.227783	529.672119	183.034882	481.442688	501.169525	0.415732	77.210030	574.779785	158.217789	91.302963	435.378448	-53.150089	1405.341797	466.267853	254.096130	1400.891968	380.298157	105.052017	1386.445435	378.145905	121.501434	1654.161621	469.130676	-135.708115	1125.035767	511.286438	319.370361	1128.432129	365.059418	-135.116806	880.545532	387.935181	311.910400	874.361328	385.221405	103.571854	1034.018433	-630.784912	179.759766	852.680969	-607.225037	-20.412838
376.205963	5.398430	937.541565	405.149384	193.056534	930.950012	485.113068	-8.982589	495.228058	529.695679	183.022293	481.418335	501.208832	0.406482	77.187569	574.761047	158.196854	91.296249	435.359619	-53.161549	1405.346191	466.266907	254.053116	1400.939575	380.282654	105.026543	1386.456909	378.027008	121.456619	1654.088623	469.042755	-135.790894	1125.023193	511.258911	319.500580	1128.487915	364.858429	-135.168625	880.573669	387.868835	312.196747	874.426208	385.380707	103.548759	1034.011841	-630.732544	179.716995	852.683472	-607.168518	-20.487711
376.347046	5.350964	937.551758	405.298828	192.990494	930.957886	485.199432	-8.991594	495.220764	529.780945	183.101913	481.411560	501.215393	0.444960	77.167389	574.813782	158.211334	91.268158	435.372284	-53.185135	1405.325439	466.260559	253.991455	1400.944092	380.260162	104.995277	1386.454590	377.910736	121.446434	1653.985229	468.943451	-135.839569	1125.007446	511.240509	319.636536	1128.527832	364.686676	-135.244766	880.583008	387.825775	312.487335	874.489929	385.534973	103.492538	1034.021362	-630.680298	179.661530	852.655457	-607.133850	-20.527134
376.510010	5.331917	937.543640	405.465729	192.955017	930.951233	485.278320	-9.033915	495.210175	530.024658	183.266495	481.454620	501.243744	0.430373	77.167198	574.945313	158.313416	91.286613	435.397400	-53.195057	1405.291748	466.270813	253.916229	1400.969482	380.244476	104.958946	1386.467163	377.739075	121.444687	1653.924072	468.864624	-135.934937	1124.993164	511.210632	319.755310	1128.597778	364.521912	-135.321472	880.594421	387.785370	312.761108	874.537476	385.693970	103.465897	1034.013672	-630.627502	179.618469	852.661316	-607.076416	-20.585758
376.640778	5.311634	937.544006	405.596252	192.947617	930.968933	485.298859	-9.014557	495.192810	530.032654	183.263123	481.447693	501.242218	0.416498	77.171425	574.914429	158.294601	91.285484	435.410065	-53.209305	1405.271118	466.273895	253.859482	1400.989624	380.224854	104.909409	1386.490723	377.548889	121.435616	1653.849243	468.772156	-136.007889	1124.960571	511.180237	319.888458	1128.637451	364.355194	-135.401093	880.621094	387.768158	313.064606	874.595886	385.825104	103.442497	1034.023071	-630.548889	179.584305	852.654785	-606.997803	-20.632717
376.798523	5.290751	937.549133	405.752045	192.909241	930.983582	485.365173	-9.045699	495.200165	530.041260	183.244659	481.437317	501.236816	0.409913	77.173553	574.893066	158.287964	91.269974	435.462372	-53.236881	1405.242554	466.268372	253.783463	1401.034912	380.204163	104.863907	1386.485840	377.338623	121.418831	1653.786377	468.702545	-136.078735	1124.938477	511.325165	320.541382	1128.849487	364.188232	-135.478912	880.622559	387.803467	313.352814	874.654297	385.988434	103.407135	1034.033569	-630.505798	179.553329	852.668762	-606.949036	-20.672493
376.916473	5.244379	937.582153	405.876831	192.915726	931.007813	485.427429	-9.084811	495.188019	530.030823	183.209137	481.424591	501.248169	0.412399	77.172234	574.867188	158.282516	91.265038	435.509583	-53.235123	1405.195801	466.278778	253.691437	1401.039429	380.170898	104.791122	1386.490845	377.107361	121.431473	1653.714600	468.638428	-136.144867	1124.901733	511.096863	320.086121	1128.754517	364.046997	-135.591797	880.626892	387.804596	313.818024	874.584778	386.122467	103.388924	1034.062744	-630.422180	179.543533	852.672607	-606.881165	-20.720963
377.054993	5.250342	937.585754	406.008850	192.902481	931.021240	485.448517	-9.090178	495.177490	530.059143	183.216446	481.415344	501.265259	0.391084	77.172729	574.886841	158.303879	91.263588	435.568726	-53.268612	1405.150146	466.294434	253.597382	1401.053589	380.133789	104.745430	1386.493042	376.875061	121.434311	1653.649048	468.572601	-136.211044	1124.854492	511.042175	320.156219	1128.790894	363.891907	-135.675369	880.631897	387.830627	314.107300	874.602417	386.258362	103.380219	1034.071533	-630.336182	179.491501	852.664246	-606.794250	-20.744099
377.188171	5.221294	937.584534	406.149811	192.922546	931.025513	485.517761	-9.121572	495.201965	530.102295	183.198593	481.391174	501.318268	0.370093	77.195068	574.879150	158.260117	91.230453	435.635162	-53.289883	1405.075439	466.294312	253.512085	1401.059814	380.097565	104.678078	1386.493286	376.589294	121.417732	1653.632202	468.546692	-136.297226	1124.774414	511.012451	320.244293	1128.846924	363.742188	-135.797424	880.618896	387.877228	314.366577	874.619934	386.401489	103.370995	1034.073608	-630.294373	179.459686	852.662231	-606.749634	-20.794006
377.320801	5.243154	937.578247	406.261536	192.948090	931.042297	485.541321	-9.128752	495.178253	530.130310	183.197083	481.373016	501.277405	0.395559	77.170425	574.516785	158.001556	91.198151	435.672119	-53.312813	1405.010864	466.278137	253.408875	1401.063843	380.066864	104.619484	1386.466064	376.335938	121.439156	1653.588135	468.509796	-136.340958	1124.699585	510.994568	320.350464	1128.879150	363.599426	-135.904205	880.610718	387.953156	314.658234	874.623413	386.536255	103.379845	1034.080200	-630.220459	179.486328	852.671326	-606.681458	-20.799341
377.437439	5.210140	937.572754	406.371582	192.935135	931.043518	485.607849	-9.164081	495.163666	530.166382	183.175690	481.355835	501.336639	0.375446	77.151558	574.449341	157.945511	91.179703	435.732422	-53.329010	1404.937012	466.279510	253.328445	1401.051270	380.031830	104.541977	1386.454590	376.067780	121.462135	1653.546021	468.499908	-136.391205	1124.600342	510.973663	320.401947	1128.914063	363.457581	-135.981049	880.581299	388.031219	314.906769	874.640869	386.654022	103.351967	1034.078491	-630.179932	179.425827	852.660034	-606.627380	-20.825108
[truncated: 40 more columns]
