# Supplementary material for: A dyadic stimulus set of audiovisual affective displays for the study of multisensory, emotional, social interactions
Source: Behav Res Methods. 2015 Nov 5;48(4):1285–95. doi: 10.3758/s13428-015-0654-4 (PMC5101291; doi:10.3758/s13428-015-0654-4)
Supplement: Supplementary file 1 — (ZIP 270 MB) [file 13428_2015_654_MOESM1_ESM.zip › supplementary_material_2_stimuli_set_files/C/C26.txt]

365.047241	2.429343	935.385376	394.699341	190.737656	929.466370	477.378479	-11.543967	494.928925	524.187195	181.473602	481.762634	501.099518	0.243718	77.469528	573.921204	157.752167	92.091972	422.136505	-55.405483	1402.653564	452.059174	251.411072	1395.871338	366.927338	100.832634	1381.198608	360.825836	103.846825	1655.841797	460.813385	-157.099060	1127.960205	500.619232	312.114288	1122.850464	391.348236	-120.755394	874.116394	381.903564	302.246063	866.361145	374.125977	100.623985	1032.178833	-629.113220	181.969452	852.581604	-605.761902	-18.631971
365.153442	2.386099	935.396851	394.776031	190.691025	929.453674	477.452454	-11.556151	494.917206	524.193848	181.476517	481.754425	501.119598	0.248089	77.453316	573.919617	157.761230	92.097023	422.187805	-55.411880	1402.675415	452.036102	251.411713	1395.887329	366.936768	100.814743	1381.201904	360.778687	103.853531	1655.833496	460.874329	-157.087433	1127.977417	500.629150	312.141510	1122.861938	391.421326	-120.749619	874.147034	381.928253	302.230408	866.360474	374.209503	100.592247	1032.177124	-629.047180	181.999207	852.558594	-605.711304	-18.626484
365.206299	2.353712	935.408203	394.847504	190.631866	929.448303	477.463196	-11.551515	494.922455	524.279358	181.502579	481.758057	501.070099	0.283220	77.444023	573.936707	157.766876	92.065262	422.230927	-55.410419	1402.681396	452.035553	251.406097	1395.873901	366.960663	100.800087	1381.203735	360.736023	103.847504	1655.821777	461.042267	-157.373642	1128.140625	500.610474	312.130249	1122.844727	392.586304	-121.109749	873.476257	381.962860	302.210510	866.339233	374.270416	100.556648	1032.179688	-629.039856	181.996674	852.555786	-605.686462	-18.629442
365.327850	2.363055	935.390625	394.913666	190.623367	929.446838	477.515808	-11.552814	494.903748	524.285339	181.487152	481.728882	501.058868	0.264730	77.437500	573.958374	157.771759	92.048363	422.251251	-55.421318	1402.705933	452.029083	251.369171	1395.852173	366.959595	100.774231	1381.210327	360.684387	103.840706	1655.814941	461.127808	-157.385544	1128.159302	500.630615	312.112457	1122.818726	392.704498	-121.135162	873.492737	382.007813	302.181458	866.319092	374.352417	100.549065	1032.169800	-628.969604	182.062958	852.559692	-605.640442	-18.583765
365.417725	2.349214	935.404541	394.985168	190.593185	929.452332	477.563416	-11.554319	494.890472	524.290222	181.467010	481.739349	501.116730	0.271284	77.431389	573.940735	157.766006	92.051224	422.293549	-55.421162	1402.731567	452.029907	251.393036	1395.849609	366.966370	100.770378	1381.196289	360.651794	103.855019	1655.810669	461.211517	-157.367523	1128.169556	500.632233	312.116455	1122.833496	392.783936	-121.102242	873.507751	382.031097	302.186584	866.319458	374.433441	100.531258	1032.179321	-628.941772	182.028244	852.549866	-605.581665	-18.570452
365.532806	2.289144	935.413696	395.073517	190.569473	929.454712	477.646576	-11.568730	494.909546	524.266113	181.455994	481.745087	501.136871	0.271341	77.427841	573.926819	157.756424	92.067589	422.345062	-55.454918	1402.744385	452.058624	251.371368	1395.865967	366.836670	100.894348	1381.221802	360.600433	103.859528	1655.821899	461.288239	-157.375748	1128.207642	500.663879	312.148132	1122.841187	392.872467	-121.081337	873.519287	382.077087	302.163391	866.314575	374.506989	100.495705	1032.183228	-628.865417	182.093094	852.580383	-605.525635	-18.537964
365.617096	2.276525	935.429932	395.140015	190.551819	929.472839	477.689850	-11.554897	494.908295	524.353210	181.481781	481.774048	501.095245	0.286162	77.426758	573.940491	157.759567	92.079903	422.345032	-55.439762	1402.773926	452.056000	251.403168	1395.886841	366.993622	100.756012	1381.227417	360.567719	103.879219	1655.828125	461.350494	-157.341812	1128.227173	500.699768	312.142395	1122.853271	392.966766	-121.067825	873.553711	382.141602	302.160858	866.286804	374.579071	100.479637	1032.200195	-628.846069	182.131958	852.597961	-605.518372	-18.524866
365.722290	2.282414	935.445313	395.218781	190.547028	929.489929	477.724762	-11.553775	494.910187	524.393311	181.503479	481.772644	501.094208	0.262029	77.412491	573.933105	157.774887	92.099312	422.406311	-55.452793	1402.808472	452.057953	251.387299	1395.903931	366.876770	100.881996	1381.247437	360.519867	103.887512	1655.844482	461.418365	-157.356033	1128.286499	500.720673	312.120422	1122.853882	393.050751	-121.064445	873.596191	382.189819	302.123474	866.288391	374.661224	100.480240	1032.215942	-628.772522	182.134491	852.570374	-605.465454	-18.536346
365.821350	2.233102	935.460022	395.303131	190.553833	929.494751	477.781158	-11.558070	494.907990	524.477112	181.536591	481.774994	501.078491	0.259128	77.425888	573.976135	157.801971	92.067169	422.445282	-55.478905	1402.838623	452.061279	251.387405	1395.901855	366.900269	100.861168	1381.252197	360.487976	103.898804	1655.853149	461.492188	-157.343063	1128.314453	500.737732	312.084106	1122.858276	393.165344	-121.088409	873.624268	382.087463	302.140533	866.410889	374.762909	100.461006	1032.226196	-629.010132	182.114777	852.758545	-605.451721	-18.518999
365.896484	2.234200	935.464172	395.345184	190.557907	929.512695	477.840576	-11.531959	494.887726	524.482544	181.515778	481.747070	501.113403	0.259399	77.403145	574.025635	157.830643	92.035278	422.477570	-55.472557	1402.843994	452.072266	251.385574	1395.895508	366.915924	100.860207	1381.259766	360.458435	103.907692	1655.850342	461.585114	-157.345932	1128.348267	500.789185	312.071472	1122.860596	393.289612	-121.088928	873.617065	382.346191	302.293518	866.220398	374.825287	100.454628	1032.237793	-628.754761	182.136978	852.521484	-605.420959	-18.495619
365.953278	2.198564	935.478455	395.385925	190.530670	929.513672	477.935181	-11.537878	494.883911	523.817627	180.592926	481.569733	501.150024	0.270002	77.386421	573.867126	157.686813	91.997414	422.526764	-55.482967	1402.874023	452.075256	251.375229	1395.916626	366.946594	100.826645	1381.274292	360.455597	103.927147	1655.848999	461.679230	-157.349731	1128.363525	500.813934	312.012451	1122.875122	393.432831	-121.095657	873.617981	382.401978	302.274475	866.230286	374.884827	100.427925	1032.245850	-628.707581	182.166351	852.520264	-605.371094	-18.478580
366.072998	2.172292	935.492004	395.491150	190.533356	929.516052	478.021423	-11.538492	494.882507	524.487061	181.428772	481.732758	501.174896	0.270104	77.378174	574.212341	157.955856	92.034004	422.567200	-55.491657	1402.883789	452.104858	251.371460	1395.916504	366.948853	100.831398	1381.279419	360.433777	103.938049	1655.858887	461.755371	-157.375732	1128.388428	500.866608	311.981476	1122.919189	393.554596	-121.112961	873.611938	382.489227	302.253326	866.227478	374.978455	100.423836	1032.252441	-628.701172	182.164688	852.518005	-605.339050	-18.450542
366.177429	2.161556	935.483826	395.592529	190.501846	929.531494	478.049805	-11.509512	494.875183	524.635803	181.534256	481.763031	501.126251	0.273763	77.358543	574.286926	157.998520	92.063004	422.606903	-55.493629	1402.880127	452.121216	251.365631	1395.957764	366.965576	100.843201	1381.302246	360.400055	103.949562	1655.862793	461.842010	-157.364853	1128.401489	500.910156	311.988312	1122.964478	393.654205	-121.123024	873.611694	382.562897	302.222504	866.257385	375.051147	100.395271	1032.254639	-628.683350	182.146484	852.515869	-605.297668	-18.443909
366.244659	2.144446	935.516663	395.652710	190.508362	929.543701	478.104431	-11.533465	494.914764	524.612915	181.479828	481.760742	501.124512	0.273074	77.387154	574.007202	157.798660	92.072197	422.615112	-55.466942	1402.897095	452.089020	251.386902	1395.996094	367.151611	100.686790	1381.279297	360.367004	103.978203	1655.873047	461.919373	-157.347427	1128.414795	500.984314	311.990936	1123.023804	393.731476	-121.158951	873.634277	382.668030	302.215698	866.269348	375.106537	100.401413	1032.276123	-628.615540	182.189499	852.540283	-605.245300	-18.431099
366.342834	2.147528	935.518921	395.737549	190.523544	929.554382	478.178589	-11.565989	494.928345	523.967712	180.544403	481.566956	501.129913	0.270394	77.399223	573.572205	157.485611	91.986687	422.637299	-55.469170	1402.922485	452.089996	251.407120	1396.043091	367.177002	100.681099	1381.283569	360.330933	103.986816	1655.890381	461.972931	-157.356354	1128.451660	501.002899	312.018036	1123.059082	393.825684	-121.169334	873.649353	382.755341	302.198761	866.271545	375.184967	100.407448	1032.281982	-628.580261	182.242081	852.533325	-605.234985	-18.390083
366.437958	2.164629	935.525391	395.812469	190.522568	929.544006	478.217133	-11.559303	494.921814	524.667175	181.501434	481.753845	501.144135	0.266069	77.414314	574.211487	157.979782	92.055779	422.665863	-55.478550	1402.926025	452.109863	251.393784	1396.048340	367.279541	100.772453	1381.337158	360.316437	104.007256	1655.888672	462.074036	-157.358444	1128.459961	501.057678	312.020874	1123.073975	393.940857	-121.186607	873.648193	382.838562	302.185944	866.299255	375.264465	100.425018	1032.279297	-628.585815	182.256241	852.530273	-605.231873	-18.366550
366.512054	2.183751	935.520447	395.886230	190.543610	929.555786	478.285889	-11.523904	494.903107	524.769287	181.522125	481.748108	501.162292	0.269626	77.387352	574.287170	158.018021	92.048813	422.729309	-55.465591	1402.930420	452.168762	251.420486	1396.058350	367.260773	100.679962	1381.286499	360.321533	104.024597	1655.875610	462.178650	-157.376099	1128.447266	501.121979	312.053925	1123.089233	394.101166	-121.204285	873.623535	382.932007	302.166168	866.304138	375.338104	100.436241	1032.283081	-628.585571	182.277527	852.495483	-605.187683	-18.346161
366.567474	2.155330	935.520630	395.961090	190.548645	929.541626	478.298187	-11.470096	494.877350	524.737610	181.460922	481.705414	501.177612	0.259547	77.359779	574.264038	157.969513	91.994034	422.806366	-55.475929	1402.890747	452.216858	251.410034	1396.044556	367.291565	100.674423	1381.289063	360.318787	104.021904	1655.841431	462.236725	-157.303741	1128.392334	501.194183	312.073578	1123.109497	393.901642	-121.151886	873.830994	383.033936	302.160492	866.296753	375.418488	100.429680	1032.276733	-628.582520	182.282883	852.500000	-605.163208	-18.342226
366.649780	2.154579	935.525391	396.053802	190.544006	929.570801	478.381531	-11.513908	494.856689	524.809204	181.472290	481.704193	501.189911	0.264161	77.334808	574.274292	157.975067	92.002365	422.842438	-55.464825	1402.875366	452.261139	251.414215	1396.067383	367.345551	100.669357	1381.293091	360.312653	104.028801	1655.839111	462.257080	-157.088684	1128.274292	501.257843	312.055023	1123.142334	393.190063	-120.879776	874.324036	383.123871	302.135895	866.298706	375.502716	100.415001	1032.294067	-628.555481	182.245468	852.489136	-605.109741	-18.367924
366.755829	2.168123	935.541870	396.137756	190.527313	929.560669	478.782990	-11.861185	494.957245	524.824646	181.498947	481.722382	501.413483	0.201827	77.365593	574.272095	157.979553	92.006966	422.885284	-55.458881	1402.890259	452.276642	251.441956	1396.091553	367.397980	100.678375	1381.300903	360.277130	104.048340	1655.843140	462.312775	-157.090973	1128.268799	501.298340	312.084106	1123.175171	393.261169	-120.915894	874.330078	383.211121	302.122040	866.309631	375.590210	100.428596	1032.296143	-628.543518	182.266800	852.505615	-605.101624	-18.334942
366.840607	2.200145	935.550232	396.214264	190.559753	929.586670	478.823853	-11.850545	494.967163	524.887695	181.574066	481.743317	501.384216	0.215971	77.384453	574.254578	157.993225	92.028305	422.908905	-55.452320	1402.899170	452.275696	251.456665	1396.117554	367.437897	100.687996	1381.299683	360.242188	104.068474	1655.850952	462.384399	-157.070999	1128.318970	501.408936	312.194305	1123.215454	393.363922	-120.918091	874.326416	383.280762	301.924561	866.381714	375.658569	100.453133	1032.312988	-628.515930	182.345108	852.522461	-605.087646	-18.286242
366.933685	2.218158	935.539429	396.291809	190.600006	929.596619	478.852692	-11.848530	494.984009	524.897705	181.564224	481.738373	501.360840	0.234058	77.380035	574.225525	157.971725	92.024483	422.954071	-55.448345	1402.898071	452.311249	251.472351	1396.122925	367.483002	100.709312	1381.309082	360.223755	104.070145	1655.844727	462.560852	-157.367279	1128.448242	501.453674	312.183899	1123.194702	394.590210	-121.261726	873.659119	383.364044	301.917358	866.373718	375.730011	100.472450	1032.312134	-628.512024	182.358078	852.519165	-605.067505	-18.276100
366.988007	2.218193	935.568359	396.360504	190.599915	929.606812	478.881836	-11.810457	494.958649	524.933838	181.553284	481.699615	501.371582	0.239430	77.385681	574.274414	157.993546	92.007332	423.044250	-55.457539	1402.905029	452.387360	251.473526	1396.097656	367.418579	100.845886	1381.304810	360.224548	104.068504	1655.824463	462.648468	-157.271164	1128.422974	501.545654	312.185760	1123.177124	394.462158	-121.220261	873.810730	383.460083	301.899841	866.359619	375.811615	100.479706	1032.332520	-628.509705	182.401001	852.527893	-605.039978	-18.258430
367.061371	2.252758	935.578369	396.395233	190.604340	929.621399	478.955170	-11.788724	494.966858	524.936890	181.528854	481.677795	501.407654	0.240206	77.375793	574.077454	157.802750	91.985329	423.105682	-55.447441	1402.897217	452.459015	251.477066	1396.082764	367.480438	100.863098	1381.306152	360.229614	104.068565	1655.801147	462.749847	-157.248016	1128.419312	501.635956	312.163788	1123.166260	394.524353	-121.215866	873.846069	383.564667	301.890503	866.342102	375.885529	100.493164	1032.346313	-628.479675	182.427917	852.516052	-604.982300	-18.210548
367.209106	2.161083	935.569580	396.682587	190.408997	929.535583	479.061279	-11.818075	494.981140	525.006531	181.542526	481.630768	501.471283	0.233212	77.362984	574.108337	157.818802	91.987640	423.177429	-55.432072	1402.899292	452.547455	251.475586	1396.065308	367.552460	100.870819	1381.312622	360.229034	104.081215	1655.782715	462.855865	-157.219177	1128.397583	501.732208	312.171448	1123.158081	394.618073	-121.187347	873.844788	383.655151	301.888733	866.336243	376.070557	100.401993	1032.294922	-628.503723	182.412354	852.496887	-604.981323	-18.204201
367.300659	2.170519	935.577026	396.748260	190.411179	929.525879	479.086395	-11.812848	494.936768	524.980164	181.512161	481.641754	501.459625	0.232019	77.341484	574.058655	157.768753	91.971222	423.232300	-55.408455	1402.900024	452.587738	251.514557	1396.087769	367.628265	100.882675	1381.310181	360.210602	104.096725	1655.784424	462.936676	-157.191483	1128.409790	501.798492	312.184418	1123.176025	394.728577	-121.168777	873.839600	383.765106	301.908264	866.329407	376.144623	100.416962	1032.293091	-628.494324	182.460312	852.527527	-604.950195	-18.153450
367.381042	2.203094	935.585510	396.837036	190.396744	929.531128	479.110199	-11.792953	494.925690	525.020935	181.560059	481.671173	501.431335	0.231190	77.324608	574.034302	157.768967	92.009598	423.273651	-55.399044	1402.935303	452.627930	251.522675	1396.107422	367.673615	100.901566	1381.330811	360.181091	104.116364	1655.795166	462.985565	-157.201599	1128.413452	501.863800	312.192444	1123.179688	394.807953	-121.141449	873.860779	383.829468	301.901184	866.337097	376.221313	100.430229	1032.299438	-628.503540	182.420074	852.511353	-604.949097	-18.151407
367.459442	2.202030	935.587341	396.918976	190.416946	929.541809	479.156799	-11.809803	494.950409	525.048523	181.607056	481.650238	501.403290	0.227506	77.354469	574.016479	157.785904	91.964134	423.308899	-55.367413	1402.938477	452.696472	251.551392	1396.121826	367.750061	100.891594	1381.340820	360.164185	104.122551	1655.785645	463.073486	-157.178925	1128.450439	501.943024	312.183624	1123.176270	394.865723	-121.114670	873.883911	383.939941	301.935272	866.319519	376.300629	100.434898	1032.305786	-628.511963	182.448563	852.502502	-604.953491	-18.138880
367.519104	2.192678	935.602600	396.979004	190.414413	929.542114	479.190552	-11.783909	494.965271	525.070190	181.605347	481.629791	501.396637	0.230785	77.348824	573.980225	157.780289	91.973930	423.390900	-55.357418	1402.954712	452.751862	251.563660	1396.097168	367.835114	100.922157	1381.336914	360.156372	104.127838	1655.778687	463.152618	-157.174591	1128.472168	502.019928	312.189667	1123.175415	394.957367	-121.091530	873.914856	384.025177	301.933350	866.310608	376.367920	100.435593	1032.313721	-628.494446	182.531311	852.502747	-604.942444	-18.118443
367.532623	2.364455	935.600281	396.777557	190.733383	929.681641	479.230530	-11.727798	494.972809	525.128906	181.630997	481.640717	501.424438	0.229754	77.353325	574.038208	157.799774	91.962944	423.454865	-55.355324	1402.959717	452.838593	251.572006	1396.089478	367.898682	100.952301	1381.342407	360.156982	104.141281	1655.754028	463.236359	-157.158188	1128.495605	502.117676	312.162628	1123.158936	395.033264	-121.045471	873.922424	384.148041	301.957367	866.294312	376.323792	100.588371	1032.389038	-628.486267	182.519501	852.510132	-604.904724	-18.103354
367.612457	2.371703	935.613708	396.848663	190.737976	929.692139	479.255005	-11.719959	494.946350	525.121643	181.592178	481.640686	501.443970	0.222604	77.358002	574.080933	157.840149	91.976624	423.530334	-55.304794	1402.950317	452.935211	251.603256	1396.088867	367.967865	100.936974	1381.338501	360.174988	104.156883	1655.756348	463.362701	-157.103302	1128.480713	502.191650	312.174469	1123.171753	395.112335	-121.017166	873.930420	384.241211	301.957703	866.308472	376.400055	100.595528	1032.401001	-628.467590	182.596695	852.546387	-604.870911	-18.062525
367.698975	2.425863	935.596436	396.909790	190.790283	929.709351	479.301971	-11.689108	494.929932	525.151001	181.626053	481.664337	501.405212	0.255089	77.320107	574.062805	157.809540	91.958435	423.570038	-55.306538	1402.960693	452.983826	251.599808	1396.102051	368.032288	100.987839	1381.377563	360.181213	104.185257	1655.755127	463.423065	-157.089783	1128.477295	502.285858	312.213226	1123.187012	395.179718	-120.975586	873.905640	384.335266	301.965118	866.307190	376.469147	100.630486	1032.401367	-628.504089	182.569748	852.521545	-604.875183	-18.053722
367.770020	2.420902	935.612976	396.973602	190.764130	929.697937	479.325165	-11.679790	494.922913	525.175598	181.629227	481.644348	501.393311	0.236704	77.313583	574.056091	157.795044	91.975487	423.636322	-55.290958	1402.967896	453.034515	251.611267	1396.120850	368.106140	100.991714	1381.378296	360.171661	104.210075	1655.755859	463.470428	-157.085602	1128.477173	502.371429	312.238770	1123.202881	395.249847	-120.957909	873.898621	384.464111	302.005646	866.306580	376.538971	100.629585	1032.403564	-628.511475	182.571472	852.521729	-604.887939	-18.008816
367.906891	2.308097	935.640625	397.309174	190.475296	929.584290	479.345306	-11.638544	494.929169	525.213806	181.630524	481.589752	501.402771	0.238992	77.319511	574.006226	157.779709	91.940987	423.685669	-55.264198	1402.955566	453.087250	251.636765	1396.144165	368.178864	100.997993	1381.375000	360.172028	104.236076	1655.757935	463.530945	-157.062393	1128.478638	502.443695	312.258301	1123.209839	395.297394	-120.944275	873.895691	384.569092	302.017609	866.284302	376.745148	100.518127	1032.355103	-628.506592	182.612961	852.505432	-604.878357	-17.993668
367.900024	2.454810	935.632813	397.108154	190.803772	929.703003	479.404236	-11.654586	494.916351	525.273071	181.688339	481.642059	501.388672	0.241118	77.319725	574.072510	157.813889	91.923149	423.749084	-55.258785	1402.949463	453.136627	251.636688	1396.125977	368.234467	101.008881	1381.394287	360.188171	104.251869	1655.732422	463.586700	-157.049133	1128.496216	502.541992	312.268524	1123.213013	395.385498	-120.960564	873.893677	384.679474	302.029846	866.279602	376.691589	100.671074	1032.416992	-628.518982	182.648300	852.499023	-604.883972	-17.979940
367.980042	2.503412	935.633606	397.179901	190.860382	929.736206	479.501862	-11.679908	494.938110	525.288330	181.708878	481.616455	501.437317	0.238520	77.321381	574.094666	157.831284	91.924042	423.818298	-55.231834	1402.967529	453.203644	251.672470	1396.111938	368.293823	101.039200	1381.385376	360.220398	104.284126	1655.718750	463.645813	-156.994873	1128.484253	502.583313	312.274963	1123.203369	395.382202	-120.899254	873.924438	384.781921	302.248138	866.217224	376.766327	100.706284	1032.434570	-628.519409	182.688354	852.515808	-604.853149	-17.930916
368.092590	2.508429	935.651855	397.293182	190.835373	929.723633	479.470795	-11.559139	494.913849	525.293884	181.671585	481.589844	501.390472	0.263621	77.306931	574.090759	157.822037	91.918282	423.875854	-55.223057	1402.967896	453.262360	251.674469	1396.117432	368.347656	101.053185	1381.385010	360.235168	104.307007	1655.707031	463.743439	-157.085526	1128.542480	502.665558	312.265839	1123.223022	395.887482	-121.008942	873.626099	384.902100	302.286804	866.221130	376.864136	100.715569	1032.435791	-628.504028	182.704254	852.529602	-604.815735	-17.910742
368.137695	2.535624	935.655579	397.345001	190.838150	929.727661	479.498352	-11.550479	494.916992	525.281433	181.668411	481.593872	501.405975	0.247170	77.302612	574.080505	157.805130	91.927727	423.936493	-55.229542	1402.973633	453.311890	251.670013	1396.121948	368.393921	101.064079	1381.387939	360.253479	104.343193	1655.715210	463.792450	-157.081207	1128.547607	502.750305	312.292114	1123.235718	395.940247	-120.983482	873.618469	384.999268	302.303436	866.217773	376.919952	100.729973	1032.440186	-628.543640	182.723755	852.540344	-604.832092	-17.885630
368.199646	2.539186	935.664490	397.416779	190.869858	929.735107	479.559113	-11.552761	494.926239	525.332031	181.716537	481.617920	501.387573	0.247457	77.307556	574.070618	157.783997	91.912994	423.997314	-55.211254	1402.992554	453.350372	251.698212	1396.142334	368.443390	101.096901	1381.397583	360.250946	104.356697	1655.724487	463.833832	-157.065384	1128.545654	502.826385	312.329163	1123.277710	395.970123	-120.975647	873.653381	385.103455	302.324341	866.226013	376.992340	100.747269	1032.448608	-628.594971	182.720123	852.522278	-604.863892	-17.890881
368.391083	2.424978	935.668091	397.776154	190.588501	929.607422	479.644806	-11.609195	494.954529	525.393494	181.763779	481.550842	501.406616	0.239071	77.309998	574.069458	157.812424	91.919350	424.042725	-55.208733	1402.976318	453.370270	251.714615	1396.167847	368.551880	101.170036	1381.442627	360.261414	104.383980	1655.733154	463.871704	-157.044022	1128.535278	502.891479	312.344086	1123.304199	395.996765	-120.943222	873.665405	385.212799	302.361816	866.242126	377.213440	100.636147	1032.379883	-628.596558	182.741257	852.520447	-604.849548	-17.841959
368.459686	2.447583	935.683594	397.849945	190.610168	929.628906	479.696106	-11.601769	494.950134	525.403381	181.774796	481.564423	501.404510	0.244930	77.314697	574.053772	157.794678	91.900848	424.075928	-55.184055	1402.984131	453.426849	251.739594	1396.183350	368.582794	101.189476	1381.464233	360.290527	104.416382	1655.743286	463.925018	-157.038177	1128.547974	502.939941	312.369904	1123.292847	396.030487	-120.919121	873.685852	385.317322	302.402954	866.246582	377.291595	100.654198	1032.398926	-628.644897	182.735687	852.519653	-604.866089	-17.817638
368.528534	2.446902	935.712891	397.931671	190.626251	929.628967	479.774963	-11.592322	494.963226	525.444153	181.787094	481.541565	501.447693	0.279067	77.302536	574.077209	157.786926	91.897362	424.131744	-55.169441	1402.995728	453.494232	251.746994	1396.179199	368.627197	101.224960	1381.457153	360.318604	104.448608	1655.736572	463.982452	-157.009338	1128.545288	503.029816	312.373932	1123.300171	396.087921	-120.898354	873.674561	385.415039	302.430176	866.250244	377.378174	100.675667	1032.413696	-628.653320	182.827652	852.538940	-604.865479	-17.766144
368.589935	2.491388	935.712097	398.002655	190.676636	929.629272	479.812836	-11.558200	494.939270	525.464111	181.798965	481.495728	501.462555	0.257988	77.299866	574.089966	157.801605	91.910301	424.169098	-55.127888	1402.984985	453.506134	251.797897	1396.169556	368.798218	101.127831	1381.449829	360.348572	104.468628	1655.722168	464.032135	-156.984619	1128.525879	503.100220	312.395752	1123.309692	396.147247	-120.867035	873.653931	385.513580	302.441101	866.234070	377.442627	100.722969	1032.413330	-628.672668	182.864471	852.521729	-604.877014	-17.716888
368.577209	2.611506	935.719971	397.807861	190.989334	929.756226	479.802948	-11.464867	494.935913	525.497253	181.802979	481.563568	501.419006	0.291175	77.293045	574.108582	157.803070	91.877480	424.236694	-55.131252	1402.993530	453.569336	251.807877	1396.192749	368.724915	101.260139	1381.473877	360.369263	104.497169	1655.727295	464.082825	-156.970779	1128.552856	503.192902	312.443451	1123.312256	396.177979	-120.831390	873.666870	385.609100	302.254700	866.277344	377.393311	100.858208	1032.487305	-628.676697	182.885406	852.521912	-604.835571	-17.734619
368.660583	2.664350	935.731445	397.892426	191.074905	929.784607	479.858612	-11.465235	494.946777	525.505188	181.817459	481.579132	501.408691	0.258649	77.289421	574.083923	157.792358	91.893288	424.300323	-55.118488	1402.991821	453.592407	251.811676	1396.198853	368.753571	101.293198	1381.457886	360.382965	104.521332	1655.745850	464.123596	-156.934250	1128.560303	503.236450	312.454926	1123.343262	396.225708	-120.788116	873.701660	385.678131	302.302856	866.284058	377.468292	100.919174	1032.507080	-628.694458	182.923157	852.534668	-604.834167	-17.669807
368.840271	2.567623	935.751770	398.258026	190.773880	929.672546	479.967834	-11.526772	494.964905	525.581848	181.884460	481.549438	501.485077	0.231747	77.314316	574.069092	157.793015	91.903358	424.329620	-55.087029	1403.021851	453.640350	251.843155	1396.206543	368.796417	101.305687	1381.487427	360.396912	104.541077	1655.765503	464.165527	-156.941055	1128.597656	503.275574	312.481018	1123.387451	396.267609	-120.761696	873.742859	385.767822	302.329895	866.292664	377.690948	100.808182	1032.454590	-628.708313	182.953217	852.532532	-604.838013	-17.665190
368.929657	2.586470	935.753418	398.351624	190.802124	929.669495	480.019043	-11.502686	494.988892	525.621216	181.903000	481.565643	501.466644	0.233743	77.325569	574.114929	157.805893	91.897331	424.392853	-55.057259	1403.043701	453.672089	251.866241	1396.230713	368.831024	101.319122	1381.507813	360.414612	104.560913	1655.772583	464.203308	-156.916794	1128.614014	503.339569	312.509521	1123.377197	396.336792	-120.744225	873.753174	385.850037	302.347687	866.299683	377.770111	100.836060	1032.453003	-628.725586	183.003754	852.558838	-604.850769	-17.607189
368.994446	2.623291	935.760803	398.419983	190.815689	929.690796	480.044464	-11.466286	494.953827	525.668274	181.922165	481.530518	501.460175	0.262848	77.307449	574.100891	157.826050	91.887527	424.428345	-55.042751	1403.050049	453.712891	251.885117	1396.237305	368.870331	101.352333	1381.508911	360.454926	104.582016	1655.768188	464.267761	-156.853470	1128.608887	503.408386	312.519867	1123.385864	396.410126	-120.707268	873.752197	385.945190	302.382019	866.296997	377.852173	100.852104	1032.468628	-628.714172	182.987579	852.555237	-604.846191	-17.579762
368.977936	2.773259	935.775146	398.230225	191.150909	929.821045	480.061005	-11.418611	494.944061	525.739136	181.979355	481.591858	501.486328	0.247441	77.283653	574.138000	157.837540	91.886086	424.465881	-55.007957	1403.041382	453.766296	251.922104	1396.245850	368.915192	101.371498	1381.508301	360.485077	104.618309	1655.761719	464.295593	-156.878403	1128.609863	503.665344	313.118256	1123.541504	396.493988	-120.697708	873.759521	386.034088	302.412476	866.327087	377.812622	101.014244	1032.547974	-628.718079	183.001495	852.521729	-604.862061	-17.569443
369.069153	2.820625	935.775330	398.295898	191.183914	929.816162	480.098602	-11.396229	494.926453	525.763794	181.941666	481.585083	501.483948	0.259674	77.269852	574.092529	157.828537	91.876266	424.484283	-54.976700	1403.058594	453.795288	251.950684	1396.236572	368.963135	101.409935	1381.513062	360.504608	104.639267	1655.777710	464.352509	-156.822357	1128.600952	503.546631	312.620605	1123.405640	396.553040	-120.650223	873.745789	386.093811	302.420258	866.290222	377.884521	101.057625	1032.545044	-628.744446	183.039307	852.525940	-604.896729	-17.534151
369.153015	2.825741	935.789673	398.382690	191.197952	929.820129	480.187775	-11.419465	494.949341	525.804993	182.013290	481.609344	501.513885	0.250164	77.260880	574.102844	157.821548	91.864662	424.512756	-54.964973	1403.064575	453.828522	251.983780	1396.245728	368.980530	101.445580	1381.518066	360.506592	104.655396	1655.782837	464.335297	-156.693726	1128.568237	503.587677	312.651398	1123.399414	396.238281	-120.540092	873.999695	386.154419	302.446259	866.296814	377.966278	101.073135	1032.553833	-628.758484	183.092285	852.524902	-604.882446	-17.501057
369.309631	2.747493	935.796265	398.710907	190.898376	929.693542	480.321655	-11.482110	494.977814	525.823975	182.012573	481.528564	501.546936	0.241814	77.283531	574.131653	157.824234	91.854889	424.538788	-54.925686	1403.077881	453.853271	252.005753	1396.262573	369.021057	101.463882	1381.507446	360.521759	104.680389	1655.786499	464.360748	-156.676071	1128.591675	503.635742	312.669403	1123.405273	396.266815	-120.499039	874.030273	386.221100	302.457733	866.298218	378.155670	100.972969	1032.487061	-628.706421	183.150269	852.527771	-604.857666	-17.482449
369.396790	2.771120	935.801575	398.802704	190.897949	929.696594	480.326263	-11.469834	494.989655	525.878113	182.025955	481.506805	501.507416	0.265487	77.293549	574.088135	157.838364	91.858978	424.600220	-54.913200	1403.074829	453.907806	252.023727	1396.253662	369.070221	101.491386	1381.524536	360.537415	104.701416	1655.796997	464.439209	-156.666153	1128.609863	503.688965	312.689087	1123.411987	396.380249	-120.487244	874.008911	386.281677	302.489105	866.297852	378.230316	100.988716	1032.490234	-628.701538	183.153458	852.520508	-604.872375	-17.440014
369.489532	2.829420	935.805115	398.885193	190.944656	929.700073	480.376953	-11.438471	494.980103	525.911316	182.050797	481.517334	501.517517	0.267002	77.271454	574.115723	157.829926	91.860809	424.628082	-54.879112	1403.075195	453.959198	252.046036	1396.249878	369.110596	101.513023	1381.514038	360.563293	104.716591	1655.793213	464.491028	-156.624908	1128.626831	503.757690	312.718414	1123.399292	396.464600	-120.477989	874.021362	386.356415	302.506012	866.292542	378.320557	101.040771	1032.493896	-628.691284	183.182037	852.514893	-604.869690	-17.430042
369.476440	2.987953	935.823242	398.711151	191.257278	929.829346	480.398682	-11.364809	494.972961	525.937866	182.079666	481.541016	501.504669	0.286144	77.249626	574.124390	157.848587	91.841553	424.658691	-54.841740	1403.093384	454.002197	252.075226	1396.256348	369.154205	101.541183	1381.536011	360.576752	104.735489	1655.796753	464.582153	-156.681442	1128.648804	503.805725	312.730225	1123.432739	396.889832	-120.510963	873.798096	386.407928	302.521423	866.320740	378.273773	101.201988	1032.573364	-628.654968	183.242752	852.532715	-604.847778	-17.406942
369.618896	2.912020	935.811707	399.015594	191.026596	929.725220	480.449341	-11.384786	494.972382	525.970886	182.115021	481.516785	501.507935	0.268150	77.264610	574.144897	157.841949	91.839256	424.691437	-54.820961	1403.090088	454.057159	252.131042	1396.299194	369.113983	101.513817	1381.504517	360.579041	104.763245	1655.804443	464.632904	-156.643005	1128.659790	504.038818	313.301025	1123.586426	396.956268	-120.477165	873.790344	386.499390	302.548920	866.354431	378.458923	101.111954	1032.510742	-628.645386	183.249542	852.520813	-604.846313	-17.350050
369.688202	2.936133	935.837463	399.087280	191.054016	929.730774	480.912811	-11.757261	495.093018	525.982849	182.109634	481.508972	501.786072	0.218975	77.299446	574.153015	157.828812	91.848228	424.677307	-54.758652	1403.106689	454.066833	252.186661	1396.315918	369.284424	101.414764	1381.516113	360.581543	104.794121	1655.804443	464.637939	-156.524078	1128.629639	503.907623	312.777710	1123.483032	396.630066	-120.350471	874.051697	386.516266	302.556671	866.341248	378.523682	101.149323	1032.525513	-628.870422	183.264526	852.714478	-604.846924	-17.349251
369.691132	3.099350	935.840942	398.954132	191.333618	929.824585	480.930084	-11.732126	495.092773	525.994812	182.112335	481.545715	501.771423	0.220397	77.302765	573.586182	157.378738	91.659836	424.719147	-54.727097	1403.116699	454.102539	252.222885	1396.332275	369.323456	101.454628	1381.523926	360.568542	104.816452	1655.811768	464.674866	-156.488464	1128.647705	503.942780	312.793762	1123.488892	396.699615	-120.334908	874.059753	386.559052	302.575562	866.362732	378.497284	101.310196	1032.578979	-628.609192	183.246368	852.497437	-604.858704	-17.334347
369.754425	3.122647	935.851196	399.015381	191.362091	929.838440	480.943939	-11.666862	495.083313	526.027710	182.117844	481.511047	501.748352	0.225208	77.307343	573.543579	157.350189	91.635002	424.766235	-54.723743	1403.137207	454.169525	252.198792	1396.343506	369.238495	101.614120	1381.529541	360.569366	104.841606	1655.816650	464.734283	-156.454681	1128.670410	503.947266	312.766693	1123.479004	396.773895	-120.296593	874.069824	386.614929	302.782257	866.317261	378.562653	101.333511	1032.591309	-628.808716	183.299393	852.700439	-604.843994	-17.304073
369.835602	3.141280	935.835205	399.128082	191.394669	929.849060	480.568726	-11.260340	494.942871	526.087830	182.153336	481.531281	501.490265	0.264845	77.254494	574.103149	157.794281	91.797142	424.808502	-54.711552	1403.144287	454.219299	252.243774	1396.330200	369.271149	101.657028	1381.539917	360.578552	104.860580	1655.805298	464.790863	-156.398102	1128.637817	504.012146	312.775452	1123.483398	396.831879	-120.241707	874.092651	386.659760	302.804321	866.319214	378.644196	101.348091	1032.588135	-628.795227	183.312775	852.704102	-604.845459	-17.287689
369.904999	3.180059	935.855652	399.192017	191.387558	929.853455	480.602356	-11.216258	494.938751	526.138184	182.189178	481.516724	501.526917	0.252677	77.246262	573.558167	157.349182	91.616051	424.853058	-54.673351	1403.141113	454.271332	252.248428	1396.354126	369.315918	101.667244	1381.549805	360.570953	104.896141	1655.799438	464.861420	-156.373581	1128.667725	504.053711	312.807190	1123.501465	396.920258	-120.232407	874.078796	386.714844	302.807800	866.344971	378.716736	101.372307	1032.600586	-628.507507	183.347763	852.512085	-604.791016	-17.252949
369.956451	3.214692	935.844482	399.269501	191.452026	929.872253	480.627411	-11.183826	494.957428	526.160950	182.206161	481.532928	501.545380	0.258598	77.260460	574.164063	157.831406	91.822250	424.894531	-54.608772	1403.140259	454.295166	252.299805	1396.363403	369.358307	101.687447	1381.554077	360.561951	104.920013	1655.801758	464.906677	-156.298050	1128.659302	504.082703	312.846405	1123.522583	396.910126	-120.154526	874.116272	386.761353	302.836304	866.363708	378.778748	101.406578	1032.604858	-628.702942	183.394653	852.723022	-604.776489	-17.219334
370.021179	3.228574	935.863708	399.335449	191.448181	929.866272	480.656342	-11.196074	494.983948	526.151062	182.178207	481.539154	501.537537	0.263738	77.263535	574.159973	157.843185	91.825798	424.924744	-54.596947	1403.146729	454.326569	252.337463	1396.396362	369.381927	101.722168	1381.565063	360.538513	104.951637	1655.794312	464.949463	-156.298935	1128.690063	504.128998	312.868225	1123.542969	397.035065	-120.192848	874.094910	386.792511	302.846191	866.375916	378.837769	101.426331	1032.610596	-628.656128	183.403549	852.712830	-604.732178	-17.205393
370.107635	3.264916	935.877136	399.430328	191.471283	929.878052	480.681885	-11.151887	494.972809	526.259399	182.280472	481.550903	501.474396	0.288567	77.243370	574.169617	157.882828	91.838905	424.946075	-54.568832	1403.158813	454.347351	252.384140	1396.391724	369.419495	101.742386	1381.557373	360.522308	104.977890	1655.800537	464.983490	-156.261490	1128.702271	504.170868	312.930634	1123.539551	397.083313	-120.143692	874.086548	386.815216	302.864075	866.367188	378.917969	101.459061	1032.622437	-628.623108	183.422760	852.690491	-604.745850	-17.176796
370.150513	3.298391	935.872742	399.473816	191.554886	929.875244	480.710175	-11.150852	494.984039	526.275696	182.274826	481.525635	501.486084	0.275669	77.258575	573.604797	157.451538	91.648560	424.978363	-54.533913	1403.152588	454.360229	252.401291	1396.414063	369.456360	101.782417	1381.556396	360.503174	105.000465	1655.793701	465.030273	-156.230453	1128.712769	504.186096	312.962524	1123.548706	397.142792	-120.129066	874.096375	386.867310	302.881561	866.379089	378.969086	101.514488	1032.619385	-628.592834	183.471100	852.706238	-604.734619	-17.161402
370.195465	3.326010	935.877441	399.533234	191.539825	929.857056	480.735168	-11.109524	494.979584	526.252808	182.246277	481.507202	501.524689	0.288990	77.249908	574.129761	157.847183	91.770828	425.025299	-54.499249	1403.150757	454.400879	252.447525	1396.404785	369.480286	101.801521	1381.557251	360.488647	105.030792	1655.781982	465.103638	-156.171814	1128.685181	504.235870	313.008484	1123.549927	397.196320	-120.068535	874.091370	386.887451	302.696106	866.444641	379.023712	101.533882	1032.612305	-628.576355	183.462921	852.674011	-604.722107	-17.156858
370.266052	3.363793	935.892273	399.583588	191.605942	929.879944	480.786041	-11.104435	494.957886	526.279297	182.251434	481.499847	501.557007	0.285221	77.223862	574.148682	157.836685	91.780312	425.055603	-54.468540	1403.159180	454.442566	252.479904	1396.407227	369.521912	101.839424	1381.567993	360.472351	105.060562	1655.773438	465.163605	-156.142151	1128.703491	504.258423	312.993866	1123.537476	397.263062	-120.049194	874.086853	386.938721	302.901947	866.396606	379.098114	101.578171	1032.632324	-628.581543	183.502960	852.682007	-604.697083	-17.131622
370.328613	3.398993	935.896301	399.641205	191.626373	929.884399	480.491882	-10.455947	494.941833	526.328674	182.290619	481.500305	501.343109	0.306309	77.194809	574.143616	157.832138	91.779648	425.090729	-54.438148	1403.151978	454.468811	252.506424	1396.409302	369.572449	101.870438	1381.573853	360.452240	105.086960	1655.772217	465.219116	-156.093185	1128.713013	504.301514	313.050293	1123.565308	397.324341	-120.008575	874.100769	386.985352	302.916687	866.395569	379.157166	101.606094	1032.636475	-628.547913	183.503220	852.679382	-604.685425	-17.102142
370.376831	3.441246	935.898743	399.707397	191.693954	929.906799	480.513611	-10.456578	494.939270	526.380066	182.352600	481.529175	501.300293	0.326345	77.191284	574.159058	157.861938	91.781906	425.119385	-54.415512	1403.172119	454.485931	252.542053	1396.423340	369.594330	101.910332	1381.580322	360.420715	105.108078	1655.773804	465.248657	-156.085602	1128.722656	504.347656	313.066711	1123.571045	397.381805	-119.987305	874.094788	387.030243	302.936188	866.399963	379.214020	101.650505	1032.649292	-628.508911	183.529633	852.671631	-604.667847	-17.099979
370.440125	3.441271	935.919800	399.794128	191.711166	929.895996	480.883148	-11.083216	494.992432	526.415649	182.374222	481.542114	501.494019	0.298540	77.246643	574.130615	157.823608	91.796326	425.151947	-54.375710	1403.169800	454.500793	252.577423	1396.442627	369.615540	101.930840	1381.591919	360.389160	105.135109	1655.778931	465.288971	-156.065933	1128.727905	504.382050	313.105896	1123.598267	397.461487	-119.969093	874.080688	387.089417	302.958832	866.409180	379.275757	101.678368	1032.652832	-628.252197	183.520416	852.465576	-604.653748	-17.099663
370.501007	3.485204	935.927551	399.846741	191.724457	929.896057	480.914795	-11.033386	494.978912	526.423828	182.359879	481.534821	501.531952	0.284512	77.248291	574.153503	157.839188	91.786392	425.191223	-54.347363	1403.168335	454.523071	252.617249	1396.459106	369.631073	101.973740	1381.587036	360.368866	105.170273	1655.764648	465.364655	-156.119141	1128.781006	504.404694	313.135651	1123.611084	397.878479	-120.030090	873.837830	387.123260	302.976898	866.411621	379.320343	101.713341	1032.655762	-628.209778	183.576813	852.478943	-604.618225	-17.059065
370.552673	3.552962	935.904236	399.877502	191.803482	929.914185	480.865997	-10.947461	494.952972	526.436279	182.391144	481.502411	501.529327	0.288103	77.218628	574.325989	157.956635	91.773262	425.210297	-54.291805	1403.167236	454.546692	252.654938	1396.442993	369.686707	102.002380	1381.583618	360.349792	105.200470	1655.759521	465.434784	-156.055588	1128.779785	504.418610	313.147003	1123.593384	397.935272	-119.979156	873.816467	387.158997	303.007355	866.421692	379.367462	101.763008	1032.654541	-628.216675	183.576813	852.460510	-604.603394	-17.047510
370.606812	3.581282	935.905640	399.940735	191.799591	929.883423	480.877167	-10.888845	494.936157	526.429871	182.353378	481.475250	501.501465	0.307295	77.198204	574.352051	157.994507	91.749794	425.272003	-54.281754	1403.173584	454.580444	252.687286	1396.445068	369.704041	102.014908	1381.589478	360.332764	105.228966	1655.743164	465.483612	-156.014648	1128.769897	504.444641	313.179626	1123.597412	398.001648	-119.939774	873.807251	387.197357	303.035126	866.412537	379.428589	101.792831	1032.639282	-628.196899	183.543793	852.442444	-604.587097	-17.054350
370.676300	3.615823	935.910461	400.010712	191.855621	929.884521	480.925598	-10.904026	494.938141	526.481934	182.397736	481.464478	501.499207	0.310715	77.206841	574.357605	157.977936	91.756508	425.303192	-54.252380	1403.175415	454.594421	252.721130	1396.473877	369.715088	102.060547	1381.604858	360.314697	105.252060	1655.745117	465.529816	-155.996048	1128.769653	504.476898	313.194855	1123.616821	398.055328	-119.896408	873.809448	387.254944	303.030518	866.412048	379.489532	101.840988	1032.641602	-628.160156	183.583847	852.442688	-604.557983	-17.015545
370.696381	3.592752	935.952026	400.066132	191.827835	929.873413	480.937836	-10.880437	494.929352	526.494385	182.414383	481.470459	501.483612	0.336802	77.177567	574.339111	157.972794	91.773666	425.315552	-54.215122	1403.173828	454.595032	252.720871	1396.474365	369.743042	102.093033	1381.609253	360.292297	105.279388	1655.751099	465.569336	-155.959610	1128.801147	504.707275	313.797546	1123.764038	398.101288	-119.892036	873.808594	387.316467	303.069458	866.434998	379.532471	101.843842	1032.655884	-628.132446	183.577271	852.419617	-604.569641	-17.029341
370.765381	3.632876	935.966187	400.153503	191.848633	929.901489	480.935699	-10.884509	494.947327	526.552246	182.452606	481.503204	501.489624	0.336959	77.222954	574.343506	157.983826	91.755478	425.345703	-54.172085	1403.189819	454.610504	252.787308	1396.509155	369.780426	102.113312	1381.611206	360.248749	105.320045	1655.758301	465.553223	-155.827667	1128.769653	504.717285	313.831360	1123.809570	397.764801	-119.760109	874.092651	387.356445	303.110870	866.465576	379.596619	101.870079	1032.676392	-628.099060	183.546234	852.419495	-604.546326	-17.034239
370.825897	3.712178	935.973206	400.193054	191.913788	929.907776	480.958618	-10.847486	494.973694	526.570862	182.504532	481.493286	501.490692	0.310173	77.213753	574.314270	157.977661	91.781471	425.348907	-54.131668	1403.201904	454.598328	252.823822	1396.526489	369.797333	102.168152	1381.623901	360.226227	105.373810	1655.772461	465.519714	-155.606232	1128.721680	504.555695	313.309387	1123.677368	397.050659	-119.406990	874.601257	387.398804	303.145142	866.465942	379.635315	101.944138	1032.682251	-628.085938	183.581253	852.440491	-604.546326	-17.020168
370.912415	3.698665	935.972595	400.362640	191.794189	929.849548	481.029144	-10.857363	494.976471	526.590881	182.524811	481.447357	501.524506	0.300370	77.236954	574.167114	157.887024	91.748306	425.376404	-54.091846	1403.228882	454.614899	252.861938	1396.533447	369.789886	102.205894	1381.637451	360.204865	105.402359	1655.763306	465.576508	-155.554077	1128.719482	504.574982	313.362183	1123.692627	397.109497	-119.400887	874.625305	387.427795	303.167694	866.464050	379.739929	101.916580	1032.649902	-628.068542	183.602127	852.442139	-604.542786	-17.000782
370.933014	3.777432	935.980652	400.312866	191.983795	929.908630	481.020538	-10.843980	494.988007	526.603027	182.499710	481.455536	501.547821	0.294807	77.223907	574.122925	157.835312	91.738602	425.382172	-54.066399	1403.236206	454.622345	252.885254	1396.531006	369.816406	102.230400	1381.635620	360.194550	105.430122	1655.758057	465.631287	-155.533325	1128.733887	504.605713	313.381744	1123.677856	397.189667	-119.372871	874.603027	387.496063	303.204620	866.458862	379.738190	102.017159	1032.685547	-628.051147	183.627274	852.434692	-604.554077	-16.992785
370.994110	3.773121	935.969299	400.451935	191.919312	929.858459	481.055511	-10.805346	494.948883	526.643372	182.541107	481.423492	501.520782	0.331874	77.209038	574.167297	157.873795	91.740303	425.381866	-54.050377	1403.228394	454.618896	252.906296	1396.546387	369.819000	102.272446	1381.636353	360.186890	105.446266	1655.743408	465.666016	-155.499496	1128.742188	504.653564	313.426636	1123.716309	397.241272	-119.338982	874.616943	387.554932	303.226257	866.463074	379.816559	102.010429	1032.652344	-628.016663	183.601822	852.430481	-604.533325	-17.014050
371.056396	3.801334	935.973389	400.485931	191.929138	929.859131	481.078339	-10.799770	494.944458	526.681274	182.546021	481.439972	501.496002	0.338424	77.185799	574.223633	157.898224	91.729385	425.392517	-54.010403	1403.228882	454.636597	252.952408	1396.539429	369.807617	102.312172	1381.645752	360.169128	105.481735	1655.739990	465.703003	-155.466705	1128.733521	504.677979	313.465790	1123.702271	397.298523	-119.298065	874.599182	387.600891	303.257935	866.470093	379.874573	102.029251	1032.655396	-627.999268	183.621338	852.433228	-604.503174	-17.011730
371.090485	3.839721	935.989502	400.525330	191.943710	929.856323	481.110809	-10.760355	494.921448	526.671936	182.539825	481.427521	501.518768	0.328965	77.175003	574.182007	157.859970	91.724113	425.387299	-53.944923	1403.211304	454.632751	253.019257	1396.558960	369.823242	102.362961	1381.625732	360.145447	105.513626	1655.743652	465.725494	-155.436050	1128.736938	504.696655	313.478516	1123.733032	397.324219	-119.263863	874.590332	387.630219	303.300995	866.476746	379.904938	102.067421	1032.661133	-627.973511	183.639145	852.423279	-604.509888	-16.940018
371.151611	3.872470	936.005310	400.572540	192.001846	929.872314	481.143799	-10.741970	494.940491	526.711914	182.552505	481.431335	501.539185	0.314709	77.194695	574.195618	157.889679	91.735321	425.379059	-53.877655	1403.218872	454.621246	253.047928	1396.565796	369.822968	102.390457	1381.641724	360.130096	105.549904	1655.748779	465.752411	-155.394104	1128.752563	504.912109	314.083344	1123.885742	397.396118	-119.230804	874.596375	387.686096	303.337006	866.520020	379.952423	102.112801	1032.676636	-627.984192	183.628952	852.427124	-604.519043	-16.957998
371.201782	3.925088	936.010742	400.614227	192.053940	929.881470	481.171844	-10.728000	494.966522	526.667786	182.534454	481.428406	501.506439	0.334027	77.206406	574.166077	157.853119	91.732994	425.402649	-53.852356	1403.246338	454.626892	253.079376	1396.576294	369.827942	102.452835	1381.663940	360.126007	105.592247	1655.759521	465.762726	-155.377731	1128.771362	504.942078	314.128601	1123.894287	397.448517	-119.193420	874.620911	387.742554	303.388672	866.517334	379.997314	102.163071	1032.683960	-627.947266	183.687424	852.438477	-604.517517	-16.927446
371.236633	3.948636	936.031921	400.674286	192.081924	929.871887	481.191803	-10.716621	494.963776	526.764465	182.625534	481.413055	501.501526	0.345712	77.231491	574.185852	157.901978	91.721169	425.414551	-53.805378	1403.254761	454.601685	253.134979	1396.578857	369.857666	102.493767	1381.664185	360.118500	105.624710	1655.766357	465.781952	-155.347702	1128.813232	504.999542	314.208160	1123.927734	397.502167	-119.174332	874.645691	387.799225	303.214630	866.566406	380.036987	102.207008	1032.688599	-627.919556	183.656265	852.429688	-604.496948	-16.951801
371.284546	4.010991	936.030090	400.685852	192.141525	929.882263	481.212128	-10.668040	494.970642	526.780884	182.638550	481.420349	501.503723	0.338459	77.218605	574.211792	157.927505	91.725327	425.399963	-53.766140	1403.281372	454.605652	253.184174	1396.594116	369.858307	102.526390	1381.664551	360.109314	105.656776	1655.773438	465.814850	-155.282822	1128.818970	505.016205	314.246185	1123.917847	397.546143	-119.129845	874.646667	387.845673	303.251007	866.565674	380.068878	102.260124	1032.693359	-627.904297	183.654160	852.438416	-604.506042	-16.942024
371.355408	4.032984	936.026245	400.735077	192.156387	929.886902	481.247528	-10.669984	494.957214	526.755371	182.602234	481.392975	501.496765	0.330181	77.209679	574.186646	157.911880	91.712669	425.412018	-53.719452	1403.282349	454.594910	253.215790	1396.588135	369.862732	102.574745	1381.656006	360.106018	105.686852	1655.763916	465.848694	-155.259781	1128.827148	504.820618	313.740723	1123.769897	397.613770	-119.103073	874.642090	387.884094	303.290985	866.523315	380.116577	102.275452	1032.693115	-627.893372	183.650299	852.424011	-604.515137	-16.920607
371.382141	4.063067	936.017090	400.761505	192.206207	929.872375	481.265686	-10.622317	494.948578	526.784241	182.628998	481.404297	501.540192	0.321366	77.207466	574.223328	157.933105	91.689514	425.401703	-53.636208	1403.276245	454.579437	253.292618	1396.579102	369.968567	102.485474	1381.647095	360.080688	105.733932	1655.763184	465.863464	-155.203674	1128.819336	504.836273	313.758362	1123.779785	397.656555	-119.083832	874.637512	387.912994	303.329315	866.520508	380.141541	102.318062	1032.681030	-627.903931	183.668289	852.424866	-604.500549	-16.936052
371.424500	4.120289	936.022705	400.780273	192.245438	929.885193	481.259094	-10.587689	494.919952	526.779175	182.618561	481.388367	501.503510	0.332436	77.168648	574.206238	157.901443	91.714554	425.420654	-53.617214	1403.281372	454.593658	253.308731	1396.566772	369.855652	102.625870	1381.638184	360.071747	105.771629	1655.750977	465.888245	-155.174973	1128.828857	504.877747	313.822571	1123.784790	397.684265	-119.036987	874.640198	387.964844	303.374084	866.502258	380.168579	102.362663	1032.690186	-627.903259	183.636765	852.438904	-604.505920	-16.922152
371.458191	4.173484	936.022583	400.805328	192.273712	929.894348	481.310181	-10.591396	494.940186	526.853577	182.700867	481.431152	501.488861	0.341739	77.173210	574.225891	157.914032	91.706924	425.417603	-53.585476	1403.277832	454.568695	253.359207	1396.570923	369.897003	102.755325	1381.683594	360.062103	105.809273	1655.759399	465.918457	-155.125641	1128.839600	504.893280	313.865570	1123.780518	397.697174	-119.006714	874.654419	388.024078	303.431244	866.489929	380.200989	102.398293	1032.695068	-627.863281	183.636002	852.427612	-604.467102	-16.951317
371.481384	4.201547	936.036011	400.843842	192.307449	929.882813	481.318665	-10.581887	494.965820	526.839417	182.700989	481.398315	501.474365	0.347451	77.177292	574.245911	157.929886	91.707245	425.419495	-53.531628	1403.294922	454.569977	253.423538	1396.557129	369.843109	102.712059	1381.640625	360.034760	105.854088	1655.765503	465.916779	-155.065582	1128.854980	504.894653	313.917480	1123.768433	397.712494	-118.979248	874.675049	388.057251	303.474976	866.473633	380.229126	102.443192	1032.695313	-627.848145	183.684036	852.439819	-604.458923	-16.920391
371.521973	4.238105	936.044067	400.863312	192.307678	929.891907	481.292511	-10.542388	494.966431	526.828430	182.733673	481.377228	501.451599	0.365147	77.209526	574.192078	157.925201	91.698357	425.401062	-53.491329	1403.341919	454.526917	253.450455	1396.560669	369.869293	102.841873	1381.675781	359.996521	105.905861	1655.777954	465.942688	-155.047409	1128.898193	504.908264	313.951538	1123.769653	397.743256	-118.938026	874.680298	388.093658	303.511292	866.445007	380.250336	102.462540	1032.703369	-627.844055	183.703140	852.427002	-604.481506	-16.877920
371.560577	4.281200	936.048950	400.897369	192.343933	929.899536	481.319000	-10.516872	494.968414	526.847900	182.773331	481.369263	501.444000	0.361273	77.216576	574.183350	157.933304	91.685287	425.381989	-53.417011	1403.353394	454.497284	253.547012	1396.543091	369.918060	102.701126	1381.647217	359.968506	105.963600	1655.785889	465.929291	-154.998306	1128.908691	504.923859	313.981079	1123.773804	397.771393	-118.889061	874.695557	388.139648	303.548340	866.405090	380.278290	102.502045	1032.709106	-627.823242	183.663956	852.420715	-604.437683	-16.866585
371.621399	4.311991	936.053162	400.945709	192.358017	929.878296	481.417328	-10.590507	494.981995	526.841797	182.757996	481.382507	501.508514	0.357094	77.215424	574.220703	157.921112	91.679367	425.413513	-53.415760	1403.368164	454.496948	253.557999	1396.546631	369.831787	102.944626	1381.686279	359.960663	106.014130	1655.773438	465.944550	-154.971939	1128.941406	504.943390	314.013733	1123.756348	397.791290	-118.866524	874.711243	388.188263	303.565277	866.395874	380.317566	102.540314	1032.698975	-627.820251	183.684479	852.432495	-604.443787	-16.847786
371.641846	4.327054	936.064575	400.960999	192.369965	929.874939	481.441071	-10.573869	494.985107	526.829285	182.741577	481.366302	501.523285	0.374024	77.200760	574.243469	157.922134	91.693077	425.410370	-53.372410	1403.378418	454.460999	253.615189	1396.538940	369.963531	102.862549	1381.684204	359.959412	106.073227	1655.778687	465.965424	-154.917526	1128.927368	504.966522	314.049683	1123.763550	397.791321	-118.832840	874.740967	388.264557	303.593414	866.376709	380.337463	102.561226	1032.702881	-627.796448	183.683838	852.438416	-604.413330	-16.852829
371.675720	4.361350	936.078308	400.961975	192.390076	929.891296	481.460114	-10.535762	494.974548	526.872620	182.798492	481.359009	501.569855	0.338995	77.210701	574.233948	157.947372	91.686562	425.423157	-53.311356	1403.379517	454.434601	253.656509	1396.532593	369.953979	102.891975	1381.682373	359.946289	106.125763	1655.771484	465.997803	-154.885727	1128.961426	504.977020	314.082977	1123.782593	397.835754	-118.800323	874.756775	388.317657	303.638214	866.345825	380.361145	102.585350	1032.718384	-627.782898	183.705185	852.443909	-604.384827	-16.849915
371.705353	4.344528	936.082520	401.004120	192.411392	929.884277	481.475311	-10.564787	494.987183	526.814392	182.795258	481.330902	501.562042	0.350689	77.208252	574.192139	157.929642	91.668152	425.442108	-53.264870	1403.400391	454.422974	253.717865	1396.554565	369.966431	102.918831	1381.685669	359.928406	106.191101	1655.784912	465.998108	-154.843170	1128.964111	504.978058	314.121124	1123.793701	397.835815	-118.775887	874.764221	388.360535	303.646881	866.364136	380.394745	102.593422	1032.716553	-627.776245	183.699493	852.443481	-604.377075	-16.818237
371.726929	4.399724	936.094177	401.018768	192.424072	929.893799	481.469666	-10.551971	494.968048	526.833801	182.848648	481.344543	501.562988	0.348496	77.226891	574.216431	157.957474	91.679451	425.434082	-53.215965	1403.416626	454.386597	253.772598	1396.552124	369.947815	102.963142	1381.690918	359.896729	106.261833	1655.805054	465.995087	-154.819260	1128.997925	504.990021	314.179291	1123.828247	397.855865	-118.741638	874.793640	388.411285	303.689880	866.371338	380.415497	102.628838	1032.727295	-627.783386	183.707367	852.436768	-604.408325	-16.804001
371.739655	4.426924	936.111572	401.008362	192.491257	929.920837	481.461121	-10.530144	494.995636	526.814453	182.860168	481.344421	501.529663	0.352813	77.222839	574.221680	157.963287	91.683434	425.430542	-53.166775	1403.422974	454.351654	253.813889	1396.568726	369.929962	103.035355	1381.692871	359.852905	106.311363	1655.794556	465.993988	-154.770248	1128.997803	504.990082	314.236633	1123.825806	397.863251	-118.694260	874.818542	388.463440	303.716003	866.349060	380.428131	102.667526	1032.750488	-627.758179	183.733582	852.426697	-604.401062	-16.817812
371.781219	4.444393	936.109253	401.050751	192.481018	929.904785	481.452332	-10.527993	494.978546	526.845093	182.903732	481.347961	501.550385	0.339073	77.252846	574.220825	157.961716	91.687576	425.439423	-53.126152	1403.428467	454.333984	253.866226	1396.550903	369.924591	103.074623	1381.680298	359.823425	106.386269	1655.798584	466.035461	-154.740356	1129.009888	504.994141	314.297119	1123.850342	397.878632	-118.685463	874.807800	388.477753	303.746063	866.335449	380.453217	102.681664	1032.739868	-627.760132	183.746628	852.422241	-604.398865	-16.794857
371.788330	4.442052	936.118042	401.044739	192.482117	929.898682	481.470917	-10.540070	494.997803	526.853455	182.914307	481.331879	501.538605	0.339381	77.232697	574.221130	157.972290	91.685715	425.468140	-53.083275	1403.421875	454.343262	253.913147	1396.568970	369.945160	103.112419	1381.670776	359.806702	106.443260	1655.795166	466.059143	-154.703171	1129.013062	504.980011	314.345581	1123.843506	397.899811	-118.662254	874.800293	388.523926	303.767273	866.328979	380.457397	102.687881	1032.741211	-627.709839	183.756165	852.443481	-604.351379	-16.781734
371.827606	4.436924	936.125916	401.073395	192.512146	929.894409	481.481232	-10.507860	494.988434	526.825623	182.866196	481.319305	501.544983	0.339990	77.230766	574.230225	157.966492	91.679771	425.483429	-53.012798	1403.420044	454.345795	253.959351	1396.544434	369.961853	103.154579	1381.660278	359.796875	106.494217	1655.776367	466.119171	-154.649582	1129.005371	504.991272	314.443573	1123.853882	397.947815	-118.638680	874.820313	388.546936	303.793640	866.316162	380.492188	102.705498	1032.742798	-627.708984	183.769409	852.451721	-604.311646	-16.754986
371.855225	4.483130	936.122803	401.081146	192.549347	929.898254	481.466064	-10.477447	494.972504	526.855103	182.891617	481.316284	501.525543	0.342874	77.227501	574.237549	157.969406	91.676903	425.499817	-52.973495	1403.413818	454.350983	254.011475	1396.540649	369.953491	103.199951	1381.675293	359.773773	106.557228	1655.771973	466.156433	-154.625000	1129.023926	504.993500	314.465881	1123.850708	397.987274	-118.625931	874.812744	388.585876	303.834625	866.292358	380.507202	102.743500	1032.743164	-627.711731	183.803986	852.459900	-604.333130	-16.703505
371.851501	4.466250	936.144592	401.098053	192.549011	929.884827	481.460754	-10.477683	494.994141	526.867859	182.915695	481.325836	501.555115	0.339520	77.240746	574.217468	157.974579	91.657394	425.509888	-52.940243	1403.421509	454.332458	254.076233	1396.533081	369.956024	103.258713	1381.675049	359.756714	106.607941	1655.774536	466.164093	-154.585373	1129.034546	504.995544	314.524689	1123.841064	398.002991	-118.599625	874.838867	388.586304	303.847992	866.304932	380.521790	102.752602	1032.747070	-627.687195	183.790192	852.468506	-604.347412	-16.691246
371.868042	4.471284	936.154297	401.109955	192.559586	929.885254	481.440765	-10.473950	495.013397	526.881165	182.964432	481.328094	501.516968	0.357407	77.251091	574.253906	158.004166	91.679985	425.507416	-52.862232	1403.424438	454.317627	254.122330	1396.556885	369.968323	103.310478	1381.653320	359.733368	106.673485	1655.777466	466.188599	-154.534836	1129.036255	505.016205	314.598846	1123.853516	398.025116	-118.617126	874.825623	388.615662	303.903381	866.284485	380.536346	102.765015	1032.751953	-627.673340	183.813416	852.471863	-604.336121	-16.668617
371.874725	4.489411	936.155884	401.112183	192.578201	929.873718	481.421967	-10.463046	494.996155	526.866699	182.951523	481.340179	501.477966	0.356881	77.246094	574.192139	157.972946	91.677765	425.517181	-52.817474	1403.433838	454.308807	254.201035	1396.540039	369.973175	103.370834	1381.658203	359.702332	106.735672	1655.773682	466.213104	-154.493546	1129.055054	505.014130	314.634674	1123.824097	398.079651	-118.597458	874.823059	388.610138	303.934906	866.268188	380.533478	102.791283	1032.746216	-627.671631	183.814941	852.475952	-604.297729	-16.651566
371.887939	4.490862	936.156799	401.109497	192.592010	929.874512	481.435974	-10.447471	494.988495	526.829895	182.919632	481.304230	501.521332	0.345162	77.261436	574.200989	157.944458	91.660294	425.548492	-52.803917	1403.448242	454.359985	254.236404	1396.518311	369.833099	103.543442	1381.663696	359.698975	106.794350	1655.756592	466.240479	-154.430435	1129.064941	505.017761	314.656738	1123.788452	398.108429	-118.583748	874.832764	388.595459	303.953125	866.237915	380.537048	102.798462	1032.746948	-627.671692	183.814529	852.476074	-604.278198	-16.640276
371.896912	4.512134	936.150269	401.094635	192.607895	929.861755	481.449768	-10.442475	494.984222	526.860291	182.912643	481.280518	501.538086	0.343834	77.250046	574.258911	157.997559	91.662201	425.576141	-52.749306	1403.457031	454.364960	254.281387	1396.460938	369.842804	103.605515	1381.669189	359.684540	106.854477	1655.730591	466.292847	-154.396530	1129.069214	505.034515	314.684052	1123.740112	398.153687	-118.560272	874.836182	388.615417	303.983826	866.211548	380.544495	102.818108	1032.737915	-627.615417	183.861435	852.491211	-604.263489	-16.617064
371.877075	4.506863	936.162537	401.065247	192.611343	929.859253	481.434570	-10.433724	494.987427	526.853882	182.891022	481.275452	501.490295	0.359974	77.232536	574.245361	157.981583	91.639954	425.563782	-52.679535	1403.449585	454.360809	254.353302	1396.436646	370.001495	103.520866	1381.644043	359.667267	106.900848	1655.720337	466.312622	-154.354553	1129.093506	505.063171	314.729523	1123.732056	398.190063	-118.550499	874.862976	388.604065	304.000061	866.200867	380.529510	102.823051	1032.743164	-627.640930	183.854950	852.463196	-604.284363	-16.612753
371.916138	4.512263	936.159973	401.069672	192.604523	929.847595	481.429260	-10.428153	494.982239	526.898071	182.945572	481.301422	501.506256	0.345314	77.239388	574.249390	158.005051	91.649559	425.590881	-52.614296	1403.452271	454.358093	254.430954	1396.423950	370.004120	103.576248	1381.636108	359.646088	106.967712	1655.716309	466.439850	-154.620819	1129.220947	505.047241	314.758545	1123.699829	399.324127	-118.918518	874.170166	388.597809	304.039185	866.167358	380.551483	102.826309	1032.735840	-627.636719	183.841614	852.465759	-604.249634	-16.581476
371.898712	4.520396	936.166809	401.045898	192.630844	929.850403	481.406616	-10.416437	494.972809	526.882446	182.961884	481.315186	501.471954	0.356808	77.228935	574.230652	157.995560	91.670502	425.592255	-52.560772	1403.480103	454.368958	254.488220	1396.411743	370.024628	103.640900	1381.634766	359.629547	107.030899	1655.719238	466.416626	-154.500900	1129.236694	505.247467	315.347748	1123.834106	399.009399	-118.828079	874.397827	388.617371	304.056763	866.192688	380.531342	102.844986	1032.740601	-627.620667	183.877090	852.483704	-604.241699	-16.552073
371.924957	4.522077	936.165283	401.049774	192.643692	929.842896	481.412109	-10.412593	494.988007	526.879517	183.000870	481.350311	501.450439	0.364108	77.252831	574.289368	158.022659	91.685303	425.610382	-52.530151	1403.510254	454.383179	254.541504	1396.416870	369.914307	103.819191	1381.658081	359.610596	107.119507	1655.714966	466.420990	-154.451965	1129.272583	505.055511	314.838165	1123.673950	398.994965	-118.798294	874.471252	388.577606	304.105652	866.126343	380.538574	102.855629	1032.735474	-627.606506	183.889832	852.495850	-604.224976	-16.519955
371.913269	4.529857	936.173157	401.032257	192.651871	929.844116	481.407837	-10.395216	494.986053	526.870239	182.977158	481.321014	501.483887	0.346934	77.245506	574.229431	158.014709	91.667381	425.614868	-52.452492	1403.521240	454.367279	254.605194	1396.380981	370.080231	103.749199	1381.649658	359.608093	107.192390	1655.710815	466.442627	-154.420242	1129.297119	505.054626	314.873383	1123.628418	399.013733	-118.797508	874.481995	388.566437	304.121826	866.103027	380.530304	102.865982	1032.740356	-627.613464	183.889603	852.501526	-604.224426	-16.519588
371.912048	4.533573	936.175476	401.012604	192.675751	929.847046	481.423431	-10.391292	494.999176	526.857544	182.987869	481.321381	501.461517	0.368956	77.241127	574.255188	158.025589	91.666565	425.644257	-52.397766	1403.533081	454.400665	254.668320	1396.355835	370.056122	103.736092	1381.621216	359.580963	107.219696	1655.722168	466.485443	-154.386536	1129.322998	505.053589	314.880890	1123.582764	399.056915	-118.784691	874.501099	388.569153	304.156067	866.037598	380.529877	102.876869	1032.743652	-627.624756	183.904633	852.515137	-604.200256	-16.490320
371.924225	4.527300	936.190735	401.016205	192.653595	929.831299	481.423584	-10.383932	494.984863	526.835205	182.946198	481.292786	501.464966	0.372225	77.261581	574.259583	158.008072	91.638481	425.694031	-52.367992	1403.543335	454.431366	254.692688	1396.338989	369.937134	103.897469	1381.620972	359.602692	107.326004	1655.677856	466.523956	-154.367065	1129.351318	505.230804	315.468842	1123.715576	399.066833	-118.781952	874.521362	388.566162	304.165375	866.061523	380.540558	102.878761	1032.742920	-627.603271	183.970047	852.538635	-604.197388	-16.407892
371.941101	4.529118	936.188232	401.003204	192.660660	929.831726	481.424042	-10.398473	495.005249	526.841614	182.964462	481.309814	501.528473	0.345744	77.272614	574.247009	158.012344	91.651680	425.703705	-52.312103	1403.567261	454.443878	254.752167	1396.322266	369.947174	103.937927	1381.630981	359.586487	107.408913	1655.671875	466.526367	-154.329559	1129.350952	505.203247	315.510040	1123.677856	399.037811	-118.770348	874.539856	388.532501	304.201965	866.051880	380.538025	102.881248	1032.741699	-627.606812	183.960785	852.549988	-604.182861	-16.384853
371.938721	4.529077	936.186951	400.981567	192.650711	929.832947	481.416138	-10.399084	495.010376	526.835632	183.044846	481.318909	501.476563	0.346072	77.273659	574.271606	158.024445	91.680214	425.713287	-52.235142	1403.570313	454.438049	254.834167	1396.306885	370.081787	103.847061	1381.612427	359.562500	107.497711	1655.683350	466.550140	-154.309143	1129.393066	505.187988	315.569794	1123.690674	399.074707	-118.794548	874.560791	388.514954	304.214600	866.042786	380.535645	102.873116	1032.742310	-627.614929	183.968491	852.550903	-604.180420	-16.353909
371.947601	4.543063	936.200989	400.975586	192.653473	929.845032	481.411285	-10.403073	495.002197	526.863647	183.096863	481.351776	501.427643	0.356094	77.242828	574.239136	158.017975	91.690056	425.734253	-52.212444	1403.599609	454.437836	254.855499	1396.302979	369.974121	104.005989	1381.632813	359.558472	107.573792	1655.684937	466.564423	-154.387573	1129.435791	505.181335	315.589142	1123.645020	399.401123	-118.870132	874.353088	388.488495	304.214844	866.032043	380.545135	102.881104	1032.755981	-627.616211	183.994568	852.564026	-604.184814	-16.337692
371.941986	4.540092	936.211060	400.962677	192.672348	929.830322	481.413147	-10.403121	494.985413	526.843201	183.081741	481.338165	501.448975	0.358324	77.255310	574.230835	158.020065	91.669357	425.766144	-52.170250	1403.604370	454.444305	254.925156	1396.283813	369.964661	104.048103	1381.623413	359.552948	107.652657	1655.677612	466.596344	-154.340317	1129.465088	505.173706	315.630951	1123.598267	399.411072	-118.863266	874.361389	388.471954	304.217407	865.983826	380.540680	102.900696	1032.753418	-627.637756	184.016312	852.582520	-604.186096	-16.312727
371.969116	4.527640	936.189453	400.970032	192.665741	929.815613	481.437073	-10.401035	494.977234	526.840332	183.057297	481.314850	501.462799	0.359769	77.247513	574.239258	158.017487	91.665154	425.781525	-52.121544	1403.601929	454.443756	254.952042	1396.259277	369.991211	104.086197	1381.628296	359.560425	107.740189	1655.662109	466.621246	-154.332901	1129.480713	504.980560	315.125519	1123.429932	399.439392	-118.865738	874.380920	388.429626	304.232086	865.928101	380.557220	102.886841	1032.735352	-627.634705	184.000000	852.586609	-604.168945	-16.293180
371.965515	4.549328	936.200378	400.952728	192.682693	929.825012	481.443115	-10.378922	494.976227	526.873047	183.068329	481.299072	501.464081	0.363251	77.237022	574.296936	158.050095	91.662743	425.784454	-52.067146	1403.618530	454.427246	255.010056	1396.194580	370.118988	103.984665	1381.614380	359.572205	107.827133	1655.650635	466.650177	-154.260056	1129.504272	504.962158	315.112061	1123.404541	399.457855	-118.856384	874.369385	388.415314	304.217957	865.888855	380.555145	102.905365	1032.746094	-627.638855	184.025970	852.627625	-604.150024	-16.238453
371.990479	4.533504	936.184326	400.945923	192.672607	929.797546	481.469147	-10.399933	494.986420	526.774841	183.028671	481.281982	501.522644	0.348020	77.256943	574.283447	158.026291	91.664139	425.805939	-52.016865	1403.635986	454.421783	255.049423	1396.195068	370.127319	104.021957	1381.601318	359.574585	107.920822	1655.642090	466.677979	-154.225403	1129.511597	504.945038	315.121307	1123.354736	399.462250	-118.839569	874.382080	388.377594	304.192688	865.847717	380.554321	102.898888	1032.723389	-627.628784	184.069214	852.651367	-604.112305	-16.191534
371.994141	4.511826	936.198975	400.940308	192.676529	929.796753	481.458405	-10.387510	494.988739	526.794983	183.061691	481.294159	501.469818	0.370096	77.250267	574.292175	158.046082	91.660316	425.827637	-51.968903	1403.662720	454.396301	255.096939	1396.162476	370.121460	104.055519	1381.616821	359.578522	108.008514	1655.645996	466.670593	-154.201233	1129.545166	504.920593	315.164642	1123.325928	399.446808	-118.832291	874.409180	388.368622	304.182587	865.834229	380.555389	102.896988	1032.730225	-627.614685	184.058243	852.672913	-604.093811	-16.165228
372.003998	4.503188	936.222412	400.937195	192.658478	929.805298	481.417664	-10.391001	494.996857	526.771851	183.076508	481.287720	501.452942	0.370355	77.269974	574.261963	158.036087	91.661713	425.821533	-51.942982	1403.684692	454.387115	255.139023	1396.151978	370.140320	104.106110	1381.604370	359.572144	108.100548	1655.655518	466.673126	-154.177170	1129.584106	504.901794	315.187042	1123.323975	399.437042	-118.816460	874.452698	388.310547	304.158112	865.806885	380.553589	102.892090	1032.745483	-627.631104	184.048676	852.690674	-604.098145	-16.166441
372.008972	4.508786	936.225525	400.918579	192.674255	929.812195	481.444977	-10.416301	495.017334	526.770020	183.098404	481.288391	501.446350	0.372967	77.286598	574.245117	158.025497	91.680687	425.830750	-51.904655	1403.712524	454.367432	255.177277	1396.139160	370.134399	104.137604	1381.622070	359.569794	108.190025	1655.667603	466.679169	-154.163467	1129.598022	504.867462	315.217377	1123.303467	399.432831	-118.803154	874.499817	388.289703	304.160034	865.789368	380.548615	102.899506	1032.750732	-627.616394	184.079010	852.710693	-604.101074	-16.111782
372.012634	4.499041	936.229980	400.913727	192.674973	929.810181	481.446014	-10.409790	495.015350	526.788513	183.129456	481.313019	501.438171	0.368620	77.279396	573.911560	157.776489	91.663498	425.857361	-51.874550	1403.731201	454.380829	255.193756	1396.132935	369.983521	104.304573	1381.651245	359.575439	108.282425	1655.676147	466.663330	-154.040787	1129.593750	504.816650	315.204529	1123.255371	399.122986	-118.722054	874.756042	388.262146	304.324127	865.716858	380.555817	102.896751	1032.752319	-627.627808	184.068436	852.728027	-604.081665	-16.072191
372.025665	4.493898	936.225586	400.913879	192.679932	929.808105	481.434631	-10.380296	495.003571	526.775085	183.104202	481.303864	501.464600	0.355044	77.275749	574.278320	158.034744	91.684494	425.870880	-51.839901	1403.742920	454.385590	255.234833	1396.109009	369.993774	104.358849	1381.636963	359.585907	108.375206	1655.657349	466.690796	-154.025375	1129.612549	504.787659	315.220367	1123.203369	399.124969	-118.697319	874.768799	388.245453	304.310699	865.689026	380.566132	102.894234	1032.749512	-627.638916	184.109558	852.760925	-604.106506	-16.028923
372.006561	4.504840	936.220154	400.878174	192.703430	929.798096	481.435913	-10.366196	494.994812	526.780945	183.080231	481.297363	501.445862	0.386349	77.229324	574.290161	158.053024	91.680283	425.868286	-51.798058	1403.752319	454.389313	255.303726	1396.098755	369.992401	104.370911	1381.633911	359.590393	108.453819	1655.647339	466.702515	-153.995804	1129.612061	504.762512	315.204376	1123.178467	399.146301	-118.670311	874.772217	388.209290	304.263611	865.663696	380.544006	102.912262	1032.742065	-627.646790	184.103027	852.772949	-604.070984	-16.015032
372.029755	4.492682	936.224915	400.870209	192.708054	929.794434	481.446686	-10.386010	494.975647	526.796997	183.109558	481.308868	501.454254	0.365149	77.236656	574.287292	158.042282	91.659645	425.875641	-51.776478	1403.764038	454.370789	255.328918	1396.063232	369.990997	104.417442	1381.604614	359.587982	108.531242	1655.649048	466.713165	-153.984985	1129.639771	504.915741	315.763824	1123.287109	399.174866	-118.664246	874.774902	388.174286	304.230988	865.658752	380.544678	102.912643	1032.741943	-627.617371	184.109451	852.788208	-604.038635	-15.994326
372.049103	4.491934	936.227722	400.859589	192.665039	929.782166	481.463043	-10.409605	495.000732	526.772644	183.117111	481.296997	501.463837	0.362366	77.256485	574.268677	158.031677	91.666153	425.865173	-51.718880	1403.774414	454.351990	255.375488	1396.055664	369.972595	104.446487	1381.609497	359.585938	108.610321	1655.667480	466.725037	-153.962769	1129.642944	504.875153	315.774323	1123.269531	399.184082	-118.662239	874.807800	388.131989	304.186493	865.644165	380.530518	102.901573	1032.735718	-627.601929	184.099426	852.806396	-604.004761	-15.955739
372.047363	4.480967	936.240417	400.873993	192.629761	929.777161	481.449890	-10.400991	495.005310	526.796448	183.170135	481.315430	501.477203	0.324502	77.283432	573.907104	157.776352	91.667267	425.886810	-51.666969	1403.807861	454.346924	255.435791	1396.048340	369.969574	104.475204	1381.631470	359.577118	108.694160	1655.677734	466.737305	-153.934265	1129.704956	504.658173	315.210297	1123.099976	399.215454	-118.666473	874.842957	388.079010	304.166351	865.590942	380.531647	102.889664	1032.738647	-627.566406	184.109283	852.834229	-603.984070	-15.929504
372.032532	4.508491	936.237854	400.844910	192.688858	929.795898	481.442291	-10.374914	495.016113	526.802979	183.183365	481.340057	501.423737	0.354899	77.269600	573.951172	157.811386	91.664589	425.875854	-51.625378	1403.843872	454.339996	255.480240	1396.041870	369.984344	104.534088	1381.628784	359.583923	108.784203	1655.676880	466.754364	-153.929916	1129.746338	504.826019	315.781616	1123.213379	399.280762	-118.675179	874.838867	388.076355	304.110352	865.603333	380.518280	102.919243	1032.747925	-627.498413	184.181793	852.860352	-603.942139	-15.882032
372.037201	4.503180	936.254883	400.836304	192.686600	929.795166	481.454285	-10.351081	494.999359	526.807617	183.192398	481.320953	501.416382	0.392727	77.267311	574.307007	158.064117	91.705666	425.869751	-51.573734	1403.858521	454.320770	255.523682	1396.019043	369.980652	104.588699	1381.637939	359.607574	108.872284	1655.672119	466.771820	-153.872345	1129.751465	504.654327	315.267944	1123.029663	399.308411	-118.658257	874.852539	388.019623	304.065369	865.564209	380.528839	102.922478	1032.756470	-627.458679	184.147903	852.882080	-603.920959	-15.877190
372.043793	4.514130	936.250549	400.835724	192.688507	929.792969	481.473083	-10.351512	494.985138	526.782898	183.152924	481.283844	501.453705	0.370416	77.266731	573.986938	157.798111	91.647919	425.865753	-51.534294	1403.867798	454.334412	255.586777	1395.974976	369.959473	104.639626	1381.645020	359.605835	108.945251	1655.671265	466.793762	-153.857620	1129.769775	504.808502	315.794312	1123.131104	399.336334	-118.658829	874.889465	388.013306	304.032623	865.564941	380.534424	102.927353	1032.753418	-627.374023	184.168579	852.897705	-603.859924	-15.840572
372.048676	4.511895	936.256348	400.815735	192.707214	929.790283	481.464935	-10.334076	494.974518	526.770752	183.141281	481.286530	501.449341	0.387392	77.260994	574.324585	158.059555	91.658569	425.886871	-51.474014	1403.880127	454.318298	255.635422	1395.937744	369.961609	104.654510	1381.640503	359.590698	109.023827	1655.669556	466.798279	-153.850479	1129.792480	504.786163	315.797180	1123.101440	399.378357	-118.664650	874.871460	387.971313	303.960083	865.546692	380.526581	102.938881	1032.754883	-627.320374	184.185730	852.908508	-603.843079	-15.763759
372.057953	4.516617	936.247620	400.820923	192.694672	929.775818	481.474579	-10.346000	495.010712	526.744507	183.138107	481.298706	501.426727	0.368700	77.238487	574.314148	158.054993	91.639931	425.839325	-51.448772	1403.892090	454.300690	255.679489	1395.908447	369.963989	104.682190	1381.628052	359.584686	109.088188	1655.664673	466.815369	-153.814865	1129.832275	504.759186	315.795959	1123.054565	399.391968	-118.669701	874.895386	387.918884	303.913940	865.512878	380.527618	102.939178	1032.742676	-627.251892	184.179840	852.914063	-603.809387	-15.735332
372.039154	4.487343	936.249207	400.801483	192.695801	929.757874	481.445007	-10.347866	495.013367	526.757080	183.161102	481.282135	501.468018	0.339322	77.256271	574.321350	158.070923	91.665588	425.844574	-51.372993	1403.900879	454.267151	255.751038	1395.882446	370.071136	104.605667	1381.608521	359.569092	109.152962	1655.671265	466.802612	-153.793243	1129.828613	504.554382	315.250427	1122.883545	399.400909	-118.682060	874.909546	387.866547	303.857574	865.443054	380.502777	102.935616	1032.733765	-627.146118	184.209763	852.900879	-603.758118	-15.724708
372.043182	4.499173	936.262268	400.782135	192.723816	929.767090	481.435852	-10.329838	494.992279	526.764160	183.209717	481.309387	501.426239	0.358249	77.269318	573.952026	157.808182	91.638039	425.852783	-51.367283	1403.914307	454.286896	255.772598	1395.853638	369.929382	104.776718	1381.611328	359.563354	109.230331	1655.663574	466.794678	-153.794937	1129.852905	504.550812	315.251038	1122.848267	399.398804	-118.679443	874.935608	387.832092	303.789154	865.410645	380.506012	102.954842	1032.745483	-626.989319	184.282104	852.917847	-603.647400	-15.697829
372.030396	4.495287	936.254517	400.777344	192.725723	929.764648	481.434601	-10.340591	494.996460	526.758240	183.220352	481.295715	501.398590	0.374408	77.255859	574.302368	158.046295	91.679832	425.849640	-51.310524	1403.921509	454.282684	255.813812	1395.839478	369.920471	104.813911	1381.601440	359.557953	109.309990	1655.645142	466.804016	-153.773331	1129.859131	504.543518	315.241608	1122.806274	399.407623	-118.680351	874.935791	387.807098	303.744812	865.387512	380.500458	102.950668	1032.740723	-626.885437	184.305618	852.914978	-603.577271	-15.657763
372.048859	4.500674	936.258240	400.763458	192.724548	929.750549	481.470245	-10.347210	494.999542	526.709900	183.158340	481.287445	501.424530	0.372477	77.249512	574.297302	158.057938	91.670563	425.867310	-51.258076	1403.928101	454.267212	255.887070	1395.805176	369.943939	104.854088	1381.604980	359.557007	109.374741	1655.637085	466.820343	-153.756378	1129.875854	504.502014	315.222809	1122.782715	399.417206	-118.661835	874.939392	387.778381	303.721405	865.358826	380.498779	102.961929	1032.734985	-626.697937	184.359634	852.921143	-603.453613	-15.620597
372.051880	4.507159	936.265686	400.761292	192.719131	929.759216	481.474640	-10.331991	494.991425	526.709290	183.157944	481.242981	501.454132	0.357826	77.252640	574.268677	158.038864	91.661446	425.839844	-51.216290	1403.937744	454.241455	255.902145	1395.791626	369.949158	104.887070	1381.600586	359.558929	109.453880	1655.642456	466.814453	-153.734222	1129.914551	504.517059	315.242462	1122.761963	399.450165	-118.660263	874.969299	387.753479	303.459839	865.390320	380.495178	102.962517	1032.742798	-626.565857	184.378265	852.911072	-603.347717	-15.584698
372.054840	4.524300	936.249390	400.739838	192.746063	929.761597	481.436188	-10.323677	494.976929	526.712341	183.172699	481.282501	501.424011	0.360959	77.268730	574.288818	158.027664	91.650635	425.828369	-51.192013	1403.966675	454.234863	255.936752	1395.796143	369.940674	104.924744	1381.620117	359.539032	109.512871	1655.645264	466.817139	-153.720062	1129.964111	504.488098	315.222626	1122.740479	399.463898	-118.678665	874.994385	387.723480	303.394440	865.377869	380.484528	102.973877	1032.736206	-626.403931	184.356567	852.906921	-603.222290	-15.569340
372.033203	4.520251	936.266663	400.720490	192.725571	929.747620	481.377258	-10.288482	494.980011	526.700806	183.203995	481.295807	501.354248	0.374026	77.257080	574.285645	158.064255	91.657516	425.820190	-51.163548	1403.989014	454.226654	255.973877	1395.766602	369.934296	104.972397	1381.612671	359.520050	109.577454	1655.649048	466.809631	-153.707809	1129.966797	504.464417	315.232025	1122.686768	399.459167	-118.675407	875.023010	387.716797	303.358795	865.345093	380.471313	102.977509	1032.737549	-626.232971	184.370392	852.906250	-603.092651	-15.582066
372.040283	4.536308	936.277771	400.700989	192.738480	929.736206	481.389740	-10.296852	494.998322	526.699402	183.218536	481.269409	501.369263	0.377613	77.264282	574.299927	158.057343	91.653702	425.837524	-51.113884	1404.000854	454.237915	256.014984	1395.755249	369.925201	105.012825	1381.619385	359.490784	109.641457	1655.639648	466.801666	-153.689926	1130.003662	504.450195	315.240387	1122.663574	399.458160	-118.658897	875.030457	387.681549	303.301331	865.316040	380.467072	103.002861	1032.737061	-626.153442	184.304245	852.949341	-602.932617	-15.563406
372.019531	4.547266	936.281860	400.691742	192.732788	929.740662	481.425323	-10.295875	494.993011	526.724548	183.260345	481.267212	501.415222	0.368581	77.286072	574.315735	158.082550	91.641479	425.835815	-51.058956	1404.012939	454.238251	256.062469	1395.736938	369.909973	105.041428	1381.607300	359.480133	109.706154	1655.635498	466.801514	-153.642914	1130.011475	504.448456	315.232483	1122.640503	399.446228	-118.624931	875.063965	387.677185	303.269806	865.306885	380.461884	103.004547	1032.741943	-625.864197	184.409485	852.889771	-602.760925	-15.509100
372.010773	4.544027	936.281006	400.680328	192.738632	929.730530	481.411438	-10.252353	494.992035	526.715576	183.238724	481.259766	501.425537	0.358364	77.273491	574.353943	158.096344	91.638092	425.817108	-51.028790	1404.019409	454.223328	256.075134	1395.702148	369.917419	105.071205	1381.637329	359.473694	109.765694	1655.624146	466.789185	-153.634216	1130.031372	504.424988	315.263428	1122.627563	399.440369	-118.606705	875.078552	387.649811	303.208435	865.298523	380.451569	103.010521	1032.736328	-625.678772	184.455338	852.918396	-602.558472	-15.494343
372.010376	4.541574	936.279419	400.673370	192.749069	929.726135	481.410980	-10.263604	494.995361	526.689819	183.194122	481.283600	501.392731	0.404709	77.252213	574.319031	158.062927	91.660240	425.811218	-51.005165	1404.024658	454.211578	256.109283	1395.681885	369.917786	105.098152	1381.627075	359.455444	109.831177	1655.613403	466.786011	-153.598251	1130.039673	504.423370	315.265472	1122.614014	399.427216	-118.597824	875.096741	387.643768	303.162903	865.271423	380.442749	103.016281	1032.732910	-625.450256	184.474136	852.895813	-602.367065	-15.503598
371.992401	4.553217	936.276184	400.646057	192.720901	929.729919	481.413391	-10.281579	495.001434	526.686157	183.214417	481.291077	501.360077	0.380968	77.256584	574.325256	158.073547	91.684776	425.817719	-50.985611	1404.040894	454.188507	256.133698	1395.685669	369.912018	105.127373	1381.626221	359.432129	109.877533	1655.612671	466.773590	-153.593201	1130.053711	504.412933	315.233398	1122.599609	399.442963	-118.599190	875.099670	387.664093	303.112061	865.244080	380.422638	103.004562	1032.733398	-625.197510	184.476883	852.889465	-602.153687	-15.476497
371.980225	4.565721	936.283264	400.616913	192.753922	929.744141	481.405579	-10.280578	495.010071	526.705994	183.224014	481.298676	501.368866	0.377254	77.259079	574.305786	158.080978	91.657188	425.812347	-50.948040	1404.061646	454.167664	256.166321	1395.687988	369.926575	105.126251	1381.631348	359.408569	109.929436	1655.618896	466.760345	-153.578735	1130.056763	504.398926	315.251190	1122.601196	399.421448	-118.597618	875.102905	387.631866	303.094421	865.243469	380.404663	103.022133	1032.744507	-624.932983	184.477951	852.867065	-601.903137	-15.483463
371.998108	4.573039	936.270081	400.609650	192.760162	929.727539	481.403290	-10.266200	495.008118	526.708374	183.241577	481.281219	501.375763	0.370553	77.258369	574.319641	158.084976	91.664398	425.819092	-50.902737	1404.066406	454.158966	256.209198	1395.680298	369.894836	105.172806	1381.626587	359.389191	109.987831	1655.612427	466.764191	-153.545212	1130.086426	504.398956	315.266083	1122.571289	399.425842	-118.574181	875.111023	387.616180	303.054199	865.214783	380.408508	103.030167	1032.729492	-624.675659	184.467941	852.852478	-601.678406	-15.439460
371.983856	4.591663	936.284546	400.604523	192.747040	929.706299	481.400940	-10.255151	495.001404	526.730286	183.264801	481.291107	501.373108	0.373314	77.272911	574.331421	158.081238	91.650871	425.808929	-50.875130	1404.063721	454.155731	256.231262	1395.654419	369.910828	105.206200	1381.616333	359.377502	110.041565	1655.606201	466.753632	-153.514267	1130.095581	504.394592	315.305634	1122.539063	399.399567	-118.565125	875.116455	387.605194	303.024170	865.199646	380.394745	103.053459	1032.724976	-624.454529	184.465607	852.858643	-601.397461	-15.419846
371.961121	4.589281	936.285767	400.579224	192.757263	929.697266	481.406708	-10.251670	495.005188	526.708374	183.258789	481.277313	501.392822	0.389685	77.272583	574.333679	158.081207	91.641449	425.815063	-50.863804	1404.070801	454.145508	256.245972	1395.640381	369.969604	105.313889	1381.667603	359.358948	110.087769	1655.592529	466.765564	-153.494705	1130.084351	504.395142	315.296265	1122.504150	399.392181	-118.533379	875.115662	387.620026	303.018372	865.163086	380.382629	103.060646	1032.721558	-624.209167	184.498962	852.823853	-601.130615	-15.390059
371.936310	4.597867	936.311035	400.547638	192.781693	929.703064	481.392303	-10.236373	495.011658	526.667358	183.224350	481.262085	501.368744	0.394551	77.270454	574.282715	158.050034	91.652649	425.805939	-50.838482	1404.062012	454.123627	256.282593	1395.626587	369.941284	105.362610	1381.669800	359.338654	110.130905	1655.585938	466.747711	-153.475922	1130.098267	504.391083	315.311249	1122.506958	399.360840	-118.516785	875.138550	387.613831	303.002380	865.139526	380.368378	103.084770	1032.737549	-623.927185	184.604599	852.807495	-600.845520	-15.365680
371.938507	4.597046	936.312256	400.544464	192.784042	929.700378	481.390259	-10.236581	495.037384	526.707031	183.261490	481.297546	501.324677	0.418945	77.294250	574.285339	158.061676	91.667480	425.782593	-50.791203	1404.084595	454.106812	256.304993	1395.607666	369.916901	105.388229	1381.678711	359.283905	110.131073	1655.634155	466.714050	-153.445297	1130.126587	504.574707	315.896362	1122.637573	399.348328	-118.508553	875.157227	387.627930	302.998047	865.173584	380.364532	103.087883	1032.736572	-623.638306	184.657928	852.771606	-600.577026	-15.324852
371.936035	4.607373	936.319092	400.526306	192.818924	929.719421	481.391388	-10.232022	495.052063	526.721741	183.290207	481.313293	501.377197	0.383222	77.316322	574.303955	158.056992	91.666641	425.770569	-50.757027	1404.111206	454.083191	256.338135	1395.623169	369.912170	105.403992	1381.682251	359.276306	110.222008	1655.593628	466.704987	-153.421173	1130.134521	504.369232	315.364777	1122.500732	399.328735	-118.487595	875.169189	387.601837	302.990234	865.137024	380.344482	103.104416	1032.749268	-623.346497	184.698959	852.747253	-600.241821	-15.299194
371.926880	4.655984	936.294556	400.518250	192.839676	929.713867	481.400696	-10.230371	495.031982	526.684326	183.284927	481.306091	501.347931	0.379926	77.286812	574.320557	158.067169	91.665771	425.748199	-50.727985	1404.091797	454.070465	256.363464	1395.618164	369.915710	105.441368	1381.673462	359.266418	110.262871	1655.585083	466.708466	-153.399780	1130.152832	504.351837	315.348938	1122.485474	399.334930	-118.474571	875.168945	387.601532	302.991516	865.112671	380.333740	103.130066	1032.734375	-623.021362	184.812180	852.715576	-599.905273	-15.269418
371.926208	4.653591	936.282349	400.490356	192.820190	929.695740	481.394684	-10.244551	495.020203	526.673401	183.248810	481.272980	501.344818	0.401973	77.255348	574.313110	158.065857	91.651527	425.763336	-50.698879	1404.092773	454.075867	256.408264	1395.583374	369.902710	105.455269	1381.658813	359.240540	110.294983	1655.564331	466.692596	-153.396851	1130.122559	504.353668	315.392761	1122.445435	399.337311	-118.477455	875.154663	387.616089	303.001160	865.088928	380.319244	103.121834	1032.719116	-622.717224	184.796234	852.644165	-599.576660	-15.276947
371.898071	4.655409	936.276978	400.467651	192.834427	929.674744	481.401978	-10.228430	495.003448	526.645264	183.218094	481.259949	501.365509	0.389542	77.259911	574.325012	158.039307	91.633865	425.758911	-50.680607	1404.092529	454.064240	256.445221	1395.575073	369.908691	105.472565	1381.625122	359.199249	110.286819	1655.577515	466.689240	-153.373993	1130.126221	504.531250	315.963989	1122.570679	399.365265	-118.476265	875.147888	387.631012	303.018250	865.072083	380.311890	103.135307	1032.706787	-622.390503	184.811539	852.593018	-599.192993	-15.285377
371.898987	4.653785	936.272278	400.451813	192.824081	929.664001	481.385498	-10.218916	495.001587	526.615051	183.213989	481.252289	501.395508	0.385414	77.248344	574.308167	158.036270	91.643845	425.741791	-50.649082	1404.097534	454.055939	256.465302	1395.538940	369.862244	105.521828	1381.638916	359.212555	110.364578	1655.537598	466.690643	-153.348083	1130.136597	504.357513	315.453247	1122.408447	399.376495	-118.463516	875.147949	387.614838	303.044708	865.034058	380.293610	103.133820	1032.698242	-622.002808	184.890472	852.569092	-598.805237	-15.280924
371.896240	4.666868	936.274719	400.427551	192.860687	929.678894	481.380402	-10.197889	494.997559	526.629578	183.233093	481.276489	501.353973	0.405949	77.253761	574.349731	158.064392	91.648521	425.729980	-50.617363	1404.111694	454.029877	256.500977	1395.557495	369.893127	105.532738	1381.642212	359.181702	110.406967	1655.541748	466.674530	-153.319641	1130.156982	504.324738	315.450073	1122.406860	399.336121	-118.422562	875.179871	387.621429	303.076630	865.027527	380.278442	103.151108	1032.707153	-621.635620	184.832733	852.533875	-598.435364	-15.227486
371.895569	4.662690	936.301086	400.417664	192.862045	929.679565	481.374298	-10.207047	495.005524	526.633057	183.276672	481.293945	501.403656	0.372174	77.281105	574.324768	158.041077	91.670998	425.726959	-50.579910	1404.130493	454.007721	256.533691	1395.575195	369.861481	105.589401	1381.656250	359.152374	110.434402	1655.556030	466.673462	-153.304810	1130.187378	504.321747	315.532349	1122.406128	399.342041	-118.419991	875.185608	387.615479	303.100189	865.048584	380.275574	103.162491	1032.720215	-621.228271	184.873306	852.496155	-598.018188	-15.198462
371.874237	4.678410	936.314941	400.384247	192.891144	929.693542	481.381897	-10.193819	495.043976	526.666016	183.320328	481.314453	501.386536	0.374662	77.295746	574.308411	158.058228	91.677322	425.699890	-50.554924	1404.147827	453.997437	256.552124	1395.578491	369.853546	105.610847	1381.654907	359.091553	110.424210	1655.596924	466.653748	-153.292526	1130.222290	504.316376	315.541595	1122.411865	399.364685	-118.418243	875.214417	387.618866	303.144012	865.026917	380.254639	103.183205	1032.734619	-620.859131	184.894379	852.468140	-597.619995	-15.166936
371.872559	4.689485	936.322632	400.375732	192.901154	929.695679	481.379700	-10.191386	495.042664	526.615356	183.311752	481.293823	501.373291	0.406218	77.304543	574.327637	158.067230	91.664955	425.704498	-50.550308	1404.167480	453.974487	256.586609	1395.571655	369.845184	105.636253	1381.644287	359.069489	110.448021	1655.587402	466.662689	-153.265488	1130.235229	504.310699	315.592926	1122.408691	399.375793	-118.414711	875.221008	387.619598	303.186920	865.035034	380.250488	103.196365	1032.739502	-620.463074	184.934708	852.440796	-597.195862	-15.128846
371.881439	4.691411	936.305237	400.376068	192.884598	929.667969	481.382568	-10.193996	495.042603	526.615845	183.316910	481.272095	501.420532	0.391165	77.306602	574.326355	158.069229	91.660118	425.698792	-50.502575	1404.177490	453.965027	256.598816	1395.552124	369.859619	105.642311	1381.642578	359.086456	110.512352	1655.541382	466.689331	-153.245605	1130.265137	504.301422	315.631195	1122.387939	399.385315	-118.395470	875.232117	387.626251	303.224182	865.021484	380.241333	103.196724	1032.715698	-620.079529	184.985382	852.403870	-596.722839	-15.126672
371.874695	4.702888	936.309265	400.343964	192.884201	929.669495	481.386292	-10.211976	495.042145	526.601501	183.325241	481.270355	501.380890	0.411633	77.292381	574.337830	158.089264	91.648438	425.696930	-50.508587	1404.182129	453.955414	256.628021	1395.531128	369.827972	105.669502	1381.630371	359.061279	110.544044	1655.537598	466.693817	-153.245148	1130.268188	504.276581	315.675018	1122.392456	399.404602	-118.399200	875.227783	387.625244	303.293671	865.031921	380.223694	103.202789	1032.718628	-619.669312	185.103760	852.377014	-596.289917	-15.063382
371.852386	4.719403	936.314026	400.328339	192.899185	929.685730	481.369904	-10.184402	495.034180	526.608948	183.351532	481.278290	501.370636	0.408323	77.269157	574.354736	158.116089	91.687523	425.686798	-50.475060	1404.179932	453.942078	256.643951	1395.562500	369.812653	105.686340	1381.634888	359.027313	110.577171	1655.544800	466.690979	-153.224106	1130.274658	504.274689	315.733826	1122.428223	399.404510	-118.391663	875.257263	387.636627	303.344299	865.038818	380.214630	103.211220	1032.729980	-619.226929	185.135605	852.327820	-595.872375	-15.044407
371.872528	4.737566	936.315491	400.326355	192.907104	929.679504	481.329681	-10.176217	495.026550	526.595581	183.351120	481.279510	501.384277	0.386739	77.302818	574.294861	158.063568	91.691765	425.668854	-50.461166	1404.190186	453.920685	256.681030	1395.578857	369.796021	105.726059	1381.648926	359.000183	110.589539	1655.548584	466.686096	-153.209122	1130.283569	504.288422	315.768311	1122.429688	399.406219	-118.383789	875.257751	387.639038	303.401642	865.041260	380.215271	103.229141	1032.726929	-618.792847	185.119858	852.274719	-595.416321	-15.052464
371.838806	4.741283	936.328857	400.307404	192.941055	929.685608	481.288574	-10.185289	495.020752	526.612549	183.371094	481.291779	501.288635	0.414860	77.279060	574.251892	158.047638	91.691933	425.654968	-50.434010	1404.194092	453.893036	256.692505	1395.587891	369.795105	105.726486	1381.658081	358.969788	110.613289	1655.557007	466.702026	-153.207169	1130.304932	504.275391	315.842712	1122.451538	399.410919	-118.382759	875.263855	387.654541	303.455048	865.055542	380.193817	103.250870	1032.736816	-618.287903	185.121796	852.244446	-594.934021	-15.031492
371.866486	4.776836	936.316467	400.312836	192.936905	929.674255	481.276825	-10.150948	495.008453	526.630981	183.374603	481.294189	501.290863	0.410603	77.274582	574.319092	158.091553	91.689598	425.654449	-50.413609	1404.198486	453.883301	256.722229	1395.604492	369.790192	105.774399	1381.650879	358.952667	110.642273	1655.554565	466.710907	-153.212891	1130.300293	504.258453	315.866150	1122.484009	399.440674	-118.391144	875.257629	387.650421	303.520020	865.059143	380.195099	103.268555	1032.723999	-617.810364	185.168533	852.213501	-594.400208	-14.968280
371.852997	4.777498	936.313782	400.301849	192.933411	929.659973	481.290131	-10.150276	495.012665	526.585449	183.344193	481.298859	501.346893	0.395212	77.298302	574.298462	158.057098	91.686958	425.649963	-50.378670	1404.197632	453.874756	256.744049	1395.605713	369.790771	105.776733	1381.667358	358.944611	110.670853	1655.534790	466.756012	-153.186920	1130.296997	504.252838	315.916504	1122.476563	399.479431	-118.387833	875.232605	387.644745	303.578033	865.091125	380.180267	103.273804	1032.715088	-617.315002	185.256409	852.172668	-593.884277	-14.940435
371.863190	4.787052	936.308411	400.278931	192.967377	929.659546	481.294861	-10.135287	495.004974	526.597839	183.341629	481.287445	501.389862	0.402777	77.279037	574.316406	158.082886	91.670845	425.644409	-50.380943	1404.194214	453.861145	256.760681	1395.606323	369.769348	105.805756	1381.683960	358.936646	110.681107	1655.530029	466.780762	-153.183670	1130.288940	504.239380	315.960571	1122.521606	399.509247	-118.377968	875.230164	387.657837	303.640839	865.099304	380.170349	103.291901	1032.712036	-616.831970	185.334656	852.158997	-593.357422	-14.898039
371.815613	4.787890	936.319153	400.248566	192.987350	929.667664	481.275909	-10.129556	494.998383	526.591858	183.335938	481.309845	501.347168	0.407583	77.291527	574.318115	158.093201	91.664345	425.623505	-50.355766	1404.178955	453.846008	256.788849	1395.628174	369.767639	105.820267	1381.685181	358.903931	110.698219	1655.520996	466.760834	-153.162796	1130.306396	504.216797	316.007233	1122.515259	399.522339	-118.387779	875.239868	387.658478	303.717712	865.108765	380.144257	103.301826	1032.722290	-616.321167	185.391632	852.102173	-592.860046	-14.841075
371.811188	4.812973	936.326599	400.252075	192.977325	929.647400	481.247467	-10.109824	494.995850	526.572266	183.337982	481.290192	501.313538	0.425024	77.294357	574.290771	158.075485	91.677467	425.584137	-50.335712	1404.185791	453.811340	256.795532	1395.645508	369.746490	105.856407	1381.708130	358.857483	110.716179	1655.519653	466.743164	-153.175491	1130.320435	504.204468	316.060272	1122.531250	399.552307	-118.387802	875.233093	387.657288	303.775543	865.129089	380.138794	103.325874	1032.714844	-615.804993	185.346176	852.018738	-592.319031	-14.820164
371.819855	4.822803	936.324341	400.243011	192.964966	929.645691	481.259827	-10.130687	495.022644	526.619873	183.400757	481.309387	501.326843	0.406329	77.303055	574.323181	158.094971	91.692421	425.563965	-50.317722	1404.202515	453.799530	256.831390	1395.662842	369.730560	105.875526	1381.712769	358.833557	110.739555	1655.518066	466.729279	-153.166321	1130.337646	504.193604	316.151276	1122.564209	399.570709	-118.386871	875.238037	387.655090	303.861206	865.157471	380.132385	103.325180	1032.712524	-615.274170	185.435455	851.970398	-591.772522	-14.767986
371.809937	4.836214	936.328247	400.243286	192.994522	929.667297	481.247101	-10.125004	495.018616	526.593933	183.378448	481.296295	501.317230	0.402687	77.322914	574.283020	158.075867	91.678688	425.541626	-50.286545	1404.208496	453.790955	256.841980	1395.678589	369.708557	105.907784	1381.705811	358.807953	110.741905	1655.514404	466.718140	-153.166626	1130.338623	504.168640	316.204895	1122.576172	399.613495	-118.378860	875.221619	387.629272	303.910889	865.164429	380.133270	103.336372	1032.726074	-614.729797	185.502548	851.944519	-591.215271	-14.739596
371.803406	4.841577	936.342407	400.215271	193.011826	929.669556	481.272430	-10.120189	495.025482	526.568481	183.366425	481.295532	501.346527	0.386013	77.310310	574.309021	158.078766	91.676773	425.535553	-50.262531	1404.210083	453.781036	256.867523	1395.697998	369.715942	105.908470	1381.705933	358.796906	110.746201	1655.492920	466.706879	-153.148773	1130.345337	504.137482	316.275482	1122.587158	399.623993	-118.375450	875.220093	387.641296	303.998383	865.177185	380.117462	103.352844	1032.734131	-614.171265	185.591217	851.900391	-590.626282	-14.711411
371.825623	4.869967	936.337524	400.223999	193.025711	929.663025	481.263824	-10.096172	495.004425	526.571167	183.400070	481.304169	501.352539	0.395081	77.307610	574.320984	158.087402	91.697403	425.531769	-50.248867	1404.211060	453.752686	256.904236	1395.698486	369.708557	105.913864	1381.730713	358.788177	110.749718	1655.490356	466.715424	-153.143539	1130.347534	504.121307	316.334045	1122.600952	399.637787	-118.367805	875.219604	387.636658	304.061707	865.196716	380.126404	103.375748	1032.727905	-613.620422	185.608444	851.862732	-590.013245	-14.670109
371.818146	4.876080	936.335999	400.227875	193.040924	929.658264	481.277191	-10.111676	495.006134	526.550964	183.402252	481.291351	501.340729	0.387837	77.299683	574.326111	158.115646	91.687332	425.528992	-50.229004	1404.217651	453.744354	256.907684	1395.700317	369.704376	105.935715	1381.707397	358.772919	110.757813	1655.479126	466.707520	-153.143250	1130.362183	504.101563	316.419800	1122.629028	399.668945	-118.356682	875.214844	387.635315	304.151093	865.191711	380.115601	103.389603	1032.724121	-612.990173	185.611435	851.783875	-589.415527	-14.599554
371.812439	4.890836	936.334534	400.230377	193.064651	929.669800	481.251404	-10.074746	494.990295	526.592590	183.460419	481.311218	501.319489	0.400966	77.298325	574.320557	158.120285	91.695557	425.501526	-50.222187	1404.221191	453.709656	256.944702	1395.723145	369.707092	105.969658	1381.733887	358.725159	110.759018	1655.468140	466.692169	-153.110687	1130.374390	504.255859	317.041687	1122.808838	399.650574	-118.351265	875.222412	387.637695	304.253357	865.261047	380.111450	103.402382	1032.729248	-612.388245	185.641068	851.733948	-588.813538	-14.526107
371.832794	4.889076	936.336426	400.235535	193.077240	929.666199	481.246552	-10.084065	495.009430	526.564697	183.478256	481.320740	501.327362	0.397947	77.310112	574.282593	158.101974	91.691467	425.493866	-50.180412	1404.248779	453.703583	256.952057	1395.750610	369.699677	105.978180	1381.744263	358.698456	110.765976	1655.458252	466.682465	-153.110062	1130.407715	504.232361	317.105743	1122.826660	399.646729	-118.326057	875.254883	387.611328	304.339294	865.287170	380.116638	103.411018	1032.727783	-611.864380	185.690506	851.695313	-588.234680	-14.501884
371.818848	4.906861	936.328125	400.225586	193.098328	929.671570	481.243042	-10.089279	495.028290	526.521484	183.456451	481.289886	501.332733	0.402580	77.308060	574.234131	158.088837	91.667656	425.476868	-50.175903	1404.264893	453.687225	256.968781	1395.748901	369.685333	105.977722	1381.756226	358.673157	110.773117	1655.450684	466.670898	-153.112030	1130.437866	504.212494	317.175720	1122.839722	399.637268	-118.308708	875.287354	387.600739	304.425598	865.296448	380.107300	103.422890	1032.726929	-611.238708	185.768570	851.641174	-587.598511	-14.480115
371.816040	4.920013	936.341431	400.225464	193.093338	929.669434	481.243958	-10.076880	495.012726	526.537476	183.462097	481.287201	501.326141	0.392470	77.317215	574.276367	158.123108	91.672386	425.475464	-50.163177	1404.291138	453.681030	256.975067	1395.747559	369.655243	106.001633	1381.761230	358.649902	110.773521	1655.440674	466.664368	-153.111603	1130.442505	504.015076	316.674927	1122.708984	399.637878	-118.278893	875.301392	387.571014	304.502899	865.260132	380.100952	103.436401	1032.731689	-610.575989	185.857773	851.606506	-586.990723	-14.427993
371.810059	4.920362	936.333130	400.223816	193.095261	929.667175	481.251892	-10.069057	495.005310	526.539978	183.473740	481.285583	501.324066	0.401938	77.323967	574.252747	158.085007	91.668854	425.467163	-50.153576	1404.304932	453.667847	256.989075	1395.744995	369.653046	106.014160	1381.777710	358.628937	110.781403	1655.422974	466.659454	-153.084457	1130.465210	504.003815	316.709991	1122.705444	399.651917	-118.248108	875.300110	387.566437	304.595306	865.278748	380.098022	103.434265	1032.726685	-609.930908	185.813416	851.550720	-586.376709	-14.426422
371.820190	4.918010	936.350037	400.223724	193.101852	929.679932	481.248169	-10.052220	495.013763	526.536194	183.469406	481.291016	501.320984	0.400057	77.299919	574.288940	158.100632	91.692719	425.438202	-50.152115	1404.334106	453.652679	257.021606	1395.770508	369.657806	106.018967	1381.796143	358.608459	110.784515	1655.414673	466.657288	-153.142792	1130.506348	503.979248	316.756622	1122.712402	399.926819	-118.292694	875.117188	387.548828	304.654205	865.290833	380.099884	103.438545	1032.741211	-609.256409	185.826920	851.489807	-585.756470	-14.358815
371.836517	4.930618	936.342285	400.229828	193.115509	929.681580	481.253357	-10.069559	495.007477	526.534485	183.527573	481.307068	501.324982	0.407134	77.295860	574.295044	158.112839	91.685402	425.426697	-50.138264	1404.346191	453.629303	257.046875	1395.765747	369.654022	106.042068	1381.814697	358.576843	110.804428	1655.407349	466.615509	-153.073318	1130.500488	504.151794	317.351105	1122.884644	399.632660	-118.196045	875.339722	387.537811	304.721344	865.338318	380.103821	103.447426	1032.737915	-608.573669	185.955338	851.481140	-585.072815	-14.315172
371.841187	4.942811	936.354919	400.238037	193.154709	929.694153	481.240417	-10.065331	495.019501	526.509460	183.479675	481.279663	501.323273	0.404018	77.303787	574.288391	158.115860	91.683792	425.406403	-50.124722	1404.369873	453.587036	257.071564	1395.800903	369.654572	106.032707	1381.819702	358.542786	110.807152	1655.399536	466.609039	-153.117737	1130.570923	504.125122	317.384186	1122.913696	399.872101	-118.248398	875.216919	387.512543	304.783905	865.343140	380.101868	103.473877	1032.750000	-607.912354	186.083176	851.470825	-584.416199	-14.275603
371.862366	4.977805	936.348511	400.246704	193.160080	929.696411	481.231110	-10.076936	495.015289	526.544312	183.524002	481.286316	501.331879	0.405170	77.327919	574.245239	158.099075	91.671768	425.395966	-50.120247	1404.407104	453.556946	257.068604	1395.813110	369.661377	106.035156	1381.842773	358.513062	110.811089	1655.390869	466.565979	-153.055923	1130.577393	504.103577	317.432068	1122.935303	399.612701	-118.203331	875.409363	387.519745	304.865082	865.365295	380.108398	103.491035	1032.747559	-607.188171	186.046585	851.398193	-583.764709	-14.278218
371.857025	4.972764	936.360657	400.246429	193.154770	929.693237	481.238525	-10.039852	495.010162	526.555847	183.526077	481.283661	501.314545	0.397945	77.323936	574.255249	158.114075	91.685738	425.400055	-50.113892	1404.421753	453.552063	257.074280	1395.817627	369.661530	106.037201	1381.843384	358.507141	110.823715	1655.387573	466.549286	-153.084259	1130.593628	504.084137	317.464996	1122.967896	399.576233	-118.157585	875.439636	387.539764	304.923401	865.380371	380.101807	103.494705	1032.751343	-606.459473	186.016144	851.341614	-583.134399	-14.247934
371.850403	4.975338	936.376465	400.229156	193.177277	929.709290	481.245697	-10.029729	494.993652	526.548889	183.547119	481.298096	501.337646	0.407168	77.319977	574.284668	158.128128	91.696228	425.410278	-50.106613	1404.447266	453.531830	257.101654	1395.865723	369.655212	106.038391	1381.875977	358.481720	110.833359	1655.372681	466.542267	-153.092834	1130.615112	504.057678	317.485748	1122.993774	399.587189	-118.160072	875.439941	387.518768	304.974152	865.403870	380.104218	103.504158	1032.768311	-605.725342	186.077545	851.302979	-582.446838	-14.258950
371.850494	4.976642	936.390320	400.242371	193.178055	929.719177	481.258240	-10.025908	495.005127	526.531677	183.523071	481.334930	501.352661	0.410854	77.326218	574.253357	158.091064	91.702431	425.407654	-50.103165	1404.461182	453.507172	257.101807	1395.897949	369.674255	106.044289	1381.901367	358.467346	110.841873	1655.373169	466.529633	-153.095093	1130.622314	504.022003	317.553345	1123.050781	399.567047	-118.157722	875.474304	387.510162	305.032776	865.431213	380.104218	103.508720	1032.779663	-604.979492	186.184326	851.264893	-581.757690	-14.230103
371.856903	4.969520	936.405762	400.254578	193.162430	929.709656	481.240845	-10.034049	495.027069	526.574280	183.557709	481.341736	501.320221	0.408505	77.342369	574.257019	158.102310	91.716736	425.392303	-50.104351	1404.484741	453.472382	257.110321	1395.935791	369.670013	106.040398	1381.907349	358.432037	110.859695	1655.377686	466.502991	-153.099533	1130.647827	503.789551	317.049225	1122.947754	399.531158	-118.152794	875.500671	387.480255	305.085358	865.427307	380.100372	103.512878	1032.781128	-604.322632	186.125381	851.214233	-581.132446	-14.216842
371.866516	5.002166	936.387146	400.284912	193.211960	929.716431	481.206238	-10.023840	495.041718	526.582031	183.565460	481.319580	501.292664	0.404285	77.347557	574.299011	157.972000	91.718742	425.389191	-50.098660	1404.496704	453.466034	257.131866	1395.959229	369.673126	106.062904	1381.926147	358.401215	110.856430	1655.371216	466.492706	-153.190964	1130.689575	503.764740	317.138000	1122.973511	399.805237	-118.223793	875.345825	387.482666	305.132690	865.450928	380.111206	103.542152	1032.775146	-603.560791	186.108322	851.142273	-580.470093	-14.187827
371.860443	4.997663	936.407227	400.273163	193.207138	929.709229	481.213043	-10.023432	495.054108	526.568604	183.580017	481.307739	501.316956	0.407526	77.357498	574.296143	157.973312	91.715385	425.407013	-50.099747	1404.492310	453.451721	257.134155	1395.979858	369.686707	106.057327	1381.935547	358.388763	110.851257	1655.357422	466.480743	-153.127777	1130.651733	503.750824	317.188019	1123.009277	399.536835	-118.168587	875.500854	387.463623	305.177185	865.482422	380.113281	103.550125	1032.781738	-602.797852	186.211685	851.123596	-579.711487	-14.195769
371.854156	5.003886	936.399780	400.274780	193.216690	929.710693	481.223328	-10.024629	495.037170	526.563232	183.543457	481.280121	501.339203	0.407881	77.350281	574.260376	157.933746	91.694199	425.402649	-50.075333	1404.497314	453.450562	257.147247	1396.000122	369.700653	106.062569	1381.941406	358.378571	110.844521	1655.333862	466.502258	-153.198120	1130.688721	503.736877	317.266724	1123.024902	399.807953	-118.245583	875.332825	387.467346	305.212311	865.493408	380.104492	103.554436	1032.778564	-602.042969	186.238724	851.072266	-578.987427	-14.187637
371.876831	5.000448	936.390381	400.304352	193.272675	929.692017	481.242920	-10.041397	495.031616	526.566406	183.533264	481.271545	501.366821	0.402260	77.332863	574.274109	157.936462	91.691467	425.415802	-50.077141	1404.488770	453.472015	257.155304	1396.035278	369.723206	106.074654	1381.943970	358.381592	110.847229	1655.305420	466.487061	-153.148361	1130.648315	503.718048	317.355042	1123.050171	399.536102	-118.193687	875.490662	387.442200	305.259094	865.538330	380.132385	103.584137	1032.764404	-601.265320	186.242233	851.017395	-578.338989	-14.128995
371.868561	5.033278	936.390930	400.290375	193.286041	929.693542	481.204254	-10.031172	495.004456	526.555603	183.512421	481.270142	501.336456	0.423851	77.316338	574.300964	157.945923	91.685463	425.426086	-50.049549	1404.459595	453.480255	257.175354	1396.057495	369.766998	106.069321	1381.956421	358.375671	110.842064	1655.280518	466.478363	-153.171310	1130.628784	503.704071	317.391479	1123.064087	399.544983	-118.200523	875.477600	387.431702	305.296600	865.551453	380.117981	103.607491	1032.765259	-600.538879	186.321732	850.987854	-577.704895	-14.020469
371.860535	5.032393	936.404114	400.295013	193.298050	929.697937	481.196472	-10.045174	495.004974	526.541016	183.499435	481.287628	501.349365	0.398437	77.298073	574.300171	157.946899	91.706467	425.437653	-50.042587	1404.472534	453.481049	257.178497	1396.060059	369.776215	106.077240	1381.946899	358.365967	110.834137	1655.276611	466.471344	-153.171738	1130.632324	503.714539	317.478271	1123.106567	399.531891	-118.225052	875.477112	387.415894	305.324127	865.579651	380.114838	103.618034	1032.773682	-599.747986	186.364639	850.992188	-576.967346	-14.094790
371.891052	5.051280	936.376404	400.322632	193.326431	929.692871	481.168610	-10.045200	494.968384	526.579773	183.566315	481.311676	501.319458	0.399665	77.314461	574.294739	157.947098	91.719864	425.430878	-50.043003	1404.467285	453.467010	257.194092	1396.085449	369.793152	106.099861	1381.942627	358.350403	110.819557	1655.265625	466.457489	-153.184341	1130.631958	503.703064	317.538666	1123.131470	399.540405	-118.236542	875.466187	387.380280	305.370026	865.600586	380.131287	103.631256	1032.757080	-599.033203	186.285919	850.925537	-576.327454	-14.131783
371.899384	5.035900	936.390869	400.332794	193.276581	929.690186	481.141876	-10.034764	494.983246	526.545288	183.549362	481.297577	501.293915	0.401294	77.331718	574.266235	157.923843	91.717865	425.444031	-50.019218	1404.468750	453.501587	257.216492	1396.111206	369.829468	106.112648	1381.972290	358.334106	110.810173	1655.257935	466.448303	-153.195831	1130.638672	503.698181	317.587311	1123.157593	399.545166	-118.248444	875.466431	387.371063	305.405426	865.645508	380.150696	103.607040	1032.763184	-598.258728	186.245850	850.894653	-575.691650	-14.041863
371.903656	5.031339	936.410950	400.340637	193.261093	929.687256	481.171539	-10.044186	495.002686	526.595032	183.581833	481.282562	501.338165	0.395044	77.327316	574.339905	157.981140	91.708687	425.437897	-49.995964	1404.474243	453.507233	257.230713	1396.100342	369.872253	106.101410	1381.988525	358.332275	110.797760	1655.238525	466.443695	-153.177948	1130.634888	503.699066	317.598816	1123.182373	399.548645	-118.246674	875.472290	387.333801	305.455902	865.669434	380.165527	103.608261	1032.771729	-597.582520	186.311325	850.871948	-575.096313	-13.980876
371.913971	5.062718	936.388916	400.328003	193.333832	929.706909	481.169617	-10.003076	494.996521	526.575745	183.557190	481.262085	501.342072	0.398594	77.317024	574.294006	157.943848	91.673218	425.456970	-49.995579	1404.490234	453.529877	257.246521	1396.138306	369.878387	106.133965	1382.002197	358.328186	110.786346	1655.218018	466.470062	-153.154266	1130.655396	503.693451	317.620636	1123.160400	399.553284	-118.238373	875.486694	387.300476	305.492706	865.699585	380.175354	103.634956	1032.772339	-596.831543	186.383636	850.861633	-574.464844	-14.006539
371.918396	5.088250	936.388428	400.328552	193.333984	929.709534	481.161804	-10.000625	495.001251	526.608459	183.588379	481.244263	501.309265	0.419488	77.318871	574.317932	157.977600	91.688705	425.475037	-49.981621	1404.492310	453.561432	257.268494	1396.130249	369.928406	106.152618	1382.002686	358.333344	110.770226	1655.201416	466.452393	-153.184418	1130.669189	503.704712	317.655975	1123.173218	399.572968	-118.237839	875.487183	387.284546	305.543213	865.698181	380.184662	103.645622	1032.773926	-596.104309	186.289886	850.796204	-573.877686	-14.009129
371.930573	5.099221	936.398376	400.337738	193.288589	929.704163	481.153748	-10.011225	495.005005	526.596680	183.616150	481.272339	501.273956	0.411482	77.324554	574.287415	157.952225	91.698189	425.487701	-49.959499	1404.512695	453.589539	257.281647	1396.161743	369.931793	106.175720	1382.029297	358.323364	110.750656	1655.197876	466.453735	-153.181747	1130.686279	503.709412	317.696808	1123.196045	399.591888	-118.227264	875.499084	387.272614	305.575623	865.726135	380.189545	103.638596	1032.775391	-595.365723	186.269150	850.770691	-573.242676	-14.027851
371.953186	5.088946	936.406067	400.361816	193.298370	929.711670	481.175751	-10.031604	495.023407	526.602722	183.619629	481.294006	501.312714	0.407630	77.355598	574.246704	157.949280	91.729767	425.493561	-49.950829	1404.519897	453.599396	257.311676	1396.186401	369.993164	106.172928	1382.037354	358.324921	110.743385	1655.194458	466.442810	-153.173431	1130.705933	503.720062	317.726227	1123.237549	399.597717	-118.222023	875.506531	387.252960	305.632690	865.740540	380.206055	103.639053	1032.782593	-594.698181	186.359924	850.762573	-572.676697	-13.989794
371.971741	5.091242	936.424011	400.357941	193.301819	929.714539	481.184967	-10.027480	495.018402	526.587158	183.620560	481.310699	501.338837	0.392206	77.352837	574.275085	157.947678	91.736824	425.532532	-49.931904	1404.526855	453.642517	257.319427	1396.209717	370.029175	106.207069	1382.057739	358.340454	110.731201	1655.182739	466.431915	-153.172623	1130.716919	503.720825	317.767883	1123.242188	399.592590	-118.189850	875.530151	387.227142	305.669708	865.780212	380.218964	103.648346	1032.793091	-593.995605	186.367142	850.760193	-572.081055	-13.995135
371.990479	5.110005	936.414490	400.373413	193.303696	929.713623	481.213898	-10.028484	495.024628	526.587463	183.616592	481.310272	501.321777	0.413697	77.321770	574.304626	157.965729	91.718918	425.542328	-49.928551	1404.549927	453.683929	257.349274	1396.219971	370.057526	106.195999	1382.073608	358.354919	110.713974	1655.166626	466.449493	-153.143402	1130.714600	503.891113	318.337524	1123.386719	399.605377	-118.152687	875.540039	387.219055	305.720673	865.843872	380.241577	103.653564	1032.788330	-593.258606	186.278610	850.697754	-571.418152	-14.036572
372.012634	5.112442	936.408813	400.391479	193.336029	929.723450	481.248169	-10.013022	495.000214	526.578857	183.581512	481.263306	501.332001	0.412521	77.304169	574.310608	157.978729	91.678429	425.584351	-49.896324	1404.547607	453.717743	257.347656	1396.213745	370.097046	106.224869	1382.079102	358.385864	110.699219	1655.145996	466.470215	-153.138428	1130.730103	503.898804	318.381714	1123.382813	399.596130	-118.113220	875.552307	387.204010	305.756592	865.855042	380.268707	103.660873	1032.791260	-592.602783	186.246429	850.650330	-570.837524	-14.033422
372.010498	5.113317	936.407104	400.401428	193.338089	929.728760	481.241791	-10.006693	494.998199	526.606506	183.602631	481.269257	501.337006	0.402090	77.303978	574.316040	157.977448	91.691162	425.590332	-49.892857	1404.563843	453.770111	257.353699	1396.237793	370.106628	106.252960	1382.108887	358.397675	110.690834	1655.137451	466.460541	-153.140488	1130.742432	503.910248	318.435638	1123.403320	399.627686	-118.092232	875.562988	387.202301	305.820160	865.869690	380.277283	103.658302	1032.793579	-591.926514	186.340332	850.639709	-570.244751	-13.994900
372.053345	5.114718	936.409668	400.427063	193.353821	929.733948	481.266144	-10.024562	495.020691	526.608887	183.637543	481.282043	501.342102	0.399621	77.329308	574.292480	157.990433	91.694618	425.605927	-49.875423	1404.595581	453.783447	257.370331	1396.262939	370.147400	106.255035	1382.121704	358.411316	110.681259	1655.148438	466.423035	-153.129669	1130.759521	503.876526	318.490173	1123.422974	399.588654	-118.070198	875.594910	387.185089	305.876709	865.898560	380.307831	103.665146	1032.797363	-591.257324	186.369003	850.631592	-569.695251	-13.993560
372.084869	5.121835	936.425537	400.456848	193.364807	929.740540	481.281677	-9.993362	495.037262	526.611389	183.669022	481.279449	501.339386	0.395835	77.351967	574.317017	158.001205	91.717308	425.626343	-49.865620	1404.634888	453.804810	257.377106	1396.296143	370.189117	106.269524	1382.148926	358.430481	110.678307	1655.159302	466.430054	-153.212021	1130.825806	503.868835	318.563141	1123.462891	399.868378	-118.119980	875.451294	387.181885	305.939941	865.921143	380.331177	103.680031	1032.807861	-590.591431	186.264038	850.575256	-569.063293	-14.061629
372.075531	5.129357	936.428650	400.459045	193.369186	929.742432	481.285370	-9.999788	495.028076	526.629456	183.689529	481.287659	501.309235	0.397314	77.342682	574.296692	157.981781	91.715179	425.629120	-49.864254	1404.635376	453.833710	257.374512	1396.292236	370.184143	106.271629	1382.160034	358.439880	110.673958	1655.156006	466.412720	-153.209885	1130.825439	503.868652	318.620789	1123.489502	399.863800	-118.088638	875.440918	387.160522	305.988800	865.943237	380.343842	103.684662	1032.811401	-589.943298	186.319107	850.541565	-568.484253	-14.081869
372.104492	5.128575	936.441406	400.451660	193.389664	929.764038	481.277374	-9.986661	495.026794	526.656616	183.707092	481.277283	501.303406	0.420942	77.322960	574.336975	158.000595	91.705284	425.677155	-49.843204	1404.631836	453.836548	257.393738	1396.303589	370.218719	106.272087	1382.166138	358.463440	110.673553	1655.129639	466.383392	-153.125656	1130.788818	503.699554	318.109711	1123.344482	399.582825	-118.039169	875.604797	387.158905	306.059753	865.919067	380.371552	103.685677	1032.829956	-589.370544	186.363708	850.503357	-567.960754	-14.066415
372.135712	5.144135	936.418457	400.476379	193.402557	929.759705	481.316315	-9.959997	494.983337	526.653381	183.684677	481.269928	501.332764	0.420178	77.303772	574.349182	158.003128	91.701668	425.695587	-49.842312	1404.630249	453.874146	257.418793	1396.311523	370.228851	106.297287	1382.192627	358.514008	110.683342	1655.114380	466.375519	-153.118668	1130.777100	503.885437	318.689240	1123.482910	399.576050	-118.015213	875.609131	387.168732	306.089172	865.957825	380.394501	103.690643	1032.816406	-588.770935	186.362396	850.475037	-567.396484	-14.022095
372.173401	5.159627	936.416199	400.513580	193.408569	929.752014	481.318207	-9.972172	495.008545	526.589294	183.615219	481.238678	501.367004	0.397248	77.310120	574.300781	157.961578	91.686867	425.750458	-49.839489	1404.665161	453.901245	257.410278	1396.308960	370.257996	106.292839	1382.192871	358.552429	110.680695	1655.096436	466.373413	-153.113113	1130.789673	503.888184	318.775604	1123.500488	399.571533	-118.002098	875.605042	387.164307	306.159729	865.986267	380.436951	103.703751	1032.811646	-588.180542	186.351669	850.421875	-566.819702	-14.026352
372.231781	5.160592	936.410706	400.571991	193.392761	929.743408	481.371246	-9.987058	495.003693	526.652527	183.652039	481.245209	501.361938	0.406744	77.316696	574.298889	157.968323	91.668297	425.743347	-49.817776	1404.654785	453.914948	257.420807	1396.336060	370.297699	106.289742	1382.197021	358.565186	110.694099	1655.108154	466.366425	-153.106964	1130.794434	503.890045	318.796173	1123.515625	399.545074	-117.989525	875.641541	387.166046	306.187347	865.996948	380.476013	103.701225	1032.803223	-587.627014	186.378265	850.396606	-566.224426	-14.060830
372.245819	5.156007	936.423645	400.591217	193.402344	929.744751	481.281097	-9.917463	494.987244	526.681702	183.675522	481.245605	501.268494	0.413606	77.323868	574.301208	157.981842	91.693993	425.782288	-49.810989	1404.694458	453.924133	257.437378	1396.367676	370.238373	106.215042	1382.194824	358.582825	110.694061	1655.113037	466.338135	-153.122452	1130.812134	503.876892	318.845978	1123.560791	399.518402	-117.985893	875.647522	387.168182	306.263031	866.022827	380.496216	103.709167	1032.810303	-587.091858	186.401978	850.368042	-565.682190	-14.052205
372.293274	5.176718	936.418701	400.623871	193.402847	929.746765	481.373535	-9.995194	495.000214	526.697083	183.720123	481.271454	501.327240	0.392322	77.319336	574.280212	157.978836	91.675743	425.791077	-49.833412	1404.692871	453.943542	257.450592	1396.404907	370.335602	106.294273	1382.222534	358.603149	110.685974	1655.111572	466.333984	-153.131027	1130.821777	503.876312	318.879242	1123.593872	399.521515	-117.994911	875.654846	387.153503	306.300812	866.038879	380.520599	103.718414	1032.807983	-586.612671	186.413422	850.316650	-565.202942	-14.039543
372.294220	5.166861	936.445374	400.634460	193.414764	929.765869	481.325073	-9.930190	495.004028	526.730408	183.691132	481.251312	501.293457	0.406812	77.317657	574.303467	157.990723	91.685783	425.810547	-49.809582	1404.693604	453.945801	257.452148	1396.414917	370.354706	106.319656	1382.238159	358.636841	110.700768	1655.098877	466.340820	-153.134003	1130.828857	503.856873	318.891205	1123.611938	399.522949	-117.984467	875.663269	387.185852	306.566040	866.015564	380.546417	103.720284	1032.832031	-586.075867	186.438171	850.262939	-564.727417	-13.959825
372.344574	5.194155	936.447021	400.674438	193.427338	929.761902	481.439362	-10.014662	495.009277	526.675537	183.630783	481.256989	501.339752	0.398156	77.310585	574.319763	157.987549	91.685783	425.832062	-49.800690	1404.722534	453.990723	257.462616	1396.435913	370.379761	106.330742	1382.265015	358.672363	110.710236	1655.105347	466.369995	-153.202713	1130.862549	503.879791	318.930969	1123.650757	399.807434	-118.030884	875.482788	387.177673	306.426727	866.093079	380.584167	103.744301	1032.830200	-585.600647	186.409698	850.224060	-564.224854	-13.965528
372.363190	5.181437	936.460815	400.715607	193.432220	929.767212	481.404053	-9.934052	495.002655	526.867554	183.792419	481.304169	501.347168	0.396687	77.295776	574.377686	158.021973	91.670120	425.878113	-49.795815	1404.740601	454.015381	257.499359	1396.461914	370.342010	106.254227	1382.263916	358.706299	110.718674	1655.092529	466.358185	-153.125320	1130.826904	503.834991	318.920715	1123.669434	399.527679	-117.967690	875.681519	386.997314	306.678894	866.220154	380.617554	103.744644	1032.839844	-585.137878	186.420837	850.188782	-563.718262	-13.996222
372.404938	5.221224	936.455505	400.724792	193.452881	929.777222	481.402588	-9.925210	494.974945	526.952454	183.832870	481.318176	501.332428	0.407695	77.320374	574.438660	158.062241	91.673241	425.896057	-49.795383	1404.740112	454.045166	257.489716	1396.468750	370.430328	106.340027	1382.308960	358.730438	110.713135	1655.096069	466.356506	-153.143829	1130.862793	503.907715	319.001434	1123.704346	399.525757	-117.949631	875.713684	387.210876	306.522522	866.150085	380.653595	103.764633	1032.843262	-584.720093	186.408615	850.153137	-563.273987	-14.037579
372.408051	5.224192	936.465149	400.765015	193.483704	929.788147	481.441010	-9.935622	495.028168	526.922852	183.807068	481.261292	501.325043	0.405342	77.328926	574.379333	158.029816	91.653038	425.916626	-49.759228	1404.760864	454.078949	257.505920	1396.489868	370.391693	106.252747	1382.301880	358.766907	110.726845	1655.091553	466.360352	-153.141556	1130.876709	503.872070	318.981598	1123.708130	399.528687	-117.955948	875.745300	387.062073	306.789459	866.234802	380.675507	103.781342	1032.853516	-584.342712	186.458969	850.103149	-562.880493	-14.002891
372.475006	5.234718	936.449402	400.814789	193.460464	929.778809	481.448395	-9.914469	495.031281	526.861938	183.780487	481.237946	501.328400	0.400844	77.308495	574.343140	158.018463	91.634590	425.945801	-49.778870	1404.780396	454.084229	257.506012	1396.514526	370.489990	106.365540	1382.333008	358.786072	110.737022	1655.088257	466.362823	-153.147736	1130.909302	503.881531	319.018402	1123.706787	399.557739	-117.954933	875.761963	387.023621	306.842957	866.267944	380.725067	103.773148	1032.840576	-583.935608	186.514374	850.081665	-562.433472	-13.932126
372.887207	5.562280	936.327148	400.961945	193.584061	929.765076	481.504822	-9.931744	494.975525	526.847717	183.776505	481.236053	501.338623	0.403286	77.326042	574.325256	157.996811	91.641693	425.943115	-49.771412	1404.800049	454.126160	257.509705	1396.523682	370.523773	106.390244	1382.348999	358.823944	110.747139	1655.077271	466.379669	-153.147476	1130.920410	503.881165	319.093292	1123.744141	399.563629	-117.946648	875.773132	387.044250	306.896851	866.291931	380.934753	103.947990	1032.770630	-583.555481	186.535065	850.056458	-561.994263	-13.938521
372.566742	5.226133	936.484314	400.900879	193.466568	929.783569	481.515350	-9.900548	495.008270	526.760681	183.676651	481.208069	501.350555	0.405069	77.315521	574.313965	157.979309	91.656464	425.989075	-49.731968	1404.812622	454.183411	257.535065	1396.541260	370.480286	106.316002	1382.340698	358.870880	110.740990	1655.069092	466.396362	-153.165817	1130.938477	503.914459	319.139771	1123.777832	399.626831	-117.942711	875.783630	387.056213	306.931824	866.317566	380.799957	103.789421	1032.858765	-583.186157	186.512146	850.071289	-561.602295	-13.906691
372.587402	5.241949	936.478210	400.921387	193.469498	929.793091	481.526581	-9.869025	494.998657	526.788025	183.696243	481.234131	501.329132	0.414352	77.317245	574.334961	157.990051	91.676727	425.972992	-49.734787	1404.820068	454.183380	257.539825	1396.556152	370.564453	106.388412	1382.383545	358.902740	110.740921	1655.072876	466.403717	-153.169754	1130.961060	503.940430	319.168518	1123.793945	399.644745	-117.940269	875.793396	387.064087	306.978394	866.337891	380.828949	103.789574	1032.861450	-582.839111	186.468903	850.037231	-561.243591	-13.909014
372.629425	5.260484	936.477478	400.950500	193.472778	929.807068	481.507446	-9.878098	494.998901	526.842468	183.716843	481.209442	501.317169	0.401643	77.316208	574.335205	157.999023	91.660896	426.001617	-49.734798	1404.845581	454.208160	257.547150	1396.593750	370.600677	106.409523	1382.411133	358.926422	110.740295	1655.063965	466.427734	-153.258606	1131.021362	503.953766	319.204559	1123.811768	399.990387	-118.023132	875.597595	387.070953	307.025726	866.351990	380.867279	103.792229	1032.868530	-582.501404	186.506180	850.006775	-560.899536	-13.918633
373.078888	5.614338	936.337280	401.111908	193.597778	929.802368	481.552917	-9.898190	494.948212	526.933838	183.814438	481.231445	501.319214	0.395992	77.315460	574.365784	158.015350	91.629768	426.005249	-49.727421	1404.869263	454.250885	257.556183	1396.599365	370.633148	106.430481	1382.416504	358.955078	110.764412	1655.072388	466.417511	-153.268524	1131.030518	503.982208	319.244598	1123.814941	399.993469	-118.023338	875.620850	387.089478	307.063507	866.368652	381.106293	103.965942	1032.795044	-582.279236	186.454956	849.963257	-560.601074	-13.918022
372.721283	5.286159	936.480042	401.019257	193.498520	929.798218	481.562378	-9.878818	495.023926	526.872986	183.739410	481.216736	501.320374	0.406598	77.309296	574.527100	158.136368	91.648148	426.030792	-49.692875	1404.881470	454.310944	257.595093	1396.603882	370.606323	106.356926	1382.391113	358.995117	110.765999	1655.060303	466.383575	-153.200607	1131.009033	504.012695	319.294281	1123.825928	399.719849	-117.943115	875.832153	387.121521	307.114075	866.377319	380.951111	103.822708	1032.865479	-581.976013	186.519165	849.933105	-560.279114	-13.897153
372.763092	5.290157	936.473389	401.080841	193.491928	929.788757	481.591064	-9.848666	494.987854	526.933533	183.794098	481.215698	501.343018	0.411387	77.289612	574.561462	158.173462	91.637680	426.029572	-49.702774	1404.885010	454.334808	257.570557	1396.595947	370.701447	106.471138	1382.435303	359.035583	110.786003	1655.046143	466.428528	-153.282013	1131.061035	503.851532	318.787994	1123.683228	400.062744	-118.007896	875.643921	387.093689	307.162018	866.368530	381.004181	103.823593	1032.857300	-581.722961	186.594528	849.909790	-559.984802	-13.870009
372.804779	5.312477	936.479248	401.113342	193.489120	929.798096	481.619873	-9.852667	494.979767	526.947998	183.782013	481.204742	501.348877	0.414084	77.281326	574.527954	158.137375	91.629295	426.048981	-49.690907	1404.880493	454.369202	257.582397	1396.608887	370.756958	106.486725	1382.447754	359.037842	110.751381	1655.065430	466.450928	-153.293900	1131.069824	504.058380	319.313843	1123.835693	400.126862	-118.016029	875.617554	387.132507	307.188507	866.402832	381.037659	103.832352	1032.864746	-581.504456	186.635635	849.907593	-559.683838	-13.853639
372.840546	5.316594	936.488953	401.138794	193.481812	929.802673	481.628174	-9.839091	494.983795	526.947632	183.764557	481.195587	501.359558	0.396078	77.305725	574.592529	158.157944	91.632484	426.093903	-49.684261	1404.917114	454.428253	257.595062	1396.617676	370.767365	106.484291	1382.463623	359.128540	110.798500	1655.016113	466.465515	-153.294373	1131.081177	504.080902	319.340668	1123.842407	400.146973	-118.009094	875.627014	387.157227	307.235596	866.410889	381.064789	103.833931	1032.871582	-581.251587	186.716476	849.869995	-559.437683	-13.808891
372.899323	5.336471	936.492004	401.173706	193.511917	929.821777	481.640076	-9.847727	495.000031	527.003174	183.806808	481.210175	501.338684	0.412363	77.309639	574.622925	158.194382	91.654572	426.098663	-49.666782	1404.922729	454.470612	257.602539	1396.634521	370.805939	106.495003	1382.474731	359.157745	110.816063	1655.009277	466.465515	-153.299820	1131.101318	503.939423	318.819702	1123.723511	400.163208	-117.999512	875.651306	387.162445	307.283234	866.401428	381.111603	103.849449	1032.883057	-581.008667	186.778748	849.855408	-559.190430	-13.773831
372.922943	5.322769	936.502075	401.211365	193.480362	929.828979	481.679291	-9.890747	495.021576	526.991333	183.805298	481.224457	501.354401	0.391088	77.296875	574.647278	158.199860	91.661476	426.085754	-49.635735	1404.932251	454.466827	257.632294	1396.659668	371.009613	106.382080	1382.478760	359.199402	110.829025	1655.008789	466.455322	-153.315475	1131.106445	503.958710	318.858368	1123.774902	400.172821	-117.982170	875.680481	387.184875	307.318695	866.440186	381.135864	103.830132	1032.891235	-580.846252	186.775208	849.822449	-558.970337	-13.774131
372.980927	5.338567	936.498413	401.249420	193.497223	929.829346	481.706177	-9.888103	495.009521	527.034363	183.828995	481.226227	501.370575	0.397831	77.284691	574.615295	158.201111	91.632469	426.113373	-49.636978	1404.941162	454.503754	257.667023	1396.670288	371.050049	106.376999	1382.490723	359.242126	110.846817	1655.011230	466.470856	-153.303085	1131.135864	503.970642	318.875488	1123.779297	400.177734	-117.965263	875.680176	387.208466	307.345245	866.460083	381.183960	103.843651	1032.889648	-580.690918	186.849487	849.799744	-558.772827	-13.748334
373.001862	5.316806	936.512878	401.269135	193.478439	929.818848	481.700378	-9.866625	494.989532	527.070679	183.828186	481.211548	501.357452	0.403531	77.273811	574.628601	158.207352	91.611290	426.138031	-49.632629	1404.956299	454.560089	257.661255	1396.672974	371.092102	106.399139	1382.513916	359.296814	110.851761	1654.991089	466.491516	-153.302063	1131.137207	504.009644	318.902771	1123.787109	400.201019	-117.954247	875.700073	387.261108	307.380646	866.432373	381.219482	103.834251	1032.892090	-580.528137	186.779190	849.742310	-558.536499	-13.739600
373.026062	5.343311	936.506653	401.292542	193.475021	929.820435	481.715210	-9.829317	494.980011	527.052307	183.788361	481.173767	501.358398	0.396339	77.259575	574.635376	158.208771	91.590347	426.184082	-49.582138	1404.976318	454.601135	257.697784	1396.680176	371.110626	106.402779	1382.527588	359.294739	110.819206	1655.013672	466.495972	-153.317139	1131.148804	504.038971	318.886047	1123.774536	400.242004	-117.952354	875.712524	387.270905	307.408844	866.445862	381.248718	103.841515	1032.890259	-580.398743	186.778244	849.727478	-558.342529	-13.725543
373.059601	5.357620	936.529236	401.318146	193.477036	929.836853	481.735260	-9.819088	494.974945	527.058594	183.808838	481.179565	501.354950	0.403662	77.262589	574.644714	158.209305	91.607826	426.173553	-49.599319	1404.994995	454.620911	257.688843	1396.706421	371.151978	106.428909	1382.555054	359.390259	110.880234	1654.979492	466.466614	-153.212830	1131.120483	504.066010	318.916626	1123.804199	399.864929	-117.852074	875.985840	387.321472	307.431915	866.466248	381.275848	103.853333	1032.909424	-580.230896	186.789780	849.733276	-558.119812	-13.710922
373.125916	5.353333	936.547852	401.389984	193.433182	929.838074	481.762787	-9.855285	495.010437	527.090637	183.836182	481.199585	501.384094	0.403156	77.298988	574.630371	158.199921	91.622604	426.194855	-49.590065	1405.024048	454.647491	257.702698	1396.729858	371.171631	106.434792	1382.572388	359.442535	110.893501	1654.979736	466.396637	-152.980423	1131.081909	504.131714	318.988495	1123.885010	399.068878	-117.583008	876.512573	387.540649	307.422241	866.379395	381.333069	103.841354	1032.918091	-580.080322	186.823639	849.746826	-557.939880	-13.671905
373.181366	5.381068	936.543213	401.412109	193.474548	929.851196	481.792328	-9.853815	495.019867	527.130371	183.857361	481.216553	501.370422	0.399955	77.296104	574.645264	158.210876	91.623009	426.209839	-49.571735	1405.049805	454.665619	257.721466	1396.752563	371.212402	106.437508	1382.614624	359.455261	110.867638	1655.030518	466.381836	-153.006927	1131.096924	504.124329	318.990601	1123.904541	399.076141	-117.571152	876.541199	387.390869	307.462860	866.538574	381.369202	103.865532	1032.922729	-579.979126	186.846069	849.739868	-557.808044	-13.647915
373.190796	5.389666	936.537964	401.434875	193.496124	929.856628	481.826477	-9.862440	495.015717	527.122742	183.835587	481.207947	501.380707	0.399493	77.308327	574.643982	158.211517	91.633583	426.224243	-49.550095	1405.058716	454.695740	257.743988	1396.780884	371.243988	106.456726	1382.632080	359.557098	110.926369	1654.969971	466.382355	-153.016708	1131.105347	504.162354	319.036407	1123.901245	399.099121	-117.555969	876.549561	387.417755	307.480530	866.552429	381.397461	103.873245	1032.923828	-579.881653	186.837906	849.722595	-557.658936	-13.615952
373.230408	5.356903	936.561096	401.468048	193.502609	929.846558	481.841034	-9.860581	495.008972	527.152222	183.819702	481.160919	501.383118	0.406312	77.290749	574.631836	158.206100	91.596245	426.236481	-49.551369	1405.079102	454.729767	257.741394	1396.779785	371.266632	106.479561	1382.643677	359.624725	110.941277	1654.958618	466.364410	-153.052658	1131.151978	504.196960	319.080261	1123.878906	399.104401	-117.561081	876.567688	387.475891	307.501221	866.539246	381.438873	103.875816	1032.929932	-579.812561	186.859406	849.707947	-557.559692	-13.619183
373.270599	5.375775	936.558838	401.524384	193.511978	929.848633	481.850555	-9.855251	495.005280	527.156982	183.783096	481.153290	501.367371	0.395369	77.285164	574.625122	158.201401	91.574020	426.267456	-49.529930	1405.099121	454.777771	257.760132	1396.779907	371.307861	106.482758	1382.663940	359.692200	110.946411	1654.934082	466.377777	-153.041000	1131.137329	504.266998	319.112183	1123.905640	399.115936	-117.575737	876.563782	387.693024	307.491486	866.417542	381.487854	103.888290	1032.929932	-579.742676	186.869553	849.679688	-557.450256	-13.582570
373.299133	5.351353	936.560608	401.533752	193.486725	929.838867	481.888092	-9.861906	495.009949	527.194458	183.826828	481.164368	501.416443	0.387375	77.267159	574.674744	158.215118	91.591263	426.278259	-49.511040	1405.097290	454.809662	257.765167	1396.795044	371.325104	106.500694	1382.692993	359.768433	110.954582	1654.930054	466.363403	-153.044678	1131.176880	504.279358	319.134827	1123.923584	399.108032	-117.564186	876.588684	387.725952	307.502167	866.430481	381.522858	103.866585	1032.926758	-579.692566	186.877167	849.672974	-557.350220	-13.586926
373.374084	5.378469	936.574219	401.607880	193.494766	929.844604	481.915253	-9.859324	494.997894	527.236572	183.869614	481.171753	501.412262	0.397797	77.266243	574.695007	158.228561	91.607864	426.284241	-49.489307	1405.127563	454.833099	257.782288	1396.807251	371.349121	106.521759	1382.710083	359.837952	110.962128	1654.947998	466.334869	-153.068146	1131.209839	504.312469	319.201691	1123.968506	399.123413	-117.543076	876.600037	387.758331	307.500305	866.457031	381.578430	103.891548	1032.935059	-579.663757	186.852646	849.665405	-557.271423	-13.605571
373.765076	5.692373	936.463379	401.729980	193.603531	929.838806	481.919830	-9.860275	494.956970	527.261169	183.887390	481.170166	501.383606	0.400757	77.287941	574.663513	158.210434	91.608093	426.270081	-49.478443	1405.183594	454.842682	257.795258	1396.832764	371.382416	106.554008	1382.719360	359.903839	110.991074	1654.957031	466.311920	-153.074799	1131.233643	504.344452	319.236084	1123.978516	399.110443	-117.546547	876.634705	387.786957	307.525726	866.472290	381.778931	104.051880	1032.875610	-579.673584	186.862396	849.668091	-557.231995	-13.606592
373.831085	5.722104	936.463379	401.764343	193.609467	929.859619	481.935608	-9.867212	494.959869	527.311035	183.928360	481.183990	501.392944	0.399681	77.289276	574.674011	158.219070	91.593674	426.275024	-49.451611	1405.203979	454.862366	257.818115	1396.852051	371.401367	106.568382	1382.755615	359.972717	110.980301	1654.960938	466.285950	-153.080902	1131.276611	504.366943	319.251434	1123.984985	399.123138	-117.559204	876.664978	387.824280	307.543335	866.490723	381.827087	104.058510	1032.886353	-579.693176	186.817596	849.668396	-557.202454	-13.619823
373.837708	5.698867	936.489563	401.803070	193.613785	929.849670	481.984528	-9.849819	494.948944	527.307800	183.915558	481.188873	501.428772	0.386148	77.296616	574.666138	158.218918	91.587990	426.285034	-49.443504	1405.219238	454.905487	257.844910	1396.842163	371.423798	106.596718	1382.780640	360.062714	111.001236	1654.954468	466.296265	-153.083511	1131.308838	504.386963	319.265045	1124.002930	399.148010	-117.537346	876.682434	387.867310	307.575623	866.508240	381.861053	104.066917	1032.894409	-579.701294	186.884201	849.679199	-557.152466	-13.595080
373.880402	5.715231	936.491638	401.812592	193.642105	929.876831	481.997406	-9.831779	494.941254	527.314331	183.913330	481.176270	501.471466	0.364245	77.291664	574.720215	158.228760	91.583038	426.315796	-49.413841	1405.246826	454.926910	257.850586	1396.852905	371.454346	106.608299	1382.788696	360.146423	110.996239	1654.955078	466.279114	-153.084656	1131.319824	504.422760	319.294342	1124.009766	399.146820	-117.533363	876.708252	387.900299	307.576141	866.496582	381.902344	104.072433	1032.910645	-579.725586	186.836166	849.681152	-557.097351	-13.620158
373.920135	5.704724	936.498596	401.849915	193.640274	929.850342	482.010345	-9.842985	494.917328	527.383362	183.920517	481.163116	501.460297	0.373175	77.280548	574.730164	158.242981	91.555984	426.312347	-49.409313	1405.265747	454.973236	257.858246	1396.864136	371.472382	106.637062	1382.792847	360.229950	111.006538	1654.957275	466.255829	-153.080780	1131.357178	504.455597	319.324280	1124.034424	399.151367	-117.540054	876.730164	387.943695	307.596313	866.498596	381.935089	104.084541	1032.899780	-579.795410	186.866699	849.682861	-557.103699	-13.606437
373.956329	5.726528	936.503296	401.883667	193.632721	929.845825	482.005646	-9.814934	494.893738	527.389404	183.930222	481.164795	501.438812	0.372315	77.247734	574.723816	158.236313	91.543839	426.314117	-49.376465	1405.299683	454.983978	257.868317	1396.866089	371.490356	106.652245	1382.819946	360.298309	111.023933	1654.952148	466.219452	-153.118240	1131.399902	504.483856	319.339630	1124.048218	399.146332	-117.538010	876.763611	387.980865	307.633362	866.494873	381.975891	104.096329	1032.900024	-579.896362	186.805252	849.690735	-557.100647	-13.638650
374.010345	5.722931	936.512085	401.923492	193.638214	929.854492	482.131042	-9.934203	494.936768	527.397034	183.905548	481.163818	501.498962	0.337570	77.293991	574.720947	158.216339	91.555672	426.314697	-49.367386	1405.340088	454.999786	257.891266	1396.892578	371.513855	106.669754	1382.849976	360.362793	111.023544	1654.973633	466.190277	-153.123123	1131.415405	504.483551	319.336517	1124.041870	399.150269	-117.540749	876.787048	387.988068	307.646240	866.514893	382.012390	104.098183	1032.908081	-579.940063	186.781250	849.714600	-557.109375	-13.635231
374.054718	5.732734	936.544800	401.960083	193.640594	929.879395	482.076782	-9.885397	494.951447	527.437134	183.946136	481.198578	501.477783	0.347851	77.301384	574.691711	158.209076	91.577095	426.327545	-49.341934	1405.371460	455.022797	257.907440	1396.921631	371.526001	106.679840	1382.875122	360.427795	111.031830	1654.996094	466.170837	-153.150040	1131.479492	504.505859	319.372467	1124.072388	399.130768	-117.535110	876.831360	388.004913	307.669678	866.531372	382.054718	104.108055	1032.936768	-580.045410	186.781189	849.760925	-557.130188	-13.645449
374.080841	5.742151	936.563782	401.975250	193.617767	929.890625	482.154388	-9.922037	494.976440	527.441589	183.962570	481.194244	501.487457	0.356685	77.300468	574.686584	158.242386	91.583214	426.334717	-49.328945	1405.391357	455.037933	257.916840	1396.928467	371.541809	106.688126	1382.906250	360.505066	111.037804	1655.006592	466.157440	-153.149353	1131.516235	504.527771	319.388184	1124.095947	399.146606	-117.547195	876.865479	388.027557	307.691895	866.552124	382.075165	104.105919	1032.951660	-580.087463	186.792984	849.782593	-557.097290	-13.637335
374.128845	5.766642	936.568665	402.013611	193.631912	929.886108	482.196594	-9.917034	494.969055	527.489441	183.976257	481.178253	501.488739	0.379056	77.291267	574.760864	158.271851	91.588402	426.353058	-49.305054	1405.413208	455.078857	257.939697	1396.953857	371.569489	106.730713	1382.914185	360.597992	111.037453	1655.005859	466.155731	-153.163223	1131.530151	504.570282	319.402466	1124.085693	399.155304	-117.540352	876.875732	388.057251	307.710419	866.560974	382.120758	104.129822	1032.951782	-580.189636	186.806427	849.815735	-557.119873	-13.659374
374.160522	5.757374	936.569580	402.044373	193.630035	929.879150	482.206360	-9.922121	494.938263	527.467224	183.930069	481.139984	501.477051	0.396867	77.268898	574.751221	158.251541	91.568993	426.352142	-49.280647	1405.416626	455.114227	257.935333	1396.942383	371.594452	106.736221	1382.923828	360.674835	111.047127	1654.994629	466.141083	-153.157745	1131.544067	504.618134	319.441559	1124.102783	399.159576	-117.542969	876.878845	388.091675	307.546906	866.618286	382.157867	104.127335	1032.948975	-580.287964	186.788528	849.821045	-557.166870	-13.660659
374.208649	5.774357	936.557495	402.060394	193.639847	929.887451	482.206451	-9.915267	494.939331	527.466064	183.904770	481.129639	501.460236	0.363837	77.276222	574.748047	158.255356	91.551498	426.352081	-49.262638	1405.428223	455.162079	257.959686	1396.963013	371.605438	106.765472	1382.941040	360.742401	111.059723	1655.002808	466.120483	-153.180283	1131.546509	504.643738	319.486053	1124.101318	399.151917	-117.542580	876.894348	388.101288	307.576447	866.645142	382.192261	104.128738	1032.947754	-580.427612	186.784119	849.812195	-557.244080	-13.679781
374.233582	5.775928	936.568359	402.126709	193.627213	929.886169	482.243927	-9.925657	494.935822	527.496460	183.921387	481.151886	501.522949	0.359561	77.258560	574.741150	158.252808	91.528145	426.360931	-49.246147	1405.432495	455.202240	257.975403	1396.986694	371.607697	106.771118	1382.983276	360.807404	111.064270	1655.022339	466.103394	-153.189850	1131.559326	504.655487	319.481293	1124.144043	399.137238	-117.542740	876.911316	388.120331	307.612701	866.672180	382.237000	104.131416	1032.952148	-580.538208	186.778702	849.834229	-557.315247	-13.660742
374.262299	5.784317	936.579346	402.143280	193.619186	929.883179	482.233032	-9.930184	494.938965	527.518311	183.951309	481.173645	501.498718	0.354236	77.289391	574.715332	158.233078	91.571915	426.357513	-49.223938	1405.469238	455.223053	257.968628	1396.985596	371.633179	106.812584	1383.000488	360.880249	111.068230	1655.040161	466.091400	-153.188995	1131.571167	504.677948	319.528198	1124.169189	399.129547	-117.546059	876.922852	388.116913	307.621582	866.695923	382.263214	104.138496	1032.956055	-580.657471	186.755783	849.860718	-557.359375	-13.682818
374.270996	5.822257	936.595337	402.166779	193.651581	929.906616	482.251556	-9.904759	494.944000	527.544250	183.954819	481.183136	501.495544	0.355139	77.289215	574.703491	158.219162	91.555443	426.366455	-49.220921	1405.471436	455.262421	257.975067	1397.022095	371.635529	106.822144	1383.021484	360.934753	111.065666	1655.046875	466.077148	-153.208527	1131.606445	504.700195	319.555084	1124.164185	399.135834	-117.544151	876.929993	388.127502	307.651123	866.707214	382.281708	104.169952	1032.976074	-580.777649	186.775406	849.871399	-557.451965	-13.681195
373.994385	5.540712	936.718994	402.101715	193.552948	929.907410	482.264313	-9.902799	495.005554	527.488403	183.894882	481.127991	501.474243	0.366284	77.294624	574.676514	158.199966	91.528809	426.385345	-49.206444	1405.466675	455.288818	257.990234	1397.008179	371.636932	106.838585	1383.047119	360.996857	111.059769	1655.052490	466.077026	-153.208115	1131.629761	504.714355	319.561462	1124.171265	399.140137	-117.576080	876.940491	388.118958	307.677094	866.721313	382.159851	104.040085	1033.038574	-580.884644	186.829285	849.882385	-557.539612	-13.690042
374.307129	5.812951	936.609436	402.200317	193.620697	929.904358	482.323730	-9.923444	494.942413	527.565796	183.903168	481.120117	501.487305	0.376993	77.276001	574.698364	158.205780	91.534988	426.393738	-49.181587	1405.457153	455.354248	258.004028	1397.043091	371.638000	106.851379	1383.062500	361.065338	111.072075	1655.037476	466.070465	-153.199554	1131.612549	504.920502	320.140839	1124.298828	399.131927	-117.550407	876.936035	388.143646	307.709625	866.761475	382.329529	104.157074	1032.982422	-581.010742	186.804779	849.863586	-557.607544	-13.689632
374.337372	5.843440	936.625427	402.230408	193.621689	929.907654	482.310425	-9.888470	494.930206	527.585144	183.919434	481.133575	501.482849	0.377252	77.251724	574.737549	158.237259	91.532013	426.424774	-49.171585	1405.451050	455.383270	258.021759	1397.027710	371.663422	106.895096	1383.061401	361.129517	111.088928	1655.043091	466.064697	-153.225189	1131.621948	504.925323	320.166290	1124.310913	399.141541	-117.540970	876.934082	387.969452	307.756226	866.885315	382.372101	104.178413	1032.992554	-581.167480	186.791336	849.878906	-557.717590	-13.693371
374.387238	5.839653	936.628967	402.282928	193.622284	929.910217	482.351501	-9.931832	494.933655	527.571899	183.937393	481.160645	501.501862	0.361084	77.276306	574.709717	158.203674	91.518280	426.420898	-49.141975	1405.470093	455.417297	258.011871	1397.049805	371.686462	106.908264	1383.084473	361.185303	111.090431	1655.049805	466.046631	-153.203690	1131.637329	504.966614	320.217926	1124.341064	399.141327	-117.558762	876.937317	388.133545	307.778320	866.809204	382.407257	104.179680	1032.994507	-581.349670	186.770950	849.883911	-557.879578	-13.703793
374.118500	5.593494	936.753052	402.222260	193.544678	929.925049	482.334900	-9.925395	494.990967	527.578186	183.927322	481.157013	501.482269	0.356443	77.292885	574.741943	158.251129	91.534828	426.408203	-49.136303	1405.474121	455.449707	258.035248	1397.087158	371.696594	106.915611	1383.120605	361.229675	111.104401	1655.067627	466.022491	-153.199432	1131.642456	504.941010	320.205109	1124.338745	399.143616	-117.542442	876.938110	387.948181	307.832062	866.942444	382.290100	104.071236	1033.064453	-581.529419	186.691437	849.884644	-558.057007	-13.713897
374.433746	5.828695	936.651428	402.356567	193.580200	929.915710	482.387604	-9.938632	494.957520	527.597046	183.928101	481.164551	501.520203	0.349779	77.277855	574.750488	158.257889	91.534637	426.446991	-49.133137	1405.503418	455.483704	258.039459	1397.092773	371.706451	106.947609	1383.143921	361.247223	111.061089	1655.120361	466.009338	-153.198990	1131.642212	504.941925	320.243042	1124.349731	399.144623	-117.541092	876.953613	387.925507	307.861877	866.969788	382.467957	104.163635	1033.008057	-581.716553	186.696823	849.885376	-558.217773	-13.739621
374.186462	5.637563	936.755676	402.282104	193.518555	929.914307	482.372589	-9.915705	494.981201	527.562805	183.902390	481.134583	501.474396	0.387237	77.264297	574.696838	158.209213	91.520599	426.438782	-49.099335	1405.498413	455.528412	258.059143	1397.109253	371.705658	106.960808	1383.153809	361.348114	111.098434	1655.065308	466.011017	-153.204086	1131.643921	504.954834	320.273041	1124.352783	399.156403	-117.519516	876.931396	387.909454	307.894836	866.988098	382.362579	104.087433	1033.060547	-581.935852	186.696747	849.898438	-558.432617	-13.699599
374.188385	5.645788	936.753906	402.276825	193.553085	929.920227	482.365692	-9.909036	494.978241	527.570129	183.880997	481.126038	501.486572	0.377050	77.261337	574.721313	158.230392	91.528381	426.436035	-49.093758	1405.492310	455.555481	258.056244	1397.094238	371.702789	106.999077	1383.147827	361.400208	111.106873	1655.053711	466.003113	-153.190689	1131.635864	504.800323	319.733368	1124.206909	399.143250	-117.509811	876.934570	387.864716	307.945587	866.975220	382.366516	104.103096	1033.063232	-582.153442	186.651962	849.890442	-558.657166	-13.692309
374.486847	5.874880	936.643799	402.386414	193.647141	929.913025	482.399445	-9.917390	494.932526	527.618774	183.937897	481.131744	501.522064	0.380391	77.223015	574.758179	158.248795	91.516716	426.449707	-49.088181	1405.489868	455.604523	258.066925	1397.097534	371.695831	106.994637	1383.164673	361.459442	111.115204	1655.050049	466.006042	-153.174133	1131.628906	505.013763	320.325684	1124.351685	399.140381	-117.472214	876.937317	388.048981	307.956146	866.882141	382.530396	104.213287	1033.004517	-582.416138	186.663269	849.915894	-558.899597	-13.683785
374.531952	5.897506	936.654480	402.424652	193.636429	929.901367	482.418274	-9.933766	494.931396	527.636292	183.962204	481.148285	501.521210	0.376068	77.274277	574.805176	158.290100	91.515495	426.465851	-49.068783	1405.482544	455.631622	258.050812	1397.095825	371.704468	107.019066	1383.157593	361.494659	111.113670	1655.034912	466.000244	-153.170517	1131.629028	504.999390	320.341980	1124.342896	399.139282	-117.457687	876.933289	387.855438	308.018372	867.011475	382.572174	104.231659	1033.003418	-582.670288	186.653397	849.902893	-559.202271	-13.690743
374.260773	5.652257	936.761780	402.346985	193.549500	929.903320	482.419922	-9.951619	494.978790	527.610168	183.936676	481.133453	501.495880	0.350144	77.267448	574.770386	158.244156	91.517883	426.439209	-49.073673	1405.485962	455.658142	258.060333	1397.100830	371.695221	107.033272	1383.185791	361.527039	111.134949	1655.046143	465.976898	-153.180801	1131.638794	504.991760	320.358154	1124.331909	399.144287	-117.444221	876.932129	387.846497	308.065643	867.033936	382.449615	104.116066	1033.058838	-582.959045	186.703415	849.925415	-559.478760	-13.701545
374.272644	5.642415	936.775513	402.365112	193.526749	929.920410	482.432434	-9.969722	494.986877	527.614563	183.956268	481.117157	501.523163	0.355225	77.274055	574.728333	158.218231	91.519135	426.450470	-49.072262	1405.491455	455.665924	258.049744	1397.112915	371.691620	107.036140	1383.194824	361.559082	111.136559	1655.055176	465.954041	-153.188995	1131.641479	505.027527	320.409302	1124.351685	399.138977	-117.450104	876.937195	388.004272	308.066010	866.918701	382.471252	104.097527	1033.074829	-583.281921	186.706711	849.948853	-559.782471	-13.694463
374.335175	5.690689	936.769714	402.385895	193.536713	929.924500	482.438690	-9.950581	494.968628	527.638550	183.968765	481.136230	501.514709	0.371518	77.272011	574.786072	158.279068	91.514236	426.446014	-49.070862	1405.501709	455.697968	258.056549	1397.118896	371.700073	107.050819	1383.215088	361.584442	111.143517	1655.067261	465.946075	-153.171478	1131.653687	504.830566	319.856110	1124.227295	399.148651	-117.404442	876.915527	387.968658	308.126068	866.893250	382.499481	104.122986	1033.073364	-583.597046	186.754532	849.968079	-560.083984	-13.712636
374.358185	5.689857	936.785095	402.412781	193.540115	929.918213	482.357880	-9.872792	494.971466	527.630371	183.946533	481.125824	501.432526	0.393686	77.249954	574.769897	158.250000	91.507927	426.464417	-49.051731	1405.509521	455.718872	258.061279	1397.130493	371.692291	107.058968	1383.228394	361.619904	111.163048	1655.073975	465.922913	-153.169983	1131.661133	505.012543	320.429504	1124.368286	399.154388	-117.387833	876.939453	387.981537	308.139984	866.939026	382.528656	104.135155	1033.077637	-583.932312	186.790115	849.996399	-560.413269	-13.723014
374.647522	5.959002	936.681335	402.509857	193.642868	929.934448	482.463287	-9.942738	494.941895	527.654541	183.968124	481.121094	501.499908	0.399615	77.251663	574.766968	158.272186	91.517693	426.465790	-49.040680	1405.505249	455.727600	258.067688	1397.147095	371.675171	107.058197	1383.247314	361.649445	111.172447	1655.083740	465.911011	-153.166245	1131.668457	505.020599	320.448242	1124.379517	399.143646	-117.389008	876.937805	387.972687	308.183075	866.936768	382.674744	104.262367	1033.033691	-584.273438	186.725143	849.984863	-560.699219	-13.800520
374.677551	5.938140	936.692566	402.546753	193.620056	929.935425	482.501984	-9.986590	494.938416	527.724182	184.023331	481.140686	501.536865	0.381000	77.251671	574.794434	158.296555	91.505005	426.462189	-49.039082	1405.504639	455.732544	258.063477	1397.168091	371.674469	107.062187	1383.257324	361.683960	111.189751	1655.099487	465.900085	-153.168457	1131.662720	505.024139	320.449829	1124.397949	399.127563	-117.375809	876.944885	387.970917	308.213440	866.941650	382.703308	104.246918	1033.039185	-584.591431	186.711029	849.996704	-560.992371	-13.811954
374.685303	5.930020	936.700989	402.550110	193.607224	929.934204	482.491150	-9.969545	494.945343	527.736328	184.016632	481.151764	501.536407	0.383050	77.263702	574.615173	158.163986	91.501656	426.478027	-49.030540	1405.516724	455.742554	258.062958	1397.159912	371.670837	107.064423	1383.265869	361.703125	111.200058	1655.114990	465.908325	-153.173111	1131.655396	505.006256	320.446930	1124.385986	399.136597	-117.371590	876.933350	387.966553	308.269501	866.963013	382.715973	104.240501	1033.043091	-584.995361	186.693268	849.976074	-561.389709	-13.792077
374.435730	5.731022	936.800293	402.495209	193.565826	929.951111	482.496765	-9.956493	494.969879	527.688232	183.959000	481.139038	501.523193	0.373826	77.272614	574.553467	158.099762	91.492897	426.486481	-49.033592	1405.511841	455.758942	258.053162	1397.181396	371.666504	107.075539	1383.289063	361.724976	111.211487	1655.145508	465.889801	-153.204178	1131.663574	505.015991	320.441223	1124.416138	399.120026	-117.360268	876.958435	387.950775	308.293518	867.002075	382.606842	104.160019	1033.101929	-585.352661	186.673401	849.972229	-561.731995	-13.766164
374.418396	5.743773	936.810913	402.483795	193.541687	929.951965	482.504913	-9.942560	494.977356	527.723999	183.967728	481.142181	501.555420	0.353175	77.281204	574.579102	158.120285	91.482536	426.507019	-49.041855	1405.524780	455.765900	258.052795	1397.193115	371.659454	107.081711	1383.288086	361.731934	111.219200	1655.154541	465.924164	-153.190308	1131.676636	505.001587	320.450775	1124.438354	399.116119	-117.366173	876.958801	387.931763	308.315491	867.027710	382.597046	104.159882	1033.107666	-585.778259	186.725235	849.988831	-562.118103	-13.735133
374.704712	5.980215	936.708374	402.583618	193.630646	929.945740	482.494019	-9.874486	494.927277	527.715027	183.946350	481.123505	501.516815	0.375645	77.268272	574.584717	158.116196	91.501167	426.529877	-49.022282	1405.507813	455.760742	258.058838	1397.209717	371.661530	107.075111	1383.303345	361.770905	111.224434	1655.162354	465.943573	-153.181961	1131.653809	504.997040	320.456085	1124.436890	399.125732	-117.357094	876.951172	387.930450	308.336914	867.042480	382.739136	104.276657	1033.052368	-586.214539	186.757996	850.015137	-562.453796	-13.742985
374.736298	5.978395	936.701172	402.596405	193.648819	929.949402	482.490051	-9.876783	494.934601	527.770081	183.956680	481.143768	501.490906	0.380230	77.276115	574.794556	158.275238	91.522224	426.531036	-49.025200	1405.485229	455.774689	258.050781	1397.212891	371.643311	107.066933	1383.307373	361.795807	111.223053	1655.172729	465.953705	-153.168457	1131.646851	504.999390	320.461121	1124.447510	399.125671	-117.362160	876.958252	387.925964	308.364227	867.052612	382.749756	104.279732	1033.050171	-586.635193	186.808533	850.018921	-562.793213	-13.761426
374.745880	6.045794	936.696594	402.579987	193.705582	929.969543	482.545593	-9.919586	494.948334	527.713867	183.923401	481.128021	501.524963	0.371599	77.288986	574.772766	158.261826	91.526146	426.530182	-49.024185	1405.485596	455.768982	258.055084	1397.223389	371.636169	107.073547	1383.300171	361.800476	111.235031	1655.185181	465.975464	-153.151459	1131.626831	505.001770	320.475586	1124.454224	399.127533	-117.383545	876.939453	387.918671	308.384033	867.045227	382.747101	104.327995	1033.058594	-587.062988	186.774673	849.987366	-563.137817	-13.835888
374.754517	6.029300	936.694336	402.623383	193.654938	929.959045	482.457062	-9.867924	494.915039	527.757629	183.973297	481.159393	501.467773	0.391250	77.267548	574.743408	158.252869	91.500114	426.540558	-49.026882	1405.462646	455.757538	258.046661	1397.221436	371.610718	107.093170	1383.286011	361.811829	111.246445	1655.200928	465.972168	-153.160141	1131.648926	505.002411	320.505615	1124.470459	399.139984	-117.386429	876.929321	387.913544	308.410736	867.050476	382.760162	104.302612	1033.051025	-587.488647	186.709259	849.953857	-563.518799	-13.831724
374.753235	6.030631	936.695923	402.615906	193.743408	929.947388	482.557800	-9.936611	494.947571	527.760071	183.963333	481.156525	501.549988	0.374133	77.278030	574.715698	158.212463	91.501907	426.551117	-49.022213	1405.453003	455.766754	258.040314	1397.195313	371.597504	107.089645	1383.295288	361.830444	111.257477	1655.205566	466.008789	-153.157333	1131.602783	505.004242	320.527618	1124.452637	399.168396	-117.382828	876.912537	387.902069	308.424286	867.062256	382.764313	104.351006	1033.046387	-587.928894	186.665436	849.942261	-563.904541	-13.808289
374.465088	5.835427	936.789978	402.526276	193.660828	929.957336	482.540100	-9.899802	494.971008	527.761108	183.936188	481.137115	501.526947	0.374224	77.247475	574.735840	158.215530	91.479294	426.555054	-49.022144	1405.437378	455.801971	257.984741	1397.052002	371.581787	107.110069	1383.276978	361.852692	111.254501	1655.194824	466.124023	-153.422546	1131.702026	505.030029	320.559113	1124.420044	400.269348	-117.779312	876.187683	387.904053	308.450012	867.029541	382.635132	104.251534	1033.100098	-588.411804	186.623978	849.903320	-564.324219	-13.792761
374.460052	5.826870	936.783142	402.527466	193.632141	929.939270	482.527283	-9.884460	494.962006	527.753845	183.916275	481.116943	501.532257	0.381828	77.240570	574.740051	158.215942	91.464828	426.562225	-49.017082	1405.399048	455.763367	258.028473	1397.161499	371.565338	107.082535	1383.257568	361.879089	111.237358	1655.185547	466.111725	-153.302811	1131.621094	505.024353	320.540405	1124.407349	399.848846	-117.652466	876.428467	387.886627	308.448486	867.012939	382.647766	104.237396	1033.088379	-588.952209	186.695602	849.913147	-564.768188	-13.754680
374.450012	5.825397	936.774048	402.525116	193.642548	929.928162	482.531586	-9.878789	494.956299	527.768311	183.904404	481.112885	501.549377	0.382827	77.232765	574.793396	158.252182	91.473114	426.579651	-48.994858	1405.373291	455.765076	258.015991	1397.114868	371.525391	107.081078	1383.241333	361.888367	111.240219	1655.173462	466.088257	-153.130722	1131.523071	505.026733	320.550934	1124.397339	399.227905	-117.374481	876.830811	387.905121	308.478485	867.011597	382.643555	104.242569	1033.078369	-589.444336	186.678970	849.883423	-565.127136	-13.772217
374.506256	5.863869	936.762207	402.561127	193.673965	929.917725	482.516022	-9.870568	494.956390	527.747742	183.935730	481.113922	501.515686	0.376333	77.266876	574.753479	158.234177	91.478790	426.570313	-48.977486	1405.371582	455.759979	257.995026	1397.104492	371.501007	107.106422	1383.234741	361.885345	111.233177	1655.178955	466.119293	-153.111115	1131.507202	505.014160	320.584778	1124.381104	399.254181	-117.383057	876.815735	387.890991	308.481567	866.990234	382.673981	104.278641	1033.066162	-589.889526	186.682251	849.858765	-565.493408	-13.800534
374.481781	5.841612	936.765564	402.553192	193.680283	929.916687	482.507965	-9.873327	494.983032	527.732300	183.966034	481.145630	501.516998	0.378003	77.282265	574.717224	158.220947	91.503006	426.561310	-48.985851	1405.344727	455.741180	257.995453	1397.095825	371.467651	107.119308	1383.224487	361.872955	111.234497	1655.199707	466.112030	-153.123016	1131.514160	505.002014	320.580963	1124.373047	399.299255	-117.387146	876.793823	387.883240	308.494507	866.984253	382.652069	104.273636	1033.066895	-590.387573	186.639755	849.862305	-565.915955	-13.843575
374.496521	5.854687	936.760437	402.579376	193.701370	929.921570	482.500641	-9.882538	494.993713	527.756470	184.002762	481.146545	501.498230	0.368187	77.292770	574.689880	158.219086	91.512810	426.592529	-48.986271	1405.342773	455.746826	257.976318	1397.085938	371.262238	107.240120	1383.241577	361.863434	111.217606	1655.217285	466.133270	-153.140228	1131.497803	504.993103	320.569519	1124.353638	399.331726	-117.370911	876.769775	387.905975	308.533325	866.937744	382.672974	104.285530	1033.067017	-590.875244	186.645935	849.865540	-566.352356	-13.803315
374.488678	5.856350	936.755554	402.567291	193.688187	929.916443	482.457153	-9.850836	494.980591	527.751038	183.998352	481.144623	501.499481	0.374039	77.300003	574.680176	158.218948	91.488174	426.589752	-48.991653	1405.288452	455.751373	257.951233	1397.040649	371.210846	107.247665	1383.258179	361.866394	111.223755	1655.224121	466.156799	-153.087875	1131.457275	505.002625	320.567200	1124.344727	399.346527	-117.370308	876.749390	387.911499	308.543549	866.920105	382.672119	104.278778	1033.062622	-591.385681	186.742126	849.875732	-566.796326	-13.734293
374.472473	5.844072	936.760254	402.542511	193.696365	929.908447	482.485840	-9.847637	494.971558	527.729431	183.972870	481.113892	501.478607	0.401032	77.235382	574.704285	158.230515	91.486404	426.608490	-48.969910	1405.252930	455.773865	257.940125	1397.011841	371.171753	107.256180	1383.250732	361.887787	111.214714	1655.223389	466.197113	-153.074234	1131.419434	505.020905	320.555725	1124.297241	399.388702	-117.346230	876.729309	387.920166	308.528412	866.896851	382.673370	104.279495	1033.062134	-591.888977	186.773499	849.846741	-567.276367	-13.698990
374.448242	5.836651	936.760315	402.526947	193.694122	929.902710	482.493744	-9.833750	494.956879	527.702271	183.961334	481.089355	501.539795	0.380294	77.224144	574.768066	158.242325	91.479347	426.636627	-48.958836	1405.230103	455.773010	257.912323	1396.966064	371.113251	107.251495	1383.230225	361.907837	111.205727	1655.241211	466.237823	-153.042694	1131.378296	505.003937	320.484375	1124.255493	399.427277	-117.327423	876.705444	387.776642	308.572052	866.979675	382.668640	104.275642	1033.060181	-592.397217	186.761856	849.870239	-567.715393	-13.678334
374.436829	5.835323	936.760254	402.521362	193.717285	929.911865	482.493195	-9.821496	494.954071	527.703552	183.980576	481.112305	501.543823	0.392248	77.242561	574.776917	158.250656	91.490555	426.661407	-48.945114	1405.197998	455.764160	257.896698	1396.958862	371.065186	107.243256	1383.221924	361.909515	111.208908	1655.262207	466.397858	-153.283646	1131.455566	505.009857	320.479645	1124.243164	400.540161	-117.682930	875.948608	387.783173	308.558533	866.979980	382.665955	104.280426	1033.065308	-592.905945	186.752090	849.881042	-568.146118	-13.707454
374.406860	5.804693	936.772095	402.509735	193.710495	929.909607	482.409515	-9.743953	494.936188	527.699097	183.994736	481.130280	501.487549	0.385949	77.261787	574.752319	158.230667	91.512901	426.673981	-48.932499	1405.163696	455.743805	257.885498	1396.905762	371.019928	107.236443	1383.196411	361.922455	111.205887	1655.290283	466.450562	-153.245712	1131.461670	505.017761	320.437073	1124.219604	400.594574	-117.658127	875.937256	387.812653	308.552979	866.957458	382.645660	104.269089	1033.069824	-593.366028	186.733124	849.880920	-568.552734	-13.715039
374.393555	5.788185	936.765259	402.518677	193.711304	929.908813	482.052948	-9.149368	494.954102	527.711975	184.047714	481.138245	501.214020	0.432845	77.204124	574.719971	158.225693	91.532593	426.690002	-48.931965	1405.162964	455.715210	257.859802	1396.904175	370.943634	107.223381	1383.180908	361.903931	111.207336	1655.335815	466.436676	-153.119507	1131.389282	504.852356	319.873383	1124.096924	400.181427	-117.545761	876.197266	387.819061	308.572174	866.908020	382.624481	104.261131	1033.064819	-593.851746	186.783859	849.929932	-568.996826	-13.736467
374.390991	5.796954	936.764709	402.500214	193.761200	929.910583	482.355865	-9.733793	494.974731	527.720703	184.061584	481.143097	501.453888	0.392004	77.283249	574.757202	158.280472	91.521965	426.682770	-48.914253	1405.148682	455.689941	257.855743	1396.872925	370.878571	107.229073	1383.144775	361.900909	111.207504	1655.368164	466.507965	-153.185043	1131.420654	504.856689	319.858185	1124.051758	400.558380	-117.635162	875.937073	387.847778	308.548523	866.884827	382.613983	104.287743	1033.065552	-594.342896	186.800552	849.974182	-569.465576	-13.707964
374.359558	5.806656	936.755432	402.467255	193.766373	929.898376	482.354431	-9.717728	494.983826	527.711609	184.054733	481.143707	501.457123	0.394922	77.273788	574.737732	158.269058	91.517189	426.708588	-48.930969	1405.116943	455.670563	257.846863	1396.826538	370.837189	107.207283	1383.124512	361.899841	111.201294	1655.393433	466.536926	-153.048325	1131.334595	505.052185	320.383270	1124.151123	400.248383	-117.533112	876.132813	387.888519	308.531677	866.892578	382.594177	104.294968	1033.055542	-594.847107	186.806915	849.980530	-569.958496	-13.681311
374.316956	5.802414	936.757019	402.444855	193.759125	929.890625	482.364075	-9.715883	494.973419	527.642334	184.014709	481.107910	501.495209	0.388886	77.266884	574.763611	158.263138	91.493858	426.753113	-48.927917	1405.082886	455.649445	257.815735	1396.786255	370.779877	107.180901	1383.093994	361.925201	111.204979	1655.388916	466.560760	-152.812042	1131.229858	504.913452	319.789825	1123.981812	399.542511	-117.213943	876.562317	387.899750	308.502106	866.821655	382.581421	104.291985	1033.053467	-595.337402	186.781204	849.997437	-570.437683	-13.688508
374.311340	5.800272	936.726379	402.442413	193.757797	929.873352	482.367523	-9.710108	494.950653	527.691406	184.038208	481.113739	501.501587	0.387666	77.251007	574.783081	158.265564	91.493637	426.787964	-48.942257	1405.035767	455.640747	257.810608	1396.748291	370.743073	107.143211	1383.072876	361.950104	111.201935	1655.389404	466.617401	-152.766815	1131.173706	505.120239	320.311646	1124.087524	399.545319	-117.197304	876.538757	387.971313	308.477081	866.802612	382.567139	104.284729	1033.029175	-595.772339	186.737839	850.003540	-570.862366	-13.669794
374.301331	5.803463	936.728027	402.431915	193.785141	929.879883	482.323608	-9.694387	494.936432	527.700134	184.055954	481.130737	501.461731	0.393751	77.254555	574.798462	158.277802	91.495132	426.828644	-48.959351	1405.014160	455.605042	257.797607	1396.736816	370.738464	107.096756	1383.013916	361.961945	111.214966	1655.401855	466.672272	-152.719482	1131.139038	505.135101	320.279663	1124.089844	399.540100	-117.186577	876.503906	387.995789	308.434631	866.783020	382.555847	104.296997	1033.033447	-596.267517	186.722198	850.021545	-571.279419	-13.712600
374.270203	5.789988	936.724182	402.402435	193.778809	929.883057	482.415161	-9.803680	494.965363	527.681702	184.055359	481.148163	501.500610	0.394184	77.261200	574.763977	158.254257	91.521790	426.848785	-48.959167	1404.991943	455.580994	257.796570	1396.709839	370.677032	107.096825	1382.984009	361.947601	111.192322	1655.448975	466.690247	-152.696365	1131.119751	504.949982	319.702179	1123.942505	399.531342	-117.178558	876.479736	388.044647	308.414703	866.707275	382.513702	104.285004	1033.032471	-596.774292	186.727829	850.071716	-571.712280	-13.753668
374.269897	5.783855	936.725098	402.402557	193.786713	929.865417	482.327484	-9.695958	494.954041	527.672119	184.088654	481.145172	501.477325	0.401513	77.252472	574.723633	158.242844	91.507195	426.887848	-48.957600	1404.970703	455.555481	257.789612	1396.700317	370.664368	107.061226	1382.950806	361.984222	111.228775	1655.445557	466.718811	-152.679657	1131.100830	504.952576	319.647064	1123.922485	399.529144	-117.189186	876.446167	388.075806	308.401611	866.685852	382.497772	104.297684	1033.022583	-597.188782	186.792648	850.103333	-572.162720	-13.709053
374.247559	5.786712	936.722473	402.369293	193.806686	929.873596	482.410645	-9.782657	495.011627	527.684631	184.118393	481.126251	501.507141	0.410294	77.254280	574.676025	158.238419	91.499763	426.911713	-48.943188	1404.935791	455.534363	257.784210	1396.689819	370.619965	107.059402	1382.934448	361.997742	111.224854	1655.459351	466.745514	-152.656494	1131.073730	505.172272	320.175598	1124.064819	399.490875	-117.165878	876.439148	388.297607	308.340942	866.582642	382.461945	104.303833	1033.025146	-597.587524	186.775040	850.117920	-572.562317	-13.711845
374.186340	5.783123	936.705994	402.333008	193.822861	929.871277	482.320129	-9.683626	494.983063	527.668640	184.091919	481.118835	501.449768	0.425058	77.243309	574.745361	158.258560	91.496590	426.938965	-48.961754	1404.903687	455.528351	257.776093	1396.687500	370.574799	107.049316	1382.906860	362.045502	111.224846	1655.468262	466.779816	-152.637390	1131.018677	505.163055	320.084778	1124.017090	399.464569	-117.175980	876.412415	388.152863	308.316010	866.680237	382.420105	104.301895	1033.016602	-598.062378	186.787231	850.134033	-572.981567	-13.686392
374.192810	5.769778	936.697754	402.323029	193.849030	929.867554	482.807404	-10.126752	495.096436	527.688965	184.103683	481.099274	501.751312	0.403430	77.276169	574.778748	158.272156	91.468307	426.960815	-48.991367	1404.885742	455.519501	257.762177	1396.656616	370.524506	107.044060	1382.916016	362.105713	111.222031	1655.484131	466.814392	-152.593735	1130.989746	505.181824	320.027618	1124.007935	399.441193	-117.165329	876.374023	388.214233	308.267273	866.636597	382.415497	104.304909	1033.010620	-598.527649	186.794296	850.130920	-573.390076	-13.655255
374.150085	5.745495	936.691772	402.284393	193.870865	929.866394	482.450623	-9.767323	494.983154	527.638428	184.077103	481.092834	501.539764	0.432406	77.213219	574.750122	158.249939	91.475723	426.999146	-48.984352	1404.873657	455.502533	257.760071	1396.658813	370.507477	107.009155	1382.911255	362.162811	111.227638	1655.518555	466.817627	-152.563065	1130.937866	505.035309	319.411346	1123.902466	399.376007	-117.173599	876.367737	388.380341	308.197754	866.499329	382.371399	104.300652	1033.006958	-599.024780	186.759918	850.130127	-573.830872	-13.661407
374.126160	5.726961	936.700684	402.227478	193.903442	929.882568	482.356995	-9.680029	494.960724	527.577148	184.030167	481.137573	501.482574	0.435036	77.203987	574.738770	158.211136	91.504089	427.021698	-48.979546	1404.868164	455.486786	257.778320	1396.683716	370.389282	106.918457	1382.902588	362.227417	111.224701	1655.577759	466.821625	-152.534378	1130.926880	505.028412	319.345947	1123.926880	399.287354	-117.177864	876.371399	388.382965	308.149506	866.514648	382.329102	104.301857	1033.019653	-599.475525	186.841125	850.199768	-574.229614	-13.625873
374.474579	6.041697	936.581665	402.321503	194.015015	929.905396	482.483490	-9.777306	494.976563	527.649414	184.111206	481.161896	501.548676	0.398373	77.240005	574.782043	158.294189	91.506859	427.016846	-48.968285	1404.888672	455.424377	257.797516	1396.727173	370.436462	106.801132	1382.910278	362.297516	111.227608	1655.651611	466.776489	-152.505142	1130.951660	505.039703	319.336426	1123.983521	399.188538	-117.170609	876.401855	388.379791	308.091003	866.526978	382.486053	104.446182	1032.970825	-599.940613	186.854111	850.262695	-574.609375	-13.630595
374.498840	6.016062	936.584106	402.335876	194.030350	929.908081	482.850800	-10.135841	495.104706	527.627441	184.178253	481.170807	501.775116	0.371199	77.301369	574.780029	158.329727	91.532639	427.024139	-48.974979	1404.914917	455.382355	257.775574	1396.744019	370.463470	106.858650	1382.944458	362.375702	111.214317	1655.712402	466.725037	-152.513611	1130.962891	505.032135	319.271637	1124.004883	399.101135	-117.180992	876.424255	388.372925	308.046234	866.550293	382.480652	104.443237	1032.971802	-600.389832	186.842865	850.277039	-575.001831	-13.633945
374.134583	5.713908	936.718018	402.207611	193.970184	929.928223	482.493408	-9.828113	495.082367	527.598083	184.173340	481.153442	501.544434	0.410312	77.294319	574.751709	158.299911	91.537849	427.038147	-49.007732	1404.949951	455.343414	257.757263	1396.797119	370.420349	106.853806	1382.933838	362.477386	111.201897	1655.760254	466.680634	-152.473618	1130.995361	505.014648	319.220276	1124.027954	398.990265	-117.218132	876.455811	388.369354	308.008270	866.573181	382.289856	104.315895	1033.049683	-600.806885	186.817459	850.288391	-575.418152	-13.620720
374.483582	5.987450	936.598206	402.310394	194.065430	929.918701	482.524414	-9.832099	495.027283	527.601501	184.195511	481.138794	501.573181	0.411529	77.302040	574.758972	158.338623	91.538933	427.031036	-49.008438	1404.962769	455.320038	257.745880	1396.811890	370.379364	106.841873	1382.935913	362.586121	111.188866	1655.802124	466.638977	-152.449448	1131.017578	505.003662	319.184937	1124.059692	398.890198	-117.218895	876.475525	388.334656	307.954163	866.601501	382.446259	104.448540	1032.983276	-601.194092	186.840240	850.303284	-575.821472	-13.545132
374.107880	5.697289	936.723816	402.150574	193.985184	929.922791	482.510315	-9.819654	495.056335	527.572021	184.185745	481.162170	501.566498	0.414278	77.273766	574.759766	158.337418	91.519524	427.033508	-49.025768	1404.969360	455.312012	257.702332	1396.828735	370.219116	106.938622	1382.948364	362.712646	111.186386	1655.842773	466.612122	-152.414948	1131.005859	504.971008	319.132507	1124.075562	398.803070	-117.208221	876.493103	388.290894	307.896576	866.636169	382.241821	104.320244	1033.049316	-601.664673	186.845718	850.311218	-576.209351	-13.524461
374.078369	5.644561	936.723816	402.134338	193.991547	929.927490	482.847717	-10.120276	495.123627	527.511658	184.151749	481.126465	501.774109	0.395740	77.250290	574.749207	158.290192	91.532722	427.019989	-49.027058	1404.985229	455.321503	257.673981	1396.811646	370.164276	106.934326	1382.956055	362.836670	111.178780	1655.874390	466.570587	-152.364334	1130.996216	504.947571	319.101227	1124.093506	398.710052	-117.177711	876.518311	388.233490	307.852234	866.680664	382.216766	104.293900	1033.051636	-602.153870	186.830612	850.334167	-576.622437	-13.531181
374.121979	5.628603	936.700562	402.125336	193.990479	929.917297	482.579742	-9.870805	495.046387	527.500977	184.160828	481.129791	501.649292	0.392550	77.243149	574.746826	158.274536	91.511459	426.965302	-49.062038	1405.010742	455.281311	257.654053	1396.838013	370.115540	106.938446	1382.943726	362.967987	111.160675	1655.916016	466.515564	-152.365768	1131.034546	504.884888	319.048828	1124.090210	398.618195	-117.155121	876.543152	387.998230	307.818146	866.827576	382.217590	104.278900	1033.034302	-602.585449	186.889420	850.362366	-576.987488	-13.531970
374.126556	5.613496	936.699402	402.127930	194.003082	929.908203	482.572693	-9.858475	495.060944	527.465881	184.157608	481.149872	501.590790	0.433000	77.248016	574.745300	158.268600	91.527267	426.915405	-49.054752	1405.037720	455.275269	257.634003	1396.862671	370.076721	106.906990	1382.960571	363.089172	111.138283	1655.970581	466.443268	-152.382065	1131.076782	504.834137	319.004608	1124.076904	398.530762	-117.114143	876.586609	387.884003	307.781555	866.847839	382.204193	104.283592	1033.027832	-602.971741	186.885406	850.396484	-577.375183	-13.510226
374.439514	5.925956	936.574097	402.169800	194.107712	929.919617	482.507416	-9.809556	495.008942	527.517639	184.266632	481.180786	501.546143	0.451679	77.263435	574.721863	158.295425	91.539688	426.840179	-49.054787	1405.066284	455.246674	257.636841	1396.873901	370.063751	106.911934	1382.950073	363.220947	111.106659	1656.028687	466.356781	-152.376587	1131.089722	504.788330	319.008301	1124.079224	398.447449	-117.130402	876.617188	387.769928	307.733215	866.885376	382.324554	104.424461	1032.970581	-603.378784	186.844269	850.433228	-577.776184	-13.461917
374.444183	5.898066	936.558777	402.163574	194.077805	929.921692	482.592499	-9.892779	495.048889	527.521301	184.308853	481.164886	501.592316	0.431291	77.280464	574.711243	158.302597	91.526855	426.771149	-49.061504	1405.077881	455.220978	257.623291	1396.864380	370.014038	106.919159	1382.941772	363.341431	111.081581	1656.084229	466.266144	-152.361954	1131.097290	504.691376	318.959259	1124.049316	398.375397	-117.088943	876.621887	387.647797	307.905457	866.823242	382.303314	104.389053	1032.963013	-603.775818	186.831299	850.431580	-578.165100	-13.453854
374.416718	5.871061	936.537903	402.131470	194.081619	929.885681	482.614685	-9.894576	495.050018	527.477600	184.257401	481.139008	501.608337	0.431547	77.288132	574.712646	158.313828	91.529633	426.708160	-49.070457	1405.078125	455.202209	257.617706	1396.818726	369.966919	106.918922	1382.917358	363.473816	111.048233	1656.137207	466.183899	-152.367233	1131.101440	504.630707	318.946838	1124.013794	398.298615	-117.068733	876.625061	387.528656	307.868652	866.801697	382.267212	104.385498	1032.933838	-604.182617	186.826797	850.445251	-578.597351	-13.418286
374.382172	5.873301	936.526184	402.089172	194.065735	929.877258	482.650879	-9.913107	495.038391	527.475220	184.244431	481.131836	501.651855	0.410956	77.275734	574.755188	158.339310	91.509758	426.657867	-49.078266	1405.084229	455.186584	257.589752	1396.791870	369.952271	106.910500	1382.908813	363.608215	111.013748	1656.172974	466.092499	-152.384827	1131.085693	504.568268	318.867218	1123.970703	398.225769	-117.045052	876.609680	387.374237	307.838531	866.791321	382.228027	104.377251	1032.923706	-604.593567	186.788269	850.435425	-578.981445	-13.404827
374.311493	5.843642	936.508789	402.041229	194.072525	929.870728	482.631104	-9.886533	495.017120	527.440125	184.202896	481.127838	501.589294	0.451879	77.216675	574.778687	158.349625	91.509895	426.616364	-49.113884	1405.072388	455.188232	257.584351	1396.750122	369.908783	106.908508	1382.902832	363.754761	110.983383	1656.222046	466.029816	-152.389847	1131.073730	504.516205	318.781219	1123.920166	398.171478	-117.010284	876.579163	387.262207	307.809143	866.781006	382.168732	104.359909	1032.911987	-604.971069	186.808533	850.453064	-579.345154	-13.426970
374.269836	5.872911	936.492371	401.980560	194.104980	929.888733	482.633789	-9.873841	495.009399	527.435608	184.197906	481.177338	501.607056	0.435409	77.229591	574.576660	158.147766	91.514046	426.552765	-49.119427	1405.058838	455.190186	257.570221	1396.729370	369.888824	106.901108	1382.901855	363.890289	110.952789	1656.282104	465.957825	-152.388168	1131.054932	504.702484	319.343475	1124.059570	398.087341	-116.999763	876.596741	387.324890	307.564911	866.751404	382.120483	104.371490	1032.913818	-605.382019	186.849121	850.508545	-579.701355	-13.470747
374.222137	5.828900	936.496887	401.954529	194.059082	929.911865	482.623749	-9.901462	495.034698	527.448364	184.211258	481.206665	501.607910	0.432858	77.221779	574.552551	158.140350	91.535240	426.495850	-49.132736	1405.072021	455.164856	257.592682	1396.749634	369.846069	106.897301	1382.891357	364.023407	110.923485	1656.322144	465.881287	-152.380661	1131.037476	504.442841	318.709534	1123.895996	398.021210	-116.966446	876.599670	387.172058	307.511414	866.714539	382.080566	104.317856	1032.927856	-605.765747	186.813599	850.521240	-580.057617	-13.506863
374.162994	5.818402	936.486267	401.930145	194.058762	929.900330	482.624237	-9.919364	495.065918	527.407410	184.223053	481.199768	501.649323	0.414896	77.246552	574.534546	158.144363	91.526077	426.432373	-49.136101	1405.086914	455.117432	257.570892	1396.723511	369.803131	106.892334	1382.861816	364.134155	110.891014	1656.348877	465.814362	-152.369644	1131.056519	504.301331	318.586304	1123.832275	397.944824	-116.979652	876.588623	386.812256	307.522125	866.849976	382.014465	104.317299	1032.915161	-606.133911	186.823669	850.541443	-580.442505	-13.481661
373.794128	5.522630	936.581238	401.834259	193.941849	929.881653	482.590515	-9.935851	495.132996	527.344849	184.126755	481.126648	501.604431	0.426419	77.279381	574.513977	158.147079	91.520668	426.355865	-49.121346	1405.081421	455.076355	257.585052	1396.717407	369.708527	106.810356	1382.806152	364.242676	110.848564	1656.371582	465.762848	-152.347946	1131.051636	504.199158	318.511169	1123.795410	397.892609	-116.987747	876.577209	386.656128	307.671844	866.775330	381.806366	104.172050	1032.952026	-606.438110	186.849731	850.542664	-580.837524	-13.413657
374.052673	5.811678	936.451538	401.878448	194.018646	929.869019	482.622101	-9.963253	495.104126	527.398987	184.172485	481.169250	501.623688	0.420017	77.291031	574.532593	158.163086	91.540070	426.292114	-49.153843	1405.070923	455.026398	257.572845	1396.683350	369.666443	106.811180	1382.780640	364.370117	110.804092	1656.387695	465.713745	-152.347397	1131.053955	504.141479	318.481659	1123.764282	397.839691	-116.993942	876.567749	386.668457	307.592987	866.632568	381.909698	104.298218	1032.880493	-606.737366	186.848190	850.548828	-581.209900	-13.397642
373.981812	5.797446	936.446411	401.833191	194.028122	929.842407	482.566925	-9.968465	495.089142	527.372437	184.136078	481.168640	501.644897	0.421678	77.269020	574.509277	158.151093	91.551292	426.240356	-49.142956	1405.046875	455.009552	257.561310	1396.669800	369.607147	106.833481	1382.774902	364.491882	110.768494	1656.412720	465.676575	-152.330292	1131.023071	504.082214	318.465118	1123.731445	397.772095	-116.990517	876.541870	386.552887	307.554962	866.626038	381.847412	104.308075	1032.863770	-607.045837	186.818558	850.550049	-581.569214	-13.408901
373.883636	5.794434	936.419373	401.786499	194.074631	929.844116	482.517120	-9.953899	495.070557	527.382874	184.115479	481.185394	501.613281	0.426646	77.244827	574.544434	158.137756	91.532082	426.170197	-49.170784	1405.013428	454.993805	257.520325	1396.633179	369.542114	106.825371	1382.755127	364.607300	110.724625	1656.424194	465.638916	-152.310547	1130.988281	504.010040	318.412628	1123.696045	397.737030	-116.996658	876.506958	386.386505	307.516541	866.636597	381.790436	104.312874	1032.852783	-607.355286	186.789520	850.564453	-581.910583	-13.437642
373.793793	5.811422	936.409607	401.729736	194.031448	929.831055	482.474609	-9.981292	495.046997	527.372925	184.064621	481.198486	501.689636	0.395829	77.250893	574.524902	158.110901	91.509315	426.102264	-49.198380	1405.003662	454.947571	257.505096	1396.618286	369.561035	106.885880	1382.748291	364.728271	110.694847	1656.444824	465.609955	-152.334442	1130.969727	503.949432	318.425476	1123.681885	397.688446	-116.998734	876.504578	386.248352	307.252533	866.714539	381.730530	104.302010	1032.842041	-607.682800	186.793198	850.582275	-582.240845	-13.435689
373.722198	5.796565	936.381226	401.699829	194.037094	929.826355	482.316711	-9.907838	494.988617	527.275085	183.986023	481.173859	501.596436	0.403973	77.225243	574.439697	158.029770	91.510361	426.047028	-49.217060	1404.984985	454.911499	257.522461	1396.619385	369.534027	106.850121	1382.749878	364.823303	110.655067	1656.464233	465.551239	-152.348602	1130.939697	503.849579	318.425690	1123.661987	397.637756	-117.012749	876.468384	386.107758	307.207642	866.717529	381.685486	104.284904	1032.826416	-607.956543	186.805649	850.598572	-582.532715	-13.499167
373.663391	5.797704	936.369629	401.668823	194.019531	929.807129	482.230743	-9.965174	495.004852	527.255310	183.979782	481.176483	501.594513	0.423225	77.240280	574.436035	158.022369	91.515129	425.949219	-49.243279	1404.956421	454.827911	257.480286	1396.606445	369.511139	106.828194	1382.707153	364.908966	110.616608	1656.475586	465.502655	-152.369308	1130.916382	503.942322	318.987610	1123.764282	397.580231	-117.059181	876.446045	385.982269	307.156158	866.757263	381.630859	104.283463	1032.810181	-608.230835	186.820572	850.607849	-582.806580	-13.516662
373.573853	5.802859	936.353088	401.618195	194.028732	929.806763	482.166565	-9.976871	494.993988	527.266479	184.025192	481.183685	501.578400	0.430574	77.228600	574.462097	158.042328	91.529297	425.891602	-49.261169	1404.949707	454.777405	257.475189	1396.584106	369.476349	106.835526	1382.675171	365.003174	110.566788	1656.476685	465.453888	-152.395645	1130.897705	503.851166	318.977905	1123.737671	397.513214	-117.063622	876.431274	385.847198	307.122345	866.735229	381.561005	104.283195	1032.802124	-608.499023	186.825653	850.610901	-583.094543	-13.529597
373.485840	5.789874	936.350586	401.554413	193.991791	929.775330	482.067627	-9.983053	495.007568	527.250427	184.009644	481.177002	501.539093	0.440238	77.239853	574.489319	158.091949	91.548149	425.834167	-49.273273	1404.923340	454.747772	257.438873	1396.555054	369.420380	106.829857	1382.645630	365.089172	110.517807	1656.474609	465.393250	-152.410339	1130.894287	503.595306	318.453644	1123.561035	397.459106	-117.090363	876.412842	385.702362	307.086609	866.692627	381.475403	104.276306	1032.783691	-608.746399	186.876190	850.606934	-583.347473	-13.543859
373.395996	5.788906	936.332703	401.485779	193.964645	929.760620	482.133392	-10.137517	495.028290	527.179321	183.936981	481.164246	501.641388	0.445176	77.255394	574.489319	158.075928	91.545525	425.769348	-49.277576	1404.897583	454.710022	257.439697	1396.523804	369.407288	106.816856	1382.609009	365.187012	110.467667	1656.479248	465.347504	-152.430328	1130.885864	503.504761	318.388977	1123.523438	397.401245	-117.102654	876.405640	385.570129	307.070770	866.674622	381.402191	104.260979	1032.767822	-609.014404	186.852737	850.618835	-583.633362	-13.535955
373.324310	5.758686	936.317810	401.427368	193.958588	929.735413	481.944733	-10.025181	494.968140	527.117432	183.887070	481.167908	501.589752	0.439255	77.252281	574.471313	158.040161	91.533501	425.729553	-49.324070	1404.879761	454.736084	257.350677	1396.345459	369.336304	106.802582	1382.599487	365.280151	110.415520	1656.482178	465.301697	-152.463593	1130.848389	503.430176	318.344727	1123.467651	397.353821	-117.148659	876.376709	385.248413	307.044037	866.799255	381.336273	104.248276	1032.747437	-609.339661	186.799591	850.622070	-583.947266	-13.499219
373.206451	5.736940	936.323975	401.316010	193.943802	929.756348	480.834442	-9.100924	494.682739	527.015320	183.827988	481.175049	500.945862	0.506281	77.158127	574.438538	158.014618	91.530128	425.706543	-49.315132	1404.874512	454.721100	257.349396	1396.348022	369.231476	106.717239	1382.565308	365.366638	110.362038	1656.503906	465.225525	-152.494995	1130.822388	503.335571	318.283051	1123.432983	397.275238	-117.190956	876.380981	385.143707	307.207001	866.748413	381.244293	104.218918	1032.762939	-609.645691	186.704758	850.622192	-584.257690	-13.513636
373.118500	5.716635	936.307190	401.235535	193.921875	929.761536	481.724670	-10.031775	494.918854	526.976929	183.851257	481.203888	501.558197	0.414691	77.248772	574.443542	158.009811	91.560646	425.653717	-49.329426	1404.851074	454.656891	257.389038	1396.492310	369.225922	106.666191	1382.547974	365.454773	110.291168	1656.529785	465.256683	-152.840836	1130.950195	503.270508	318.219910	1123.418579	398.367157	-117.620979	875.667053	385.058594	307.185547	866.744629	381.172272	104.184692	1032.758423	-609.858704	186.677261	850.632019	-584.517822	-13.501079
373.013275	5.683712	936.309143	401.159210	193.874481	929.748047	481.676575	-10.077847	494.923981	526.948181	183.831451	481.180542	501.527649	0.411345	77.247719	574.382080	157.988007	91.567505	425.619446	-49.346329	1404.845825	454.617035	257.366028	1396.480347	369.199463	106.653557	1382.535278	365.538208	110.220528	1656.554688	465.172424	-152.885742	1130.942993	503.230591	318.187195	1123.364624	398.305328	-117.683159	875.643250	384.977661	307.151245	866.719971	381.091125	104.152512	1032.752930	-610.120605	186.675842	850.639832	-584.763367	-13.515735
372.905273	5.626777	936.285461	401.053680	193.898438	929.733459	481.601532	-10.085877	494.951172	526.886353	183.849106	481.192688	501.520111	0.425487	77.275284	574.390198	158.020462	91.594536	425.570343	-49.366837	1404.841431	454.601868	257.335571	1396.436035	369.156342	106.679832	1382.525146	365.611694	110.160652	1656.554810	465.108856	-152.901550	1130.948242	503.179413	318.154694	1123.334961	398.197693	-117.722534	875.651184	384.873901	307.141785	866.692200	380.993988	104.128006	1032.734741	-610.296875	186.715286	850.634644	-584.970825	-13.546706
372.816711	5.620791	936.268921	400.967346	193.887756	929.708801	481.631805	-10.170580	494.971405	526.850342	183.835999	481.178741	501.557831	0.424754	77.286278	574.387756	158.038452	91.591354	425.529785	-49.398193	1404.844116	454.577148	257.313751	1396.399048	369.115662	106.661728	1382.489868	365.689636	110.091339	1656.567383	464.937439	-152.636780	1130.818604	503.119568	318.082336	1123.276367	396.924988	-117.367401	876.383423	384.765808	307.135132	866.646667	380.889923	104.126579	1032.712769	-610.486755	186.775635	850.653809	-585.162415	-13.546117
372.687958	5.584054	936.269836	400.847839	193.820663	929.676208	481.489624	-10.090516	494.940186	526.770325	183.805801	481.190796	501.489777	0.440271	77.266563	574.371887	158.031006	91.585876	425.461304	-49.408600	1404.832886	454.537445	257.326813	1396.343750	369.203979	106.495506	1382.469116	365.774658	110.017715	1656.574341	464.869507	-152.678482	1130.812622	503.080139	318.000763	1123.231445	396.936249	-117.413040	876.361877	384.684906	307.093231	866.633240	380.782562	104.090919	1032.697266	-610.738892	186.762634	850.682129	-585.366516	-13.574935
372.178619	5.266399	936.395996	400.581116	193.708771	929.694702	481.482391	-10.148122	495.011108	526.641968	183.715363	481.198120	501.560150	0.438429	77.287804	574.363953	157.991074	91.601662	425.463806	-49.451660	1404.820679	454.542267	257.247131	1396.311646	369.037231	106.601929	1382.494629	365.868500	109.948097	1656.596924	464.828796	-152.704742	1130.796265	503.227692	318.488373	1123.376221	396.830841	-117.424255	876.351135	384.643127	307.052216	866.631958	380.478210	103.923553	1032.772461	-611.000305	186.745255	850.690979	-585.556274	-13.619831
372.073608	5.240820	936.387268	400.469116	193.664780	929.714661	481.449738	-10.182946	495.019104	526.538147	183.652969	481.213013	501.579407	0.431798	77.266068	574.315979	157.938278	91.611801	425.429321	-49.471714	1404.813721	454.535431	257.225281	1396.304443	369.008820	106.572441	1382.517212	365.949280	109.868958	1656.628418	464.770142	-152.696915	1130.773438	503.210083	318.429199	1123.344849	396.627991	-117.457031	876.370483	384.561218	306.807007	866.686462	380.372681	103.873390	1032.778931	-611.239868	186.667038	850.717285	-585.742737	-13.662096
371.941315	5.222804	936.368469	400.324738	193.630676	929.701843	481.359314	-10.201053	494.987732	526.531982	183.633301	481.217834	501.554779	0.440968	77.260147	574.312195	157.926056	91.636711	425.394806	-49.502697	1404.817383	454.496979	257.192078	1396.281250	368.964294	106.521240	1382.527344	366.035950	109.784607	1656.653076	464.706268	-152.743301	1130.758301	503.180267	318.378296	1123.337158	396.523590	-117.490097	876.367188	384.520782	306.780762	866.665649	380.258789	103.840538	1032.764893	-611.452271	186.654648	850.762085	-585.960022	-13.668897
371.813934	5.164012	936.363525	400.202393	193.580917	929.687744	481.280365	-10.192952	494.991455	526.529785	183.734375	481.241028	501.520752	0.432227	77.268059	574.325256	157.957306	91.626732	425.337067	-49.515270	1404.802368	454.438141	257.182861	1396.267822	369.039063	106.368294	1382.510864	366.100464	109.715813	1656.680786	464.639404	-152.774323	1130.748413	502.958130	317.795898	1123.131958	396.418610	-117.530701	876.365723	384.434875	306.757538	866.581604	380.142548	103.789734	1032.755615	-611.632080	186.648621	850.737000	-586.157532	-13.682199
371.705597	5.167958	936.336914	400.087616	193.558853	929.674072	481.224182	-10.220565	495.000336	526.484802	183.738983	481.252899	501.504669	0.400408	77.306702	574.296082	157.970352	91.651566	425.273865	-49.536755	1404.793335	454.378143	257.156403	1396.254395	369.031464	106.360886	1382.489746	366.149872	109.644821	1656.697021	464.559906	-152.804047	1130.751343	502.894073	317.762970	1123.094482	396.295776	-117.576309	876.369324	384.369415	306.760620	866.542664	380.025269	103.775093	1032.735474	-611.810974	186.632065	850.728149	-586.347168	-13.693845
371.609528	5.127054	936.329285	399.987213	193.511353	929.640686	481.153168	-10.247592	494.995209	526.414917	183.730789	481.253479	501.532410	0.389105	77.333351	574.283997	157.979126	91.661316	425.228119	-49.583042	1404.793091	454.318207	257.134247	1396.213623	368.987152	106.334885	1382.457520	366.205292	109.566116	1656.721558	464.458618	-152.842606	1130.741577	502.828583	317.753296	1123.059937	396.187683	-117.601784	876.364685	384.315063	306.729584	866.507446	379.913361	103.746559	1032.713379	-611.951172	186.671860	850.747864	-586.531555	-13.705950
371.476776	5.068007	936.317078	399.876495	193.433624	929.608093	481.128296	-10.284003	495.016144	526.357178	183.669006	481.249023	501.538116	0.389601	77.329216	574.249146	157.949280	91.686127	425.180756	-49.636551	1404.779663	454.295959	257.078461	1396.177490	368.797089	106.406685	1382.450073	366.284973	109.493858	1656.743652	464.398132	-152.886688	1130.732056	502.778229	317.690552	1123.036987	396.194794	-117.625458	876.312622	384.253937	306.705292	866.499695	379.782623	103.691437	1032.689941	-612.095947	186.633087	850.760925	-586.710815	-13.704035
371.329163	5.064669	936.309998	399.719574	193.405899	929.606384	481.036438	-10.292661	494.986664	526.301575	183.609940	481.255035	501.550354	0.384788	77.291573	574.281982	157.957092	91.690636	425.166260	-49.701935	1404.750000	454.257416	257.020203	1396.130005	368.807037	106.428642	1382.465088	366.369690	109.407593	1656.737793	464.339203	-152.895584	1130.692505	502.715790	317.624237	1123.003662	395.982239	-117.634438	876.317871	384.244995	306.672943	866.444702	379.659576	103.668983	1032.687622	-612.311279	186.559494	850.753784	-586.898865	-13.753688
371.188995	5.000731	936.303955	399.572723	193.360001	929.594543	480.876678	-10.219191	494.940857	526.184753	183.508484	481.249725	501.468292	0.427349	77.251854	574.292175	157.924927	91.675400	425.119171	-49.688564	1404.686035	454.195526	256.993805	1396.095337	368.875519	106.253777	1382.446533	366.452057	109.340469	1656.734985	464.289185	-152.930695	1130.647339	502.695862	317.615509	1122.991577	395.966919	-117.651375	876.281921	384.378815	306.610992	866.299316	379.539764	103.612991	1032.680054	-612.438965	186.557800	850.768555	-587.072083	-13.727544
371.037994	4.953273	936.300415	399.436859	193.315598	929.608276	480.773895	-10.231710	494.905640	526.142761	183.486664	481.256897	501.470642	0.410459	77.273064	574.340881	157.955658	91.722321	425.108765	-49.743538	1404.653442	454.159729	256.937622	1396.060181	368.691864	106.326088	1382.427734	366.511963	109.264725	1656.722656	464.220490	-152.963898	1130.611572	502.658051	317.587372	1122.960205	395.859131	-117.670502	876.244873	384.343353	306.562927	866.260742	379.413605	103.555794	1032.686646	-612.607666	186.571747	850.783875	-587.214722	-13.714453
370.951294	4.915817	936.271118	399.333496	193.311050	929.567322	480.711060	-10.258717	494.933960	526.132446	183.496170	481.277710	501.448395	0.417724	77.290207	574.305481	157.953094	91.692070	425.095398	-49.759403	1404.636719	454.131287	256.916199	1396.043701	368.601471	106.220352	1382.370361	366.541107	109.190193	1656.735352	464.124512	-152.956940	1130.580566	502.579620	317.583832	1122.932983	395.631226	-117.715759	876.243225	384.299530	306.559753	866.213623	379.305695	103.541542	1032.650513	-612.767761	186.542374	850.801392	-587.378113	-13.762041
370.822693	4.862426	936.270752	399.242188	193.249939	929.542480	480.607666	-10.322246	494.979431	526.095459	183.558762	481.289368	501.401398	0.414249	77.320656	574.448914	158.111618	91.741173	425.005219	-49.812847	1404.635742	453.972809	256.894348	1396.027466	368.745453	106.138672	1382.350342	366.551697	109.107056	1656.764893	464.049011	-153.043625	1130.614624	502.495087	317.566315	1122.920776	395.706970	-117.737534	876.156555	384.240662	306.532410	866.169983	379.174683	103.501701	1032.635864	-612.888123	186.517868	850.796753	-587.547791	-13.765201
370.692474	4.818429	936.261169	399.121948	193.214752	929.522644	480.549683	-10.366545	495.017853	526.038940	183.550415	481.267731	501.404297	0.401595	77.379234	574.198486	157.946838	91.755585	424.972107	-49.885460	1404.644653	453.923767	256.831299	1396.014648	368.544403	106.232574	1382.321045	366.579834	109.025780	1656.778931	464.038910	-153.275635	1130.677246	502.407074	317.550537	1122.882080	396.370026	-118.136627	875.575928	384.155396	306.493164	866.147766	379.037384	103.469429	1032.620117	-613.040955	186.542419	850.814209	-587.709106	-13.794793
370.559753	4.774988	936.220154	398.971283	193.186005	929.506104	480.457031	-10.363331	494.995392	525.896423	183.456635	481.271545	501.388367	0.412259	77.363930	574.166992	157.908829	91.739632	424.925659	-49.950603	1404.608643	453.842926	256.773499	1395.985596	368.472076	106.165123	1382.314453	366.614899	108.933990	1656.775635	463.990845	-153.327972	1130.667603	502.347198	317.476868	1122.838501	396.414581	-118.165367	875.504211	384.065948	306.452240	866.120789	378.910553	103.417290	1032.592896	-613.181519	186.530777	850.814941	-587.851257	-13.805634
370.376190	4.714421	936.212280	398.786743	193.170441	929.494324	480.420410	-10.364308	494.973938	525.854797	183.386612	481.291931	501.442444	0.421587	77.316498	574.224670	157.905746	91.733521	424.914734	-49.994514	1404.561523	453.817993	256.732697	1395.917236	368.375641	106.128616	1382.305908	366.661041	108.850861	1656.765991	463.962219	-153.279907	1130.564331	502.295227	317.376526	1122.788940	396.210022	-118.172440	875.486511	384.021881	306.403687	866.096191	378.764496	103.374557	1032.585571	-613.352295	186.493332	850.806824	-588.004578	-13.840459
370.189758	4.652421	936.191101	398.594543	193.117767	929.486633	480.330475	-10.359545	494.944397	525.763245	183.314590	481.287109	501.471588	0.408474	77.321701	574.265625	157.926025	91.753548	424.908264	-50.029053	1404.515015	453.793121	256.696564	1395.877686	368.297119	106.072449	1382.299194	366.708984	108.771416	1656.749634	463.918365	-153.328903	1130.510986	502.252716	317.352325	1122.769653	396.147034	-118.191994	875.421753	383.952026	306.364624	866.053772	378.605835	103.305130	1032.573486	-613.467346	186.511322	850.848572	-588.104370	-13.830250
370.048126	4.599112	936.178345	398.449249	193.073685	929.490356	480.213409	-10.380366	494.932861	525.680725	183.281357	481.304688	501.441681	0.412505	77.307663	574.436279	158.036377	91.797997	424.879974	-50.078957	1404.494019	453.746460	256.658539	1395.827148	368.231598	106.016243	1382.294312	366.718750	108.696686	1656.764648	463.864594	-153.354446	1130.484985	502.202698	317.304413	1122.722290	396.049286	-118.217827	875.395508	383.888092	306.333038	866.034363	378.468994	103.246429	1032.569702	-613.595764	186.507156	850.870422	-588.231323	-13.853957
369.921295	4.535980	936.169128	398.341064	192.999817	929.464111	480.121521	-10.449189	494.976166	525.633179	183.291824	481.306091	501.422272	0.404558	77.344765	573.850220	157.601791	91.638786	424.840332	-50.126583	1404.489868	453.691132	256.624298	1395.808716	368.126923	105.869110	1382.258179	366.694458	108.609169	1656.773193	463.761658	-153.412933	1130.491455	502.115662	317.255524	1122.682495	395.931580	-118.239708	875.405762	383.796265	306.481812	865.932800	378.346069	103.188530	1032.551270	-613.701538	186.509827	850.883606	-588.344910	-13.884698
369.784790	4.478876	936.156433	398.200806	192.971848	929.462158	480.079132	-10.587762	495.039948	525.573853	183.327515	481.315277	501.429047	0.388982	77.385849	574.336975	158.048355	91.841652	424.790985	-50.180515	1404.528809	453.631805	256.591919	1395.816040	368.085114	105.824440	1382.259399	366.669678	108.523300	1656.795410	463.664001	-153.469131	1130.498657	502.011536	317.245392	1122.650024	395.819092	-118.287941	875.428467	383.688263	306.437225	865.890442	378.201996	103.140366	1032.543823	-613.818176	186.559830	850.902100	-588.489502	-13.914504
369.643311	4.429058	936.157043	398.061401	192.899506	929.460327	479.983948	-10.610363	495.075378	525.481384	183.317535	481.290588	501.472198	0.372513	77.423599	574.360718	158.104172	91.867577	424.751984	-50.217999	1404.533325	453.552826	256.548431	1395.797729	368.040375	105.781143	1382.270752	366.627502	108.429436	1656.808228	463.573212	-153.494995	1130.503906	501.917480	317.159149	1122.586304	395.740082	-118.314812	875.426880	383.559021	306.387909	865.861877	378.059387	103.081512	1032.542969	-613.916443	186.556671	850.917114	-588.642029	-13.923648
369.925873	4.733737	936.013062	398.049988	192.961716	929.458191	479.942993	-10.657951	495.020813	525.438171	183.313202	481.300568	501.474396	0.393954	77.457001	574.368774	158.121964	91.861961	424.749451	-50.286900	1404.539551	453.536987	256.499298	1395.771606	368.017792	105.724632	1382.277588	366.607880	108.357590	1656.798340	463.502045	-153.548065	1130.485229	501.822052	317.084412	1122.567871	395.633148	-118.348579	875.429321	383.455139	306.334778	865.857544	378.145630	103.193840	1032.470215	-614.057861	186.518845	850.939697	-588.780640	-13.937733
369.392487	4.369735	936.160522	397.802368	192.802170	929.477844	479.857574	-10.619884	495.052002	525.302185	183.211853	481.294434	501.470978	0.395558	77.426125	574.382813	158.115570	91.858139	424.752716	-50.308762	1404.515137	453.535645	256.429718	1395.757446	367.999115	105.674446	1382.293457	366.610474	108.281326	1656.786133	463.456085	-153.580750	1130.465820	501.758972	316.997070	1122.551147	395.536530	-118.398697	875.407654	383.349243	306.269653	865.844971	377.841827	102.990868	1032.556152	-614.184937	186.489563	850.953491	-588.939758	-13.923072
369.259125	4.306252	936.160034	397.678406	192.734924	929.470947	479.775452	-10.677706	495.034302	525.216858	183.145203	481.308655	501.483063	0.406960	77.384392	574.410767	158.121445	91.912933	424.752716	-50.377590	1404.490234	453.533722	256.394165	1395.735107	367.952484	105.630226	1382.289673	366.613831	108.200661	1656.771240	463.373688	-153.575577	1130.383545	501.696747	316.944153	1122.559082	395.063019	-118.359207	875.657776	383.241516	306.219666	865.859985	377.736786	102.925751	1032.553833	-614.305237	186.473938	850.965088	-589.073059	-13.951722
369.147430	4.282009	936.149536	397.571930	192.687408	929.472412	479.708435	-10.752262	495.038910	525.258850	183.244202	481.362427	501.434723	0.398096	77.400871	574.444275	158.094620	91.907310	424.747589	-50.411251	1404.468262	453.516327	256.353302	1395.728149	367.928558	105.575104	1382.299561	366.601501	108.131882	1656.776733	463.234100	-153.449570	1130.293213	501.631561	316.897522	1122.550537	394.221893	-118.142357	876.100220	383.108032	306.155487	865.884766	377.642242	102.882088	1032.550537	-614.385559	186.434525	850.993713	-589.203796	-13.968633
369.018555	4.229208	936.158020	397.470795	192.677597	929.465149	479.639374	-10.809773	495.052002	525.264099	183.316254	481.356995	501.467773	0.369036	77.415184	573.866089	157.648056	91.744759	424.710815	-50.468033	1404.485229	453.472137	256.305847	1395.756836	367.908081	105.526283	1382.288940	366.563171	108.055336	1656.777344	463.160706	-153.498749	1130.271851	501.535309	316.847961	1122.543091	394.078613	-118.188370	876.114075	382.957520	306.106934	865.906067	377.537415	102.857399	1032.551392	-614.506104	186.423187	850.980896	-589.383423	-14.007466
369.317444	4.515426	935.999268	397.498749	192.767990	929.442261	479.584991	-10.876784	495.025177	525.250061	183.415115	481.383331	501.471832	0.354610	77.445198	574.442932	158.176865	91.937897	424.647583	-50.515709	1404.470703	453.427917	256.271545	1395.771973	367.872986	105.477791	1382.274292	366.514404	107.975235	1656.792969	463.076569	-153.583893	1130.262207	501.466675	316.857239	1122.543945	393.934052	-118.253265	876.112366	382.771667	305.844391	865.994812	377.636200	102.979736	1032.459717	-614.630920	186.407486	850.978699	-589.533508	-14.004175
369.224792	4.473114	935.974060	397.401215	192.728043	929.436462	479.471466	-10.882188	495.041168	525.211914	183.396988	481.368042	501.439758	0.364267	77.470131	574.441650	158.190704	91.937523	424.627991	-50.562130	1404.443848	453.388977	256.213837	1395.749634	367.833771	105.432693	1382.268188	366.485107	107.890602	1656.787598	462.995697	-153.629776	1130.220703	501.364197	316.809814	1122.515869	393.793762	-118.304939	876.111572	382.602692	305.777924	866.004578	377.526337	102.930336	1032.443726	-614.709473	186.442001	850.983521	-589.670776	-14.011317
368.698914	4.100410	936.125488	397.185486	192.605606	929.438171	479.373718	-10.897559	495.078400	525.097168	183.346008	481.396118	501.401917	0.374107	77.471611	574.398376	158.170624	91.952759	424.620911	-50.614143	1404.416626	453.362549	256.157104	1395.724243	367.810303	105.370445	1382.246216	366.474701	107.809731	1656.789551	462.960358	-153.690613	1130.189819	501.471985	317.308533	1122.646851	393.694275	-118.351311	876.094666	382.452728	305.688049	866.037231	377.237762	102.753380	1032.521973	-614.801270	186.449997	851.002197	-589.795044	-13.994405
368.581451	4.059559	936.114075	397.073334	192.572601	929.422729	479.412842	-11.012142	495.112030	524.965271	183.184891	481.352448	501.485107	0.368524	77.468422	574.402588	158.157776	91.946129	424.598053	-50.678009	1404.394775	453.351105	256.106293	1395.710449	367.778534	105.303970	1382.245239	366.480743	107.721581	1656.777344	463.034088	-154.016922	1130.275635	501.205658	316.699646	1122.480225	394.744019	-118.784615	875.329529	382.280273	305.621521	866.029785	377.133820	102.716957	1032.509155	-614.929199	186.366730	851.022034	-589.940613	-14.030597
368.882629	4.348999	935.975098	397.110657	192.633377	929.425476	479.311371	-10.987816	495.015778	524.946533	183.190338	481.375427	501.441772	0.346312	77.480659	573.879822	157.688980	91.752975	424.580566	-50.741100	1404.352783	453.323792	256.029968	1395.676514	367.770081	105.279510	1382.250732	366.455750	107.653770	1656.791016	462.889343	-153.746338	1130.115601	501.304779	317.207581	1122.600830	393.518829	-118.477074	876.013123	382.124420	305.551086	866.066711	377.252563	102.821915	1032.441162	-615.040161	186.321426	851.026367	-590.072815	-14.023845
368.791473	4.321936	935.967468	397.001129	192.578186	929.420288	479.214142	-10.970963	494.997864	524.904541	183.169830	481.399323	501.459930	0.346935	77.460304	574.429077	158.120163	91.962425	424.562042	-50.793331	1404.326538	453.297119	255.980911	1395.685791	367.802032	105.300919	1382.290283	366.449768	107.592018	1656.801514	462.917114	-154.065689	1130.174194	501.047546	316.616913	1122.440063	394.435181	-118.881294	875.359131	381.950989	305.509003	866.076965	377.166016	102.777573	1032.435669	-615.150940	186.311829	851.034973	-590.216003	-14.040154
368.669922	4.269750	935.974182	396.891693	192.563522	929.423706	478.752441	-10.645509	494.887054	524.861755	183.196854	481.386383	501.155945	0.383655	77.453583	574.432922	158.149338	91.990402	424.537476	-50.856861	1404.311279	453.250275	255.953918	1395.703369	367.778534	105.244423	1382.277344	366.434906	107.523621	1656.822998	462.859589	-154.098175	1130.141968	500.925995	316.553864	1122.416626	394.333282	-118.921783	875.324341	381.771057	305.659882	866.035339	377.071350	102.742317	1032.442017	-615.292786	186.280075	851.028015	-590.403992	-14.048253
368.591156	4.207068	935.968323	396.819458	192.492676	929.407959	478.697815	-10.699018	494.893951	524.834656	183.204636	481.378021	501.124908	0.381716	77.465279	574.363770	158.142273	91.970970	424.510498	-50.899788	1404.297852	453.196716	255.910187	1395.695190	367.744446	105.185669	1382.267944	366.407196	107.452972	1656.829102	462.815613	-154.144485	1130.128784	500.800385	316.489655	1122.357666	394.348541	-118.963303	875.270569	381.594391	305.623138	866.045349	376.999054	102.680695	1032.431274	-615.427063	186.265747	851.019287	-590.569641	-14.073478
368.105438	3.822307	936.106201	396.608948	192.376312	929.410156	478.638672	-10.740578	494.973572	524.760742	183.160568	481.369690	501.138672	0.391282	77.476601	574.364990	158.161148	91.971672	424.486115	-50.985817	1404.286011	453.150146	255.848557	1395.685669	367.703583	105.140533	1382.223877	366.382751	107.383881	1656.844971	462.784424	-154.145370	1130.101440	500.711670	316.461731	1122.336182	394.166809	-118.982483	875.302673	381.428192	305.575684	866.035339	376.709747	102.495171	1032.501709	-615.530457	186.272507	851.042358	-590.728149	-14.101324
368.055176	3.759378	936.112305	396.550018	192.280670	929.385681	478.605103	-10.771377	494.991943	524.674194	183.071823	481.388245	501.159454	0.370006	77.490761	574.347656	158.140915	92.008034	424.456940	-51.032894	1404.295044	453.111786	255.807312	1395.693115	367.639252	105.082130	1382.208862	366.367493	107.304298	1656.852539	462.753296	-154.158188	1130.073608	500.791077	316.961670	1122.472778	394.096039	-118.992157	875.302368	381.273590	305.331635	866.143860	376.633972	102.435722	1032.490479	-615.657288	186.272949	851.080322	-590.873291	-14.108014
368.372314	4.054648	935.955017	396.584290	192.386871	929.403687	478.620453	-10.817096	494.900116	524.716370	183.084320	481.431305	501.198181	0.354214	77.485497	574.413269	158.140335	92.027267	424.472351	-51.079380	1404.278931	453.083008	255.752930	1395.684082	367.529907	104.966354	1382.175537	366.354980	107.241920	1656.846680	462.742432	-154.187378	1130.019043	500.498230	316.363403	1122.348145	394.159668	-119.008957	875.231506	381.075073	305.271362	866.121155	376.747467	102.548843	1032.421143	-615.754395	186.269745	851.130127	-591.006653	-14.126166
367.924347	3.684932	936.094604	396.389313	192.245331	929.402344	478.569061	-10.814167	494.983063	524.649292	183.006638	481.442352	501.175262	0.368610	77.475311	574.383118	158.090759	92.031548	424.450287	-51.133785	1404.256226	453.049011	255.700211	1395.666260	367.490204	104.906883	1382.173340	366.352051	107.178810	1656.845215	462.721588	-154.181137	1130.010254	500.575531	316.845856	1122.457031	394.108459	-119.014549	875.233337	380.921173	305.218811	866.159912	376.500946	102.358971	1032.491699	-615.879578	186.253998	851.118103	-591.147949	-14.153145
367.844879	3.694497	936.101807	396.301849	192.208664	929.411804	478.480713	-10.826656	494.968201	524.711365	183.076645	481.465637	501.149963	0.367718	77.471092	574.405090	158.112366	92.027901	424.449707	-51.174053	1404.251709	452.997192	255.660767	1395.650024	367.465851	104.864197	1382.175171	366.330139	107.120377	1656.845459	462.702728	-154.220612	1130.019287	500.439575	316.809570	1122.415649	394.071442	-119.018929	875.215027	380.786987	305.357605	866.096863	376.441406	102.341507	1032.501465	-616.044495	186.238327	851.130310	-591.331604	-14.195593
367.786865	3.653950	936.102478	396.227722	192.168869	929.409424	478.447693	-10.871827	495.000061	524.711182	183.075943	481.415741	501.096222	0.364507	77.497932	574.411255	158.136353	92.014610	424.439026	-51.230747	1404.262085	452.949188	255.629227	1395.646484	367.474304	104.889786	1382.199829	366.289124	107.056969	1656.850586	462.657227	-154.237259	1130.027588	500.314880	316.764465	1122.396240	394.006561	-119.017784	875.236206	380.642822	305.305054	866.074219	376.377350	102.302147	1032.500732	-616.200745	186.212830	851.129700	-591.554688	-14.167755
367.763397	3.611405	936.103271	396.211304	192.128693	929.401550	478.789886	-11.268251	495.112030	524.694641	183.068283	481.444946	501.354553	0.323256	77.571251	574.375854	158.136276	92.004791	424.430817	-51.283844	1404.275513	452.883331	255.600220	1395.643921	367.478363	104.823616	1382.185181	366.240479	106.981384	1656.865723	462.627502	-154.227798	1130.017578	500.235107	316.749695	1122.399658	393.957855	-119.012863	875.256592	380.492737	305.062103	866.127014	376.347565	102.266975	1032.496460	-616.316467	186.215790	851.146118	-591.716614	-14.206535
367.755463	3.572360	936.095642	396.179199	192.103424	929.379944	478.727875	-11.268611	495.113403	524.664063	183.045135	481.439880	501.316162	0.325161	77.568398	574.380066	158.154739	92.028816	424.435699	-51.314899	1404.276489	452.840881	255.554886	1395.670532	367.474213	104.777718	1382.159546	366.185181	106.917107	1656.872192	462.607758	-154.236038	1130.020996	500.094208	316.741241	1122.394775	393.876099	-119.012161	875.264404	380.326416	304.986908	866.149536	376.303253	102.244766	1032.479980	-616.438599	186.250580	851.182190	-591.920898	-14.195214
367.728394	3.531708	936.095093	396.153992	192.052383	929.373596	478.355347	-10.957886	495.004272	524.468811	182.887894	481.423279	501.100372	0.354834	77.544632	574.322754	158.089828	92.040100	424.463379	-51.374134	1404.298462	452.799316	255.516785	1395.652344	367.436005	104.729828	1382.166748	366.125671	106.858055	1656.872681	462.608093	-154.241043	1129.981079	499.983185	316.691467	1122.388794	393.827393	-119.002136	875.244751	380.171692	304.922699	866.172119	376.266235	102.203926	1032.475708	-616.594971	186.238739	851.204102	-592.091370	-14.239313
367.717560	3.504080	936.084229	396.101776	192.049866	929.366943	478.718475	-11.330900	495.078033	524.449707	182.847824	481.457520	501.390106	0.318165	77.566254	574.360535	158.088074	92.046158	424.497314	-51.412186	1404.283081	452.783844	255.453339	1395.639282	367.390076	104.688278	1382.148926	366.095093	106.791183	1656.835083	462.616760	-154.256027	1129.960327	499.906006	316.691101	1122.383301	393.816406	-118.997833	875.209167	380.040222	304.853394	866.177246	376.246857	102.182976	1032.467896	-616.713196	186.238632	851.216187	-592.284973	-14.226233
367.707825	3.487844	936.085754	396.069794	192.028381	929.372070	478.730072	-11.390926	495.083832	524.414063	182.784454	481.443176	501.398712	0.328444	77.556511	574.351746	158.087341	92.047562	424.544617	-51.447968	1404.254395	452.776520	255.404755	1395.616333	367.333801	104.645981	1382.134155	366.038025	106.728233	1656.803223	462.645996	-154.272293	1129.939453	499.839905	316.658173	1122.371460	393.797485	-118.998123	875.209290	379.952454	304.779053	866.189941	376.231873	102.160805	1032.471680	-616.847290	186.241440	851.222595	-592.451233	-14.265350
367.709717	3.449009	936.086060	396.043121	191.977859	929.354614	478.696075	-11.409315	495.093872	524.418762	182.776047	481.434387	501.401581	0.316672	77.579857	574.331360	158.082535	92.032700	424.578186	-51.471169	1404.253418	452.751709	255.375748	1395.612549	367.296875	104.593140	1382.132568	365.973541	106.667419	1656.788452	462.641663	-154.305527	1129.933472	499.763885	316.685272	1122.361328	393.772156	-119.010307	875.222107	379.829834	304.724731	866.205200	376.234375	102.122704	1032.463623	-616.989075	186.226990	851.231689	-592.667847	-14.285853
367.691315	3.393718	936.108948	396.006836	191.943695	929.356812	478.650055	-11.465131	495.103851	524.448364	182.840698	481.427826	501.404266	0.293610	77.610062	574.295898	158.076553	92.015343	424.603302	-51.501682	1404.269165	452.696442	255.344849	1395.643066	367.288605	104.546013	1382.110962	365.868073	106.608894	1656.777344	462.636353	-154.310394	1129.926880	499.655548	316.655823	1122.329224	393.735382	-119.011147	875.249695	379.532898	304.703644	866.363586	376.224976	102.085197	1032.476807	-617.158508	186.199875	851.228699	-592.907349	-14.327505
367.701477	3.365538	936.101563	396.000732	191.932541	929.355408	478.606354	-11.517061	495.107635	524.425964	182.850372	481.403351	501.324463	0.296562	77.634766	574.254700	158.067841	92.006935	424.614258	-51.545036	1404.270996	452.644867	255.332535	1395.662964	367.241760	104.503075	1382.103271	365.776672	106.544907	1656.777954	462.629547	-154.345901	1129.938599	499.417236	316.106537	1122.212158	393.687805	-119.014702	875.246094	379.589813	304.619629	866.213318	376.232849	102.060654	1032.473022	-617.338684	186.154633	851.221558	-593.165649	-14.376492
367.724762	3.317778	936.096191	395.990570	191.891968	929.349915	478.600250	-11.538011	495.111725	524.406677	182.826462	481.394348	501.323120	0.291397	77.620262	574.281616	158.087433	92.017143	424.606018	-51.578312	1404.277588	452.621094	255.306320	1395.669678	367.244690	104.461067	1382.089966	365.684631	106.477745	1656.758301	462.631317	-154.359024	1129.917114	499.344269	316.074432	1122.182861	393.703156	-119.042969	875.239319	379.491913	304.556580	866.216675	376.222534	102.017876	1032.466553	-617.517883	186.101471	851.214722	-593.349609	-14.470063
367.733978	3.313586	936.091431	395.974731	191.856018	929.360901	478.586670	-11.508473	495.080383	524.370605	182.762283	481.425476	501.352417	0.303785	77.581169	574.328857	158.104813	92.046104	424.671204	-51.599613	1404.270996	452.622253	255.276398	1395.680054	367.218048	104.416451	1382.073486	365.613403	106.400124	1656.736328	462.690857	-154.356277	1129.896484	499.260468	316.044220	1122.171875	393.763550	-119.085739	875.199097	379.256775	304.512207	866.361267	376.231262	101.987686	1032.470825	-617.644653	186.100723	851.261414	-593.513794	-14.489058
367.786713	3.277934	936.084839	395.989288	191.829086	929.359253	478.619263	-11.529000	495.063782	524.350830	182.725021	481.444458	501.415741	0.320345	77.582497	574.344238	158.092133	92.025124	424.710571	-51.619694	1404.249878	452.619995	255.228165	1395.648804	367.225494	104.402893	1382.067139	365.546570	106.335152	1656.707031	462.758514	-154.347260	1129.883789	499.224731	316.010742	1122.179321	393.835968	-119.130142	875.150146	379.158264	304.428436	866.367737	376.256592	101.953705	1032.466309	-617.822266	186.008911	851.284119	-593.661072	-14.556613
367.802673	3.240619	936.111145	395.964386	191.796463	929.367004	478.615234	-11.495951	495.068298	524.341003	182.729095	481.463348	501.417206	0.323177	77.588264	574.371277	158.091324	92.043930	424.756073	-51.607563	1404.245483	452.626801	255.228348	1395.643799	367.251068	104.360123	1382.073730	365.473724	106.277153	1656.707642	462.769348	-154.276413	1129.849487	499.185608	315.950562	1122.187012	393.510406	-119.040703	875.404663	379.129150	304.378967	866.376099	376.267822	101.924873	1032.484009	-617.954407	186.020065	851.310974	-593.831055	-14.580761
367.841766	3.203306	936.122498	395.969299	191.775558	929.370728	478.570190	-11.532612	495.098785	524.372864	182.787430	481.460693	501.373047	0.281564	77.615936	574.385193	158.134125	92.044197	424.800415	-51.618763	1404.275879	452.617188	255.224564	1395.676514	367.254639	104.347694	1382.074707	365.362915	106.220604	1656.701904	462.837097	-154.381149	1129.916626	499.111267	315.940948	1122.180420	393.908539	-119.175026	875.200684	379.083405	304.488556	866.326965	376.293915	101.897804	1032.491699	-618.112122	185.904633	851.315918	-593.992310	-14.641099
367.886078	3.184731	936.139832	395.991608	191.722168	929.377991	478.541382	-11.557817	495.094696	524.380859	182.841034	481.450470	501.305267	0.314534	77.650116	574.325073	158.113342	92.046135	424.821747	-51.634693	1404.308105	452.600220	255.237427	1395.685913	367.276306	104.315636	1382.080078	365.239075	106.151886	1656.722778	462.855255	-154.431000	1129.962158	499.080627	315.927887	1122.157471	393.951599	-119.235542	875.229370	379.028290	304.444946	866.352844	376.327454	101.867271	1032.503784	-618.275208	185.850098	851.301819	-594.239197	-14.705576
367.896545	3.151381	936.158264	395.966187	191.693161	929.383057	478.539673	-11.558916	495.101624	524.368774	182.831131	481.431335	501.283417	0.310167	77.646957	574.317200	158.254913	92.012924	424.847198	-51.663120	1404.322632	452.593231	255.235809	1395.706421	367.293732	104.326935	1382.058960	365.127533	106.080238	1656.726196	462.905243	-154.421463	1129.976685	499.062256	315.937866	1122.161743	393.987854	-119.290604	875.252197	379.002228	304.388000	866.359619	376.329559	101.840591	1032.515869	-618.512817	185.771790	851.271545	-594.516357	-14.754794
367.946442	3.127545	936.153320	395.990723	191.652908	929.372803	478.545410	-11.556578	495.056335	524.365295	182.796722	481.402802	501.306030	0.301832	77.594444	574.340210	158.282410	92.021149	424.912170	-51.656178	1404.305664	452.591339	255.233353	1395.696289	367.349335	104.275803	1382.063232	365.033844	106.007446	1656.683105	463.007416	-154.470627	1129.969727	499.033112	315.905853	1122.145386	394.110168	-119.332909	875.234558	378.949463	304.332764	866.369873	376.378143	101.809288	1032.508789	-618.697144	185.715500	851.266602	-594.723755	-14.801757
367.995514	3.064265	936.156372	396.007751	191.628662	929.350220	478.570740	-11.541565	495.016632	524.352844	182.726608	481.417664	501.362457	0.283408	77.578995	574.359131	158.259262	91.985817	424.979950	-51.659546	1404.307983	452.617767	255.224976	1395.687500	367.378632	104.254143	1382.048706	364.943970	105.942467	1656.647217	463.128387	-154.483063	1129.957764	499.029236	315.857422	1122.139160	394.256897	-119.376823	875.181091	378.941132	304.265472	866.360046	376.414398	101.776741	1032.498779	-618.841431	185.723953	851.288940	-594.908752	-14.832340
368.087677	3.077610	936.138977	396.037567	191.620712	929.376038	478.610138	-11.562635	495.022125	524.360779	182.696823	481.409729	501.392670	0.280706	77.567299	574.378235	158.285156	91.999458	425.057648	-51.657257	1404.303223	452.649445	255.253128	1395.690063	367.385040	104.140686	1382.006714	364.859192	105.877953	1656.630615	463.247864	-154.476227	1129.942261	499.029327	315.852631	1122.147095	394.390594	-119.428421	875.170410	378.968201	304.194031	866.351563	376.465210	101.756775	1032.503418	-618.997070	185.705093	851.332764	-595.076843	-14.861875
368.141571	3.032104	936.183777	396.066010	191.583267	929.379333	478.632446	-11.546451	495.032257	524.368103	182.687088	481.420013	501.378784	0.289960	77.569916	574.357727	158.266525	92.020554	425.148468	-51.644787	1404.331665	452.678955	255.249100	1395.704346	367.422424	104.136177	1382.026611	364.755524	105.819191	1656.636963	463.338989	-154.537933	1129.996582	499.041412	315.864197	1122.176636	394.502136	-119.472198	875.217773	378.998352	304.145386	866.362061	376.506500	101.736252	1032.526489	-619.256287	185.627960	851.417175	-595.295715	-14.920568
368.218842	3.041211	936.205566	396.108154	191.546661	929.404846	478.626129	-11.558958	495.063110	524.440002	182.752487	481.449036	501.293732	0.285617	77.599030	574.346863	158.270325	92.024887	425.194977	-51.678387	1404.370728	452.627655	255.237473	1395.745361	367.521057	104.201347	1382.082397	364.644836	105.766983	1656.655151	463.420258	-154.534698	1130.050903	499.083771	315.917358	1122.211548	394.563904	-119.499283	875.276611	379.223297	304.062378	866.258728	376.561859	101.721184	1032.549927	-619.352539	185.613037	851.384949	-595.491028	-14.948278
368.291718	3.010422	936.226563	396.148224	191.529953	929.415222	478.545837	-11.502741	495.066193	524.500549	182.836975	481.462524	501.194122	0.304322	77.623985	574.346313	158.300766	92.035065	425.274017	-51.636868	1404.393555	452.628510	255.287842	1395.780762	367.519745	104.128029	1382.048096	364.531799	105.716812	1656.664551	463.517395	-154.561295	1130.102539	499.093903	315.920898	1122.236938	394.655914	-119.555542	875.327393	379.241547	304.029572	866.259888	376.624146	101.700905	1032.565796	-619.583069	185.544022	851.384338	-595.737122	-14.963812
368.350861	3.010448	936.245605	396.194794	191.471603	929.413025	478.570770	-11.469531	495.059326	524.499634	182.798294	481.415863	501.205505	0.342590	77.605591	574.341614	158.293198	92.019691	425.323669	-51.623978	1404.406860	452.579071	255.305542	1395.788818	367.716461	103.960724	1382.070679	364.437622	105.670296	1656.644775	463.654694	-154.539413	1130.131836	499.123230	315.946411	1122.261108	394.778809	-119.589027	875.349609	379.303986	303.977448	866.249878	376.685486	101.682709	1032.574219	-619.811646	185.518448	851.352966	-596.007690	-15.004083
368.427856	2.980587	936.249207	396.218597	191.458099	929.420227	478.751648	-11.585906	495.050629	524.503113	182.737045	481.392456	501.310638	0.306550	77.592964	574.381653	158.290802	91.978241	425.392548	-51.644348	1404.400146	452.585114	255.286560	1395.753296	367.837677	104.024559	1382.083496	364.356506	105.620049	1656.614990	463.833527	-154.552139	1130.137207	499.152527	315.950867	1122.253662	394.965393	-119.629509	875.329529	379.370239	303.943237	866.240479	376.747314	101.655525	1032.580566	-620.032288	185.482056	851.384949	-596.206909	-15.040480
368.534760	2.966540	936.234619	396.286682	191.426971	929.409485	478.709259	-11.466292	494.984985	524.538391	182.697815	481.405334	501.268402	0.296790	77.539551	574.414551	158.282440	91.985550	425.533630	-51.682816	1404.374878	452.633301	255.256058	1395.740234	367.781189	104.119316	1382.075439	364.287109	105.571121	1656.596680	464.005554	-154.548782	1130.118408	499.186737	315.920380	1122.250122	395.134460	-119.667267	875.311340	379.441284	303.877136	866.223877	376.824005	101.631699	1032.567383	-620.250854	185.427307	851.383301	-596.406067	-15.127468
368.644714	2.939303	936.228271	396.376862	191.399216	929.401306	478.452972	-11.166068	494.903778	524.534729	182.654251	481.417267	501.078735	0.333361	77.511612	574.410889	158.279770	91.972092	425.621277	-51.697144	1404.367554	452.634766	255.271423	1395.751831	367.843964	104.109245	1382.063354	364.194061	105.537109	1656.590576	464.176117	-154.551056	1130.121460	499.227722	315.943634	1122.255859	395.266785	-119.685593	875.329224	379.528625	303.856934	866.223389	376.902039	101.607826	1032.558716	-620.424622	185.366364	851.410034	-596.615540	-15.191670
368.773621	2.963400	936.244141	396.444275	191.409409	929.422913	478.462280	-11.148825	494.904480	524.623962	182.718689	481.441132	501.006287	0.338390	77.509171	574.387268	158.286804	91.997910	425.725372	-51.687904	1404.382324	452.638916	255.300232	1395.787231	367.870575	103.996841	1382.027466	364.091370	105.510155	1656.608643	464.310852	-154.553909	1130.131592	499.266937	315.976898	1122.298096	395.379852	-119.707596	875.331177	379.610260	303.835541	866.227661	376.997498	101.620827	1032.577393	-620.602234	185.315811	851.426758	-596.804504	-15.247079
368.886627	2.948388	936.264160	396.522583	191.369644	929.427246	478.523865	-11.157271	494.923279	524.676392	182.779114	481.449066	500.987335	0.339603	77.515488	574.356079	158.268661	91.998405	425.793884	-51.673515	1404.369141	452.592377	255.333008	1395.799438	368.136200	103.938248	1382.074463	363.994263	105.507431	1656.615601	464.451965	-154.537964	1130.148315	499.315826	315.983704	1122.340210	395.524414	-119.739670	875.345642	379.708954	303.830444	866.209106	377.089661	101.601768	1032.588989	-620.764221	185.299255	851.437500	-597.008667	-15.254189
368.999725	2.956839	936.261963	396.599792	191.351746	929.434143	478.578522	-11.129067	494.954407	524.735657	182.757645	481.386322	501.003296	0.327797	77.534515	574.424377	158.333130	91.987396	425.921600	-51.656815	1404.349121	452.596069	255.362289	1395.789917	368.144501	103.838310	1382.070801	363.929688	105.495827	1656.604492	464.633453	-154.522202	1130.155029	499.362091	315.985474	1122.329834	395.679871	-119.751732	875.328674	379.827942	303.811005	866.174622	377.182037	101.592201	1032.591431	-620.958862	185.296387	851.441711	-597.222961	-15.265011
369.125946	2.935871	936.287292	396.668091	191.316376	929.445679	478.679382	-11.121849	494.947113	524.740356	182.723465	481.395447	501.010864	0.349269	77.513931	574.467590	158.329330	91.987732	426.045837	-51.662689	1404.339722	452.598053	255.344864	1395.774170	368.225311	103.813400	1382.080566	363.881073	105.483498	1656.587036	464.817200	-154.501816	1130.123657	499.411255	316.001373	1122.327881	395.874573	-119.781631	875.289307	379.952637	303.799042	866.156311	377.281219	101.569672	1032.609741	-621.154907	185.243469	851.463989	-597.368652	-15.316146
369.294006	2.920585	936.281982	396.794312	191.296478	929.431458	478.092316	-10.480663	494.738983	524.747620	182.686905	481.387848	500.648834	0.397628	77.440521	574.433838	158.294907	91.989555	426.130768	-51.676945	1404.338623	452.610016	255.352890	1395.776489	368.324615	103.797035	1382.070923	363.851990	105.488586	1656.584229	464.975250	-154.372955	1130.067505	499.476044	315.984467	1122.366333	395.712738	-119.706100	875.488647	379.907166	303.640625	866.335510	377.404144	101.559120	1032.598267	-621.302979	185.221405	851.489441	-597.532898	-15.351530
369.478180	2.947122	936.283020	396.926025	191.309326	929.462280	478.826416	-11.061482	494.878754	524.812439	182.701080	481.392181	501.050354	0.353300	77.491219	574.441040	158.304535	91.990181	426.241089	-51.726357	1404.345337	452.621094	255.350037	1395.807861	368.329681	103.851974	1382.084351	363.790985	105.617004	1656.603516	465.051910	-154.146606	1129.967041	499.531891	315.994507	1122.413940	395.077820	-119.412483	875.996704	380.009247	303.632690	866.357910	377.537201	101.565369	1032.613403	-621.480225	185.146210	851.512573	-597.704529	-15.393592
369.643799	2.949710	936.288086	397.037994	191.299606	929.467773	478.931488	-11.115366	494.903503	524.891235	182.760895	481.416992	501.055573	0.328332	77.477608	573.892029	157.863998	91.827469	426.317902	-51.750206	1404.347778	452.576874	255.360062	1395.871704	368.407776	103.841400	1382.114136	363.722443	105.516090	1656.621338	465.207825	-154.129776	1129.941406	499.564301	316.022003	1122.451416	395.214600	-119.411819	875.959961	380.133240	303.663757	866.367981	377.659454	101.562653	1032.617676	-621.718018	185.023880	851.484192	-597.939819	-15.490384
369.803528	2.917402	936.310791	397.128479	191.244034	929.463501	479.018921	-11.112045	494.893341	524.942932	182.786621	481.398987	501.036621	0.312495	77.486198	573.813049	157.830536	91.817375	426.367889	-51.765812	1404.354736	452.544006	255.355392	1395.886230	368.472534	103.809357	1382.112793	363.673859	105.641228	1656.663086	465.352448	-154.119705	1129.958008	499.605225	316.031494	1122.480591	395.397003	-119.436317	875.942505	380.261078	303.679169	866.353027	377.782074	101.531784	1032.626221	-621.916992	184.956696	851.467896	-598.158508	-15.557812
369.961639	2.917339	936.319153	397.236237	191.219803	929.474548	479.113922	-11.123145	494.900299	524.985901	182.774765	481.386292	501.035034	0.327719	77.466385	574.408752	158.265656	91.947205	426.433838	-51.774536	1404.319458	452.517242	255.356583	1395.864868	368.549774	103.768845	1382.116089	363.657440	105.671471	1656.663696	465.532013	-154.063217	1129.945190	499.687408	316.053314	1122.506470	395.580109	-119.428169	875.938232	380.430817	303.727753	866.312073	377.909363	101.518089	1032.635620	-622.152527	184.932709	851.471313	-598.376465	-15.567367
370.155029	2.914681	936.322998	397.353607	191.245102	929.492615	479.257690	-11.131735	494.904266	525.070007	182.818481	481.372131	501.082123	0.323548	77.485298	574.469788	158.325073	91.938972	426.530914	-51.788437	1404.322632	452.546661	255.346619	1395.826294	368.616974	103.760551	1382.141602	363.660339	105.711136	1656.652832	465.749023	-154.020645	1129.912842	499.934814	316.590179	1122.636475	395.789276	-119.395760	875.907227	380.593964	303.736938	866.339050	378.059265	101.519699	1032.646729	-622.320007	184.957001	851.497314	-598.531189	-15.558989
370.321442	2.930867	936.332886	397.472321	191.252533	929.506470	478.714874	-10.481402	494.676941	525.090576	182.740891	481.337036	500.689667	0.386394	77.381073	574.490906	158.308716	91.932480	426.595154	-51.802849	1404.320435	452.548096	255.349899	1395.834229	368.722656	103.782539	1382.159912	363.688843	105.757782	1656.631836	465.970459	-153.966782	1129.906250	500.028595	316.621613	1122.653442	396.022491	-119.379173	875.880859	380.767487	303.747650	866.328186	378.188721	101.530052	1032.657959	-622.482361	184.936249	851.547852	-598.692810	-15.580325
370.493744	2.919127	936.373535	397.596039	191.228287	929.526428	478.818512	-10.407225	494.678070	525.086975	182.694901	481.342743	500.699127	0.383164	77.383621	574.495850	158.286835	91.938698	426.679199	-51.819645	1404.330200	452.555115	255.374527	1395.863892	368.737549	103.747910	1382.162354	363.701141	105.813156	1656.642456	466.163849	-153.940933	1129.916504	500.078247	316.623444	1122.694336	396.297272	-119.372978	875.873840	380.935852	303.960510	866.279480	378.322632	101.523804	1032.686890	-622.626892	184.880157	851.591919	-598.835205	-15.605110
370.685760	2.898695	936.398865	397.748291	191.227859	929.539795	479.591187	-11.015680	494.857635	525.157532	182.727356	481.365479	501.089478	0.321669	77.432968	574.471741	158.289581	91.958115	426.720276	-51.833279	1404.347168	452.513824	255.382767	1395.934814	368.754578	103.726044	1382.178101	363.674103	105.861298	1656.664185	466.319855	-153.928314	1129.936768	500.157776	316.695404	1122.769531	396.535828	-119.363403	875.871643	381.279541	303.961029	866.155334	378.467590	101.521866	1032.704346	-622.822998	184.830475	851.581360	-599.085876	-15.648966
370.883728	2.919779	936.408875	397.877106	191.205368	929.550293	479.704773	-11.055052	494.899506	525.250977	182.792999	481.397034	501.072754	0.319848	77.456200	574.462646	158.287949	91.961945	426.737549	-51.836742	1404.370239	452.442261	255.370621	1395.991943	368.837585	103.758842	1382.229980	363.633789	105.901855	1656.690552	466.551605	-154.204422	1130.087524	500.228943	316.750916	1122.848145	397.839142	-119.689522	875.208801	381.448547	303.796448	866.220581	378.599335	101.524315	1032.712524	-623.056763	184.753479	851.567749	-599.303650	-15.697279
371.046326	2.911090	936.427979	397.987122	191.185120	929.566284	480.193909	-11.384649	494.992584	525.268005	182.790192	481.342560	501.261078	0.279033	77.482552	574.379272	158.254425	91.916664	426.788422	-51.827923	1404.384399	452.414185	255.393250	1396.023560	368.892883	103.758263	1382.240601	363.614319	105.953300	1656.691772	466.700500	-154.215118	1130.135498	500.271576	316.759674	1122.880493	398.104279	-119.698830	875.184937	381.610413	304.018005	866.146545	378.735626	101.510132	1032.730103	-623.260803	184.714951	851.563171	-599.510376	-15.712618
371.231232	2.930194	936.440979	398.132294	191.188324	929.563782	480.583344	-11.566607	495.037354	525.352356	182.808151	481.316437	501.445160	0.273642	77.472565	574.448364	158.306595	91.889870	426.875671	-51.815891	1404.401978	452.432556	255.411438	1396.009888	368.914490	103.764992	1382.274780	363.607239	106.029518	1656.669922	466.886780	-154.204590	1130.147339	500.342010	316.793121	1122.911255	398.379486	-119.683929	875.200684	381.793915	304.047729	866.130005	378.901215	101.528549	1032.735107	-623.475342	184.690613	851.562012	-599.693848	-15.786844
371.419891	2.955114	936.473389	398.278442	191.203186	929.590332	480.533356	-11.313863	494.989197	525.443970	182.792404	481.290588	501.317780	0.310502	77.436699	574.488464	158.281784	91.829468	426.941956	-51.820419	1404.405273	452.445648	255.395477	1396.021240	368.968384	103.780441	1382.287842	363.645721	106.105766	1656.650146	467.083588	-154.095078	1130.132568	500.449280	316.847626	1122.936646	398.361267	-119.593063	875.380493	381.975372	304.078522	866.109131	379.078308	101.549164	1032.765137	-623.675415	184.671173	851.587219	-599.879150	-15.795487
371.629517	2.988904	936.491211	398.437531	191.239990	929.611328	480.286804	-10.671347	494.949219	525.525452	182.769073	481.290466	501.124664	0.332891	77.346069	573.945557	157.797806	91.644310	427.021179	-51.808811	1404.440308	452.458038	255.400436	1396.026123	369.013397	103.783020	1382.334961	363.644928	106.182060	1656.633179	467.203796	-153.860275	1130.084839	500.326477	316.295929	1122.829346	397.797363	-119.296219	875.915833	382.159973	304.104706	866.091736	379.251678	101.582649	1032.783936	-623.847778	184.606125	851.621033	-600.016846	-15.859596
371.860840	3.021699	936.522705	398.625519	191.287338	929.657288	480.753082	-11.225869	494.994629	525.629883	182.782501	481.339478	501.352844	0.294114	77.422684	574.518066	158.274567	91.858681	427.061859	-51.806141	1404.481689	452.464203	255.413574	1396.084961	369.047089	103.775162	1382.365601	363.604156	106.245613	1656.659790	467.475616	-154.144440	1130.247559	500.403900	316.362030	1122.900391	399.220825	-119.667175	875.193420	382.173981	303.967041	866.306519	379.429810	101.617813	1032.821045	-624.041321	184.595383	851.651001	-600.180420	-15.932890
372.075806	3.023275	936.560730	398.808960	191.292160	929.682983	480.762970	-11.165566	494.979950	525.701782	182.881699	481.381744	501.259827	0.313722	77.432625	574.520874	158.285889	91.892693	427.108948	-51.773727	1404.515625	452.421783	255.441727	1396.153442	369.102295	103.760147	1382.399414	363.531494	106.315582	1656.694824	467.605408	-154.091583	1130.300171	500.455688	316.436981	1122.983521	399.249176	-119.631111	875.386841	382.347107	304.002960	866.323303	379.592010	101.631676	1032.850342	-624.224854	184.585770	851.695007	-600.332520	-15.976665
372.348053	3.078156	936.561035	399.021851	191.283630	929.710205	480.824951	-11.115743	494.958466	525.814758	182.943512	481.393463	501.183563	0.303493	77.438049	574.492859	158.308029	91.896461	427.141968	-51.769154	1404.550781	452.404205	255.468689	1396.197754	369.149811	103.773048	1382.390015	363.456848	106.275192	1656.699097	467.783051	-154.133133	1130.392822	500.521423	316.487793	1123.031372	399.725586	-119.677406	875.296021	382.522583	304.037598	866.292175	379.787720	101.646774	1032.861694	-624.386780	184.510117	851.681519	-600.496826	-16.010025
372.552338	3.094686	936.575134	399.231781	191.269531	929.703125	480.985352	-11.158751	494.969177	525.905029	182.971878	481.374908	501.209320	0.316037	77.430779	574.526428	158.340881	91.860733	427.202057	-51.742783	1404.553955	452.427399	255.498077	1396.205444	369.207764	103.820427	1382.395752	363.390045	106.348427	1656.702637	467.964447	-154.120621	1130.427612	500.608826	316.562500	1123.058472	400.007843	-119.681038	875.309021	382.717438	304.084351	866.284851	379.974823	101.662903	1032.863281	-624.569336	184.467896	851.702637	-600.647766	-16.068672
372.730682	3.113348	936.579529	399.388733	191.289871	929.727783	481.106628	-11.100689	494.940369	525.983093	182.939224	481.310852	501.255219	0.308513	77.369377	574.348267	158.187515	91.798088	427.287903	-51.696449	1404.579224	452.468842	255.529114	1396.176025	369.268860	103.828186	1382.405396	363.369812	106.432785	1656.674805	468.178192	-154.104416	1130.456299	500.711365	316.585327	1123.067017	400.310791	-119.666451	875.280029	382.913055	304.112457	866.266602	380.153748	101.669411	1032.879028	-624.755920	184.376007	851.669922	-600.795288	-16.115063
372.954468	3.133114	936.598206	399.593536	191.282043	929.731445	481.148956	-10.986773	494.887482	526.083191	182.939667	481.300568	501.227875	0.326344	77.323830	574.361511	158.177536	91.765854	427.387604	-51.673119	1404.595703	452.519745	255.563858	1396.178223	369.350067	103.870003	1382.410156	363.334229	106.533646	1656.661865	468.384613	-154.091858	1130.482788	500.805359	316.599762	1123.074585	400.636200	-119.670433	875.253418	383.132965	304.331299	866.196289	380.355408	101.685143	1032.889038	-624.942505	184.323547	851.656860	-600.962341	-16.175797
373.155914	3.158423	936.608948	399.769592	191.334091	929.757568	481.260620	-10.931969	494.874817	526.148560	182.911530	481.314362	501.274841	0.333614	77.326820	574.358154	158.120728	91.748276	427.456055	-51.628658	1404.616333	452.550293	255.614105	1396.215698	369.341431	103.841866	1382.426392	363.271545	106.613625	1656.656250	468.590027	-154.036850	1130.537476	501.108398	317.200928	1123.267456	400.885437	-119.663742	875.294678	383.503113	304.360596	866.130188	380.546936	101.713860	1032.908081	-625.113037	184.266922	851.671448	-601.106750	-16.210686
373.370850	3.152082	936.660889	399.958221	191.333328	929.797913	481.333527	-10.914870	494.877136	526.294373	182.998398	481.345093	501.233063	0.329294	77.342209	574.374146	158.146271	91.777977	427.514099	-51.595707	1404.677368	452.574005	255.648071	1396.270508	369.488678	103.916069	1382.463745	363.161438	106.699364	1656.685425	468.739655	-153.918274	1130.545654	501.020905	316.667450	1123.187134	400.801117	-119.608521	875.559509	383.656799	304.359497	866.124939	380.722595	101.719116	1032.952271	-625.319580	184.199921	851.708801	-601.318298	-16.244617
373.617188	3.189051	936.689453	400.163483	191.352646	929.836304	481.405426	-10.880800	494.872101	526.365540	183.014496	481.353210	501.193665	0.329261	77.360672	573.784363	157.694748	91.616493	427.569153	-51.554356	1404.728394	452.591705	255.680588	1396.306274	369.555054	103.958397	1382.475830	363.039551	106.767914	1656.681152	468.910187	-153.969162	1130.659302	501.121613	316.704956	1123.237305	401.302185	-119.684906	875.418518	383.827789	304.378540	866.121216	380.913147	101.746056	1032.983643	-625.469543	184.180450	851.752075	-601.461060	-16.298700
373.864746	3.202979	936.699524	400.395050	191.390076	929.824829	481.609406	-10.974036	494.926361	526.478333	183.033249	481.334961	501.182404	0.333009	77.352402	574.292053	158.133102	91.762123	427.620331	-51.507893	1404.730957	452.606964	255.763550	1396.329468	369.628235	103.996696	1382.459717	362.921997	106.841141	1656.647095	469.080933	-153.947098	1130.701172	501.231476	316.757385	1123.269653	401.563354	-119.720070	875.429321	384.006866	304.407837	866.109253	381.107788	101.788307	1032.979614	-625.646973	184.198349	851.763550	-601.655945	-16.335938
374.085175	3.258233	936.726196	400.582092	191.450256	929.844543	481.712494	-10.941504	494.860657	526.549072	183.018509	481.269928	501.238983	0.314871	77.330193	574.360229	158.165207	91.739021	427.712585	-51.449657	1404.743408	452.679016	255.815979	1396.316772	369.726685	104.079605	1382.443604	362.848724	106.918961	1656.592285	469.279053	-153.835709	1130.700806	501.402313	316.811646	1123.245850	401.589417	-119.672470	875.613647	384.215057	304.425171	866.092834	381.310852	101.848625	1033.002563	-625.821716	184.144302	851.752930	-601.772461	-16.405949
374.312592	3.319827	936.748779	400.785431	191.502121	929.850708	481.863556	-10.888785	494.845367	526.639465	182.992676	481.243683	501.267059	0.324410	77.297310	574.427856	158.127106	91.672073	427.818237	-51.367535	1404.744507	452.773468	255.888443	1396.306396	369.812805	104.134422	1382.443604	362.769409	107.013817	1656.536865	469.514618	-153.782669	1130.706055	501.600342	316.837402	1123.269409	401.910187	-119.641708	875.626343	384.417816	304.254395	866.137817	381.529999	101.912994	1033.016846	-626.017639	184.141617	851.758057	-601.956360	-16.409351
374.539642	3.385353	936.786072	400.995758	191.520691	929.894165	481.899506	-10.745986	494.785645	526.723145	182.953674	481.240906	501.247925	0.327630	77.251877	574.434143	158.087830	91.670441	427.924316	-51.282021	1404.749512	452.870850	255.968674	1396.316162	369.844696	104.114914	1382.447021	362.671692	107.111076	1656.498657	469.742279	-153.815521	1130.794678	501.888092	317.396332	1123.413940	402.503296	-119.714699	875.430298	384.472778	304.277008	866.297302	381.762360	101.950455	1033.058228	-626.211975	184.055176	851.766418	-602.108398	-16.448931
374.765991	3.424913	936.826294	401.214600	191.555069	929.922363	481.857849	-10.601694	494.738281	526.826782	182.992416	481.243744	501.164185	0.333587	77.252892	574.407776	158.079483	91.668083	427.976776	-51.215462	1404.801758	452.914246	256.037170	1396.355103	369.986053	104.238182	1382.479980	362.549866	107.197304	1656.509033	469.927734	-153.798630	1130.861450	502.048096	317.480377	1123.486938	402.768005	-119.696213	875.488403	384.822174	304.246216	866.191284	381.976898	101.994766	1033.091675	-626.410461	183.999725	851.787903	-602.299805	-16.513042
375.022827	3.494058	936.843628	401.465607	191.587891	929.955627	482.042603	-10.717282	494.800110	526.979553	183.101517	481.285858	501.175171	0.335411	77.290909	574.397278	158.106049	91.637550	427.999268	-51.097912	1404.849976	452.908081	256.135620	1396.408813	370.130066	104.129807	1382.458862	362.386932	107.278900	1656.521118	470.069824	-153.734802	1130.936279	502.122314	317.529816	1123.520142	402.960236	-119.658562	875.555420	384.852478	304.291321	866.329773	382.201874	102.042000	1033.115356	-626.589233	183.906097	851.809998	-602.472168	-16.544220
375.266174	3.505427	936.864807	401.728302	191.568817	929.944824	481.964111	-10.566483	494.724884	527.068115	183.147644	481.245972	501.043945	0.338691	77.277451	574.378906	158.111725	91.648926	428.037384	-51.038124	1404.901611	452.934662	256.243835	1396.456787	370.231781	104.215660	1382.433350	362.235291	107.365005	1656.514771	470.214874	-153.698410	1131.025635	502.224304	317.578339	1123.534546	403.157898	-119.617226	875.581848	385.021790	304.317993	866.326050	382.423462	102.060791	1033.117676	-626.796631	183.833633	851.792358	-602.657471	-16.600164
375.480194	3.507097	936.861023	401.940399	191.599747	929.921875	481.807190	-10.286491	494.649323	527.142029	183.149963	481.194794	500.874054	0.362996	77.230911	574.388550	158.131302	91.630508	428.144531	-50.989830	1404.927856	452.997406	256.319244	1396.441895	370.194244	104.403931	1382.413452	362.113190	107.452957	1656.466309	470.410614	-153.651047	1131.067749	502.322876	317.615479	1123.498291	403.428802	-119.553558	875.578613	385.207611	304.489319	866.218262	382.633148	102.086937	1033.103638	-626.984253	183.809387	851.776123	-602.835022	-16.656864
375.693207	3.538009	936.883850	402.142853	191.635742	929.919189	481.981567	-10.262052	494.630798	527.172974	183.053665	481.119568	500.955383	0.364263	77.190010	574.120300	157.896851	91.531761	428.229553	-50.897232	1404.930054	453.095459	256.392426	1396.400391	370.265167	104.480476	1382.391357	362.020874	107.555901	1656.384399	470.607666	-153.474579	1131.053467	502.531586	317.699432	1123.485596	403.513214	-119.447540	875.705994	385.636017	304.454498	866.044373	382.839020	102.133690	1033.113037	-627.179749	183.759033	851.781616	-602.974548	-16.716257
375.918274	3.570563	936.901550	402.338104	191.702713	929.942505	482.436646	-10.491168	494.694519	527.257019	183.040421	481.072845	501.190552	0.359865	77.180618	574.514771	158.149261	91.534447	428.325958	-50.830460	1404.938843	453.185211	256.445129	1396.345703	370.328888	104.581367	1382.382935	361.922791	107.661018	1656.312866	470.827026	-153.368286	1131.070068	502.536560	317.197662	1123.333496	403.763916	-119.378578	875.769897	385.896149	304.448456	865.968201	383.050964	102.178436	1033.133789	-627.331787	183.775757	851.824463	-603.107056	-16.742607
376.167297	3.614930	936.931030	402.561859	191.750595	929.972351	482.583588	-10.495001	494.716614	527.329651	183.043961	481.069550	501.218872	0.354469	77.187920	574.540527	158.154602	91.534073	428.386353	-50.762985	1404.975098	453.242096	256.505829	1396.339355	370.426819	104.726349	1382.423096	361.815063	107.763634	1656.291138	471.011292	-153.321167	1131.146973	502.697357	317.261353	1123.379883	404.117706	-119.353149	875.777527	386.173035	304.467834	865.952209	383.278900	102.224625	1033.162964	-627.517578	183.695282	851.854431	-603.220154	-16.838171
376.439484	3.671235	936.974365	402.805725	191.780685	930.003296	482.634094	-10.459858	494.713440	527.483948	183.159195	481.108032	501.171234	0.340745	77.196320	574.528687	158.154022	91.534576	428.426727	-50.678211	1405.053101	453.270233	256.602600	1396.393433	370.478516	104.815033	1382.438232	361.649017	107.865349	1656.298706	471.143494	-153.237015	1131.223755	502.821198	317.335114	1123.417969	404.351410	-119.291267	875.844543	386.429291	304.442200	865.942200	383.510162	102.277817	1033.197998	-627.666382	183.629288	851.887024	-603.398438	-16.876492
376.718018	3.711939	936.997498	403.072876	191.835236	930.024963	482.892151	-10.623045	494.776001	527.652893	183.294754	481.122009	501.241241	0.311743	77.239143	574.515991	158.185287	91.525475	428.434723	-50.603504	1405.109741	453.286194	256.698822	1396.441162	370.539856	104.889114	1382.429321	361.471130	107.972824	1656.298462	471.265350	-153.148026	1131.319702	502.948334	317.413727	1123.431519	404.567627	-119.216690	875.910095	386.513672	304.469208	866.036194	383.747437	102.330360	1033.218018	-627.894226	183.495270	851.854675	-603.615601	-16.952860
376.961456	3.752380	937.009888	403.322937	191.882690	930.036438	482.937531	-10.536886	494.760040	527.753418	183.369247	481.094147	501.204987	0.318938	77.243782	574.552673	158.219574	91.497330	428.481628	-50.526440	1405.175903	453.318115	256.809601	1396.454956	370.596954	104.965675	1382.426392	361.330383	108.077705	1656.281494	471.422882	-153.049805	1131.375122	503.087402	317.486572	1123.420654	404.844208	-119.143692	875.932068	386.776825	304.471588	865.982178	383.983856	102.376282	1033.229248	-628.092590	183.402618	851.822021	-603.805237	-17.020151
377.207092	3.778753	937.023438	403.561646	191.903671	930.039978	483.079620	-10.464437	494.709503	527.911133	183.422073	481.068542	501.254059	0.329358	77.176498	574.662659	158.278641	91.464294	428.551971	-50.434834	1405.180298	453.376373	256.888123	1396.414917	370.680908	105.036118	1382.405273	361.210754	108.183350	1656.225830	471.665894	-153.043365	1131.461670	503.435577	318.047791	1123.544800	405.339355	-119.082893	875.806030	387.069611	304.292175	866.016113	384.227020	102.405037	1033.237549	-628.268677	183.347794	851.803772	-603.956726	-17.074968
377.441711	3.827156	937.049988	403.785278	191.934875	930.048218	483.119324	-10.293911	494.663055	527.994080	183.426270	481.042297	501.209930	0.385153	77.123970	574.722290	158.294525	91.428368	428.632751	-50.342030	1405.188477	453.453796	256.988434	1396.361938	370.770172	105.118851	1382.404053	361.122772	108.290802	1656.169067	471.871124	-152.865082	1131.482666	503.672760	318.101044	1123.552246	405.439026	-118.975182	875.946289	387.589478	304.236359	865.820007	384.443970	102.456261	1033.253662	-628.462036	183.325439	851.822205	-604.098633	-17.123571
377.680359	3.895960	937.090210	403.998077	192.002594	930.109192	483.370941	-10.329641	494.696594	528.109802	183.458847	481.045807	501.292633	0.351081	77.116730	574.773315	158.303024	91.450241	428.738068	-50.245461	1405.244141	453.527740	257.079041	1396.346558	370.835388	105.209274	1382.409546	361.019012	108.418907	1656.148438	472.048859	-152.785858	1131.541016	503.679291	317.603210	1123.452148	405.696991	-118.897911	875.996948	387.894775	304.220459	865.753845	384.665894	102.513237	1033.304565	-628.622559	183.267197	851.874084	-604.213074	-17.174736
377.933472	3.884825	937.134521	404.244781	192.001846	930.122314	483.410095	-10.244653	494.678711	528.197754	183.517776	481.092865	501.238220	0.339886	77.123550	574.766479	158.326645	91.452759	428.790894	-50.148205	1405.304932	453.555511	257.168457	1396.381836	370.877258	105.291779	1382.424194	360.862000	108.552299	1656.145874	472.189301	-152.696457	1131.608521	503.835144	317.614807	1123.500488	405.916809	-118.835602	876.062988	388.221283	304.388489	865.662109	384.884094	102.527664	1033.330444	-628.767395	183.151276	851.895142	-604.351196	-17.257793
378.181396	3.923841	937.182312	404.479828	192.027664	930.149902	483.479340	-10.235023	494.696503	528.334961	183.618393	481.108307	501.242737	0.322884	77.150093	574.748535	158.325592	91.473434	428.830627	-50.048542	1405.376709	453.538086	257.271912	1396.438721	370.932190	105.375481	1382.437134	360.687134	108.681267	1656.157837	472.317749	-152.617447	1131.691284	504.052246	317.682831	1123.562256	406.142395	-118.772141	876.129272	388.558777	304.181061	865.717163	385.104126	102.573654	1033.366089	-628.949646	183.066376	851.903015	-604.525513	-17.327148
378.407562	3.947322	937.204834	404.681671	192.047791	930.166748	483.700531	-10.295647	494.733246	528.423950	183.684021	481.079956	501.263153	0.329494	77.156570	574.735168	158.314896	91.461220	428.877686	-49.946693	1405.428711	453.542603	257.394531	1396.461182	370.977112	105.456131	1382.450684	360.528320	108.909531	1656.165161	472.467010	-152.552979	1131.776367	504.173767	317.660583	1123.546387	406.373383	-118.716339	876.185608	388.718597	304.378601	865.748779	385.305603	102.599426	1033.384888	-629.178101	182.939163	851.858704	-604.742310	-17.354101
378.618958	3.993778	937.224915	404.890991	192.127136	930.174438	483.819794	-10.227384	494.738129	528.549988	183.753265	481.041931	501.290833	0.342059	77.141937	574.968811	158.491913	91.432899	428.945251	-49.837990	1405.435425	453.586212	257.487518	1396.444824	371.046906	105.548462	1382.438232	360.412048	108.935089	1656.091309	472.648987	-152.482880	1131.817139	504.366180	317.673187	1123.542236	406.635773	-118.667114	876.214355	389.023407	304.369934	865.705688	385.510925	102.668701	1033.398071	-629.363342	182.939270	851.865356	-604.920166	-17.387842
378.856964	4.020670	937.225220	405.123657	192.151596	930.157288	483.960846	-10.176205	494.727448	528.621338	183.717316	480.970154	501.276459	0.361389	77.098366	575.015198	158.516312	91.380836	429.035034	-49.748405	1405.452393	453.646088	257.592163	1396.416138	371.127502	105.629959	1382.397827	360.324585	109.063698	1656.011841	472.859955	-152.400070	1131.855225	504.587494	317.757782	1123.558716	406.923187	-118.631462	876.231506	389.397217	304.137360	865.712463	385.730988	102.705582	1033.388184	-629.553711	182.929993	851.882385	-605.066833	-17.424894
379.133667	4.074686	937.233459	405.381134	192.214752	930.150818	484.124146	-10.167995	494.677185	528.706726	183.712479	480.953552	501.324127	0.349933	77.067856	575.071167	158.543076	91.358200	429.124359	-49.650879	1405.458008	453.717590	257.694702	1396.410156	371.134308	105.646233	1382.342041	360.224304	109.204475	1655.965210	473.065643	-152.319885	1131.880737	504.824188	317.792480	1123.590820	407.157349	-118.594200	876.202148	389.952118	304.072723	865.524536	385.969360	102.775040	1033.386719	-629.751038	182.889938	851.895874	-605.238892	-17.451235
379.369141	4.127984	937.230774	405.619568	192.305511	930.175232	484.124908	-10.068311	494.636719	528.795593	183.747299	480.988068	501.310028	0.341799	77.034523	574.872559	158.343063	91.333801	429.157928	-49.541409	1405.489136	453.763367	257.794495	1396.430542	371.185425	105.734619	1382.313232	360.097168	109.345848	1655.950439	473.209137	-152.240952	1131.909424	505.034119	317.897522	1123.670654	407.356506	-118.570389	876.209717	390.329590	304.075531	865.504944	386.180389	102.835442	1033.396606	-629.916382	182.834381	851.940491	-605.385925	-17.486954
379.583984	4.208214	937.261780	405.821350	192.358612	930.217957	484.165680	-10.006868	494.600067	528.918945	183.821808	481.038391	501.261230	0.326928	77.032555	574.896301	158.381912	91.354591	429.205872	-49.456520	1405.517090	453.781738	257.903748	1396.480957	371.274689	105.811134	1382.308105	359.959564	109.490669	1655.949097	473.329590	-152.175644	1131.957031	505.193054	317.941040	1123.731323	407.519104	-118.523453	876.245178	390.531372	304.275024	865.526794	386.383484	102.896851	1033.433350	-630.115540	182.719009	851.958069	-605.584167	-17.559637
379.797089	4.283173	937.269287	406.029663	192.411041	930.240356	484.357971	-10.060063	494.633911	529.042419	183.885651	481.037445	501.262939	0.342398	77.043854	574.854370	158.372986	91.347572	429.271454	-49.352142	1405.540894	453.828674	258.024170	1396.525635	371.322632	105.930611	1382.313599	359.824402	109.643440	1655.932373	473.469055	-152.162247	1132.035522	505.405975	318.049713	1123.762451	407.901184	-118.528778	876.140930	390.857574	304.293579	865.528320	386.582428	102.954689	1033.447754	-630.334778	182.639038	851.950134	-605.760132	-17.592943
379.958649	4.319567	937.315002	406.185089	192.446762	930.254272	484.367523	-9.916448	494.636505	529.112793	183.893021	480.971191	501.222473	0.349345	77.032539	574.902893	158.393448	91.325089	429.328705	-49.263817	1405.546875	453.873505	258.127014	1396.518921	371.398102	106.003586	1382.303955	359.721191	109.778595	1655.892090	473.644409	-152.115784	1132.087402	505.652985	318.118317	1123.763184	408.158447	-118.510414	876.160767	391.214935	304.122772	865.544373	386.759430	103.004822	1033.478149	-630.513794	182.648468	851.959656	-605.943909	-17.615633
380.136475	4.363664	937.322388	406.351685	192.490952	930.262939	484.519867	-9.860535	494.629974	529.183228	183.857941	480.916290	501.265076	0.388167	77.029900	574.975586	158.445908	91.257271	429.409180	-49.144306	1405.570190	453.956207	258.251770	1396.445068	371.479218	106.112091	1382.263916	359.653168	109.914467	1655.820313	473.819244	-152.050949	1132.137329	505.903046	318.196442	1123.735962	408.425476	-118.483696	876.128357	391.782349	304.065369	865.335632	386.927917	103.048424	1033.485962	-630.718628	182.657181	851.974121	-606.107849	-17.627201
380.306366	4.387757	937.325195	406.527954	192.524521	930.246765	484.616150	-9.809131	494.614441	529.264954	183.842270	480.875916	501.299164	0.377457	77.013283	574.987305	158.442093	91.229721	429.468353	-49.031296	1405.583496	454.054260	258.343719	1396.401611	371.573486	106.207771	1382.223877	359.558685	110.058685	1655.770752	473.974609	-151.974304	1132.159058	506.105652	318.221161	1123.726807	408.650665	-118.439224	876.159973	392.154694	304.062866	865.243469	387.087433	103.089149	1033.477905	-630.931030	182.630203	851.989197	-606.293274	-17.691236
380.491730	4.430500	937.335510	406.717560	192.566772	930.237427	484.817719	-9.855021	494.640045	529.341919	183.849930	480.872040	501.346436	0.382043	77.004883	575.177490	158.595978	91.220291	429.519409	-48.938190	1405.614746	454.099091	258.444214	1396.391968	371.640991	106.319595	1382.221924	359.449158	110.202385	1655.747070	474.099548	-151.882004	1132.230835	506.312103	318.251221	1123.753906	408.833405	-118.383904	876.189941	392.518280	304.080261	865.198181	387.256805	103.144661	1033.476563	-631.148193	182.582230	852.016113	-606.494202	-17.759872
380.690033	4.524179	937.349731	406.884430	192.623337	930.277649	484.806000	-9.758302	494.598572	529.432617	183.905334	480.901703	501.237183	0.370813	77.002861	575.159424	158.569443	91.224808	429.536407	-48.825306	1405.665405	454.129150	258.543152	1396.431274	371.749786	106.508240	1382.220459	359.316528	110.345444	1655.751099	474.163177	-151.761276	1132.260498	506.682281	318.873291	1123.934326	408.753265	-118.295929	876.410950	392.866486	304.109528	865.228027	387.422760	103.208168	1033.503296	-631.382324	182.454376	852.011780	-606.759766	-17.825848
380.858185	4.565883	937.397644	407.031372	192.675034	930.307800	484.883545	-9.731876	494.608673	529.553467	184.021606	480.940674	501.239075	0.360568	76.994370	575.094421	158.535034	91.244621	429.569611	-48.739067	1405.697388	454.166260	258.645416	1396.445435	371.806305	106.613213	1382.234009	359.199707	110.491257	1655.741211	474.265930	-151.674438	1132.311768	506.904114	318.941589	1123.979004	408.909637	-118.245819	876.477478	393.219574	304.163727	865.184570	387.594025	103.261414	1033.542847	-631.624878	182.325500	852.007019	-606.996460	-17.894428
381.052704	4.607965	937.419434	407.196106	192.694824	930.331848	484.979431	-9.688111	494.600128	529.605652	184.024704	480.911194	501.232117	0.359671	76.974281	574.942383	158.423676	91.218239	429.621643	-48.634060	1405.705200	454.225647	258.782013	1396.436279	371.892822	106.703552	1382.230225	359.107452	110.629021	1655.712646	474.394226	-151.591461	1132.375122	506.932495	318.427032	1123.851563	409.150391	-118.205673	876.514282	393.567841	304.363007	865.052917	387.783783	103.289330	1033.566650	-631.834229	182.290970	852.011658	-607.204590	-17.960751
381.215454	4.642499	937.449585	407.378265	192.755112	930.329163	485.107788	-9.615287	494.583527	529.683228	184.012177	480.853546	501.267181	0.390041	76.935112	575.175537	158.585373	91.190765	429.672943	-48.540966	1405.741699	454.312012	258.880249	1396.386108	371.998260	106.786667	1382.201538	359.061676	110.775719	1655.665161	474.547150	-151.524918	1132.437134	507.182220	318.479980	1123.834473	409.405853	-118.140877	876.540405	393.929749	304.193878	865.042175	387.948914	103.355141	1033.578979	-632.056458	182.180939	851.991577	-607.361267	-18.038849
381.788666	5.046620	937.295715	407.686523	192.927505	930.323792	485.263672	-9.567899	494.524689	529.823425	184.105499	480.836060	501.308044	0.367636	76.946266	575.286072	158.661697	91.159042	429.708954	-48.417534	1405.778809	454.394867	259.008240	1396.333252	372.204956	106.794441	1382.168945	359.010315	110.934166	1655.629761	474.701599	-151.428604	1132.513184	507.382050	318.510254	1123.845459	409.645630	-118.103470	876.563599	394.287201	304.250763	864.964783	388.312286	103.571976	1033.497681	-632.235962	182.157242	852.012634	-607.503418	-18.091421
381.586121	4.799850	937.447388	407.737823	192.915756	930.335388	485.359344	-9.514989	494.563354	529.807129	184.068817	480.829834	501.339600	0.383504	76.930687	575.287354	158.656433	91.159767	429.773804	-48.328640	1405.837036	454.482147	259.104431	1396.312378	372.204773	106.814560	1382.137207	358.933594	111.083847	1655.615479	474.859741	-151.417282	1132.602173	507.587921	318.541504	1123.859985	410.063080	-118.077835	876.451416	394.592743	304.304321	864.934021	388.281708	103.513588	1033.578979	-632.457397	182.033249	852.065308	-607.673706	-18.174007
381.726959	4.827532	937.479919	407.883240	193.001343	930.349243	485.529480	-9.575747	494.606201	529.890259	184.154465	480.891998	501.369019	0.352383	76.951714	575.267578	158.632416	91.181015	429.791504	-48.249165	1405.879761	454.549591	259.190369	1396.338013	372.147552	107.016884	1382.150635	358.845398	111.241440	1655.599487	474.951050	-151.354568	1132.661377	507.761383	318.570313	1123.907471	410.217072	-118.017944	876.530396	394.871674	304.381836	864.895325	388.406738	103.581314	1033.600464	-632.696289	181.932877	852.074036	-607.874084	-18.246992
381.856476	4.877093	937.525208	408.008087	193.012497	930.393494	485.490234	-9.468309	494.595917	529.946899	184.229202	480.898041	501.284882	0.376753	76.941833	575.224731	158.618454	91.198967	429.785034	-48.138569	1405.942749	454.572388	259.305237	1396.358643	372.287354	107.018578	1382.159180	358.735779	111.408768	1655.613037	475.038727	-151.247269	1132.703247	507.932922	318.622925	1123.929199	410.327698	-117.958321	876.595032	395.168610	304.454956	864.881409	388.534332	103.612961	1033.645264	-632.917725	181.854462	852.057922	-608.059753	-18.286194
381.989349	4.933469	937.526733	408.115356	193.105881	930.413452	485.583527	-9.431980	494.589417	530.010193	184.255585	480.870605	501.271484	0.383289	76.929779	575.189819	158.598022	91.180435	429.848419	-48.055359	1405.965942	454.627289	259.376617	1396.363647	372.230255	107.198578	1382.171021	358.656586	111.553741	1655.599365	475.127655	-151.210205	1132.767822	508.270905	319.191223	1124.044800	410.483398	-117.888176	876.633545	395.475037	304.721649	864.802490	388.655029	103.676208	1033.656616	-633.140991	181.787796	852.060608	-608.252014	-18.369171
382.124420	4.963102	937.522339	408.254456	193.124557	930.410706	485.663055	-9.367223	494.587921	530.070801	184.296722	480.824005	501.249786	0.401822	76.929375	575.252625	158.638611	91.152985	429.866180	-47.961449	1405.985352	454.715271	259.455811	1396.346313	372.297089	107.280342	1382.160400	358.618988	111.718117	1655.555176	475.252716	-151.135590	1132.812988	508.303558	318.715515	1123.899414	410.668396	-117.825600	876.658508	395.771271	304.785400	864.695190	388.788788	103.700348	1033.652832	-633.403320	181.698990	852.041565	-608.457275	-18.407682
382.231232	5.020815	937.542419	408.362549	193.167236	930.416382	485.750183	-9.330854	494.598602	530.104431	184.290070	480.812469	501.286865	0.412075	76.915588	575.314392	158.672501	91.109497	429.909790	-47.878811	1406.002319	454.789093	259.519440	1396.298218	372.347931	107.386932	1382.145264	358.588257	111.875618	1655.522949	475.355225	-151.076462	1132.867554	508.511810	318.760284	1123.869385	410.859680	-117.770454	876.668823	396.062500	304.859375	864.639038	388.898499	103.758301	1033.665405	-633.615662	181.705139	852.081177	-608.655579	-18.416733
382.350494	5.061421	937.552185	408.492432	193.198135	930.415466	485.831909	-9.269567	494.602997	530.157410	184.333084	480.797577	501.278748	0.416629	76.900444	575.322876	158.694885	91.122520	429.908356	-47.795029	1406.032837	454.867859	259.617706	1396.277710	372.417297	107.472580	1382.140869	358.541260	112.031952	1655.497681	475.433167	-151.011169	1132.909790	508.860992	319.390167	1124.001343	411.014923	-117.722458	876.681213	396.330872	304.913696	864.621582	389.009216	103.802193	1033.668579	-633.839539	181.622696	852.087341	-608.842896	-18.489557
382.480865	5.097694	937.580872	408.634674	193.209900	930.428162	485.892029	-9.261982	494.606140	530.199524	184.362503	480.821594	501.299438	0.385098	76.908363	575.302612	158.674469	91.142036	429.915466	-47.690819	1406.069336	454.914673	259.689056	1396.291382	372.468262	107.576797	1382.123657	358.487793	112.190178	1655.493530	475.485748	-150.972229	1132.950684	509.024658	319.454315	1124.008789	411.135712	-117.677307	876.737488	396.557739	304.992828	864.608215	389.125549	103.838394	1033.687378	-634.048462	181.576447	852.111938	-609.047241	-18.536995
382.567291	5.147638	937.578247	408.717194	193.256027	930.450562	485.948853	-9.221898	494.594299	530.236023	184.430725	480.845856	501.288025	0.409698	76.890312	575.276123	158.654602	91.132668	429.926575	-47.626881	1406.084839	454.953430	259.752563	1396.286133	372.503540	107.655273	1382.120117	358.421783	112.349922	1655.495361	475.504944	-150.896744	1132.969727	509.204254	319.532227	1124.055420	411.202515	-117.639404	876.779236	396.787384	304.874115	864.636353	389.200897	103.874405	1033.697266	-634.288574	181.516724	852.146301	-609.238159	-18.586023
382.655457	5.178782	937.599182	408.820557	193.285629	930.459961	485.973114	-9.179697	494.592499	530.335083	184.526047	480.858093	501.228943	0.405738	76.879288	575.311768	158.700684	91.117981	429.941498	-47.544952	1406.097168	455.013184	259.837830	1396.305054	372.515045	107.738625	1382.118530	358.373199	112.503105	1655.471191	475.549957	-150.849274	1133.004639	509.334961	319.555542	1124.037598	411.295715	-117.617287	876.807434	397.021393	304.979187	864.610901	389.305023	103.910294	1033.712769	-634.593872	181.431442	852.126099	-609.488220	-18.635721
382.763397	5.248927	937.586365	408.917664	193.380142	930.464111	486.015289	-9.129988	494.577820	530.414246	184.542755	480.841248	501.290588	0.424602	76.856453	575.298462	158.676697	91.125244	429.954803	-47.448471	1406.101563	455.096130	259.922089	1396.276978	372.569397	107.809357	1382.106079	358.349518	112.655411	1655.438965	475.600739	-150.742645	1132.987793	509.491486	319.629486	1124.047607	411.196625	-117.560944	876.918213	397.251312	305.063782	864.585083	389.411865	103.982071	1033.709106	-634.846313	181.413223	852.144653	-609.722900	-18.614094
382.824738	5.269449	937.591125	409.007385	193.383026	930.447266	486.108917	-9.099320	494.570190	530.441467	184.532806	480.809601	501.295166	0.398865	76.846130	575.369690	158.708130	91.093491	429.974426	-47.380699	1406.106567	455.146729	259.995026	1396.256958	372.596436	107.902267	1382.102783	358.323608	112.811005	1655.394897	475.640472	-150.691116	1132.985229	509.619812	319.652924	1124.010132	411.287476	-117.523209	876.922058	397.464508	305.134644	864.532471	389.489990	104.006287	1033.702759	-635.087830	181.416519	852.179932	-609.888367	-18.630083
382.910950	5.321516	937.590759	409.113159	193.444916	930.448853	486.140350	-9.082920	494.556122	530.457397	184.508026	480.772064	501.292236	0.411999	76.844452	575.388000	158.715500	91.072006	429.969269	-47.302879	1406.118408	455.215942	260.066925	1396.247925	372.626373	107.977005	1382.081543	358.291626	112.960709	1655.386108	475.673126	-150.652267	1133.030518	509.757050	319.720734	1124.012939	411.364838	-117.510429	876.914490	397.678131	305.211945	864.491577	389.583588	104.062950	1033.703125	-635.345947	181.396439	852.188599	-610.107239	-18.662254
382.967560	5.341838	937.615662	409.194366	193.463333	930.463684	486.176514	-9.060079	494.591003	530.512939	184.550095	480.783661	501.298370	0.408820	76.887901	575.337524	158.676819	91.081268	429.948456	-47.222012	1406.160156	455.258972	260.149750	1396.244873	372.658386	108.081345	1382.092041	358.236450	113.113556	1655.385986	475.670410	-150.627014	1133.091431	509.848145	319.746735	1124.024536	411.401489	-117.470184	876.955627	397.855560	305.494049	864.394836	389.639130	104.090393	1033.721802	-635.599060	181.356369	852.220032	-610.320557	-18.722250
383.053955	5.402272	937.627319	409.310516	193.521393	930.468018	486.182434	-9.070163	494.603241	530.665222	184.704086	480.818024	501.262482	0.414050	76.904625	575.441528	158.747238	91.119057	429.914185	-47.157444	1406.179077	455.288086	260.219330	1396.254761	372.670013	108.161385	1382.093628	358.170044	113.241508	1655.388916	475.648804	-150.607071	1133.139648	509.786194	319.268463	1123.913696	411.409637	-117.447701	877.019714	397.983826	305.547546	864.364502	389.723206	104.156929	1033.728271	-635.861877	181.329620	852.253784	-610.567810	-18.762283
383.116608	5.429634	937.637146	409.382721	193.575607	930.472534	486.203369	-9.031691	494.613586	530.625366	184.683334	480.802185	501.257324	0.408627	76.902733	575.333252	158.721375	91.094528	429.924316	-47.098869	1406.201538	455.326599	260.291565	1396.272217	372.697205	108.247955	1382.081055	358.131256	113.383011	1655.377686	475.649170	-150.558945	1133.170044	509.861847	319.277466	1123.923218	411.443970	-117.395042	877.016907	398.120239	305.617218	864.348755	389.785400	104.200897	1033.734985	-636.083191	181.294861	852.274353	-610.770569	-18.780519
383.147308	5.498594	937.637451	409.423737	193.632660	930.496338	486.251862	-9.005335	494.572510	530.643616	184.662827	480.809601	501.304810	0.423280	76.869713	574.981995	158.430817	91.062820	429.911621	-47.023891	1406.201294	455.386047	260.355499	1396.266357	372.737762	108.304840	1382.073730	358.112000	113.524734	1655.347656	475.661407	-150.521225	1133.156128	509.961792	319.348236	1123.912842	411.501556	-117.366844	877.005432	398.257355	305.674805	864.340942	389.837708	104.249855	1033.748779	-636.362305	181.211243	852.273865	-610.984253	-18.813484
383.205963	5.534146	937.630310	409.501068	193.693771	930.485229	486.313904	-8.983572	494.551880	530.673645	184.664337	480.788239	501.337097	0.422575	76.830139	575.365051	158.699066	91.075897	429.931610	-46.942940	1406.199463	455.469879	260.441101	1396.223877	372.768402	108.398819	1382.045776	358.110016	113.672897	1655.303467	475.692108	-150.489319	1133.172852	510.058563	319.373901	1123.883423	411.574768	-117.327080	876.966736	398.385742	305.754333	864.309082	389.908112	104.299980	1033.739746	-636.552429	181.204269	852.282654	-611.133179	-18.849670
383.249146	5.601803	937.636597	409.570190	193.732834	930.483032	486.347778	-8.956369	494.557983	530.648438	184.637451	480.754272	501.345551	0.426425	76.829750	575.414490	158.726852	91.059616	429.905518	-46.884266	1406.209351	455.534424	260.498688	1396.207031	372.819672	108.492172	1382.042969	358.089996	113.817223	1655.282227	475.690308	-150.424805	1133.178223	510.351624	320.014984	1124.036377	411.617737	-117.264267	876.977539	398.513855	305.816528	864.332397	389.955078	104.360695	1033.740845	-636.785583	181.157745	852.307129	-611.293762	-18.910410
383.292389	5.666143	937.637024	409.615845	193.803864	930.505920	486.348572	-8.935196	494.547791	530.717834	184.696564	480.794342	501.333313	0.410645	76.828568	575.006104	158.423050	91.056404	429.888214	-46.803181	1406.239746	455.569092	260.579346	1396.200928	372.818237	108.586594	1382.052368	358.032776	113.946289	1655.286133	475.664246	-150.387726	1133.230835	510.409515	320.085327	1124.031616	411.588562	-117.224525	877.012390	398.602509	305.886108	864.318726	390.002899	104.415924	1033.753296	-637.047363	181.084030	852.308594	-611.530457	-18.944138
383.304626	5.728610	937.650391	409.656982	193.881760	930.493347	486.334320	-8.932927	494.593140	530.738647	184.768539	480.816589	501.294281	0.406106	76.873268	575.394409	158.724579	91.091667	429.831085	-46.733364	1406.270264	455.572083	260.617767	1396.200928	372.817871	108.678459	1382.037598	357.970886	114.069595	1655.305664	475.597137	-150.349274	1133.258545	510.475433	320.155853	1124.031494	411.527008	-117.170998	877.075928	398.637054	305.742126	864.369019	390.023956	104.501236	1033.752686	-637.335571	180.996063	852.317749	-611.736816	-18.968546
383.325073	5.799905	937.632202	409.707336	193.937637	930.492371	486.318878	-8.927641	494.606750	530.746216	184.792938	480.796967	501.269257	0.415856	76.896065	575.013733	158.460861	91.050110	429.809296	-46.669823	1406.291016	455.603088	260.695618	1396.203125	372.817627	108.733353	1382.036865	357.921906	114.191818	1655.310547	475.545105	-150.303833	1133.314331	510.337250	319.658295	1123.854248	411.482483	-117.117508	877.116028	398.668762	305.791107	864.311218	390.050751	104.558289	1033.742798	-637.569946	181.005508	852.349854	-611.942139	-18.989546
383.327271	5.839176	937.643677	409.722992	193.985977	930.495605	486.499084	-9.024667	494.644196	530.768616	184.836258	480.768188	501.380280	0.410945	76.903702	575.005676	158.470245	91.036568	429.788696	-46.611767	1406.282593	455.637390	260.747559	1396.168579	372.840515	108.820557	1382.017334	357.889923	114.315201	1655.281494	475.535736	-150.251144	1133.325684	510.403839	319.700500	1123.817627	411.489716	-117.056641	877.112183	398.714569	305.844971	864.288452	390.068695	104.605476	1033.750610	-637.799988	180.940262	852.380676	-612.117432	-19.022818
383.340271	5.900874	937.628967	409.757721	194.036102	930.490967	486.574493	-9.027666	494.652008	530.773315	184.795227	480.764435	501.467438	0.423921	76.867493	575.032349	158.460617	91.019310	429.800385	-46.555576	1406.279419	455.704834	260.797913	1396.131348	372.859283	108.894539	1382.009888	357.884766	114.427864	1655.234131	475.540497	-150.195618	1133.314941	510.453918	319.699066	1123.779907	411.516144	-117.018623	877.086182	398.580933	305.913635	864.388550	390.094818	104.656776	1033.741333	-638.050476	180.926193	852.415100	-612.289917	-19.056087
383.285156	5.961593	937.634094	409.758087	194.087921	930.486328	486.609100	-9.032542	494.615662	530.850220	184.827698	480.771240	501.505432	0.424999	76.852562	575.065796	158.466568	91.023224	429.777893	-46.479328	1406.274414	455.777679	260.861328	1396.090576	372.879883	108.971962	1382.007446	357.885437	114.554726	1655.201172	475.510834	-150.133774	1133.287109	510.535858	319.758575	1123.751709	411.515381	-116.964645	877.052429	398.798828	305.940186	864.251770	390.089050	104.717323	1033.742676	-638.252502	180.877029	852.424744	-612.423096	-19.092482
383.670380	6.324858	937.508301	409.900421	194.229141	930.479919	486.586273	-8.980197	494.545654	530.884460	184.868835	480.767334	501.494720	0.404337	76.862267	575.102783	158.468704	91.040985	429.742920	-46.419735	1406.264893	455.813934	260.901031	1396.068237	372.955292	109.136955	1382.027832	357.854797	114.678070	1655.178101	475.466217	-150.104492	1133.301514	510.569458	319.757263	1123.740967	411.510345	-116.908730	877.055542	398.635925	306.008911	864.369324	390.283020	104.913170	1033.674683	-638.489807	180.836823	852.443115	-612.604187	-19.144112
383.316101	6.074279	937.629578	409.803070	194.191574	930.471313	486.589691	-9.030549	494.631683	530.890137	184.929962	480.771332	501.514923	0.407686	76.868340	575.073303	158.478729	91.060173	429.697449	-46.373554	1406.296387	455.833954	260.962769	1396.066162	372.942902	109.229233	1382.021484	357.798401	114.784515	1655.188599	475.376556	-150.048553	1133.347778	510.586975	319.816284	1123.703979	411.430878	-116.846985	877.103577	398.614777	306.029388	864.369202	390.102875	104.835075	1033.730957	-638.722900	180.800705	852.456665	-612.809021	-19.156298
383.285889	6.114045	937.624390	409.834473	194.238037	930.481628	486.280457	-8.837404	494.588867	530.857117	184.950378	480.785553	501.312592	0.426121	76.875702	575.044617	158.474670	91.038780	429.648468	-46.305389	1406.314453	455.842896	261.009705	1396.076294	372.932800	109.311447	1382.018555	357.748230	114.901474	1655.193726	475.286530	-149.980942	1133.391357	510.575287	319.819366	1123.665039	411.339996	-116.788277	877.133850	398.607849	306.079834	864.350708	390.097351	104.872780	1033.733398	-638.950623	180.775513	852.470764	-613.024353	-19.186945
383.261444	6.196127	937.625427	409.816864	194.290375	930.480286	486.218903	-8.781944	494.574463	530.899780	185.025681	480.797516	501.300598	0.427545	76.883530	574.858154	158.365097	91.019196	429.587891	-46.257301	1406.332397	455.859467	261.078888	1396.076172	372.955811	109.364609	1382.005249	357.710876	115.000320	1655.186279	475.214996	-149.952988	1133.381714	510.590698	319.835510	1123.658203	411.273132	-116.728729	877.163330	398.590118	306.129089	864.346680	390.086151	104.940872	1033.733765	-639.196411	180.682114	852.469238	-613.252625	-19.224958
383.215637	6.235440	937.623535	409.794922	194.386917	930.483887	486.244324	-8.795823	494.566620	530.909668	185.005875	480.796753	501.348114	0.427964	76.861084	574.984070	158.454147	91.035988	429.572174	-46.197475	1406.307861	455.904968	261.125397	1396.059937	372.958130	109.436295	1382.002075	357.706116	115.102905	1655.165649	475.171814	-149.882507	1133.377808	510.611816	319.853180	1123.632446	411.232697	-116.686035	877.130676	398.567047	306.130676	864.334717	390.063965	105.003662	1033.735596	-639.409485	180.680634	852.499084	-613.431641	-19.281704
383.173218	6.293465	937.616699	409.771271	194.392883	930.477722	486.238983	-8.746305	494.544800	530.877747	184.992218	480.802277	501.393677	0.429115	76.834335	575.039856	158.458176	91.031410	429.540710	-46.153870	1406.280762	455.952087	261.182831	1396.024658	372.951508	109.502220	1382.002075	357.689453	115.204651	1655.136475	475.111755	-149.853500	1133.360596	510.627960	319.872650	1123.599854	411.207489	-116.626480	877.093079	398.519806	306.153564	864.332275	390.047363	105.034966	1033.730225	-639.638123	180.639481	852.494324	-613.612671	-19.293810
383.106415	6.315112	937.613892	409.727844	194.459457	930.474731	486.226288	-8.762536	494.532074	530.839478	184.968262	480.778229	501.414886	0.429735	76.840759	575.069214	158.445526	91.023384	429.520477	-46.099468	1406.287964	455.988068	261.234100	1395.989624	372.951813	109.562752	1381.996826	357.681305	115.301544	1655.123901	475.043610	-149.817780	1133.355103	510.629395	319.880035	1123.572144	411.143494	-116.561653	877.070007	398.499634	306.160217	864.329712	389.997498	105.078117	1033.727783	-639.858887	180.576385	852.497131	-613.798157	-19.321863
383.060059	6.355426	937.619080	409.710999	194.502838	930.455627	486.173248	-8.751970	494.561279	530.870483	185.028961	480.780579	501.377747	0.430754	76.866623	574.923950	158.334000	91.023201	429.476227	-46.029858	1406.270508	456.003113	261.278870	1395.983643	372.938690	109.638672	1381.984009	357.650635	115.402130	1655.123535	474.962036	-149.739929	1133.372192	510.600616	319.875183	1123.535400	411.032104	-116.516281	877.099731	398.441040	306.372009	864.268494	389.961273	105.134377	1033.719849	-640.035278	180.591125	852.507996	-613.963684	-19.337057
383.003998	6.398979	937.628906	409.697296	194.523224	930.458984	486.130829	-8.761233	494.595947	530.851318	185.052979	480.783813	501.370911	0.430174	76.909958	574.909973	158.394409	91.037498	429.420929	-45.979362	1406.293823	456.004089	261.359314	1395.970825	372.939453	109.711182	1381.993164	357.612976	115.497108	1655.129639	474.854462	-149.709412	1133.385254	510.605072	319.912506	1123.514893	410.909363	-116.480415	877.118225	398.408875	306.387878	864.247559	389.913147	105.173668	1033.725220	-640.234558	180.572403	852.510376	-614.149841	-19.342949
383.315948	6.771233	937.488831	409.761444	194.677826	930.443604	486.136871	-8.760859	494.565186	530.914124	185.147720	480.806244	501.346527	0.437230	76.894463	574.917419	158.420883	91.046394	429.388031	-45.892815	1406.291748	456.006592	261.413666	1395.971313	372.958527	109.761467	1381.979736	357.598297	115.582199	1655.131348	474.776215	-149.633621	1133.385010	510.579742	319.939423	1123.489258	410.812592	-116.444519	877.110596	398.374512	306.387726	864.237061	390.045410	105.375717	1033.646729	-640.442444	180.516235	852.532288	-614.313538	-19.380426
382.915161	6.500471	937.608276	409.637390	194.629166	930.427246	486.072723	-8.724769	494.594421	530.843079	185.114410	480.820282	501.346252	0.452534	76.881195	574.868530	158.389313	91.067047	429.344482	-45.877384	1406.285156	456.008118	261.438263	1395.960205	372.942993	109.853531	1381.986694	357.577271	115.671768	1655.107422	474.678406	-149.590134	1133.348633	510.598541	319.985474	1123.494873	410.701233	-116.403107	877.100464	398.504181	306.358032	864.102478	389.841522	105.283760	1033.698853	-640.644226	180.460938	852.517090	-614.509033	-19.405172
382.792999	6.517962	937.616089	409.537537	194.652695	930.429443	486.061005	-8.688746	494.586304	530.782471	185.064789	480.815247	501.398438	0.442581	76.873123	574.887695	158.384171	91.049828	429.322388	-45.837040	1406.262329	456.025787	261.483368	1395.916504	372.928864	109.891830	1381.976318	357.572998	115.739502	1655.088135	474.601166	-149.567123	1133.334717	510.595764	320.010925	1123.467041	410.647644	-116.379517	877.052307	398.450317	306.347137	864.081299	389.764435	105.303093	1033.706055	-640.886108	180.368149	852.511963	-614.707275	-19.448742
382.699371	6.522892	937.594543	409.463684	194.702103	930.392090	486.030426	-8.669564	494.578705	530.746155	185.040359	480.796295	501.408661	0.476894	76.825203	574.883911	158.354660	91.031982	429.282990	-45.788174	1406.230713	456.041077	261.538300	1395.892456	372.916168	109.934311	1381.976196	357.576538	115.819214	1655.073975	474.525513	-149.523514	1133.268921	510.572083	320.034515	1123.446533	410.527954	-116.339867	877.017029	398.389771	306.348969	864.072327	389.688171	105.337151	1033.676880	-641.113831	180.283646	852.506958	-614.906799	-19.492184
382.620789	6.568288	937.588806	409.399475	194.747604	930.370422	486.010193	-8.668863	494.545868	530.770996	185.127060	480.831635	501.404144	0.473161	76.825722	574.909241	158.364014	91.046143	429.239288	-45.731079	1406.211304	456.036316	261.579407	1395.874390	372.888794	109.990395	1381.954712	357.570618	115.894478	1655.071167	474.421448	-149.482422	1133.240723	510.544952	320.046417	1123.415039	410.391754	-116.306664	877.012939	398.319794	306.350586	864.051880	389.622986	105.390633	1033.663208	-641.285217	180.246521	852.520325	-615.047302	-19.530628
382.906525	6.914678	937.446350	409.451691	194.888229	930.363403	485.999329	-8.702021	494.551361	530.805603	185.189255	480.849854	501.410889	0.460622	76.866043	574.907227	158.386841	91.045624	429.190796	-45.665359	1406.198486	456.037323	261.636810	1395.860596	372.795563	109.948700	1381.904907	357.549805	115.950623	1655.075684	474.322296	-149.448807	1133.225830	510.538818	320.079987	1123.394165	410.253571	-116.259033	877.026306	398.227051	306.138641	864.085693	389.720856	105.569565	1033.586914	-641.462097	180.225510	852.549438	-615.226318	-19.541088
382.436890	6.634496	937.566528	409.262665	194.801376	930.345398	485.910309	-8.681497	494.636139	530.567200	185.063721	480.795593	501.378876	0.471852	76.881561	574.788025	158.320663	91.038940	429.139740	-45.612297	1406.188599	456.004364	261.711609	1395.849731	372.760101	110.017998	1381.909302	357.536255	116.028030	1655.079712	474.221924	-149.407410	1133.239014	510.487793	320.097595	1123.326782	410.122406	-116.229652	877.020081	398.148315	306.149078	864.071594	389.445313	105.456375	1033.638062	-641.634827	180.231644	852.564636	-615.360535	-19.568623
382.284271	6.659868	937.578796	409.153625	194.865189	930.352356	485.878815	-8.688383	494.649353	530.537842	185.095581	480.800079	501.408630	0.468088	76.883484	575.148682	158.617218	91.090233	429.105743	-45.585548	1406.191284	455.985138	261.738983	1395.817505	372.712646	110.083023	1381.904541	357.526672	116.105515	1655.085205	474.126282	-149.379456	1133.200195	510.431305	320.115479	1123.263062	409.977264	-116.182701	877.026184	398.057983	306.144196	864.043274	389.332001	105.501862	1033.648804	-641.763306	180.291382	852.610657	-615.511536	-19.561964
382.172729	6.709300	937.575500	409.060760	194.902237	930.360901	485.824707	-8.616928	494.649109	530.495239	185.086517	480.805206	501.420959	0.486431	76.872894	575.149536	158.601822	91.085587	429.043182	-45.515022	1406.161865	455.970001	261.803223	1395.806274	372.700714	110.097923	1381.898926	357.536926	116.158798	1655.074707	474.036896	-149.333572	1133.178223	510.354034	320.099243	1123.239990	409.870178	-116.124405	877.024719	397.772430	306.180054	864.179626	389.233582	105.539268	1033.651978	-641.925842	180.264420	852.614197	-615.656311	-19.626945
382.055756	6.725673	937.554504	408.983032	194.950012	930.321594	485.763763	-8.594161	494.644745	530.425293	185.070892	480.827454	501.430115	0.463661	76.875206	575.179688	158.629166	91.105164	429.005280	-45.489208	1406.168335	455.947906	261.827087	1395.788696	372.668213	110.171997	1381.882080	357.551514	116.225494	1655.076904	473.949402	-149.292648	1133.148438	510.297089	320.093964	1123.214111	409.753906	-116.094322	877.011353	397.675415	306.173737	864.155762	389.135071	105.581703	1033.621216	-642.090454	180.226974	852.649841	-615.787903	-19.638762
381.906281	6.755350	937.540588	408.854828	194.988312	930.311768	485.707367	-8.570823	494.631531	530.346191	185.086533	480.827393	501.439117	0.461777	76.886078	575.134155	158.588928	91.116295	428.948090	-45.447464	1406.157959	455.933960	261.853180	1395.744507	372.655090	110.218536	1381.871704	357.539978	116.283653	1655.072021	473.856323	-149.264328	1133.137573	510.267090	320.123627	1123.176025	409.604889	-116.062912	877.020203	397.766449	306.162537	864.005554	388.991669	105.614693	1033.609131	-642.250427	180.143173	852.646362	-615.912354	-19.723068
381.784149	6.787850	937.527893	408.772644	195.001480	930.279846	485.621246	-8.552192	494.612671	530.272888	185.113693	480.805420	501.405609	0.459699	76.875282	575.093201	158.570770	91.117310	428.889130	-45.414650	1406.154785	455.906342	261.887146	1395.727905	372.672058	110.355385	1381.916870	357.552399	116.341347	1655.088623	473.777496	-149.302780	1133.172485	510.195007	320.148407	1123.147095	409.729858	-116.072731	876.870056	397.643127	306.179443	864.001831	388.896698	105.648521	1033.586792	-642.538147	180.001953	852.721558	-616.066833	-19.785776
381.628326	6.803679	937.515869	408.650055	195.077499	930.281311	485.427063	-8.421875	494.593262	530.232544	185.144302	480.827271	501.316467	0.477407	76.877724	575.063293	158.564514	91.115967	428.834259	-45.366463	1406.158569	455.894653	261.936615	1395.709473	372.563019	110.304886	1381.864380	357.547577	116.398094	1655.093506	473.657166	-149.295837	1133.170410	510.124298	320.149567	1123.110840	409.597626	-116.027504	876.876648	397.536591	306.180573	863.989197	388.760040	105.686546	1033.582031	-642.586487	180.039368	852.658264	-616.227783	-19.796774
381.468842	6.856376	937.521118	408.506348	195.098282	930.273071	485.319336	-8.374172	494.605682	530.166565	185.168930	480.827332	501.327179	0.461440	76.861832	575.053040	158.560730	91.121162	428.774353	-45.331535	1406.159058	455.845001	261.963287	1395.711914	372.521423	110.356071	1381.870361	357.549316	116.444916	1655.103027	473.558899	-149.249573	1133.174072	510.039551	320.159210	1123.061279	409.462616	-115.987076	876.888062	397.400421	306.200256	863.977600	388.632294	105.728394	1033.581787	-642.736023	179.993530	852.665710	-616.394104	-19.851326
381.286316	6.890469	937.511658	408.346375	195.180511	930.307434	485.475525	-8.547495	494.666443	530.128235	185.208679	480.850983	501.435242	0.467118	76.888260	575.083740	158.578156	91.150406	428.726196	-45.284416	1406.155762	455.806305	261.994843	1395.693604	372.493439	110.368591	1381.887085	357.558380	116.504601	1655.101807	473.475647	-149.238037	1133.179810	510.163727	320.716858	1123.165161	409.344452	-115.957443	876.904419	397.302643	306.225464	864.017090	388.476715	105.760704	1033.596436	-642.847229	179.971283	852.675659	-616.510132	-19.863688
381.180145	6.935805	937.503357	408.223755	195.215637	930.282349	485.373749	-8.508821	494.667175	530.040527	185.214111	480.851318	501.422302	0.475801	76.882652	575.084900	158.592468	91.171700	428.674255	-45.247036	1406.129517	455.820648	261.996704	1395.523682	372.437775	110.404594	1381.877563	357.575104	116.536659	1655.108887	473.369629	-149.216370	1133.156738	510.082672	320.735443	1123.142944	409.243591	-115.934349	876.887878	397.180664	306.221283	864.012024	388.358734	105.810043	1033.579102	-642.985718	179.912399	852.691284	-616.630249	-19.920010
381.044220	6.961217	937.484558	408.096008	195.209167	930.254822	485.229614	-8.397910	494.650787	529.885315	185.146683	480.834869	501.337219	0.484962	76.903709	575.049927	158.603210	91.178169	428.604736	-45.210869	1406.128906	455.763916	262.056122	1395.645020	372.388702	110.428116	1381.871216	357.575989	116.589523	1655.119873	473.279419	-149.187012	1133.147583	510.013123	320.742401	1123.117188	409.125244	-115.904823	876.876526	397.044556	306.239532	863.998047	388.210449	105.827530	1033.554565	-643.074097	179.875412	852.692932	-616.720703	-19.984940
380.912476	7.006549	937.465332	407.981140	195.272186	930.229431	485.218506	-8.504882	494.685852	529.828979	185.221191	480.839264	501.382172	0.473921	76.924675	575.016418	158.592636	91.210594	428.516907	-45.182716	1406.107422	455.719971	262.086761	1395.620605	372.343689	110.475609	1381.857788	357.584839	116.648827	1655.133057	473.167053	-149.143173	1133.142944	509.900360	320.729431	1123.099243	408.980896	-115.879105	876.873779	396.698578	306.282471	864.136475	388.077240	105.886459	1033.531372	-643.171204	179.807861	852.713928	-616.856018	-20.017048
380.762726	7.066096	937.443909	407.823792	195.320175	930.216248	485.122314	-8.462695	494.675201	529.719177	185.243896	480.839325	501.379852	0.465669	76.932686	575.000671	158.573318	91.211594	428.444946	-45.176659	1406.114624	455.665863	262.121857	1395.614136	372.288574	110.529533	1381.868652	357.587036	116.697899	1655.140137	473.063324	-149.116150	1133.106567	509.830750	320.778656	1123.081665	408.866608	-115.839592	876.864441	396.743500	306.278137	864.002869	387.930664	105.934952	1033.514771	-643.318298	179.742111	852.699402	-617.023254	-20.066631
380.586487	7.093322	937.433289	407.636292	195.376160	930.207520	485.013367	-8.434033	494.687897	529.652466	185.264587	480.848969	501.377777	0.471397	76.937691	574.983887	158.588501	91.211792	428.365143	-45.138836	1406.090698	455.624817	262.153839	1395.608276	372.246704	110.561028	1381.865845	357.594330	116.729355	1655.147949	472.955170	-149.120010	1133.106201	509.712982	320.763367	1123.013306	408.730347	-115.811813	876.819092	396.624268	306.526550	863.928711	387.772980	105.971046	1033.506958	-643.463623	179.694962	852.672485	-617.161865	-20.124140
380.428009	7.112520	937.427673	407.459595	195.417709	930.201355	484.932770	-8.430869	494.709076	529.546753	185.268066	480.867157	501.369751	0.480079	76.920113	574.998169	158.607727	91.211159	428.302124	-45.096321	1406.050781	455.598083	262.180420	1395.593018	372.172974	110.604836	1381.881104	357.612274	116.763489	1655.157471	472.854401	-149.083649	1133.052368	509.625458	320.773743	1122.987061	408.605682	-115.793785	876.782349	396.248535	306.381744	864.148071	387.629486	105.997124	1033.502686	-643.577698	179.629196	852.675110	-617.292542	-20.139648
380.279297	7.167981	937.405090	407.304108	195.433701	930.191406	484.852600	-8.420027	494.664246	529.421326	185.221588	480.850769	501.368683	0.486364	76.940552	574.962769	158.569138	91.246780	428.223572	-45.057224	1406.027710	455.555084	262.224182	1395.557129	372.101807	110.631134	1381.867310	357.623749	116.808418	1655.158203	472.746063	-149.050339	1133.009399	509.526031	320.780426	1122.982544	408.513611	-115.754181	876.744690	396.090942	306.402924	864.132751	387.472443	106.027634	1033.486450	-643.671753	179.588409	852.689758	-617.361572	-20.209644
380.519714	7.483227	937.254761	407.267975	195.562775	930.169067	484.789490	-8.439656	494.616150	529.350464	185.297272	480.862823	501.370850	0.480235	76.951965	574.954895	158.568314	91.276657	428.133270	-45.014038	1405.993530	455.472504	262.262390	1395.558960	372.135376	110.560547	1381.865112	357.624573	116.842133	1655.163574	472.631989	-149.006393	1132.976563	509.387054	320.762451	1122.951660	408.385284	-115.733360	876.715881	395.942474	306.651184	864.071045	387.502350	106.187592	1033.398315	-643.745972	179.597702	852.710144	-617.468994	-20.202534
380.018921	7.183160	937.379211	407.027008	195.476776	930.142151	484.700806	-8.446914	494.691559	529.252808	185.333511	480.891846	501.369934	0.469927	76.949898	574.961060	158.596512	91.302498	428.042267	-45.015739	1405.989746	455.422363	262.270569	1395.557129	371.993225	110.691872	1381.851074	357.617493	116.877075	1655.181030	472.492096	-148.961823	1132.970337	509.098846	320.250031	1122.794678	408.222046	-115.730896	876.692871	395.795990	306.501801	864.070129	387.172272	106.072296	1033.446045	-643.816956	179.502014	852.725952	-617.555847	-20.255022
379.876556	7.216300	937.362549	406.873291	195.500046	930.134094	484.479431	-8.368232	494.685577	529.139160	185.362823	480.882446	501.284973	0.490121	76.963531	574.890686	158.573990	91.325150	427.947113	-44.960732	1405.991577	455.340118	262.313171	1395.522339	371.988831	110.629082	1381.856567	357.598236	116.900650	1655.185913	472.357300	-148.929504	1132.931519	509.186096	320.899017	1122.936890	408.056549	-115.685280	876.679443	395.791626	306.510254	863.989441	387.017639	106.096741	1033.433472	-643.954651	179.470779	852.721130	-617.670166	-20.303400
379.716400	7.243453	937.354980	406.698273	195.494553	930.097351	484.384949	-8.362685	494.673431	529.041199	185.400574	480.878723	501.277557	0.473001	76.992348	574.881104	158.593796	91.317551	427.881805	-44.929192	1405.958740	455.293030	262.337982	1395.508057	371.916412	110.660736	1381.860107	357.593079	116.932922	1655.200562	472.221344	-148.921829	1132.917847	509.081207	320.958710	1122.901978	407.896027	-115.655762	876.676575	395.621094	306.573792	864.000305	386.869476	106.120567	1033.411987	-644.119629	179.418350	852.714722	-617.840271	-20.342159
379.530731	7.247295	937.345398	406.514099	195.539719	930.108337	484.290588	-8.348520	494.676361	528.943665	185.397125	480.871460	501.271149	0.473532	76.985764	574.844482	158.598953	91.321312	427.831451	-44.909393	1405.946777	455.241760	262.361572	1395.497192	371.854980	110.692459	1381.857788	357.598206	116.968765	1655.195557	472.116119	-148.871567	1132.879517	508.759735	320.433258	1122.727295	407.746124	-115.632271	876.645996	395.420898	306.629456	863.956238	386.711639	106.129433	1033.415161	-644.225220	179.426819	852.702087	-617.958191	-20.353399
379.353088	7.263887	937.345093	406.347046	195.542480	930.103088	484.202057	-8.317362	494.660950	528.853088	185.401016	480.863403	501.308746	0.494368	76.974358	574.861389	158.602371	91.341736	427.781403	-44.868797	1405.923950	455.187439	262.393524	1395.472900	371.799713	110.741714	1381.861328	357.618805	116.993492	1655.189697	471.994904	-148.784317	1132.830933	508.645569	320.475281	1122.703369	407.372833	-115.549416	876.773804	395.231873	306.671417	863.963135	386.560425	106.139427	1033.413696	-644.352478	179.412262	852.726318	-618.094177	-20.357618
379.197296	7.314869	937.332275	406.189270	195.575348	930.102234	484.121399	-8.320400	494.672180	528.761047	185.409119	480.872559	501.287170	0.504780	76.995056	574.898560	158.622498	91.370102	427.737122	-44.854660	1405.935059	455.137238	262.405457	1395.461060	371.606598	110.855797	1381.864746	357.614410	117.013252	1655.187256	471.881073	-148.752884	1132.800537	508.470612	320.460358	1122.668701	407.210419	-115.540985	876.757629	394.825714	306.759827	864.106873	386.402130	106.175659	1033.406982	-644.496460	179.342987	852.753601	-618.200195	-20.417406
379.053406	7.315478	937.318787	406.057434	195.609085	930.079773	484.051453	-8.319103	494.663391	528.651611	185.469879	480.874298	501.288727	0.508634	77.018517	574.846436	158.600647	91.417511	427.688782	-44.848289	1405.932373	455.077698	262.416626	1395.445557	371.530182	110.868088	1381.873901	357.589661	117.042946	1655.202515	471.760101	-148.718460	1132.781738	508.355408	320.511322	1122.658569	407.022339	-115.488235	876.772156	394.841095	306.993347	863.893066	386.249817	106.199150	1033.387817	-644.581055	179.319046	852.768372	-618.311707	-20.463514
378.916595	7.331555	937.306030	405.950531	195.606415	930.050110	483.945404	-8.323945	494.663971	528.574219	185.530823	480.893890	501.240662	0.513988	77.045448	574.813416	158.618454	91.447128	427.612457	-44.831703	1405.933105	454.983612	262.437958	1395.451904	371.412384	110.909851	1381.880493	357.558044	117.059212	1655.235596	471.636993	-148.677032	1132.772827	508.177612	320.551147	1122.635254	406.816986	-115.457916	876.787048	394.432098	307.111633	864.019958	386.125916	106.216560	1033.365967	-644.703369	179.254379	852.755188	-618.456055	-20.474739
378.765381	7.351158	937.296936	405.805359	195.646164	930.050354	483.866760	-8.311509	494.691223	528.386475	185.544189	480.865021	501.219940	0.519812	77.042610	574.720642	158.599426	91.445595	427.549347	-44.811951	1405.931763	454.894318	262.454041	1395.414185	371.314728	110.918633	1381.858765	357.521973	117.082329	1655.241699	471.505096	-148.648407	1132.757568	508.020966	320.589569	1122.574829	406.619659	-115.415794	876.796387	394.236481	307.170044	864.004761	385.984497	106.240021	1033.362305	-644.819824	179.235168	852.748230	-618.573181	-20.525009
378.611298	7.363839	937.279602	405.673401	195.647339	930.020874	483.752991	-8.315585	494.675659	528.284729	185.594360	480.855865	501.215698	0.519209	77.037292	574.713318	158.614929	91.458023	427.469177	-44.815659	1405.907227	454.794678	262.450348	1395.384277	371.287994	111.047203	1381.890259	357.500977	117.106064	1655.237305	471.416748	-148.611954	1132.744385	507.910950	320.683014	1122.562012	406.463074	-115.392265	876.796692	394.235565	307.244080	863.831909	385.859009	106.251938	1033.339722	-644.999939	179.220383	852.754761	-618.744446	-20.509371
378.446442	7.353450	937.287781	405.542816	195.659546	930.019958	483.719513	-8.355198	494.683807	528.158508	185.616653	480.828705	501.254761	0.531440	77.032814	574.753662	158.631927	91.472900	427.409882	-44.803650	1405.900024	454.721558	262.476105	1395.348633	371.226349	111.049377	1381.877563	357.488373	117.123566	1655.237305	471.324829	-148.602966	1132.729126	507.767181	320.708618	1122.480469	406.325409	-115.353020	876.772400	394.051727	307.302612	863.832764	385.730408	106.255501	1033.344482	-645.101868	179.199905	852.757813	-618.848022	-20.538345
378.343079	7.367152	937.279236	405.405304	195.669510	930.011719	483.629608	-8.362140	494.693848	528.041931	185.605652	480.836670	501.260132	0.517774	77.028976	574.739075	158.624969	91.489479	427.347107	-44.776978	1405.897095	454.658508	262.475708	1395.304565	371.128601	111.067383	1381.900269	357.469147	117.145226	1655.237061	471.214264	-148.592529	1132.712646	507.626892	320.739990	1122.456177	406.183197	-115.298264	876.760803	393.824677	307.341675	863.829468	385.616241	106.265244	1033.336548	-645.291321	179.140747	852.773438	-618.985046	-20.590546
378.602020	7.721376	937.137573	405.409912	195.793152	930.015625	483.581024	-8.363206	494.620697	528.013184	185.657501	480.838745	501.257996	0.510477	77.059013	574.749695	158.638779	91.535507	427.276886	-44.779205	1405.901001	454.566589	262.503601	1395.309326	371.060333	111.084053	1381.892212	357.450195	117.178955	1655.245239	471.132843	-148.614044	1132.748657	507.515869	320.823761	1122.472046	406.273407	-115.319664	876.583252	393.629059	307.186920	863.905090	385.685242	106.433319	1033.266968	-645.385620	179.091400	852.819763	-619.071350	-20.632975
378.075989	7.397409	937.287781	405.165649	195.723328	930.009399	483.475952	-8.357862	494.682831	527.851685	185.644516	480.847137	501.247803	0.509992	77.078613	574.703796	158.622269	91.549965	427.218994	-44.750950	1405.895630	454.461792	262.528259	1395.317993	370.961365	111.100044	1381.909180	357.411194	117.207848	1655.259155	471.010681	-148.625381	1132.757202	507.352936	320.823242	1122.479370	406.094177	-115.273621	876.602295	393.414124	307.246399	863.926270	385.356293	106.314270	1033.338867	-645.536072	179.073837	852.831055	-619.217834	-20.659615
377.948883	7.397860	937.283203	405.032074	195.724136	930.006592	483.374329	-8.386558	494.731476	527.769165	185.739441	480.883545	501.208923	0.514346	77.112709	574.621338	158.629883	91.554321	427.145996	-44.756901	1405.909424	454.348022	262.548401	1395.333496	370.889923	111.108162	1381.894287	357.360870	117.216408	1655.281128	470.890411	-148.570404	1132.740356	507.190521	320.858948	1122.471802	405.902618	-115.258705	876.630920	393.202057	307.284485	863.934998	385.231537	106.312973	1033.335693	-645.985352	178.704987	852.982239	-619.379639	-20.728327
377.800018	7.401382	937.287720	404.858124	195.762299	929.993225	483.412537	-8.488587	494.779694	527.717285	185.783920	480.862976	501.273315	0.505312	77.124535	574.627319	158.639389	91.573196	427.084106	-44.741413	1405.891357	454.250671	262.554810	1395.324341	370.824310	111.101234	1381.889648	357.318054	117.232811	1655.277100	470.783783	-148.573669	1132.726440	507.017944	320.885895	1122.438965	405.763977	-115.240402	876.603882	393.006165	307.333313	863.931458	385.090393	106.338722	1033.332275	-645.832581	179.042557	852.833069	-619.470764	-20.687151
377.682526	7.424591	937.274109	404.712830	195.824738	929.983765	483.380768	-8.495762	494.773621	527.614929	185.803162	480.836700	501.304413	0.514212	77.118286	574.630005	158.635391	91.546021	427.018829	-44.735447	1405.890503	454.162292	262.560883	1395.297241	370.750610	111.122673	1381.897095	357.291534	117.249710	1655.282471	470.693359	-148.574966	1132.713379	506.887115	320.887909	1122.423218	405.644104	-115.239792	876.601501	392.810120	307.370667	863.933411	384.971344	106.375694	1033.321777	-645.980713	179.001160	852.831177	-619.590088	-20.714558
377.564545	7.449027	937.259033	404.574463	195.824051	929.974609	483.297546	-8.511848	494.756775	527.519043	185.793701	480.886627	501.272034	0.517091	77.126900	574.627380	158.645721	91.595169	426.963989	-44.727150	1405.859131	454.089935	262.572357	1395.318359	370.668396	111.130730	1381.886841	357.268463	117.276299	1655.294189	470.585205	-148.502716	1132.639648	506.748627	320.913269	1122.423828	405.304352	-115.181320	876.722412	392.615967	307.429443	863.966614	384.847015	106.383865	1033.310059	-646.443909	178.596832	852.997070	-619.749268	-20.785372
377.445465	7.460985	937.270996	404.425049	195.838333	929.986389	483.135315	-8.421538	494.735931	527.431702	185.754486	480.884857	501.214600	0.515450	77.103661	574.605530	158.618088	91.606674	426.906403	-44.700169	1405.824463	454.006714	262.587433	1395.317261	370.610199	111.128128	1381.890259	357.235565	117.290024	1655.301758	470.498138	-148.491943	1132.634766	506.601837	320.975311	1122.434448	405.213348	-115.175545	876.695313	392.430084	307.456940	863.974182	384.717621	106.395325	1033.322266	-646.555542	178.577271	853.025024	-619.855164	-20.809856
377.358673	7.476991	937.245422	404.320007	195.877243	929.967224	483.066803	-8.423383	494.751526	527.403259	185.803543	480.904419	501.198578	0.525044	77.102715	574.602661	158.619858	91.640114	426.848358	-44.680893	1405.808716	453.922302	262.592712	1395.311523	370.539276	111.130531	1381.884766	357.191833	117.298004	1655.306396	470.416290	-148.473862	1132.594238	506.418549	320.991058	1122.411377	405.098083	-115.189865	876.699402	392.224579	307.676208	863.944336	384.608276	106.420128	1033.299194	-646.706726	178.550110	853.028259	-619.959717	-20.833492
377.244629	7.539904	937.231628	404.179749	195.914566	929.974854	483.093750	-8.492715	494.765106	527.378601	185.840958	480.921173	501.276489	0.499597	77.161102	574.617554	158.654114	91.647408	426.785980	-44.653481	1405.800781	453.833557	262.649536	1395.323242	370.412811	111.070374	1381.847046	357.150208	117.316833	1655.311890	470.339874	-148.527100	1132.615112	506.266052	321.046478	1122.391602	405.227081	-115.239098	876.550171	392.018555	307.707916	863.953430	384.488800	106.457634	1033.297241	-646.832336	178.558121	853.039978	-620.094238	-20.858549
377.170685	7.530949	937.203430	404.094543	195.928284	929.938110	483.031921	-8.489132	494.771942	527.312988	185.840622	480.896027	501.255066	0.506492	77.177231	574.608215	158.660248	91.643784	426.730133	-44.632217	1405.779297	453.765594	262.673126	1395.307983	370.327911	111.104645	1381.826416	357.106476	117.322250	1655.312012	470.256561	-148.487854	1132.604126	506.138641	321.108948	1122.365723	405.122955	-115.245338	876.538635	391.817017	307.709106	863.954834	384.394470	106.465652	1033.263550	-646.955017	178.543243	853.038879	-620.183655	-20.872108
377.058319	7.555606	937.197388	403.994537	195.929382	929.915100	482.964386	-8.499341	494.759399	527.261230	185.837189	480.859436	501.241852	0.539179	77.143326	574.605042	158.659546	91.640518	426.674805	-44.615082	1405.747437	453.674835	262.676544	1395.277344	370.272675	111.100723	1381.799927	357.060944	117.326683	1655.288208	470.177338	-148.407791	1132.528442	505.996796	321.122894	1122.307129	404.858246	-115.217682	876.629822	391.603149	307.739319	863.942993	384.284729	106.489006	1033.248291	-647.084961	178.496674	853.028748	-620.311829	-20.904171
376.952576	7.546625	937.178650	403.887024	195.919022	929.911621	482.926178	-8.490294	494.778778	527.242676	185.825439	480.887238	501.260132	0.537326	77.142815	574.619141	158.657166	91.637917	426.608063	-44.589935	1405.734863	453.582916	262.715698	1395.256226	370.210083	111.117775	1381.783936	357.035553	117.339203	1655.281006	470.121643	-148.394302	1132.504639	505.889038	321.218140	1122.313599	404.794739	-115.215981	876.596252	391.427917	307.547394	864.001221	384.187561	106.469917	1033.238281	-647.233459	178.475037	853.019043	-620.435547	-20.924387
376.862976	7.547215	937.162415	403.800507	195.910843	929.892639	482.858002	-8.485573	494.754852	527.178162	185.813049	480.889496	501.244141	0.528714	77.143181	574.588318	158.631165	91.647156	426.549652	-44.582123	1405.734619	453.522675	262.733307	1395.244263	370.139832	111.139526	1381.768677	356.987457	117.337379	1655.291260	470.065399	-148.364090	1132.488403	505.742615	321.221283	1122.279785	404.739532	-115.231636	876.587891	391.258820	307.551117	864.009277	384.093323	106.468742	1033.220093	-647.358826	178.454117	853.029419	-620.541382	-20.917131
376.778839	7.557252	937.173462	403.698486	195.883240	929.898376	482.766693	-8.471574	494.755646	527.176025	185.852173	480.915314	501.228912	0.513442	77.156090	574.593384	158.614380	91.671806	426.485931	-44.569397	1405.723511	453.429077	262.741791	1395.252930	370.099640	111.153183	1381.773315	356.926636	117.348869	1655.305176	470.005951	-148.349197	1132.491821	505.813477	321.807678	1122.402954	404.676453	-115.243912	876.615356	391.084290	307.560669	864.062134	384.003052	106.462730	1033.228638	-647.520142	178.408096	853.021606	-620.656128	-20.946962
376.704895	7.544152	937.176270	403.630524	195.859375	929.888123	482.712189	-8.489862	494.765625	527.158691	185.850464	480.919952	501.213959	0.510524	77.164406	574.550659	158.590607	91.676094	426.429993	-44.539692	1405.725830	453.340454	262.790222	1395.258057	370.016632	111.142311	1381.764526	356.857147	117.345573	1655.317383	469.947601	-148.338181	1132.469604	505.667572	321.860474	1122.384277	404.596313	-115.213203	876.621216	390.929993	307.598450	864.065613	383.921967	106.453041	1033.223877	-647.600159	178.394058	853.043335	-620.747559	-20.949846
376.609406	7.509872	937.157532	403.544159	195.877655	929.867493	482.566223	-8.408873	494.773132	527.121155	185.851654	480.896454	501.132874	0.529251	77.165672	574.583252	158.624969	91.671272	426.367950	-44.514492	1405.722168	453.245117	262.799896	1395.221680	369.949982	111.152496	1381.763184	356.787903	117.340157	1655.306152	469.907257	-148.310776	1132.479004	505.532959	321.885468	1122.355957	404.565613	-115.211937	876.610474	390.746948	307.589142	864.057556	383.821808	106.446297	1033.203491	-647.399597	178.765366	852.911987	-620.820435	-20.887964
376.533264	7.514041	937.144958	403.476715	195.858688	929.853943	482.509949	-8.377348	494.757141	527.089478	185.828049	480.897308	501.143127	0.532468	77.170189	574.562378	158.644424	91.673615	426.331390	-44.498367	1405.703491	453.177277	262.844635	1395.204834	369.890656	111.163811	1381.716431	356.722717	117.351570	1655.279297	469.869629	-148.289337	1132.470703	505.412323	321.867645	1122.325195	404.520691	-115.188454	876.611877	390.603546	307.601807	864.039917	383.738861	106.441887	1033.189575	-647.518555	178.776443	852.901550	-620.936035	-20.890709
376.444214	7.508526	937.128540	403.378693	195.867432	929.829407	482.492432	-8.366284	494.748383	527.040894	185.822021	480.881653	501.166870	0.542844	77.171257	574.571472	158.621506	91.667366	426.279053	-44.478664	1405.706543	453.153015	262.831512	1395.028564	369.838684	111.175888	1381.716797	356.677795	117.341820	1655.266113	469.851685	-148.264099	1132.472534	505.320831	321.895050	1122.277100	404.516388	-115.174995	876.590515	390.463135	307.599548	864.012329	383.639954	106.447853	1033.168579	-647.604004	178.793045	852.923401	-621.031311	-20.901724
376.380066	7.511472	937.113647	403.295258	195.883057	929.808289	482.444489	-8.370227	494.745483	527.000305	185.776215	480.906311	501.161774	0.541540	77.157501	574.578125	158.650085	91.687424	426.246246	-44.456310	1405.697632	453.030243	262.892090	1395.167358	369.802338	111.196312	1381.693604	356.607697	117.357315	1655.261475	469.818024	-148.250916	1132.467407	504.996246	321.332306	1122.141968	404.495026	-115.145531	876.580078	390.283173	307.600128	863.966797	383.555206	106.461037	1033.149658	-647.730225	178.756393	852.911865	-621.145996	-20.903051
376.280853	7.471199	937.141052	403.218292	195.890015	929.806091	482.403290	-8.363824	494.752289	527.009644	185.821304	480.921600	501.145294	0.537084	77.147133	574.625305	158.663132	91.709518	426.195068	-44.445889	1405.732300	452.956055	262.938202	1395.159180	369.712494	111.198807	1381.704590	356.537079	117.359543	1655.256104	469.778564	-148.203796	1132.462891	504.837799	321.300446	1122.121216	404.448151	-115.134254	876.601440	390.136169	307.801575	863.910400	383.474304	106.458519	1033.161987	-647.884766	178.688828	852.911743	-621.289246	-20.920071
376.213654	7.447885	937.137451	403.148376	195.868408	929.786865	482.359589	-8.372284	494.768738	526.967773	185.806839	480.938538	501.141266	0.537144	77.155006	574.593201	158.641525	91.689308	426.144775	-44.418125	1405.747925	452.877106	262.951782	1395.157104	369.650116	111.203568	1381.705200	356.458313	117.370361	1655.269775	469.732117	-148.200623	1132.484497	504.722473	321.318726	1122.120972	404.384827	-115.122879	876.635498	389.998657	307.787354	863.908569	383.395813	106.445580	1033.149536	-648.360046	178.260452	853.062927	-621.455872	-21.007475
376.150848	7.442925	937.136414	403.075714	195.873795	929.778320	482.310974	-8.347165	494.791321	526.952148	185.815704	480.936249	501.124023	0.540351	77.180161	574.561035	158.652924	91.699150	426.098328	-44.384560	1405.747681	452.787659	262.965546	1395.165527	369.586945	111.207558	1381.704468	356.384979	117.382996	1655.275513	469.707092	-148.163071	1132.515625	504.602417	321.346344	1122.101318	404.343842	-115.094971	876.651611	389.848785	307.769592	863.886292	383.322754	106.449913	1033.144287	-648.518250	178.256668	853.091736	-621.595032	-20.980232
376.084167	7.441994	937.134583	403.000824	195.863800	929.761414	482.378418	-8.440312	494.819763	526.905579	185.838226	480.937866	501.212494	0.515859	77.204445	574.566528	158.644073	91.691582	426.044922	-44.368069	1405.758057	452.709290	262.985291	1395.138672	369.517242	111.223587	1381.708862	356.319672	117.397369	1655.268066	469.697296	-148.156708	1132.512817	504.487488	321.303101	1122.072388	404.324036	-115.081535	876.664368	389.723145	307.757080	863.862976	383.247955	106.452934	1033.134277	-648.678955	178.266434	853.087830	-621.728577	-20.988119
376.021790	7.418103	937.126648	402.925842	195.881714	929.747375	482.362488	-8.462334	494.800171	526.929504	185.872467	480.942780	501.207642	0.531552	77.193222	574.583801	158.659302	91.705284	426.022949	-44.355988	1405.779785	452.644836	263.014862	1395.118286	369.468964	111.238022	1381.698975	356.259949	117.407120	1655.267456	469.676178	-148.149094	1132.517212	504.397766	321.339661	1122.054321	404.306824	-115.074585	876.659912	389.594940	307.756561	863.841248	383.171265	106.452827	1033.122559	-648.767883	178.273544	853.104126	-621.820557	-20.997856
375.983185	7.449822	937.115356	402.868073	195.896088	929.747437	482.305023	-8.423331	494.790527	526.880493	185.819427	480.931580	501.179077	0.537998	77.187523	574.585571	158.691467	91.718590	425.983765	-44.350578	1405.760620	452.577759	263.009460	1395.099365	369.385864	111.256363	1381.702026	356.192932	117.440491	1655.257324	469.640625	-148.146606	1132.536499	504.305664	321.378998	1122.042969	404.295532	-115.068321	876.656616	389.497040	307.729950	863.831238	383.116852	106.470512	1033.116821	-648.900208	178.231750	853.106018	-621.918884	-21.017542
375.947113	7.433738	937.101929	402.810852	195.876373	929.727722	482.313416	-8.433000	494.797119	526.895081	185.829422	480.958038	501.203583	0.533529	77.188553	574.601318	158.689545	91.728233	425.955963	-44.344219	1405.766968	452.478363	263.049896	1395.110474	369.325165	111.249992	1381.693115	356.122375	117.453842	1655.266235	469.624878	-148.099380	1132.524536	504.204987	321.397400	1122.043823	404.246796	-115.067932	876.648132	389.395416	307.701965	863.827942	383.053223	106.457703	1033.098877	-649.040649	178.210342	853.107239	-622.013733	-21.056826
375.898865	7.403591	937.102478	402.749176	195.860962	929.735168	482.297455	-8.434464	494.808960	526.871643	185.858536	480.979950	501.210938	0.530043	77.172462	574.588501	158.670670	91.737831	425.889801	-44.299194	1405.768921	452.375885	263.071136	1395.107544	369.384888	111.154175	1381.682861	356.051239	117.475975	1655.255615	469.582031	-148.088913	1132.519897	504.324402	322.013123	1122.188477	404.242584	-115.075027	876.649414	389.307190	307.475494	863.911560	382.997589	106.430565	1033.103027	-649.155823	178.195419	853.106628	-622.124207	-21.043081
375.854004	7.405304	937.089478	402.707458	195.880386	929.711487	482.253021	-8.427505	494.794434	526.849670	185.827042	480.980347	501.172821	0.538208	77.179070	574.605896	158.669250	91.714828	425.865234	-44.323826	1405.773193	452.306976	263.048309	1395.081665	369.201782	111.245781	1381.702026	355.997223	117.496101	1655.257813	469.554077	-148.088333	1132.519897	504.248199	321.996124	1122.161255	404.201843	-115.078331	876.658997	389.213623	307.431244	863.907288	382.943237	106.447968	1033.083740	-649.270813	178.192413	853.130737	-622.207642	-21.057222
375.809418	7.403244	937.083496	402.630066	195.861954	929.691711	482.233734	-8.402446	494.791260	526.852295	185.831161	480.964874	501.159851	0.528988	77.207687	574.615173	158.687653	91.706726	425.833313	-44.317665	1405.774658	452.230530	263.046448	1395.080200	369.133850	111.283539	1381.708130	355.942688	117.522667	1655.249268	469.537384	-148.084595	1132.512939	504.161194	322.008270	1122.146362	404.166351	-115.089317	876.643311	389.136475	307.397858	863.901367	382.874817	106.445358	1033.069946	-649.370789	178.197861	853.113953	-622.312439	-21.057863
375.769440	7.415446	937.082764	402.575958	195.852066	929.691345	482.239532	-8.414553	494.813538	526.806458	185.833252	480.949463	501.191711	0.536390	77.225189	574.617249	158.700287	91.722000	425.801514	-44.312313	1405.759033	452.164673	263.073853	1395.085693	369.082001	111.274666	1381.693970	355.884277	117.549927	1655.268188	469.508881	-148.064682	1132.529907	504.090912	322.010956	1122.147949	404.105896	-115.094818	876.652649	389.091980	307.392181	863.893372	382.822388	106.447166	1033.069092	-649.496399	178.202805	853.144348	-622.418213	-21.042328
375.741638	7.389651	937.089783	402.541626	195.861359	929.698669	482.242462	-8.418288	494.819397	526.853271	185.890854	481.000488	501.193817	0.555287	77.208710	574.583801	158.682327	91.749435	425.793091	-44.313705	1405.769165	452.069214	263.084534	1395.097290	369.045746	111.275696	1381.688477	355.824219	117.581596	1655.266602	469.495361	-148.068985	1132.528198	503.996246	322.053040	1122.151733	404.087219	-115.097038	876.658081	389.039825	307.369446	863.893372	382.777283	106.439575	1033.075317	-649.264709	178.672958	853.020020	-622.439453	-20.966351
375.707428	7.370309	937.096008	402.489136	195.851776	929.699036	482.250824	-8.424520	494.850800	526.832092	185.901566	481.005432	501.196167	0.526683	77.207603	574.585205	158.699890	91.769638	425.756256	-44.297031	1405.763550	451.992981	263.096741	1395.094116	369.004272	111.269180	1381.691284	355.772217	117.597504	1655.282349	469.474548	-148.062820	1132.522583	503.922424	322.024231	1122.175049	404.052063	-115.103706	876.669189	388.963898	307.344482	863.905823	382.729462	106.427979	1033.078247	-649.357605	178.727341	853.042175	-622.539551	-20.965666
375.677612	7.374008	937.102051	402.448944	195.873093	929.709778	482.232758	-8.425267	494.824097	526.775208	185.859222	481.012939	501.161133	0.537891	77.206871	574.774963	158.842392	91.773186	425.732330	-44.296959	1405.758057	451.935181	263.095154	1395.111694	368.950531	111.276276	1381.708374	355.717102	117.611237	1655.291748	469.455383	-148.056152	1132.511353	503.845825	322.060394	1122.179199	404.045685	-115.103699	876.666077	388.922638	307.309387	863.907532	382.691559	106.437599	1033.086548	-649.484070	178.665588	853.039063	-622.625183	-20.975460
375.654968	7.385195	937.092529	402.413818	195.860809	929.695740	482.227295	-8.405507	494.813751	526.729858	185.865417	480.995972	501.154510	0.538437	77.203934	574.781433	158.867249	91.772049	425.699921	-44.296917	1405.755371	451.866150	263.101593	1395.108154	368.895538	111.270088	1381.698486	355.665894	117.633408	1655.291870	469.442291	-148.048172	1132.512939	503.788452	322.022705	1122.187500	404.007538	-115.096977	876.668884	388.863556	307.275482	863.903564	382.656281	106.440514	1033.074219	-649.620239	178.647690	853.061279	-622.733337	-20.970119
375.629333	7.388917	937.089905	402.381042	195.893524	929.717590	482.225800	-8.391829	494.818298	526.760254	185.891327	481.008850	501.142059	0.535063	77.193001	574.810608	158.898590	91.761307	425.654755	-44.284084	1405.760376	451.799835	263.098755	1395.100586	368.917084	111.357132	1381.736450	355.616882	117.645889	1655.284180	469.430145	-148.035294	1132.521606	503.738861	322.027435	1122.180786	404.013824	-115.087044	876.664856	388.835663	307.254028	863.895081	382.623810	106.445274	1033.084229	-649.774353	178.645325	853.057861	-622.890808	-20.958246
375.578674	7.390448	937.099548	402.327850	195.876083	929.712158	482.207153	-8.388478	494.800354	526.745972	185.894547	480.978333	501.131409	0.534114	77.203712	574.789185	158.880936	91.779289	425.639099	-44.266953	1405.768555	451.757782	263.132172	1395.112915	368.830170	111.264519	1381.707642	355.554382	117.656311	1655.289795	469.427368	-148.021469	1132.531494	503.681610	322.032166	1122.195679	403.999390	-115.098450	876.666504	388.785034	307.225922	863.914246	382.574341	106.445358	1033.086060	-649.898743	178.616287	853.081299	-622.973267	-20.977638
375.602234	7.386386	937.090393	402.343750	195.882172	929.716125	482.197968	-8.379087	494.825165	526.754150	185.952713	481.002350	501.126373	0.534727	77.202927	574.821594	158.915710	91.790230	425.626770	-44.272789	1405.773926	451.706909	263.134979	1395.123901	368.794067	111.276794	1381.724487	355.500366	117.662910	1655.286133	469.400177	-148.014771	1132.538818	503.637421	322.061981	1122.216431	403.978607	-115.084770	876.671570	388.755310	307.229370	863.910034	382.578247	106.441109	1033.082764	-650.027161	178.593140	853.088684	-623.102661	-20.960413
375.603058	7.392469	937.081177	402.337280	195.878632	929.722961	482.203308	-8.389411	494.837891	526.736511	185.969284	481.001801	501.122589	0.535015	77.229263	574.802185	158.906769	91.817986	425.598816	-44.256756	1405.797607	451.651917	263.153290	1395.124268	368.750610	111.262718	1381.715454	355.447144	117.672409	1655.303223	469.406250	-147.999329	1132.560059	503.584259	322.068054	1122.210815	403.972900	-115.078522	876.698975	388.709320	307.210022	863.913025	382.560394	106.436012	1033.080933	-650.146667	178.627167	853.116699	-623.215454	-20.932377
375.597351	7.406509	937.082336	402.293335	195.911041	929.729065	482.209137	-8.396955	494.846344	526.709473	185.951797	481.020691	501.128723	0.534054	77.230522	574.809998	158.908020	91.818291	425.575958	-44.252659	1405.811646	451.604553	263.154480	1395.134399	368.721497	111.269737	1381.706909	355.397522	117.678040	1655.305786	469.402710	-147.979828	1132.578003	503.544952	322.080872	1122.195801	403.954773	-115.063087	876.724426	388.646973	307.190186	863.910645	382.533844	106.455109	1033.084595	-650.604858	178.099533	853.212708	-623.396545	-21.033443
375.565155	7.379920	937.092957	402.287872	195.874527	929.720764	482.194458	-8.385815	494.843719	526.692200	185.934616	481.026855	501.124725	0.566270	77.212860	574.820313	158.915527	91.819069	425.549225	-44.259373	1405.811401	451.551056	263.153137	1395.110840	368.701569	111.274544	1381.717041	355.356567	117.678398	1655.297974	469.403961	-147.970551	1132.586426	503.518341	322.088654	1122.201660	403.963959	-115.056915	876.729553	388.606903	307.166290	863.913757	382.517639	106.434341	1033.085449	-650.754211	178.059158	853.203369	-623.512756	-21.040146
375.558746	7.411108	937.085876	402.280823	195.885391	929.720032	482.194763	-8.367250	494.833923	526.701111	185.947296	481.000641	501.157349	0.561245	77.213585	574.839355	158.917404	91.821526	425.539490	-44.241566	1405.814087	451.528198	263.163391	1395.090820	368.663086	111.263138	1381.705933	355.320343	117.676407	1655.286987	469.400299	-147.964844	1132.569580	503.477570	322.104309	1122.178101	403.971130	-115.039207	876.726318	388.590179	307.139648	863.897644	382.509277	106.452736	1033.081543	-650.895813	178.084137	853.211975	-623.662903	-21.022366
375.550079	7.421173	937.087402	402.257629	195.926178	929.716003	482.196381	-8.360956	494.838593	526.693909	185.949432	481.002777	501.145935	0.569419	77.191757	574.811035	158.894058	91.820320	425.517395	-44.255322	1405.806030	451.508240	263.172211	1395.086060	368.649048	111.282318	1381.703613	355.284302	117.690140	1655.290161	469.396423	-147.947372	1132.565430	503.460541	322.103638	1122.178223	403.997467	-115.038910	876.716370	388.570129	307.133911	863.902222	382.499176	106.478996	1033.080688	-651.056885	178.074844	853.213562	-623.830750	-20.967754
375.524414	7.434589	937.082031	402.233307	195.918243	929.706299	482.145569	-8.328845	494.819977	526.703552	185.984726	481.009033	501.095184	0.545829	77.197990	574.403015	158.582764	91.789101	425.495483	-44.253567	1405.809570	451.486877	263.164551	1395.089844	368.628967	111.271072	1381.702148	355.232971	117.680901	1655.286499	469.369507	-147.952194	1132.580566	503.448181	322.100708	1122.177368	403.979279	-115.017769	876.724609	388.547974	307.117645	863.899963	382.478363	106.484039	1033.073242	-651.219116	178.095444	853.210938	-623.969360	-20.977942
375.555908	7.461207	937.069458	402.233643	195.921448	929.713562	482.153168	-8.334624	494.808380	526.684631	185.964615	481.001190	501.090485	0.559661	77.197624	574.757935	158.860641	91.796974	425.474762	-44.241333	1405.807251	451.440369	263.186371	1395.082397	368.619873	111.278015	1381.692383	355.192230	117.691483	1655.278442	469.370850	-147.957062	1132.585449	503.418243	322.121582	1122.180298	404.007965	-114.998024	876.719849	388.512146	307.122925	863.896484	382.481110	106.489822	1033.070190	-651.379517	178.104477	853.224060	-624.113770	-20.955984
375.562927	7.437456	937.073730	402.266815	195.923538	929.691589	482.179016	-8.352852	494.832123	526.758911	186.007050	481.011932	501.094116	0.575459	77.197205	574.809692	158.907272	91.807732	425.428894	-44.243271	1405.800171	451.439178	263.185059	1395.063354	368.601196	111.276550	1381.679565	355.148712	117.688194	1655.272583	469.356750	-147.955597	1132.598267	503.393494	322.078949	1122.172363	404.008057	-115.003288	876.713379	388.489136	307.120117	863.893860	382.481018	106.495895	1033.059204	-651.534119	178.126678	853.230652	-624.269348	-20.918627
375.567474	7.451551	937.050964	402.259827	195.929535	929.697266	482.185760	-8.352393	494.850647	526.722656	185.965988	481.012756	501.114166	0.536936	77.225571	574.806763	158.913467	91.802551	425.431946	-44.244495	1405.796875	451.443176	263.197571	1395.067383	368.594391	111.289146	1381.663330	355.119995	117.681709	1655.260498	469.356720	-147.974182	1132.597900	503.380768	322.071289	1122.179565	404.046478	-115.000565	876.694092	388.485046	307.118134	863.893250	382.464081	106.492935	1033.050293	-651.666931	178.164001	853.262512	-624.377319	-20.925667
375.573761	7.475184	937.053223	402.273743	195.952927	929.690430	482.187225	-8.326015	494.835541	526.731201	185.957611	481.009308	501.104431	0.594518	77.212387	574.837646	158.924866	91.814926	425.421082	-44.234501	1405.798828	451.449066	263.185669	1395.074219	368.597137	111.288208	1381.668213	355.103943	117.678581	1655.247559	469.351990	-147.980652	1132.590454	503.379486	322.065613	1122.178345	404.058746	-114.982140	876.685791	388.487244	307.118347	863.890991	382.466644	106.522545	1033.047241	-651.533447	178.739395	853.242004	-624.445313	-20.803558
375.552307	7.494397	937.052917	402.257050	195.969131	929.703735	482.205505	-8.296811	494.840729	526.730774	185.957611	481.011536	501.127594	0.549970	77.202042	574.812805	158.909729	91.798241	425.412659	-44.261379	1405.800903	451.456024	263.177979	1395.077637	368.586212	111.303406	1381.664185	355.078308	117.671883	1655.245850	469.345795	-147.978470	1132.588501	503.373260	322.042694	1122.170776	404.080505	-114.985619	876.685547	388.477478	307.114655	863.896423	382.459869	106.531586	1033.054932	-651.995728	178.140656	853.249146	-624.629517	-20.907330
375.530426	7.489267	937.076416	402.242645	195.957901	929.703674	482.197449	-8.294916	494.825714	526.742065	185.972305	481.029419	501.116455	0.537012	77.216156	574.810242	158.901443	91.807632	425.403259	-44.255100	1405.785645	451.442413	263.179291	1395.105347	368.597107	111.308128	1381.676392	355.057220	117.676407	1655.251709	469.347321	-147.967972	1132.570679	503.377045	322.032867	1122.183716	404.077362	-114.979080	876.682861	388.488800	307.131226	863.915527	382.455505	106.534332	1033.067017	-652.196960	178.120499	853.232239	-624.786804	-20.912968
375.528076	7.505025	937.063904	402.229614	195.991776	929.711182	482.223785	-8.323421	494.842560	526.768372	185.949585	481.052399	501.126648	0.530039	77.200348	574.791687	158.891174	91.801811	425.395782	-44.264858	1405.794922	451.463470	263.171021	1395.111816	368.600708	111.285011	1381.675171	355.026489	117.673203	1655.261963	469.339600	-147.983627	1132.557739	503.381897	322.065643	1122.193359	404.099548	-114.986649	876.679077	388.485870	307.126282	863.918030	382.448761	106.547646	1033.065186	-652.381104	178.103592	853.241699	-624.937622	-20.939348
375.536987	7.500443	937.067322	402.250732	195.975952	929.715027	482.231995	-8.318164	494.854095	526.739014	185.919067	481.026337	501.120911	0.519539	77.200562	574.784607	158.881058	91.782898	425.381989	-44.265980	1405.790771	451.479309	263.169586	1395.129272	368.612854	111.278687	1381.678833	355.013916	117.651817	1655.267334	469.321472	-147.998383	1132.573608	503.396423	322.055267	1122.222534	404.091461	-114.981766	876.683167	388.491089	307.135437	863.933960	382.456573	106.538933	1033.068237	-652.610474	178.079803	853.235474	-625.115784	-20.917570
375.551666	7.527044	937.062439	402.283600	196.000977	929.721069	482.246857	-8.316916	494.849579	526.755127	185.925323	481.023895	501.108917	0.525476	77.215630	574.373718	158.562851	91.753281	425.386414	-44.268757	1405.792969	451.502075	263.168976	1395.137573	368.625641	111.267357	1381.688354	355.001587	117.643234	1655.262207	469.329681	-147.968185	1132.558716	503.411652	322.054413	1122.221069	404.069519	-114.975784	876.672791	388.507446	307.156067	863.947388	382.479095	106.559784	1033.068970	-652.760864	178.094833	853.256348	-625.259949	-20.887693
375.566498	7.525227	937.069031	402.310089	195.980942	929.721069	482.263580	-8.326337	494.861206	526.780701	185.947876	481.010101	501.149200	0.528828	77.193207	574.767456	158.867477	91.780838	425.390778	-44.277512	1405.794434	451.525848	263.150177	1395.154053	368.618927	111.278816	1381.690308	354.990906	117.641029	1655.262573	469.331818	-147.988876	1132.562744	503.451202	322.043945	1122.252197	404.076691	-114.974213	876.658264	388.526093	307.140198	863.976990	382.494659	106.553925	1033.071655	-652.950806	178.068542	853.273010	-625.412292	-20.874640
375.583710	7.570532	937.062256	402.318695	195.993011	929.725037	482.273224	-8.313227	494.851807	526.769836	185.951767	481.014526	501.134125	0.562035	77.214447	574.785339	158.892197	91.794464	425.382660	-44.274231	1405.787964	451.534790	263.135254	1395.174438	368.644073	111.280006	1381.695313	354.994263	117.620956	1655.265991	469.335846	-147.986313	1132.576416	503.476715	322.061279	1122.269897	404.077637	-114.967529	876.653931	388.545715	307.154266	863.996033	382.496063	106.579109	1033.069702	-653.139648	178.080414	853.282776	-625.596863	-20.847185
375.595337	7.572018	937.074951	402.356201	196.025085	929.741333	482.267242	-8.296836	494.855896	526.786255	185.946915	481.025024	501.128998	0.545608	77.209839	574.758728	158.887741	91.802269	425.393250	-44.278721	1405.784668	451.559204	263.118317	1395.175293	368.636993	111.271217	1381.708496	354.990204	117.603859	1655.269287	469.313293	-147.999252	1132.577515	503.501892	322.067444	1122.293701	404.076080	-114.970657	876.659546	388.577332	307.197205	864.016113	382.522430	106.593849	1033.084473	-653.327454	178.114517	853.296082	-625.775696	-20.818996
375.612091	7.598566	937.079224	402.353394	196.050552	929.739685	482.263580	-8.283712	494.856628	526.817200	185.987350	481.013184	501.126221	0.545648	77.208481	574.788147	158.904480	91.812210	425.388489	-44.302452	1405.775269	451.562378	263.113373	1395.215820	368.657257	111.275002	1381.710571	354.995850	117.589905	1655.269531	469.330658	-147.993210	1132.552368	503.541351	322.075867	1122.292847	404.087280	-114.977905	876.648987	388.595703	307.212280	864.026978	382.542236	106.620552	1033.086548	-653.552856	178.101913	853.288452	-625.967834	-20.782261
375.618652	7.586442	937.079468	402.382233	196.019531	929.735596	482.294403	-8.311770	494.843445	526.789307	185.926926	481.014221	501.115021	0.540906	77.199440	574.770996	158.890854	91.771568	425.393097	-44.309902	1405.769531	451.587250	263.088776	1395.201050	368.664948	111.262833	1381.712524	355.012482	117.572578	1655.271729	469.326172	-148.009384	1132.542847	503.592133	322.089417	1122.314941	404.086548	-114.964073	876.644165	388.640076	307.235016	864.024109	382.570740	106.600975	1033.085205	-653.744019	178.126038	853.291138	-626.170898	-20.762529
375.637299	7.621452	937.069641	402.410553	196.029144	929.725342	482.309204	-8.291252	494.830109	526.798157	185.921448	481.013397	501.132843	0.540055	77.193352	574.768250	158.865967	91.769737	425.395966	-44.322987	1405.736694	451.654449	263.065613	1395.222290	368.670258	111.263245	1381.712036	355.031403	117.552658	1655.263306	469.354218	-148.075623	1132.533447	503.634125	322.093292	1122.321167	404.297638	-114.988815	876.475769	388.685577	307.258118	864.065918	382.595215	106.624374	1033.075195	-653.885986	178.139618	853.286682	-626.322205	-20.699230
375.665436	7.631609	937.080322	402.432892	196.033844	929.746643	482.308807	-8.275248	494.842926	526.828674	185.897949	481.020294	501.145630	0.556381	77.178299	574.790161	158.882675	91.765892	425.403748	-44.329163	1405.737183	451.673828	263.058441	1395.233887	368.699097	111.246101	1381.725342	355.041962	117.520073	1655.257446	469.331879	-148.026596	1132.503906	503.657593	322.070770	1122.340454	404.094452	-114.920181	876.577148	388.710876	307.300262	864.068298	382.628540	106.625015	1033.092041	-654.099609	178.105362	853.272644	-626.497070	-20.700449
375.677948	7.615750	937.078979	402.474121	196.029541	929.741638	482.349884	-8.301989	494.843475	526.848755	185.924438	481.028870	501.143616	0.553569	77.183685	574.780396	158.874924	91.771324	425.388092	-44.346245	1405.744995	451.712341	263.050110	1395.243042	368.710907	111.239693	1381.725342	355.041870	117.494019	1655.269287	469.299988	-148.002533	1132.498657	503.697266	322.074585	1122.360718	404.040436	-114.921127	876.603638	388.768890	307.333191	864.086121	382.647186	106.618675	1033.088135	-654.267883	178.087357	853.299500	-626.649536	-20.706078
375.736206	7.651564	937.080383	402.543518	196.035873	929.740173	482.368134	-8.311100	494.848938	526.856567	185.922562	481.024780	501.114899	0.538688	77.201141	574.744080	158.865326	91.779587	425.378448	-44.358131	1405.746094	451.735291	263.016541	1395.280396	368.742340	111.216049	1381.715576	355.041138	117.460915	1655.280396	469.284241	-148.027405	1132.494141	503.743439	322.082153	1122.374146	404.036682	-114.918594	876.612427	388.813324	307.378754	864.094055	382.705139	106.643211	1033.087524	-654.481873	178.100235	853.308044	-626.800903	-20.723574
375.748077	7.656709	937.095642	402.589844	196.079224	929.758240	482.371429	-8.285933	494.851837	526.905518	185.947723	481.041504	501.100403	0.556418	77.209274	574.747864	158.875809	91.794632	425.375793	-44.372265	1405.738281	451.785828	263.014709	1395.305786	368.765411	111.233650	1381.727295	355.057861	117.441223	1655.293335	469.257050	-148.033737	1132.469604	503.783691	322.073730	1122.386108	404.035553	-114.904755	876.597107	388.853058	307.413757	864.109009	382.738464	106.665596	1033.104614	-654.689331	178.071854	853.319336	-626.959290	-20.750551
375.803223	7.684785	937.085999	402.634094	196.045273	929.743408	482.421265	-8.300676	494.851898	526.897522	185.935333	481.013428	501.141876	0.523181	77.205864	574.760925	158.849731	91.769913	425.397247	-44.391533	1405.712769	451.835114	262.992310	1395.284546	368.771240	111.238548	1381.708984	355.072327	117.413811	1655.282715	469.264648	-148.050186	1132.468506	503.830444	322.051788	1122.394897	404.064819	-114.890839	876.567322	388.913147	307.465393	864.100220	382.795837	106.665535	1033.092651	-654.864563	178.083618	853.323181	-627.106812	-20.738516
375.837158	7.710910	937.069214	402.671844	196.066742	929.741394	482.383301	-8.195227	494.812103	526.904724	185.863419	480.992859	501.114685	0.549566	77.172668	574.755066	158.829926	91.740715	425.416412	-44.385624	1405.707275	451.910461	262.975006	1395.281738	368.808014	111.229759	1381.701050	355.108582	117.378326	1655.273804	469.279388	-148.036697	1132.434082	503.911560	322.045868	1122.400513	404.109100	-114.885109	876.535645	389.003967	307.485352	864.101868	382.830017	106.682030	1033.083496	-655.031860	178.098679	853.301575	-627.231567	-20.758142
375.864929	7.696641	937.068726	402.735626	196.058914	929.756165	482.427185	-8.177460	494.800629	526.893188	185.814545	480.971497	501.112061	0.573502	77.140579	574.775146	158.844513	91.732101	425.442047	-44.406551	1405.700073	451.964417	262.954285	1395.304932	368.822998	111.203362	1381.710938	355.142700	117.357353	1655.258423	469.288666	-148.044815	1132.417480	503.981476	322.042603	1122.421753	404.138458	-114.873856	876.509888	389.080505	307.540955	864.101929	382.885864	106.662552	1033.091797	-655.208374	178.144760	853.294800	-627.357544	-20.725609
375.921417	7.708791	937.076904	402.791840	196.088272	929.772522	482.452576	-8.221944	494.812134	526.987915	185.871307	481.019318	501.122192	0.527808	77.175392	574.831970	158.875427	91.750488	425.453827	-44.413261	1405.687866	452.011505	262.947540	1395.328247	368.863007	111.192490	1381.723022	355.159760	117.322845	1655.268555	469.281494	-148.061172	1132.429199	504.035187	322.030090	1122.434448	404.154602	-114.847000	876.495422	389.144897	307.570099	864.139771	382.939880	106.678841	1033.104126	-655.419495	178.161606	853.319885	-627.550781	-20.720816
375.998383	7.738367	937.075439	402.877319	196.096344	929.799255	482.461761	-8.202757	494.842712	527.015442	185.924103	481.004822	501.087585	0.547971	77.187477	574.755310	158.857269	91.772461	425.442841	-44.446213	1405.713867	452.028778	262.906281	1395.353516	368.875061	111.174309	1381.728760	355.147583	117.290146	1655.302002	469.252197	-148.063766	1132.431152	504.075439	322.008057	1122.461792	404.105164	-114.830032	876.544495	389.238251	307.821045	864.097473	382.995575	106.687210	1033.115601	-655.644714	178.202911	853.361389	-627.735779	-20.660833
376.059723	7.741587	937.100281	402.947723	196.101608	929.809265	482.496826	-8.256438	494.855469	527.056335	185.959442	481.016266	501.100952	0.522524	77.198212	574.724182	158.848648	91.768417	425.447388	-44.480587	1405.726929	452.055237	262.894623	1395.399170	368.921417	111.150841	1381.717651	355.144470	117.267921	1655.326538	469.243134	-148.080872	1132.428711	503.954498	321.451294	1122.374512	404.104401	-114.820557	876.550781	389.300873	307.850494	864.083801	383.067993	106.698616	1033.133057	-655.925598	178.212158	853.389343	-627.959534	-20.637287
376.116913	7.771740	937.093872	403.009918	196.084915	929.808777	482.509949	-8.233659	494.827209	527.080017	185.948349	481.041412	501.073181	0.542358	77.180481	574.704651	158.820786	91.747978	425.467987	-44.496185	1405.732300	452.128876	262.873901	1395.397583	368.950836	111.148048	1381.720703	355.180298	117.237358	1655.324463	469.246307	-148.095535	1132.424683	504.051300	321.451965	1122.384155	404.124634	-114.793961	876.535950	389.398865	307.897552	864.101624	383.123993	106.704102	1033.129395	-656.113647	178.222275	853.405762	-628.116089	-20.618681
376.187988	7.793971	937.075806	403.119507	196.097412	929.804443	482.583862	-8.229531	494.802338	527.089478	185.906067	480.955994	501.143219	0.543144	77.164284	574.536194	158.663040	91.702820	425.489502	-44.514774	1405.720337	452.204681	262.828949	1395.392578	369.005310	111.140587	1381.719604	355.218811	117.219055	1655.300537	469.302917	-148.088562	1132.396362	504.168823	321.465729	1122.402710	404.215088	-114.769096	876.507751	389.499786	307.732758	864.160095	383.212952	106.715958	1033.118408	-656.337463	178.241440	853.379761	-628.326294	-20.543314
376.231232	7.802913	937.090820	403.174164	196.100113	929.815247	482.636505	-8.213251	494.789917	527.120789	185.854416	480.967407	501.193909	0.559883	77.116692	574.622375	158.695541	91.686012	425.516113	-44.557350	1405.721558	452.283173	262.801117	1395.401855	369.046295	111.117912	1381.719116	355.256226	117.194366	1655.288452	469.346802	-148.116791	1132.387329	504.467285	322.016968	1122.571411	404.296753	-114.764130	876.463928	389.640778	307.760010	864.224609	383.287933	106.720901	1033.133057	-656.544617	178.289536	853.389282	-628.537720	-20.444637
376.297455	7.817076	937.094788	403.245789	196.104752	929.837646	482.668396	-8.224449	494.786865	527.121643	185.791000	480.951935	501.162567	0.561344	77.125298	574.546631	158.622543	91.674072	425.542389	-44.562874	1405.715454	452.340179	262.781158	1395.428223	369.084229	111.098602	1381.735474	355.299652	117.173744	1655.287598	469.363312	-148.125656	1132.381348	504.555267	322.016846	1122.602783	404.337677	-114.749954	876.467712	389.771973	307.783020	864.263916	383.354401	106.721352	1033.146484	-656.732544	178.289322	853.383606	-628.705383	-20.436230
376.343231	7.852534	937.120972	403.314026	196.119293	929.881836	482.682648	-8.225015	494.821228	527.189819	185.844925	480.996246	501.175415	0.536733	77.170929	574.550415	158.637756	91.695816	425.551117	-44.588875	1405.723389	452.385498	262.749146	1395.475342	369.128723	111.085678	1381.757690	355.296570	117.151573	1655.312866	469.376190	-148.152496	1132.425293	504.614807	321.995819	1122.634644	404.364624	-114.741203	876.482727	389.891113	307.994019	864.235107	383.420013	106.736877	1033.182739	-656.915039	178.307770	853.394470	-628.880066	-20.396309
376.439484	7.857049	937.125305	403.413818	196.139816	929.909119	482.810760	-8.336308	494.847565	527.252441	185.903046	480.997498	501.194885	0.538251	77.179565	574.520386	158.659348	91.705299	425.531097	-44.597569	1405.723511	452.389709	262.749298	1395.519287	369.288696	110.944870	1381.761353	355.284729	117.119675	1655.336792	469.360992	-148.145020	1132.424316	504.500488	321.449982	1122.548950	404.331177	-114.733009	876.507141	390.005737	308.035492	864.230591	383.509308	106.738228	1033.198486	-657.100159	178.323029	853.415833	-629.044250	-20.381062
376.519287	7.870041	937.117310	403.524750	196.136856	929.905640	482.852264	-8.362620	494.884369	527.337463	185.927078	481.020233	501.171143	0.524683	77.193764	574.546631	158.644913	91.699112	425.554199	-44.607483	1405.718384	452.434296	262.736969	1395.568848	369.313477	110.928223	1381.760864	355.280579	117.100105	1655.337280	469.393372	-148.171478	1132.419800	504.753448	321.969391	1122.727783	404.370819	-114.736847	876.501160	390.133484	308.068939	864.290894	383.582520	106.745430	1033.191162	-657.306946	178.357986	853.435913	-629.203796	-20.392479
376.588867	7.891035	937.111877	403.599213	196.159012	929.912537	482.919861	-8.332494	494.841492	527.351624	185.886475	480.992279	501.187988	0.521491	77.172707	574.574097	158.656464	91.683548	425.583740	-44.633602	1405.709595	452.492981	262.711456	1395.563110	369.366089	110.907074	1381.736816	355.318237	117.068298	1655.315674	469.444855	-148.187881	1132.391113	504.892181	321.989685	1122.771973	404.453461	-114.734055	876.463989	390.297607	307.889282	864.361511	383.660004	106.759850	1033.192627	-657.451538	178.377762	853.422852	-629.307495	-20.408318
376.659180	7.897003	937.114990	403.681976	196.149216	929.912109	482.906555	-8.257569	494.803833	527.383911	185.842422	480.977020	501.184906	0.536301	77.142136	574.585693	158.640228	91.648926	425.634064	-44.683132	1405.678589	452.604492	262.659546	1395.555298	369.316711	110.996880	1381.755005	355.355835	117.046471	1655.289673	469.502594	-148.211029	1132.366211	505.033783	321.988159	1122.771362	404.534271	-114.739822	876.437622	390.429962	307.918030	864.375244	383.745270	106.759430	1033.194458	-657.637634	178.407364	853.430542	-629.446655	-20.398020
376.731262	7.897709	937.124634	403.770294	196.142715	929.926880	482.967743	-8.238502	494.790863	527.405273	185.816025	480.969208	501.211823	0.517557	77.108559	574.621460	158.645645	91.626183	425.667480	-44.712395	1405.668091	452.678375	262.634613	1395.578735	369.372589	110.991844	1381.757813	355.388123	117.013268	1655.275269	469.560394	-148.216553	1132.335815	505.137146	321.955627	1122.808716	404.607269	-114.732117	876.415771	390.564758	307.953217	864.381470	383.839905	106.752518	1033.207764	-657.853760	178.406601	853.439392	-629.627258	-20.392591
376.806763	7.929825	937.123535	403.859070	196.164429	929.934082	482.993622	-8.263583	494.801331	527.458801	185.795364	480.976898	501.193024	0.512900	77.126671	574.570251	158.622513	91.618660	425.701111	-44.725128	1405.669922	452.737152	262.607513	1395.609863	369.415161	110.964630	1381.767578	355.403961	116.982353	1655.281128	469.584991	-148.246902	1132.333252	505.247070	321.953033	1122.854370	404.684937	-114.758705	876.408813	390.702789	307.960052	864.408936	383.927612	106.774963	1033.211426	-658.072937	178.400055	853.470703	-629.802002	-20.393885
376.878143	7.933228	937.136963	403.953125	196.121063	929.949585	483.091980	-8.327191	494.803284	527.535767	185.819473	480.991638	501.245361	0.508566	77.116112	574.557556	158.598251	91.620308	425.713806	-44.735062	1405.668579	452.802124	262.589050	1395.648315	369.460846	110.960503	1381.765259	355.400818	116.954414	1655.283081	469.598572	-148.284241	1132.352783	505.340881	321.938232	1122.895020	404.707153	-114.762436	876.423828	390.852509	307.974426	864.423462	384.009949	106.755859	1033.225830	-658.305237	178.455490	853.489014	-630.000122	-20.339460
376.968201	7.925813	937.132568	404.055389	196.146027	929.942322	483.035980	-8.265201	494.804810	527.598877	185.825974	481.005127	501.172882	0.527420	77.136902	574.576172	158.623337	91.632393	425.734467	-44.751122	1405.663574	452.845184	262.567841	1395.654907	369.498108	110.934380	1381.761108	355.409515	116.922905	1655.283813	469.613464	-148.310181	1132.350098	505.423340	321.900909	1122.897217	404.777100	-114.773384	876.423828	390.988220	308.164246	864.357849	384.096527	106.767105	1033.219238	-658.511047	178.487869	853.516174	-630.191284	-20.305452
377.043610	7.932169	937.140259	404.141418	196.168793	929.961609	483.055328	-8.242995	494.785828	527.668457	185.834930	480.995117	501.173279	0.531124	77.126938	574.585815	158.638000	91.605881	425.794434	-44.782791	1405.660034	452.904236	262.551819	1395.679688	369.578735	110.935196	1381.748291	355.419556	116.893288	1655.262939	469.682922	-148.320435	1132.341797	505.529816	321.894104	1122.911865	404.859283	-114.779030	876.397705	391.133881	308.169891	864.359131	384.177032	106.775543	1033.233032	-658.712769	178.497375	853.504639	-630.361267	-20.262390
377.131622	7.920115	937.146057	404.243469	196.190781	929.950378	483.113190	-8.235906	494.777710	527.660034	185.740768	480.967804	501.199585	0.534117	77.116722	574.601135	158.616058	91.580070	425.844421	-44.813892	1405.644775	453.001434	262.523834	1395.671387	369.642365	110.900894	1381.743652	355.450195	116.867569	1655.234009	469.748230	-148.333725	1132.318237	505.495605	321.334900	1122.811768	404.947937	-114.796677	876.375671	391.298065	308.169647	864.313660	384.273041	106.788994	1033.229980	-658.873047	178.505112	853.502014	-630.491516	-20.235760
377.224457	7.892176	937.143188	404.341248	196.190979	929.955994	483.271271	-8.348767	494.791321	527.759277	185.769409	480.945435	501.304443	0.521291	77.114326	574.661987	158.653152	91.566528	425.893402	-44.828381	1405.658203	453.064362	262.514984	1395.681885	369.716949	110.887207	1381.757568	355.478851	116.826553	1655.219727	469.815674	-148.363892	1132.329346	505.640686	321.350708	1122.838867	405.039368	-114.800728	876.374390	391.459076	307.980347	864.403503	384.370880	106.769722	1033.231689	-659.065369	178.507370	853.489258	-630.665100	-20.179819
377.303284	7.891680	937.156860	404.421753	196.167526	929.971069	483.275055	-8.336497	494.789734	527.779419	185.749771	480.950256	501.258484	0.520346	77.100922	574.604492	158.610855	91.546494	425.938538	-44.869453	1405.661743	453.115326	262.483459	1395.688843	369.770050	110.886528	1381.762329	355.490692	116.801193	1655.204224	469.874512	-148.369324	1132.346802	505.749237	321.312836	1122.881470	405.091736	-114.799294	876.386658	391.627136	307.980103	864.410339	384.458221	106.756554	1033.246704	-659.236877	178.529938	853.533386	-630.804016	-20.134964
377.410370	7.896474	937.160400	404.513763	196.156967	929.987305	483.340973	-8.368050	494.792389	527.846497	185.739975	480.971771	501.296417	0.495371	77.127785	574.614624	158.595016	91.542191	425.985321	-44.874489	1405.665283	453.188080	262.458649	1395.738159	369.817932	110.845818	1381.774414	355.482147	116.750801	1655.218018	469.939880	-148.397324	1132.349854	505.846039	321.291229	1122.909058	405.150970	-114.814224	876.413391	391.791687	308.157990	864.356262	384.556427	106.747047	1033.256836	-659.441895	178.547455	853.545105	-630.969055	-20.094204
377.493652	7.896617	937.172363	404.619568	196.158722	930.015259	483.381531	-8.373212	494.789581	527.890930	185.734680	480.970093	501.288513	0.499139	77.107819	574.626831	158.607727	91.539497	426.028107	-44.907799	1405.671509	453.270966	262.446106	1395.751953	369.882599	110.830948	1381.782715	355.491516	116.722755	1655.194092	470.003082	-148.407715	1132.357300	505.966156	321.270508	1122.934692	405.241180	-114.809792	876.396179	391.952759	308.161438	864.372314	384.661377	106.738792	1033.277832	-659.589783	178.572815	853.560547	-631.089844	-20.050285
377.575836	7.870916	937.192078	404.723785	196.110168	929.994568	483.393402	-8.353021	494.768066	527.902893	185.701004	480.948730	501.285980	0.499014	77.105080	574.593201	158.578339	91.522469	426.074615	-44.916218	1405.679077	453.351654	262.436157	1395.742432	369.953979	110.824982	1381.793823	355.518646	116.716103	1655.186768	470.074738	-148.431595	1132.368774	506.088623	321.260376	1122.959717	405.328552	-114.805519	876.406860	392.128326	308.157288	864.372803	384.760529	106.723518	1033.276733	-659.696167	178.622375	853.562927	-631.175598	-20.020037
377.677002	7.859848	937.203613	404.858307	196.083267	929.999146	483.372528	-8.248738	494.749725	527.956116	185.698212	480.936859	501.228638	0.518523	77.093246	574.671082	158.622574	91.522591	426.125702	-44.959335	1405.687500	453.431885	262.404297	1395.751343	370.011078	110.832573	1381.813354	355.546722	116.688744	1655.168213	470.172516	-148.505463	1132.407959	506.250916	321.264313	1123.001953	405.677216	-114.853622	876.246704	392.324066	307.973541	864.436279	384.867615	106.711227	1033.283813	-659.805664	178.632431	853.566589	-631.270020	-20.005117
377.798523	7.863329	937.211365	404.970459	196.052979	930.005615	483.431305	-8.250805	494.746368	528.071777	185.756851	480.909851	501.247375	0.505771	77.094719	574.703491	158.680222	91.520905	426.159332	-44.979679	1405.706665	453.491974	262.384369	1395.762085	370.087097	110.820885	1381.820190	355.560577	116.661507	1655.169800	470.265411	-148.534424	1132.452148	506.368256	321.245697	1123.027588	405.772125	-114.868874	876.278931	392.486786	307.953491	864.434998	384.975311	106.700333	1033.290161	-659.939514	178.682220	853.582520	-631.380066	-19.975903
377.929993	7.865940	937.223572	405.088531	196.038101	930.011658	483.465179	-8.275323	494.739746	528.112610	185.765594	480.903656	501.253784	0.512194	77.094772	574.697571	158.660889	91.499535	426.221436	-45.011490	1405.734741	453.554016	262.368164	1395.808716	370.146698	110.791183	1381.820435	355.564423	116.636818	1655.167969	470.305725	-148.503845	1132.451904	506.469543	321.215057	1123.063599	405.601868	-114.820236	876.461670	392.662537	307.953217	864.425720	385.090363	106.698837	1033.298462	-660.070679	178.689713	853.573486	-631.487183	-19.971840
378.029755	7.862060	937.242859	405.188812	195.997559	930.044189	483.508759	-8.279508	494.732056	528.171387	185.757217	480.918304	501.224518	0.513774	77.113571	574.653625	158.604218	91.489563	426.264648	-45.047966	1405.760498	453.590393	262.331329	1395.845947	370.219330	110.753716	1381.837891	355.577148	116.610764	1655.177490	470.352386	-148.537369	1132.473633	506.755768	321.733002	1123.238892	405.668182	-114.830612	876.498718	392.855621	307.932648	864.484070	385.190277	106.670563	1033.324585	-660.236450	178.714584	853.583557	-631.623718	-19.947441
378.150665	7.865423	937.243469	405.284424	195.967422	930.054688	483.551208	-8.267904	494.721313	528.365295	185.862991	480.946106	501.238037	0.510454	77.092300	574.767456	158.691238	91.490112	426.321808	-45.057442	1405.765015	453.661285	262.323303	1395.883911	370.294708	110.705078	1381.864014	355.600220	116.587502	1655.178711	470.435242	-148.553802	1132.488525	506.845337	321.703094	1123.310181	405.763367	-114.854889	876.496277	392.839447	307.942261	864.654236	385.302551	106.651360	1033.330688	-660.368408	178.730621	853.594421	-631.719666	-19.958742
378.254364	7.858757	937.264587	405.393036	195.922516	930.055969	483.592743	-8.256585	494.704529	528.394958	185.815414	480.961731	501.255188	0.511991	77.044983	574.759460	158.684937	91.489571	426.421661	-45.080002	1405.761597	453.754395	262.300507	1395.934204	370.362701	110.701836	1381.883667	355.634979	116.556953	1655.172485	470.534302	-148.603790	1132.468750	506.944000	321.646637	1123.336548	405.879700	-114.868317	876.472351	392.991913	308.104828	864.654114	385.412506	106.636650	1033.341675	-660.467163	178.745514	853.574097	-631.810181	-19.932070
378.370453	7.854186	937.268372	405.498291	195.928940	930.082520	483.664734	-8.245020	494.684784	528.489868	185.801895	480.988251	501.249176	0.512788	77.038445	574.805542	158.700455	91.483116	426.496857	-45.112305	1405.750122	453.851990	262.264099	1395.954834	370.447327	110.690399	1381.915283	355.674622	116.523529	1655.160156	470.631836	-148.643997	1132.470215	506.882446	321.063416	1123.244507	406.001709	-114.888550	876.458923	393.173279	308.076691	864.634583	385.515167	106.625999	1033.356812	-660.614868	178.724579	853.568115	-631.889709	-19.917143
378.468292	7.846626	937.284119	405.588593	195.890533	930.077332	483.699829	-8.253274	494.682373	528.549744	185.812317	480.961151	501.258636	0.514304	77.031334	574.847839	158.726639	91.472000	426.578979	-45.137119	1405.757202	453.934570	262.263000	1396.013794	370.548859	110.660316	1381.924805	355.719421	116.501846	1655.163574	470.719269	-148.670181	1132.472900	507.011353	321.063965	1123.294189	406.073242	-114.900330	876.460999	393.322723	307.851257	864.722412	385.607697	106.614868	1033.361450	-660.758972	178.707840	853.569397	-631.999756	-19.929035
378.605377	7.853846	937.279358	405.719513	195.867462	930.062500	483.864105	-8.358197	494.732574	528.632568	185.804108	480.952667	501.333069	0.489726	77.051544	574.884277	158.742661	91.466812	426.630066	-45.171642	1405.765503	454.002869	262.261536	1396.071289	370.640625	110.649948	1381.933838	355.744415	116.465561	1655.168823	470.809570	-148.702667	1132.504883	507.101959	321.042847	1123.356445	406.173584	-114.931038	876.481506	393.489899	308.069733	864.697632	385.716064	106.616478	1033.349609	-660.913513	178.660309	853.576599	-632.108765	-19.960085
379.089020	8.176467	937.150452	405.931061	195.968933	930.071716	483.958710	-8.398272	494.693787	528.633301	185.774673	480.947052	501.342285	0.500535	77.039490	574.798645	158.714798	91.454445	426.716156	-45.188984	1405.777100	454.069214	262.226563	1396.106079	370.709167	110.617035	1381.967529	355.766968	116.418358	1655.165039	470.893494	-148.741776	1132.510864	507.273743	321.143890	1123.425171	406.269257	-114.966064	876.487366	393.855957	307.831268	864.644226	385.988159	106.762154	1033.287964	-661.068665	178.652374	853.618652	-632.210266	-19.971813
378.804138	7.871925	937.292480	405.896484	195.859741	930.096680	483.847137	-8.279606	494.696136	528.596741	185.712112	480.910278	501.244965	0.490127	77.040146	574.755615	158.662704	91.445671	426.752136	-45.241863	1405.774658	454.131744	262.208496	1396.158691	370.862061	110.700302	1382.019409	355.805176	116.393669	1655.157837	470.953918	-148.782669	1132.502930	507.372070	321.134064	1123.470337	406.364960	-114.981773	876.482178	394.002838	307.819092	864.679382	385.899048	106.611107	1033.373413	-661.226196	178.598892	853.629333	-632.328796	-20.011274
378.897247	7.855354	937.299866	405.973389	195.852188	930.118469	483.905762	-8.276703	494.673248	528.625305	185.667221	480.935822	501.262787	0.497946	77.027374	574.794312	158.683167	91.454124	426.843384	-45.275150	1405.778076	454.227173	262.191559	1396.190674	370.980957	110.665344	1382.045288	355.847534	116.348938	1655.151978	471.057770	-148.793640	1132.511597	507.500763	321.151581	1123.550415	406.488525	-115.013100	876.477539	394.135681	307.823669	864.711365	385.980499	106.591103	1033.388184	-661.383484	178.592087	853.656006	-632.448730	-19.991478
379.019592	7.882397	937.290405	406.048920	195.849030	930.123474	483.971161	-8.286058	494.672241	528.681396	185.646072	480.940338	501.305511	0.458086	77.025650	574.770874	158.643555	91.411987	426.935760	-45.287815	1405.767090	454.318787	262.180328	1396.210815	371.085205	110.634453	1382.048828	355.916779	116.307571	1655.124512	471.155792	-148.820694	1132.484985	507.620636	321.151855	1123.562378	406.592804	-115.042862	876.455750	394.289642	307.844879	864.741821	386.078125	106.594742	1033.386230	-661.489258	178.550385	853.677856	-632.558655	-19.998293
379.081299	7.865631	937.297546	406.114349	195.864456	930.137024	484.023376	-8.266726	494.643005	528.732605	185.632233	480.903076	501.294495	0.461880	77.005989	574.797241	158.651474	91.420723	427.029144	-45.310387	1405.763916	454.395813	262.158173	1396.231079	371.205383	110.602661	1382.066895	355.979767	116.269173	1655.112305	471.247742	-148.860031	1132.479370	507.726929	321.187103	1123.606934	406.728851	-115.079712	876.442871	394.389648	307.850250	864.784912	386.157440	106.587761	1033.397827	-661.609802	178.571167	853.685120	-632.653076	-20.034376
379.185883	7.839774	937.309204	406.221100	195.846344	930.135010	484.094971	-8.282571	494.666016	528.797546	185.628052	480.932831	501.282288	0.469484	77.031235	574.833374	158.686386	91.390015	427.116913	-45.340153	1405.770752	454.466919	262.144165	1396.267334	371.287292	110.588936	1382.083374	356.034851	116.215157	1655.114746	471.311768	-148.883087	1132.505493	507.818481	321.175751	1123.641479	406.823120	-115.095016	876.453308	394.499634	307.884064	864.803406	386.250580	106.574669	1033.401489	-661.725891	178.568115	853.718628	-632.791748	-20.001078
379.292633	7.880260	937.306274	406.293518	195.846054	930.162903	484.139435	-8.286804	494.691528	528.827942	185.586960	480.898743	501.275696	0.465659	77.041298	574.818115	158.698685	91.403732	427.165527	-45.360184	1405.777466	454.538727	262.134186	1396.299438	371.400299	110.568550	1382.084839	356.074615	116.149254	1655.112427	471.389923	-148.898758	1132.524658	507.920563	321.208069	1123.684570	406.895233	-115.109787	876.473755	394.611725	307.920166	864.836548	386.340851	106.578209	1033.414795	-661.852966	178.571136	853.762207	-632.907227	-20.004604
379.770721	8.173959	937.169312	406.493622	195.975128	930.170410	484.227844	-8.300409	494.642670	528.946289	185.655579	480.929688	501.325684	0.459973	77.033089	574.859924	158.703384	91.424416	427.264191	-45.363811	1405.784058	454.624634	262.126770	1396.316040	371.507751	110.564781	1382.087402	356.131378	116.105873	1655.107788	471.462646	-148.912857	1132.524536	508.026031	321.267517	1123.738037	406.977203	-115.109810	876.466003	394.699982	307.962463	864.858093	386.612457	106.717041	1033.348999	-662.017090	178.549026	853.826599	-633.042114	-19.994446
379.896851	8.140903	937.162842	406.606689	195.940689	930.168213	484.275909	-8.298900	494.618042	529.044250	185.676682	480.953033	501.310028	0.463975	77.011749	574.884277	158.681717	91.416763	427.341705	-45.390846	1405.787109	454.713562	262.116119	1396.353394	371.598694	110.542183	1382.096313	356.189636	116.054703	1655.103516	471.550629	-148.920715	1132.504761	508.295349	321.823517	1123.919556	407.081635	-115.125679	876.449951	394.802338	308.008667	864.934082	386.718079	106.682594	1033.343872	-662.156311	178.536072	853.888672	-633.147156	-19.985394
379.991547	8.128098	937.181702	406.686737	195.944778	930.172485	484.326477	-8.282505	494.627441	529.043213	185.664795	480.943207	501.324188	0.478537	77.007576	574.911377	158.712051	91.391479	427.440033	-45.394630	1405.799194	454.832397	262.105164	1396.391357	371.649261	110.445618	1382.085815	356.267975	116.007332	1655.094604	471.641052	-148.926544	1132.508667	508.353088	321.801666	1123.934448	407.176697	-115.146378	876.480164	394.892334	308.272644	864.901428	386.822723	106.682617	1033.356323	-662.322083	178.522079	853.938660	-633.276550	-19.981958
380.091614	8.095796	937.210938	406.738983	195.956589	930.192810	484.394196	-8.275267	494.628693	529.092529	185.645004	480.933441	501.327911	0.456262	76.984367	574.923584	158.699417	91.379417	427.533234	-45.413868	1405.820679	454.992859	262.044098	1396.260498	371.751221	110.437538	1382.108032	356.341522	115.965004	1655.087280	471.715637	-148.988724	1132.514771	508.457855	321.861755	1123.961426	407.296143	-115.123451	876.476135	394.971924	308.338562	864.943909	386.918121	106.671654	1033.382324	-662.483826	178.500381	853.989258	-633.378662	-20.003252
380.156647	8.095488	937.224854	406.800903	195.946884	930.216064	484.536163	-8.360458	494.649933	529.148376	185.690308	480.944519	501.387634	0.446175	77.000771	574.898926	158.698883	91.370949	427.613525	-45.442814	1405.818115	455.035583	262.081970	1396.474609	371.847412	110.428047	1382.114502	356.395142	115.925278	1655.086304	471.791687	-148.995270	1132.521973	508.510071	321.865967	1123.997559	407.401733	-115.147530	876.476257	395.036163	308.414764	864.974121	387.005585	106.658478	1033.402954	-662.627014	178.510727	854.044434	-633.466797	-20.011230
380.272339	8.056101	937.229980	406.912476	195.937683	930.220337	484.582336	-8.408746	494.696167	529.176758	185.677963	480.923157	501.371460	0.459052	77.004097	574.910645	158.708939	91.354797	427.712799	-45.444157	1405.823730	455.137695	262.050354	1396.485718	371.925049	110.414925	1382.121704	356.469910	115.868507	1655.089844	471.849335	-149.003525	1132.520630	508.595825	321.903046	1124.028809	407.469940	-115.146019	876.496155	395.103943	308.497803	865.007629	387.115112	106.634338	1033.407349	-662.755676	178.519974	854.093933	-633.558105	-20.028017
380.377136	8.041331	937.245911	407.013336	195.935806	930.227478	484.540955	-8.319662	494.660675	529.209534	185.678223	480.925171	501.323792	0.465020	76.982666	574.922424	158.714996	91.367302	427.792603	-45.460438	1405.817627	455.232849	262.019531	1396.519043	372.016022	110.398460	1382.134155	356.543091	115.824715	1655.086182	471.937927	-149.085526	1132.565430	508.487701	321.391479	1123.942749	407.752563	-115.188377	876.328796	395.124847	308.582031	865.026978	387.219971	106.629951	1033.418823	-662.846558	178.520233	854.134460	-633.589355	-20.025984
380.469238	8.044717	937.239807	407.101288	195.929245	930.249512	484.692810	-8.392447	494.683167	529.270142	185.739594	480.960754	501.360382	0.464974	77.005363	574.987732	158.771378	91.382698	427.870087	-45.497475	1405.826050	455.343781	261.983429	1396.552734	372.104492	110.378899	1382.143188	356.613281	115.770020	1655.078979	472.012115	-149.094635	1132.547363	508.553528	321.431580	1123.988037	407.840881	-115.207191	876.309082	395.181030	308.658447	865.067932	387.299561	106.614998	1033.426758	-662.966309	178.452362	854.178833	-633.665466	-20.020300
380.196228	7.736916	937.397217	407.072723	195.835419	930.270020	484.673828	-8.374655	494.712158	529.217346	185.685883	480.949371	501.343475	0.471248	76.991173	574.963745	158.733124	91.364418	427.970917	-45.507671	1405.830200	455.446136	261.964478	1396.572388	372.191956	110.372459	1382.173828	356.698425	115.731728	1655.070068	472.087250	-149.126068	1132.536621	508.780060	322.011902	1124.158447	407.906403	-115.217422	876.323669	395.235291	308.742401	865.147156	387.226257	106.478912	1033.517700	-663.088806	178.447922	854.266235	-633.706116	-19.987431
380.661560	8.037045	937.281128	407.264984	195.928528	930.264099	484.761719	-8.393595	494.669189	529.311523	185.753387	480.951569	501.378418	0.473270	77.002151	574.940735	158.730835	91.379707	428.065765	-45.531765	1405.820801	455.555817	261.945038	1396.625977	372.301086	110.342278	1382.179688	356.784302	115.685211	1655.075073	472.157532	-149.144638	1132.531128	508.678619	321.491455	1124.074463	407.980103	-115.211113	876.320557	395.267944	308.849854	865.174866	387.501434	106.620483	1033.455811	-663.203796	178.499832	854.347534	-633.729187	-19.956268
380.396454	7.726895	937.420776	407.270599	195.841507	930.284180	484.693726	-8.306976	494.692841	529.317444	185.719559	480.915192	501.275116	0.473455	76.976944	574.931824	158.708282	91.363121	428.177673	-45.567074	1405.832520	455.653717	261.920441	1396.646606	372.396088	110.308777	1382.204834	356.869110	115.639000	1655.065186	472.215271	-149.158829	1132.536987	508.730804	321.545471	1124.093872	408.047577	-115.223183	876.314758	395.289612	308.942719	865.220459	387.439941	106.479385	1033.537354	-663.340515	178.479843	854.396179	-633.777039	-19.929434
380.445496	7.742069	937.440063	407.316223	195.827530	930.287354	484.782501	-8.386684	494.726654	529.315735	185.724930	480.895508	501.334717	0.459770	76.995247	574.913940	158.717484	91.334450	428.267120	-45.592377	1405.849243	455.748779	261.899323	1396.672363	372.507599	110.283218	1382.227417	356.947449	115.607613	1655.065918	472.273682	-149.176239	1132.528076	508.818024	321.626038	1124.126221	408.112885	-115.236160	876.330444	395.315308	308.840942	865.317749	387.505188	106.486588	1033.549438	-663.447815	178.515793	854.454285	-633.801575	-19.872332
380.550110	7.732487	937.452148	407.418365	195.852386	930.302368	484.748535	-8.311778	494.678680	529.334961	185.741028	480.898438	501.319855	0.458658	76.974434	574.930664	158.722748	91.337151	428.352753	-45.643448	1405.822021	455.815033	261.849823	1396.697021	372.699493	110.343994	1382.263672	357.031128	115.574074	1655.059814	472.338806	-149.189194	1132.511108	508.871490	321.688232	1124.160156	408.150726	-115.226753	876.317566	395.344971	308.958557	865.358948	387.622803	106.489777	1033.564087	-663.591736	178.557938	854.499573	-633.843201	-19.816866
380.623383	7.781124	937.440308	407.481964	195.865738	930.323547	484.774445	-8.285678	494.653839	529.385010	185.745346	480.893036	501.285767	0.488927	76.944466	574.996460	158.750687	91.334343	428.453918	-45.663258	1405.808838	455.919495	261.836761	1396.727173	372.786041	110.322411	1382.296021	357.118500	115.523788	1655.055420	472.413422	-149.211838	1132.505615	508.919983	321.717834	1124.198730	408.227570	-115.237495	876.298889	395.351410	309.043091	865.425354	387.705353	106.501854	1033.570557	-663.686951	178.635239	854.570068	-633.840576	-19.754234
381.081665	8.079764	937.321838	407.675079	195.953125	930.317383	484.857391	-8.287776	494.608734	529.457581	185.765533	480.927032	501.358887	0.470593	76.941483	575.005981	158.737656	91.332809	428.557648	-45.699490	1405.811035	456.005646	261.803101	1396.747192	372.898285	110.293434	1382.299316	357.216675	115.484406	1655.062988	472.486755	-149.208221	1132.487793	509.153625	322.310120	1124.351807	408.267151	-115.229980	876.306641	395.396576	309.161743	865.523254	387.971649	106.639954	1033.506958	-663.794067	178.655701	854.637329	-633.852112	-19.699032
380.802887	7.783918	937.452026	407.658569	195.838776	930.335510	484.977356	-8.378908	494.688507	529.451538	185.750061	480.896423	501.400635	0.445581	76.945755	574.994141	158.734268	91.327477	428.657684	-45.699310	1405.807861	456.113800	261.794434	1396.779541	372.930481	110.143341	1382.294922	357.316742	115.456154	1655.065918	472.557190	-149.242844	1132.484985	509.218750	322.342682	1124.399658	408.338470	-115.226410	876.304993	395.417053	309.250793	865.561829	387.880524	106.490677	1033.582153	-663.877747	178.702774	854.683777	-633.845093	-19.633051
380.873627	7.818279	937.476746	407.708893	195.876068	930.365417	485.011322	-8.381058	494.682220	529.476135	185.734955	480.909882	501.408997	0.456675	76.957405	575.009949	158.560837	91.336464	428.748871	-45.714737	1405.833496	456.190399	261.770569	1396.803223	373.045288	110.120720	1382.320923	357.398590	115.406792	1655.086792	472.628784	-149.263290	1132.482422	509.246368	322.409119	1124.443115	408.375458	-115.231567	876.321350	395.439880	309.351898	865.605591	387.957611	106.520691	1033.610840	-663.961670	178.763931	854.744873	-633.825928	-19.534565
381.327301	8.126474	937.349365	407.907013	195.951797	930.362427	484.998474	-8.328282	494.654388	529.548035	185.772614	480.906189	501.369415	0.462727	76.969292	574.999695	158.746719	91.319962	428.849213	-45.736671	1405.836426	456.289948	261.737549	1396.847656	373.143738	110.109177	1382.346069	357.486328	115.362724	1655.098999	472.678894	-149.294510	1132.480347	509.282471	322.450226	1124.486694	408.412079	-115.230240	876.324463	395.459198	309.455780	865.646423	388.215851	106.653297	1033.544067	-664.069153	178.846939	854.820740	-633.829834	-19.463285
381.391052	8.140173	937.350403	407.994690	195.957336	930.382690	485.039886	-8.337496	494.650909	529.599548	185.786057	480.881104	501.354370	0.467292	76.975800	574.990356	158.743835	91.299049	428.931091	-45.750343	1405.841309	456.368805	261.720245	1396.887573	373.230042	110.069527	1382.357300	357.572906	115.319588	1655.111816	472.751556	-149.304489	1132.467896	509.325073	322.497345	1124.522217	408.439484	-115.228409	876.332397	395.489716	309.545990	865.699890	388.297485	106.652939	1033.555542	-664.169250	178.893738	854.867493	-633.803528	-19.427023
381.117462	7.830407	937.490112	407.962341	195.840561	930.368958	485.064301	-8.322804	494.676208	529.601868	185.753433	480.857056	501.372894	0.468109	76.938919	574.998230	158.768753	91.302330	429.055878	-45.776802	1405.817505	456.456940	261.704987	1396.912354	373.334534	110.059761	1382.358643	357.685303	115.278603	1655.109497	472.836029	-149.324142	1132.457153	509.186279	321.966980	1124.405884	408.504700	-115.213615	876.320068	395.493683	309.641846	865.712646	388.210114	106.515167	1033.619263	-664.247864	178.955124	854.893738	-633.762146	-19.378483
381.216949	7.884464	937.480652	408.030365	195.841339	930.403259	485.135193	-8.321080	494.655670	529.582825	185.730469	480.841278	501.394897	0.468851	76.929672	574.969482	158.531982	91.312218	429.160645	-45.801121	1405.814697	456.579926	261.674988	1396.952271	373.437073	110.039436	1382.386353	357.790405	115.235214	1655.118164	472.885345	-149.269821	1132.393433	509.225311	321.999207	1124.444092	408.292267	-115.154457	876.476746	395.500336	309.720093	865.770081	388.298401	106.519073	1033.633057	-664.330872	178.989258	854.928101	-633.702393	-19.333397
381.242432	7.880417	937.502319	408.082336	195.860825	930.417725	485.143829	-8.310388	494.655121	529.658386	185.745331	480.870026	501.369476	0.478705	76.919456	575.028381	158.584991	91.307335	429.280548	-45.833649	1405.826782	456.689514	261.631073	1396.980103	373.529419	110.013947	1382.407593	358.010345	115.399445	1655.022217	472.992249	-149.354889	1132.427612	509.282318	322.046539	1124.475830	408.646667	-115.210640	876.287537	395.540466	309.779724	865.812195	388.358307	106.527916	1033.652344	-664.407288	179.024048	854.950623	-633.657288	-19.288597
381.315796	7.868366	937.508972	408.161865	195.832123	930.411255	485.191711	-8.268579	494.632629	529.705078	185.752548	480.854828	501.353058	0.477964	76.914406	575.018433	158.576813	91.300240	429.377747	-45.830711	1405.822144	456.776062	261.618286	1397.011719	373.601013	110.004547	1382.428467	357.994598	115.141327	1655.139526	473.088928	-149.369507	1132.410522	509.489349	322.623230	1124.636597	408.717346	-115.206596	876.277100	395.555542	309.845154	865.894348	388.438324	106.514633	1033.652344	-664.487122	179.053528	854.989624	-633.582581	-19.259422
381.394836	7.902180	937.504333	408.230530	195.830795	930.401123	485.224518	-8.259490	494.655731	529.708191	185.705307	480.863983	501.373108	0.476671	76.926788	575.022339	158.583008	91.289856	429.462524	-45.854282	1405.822266	456.858612	261.599457	1397.035889	373.676422	109.956825	1382.442383	358.094574	115.082642	1655.154175	473.152466	-149.372589	1132.415283	509.533081	322.676575	1124.646484	408.770233	-115.200897	876.277893	395.567993	309.916504	865.929077	388.504303	106.535385	1033.644287	-664.581665	179.112045	855.014587	-633.524597	-19.237015
381.457306	7.918213	937.507385	408.307770	195.817047	930.414490	485.251099	-8.243053	494.641785	529.780212	185.756134	480.865204	501.322357	0.489735	76.914963	575.012024	158.746506	91.266975	429.563751	-45.877445	1405.824585	456.966400	261.576050	1397.068970	373.752930	109.960907	1382.454346	358.179810	115.040009	1655.164917	473.210571	-149.375229	1132.391113	509.548126	322.694916	1124.661377	408.796631	-115.200882	876.291687	395.581268	310.169006	865.901550	388.570618	106.532806	1033.652466	-664.661255	179.163345	855.061890	-633.486145	-19.162920
381.582703	7.944066	937.504028	408.405090	195.831757	930.413513	485.298279	-8.258889	494.675659	529.824036	185.770325	480.844238	501.336945	0.486677	76.917938	575.059204	158.598999	91.283722	429.643127	-45.896362	1405.833984	457.059509	261.558197	1397.099854	373.832611	109.944290	1382.465942	358.283447	114.981224	1655.163940	473.273346	-149.401352	1132.397949	509.450226	322.182068	1124.545654	408.857697	-115.201782	876.286316	395.571747	310.033875	865.951172	388.679688	106.551453	1033.650146	-664.760254	179.193817	855.078918	-633.435303	-19.126331
381.640930	7.962386	937.510620	408.477814	195.837875	930.426941	485.349365	-8.255545	494.649231	529.860901	185.764328	480.862915	501.348389	0.477530	76.919746	575.016785	158.576263	91.266502	429.741119	-45.912518	1405.824219	457.136322	261.529633	1397.108521	373.912842	109.924385	1382.480103	358.402039	114.932365	1655.167236	473.355530	-149.430771	1132.389893	509.500458	322.227509	1124.555176	408.952087	-115.190369	876.280762	395.604797	310.060699	865.976440	388.754089	106.559616	1033.661011	-664.859253	179.268478	855.093567	-633.390076	-19.074785
381.725067	7.969906	937.507751	408.541260	195.835297	930.421143	485.384644	-8.231410	494.634521	529.868347	185.745605	480.841736	501.348816	0.486554	76.907654	575.005615	158.549835	91.266205	429.801117	-45.949635	1405.812134	457.231140	261.489685	1397.132813	374.074066	110.015907	1382.539429	358.516571	114.893219	1655.164917	473.436737	-149.442291	1132.372681	509.565125	322.242584	1124.586914	409.030151	-115.191086	876.256104	395.611786	310.127045	866.011108	388.838776	106.561630	1033.657349	-664.962524	179.354111	855.104187	-633.348877	-19.004843
381.789124	7.999063	937.494141	408.610504	195.812439	930.427246	485.434723	-8.228629	494.637482	529.915161	185.759369	480.839722	501.382690	0.482837	76.884888	575.046021	158.765793	91.243713	429.893616	-45.969818	1405.796265	457.296722	261.457275	1397.140869	374.161499	110.003975	1382.551758	358.622314	114.826347	1655.149902	473.515137	-149.448471	1132.351196	509.607788	322.254303	1124.565674	409.112061	-115.164558	876.225647	395.640533	310.152771	866.033264	388.899628	106.556641	1033.653564	-665.075134	179.379333	855.106750	-633.323669	-18.937178
[truncated: 40 more columns]
