# Supplementary material for: A dyadic stimulus set of audiovisual affective displays for the study of multisensory, emotional, social interactions
Source: Behav Res Methods. 2015 Nov 5;48(4):1285–95. doi: 10.3758/s13428-015-0654-4 (PMC5101291; doi:10.3758/s13428-015-0654-4)
Supplement: Supplementary file 1 — (ZIP 270 MB) [file 13428_2015_654_MOESM1_ESM.zip › supplementary_material_2_stimuli_set_files/D/D01.txt]

355.484222	-105.656372	896.117126	461.709686	24.189230	919.744751	424.989380	-149.535599	505.055084	466.767548	63.028065	524.464111	516.219116	-140.091843	83.065979	554.725220	-20.459881	126.033508	294.778412	-264.215485	1381.731934	431.217743	23.760096	1444.717163	311.496643	-80.716011	1387.453125	329.796875	-132.335480	1690.474365	326.428894	-298.321869	1090.867065	587.862122	39.365227	1199.716553	222.752228	-220.218994	860.024719	527.274353	87.872009	930.449524	400.453369	-52.089539	1006.949707	-555.674133	95.155701	911.544189	-506.819366	-48.560402
356.031403	-104.871872	896.159485	462.662109	24.381756	919.833191	425.219818	-149.236725	505.075409	467.075195	63.534325	524.711304	516.330811	-140.148300	83.060616	553.434875	-19.329428	125.799057	294.189484	-262.877258	1381.953857	432.008362	24.329296	1444.840576	311.808929	-79.497498	1387.530029	329.792114	-130.833405	1690.591919	324.981628	-297.818390	1091.079468	588.699951	39.184570	1199.864624	221.250412	-218.719208	860.400146	528.353699	88.003960	930.592407	400.998260	-51.492897	1007.010376	-555.630493	95.306465	911.575317	-506.878845	-48.511948
356.546051	-103.938713	896.208618	463.557434	24.723921	919.932617	425.551758	-149.197495	505.149872	466.735504	63.930496	524.970703	516.429688	-140.281204	83.053421	551.947754	-18.242865	125.498932	293.509491	-261.495758	1382.114136	432.761871	25.004408	1444.967285	312.034546	-78.259972	1387.640259	329.810486	-129.283096	1690.658691	322.834717	-299.404175	1091.216675	589.600281	39.028774	1200.047485	218.789413	-219.424210	860.740845	529.553711	88.180740	930.741882	401.570770	-50.809624	1007.078613	-555.610596	95.328987	911.569885	-506.966217	-48.468372
357.046722	-103.152313	896.287964	464.510406	25.096691	920.038269	425.780853	-148.834412	505.143860	467.044678	64.298569	525.250427	516.439880	-140.241684	83.070885	550.634460	-17.083956	125.176445	292.924103	-260.053925	1382.379028	433.554810	25.640251	1445.058105	312.291931	-76.961380	1387.758789	329.798096	-127.703194	1690.721558	321.348969	-298.667358	1091.374146	590.466431	38.795578	1200.142334	216.828552	-219.066940	861.043640	530.678223	88.336868	930.825867	402.132416	-50.117825	1007.169434	-555.627258	95.341248	911.565002	-507.045532	-48.461658
357.555237	-102.358406	896.341492	465.489166	25.465971	920.182251	426.045319	-148.516449	505.188507	466.821228	64.545181	525.469604	516.390808	-140.125626	83.053200	549.064941	-15.966179	124.804031	292.270966	-258.569794	1382.576782	434.369659	26.368538	1445.187988	312.593475	-75.647293	1387.879517	329.819427	-126.064163	1690.778320	320.023224	-298.119446	1091.663818	591.376648	38.593685	1200.297241	215.635818	-217.377441	861.384338	532.039429	88.462341	931.009644	402.713715	-49.472912	1007.260986	-555.601440	95.425346	911.571960	-507.117950	-48.445946
358.012268	-101.448669	896.451904	466.379700	25.917564	920.339111	426.246704	-148.206070	505.230377	467.288605	65.133057	525.715942	516.413391	-140.108337	83.056389	547.869995	-14.811349	124.496765	291.657623	-257.079834	1382.776978	435.172729	27.097486	1445.259888	312.921265	-74.292671	1387.984497	329.813568	-124.388016	1690.812256	318.508789	-297.162994	1091.797119	592.283508	38.374008	1200.430542	213.368500	-217.955765	861.587830	533.255066	88.635925	931.161926	403.270996	-48.738049	1007.390198	-555.602661	95.465828	911.581482	-507.208832	-48.387520
358.330627	-100.557243	896.517700	467.220398	26.468323	920.466797	426.424835	-147.795029	505.294434	467.039276	65.595505	525.901550	516.402832	-140.119705	83.048912	546.249023	-13.610043	124.052383	291.064819	-255.531052	1383.014893	435.967438	27.849695	1445.373901	313.240387	-72.917480	1388.050903	329.818054	-122.665611	1690.857544	317.233521	-296.539368	1092.006348	593.210693	38.102417	1200.596313	212.223251	-216.476868	861.855286	534.482117	88.741882	931.322754	403.747955	-47.969257	1007.482910	-555.620361	95.436485	911.564514	-507.295135	-48.417328
358.663269	-99.621002	896.590576	468.185944	27.141529	920.633118	426.626617	-147.423111	505.350708	467.635437	65.971436	526.060974	516.488953	-140.117050	83.082008	545.111755	-12.480619	123.637718	290.446075	-253.989334	1383.190308	436.813568	28.628862	1445.448975	313.544250	-71.536545	1388.139526	329.808319	-120.919876	1690.854004	315.867218	-295.800385	1092.250977	594.210999	37.936714	1200.711548	210.680893	-215.959869	862.138977	535.651550	88.868416	931.421082	404.299988	-47.130257	1007.597412	-555.599792	95.520134	911.587646	-507.375244	-48.391373
358.922028	-98.720947	896.664368	469.008911	27.847795	920.792603	426.794128	-147.011337	505.412476	467.808136	66.313194	526.213501	516.493591	-140.109039	83.083519	543.806824	-11.376209	123.176460	289.821045	-252.422562	1383.378906	437.581085	29.407097	1445.498779	313.888672	-70.136040	1388.220337	329.816315	-119.175369	1690.846924	314.437073	-294.825104	1092.423828	595.076965	37.721447	1200.774170	208.666702	-216.556793	862.287659	536.877258	89.005760	931.526489	404.791809	-46.326614	1007.709534	-555.620728	95.527359	911.578796	-507.497437	-48.369530
359.222382	-97.717651	896.680969	469.707733	28.388794	920.779724	427.034485	-146.645569	505.479095	467.975494	66.512199	526.230713	516.503052	-140.073318	83.056854	542.465576	-10.164489	122.563148	289.274353	-250.782516	1383.564697	438.423492	30.262356	1445.545898	314.243195	-68.736755	1388.219971	329.809021	-117.360245	1690.818237	313.277588	-294.237244	1092.638672	596.043823	37.550114	1200.865723	207.854584	-214.930634	862.506775	538.058289	89.126091	931.580322	405.259949	-45.514980	1007.712830	-555.622131	95.544243	911.566162	-507.581390	-48.357849
359.492035	-96.779190	896.755371	470.387299	28.881222	920.783203	427.163391	-146.271851	505.531860	468.290649	66.984032	526.206238	516.504639	-139.995621	83.081474	541.187195	-9.047943	122.033409	288.725189	-249.100418	1383.760742	439.269897	31.138865	1445.539917	314.596802	-67.274170	1388.228882	329.811646	-115.500870	1690.782593	311.895447	-293.186035	1092.790283	597.087952	37.471924	1200.992798	205.972717	-215.569016	862.608276	539.233215	89.222084	931.604187	405.701569	-44.724045	1007.756958	-555.605713	95.582649	911.551636	-507.669617	-48.364853
359.623352	-95.804733	896.796631	471.009399	29.452299	920.730591	427.299866	-145.953522	505.557831	468.514130	67.297585	526.121033	516.532654	-139.936920	83.124344	539.924927	-7.849557	121.316597	288.141968	-247.448914	1383.903687	440.070984	32.025600	1445.475830	314.982971	-65.776794	1388.238647	329.826599	-113.676239	1690.736816	310.773834	-292.540771	1093.051880	598.002991	37.362213	1200.979980	205.271423	-213.939941	862.773926	540.381042	89.396217	931.638611	406.107117	-43.902786	1007.759216	-555.615051	95.563416	911.536072	-507.756256	-48.386684
359.754517	-94.799530	896.857605	471.578979	30.022812	920.678223	427.445160	-145.583588	505.654144	468.775146	67.590500	526.005249	516.585205	-139.935272	83.157372	538.652344	-6.697078	120.630775	287.614044	-245.718384	1384.052979	440.937500	32.933613	1445.417725	315.409698	-64.264206	1388.208740	329.798920	-111.870964	1690.592896	309.549835	-291.465881	1093.192017	599.013855	37.364624	1200.997681	203.556290	-214.447403	862.862183	541.487366	89.562721	931.602905	406.476532	-43.048759	1007.772461	-555.602356	95.526917	911.507507	-507.811646	-48.412876
359.782043	-93.935593	896.890137	472.150635	30.574997	920.530823	427.692383	-145.176880	505.803009	469.226349	67.649376	525.787659	516.650635	-139.905579	83.187195	537.535645	-5.537583	119.725533	287.119049	-243.996399	1384.128296	441.808868	33.934147	1445.289673	315.866760	-62.765705	1388.169312	329.908081	-109.831985	1690.553467	308.455200	-290.476563	1093.350708	600.049072	37.534100	1201.021484	202.462646	-213.935471	862.949219	542.445068	89.765808	931.564453	406.841858	-42.246544	1007.731140	-555.604004	95.529640	911.493469	-507.892792	-48.424225
359.814209	-92.903969	896.912109	472.557800	31.167929	920.344910	427.788361	-144.674850	505.889618	469.703308	67.840675	525.559692	516.620239	-139.781342	83.209976	536.569580	-4.401233	118.822350	286.701263	-242.215912	1384.247437	442.710388	34.922867	1445.173584	316.302917	-61.266312	1388.094971	329.932861	-107.978966	1690.336670	307.546753	-289.709839	1093.542358	600.918823	37.473473	1200.857178	202.063553	-212.142639	863.025574	543.486694	89.963135	931.395752	407.167358	-41.377316	1007.664917	-555.575562	95.579041	911.499390	-507.980835	-48.381493
359.695251	-91.843491	896.917419	472.983795	31.800200	920.074158	427.954163	-144.159790	506.001099	470.142487	67.811600	525.204346	516.770447	-139.870804	83.254784	535.466980	-3.229970	117.797829	286.319458	-240.440491	1384.316284	443.612183	35.973953	1444.963257	316.840668	-59.737225	1387.987915	329.977936	-106.047302	1690.183838	306.449249	-288.535095	1093.628052	601.822632	37.576462	1200.677246	200.501297	-212.648026	862.997681	544.392822	90.205368	931.191467	407.469116	-40.446453	1007.554565	-555.561035	95.632004	911.483276	-508.077637	-48.380413
359.635803	-90.797104	896.880798	473.353394	32.437382	919.743042	428.005707	-143.681107	506.038940	470.743896	67.649170	524.694519	516.797363	-139.795883	83.260948	534.396790	-2.030417	116.623779	286.008087	-238.643082	1384.299561	444.589844	37.048943	1444.741333	317.439514	-58.180450	1387.833374	330.068939	-104.125015	1689.946167	305.514191	-287.467712	1093.640503	602.820679	37.818096	1200.463257	199.608154	-212.060852	862.938782	545.357239	90.393089	930.907349	407.798889	-39.537064	1007.393250	-555.560364	95.670799	911.459412	-508.174103	-48.368572
359.447662	-89.728462	896.880859	473.681244	33.132069	919.380066	428.022125	-143.279541	506.116730	471.490814	67.442780	524.135620	516.787842	-139.790527	83.282036	533.532104	-0.856548	115.433975	285.772949	-236.778000	1384.273682	445.548828	38.203228	1444.466309	318.022461	-56.618671	1387.650024	330.211700	-102.106575	1689.641113	304.673431	-286.455170	1093.670776	603.658142	38.077114	1200.119629	198.803925	-211.346710	862.807434	546.229797	90.601501	930.567444	408.067841	-38.547943	1007.240234	-555.523926	95.727905	911.446045	-508.250061	-48.333157
359.223541	-88.683250	896.818176	473.937195	33.791828	918.919250	427.954987	-142.958237	506.171631	472.248016	67.133057	523.583740	516.867737	-139.844666	83.324936	532.811096	0.354016	114.153038	285.576721	-234.975967	1384.152222	446.572449	39.345745	1444.162354	318.727173	-55.005692	1387.403198	330.347839	-100.106964	1689.348145	303.863770	-285.410706	1093.629517	604.616394	38.469910	1199.800903	198.081207	-210.605606	862.681824	547.154602	90.813370	930.154419	408.282776	-37.564152	1007.008850	-555.507935	95.810013	911.443542	-508.349670	-48.336052
358.928741	-87.550392	896.806824	474.122620	34.544258	918.496887	427.791748	-142.519669	506.235016	473.177429	66.869293	522.960632	516.848816	-139.828293	83.358047	531.980652	1.538798	112.790321	285.554993	-233.101028	1384.034424	447.670685	40.561024	1443.830444	319.438202	-53.401745	1387.156738	330.568329	-98.045227	1688.927856	303.119385	-284.271271	1093.560181	605.525085	38.933716	1199.367310	197.415405	-209.869659	862.490967	547.948120	91.085304	929.666443	408.459167	-36.510059	1006.822388	-555.462952	95.890678	911.448181	-508.429230	-48.296730
358.568542	-86.429985	896.714783	474.290497	35.313835	917.942078	427.483582	-142.004150	506.249359	474.203674	66.492203	522.328430	516.838318	-139.736664	83.407410	531.188843	2.696595	111.358917	285.603241	-231.234970	1383.851685	448.790924	41.782082	1443.436401	320.278656	-51.769333	1386.930420	330.737549	-96.050331	1688.582031	302.508087	-283.141968	1093.413818	606.329834	39.413017	1198.819092	196.846970	-209.028671	862.237244	548.713989	91.354820	929.101074	408.625763	-35.437572	1006.532776	-555.418152	95.984917	911.440125	-508.516083	-48.274380
358.063507	-85.241219	896.603577	474.323334	36.079403	917.350830	427.206512	-141.514847	506.262238	475.303558	66.019051	521.561768	516.837585	-139.707245	83.432663	530.477051	3.809649	109.876503	285.760620	-229.379272	1383.653442	449.976257	43.066113	1443.015625	321.110962	-50.138985	1386.685425	331.011139	-93.884392	1688.291382	301.906952	-282.000885	1093.308594	607.302551	40.122860	1198.296265	196.345749	-208.174423	862.010437	549.488342	91.608353	928.459839	408.670380	-34.342518	1006.214844	-555.381531	96.057487	911.443176	-508.590179	-48.261547
357.762695	-84.242073	896.585754	474.556854	36.750496	916.846375	426.933350	-141.181244	506.275208	476.678436	65.509132	520.829346	516.919800	-139.796356	83.495346	529.890320	4.728878	108.338921	286.052795	-227.552032	1383.415161	451.289124	44.373745	1442.561646	322.048340	-48.493546	1386.453003	331.257813	-91.827248	1687.936523	301.507477	-280.917206	1093.109009	608.132629	40.793064	1197.598755	196.457520	-206.257965	861.736328	550.212097	91.921394	927.727417	408.753571	-33.220428	1005.990356	-555.322876	96.112862	911.444946	-508.655609	-48.237629
357.113220	-82.933327	896.361023	474.511505	37.653320	916.150391	426.441467	-140.470810	506.213104	477.837921	65.042618	519.966919	516.928406	-139.740234	83.536392	529.326660	5.480365	106.868271	286.501678	-225.691742	1383.242798	452.611389	45.692989	1442.119873	323.012939	-46.844223	1386.228516	331.618408	-89.661850	1687.640381	301.161682	-279.653595	1092.916382	609.040100	41.631367	1196.851929	196.138474	-205.272934	861.448975	550.933655	92.254181	926.940674	408.741302	-32.052670	1005.560303	-555.300232	96.152618	911.418030	-508.769775	-48.231571
356.610199	-81.777679	896.334839	474.526886	38.328724	915.569885	426.125916	-140.023605	506.212921	479.153168	64.490761	519.140198	516.993774	-139.792923	83.584976	528.862122	5.671410	105.619736	286.989014	-223.882828	1382.988770	453.989014	47.037243	1441.627441	323.991913	-45.187588	1386.009644	332.026215	-87.448601	1687.344727	300.766693	-278.068420	1092.659546	609.960083	42.512310	1196.111694	195.196198	-205.493637	861.156006	551.685547	92.587578	926.050659	408.654724	-30.846474	1005.295166	-555.269104	96.240288	911.392578	-508.863068	-48.184246
355.983002	-80.563065	896.183228	474.534180	39.144188	914.871643	425.621735	-139.450424	506.201630	480.235168	63.994453	518.249756	516.995422	-139.789520	83.683998	528.655273	5.273963	104.594002	287.587799	-222.149841	1382.758057	455.412262	48.396374	1441.104126	325.013733	-43.520531	1385.803345	332.595093	-85.105621	1687.083496	300.591370	-276.608856	1092.469604	610.844666	43.454342	1195.224854	194.958221	-204.559402	860.901978	552.358337	92.973389	925.085144	408.577332	-29.607521	1004.906433	-555.224365	96.280220	911.370178	-508.960205	-48.138897
355.367523	-79.220039	896.027710	474.513306	40.013081	914.213135	425.153351	-138.815674	506.206451	481.314209	63.506428	517.436096	516.967651	-139.736465	83.737312	528.543701	4.740438	103.570145	288.246704	-220.400253	1382.572632	456.811798	49.824306	1440.618408	326.110748	-41.817204	1385.625732	333.066681	-82.932838	1686.847900	300.585449	-275.107666	1092.356201	611.678833	44.481949	1194.389404	194.794144	-203.490631	860.699036	553.007324	93.382721	924.135132	408.473999	-28.303858	1004.531128	-555.197144	96.293732	911.327148	-509.016235	-48.138733
354.704834	-77.812370	895.955383	474.507385	40.923626	913.612610	424.723663	-138.289200	506.252502	482.247223	62.948429	516.720276	517.026001	-139.853683	83.832657	528.645874	3.919121	102.676033	289.051941	-218.659134	1382.454102	458.476563	51.181366	1440.094604	327.187775	-40.099922	1385.463257	333.721375	-80.617462	1686.661499	300.692352	-273.491913	1092.227417	612.581848	45.593224	1193.534668	194.774139	-202.448624	860.570313	553.629333	93.874817	923.148193	408.366547	-26.936958	1004.227173	-555.145325	96.386971	911.322693	-509.093506	-48.116512
354.077148	-76.351379	895.813477	474.579407	41.843407	912.964722	424.092499	-137.588104	506.236847	483.086548	62.232250	515.934387	516.947937	-139.858063	83.919411	528.469971	3.145186	101.735657	289.859039	-216.953049	1382.374023	459.949310	52.604271	1439.575806	328.289673	-38.392330	1385.312500	334.473480	-78.263748	1686.516235	300.968414	-271.825104	1092.211426	613.429138	46.698570	1192.671143	194.827332	-201.246429	860.480103	554.255371	94.382347	922.159241	408.276031	-25.518253	1003.863098	-555.078857	96.467972	911.313049	-509.159058	-48.043316
353.438141	-74.841499	895.702148	474.602173	42.770889	912.310913	423.541992	-137.078491	506.220490	483.925537	61.370285	515.227478	516.996216	-140.069824	84.026543	528.328125	2.536990	100.776329	290.696289	-215.177750	1382.323364	461.411011	54.074081	1439.065186	329.412567	-36.663780	1385.175781	335.295380	-75.869911	1686.377686	301.468353	-270.290833	1092.245605	614.149658	47.841316	1191.703491	195.573929	-199.033035	860.455444	554.868774	95.035988	921.161133	408.207916	-24.099195	1003.511230	-555.030762	96.546303	911.294800	-509.235229	-48.005871
352.888214	-73.228706	895.562073	474.713654	43.840054	911.713379	422.886169	-136.353516	506.176697	484.733002	60.552361	514.645081	516.955811	-140.099976	84.086792	528.384705	1.942338	99.839684	291.566040	-213.408417	1382.274902	462.897827	55.561794	1438.589600	330.577209	-34.877163	1385.029053	336.308472	-73.456413	1686.258545	301.962982	-268.333313	1092.233765	614.906128	48.995960	1190.787598	195.364914	-198.611374	860.490906	555.406860	95.851807	920.196655	408.194977	-22.592173	1003.167603	-554.978394	96.616531	911.282959	-509.317902	-47.948563
352.391968	-71.461891	895.445129	474.939301	45.105457	911.242615	422.321655	-135.742035	506.127777	484.923187	59.580563	514.042969	516.980774	-140.243607	84.252800	528.125183	1.547384	98.829697	292.418945	-211.650650	1382.309326	464.400452	57.076645	1438.126465	331.742157	-33.111641	1384.961426	337.408936	-71.032639	1686.164551	302.620514	-266.518311	1092.323730	615.641296	50.217514	1189.856445	195.793030	-197.249023	860.577332	555.914368	96.744255	919.310425	408.200806	-20.924286	1002.893494	-554.917358	96.723778	911.272034	-509.376831	-47.884163
351.825378	-69.884956	895.358276	474.934387	45.989712	910.596558	421.729492	-134.963120	506.137634	485.858734	58.445019	513.412292	517.030396	-140.411667	84.379028	528.233032	1.150624	97.893456	293.252502	-209.802124	1382.308838	465.953033	58.550980	1437.682617	332.910797	-31.287455	1384.828735	338.618835	-68.553970	1686.097656	303.555847	-264.985565	1092.514526	616.369446	51.451714	1188.957520	196.972183	-194.697296	860.684326	556.474365	97.836960	918.397766	408.121674	-19.456398	1002.556396	-554.854858	96.834610	911.262634	-509.437439	-47.827679
351.233368	-68.153549	895.240601	474.965515	47.107899	910.003662	421.243744	-134.377640	506.178406	486.049652	57.510094	512.890198	516.748230	-140.005371	84.426598	527.918823	0.865126	96.959084	294.095551	-207.926788	1382.411621	467.507080	60.056709	1437.222656	334.099976	-29.447641	1384.812012	339.930389	-66.069740	1686.048828	304.488281	-263.151886	1092.608643	617.075195	52.643143	1188.022827	197.731125	-193.008957	860.818298	556.962830	98.951973	917.531250	408.062988	-17.873600	1002.224365	-554.794800	96.930931	911.237366	-509.504822	-47.765049
350.714478	-66.423882	895.131042	474.982391	48.296021	909.482666	420.738068	-133.499176	506.245453	486.388580	56.595024	512.413147	517.004272	-140.457352	84.590691	527.787354	0.436432	96.061653	294.894653	-205.989151	1382.434448	469.151581	61.598522	1436.795044	335.310486	-27.578749	1384.783447	341.319885	-63.560299	1686.025146	305.382477	-261.121002	1092.778564	617.853394	53.911720	1187.060425	198.074081	-192.259003	860.978699	557.426697	100.153465	916.711914	407.992828	-16.267107	1001.928833	-554.736328	97.027557	911.218018	-509.569794	-47.699677
350.109894	-64.684486	895.065674	474.894989	49.488693	908.962891	420.367737	-132.864716	506.339813	486.624329	55.642357	511.937012	517.049011	-140.537491	84.727280	527.654114	0.067380	95.197701	295.722656	-204.039093	1382.532593	470.824249	63.132099	1436.350708	336.549377	-25.640867	1384.781616	342.783142	-61.038582	1686.024658	306.473114	-259.292389	1092.991089	618.597473	55.161194	1186.136230	199.095093	-190.512283	861.116272	557.807983	101.445404	915.841797	407.860962	-14.653577	1001.657043	-554.682861	97.100632	911.218994	-509.619110	-47.633495
349.425262	-62.876484	894.919983	474.747437	50.814453	908.353088	419.954834	-131.969070	506.440063	486.882446	54.898808	511.520386	517.003967	-140.486572	84.824524	527.509033	-0.225315	94.408539	296.479065	-202.016983	1382.672363	472.540314	64.671547	1435.909058	337.805084	-23.709269	1384.798828	344.350739	-58.505219	1686.083984	307.603607	-257.507172	1093.226563	619.480286	56.421833	1185.235962	200.255630	-188.643539	861.334961	558.176697	102.708496	915.005981	407.742645	-13.018366	1001.297485	-554.655884	97.166267	911.190613	-509.696991	-47.576691
348.843170	-61.154446	894.871460	474.652191	52.056740	907.912659	419.786896	-131.311920	506.588593	487.634888	54.089298	511.130493	517.042603	-140.530121	84.945107	527.621948	-0.499341	93.719772	297.305328	-199.964890	1382.844849	474.311676	66.228882	1435.484497	339.112488	-21.731791	1384.817505	345.956299	-55.982742	1686.116821	308.824432	-255.691299	1093.486694	620.281921	57.679451	1184.276123	201.524231	-186.711136	861.515930	558.417297	104.081963	914.197083	407.582886	-11.402843	1001.069946	-554.621338	97.231613	911.188843	-509.752258	-47.569157
348.201355	-59.299446	894.904175	474.660797	53.685852	907.671570	419.513153	-130.361420	506.698853	487.691986	53.655289	510.860016	517.010681	-140.411194	85.007637	527.384399	-0.617229	92.984871	298.016785	-197.864120	1383.023438	476.071350	67.779427	1435.051392	340.408997	-19.714098	1384.855835	347.650635	-53.439472	1686.176880	310.123291	-254.074051	1093.860474	621.201782	58.928303	1183.299805	203.447632	-183.644089	861.779358	558.605713	105.506737	913.377441	407.446686	-9.612089	1000.976440	-554.575195	97.328712	911.171509	-509.814667	-47.504211
347.603394	-57.552254	894.909424	474.572113	55.011726	907.289612	419.406311	-129.463898	506.802948	488.607605	53.240025	510.575745	517.008545	-140.315292	85.085999	527.707764	-0.875032	92.468262	298.772888	-195.762161	1383.263550	477.923553	69.362144	1434.574463	341.728241	-17.699322	1384.920532	349.375793	-50.890682	1686.261963	311.404175	-252.291687	1094.193604	622.148254	60.227524	1182.352905	205.004318	-181.497833	861.983521	558.719971	106.895775	912.562378	407.280090	-7.941188	1000.804077	-554.548279	97.438423	911.142639	-509.897919	-47.459576
347.042297	-55.840107	894.885376	474.517212	56.344810	906.951111	419.292267	-128.636688	506.933044	488.758850	53.149254	510.321655	516.762207	-139.754669	85.061806	527.596008	-0.913336	91.954811	299.394043	-193.575699	1383.455322	479.782104	71.011017	1434.128296	343.052277	-15.603437	1384.990601	351.185913	-48.341885	1686.338379	312.668884	-250.131989	1094.523804	623.051453	61.555199	1181.276001	205.990402	-180.501755	862.229858	558.759888	108.387138	911.784546	407.114838	-6.308049	1000.635498	-554.495483	97.595490	911.113525	-509.980164	-47.365517
346.462646	-54.105274	894.960144	474.388275	57.637787	906.626343	419.131104	-127.653252	507.118439	489.764282	53.125698	510.184357	516.765076	-139.663406	85.164986	527.858704	-1.036011	91.643234	300.032654	-191.384949	1383.714966	481.668732	72.589012	1433.691895	344.368073	-13.558867	1385.090210	353.066467	-45.788765	1686.426025	313.998535	-248.245346	1094.994263	624.017395	62.870010	1180.286011	207.663437	-178.427094	862.483704	558.673767	109.965477	911.066528	406.938568	-4.654159	1000.526001	-554.398438	97.732475	911.094116	-509.980865	-47.299652
345.987610	-52.377193	895.000122	474.297455	58.905571	906.328430	419.088226	-126.786736	507.313965	490.238281	53.355904	510.104431	517.019836	-140.016510	85.315109	527.804565	-1.013878	91.390823	300.625000	-189.090164	1384.079712	483.588043	74.277687	1433.290527	345.731323	-11.407640	1385.228149	354.997253	-43.242821	1686.564697	315.431305	-246.525406	1095.508301	624.935852	64.214546	1179.278809	210.011124	-175.179398	862.806335	558.528809	111.518433	910.383118	406.790527	-3.024799	1000.409973	-554.311340	97.845848	911.059509	-510.012115	-47.253922
345.515900	-50.711300	895.105957	474.209503	60.123638	906.130066	419.033386	-125.826332	507.437469	490.609375	53.715332	510.035919	517.048950	-139.922287	85.433083	527.801270	-0.958103	91.226456	301.183594	-186.818436	1384.473145	485.509705	75.947128	1432.914185	347.060242	-9.326298	1385.422241	357.003510	-40.694603	1686.746582	316.723511	-244.435822	1096.059204	625.825073	65.518127	1178.291870	211.374268	-173.910187	863.171265	558.258850	113.143463	909.709778	406.638306	-1.472159	1000.374878	-554.224609	97.987267	911.062500	-510.044525	-47.165501
345.202545	-49.010220	895.196472	474.188568	61.329292	905.946838	418.825165	-124.504616	507.507080	491.074921	54.095444	509.942474	516.755188	-139.266144	85.458580	527.854553	-0.905335	91.122849	301.682129	-184.517532	1384.965698	487.454437	77.281998	1432.517090	348.397156	-7.162349	1385.611694	359.084656	-38.079765	1686.910889	318.098724	-242.423645	1096.706665	626.774902	66.793610	1177.208374	213.353149	-171.728333	863.552368	557.803894	114.784126	909.040405	406.553619	0.112107	1000.339172	-554.129089	98.114845	911.053284	-510.071686	-47.068817
344.628845	-47.337147	895.378967	474.101471	62.490292	905.795105	418.709778	-123.504967	507.644073	491.605774	54.718719	509.834991	516.992859	-139.544006	85.627563	528.000549	-0.832532	91.063072	301.821747	-182.140762	1385.237671	489.333771	79.151199	1432.081421	349.727264	-5.009011	1385.852295	361.122711	-35.517277	1687.106201	319.520355	-240.351883	1097.404907	627.525208	68.005875	1176.213013	215.492996	-169.384888	863.896057	557.324097	116.636993	908.451477	406.367096	1.647774	1000.366089	-554.044373	98.261757	911.045471	-510.080750	-46.958530
344.334076	-45.661114	895.491638	474.112610	63.749271	905.667847	418.492096	-122.410950	507.700623	492.157715	55.355869	509.780487	516.798157	-139.036530	85.659317	528.173828	-0.792721	91.037842	302.248413	-179.782578	1385.711914	491.247528	80.691353	1431.606934	351.046356	-2.878686	1386.075928	363.303833	-33.000168	1687.367676	320.975983	-238.308487	1098.109863	628.254456	69.095947	1175.048096	217.706543	-167.037079	864.278137	556.690430	118.685997	907.980225	406.307739	3.221248	1000.367493	-553.988098	98.353477	910.992065	-510.131897	-46.879639
344.147675	-44.003395	895.619141	474.167603	65.000099	905.567261	418.417358	-121.416679	507.817230	492.695465	56.078346	509.698181	516.818115	-138.925461	85.742729	528.270569	-0.712683	91.009964	302.652924	-177.446457	1386.241211	493.252167	81.861008	1431.126465	352.351074	-0.739026	1386.302734	365.442108	-30.476681	1687.584351	322.534760	-236.418076	1098.912964	629.087524	70.213142	1174.011108	220.595734	-163.688416	864.679565	556.100403	120.927032	907.509155	406.336090	4.756202	1000.388306	-553.896973	98.506081	910.975891	-510.138641	-46.788563
344.307434	-42.393425	895.646179	474.398132	66.371033	905.504517	418.241669	-120.489059	507.832825	493.290924	56.787178	509.524292	517.080627	-139.313171	85.932640	528.446472	-0.695380	90.975891	303.014252	-175.076767	1386.807617	495.208038	83.296638	1430.711426	353.658478	1.410197	1386.561523	367.529114	-27.911217	1687.823975	323.936218	-234.048813	1099.714111	629.642517	71.175674	1172.840210	222.441345	-162.169052	865.110840	555.518005	123.327576	907.108704	406.541901	6.305155	1000.374146	-553.819946	98.651756	910.956665	-510.145020	-46.681297
344.139069	-40.726578	895.744141	474.490387	67.787651	905.400146	418.061035	-119.435516	507.916351	493.755463	57.563507	509.403198	516.845886	-138.810425	85.974228	528.480530	-0.646115	90.934105	303.335571	-172.683929	1387.438599	497.175385	84.744286	1430.239746	355.004028	3.579762	1386.807861	369.756195	-25.445684	1688.029541	325.558624	-232.000381	1100.630981	630.205322	72.091270	1171.743774	225.444641	-158.763535	865.544189	554.961487	125.860268	906.625061	406.621033	7.885358	1000.376343	-553.716797	98.734772	910.947693	-510.151184	-46.611301
343.845612	-39.079475	895.896362	474.507690	69.149689	905.271179	417.869781	-118.504097	507.997192	493.880890	58.210648	509.278778	516.864136	-138.744507	86.092087	528.403748	-0.559562	90.834587	303.607788	-170.277069	1388.027588	499.166748	86.175774	1429.741577	356.297668	5.702105	1387.032837	371.964081	-22.905811	1688.271729	327.006256	-229.604294	1101.483032	630.586487	73.006279	1170.565796	227.512665	-157.210220	865.985291	554.427063	128.561020	906.149414	406.609009	9.489116	1000.396851	-553.623108	98.836212	910.935913	-510.140839	-46.521538
343.705536	-37.486671	895.941284	474.627808	70.634682	905.120667	417.620758	-117.354462	508.029846	494.276001	58.923931	509.239044	516.862549	-138.627853	86.250984	528.478394	-0.518924	90.772659	303.904633	-167.847321	1388.665039	501.193848	87.519768	1429.233154	357.645416	7.885077	1387.265259	374.056366	-20.383579	1688.458252	328.568848	-227.281906	1102.439087	631.032349	74.000435	1169.447388	230.124817	-154.743698	866.392029	554.005432	131.239380	905.641785	406.699768	11.086659	1000.349854	-553.530823	98.943092	910.935852	-510.148376	-46.429245
343.802429	-35.911743	895.973267	474.856720	72.105911	904.985535	417.551208	-116.509109	508.071838	494.788116	59.514923	509.135498	516.923706	-138.683838	86.409447	528.551697	-0.459604	90.677284	304.189728	-165.393448	1389.315430	503.199036	88.902290	1428.681152	358.994537	10.052526	1387.461792	376.318085	-17.958134	1688.597412	330.201172	-225.120789	1103.379517	631.357788	75.037575	1168.208740	233.325958	-151.241638	866.847290	553.631470	134.074860	905.140137	406.928253	12.681878	1000.303833	-553.405457	99.099205	910.939453	-510.103882	-46.298119
343.845093	-34.335697	895.967712	475.029114	73.580612	904.779053	417.306854	-115.480347	508.053070	494.963135	59.908279	509.090118	516.916565	-138.593140	86.505318	528.523193	-0.386012	90.535530	304.453033	-162.957748	1389.901489	505.237488	90.241653	1428.089722	360.334442	12.166478	1387.604980	378.470856	-15.479912	1688.738281	331.691528	-222.529282	1104.288574	631.619080	76.143745	1166.890747	235.448502	-149.561493	867.251770	553.119568	136.961349	904.449463	407.104126	14.307211	1000.204773	-553.304626	99.268158	910.925354	-510.088013	-46.168713
344.036469	-32.743233	895.951782	475.274506	75.168724	904.574463	417.262817	-114.640205	508.082123	494.630402	60.413074	508.995361	516.946472	-138.605423	86.646973	528.240234	-0.294683	90.341026	304.723328	-160.513885	1390.533813	507.300018	91.610405	1427.435425	361.719788	14.337706	1387.734741	380.487457	-12.916861	1688.857178	333.210327	-220.059387	1105.154297	631.881958	77.424652	1165.610840	238.084366	-146.992294	867.632507	552.616821	139.839233	903.649292	407.412842	15.962729	1000.100037	-553.229248	99.435898	910.896179	-510.098633	-46.035995
344.266327	-31.095451	895.925293	475.507111	76.736511	904.387268	417.187836	-113.733437	508.024170	495.377197	60.824055	508.968384	517.177795	-138.956696	86.803650	528.431763	-0.313520	90.271103	305.070465	-158.069870	1391.148315	509.334137	92.907738	1426.780518	363.078644	16.484863	1387.859375	382.579773	-10.466057	1688.967529	334.728821	-217.614029	1106.085083	632.116577	78.782593	1164.174683	240.742447	-144.378006	868.024658	552.003174	142.544708	902.852966	407.697632	17.649843	999.998474	-553.130615	99.593376	910.870850	-510.084167	-45.928814
344.571716	-29.580406	895.902527	475.819702	78.240395	904.186157	416.732941	-113.120140	507.782867	496.072266	61.116661	508.938019	516.996277	-138.554977	86.898132	528.455933	-0.322952	90.173904	305.361877	-155.688248	1391.762939	511.393097	94.171104	1426.122803	364.455292	18.574623	1387.984009	384.650604	-8.060907	1689.056763	336.197601	-215.083954	1106.948608	632.361389	80.223488	1162.755249	243.345337	-141.741928	868.384949	551.361572	145.059769	902.043091	408.077148	19.237770	999.892090	-553.061035	99.750153	910.870911	-510.193024	-45.944740
344.579865	-27.919380	895.967773	476.027679	79.822525	903.998413	416.646637	-112.037247	507.798828	496.971558	61.390591	509.008362	516.986023	-138.354233	86.931015	528.610413	-0.343953	90.118706	305.706055	-153.244247	1392.374146	513.424011	95.486206	1425.431763	365.830566	20.690279	1388.097168	386.766998	-5.633121	1689.148926	337.643890	-212.569717	1107.840332	632.513306	81.704109	1161.276855	246.097931	-139.335724	868.750916	550.728394	147.849915	901.085938	408.305908	20.946215	999.837769	-552.943848	99.878822	910.842773	-510.110657	-45.754238
344.706207	-26.386091	896.046570	476.308289	81.390900	903.827576	416.622559	-111.002235	507.793304	498.099457	61.643097	509.036072	517.032776	-138.265579	86.985832	528.729980	-0.334560	90.022522	306.074463	-150.894180	1393.031250	515.434814	96.743927	1424.683960	367.232483	22.796207	1388.147095	388.686829	-3.225014	1689.195068	339.036469	-209.953857	1108.664795	632.647461	83.233612	1159.852783	248.689667	-136.748001	869.118469	550.048157	150.500351	900.168152	408.616119	22.601980	999.799011	-552.877869	100.018379	910.797974	-510.112305	-45.639477
345.094574	-24.839342	896.054565	476.676788	82.917953	903.630493	416.530853	-109.842278	507.717194	498.750275	61.938759	509.081390	517.078979	-138.148621	87.045609	528.641479	-0.273902	89.886986	306.454559	-148.565781	1393.661621	517.444214	98.072182	1423.939209	368.575134	24.872622	1388.264893	390.599182	-0.889759	1689.301514	340.517639	-207.572876	1109.610962	632.717651	84.733826	1158.386475	251.945236	-133.267761	869.423340	549.294067	153.215698	899.362488	409.063721	24.242804	999.710815	-552.798584	100.185059	910.773010	-510.115631	-45.480251
345.575928	-23.371284	896.102844	477.095642	84.386505	903.458313	416.422455	-108.850510	507.594910	499.518494	62.322990	509.104004	517.077820	-138.014557	87.074402	528.700134	-0.237861	89.808395	306.852722	-146.210205	1394.327759	519.326050	99.411858	1423.208008	369.887177	26.950918	1388.362793	392.550781	1.527317	1689.288086	341.833618	-204.666275	1110.448730	632.765442	86.263290	1156.989380	253.903488	-131.827255	869.793945	548.536987	155.907349	898.670776	409.574799	25.839504	999.656006	-552.708679	100.304008	910.745300	-510.097504	-45.346973
345.932739	-21.861280	896.172363	477.429901	85.866402	903.285400	416.248108	-107.733353	507.464600	500.247040	62.748363	509.079407	517.118896	-137.850296	87.120659	528.734558	-0.161162	89.711739	307.253845	-143.862671	1395.085938	521.140076	100.712074	1422.490356	371.175507	29.037497	1388.448242	394.414886	3.878560	1689.355103	343.271515	-201.857574	1111.368652	632.705200	87.696861	1155.592407	256.272308	-129.452286	870.213806	547.644775	158.833008	897.910889	409.999115	27.460880	999.611511	-552.616760	100.437630	910.719299	-510.063873	-45.198849
346.792511	-20.482914	896.165344	477.989014	87.395233	903.145142	416.116516	-106.688789	507.325073	501.037781	63.258804	509.019104	517.138306	-137.739517	87.230667	528.884338	-0.132467	89.656952	307.672119	-141.563049	1395.806763	522.901428	102.064926	1421.867798	372.409790	31.084383	1388.528442	396.225677	6.139584	1689.387329	344.803314	-198.926208	1112.321655	632.611084	89.162613	1154.301758	258.504822	-127.117584	870.710999	546.740967	161.697281	897.296021	410.752869	28.985367	999.541809	-552.515808	100.602341	910.729858	-510.011078	-45.058098
346.934692	-18.891674	896.282410	478.302673	88.877289	903.001953	415.892334	-105.417786	507.140320	501.688904	63.901855	508.960205	517.295776	-137.961777	87.404091	528.934509	-0.035391	89.573730	308.128693	-139.293945	1396.518188	524.666809	103.369202	1421.298340	373.603882	33.105305	1388.635986	397.971039	8.412039	1689.419189	346.427887	-196.121506	1113.339966	632.512695	90.560814	1153.114136	261.210815	-123.888763	871.264648	545.787659	164.524780	896.793945	411.097534	30.618580	999.534912	-552.420593	100.706429	910.710083	-509.977631	-44.918247
347.727081	-17.571930	896.270691	478.815491	90.287468	902.845520	415.701141	-104.400047	507.052368	502.433502	64.463890	508.897888	517.049683	-137.400955	87.453598	529.101563	0.028733	89.527901	308.619751	-137.066223	1397.248535	526.331970	104.687370	1420.733887	374.792877	35.101658	1388.717285	399.688171	10.683331	1689.473145	348.011078	-192.890701	1114.246948	632.417542	91.925293	1152.062866	262.743896	-122.500122	871.854065	544.842712	167.373123	896.405212	411.774506	32.087425	999.455627	-552.346130	100.852737	910.703796	-509.945190	-44.788074
347.817322	-16.038439	896.376221	479.094269	91.743851	902.700378	415.526459	-103.237846	507.060822	503.148102	65.211700	508.903687	517.283508	-137.715408	87.727036	529.216003	0.144395	89.447884	309.154541	-134.799332	1398.034180	527.954407	106.045647	1420.212036	376.007568	37.100178	1388.795044	401.338287	12.956757	1689.513672	349.614624	-189.830124	1115.278198	632.266418	93.329140	1150.992065	264.726166	-120.156662	872.510315	543.874023	170.248734	896.125244	412.090027	33.654373	999.440796	-552.269775	100.979988	910.682068	-509.939789	-44.648266
348.362885	-14.671431	896.506104	479.592804	93.107414	902.601807	415.370697	-102.154305	507.106750	503.890045	65.837433	508.811371	517.251526	-137.582565	87.927734	529.379883	0.249369	89.404030	309.756287	-132.585648	1398.750732	529.595215	107.452843	1419.777710	377.183258	39.143448	1388.924438	402.943726	15.195984	1689.589111	351.281097	-187.066513	1116.279663	632.170715	94.712166	1150.055664	267.229889	-116.852547	873.139648	542.895874	173.121597	895.903381	412.672455	35.156788	999.462891	-552.189331	101.117462	910.658264	-509.914429	-44.514793
348.776062	-13.336910	896.649170	479.978241	94.494202	902.494751	415.252502	-101.112350	507.229065	504.601135	66.586975	508.756500	517.198059	-137.439636	88.180779	529.545532	0.347130	89.371605	310.350250	-130.427643	1399.537720	531.147766	108.873901	1419.387085	378.303436	41.142727	1389.106934	404.505676	17.428366	1689.686035	352.729401	-183.983200	1117.208862	632.046326	96.096664	1149.199097	268.574890	-115.334755	873.793091	541.947571	175.939301	895.755737	413.153778	36.650723	999.487305	-552.122253	101.268234	910.647278	-509.859253	-44.392731
349.239349	-12.003288	896.800293	480.374695	95.867630	902.401184	415.196350	-100.222214	507.383759	505.199860	67.229294	508.653198	517.164673	-137.328888	88.495575	529.657715	0.478979	89.350807	310.987213	-128.276001	1400.254150	532.634827	110.318535	1419.056641	379.461487	43.101414	1389.286011	405.998505	19.647203	1689.795898	354.238007	-181.353775	1118.172119	631.983643	97.503815	1148.493408	270.904266	-112.102989	874.416382	541.034912	178.557449	895.734985	413.691711	38.099922	999.521057	-552.042053	101.360863	910.621826	-509.819733	-44.311077
349.832184	-10.704663	896.962158	480.942261	97.297325	902.366760	415.029541	-99.282112	507.524414	505.981232	67.863693	508.554199	517.126099	-137.180328	88.847511	529.830627	0.536141	89.329948	311.609619	-126.182098	1400.974121	534.106079	111.774429	1418.831421	380.601227	44.990021	1389.420410	407.390778	21.805470	1689.968018	355.606415	-178.639832	1119.038086	631.903259	98.885162	1147.779663	272.591492	-109.654053	875.036865	540.210022	181.361084	895.683411	414.356964	39.546661	999.588806	-551.944336	101.487389	910.630310	-509.772095	-44.204681
350.326294	-9.438789	897.172607	481.344757	98.730339	902.284729	414.836884	-98.284874	507.647186	506.711548	68.519188	508.482178	517.078125	-137.066910	89.153076	529.977173	0.595194	89.317299	312.311920	-124.093452	1401.624146	535.499573	113.240631	1418.587646	381.807404	46.849327	1389.591064	408.838501	24.059605	1690.043701	356.874969	-175.963974	1119.796875	631.978027	100.310509	1147.182861	274.076385	-107.457825	875.609985	539.479004	183.924362	895.710571	414.967072	40.975037	999.657532	-551.855774	101.594864	910.616028	-509.719543	-44.123112
350.887085	-8.220924	897.360718	481.750000	100.042259	902.192932	414.497253	-97.255592	507.776276	507.320770	69.141586	508.435730	517.001526	-136.988281	89.510757	530.069702	0.663119	89.294563	313.021606	-122.030396	1402.258667	536.843384	114.772255	1418.397827	382.911560	48.758728	1389.788818	410.160309	26.237007	1690.181885	357.910217	-173.279175	1120.401489	632.085754	101.836067	1146.696533	274.990540	-106.070992	876.117371	538.762146	186.502502	895.930542	415.566132	42.359673	999.710938	-551.765625	101.726318	910.607605	-509.670471	-44.021671
351.605103	-7.095793	897.603333	482.258240	101.364319	902.106140	414.077972	-96.199432	507.886017	507.745453	69.723907	508.448761	516.906921	-136.913544	89.883186	530.050049	0.756323	89.265778	313.784119	-120.006493	1402.826416	538.202881	116.336472	1418.247437	383.969727	50.635265	1389.990234	411.360168	28.351715	1690.361450	358.891083	-170.986694	1121.031006	632.295898	103.332039	1146.228760	276.256927	-103.894257	876.641235	538.061523	188.853699	896.115417	416.308319	43.736046	999.795044	-551.655701	101.859428	910.597046	-509.609863	-43.919979
352.738953	-6.224970	897.720520	482.988373	102.708168	902.042480	413.631226	-95.288559	508.031006	508.389282	70.241806	508.420288	516.777954	-136.963425	90.336746	530.175476	0.825714	89.248856	314.550690	-118.014923	1403.330933	539.430176	117.930008	1418.131714	385.095215	52.529465	1390.215454	412.668030	30.566177	1690.478638	359.708313	-168.936142	1121.624878	632.601074	104.978386	1145.881226	277.438049	-101.784363	877.099792	537.653259	191.331573	896.266968	417.269897	44.986244	999.826721	-551.568665	101.969902	910.562805	-509.561829	-43.839203
353.253876	-5.191846	898.092896	483.384399	103.881393	901.994690	413.021027	-94.186157	508.249084	509.013153	70.800186	508.330200	516.631104	-136.999588	90.875397	530.297913	0.889342	89.231277	315.342407	-116.060104	1403.837280	540.578857	119.593201	1418.042114	386.153137	54.409191	1390.414673	413.765961	32.685295	1690.695313	360.321198	-167.159561	1122.180054	632.978027	106.634415	1145.610352	278.481476	-99.728531	877.576233	537.212952	193.613953	896.546082	417.861053	46.315777	999.996826	-551.484192	102.102478	910.542725	-509.517670	-43.743023
354.159851	-4.496994	898.347473	484.051453	104.929352	901.976318	412.273529	-92.883369	508.367096	509.722076	71.241005	508.296844	516.381775	-136.795105	91.398109	530.464417	0.944411	89.215202	316.223206	-114.135994	1404.313721	541.703613	121.275688	1418.059937	387.140869	56.274654	1390.591675	414.935272	34.896606	1690.827881	360.945618	-165.780029	1122.738525	633.479553	108.370972	1145.443359	279.913361	-96.824165	878.020935	536.874878	195.557770	896.839111	418.645935	47.446945	1000.122498	-551.412781	102.175026	910.542969	-509.450592	-43.684361
355.099731	-3.669924	898.641479	484.653046	106.063034	901.946777	411.519409	-91.907303	508.557953	510.333893	71.609436	508.291229	516.299194	-136.952194	91.991974	530.612915	0.989425	89.207047	317.083344	-112.202347	1404.763428	542.757629	123.025459	1418.070068	388.092346	58.104893	1390.806641	415.907166	36.996376	1691.044678	361.251984	-164.132629	1123.099121	634.124817	110.198692	1145.342896	280.086304	-96.039108	878.522522	536.680969	197.601227	897.115784	419.485260	48.647179	1000.260864	-551.315979	102.244034	910.530090	-509.397949	-43.610672
355.820984	-2.873426	898.910278	485.129303	107.156555	901.898682	410.654053	-90.821228	508.763306	510.866913	72.085327	508.291595	516.132996	-137.072403	92.611008	530.678406	1.055305	89.203926	318.034821	-110.363052	1405.185303	543.735962	124.793358	1418.144165	389.044067	59.936607	1390.959961	416.983398	39.191723	1691.194336	361.558685	-162.832428	1123.528564	634.774597	112.068146	1145.300415	280.451935	-94.530106	879.022888	536.533875	199.529556	897.466858	420.185822	49.766384	1000.375854	-551.231628	102.328552	910.524780	-509.323029	-43.545055
356.903290	-2.177568	899.122375	485.794403	108.185196	901.838867	409.659515	-89.737213	508.876373	511.529572	72.563210	508.255005	515.865479	-137.205093	93.309250	530.738342	1.138609	89.157555	319.018921	-108.491432	1405.563354	544.594666	126.685760	1418.195557	389.908142	61.763985	1391.173340	417.930511	41.302395	1691.313721	361.853729	-161.864944	1123.965698	635.558228	114.034187	1145.321899	281.215851	-92.151131	879.493408	536.510620	201.347412	897.803467	421.095154	50.839272	1000.456848	-551.099731	102.435036	910.520935	-509.229736	-43.424500
357.767609	-1.543158	899.423401	486.397552	109.178146	901.789063	408.453339	-88.403839	508.973267	512.177185	73.069847	508.174988	515.583313	-137.369812	94.054962	530.868286	1.235334	89.108650	320.091461	-106.708122	1405.945679	545.413635	128.576233	1418.278564	390.718781	63.590965	1391.332886	418.803864	43.419579	1691.429932	361.976654	-160.659332	1124.239258	636.413635	116.089890	1145.381348	280.812531	-91.510201	879.993896	536.512695	203.127579	898.070557	421.911133	51.880486	1000.587280	-551.007874	102.518280	910.492981	-509.170563	-43.337070
358.324890	-0.849547	899.734924	486.814545	110.001427	901.691162	407.082703	-87.006119	509.085571	512.744995	73.549706	508.106384	515.225647	-137.459763	94.763672	530.934692	1.311345	89.031227	321.110352	-105.006615	1406.281372	546.019165	130.548340	1418.332153	391.486694	65.338318	1391.479980	419.578735	45.479610	1691.560059	362.131653	-159.663452	1124.580933	637.305420	118.184647	1145.477417	280.763885	-90.313713	880.530212	536.784851	204.877716	898.359131	422.516785	52.872765	1000.698547	-550.896301	102.596230	910.457642	-509.105621	-43.279541
359.503754	-0.348539	900.002747	487.580353	110.904572	901.635193	405.655792	-85.562317	509.202301	513.720215	73.953377	508.064117	514.855225	-137.675919	95.633270	531.261353	1.352338	89.022675	322.208740	-103.318817	1406.649536	546.654480	132.578201	1418.416504	392.339417	67.046326	1391.574341	420.441589	47.674686	1691.611084	362.316803	-158.806915	1124.929443	638.288269	120.346428	1145.654663	280.629578	-89.109421	881.030518	536.954590	206.416382	898.671326	423.568878	53.779953	1000.807739	-550.816895	102.728691	910.435120	-509.052063	-43.191326
360.150818	0.187454	900.348755	488.160309	111.640862	901.554077	404.033356	-83.909248	509.330261	514.096680	74.506790	507.897705	514.445923	-137.786713	96.529289	531.282898	1.441084	88.988037	323.380951	-101.732628	1406.982300	547.177734	134.616455	1418.542969	393.060608	68.738434	1391.627075	421.106567	49.728020	1691.743164	362.519623	-158.121872	1125.225952	639.313904	122.581337	1145.859375	280.808929	-87.176109	881.580444	537.301147	207.940308	898.948547	424.301178	54.665565	1000.943542	-550.709290	102.813103	910.427063	-508.998474	-43.096355
361.051361	0.605382	900.743835	488.773499	112.257515	901.539673	402.403168	-82.292435	509.501465	514.474915	74.981003	507.740448	514.025391	-137.887985	97.495171	531.333130	1.505634	88.956467	324.558929	-100.203316	1407.423706	547.638000	136.731339	1418.652954	393.888123	70.366142	1391.692871	421.889984	51.924816	1691.818604	362.733154	-157.033920	1125.471069	640.376648	124.824341	1146.113281	279.948639	-86.887772	882.215210	537.754639	209.428864	899.227295	425.156799	55.439156	1001.136536	-550.560974	102.863754	910.423218	-508.906494	-43.043434
362.252319	0.925115	901.029724	489.640289	112.916672	901.463318	400.657043	-80.630035	509.658142	514.878113	75.371452	507.596649	513.662842	-138.046799	98.643845	531.387634	1.557884	88.940178	325.832458	-98.728905	1407.777100	548.030945	138.875992	1418.762451	394.548065	72.015984	1391.778442	422.483002	53.989697	1691.945801	363.088074	-156.067444	1125.712769	641.477661	127.131653	1146.360718	279.359375	-85.881767	882.826477	538.251587	210.821960	899.441284	426.241638	56.197769	1001.243469	-550.439636	102.901611	910.406982	-508.819702	-42.980244
363.354126	1.207157	901.325195	490.385193	113.479279	901.368225	398.697449	-78.764854	509.749481	515.231506	75.779274	507.490845	513.128113	-137.985001	99.766937	531.452271	1.594813	88.925728	327.127960	-97.265282	1408.179199	548.374268	141.077652	1418.898071	395.274261	73.613907	1391.842896	423.187347	56.197681	1692.020386	363.488770	-155.118408	1125.990723	642.510254	129.491653	1146.644287	278.719299	-84.945717	883.499146	538.849304	212.303757	899.615173	427.290131	56.829140	1001.344482	-550.346069	102.980141	910.396545	-508.729950	-42.962074
364.243256	1.459378	901.729980	491.148834	113.971931	901.321228	396.662140	-77.044029	509.923248	515.749268	76.183411	507.389984	512.679871	-138.001541	101.077545	531.546387	1.654049	88.921326	328.450897	-95.875626	1408.554810	548.679626	143.313400	1419.021484	395.866425	75.212021	1391.906128	423.757843	58.355541	1692.097656	363.959106	-154.079041	1126.261353	643.569092	131.895599	1146.930420	277.998077	-84.016960	884.194458	539.509827	213.745758	899.873108	428.231232	57.475315	1001.523865	-550.248657	103.051338	910.380676	-508.670288	-42.867611
365.300598	1.703255	902.047546	491.879883	114.444878	901.198792	394.525024	-75.239746	510.184631	516.114502	76.536415	507.332947	512.113892	-137.993607	102.369232	531.568787	1.704130	88.903442	329.828644	-94.537437	1408.939331	548.939819	145.558075	1419.147949	396.455444	76.817551	1391.932129	424.312927	60.490223	1692.220825	364.476074	-153.036652	1126.524414	644.545166	134.297684	1147.252563	277.213135	-83.147362	884.907349	540.253052	215.037170	899.980591	429.285126	58.046730	1001.620728	-550.136169	103.145012	910.362244	-508.594330	-42.792454
366.343292	1.809184	902.420166	492.640991	114.805069	901.140015	392.290680	-73.280876	510.436554	516.486084	76.869087	507.241333	511.489319	-137.846130	103.786705	531.583557	1.755100	88.878693	331.221130	-93.243622	1409.360596	549.120056	147.831711	1419.297485	397.035522	78.430222	1392.069580	424.839203	62.647598	1692.356445	365.030548	-151.914230	1126.859741	645.594482	136.680023	1147.604126	276.287292	-82.107712	885.722595	541.173523	216.355362	899.893799	430.335632	58.497272	1001.776367	-550.009705	103.206039	910.361694	-508.494141	-42.720341
367.647430	1.816822	902.780945	493.451263	115.106621	901.070923	390.072144	-71.371620	510.784698	517.004700	77.158813	507.144867	510.971100	-137.767197	105.408546	531.724548	1.748513	88.876968	332.596954	-91.944771	1409.784790	549.227051	150.097961	1419.463745	397.494934	79.964554	1392.230347	425.319092	64.804085	1692.508301	365.615295	-150.983582	1127.252808	646.512695	139.095474	1147.945313	275.922180	-80.662331	886.469116	542.085999	217.642303	900.048157	431.540283	58.870651	1001.920166	-549.925476	103.280792	910.348511	-508.450714	-42.671993
368.413208	1.936853	903.291565	494.042450	115.496887	901.057739	387.670837	-69.474228	511.225830	517.289307	77.468864	507.060516	510.335968	-137.633957	107.139427	531.706543	1.776903	88.854149	334.002075	-90.692024	1410.283203	549.349243	152.347595	1419.657104	398.023621	81.533669	1392.321533	425.781464	66.951134	1692.641602	366.123352	-149.791458	1127.591187	647.389587	141.518524	1148.273682	274.748291	-80.554573	887.307434	542.978821	218.944916	900.147949	432.478516	59.300152	1002.165161	-549.828186	103.351593	910.344177	-508.376434	-42.620903
369.387390	1.881962	903.791260	494.697510	115.675476	900.997986	385.260590	-67.369598	511.814484	517.692383	77.713615	506.965851	509.561768	-137.413223	108.983505	531.741028	1.811486	88.836693	335.418488	-89.463188	1410.770752	549.404663	154.688629	1419.752686	398.572510	83.023300	1392.434082	426.247498	69.013786	1692.708984	366.670685	-148.804977	1128.061523	648.176880	143.911102	1148.647827	274.066986	-79.870590	888.135132	544.132202	220.285645	900.156311	433.537323	59.586872	1002.380188	-549.720276	103.398582	910.340332	-508.333801	-42.545979
370.552368	1.859525	904.262024	495.408875	115.957932	900.985413	382.833984	-64.660408	512.437256	518.197327	77.891449	506.900421	508.731293	-137.118439	111.016365	531.827026	1.831766	88.814278	336.817902	-88.216331	1411.295044	549.429382	157.030273	1419.908325	399.085907	84.489410	1392.550171	426.623871	71.052063	1692.836548	367.214813	-147.800095	1128.528687	649.012756	146.376404	1149.025269	273.325256	-79.157234	889.023743	545.115479	221.314484	899.966003	434.679382	59.920937	1002.604187	-549.620850	103.491158	910.337769	-508.265442	-42.511909
371.720764	1.677917	904.858582	496.020142	116.091438	901.012390	379.995972	-62.337208	513.127258	518.675049	77.998749	506.836426	507.744568	-136.726135	113.154945	531.856506	1.878286	88.821960	338.246613	-87.017883	1411.826538	549.452271	159.365219	1420.053711	399.587280	85.964676	1392.625854	427.104431	73.279480	1692.884521	367.760864	-147.094437	1129.062378	649.661804	148.782608	1149.326416	273.087097	-77.711365	889.880249	546.295837	222.674789	899.708862	435.809814	60.138512	1002.908813	-549.528137	103.534546	910.319092	-508.210938	-42.461098
372.961060	1.407458	905.348450	496.798889	116.218124	901.017883	376.927399	-59.800224	513.801697	519.255310	78.075790	506.836426	506.636200	-136.279312	115.489265	531.923950	1.864535	88.813095	339.614655	-85.765198	1412.385376	549.382202	161.692413	1420.186157	400.079254	87.399887	1392.693359	427.421997	75.371758	1692.998535	368.209198	-145.982529	1129.510620	650.347473	151.261459	1149.699707	271.879822	-77.919220	890.822937	547.494507	223.757675	899.452332	437.016937	60.278469	1003.149597	-549.405212	103.618202	910.309692	-508.136200	-42.409218
374.150024	1.138951	905.954285	497.401611	116.293152	901.049805	373.502441	-56.850399	514.557007	519.675110	78.162758	506.811707	505.454468	-135.758224	118.021759	531.933899	1.879577	88.776993	340.969757	-84.539574	1412.893433	549.261963	163.981293	1420.284180	400.538025	88.782120	1392.764893	427.780334	77.576889	1693.126343	368.707214	-145.042633	1129.984009	651.027039	153.647964	1150.113037	271.082977	-77.348083	891.785217	548.716675	224.630157	899.133240	438.161804	60.419506	1003.459045	-549.287781	103.669922	910.285522	-508.045166	-42.391663
375.353088	0.730047	906.512024	498.077576	116.278961	901.055664	369.845032	-53.920750	515.381226	520.179321	78.167381	506.740479	504.119354	-135.178452	120.674881	532.001648	1.908753	88.739456	342.294708	-83.324059	1413.461182	549.147522	166.249542	1420.383423	401.011230	90.213615	1392.818970	428.137146	79.739616	1693.176880	369.363220	-144.286392	1130.553589	651.591309	156.095230	1150.431274	270.828125	-76.170090	892.687622	549.919373	225.682236	898.850586	439.305939	60.472660	1003.730896	-549.163696	103.754959	910.281860	-507.975067	-42.344803
376.458221	0.266367	907.138489	498.667603	116.167252	901.070862	366.261536	-51.365238	516.362915	520.579102	78.182167	506.694305	502.658142	-134.307877	123.523903	531.993896	1.928192	88.703842	343.634521	-82.111504	1414.011108	549.013550	168.514572	1420.462280	401.426697	91.599174	1392.860107	428.485046	81.894394	1693.258301	370.023102	-143.338821	1131.142700	652.085754	158.538437	1150.775757	270.118408	-75.583344	893.724304	551.338135	226.887543	898.363098	440.399078	60.458042	1004.039307	-549.066467	103.759064	910.261963	-507.923828	-42.326805
377.622925	-0.321523	907.743042	499.320374	116.024750	901.070190	362.423279	-48.565353	517.366028	521.068298	78.159920	506.612152	501.191925	-133.567520	126.489914	532.046204	1.916224	88.666260	344.903625	-80.877869	1414.582642	548.834595	170.816238	1420.557129	401.802429	92.974045	1392.925659	428.921143	84.070244	1693.258423	370.611786	-142.299927	1131.665527	652.665405	160.932510	1151.122437	268.941223	-76.123840	894.746582	552.936035	227.678726	897.906738	441.543823	60.368938	1004.327698	-548.976807	103.827316	910.251038	-507.855927	-42.283649
378.840973	-0.783468	908.267639	499.947998	115.890701	901.069031	358.449280	-45.770973	518.382080	521.499451	78.152229	506.577484	499.615417	-132.509277	129.548447	532.107117	1.970950	88.644814	346.115509	-79.645821	1415.147705	548.620605	173.079422	1420.636475	402.222748	94.419052	1392.940918	429.319580	86.245476	1693.398315	371.369354	-141.616776	1132.318237	653.071960	163.331604	1151.404785	268.757172	-74.907463	895.787537	553.835571	228.764053	897.702148	442.689484	60.297585	1004.576355	-548.887512	103.849777	910.230347	-507.804260	-42.253315
379.873535	-1.274967	908.871155	500.518341	115.746155	901.026917	354.402985	-43.034412	519.385559	521.853577	78.140472	506.536865	497.865417	-131.333649	132.667435	532.074280	1.982711	88.615631	347.353790	-78.452484	1415.752686	548.394531	175.288910	1420.690918	402.552795	95.730309	1392.994507	429.545532	88.406296	1693.437256	372.039215	-140.621445	1132.910889	653.491211	165.679764	1151.714233	267.668976	-75.462845	896.845520	555.466309	229.781921	897.037170	443.817993	60.197327	1004.839478	-548.817383	103.862289	910.227234	-507.765625	-42.226280
380.821198	-1.681711	909.412537	501.047180	115.631386	901.012878	350.461456	-40.411781	520.397095	522.254822	78.072395	506.497467	496.144104	-130.125153	135.764557	532.079773	1.993683	88.604591	348.537140	-77.248795	1416.293945	548.156677	177.524704	1420.649902	402.916351	97.100517	1392.991577	429.854004	90.500572	1693.432495	372.742584	-139.870987	1133.489624	653.940186	168.000793	1151.996948	267.122864	-75.214378	897.867493	556.808228	230.495697	896.609924	444.824829	60.138618	1005.086853	-548.727295	103.903038	910.222717	-507.697296	-42.194923
381.651581	-2.047567	909.982544	501.445129	115.508453	900.952942	346.656525	-38.074684	521.510986	522.445923	78.020493	506.427216	494.420135	-128.788956	138.816116	531.989136	2.013733	88.553604	349.675903	-76.033737	1416.820313	547.842834	179.645248	1420.625000	403.218994	98.361420	1392.992554	430.090759	92.700661	1693.496582	373.451050	-139.199982	1134.097290	654.354614	170.293472	1152.235229	266.554108	-74.927765	898.935547	558.212341	231.338577	896.083069	445.797638	60.070187	1005.321594	-548.636108	103.916840	910.207275	-507.613037	-42.210938
382.577118	-2.328325	910.414917	501.992859	115.392197	900.883423	342.977325	-35.808929	522.607483	522.630188	78.008278	506.302155	492.800507	-127.595978	141.738647	531.942078	2.027203	88.506058	350.792511	-74.937485	1417.331543	547.517334	181.725327	1420.537964	403.545746	99.606262	1392.925049	430.363037	94.718422	1693.387695	374.247437	-138.749771	1134.648071	654.757141	172.507233	1152.416626	266.670593	-73.855698	899.841492	559.657349	232.254379	895.512634	446.805084	60.030235	1005.485718	-548.530518	103.962753	910.191956	-507.548431	-42.162518
383.315857	-2.612835	910.886841	502.438873	115.330582	900.821838	339.517944	-33.891590	523.781494	522.976196	78.042351	506.220978	491.216217	-125.957710	144.541397	531.903931	2.056027	88.457214	351.936920	-73.850082	1417.829712	547.239807	183.709244	1420.380371	403.878601	100.768448	1392.869995	430.611450	96.773010	1693.292969	374.937408	-137.975143	1135.200073	655.177551	174.651611	1152.509888	265.851776	-74.570412	900.820923	560.975586	233.071869	894.942200	447.715271	59.990726	1005.671204	-548.453979	104.008415	910.175110	-507.487396	-42.140686
384.110321	-2.799442	911.243408	502.931641	115.364548	900.706909	336.272278	-32.063103	524.896729	523.296509	78.085846	506.124359	489.612274	-124.528870	147.128448	531.915710	2.076303	88.420959	353.067657	-72.774559	1418.293701	547.019104	185.568619	1420.173950	404.217987	101.885544	1392.756470	430.833984	98.830742	1693.168823	375.731323	-137.676987	1135.777344	655.633179	176.814056	1152.568604	266.023193	-73.548370	901.687622	562.450806	233.616257	894.418762	448.654144	60.019699	1005.773376	-548.359863	104.040970	910.153381	-507.408020	-42.111778
384.958008	-2.930619	911.580933	503.457428	115.344254	900.635071	333.318390	-30.475439	526.044861	523.598022	78.216339	505.999084	487.949249	-122.853020	149.455688	531.959351	2.087556	88.377762	354.086792	-71.815826	1418.728882	546.814697	187.303467	1419.953613	404.540100	102.864281	1392.636230	431.080902	100.849625	1693.016846	376.357880	-137.057785	1136.263306	656.087158	178.795242	1152.574951	265.292603	-74.218758	902.634460	563.827209	234.391464	893.773560	449.565979	60.072723	1005.889465	-548.301147	104.054489	910.120972	-507.387817	-42.078217
385.704346	-3.108856	911.893738	503.975159	115.250984	900.533875	330.677094	-29.210508	527.142578	523.890869	78.300514	505.845490	486.029480	-121.167130	151.243591	531.985718	2.117353	88.382263	355.093994	-70.944176	1419.170288	546.638794	188.891724	1419.719482	404.891479	103.866173	1392.519409	431.199982	102.827293	1692.961426	377.087769	-136.658646	1136.829468	656.504089	180.782669	1152.503296	265.076233	-74.201050	903.494385	565.237122	235.077560	893.109192	450.392639	60.097466	1005.978271	-548.219788	104.049667	910.113281	-507.322571	-42.078026
386.707703	-3.319115	912.072266	504.661896	115.313011	900.421570	328.379456	-28.225931	528.201416	524.257935	78.364937	505.785126	483.745361	-119.085930	152.562271	532.012085	2.141247	88.373917	356.007050	-70.074379	1419.584595	546.550842	190.395050	1419.427368	405.209442	104.788994	1392.415649	431.503418	104.789558	1692.712280	377.799042	-136.297562	1137.316772	656.910706	182.652420	1152.344604	265.031097	-74.137901	904.307373	566.652893	235.902466	892.299988	451.387207	60.123634	1005.998840	-548.109558	104.117035	910.121582	-507.225647	-42.046806
387.546021	-3.432655	912.292480	505.299286	115.390945	900.357361	326.462036	-27.358240	529.207214	524.534424	78.375610	505.738800	481.120026	-116.984138	153.310959	532.051697	2.129808	88.383316	356.906830	-69.238022	1419.988525	546.532532	191.829971	1419.131958	405.564575	105.705788	1392.275391	431.652649	106.779564	1692.612793	378.508942	-136.004944	1137.793335	657.322754	184.483307	1152.189575	264.979401	-74.136208	905.035400	567.914001	236.456512	891.759766	452.237457	60.234993	1006.064941	-548.046509	104.134430	910.114136	-507.194214	-42.025795
388.439728	-3.535832	912.494019	505.907196	115.329262	900.309998	324.765137	-26.611177	530.111572	524.791992	78.338287	505.696228	478.136993	-114.802254	153.539413	532.037109	2.147700	88.363434	357.712708	-68.406143	1420.338867	546.543213	193.194534	1418.849609	405.861328	106.564819	1392.132568	431.876953	108.620354	1692.443604	379.201721	-135.760025	1138.233276	657.764526	186.179428	1152.062378	264.982971	-74.226173	905.703125	569.297241	237.197754	890.940247	453.025391	60.336208	1006.131897	-547.941345	104.199814	910.105225	-507.095245	-42.016640
389.181641	-3.546501	912.788574	506.492218	115.364143	900.263489	323.496399	-26.075586	530.957031	525.259827	78.254654	505.684875	474.821320	-112.618378	153.123016	532.149414	2.113152	88.362144	358.501587	-67.568001	1420.630249	546.681641	194.474289	1418.572266	406.253754	107.446136	1392.043457	432.063660	110.441284	1692.337646	379.886505	-135.501724	1138.631592	658.187256	187.797760	1151.824219	265.098206	-74.313324	906.321472	570.595886	237.743607	890.396973	453.788574	60.540470	1006.241272	-547.859497	104.240211	910.087585	-507.050720	-41.997726
389.687897	-3.578119	913.148804	506.931885	115.365715	900.228516	322.327759	-25.439564	531.746155	525.268188	78.168327	505.617340	471.253693	-110.481552	152.253586	532.028625	2.139509	88.318962	359.263947	-66.792793	1420.989624	546.917297	195.626007	1418.324463	406.640259	108.283539	1391.998779	432.203552	112.291283	1692.312256	380.571899	-135.347702	1139.041626	658.554321	189.299225	1151.581787	265.302460	-74.460510	906.871338	571.828979	238.481873	889.681396	454.368347	60.751637	1006.386658	-547.791077	104.263367	910.058655	-507.002075	-41.980125
390.321381	-3.556424	913.499023	507.317963	115.337593	900.235718	321.613586	-25.173090	532.450256	525.283020	78.060532	505.602844	467.180573	-107.954010	150.801132	531.909302	2.144549	88.278053	359.916168	-65.912880	1421.286133	547.187256	196.840042	1418.095703	406.973419	109.175758	1391.979126	432.364624	113.903854	1692.278076	381.233734	-135.159195	1139.469482	658.970276	190.664642	1151.458618	265.552856	-74.604546	907.406433	573.084229	239.049042	889.087891	454.964325	60.964081	1006.549377	-547.715698	104.285393	910.042175	-506.940399	-42.000153
390.782166	-3.633087	913.850342	507.633972	115.249535	900.221863	321.207397	-25.112654	533.071228	525.157715	77.924202	505.559998	462.864777	-105.431450	148.865997	531.714294	2.184411	88.243652	360.587708	-65.111717	1421.613281	547.463501	197.894974	1417.948853	407.375824	110.055756	1391.990234	432.557068	115.664398	1692.223267	381.920959	-135.002594	1139.885254	659.357910	191.832733	1151.352539	266.039154	-74.872375	907.835144	574.247437	239.577240	888.604675	455.433228	61.114784	1006.700989	-547.644043	104.303070	910.030212	-506.908844	-41.977036
391.091461	-3.646868	914.304749	507.849487	115.199722	900.272400	321.081787	-25.224028	533.582642	525.139282	77.782631	505.558044	458.202362	-102.931625	146.572815	531.567993	2.211538	88.222328	361.148804	-64.199348	1421.964233	547.807983	198.971725	1417.838989	407.721436	110.955948	1392.037964	432.751099	117.220322	1692.322510	382.684967	-135.066223	1140.458740	659.697632	192.915207	1151.247803	267.154449	-74.022377	908.231323	575.373535	240.266724	888.320557	455.827698	61.296108	1006.933533	-547.552185	104.284973	910.021423	-506.846680	-41.980625
391.309204	-3.664366	914.799438	508.024078	115.139297	900.360840	321.337311	-25.559843	533.950256	524.318848	77.792809	505.545227	453.243896	-100.384308	143.941025	531.004272	2.370968	88.169998	361.571320	-63.234882	1422.315674	548.093201	200.031006	1417.761719	408.061768	111.936836	1392.106934	432.850250	118.900818	1692.293823	383.219086	-134.817230	1140.914795	660.021667	193.854950	1151.196289	267.389526	-74.702034	908.742554	576.436340	240.642883	888.074463	456.155609	61.470276	1007.204529	-547.480713	104.283562	910.024536	-506.786469	-42.019360
391.517151	-3.634840	915.182190	508.174164	115.123413	900.426697	321.992371	-26.195341	534.282776	524.307007	77.677002	505.584137	448.059509	-98.091492	141.005661	530.900024	2.400343	88.153374	361.976166	-62.270638	1422.640991	548.438843	201.025253	1417.725342	408.357788	112.842903	1392.203491	432.984985	120.438019	1692.339966	383.877289	-134.708908	1141.459961	660.369873	194.681976	1151.204224	268.322632	-74.512993	909.078979	577.331421	241.171341	887.758911	456.410736	61.671467	1007.412537	-547.375488	104.282280	910.020325	-506.724823	-42.022797
391.621399	-3.605316	915.602051	508.225616	115.111298	900.487488	322.940063	-26.940226	534.451355	524.309265	77.556679	505.623322	442.493622	-95.493858	137.721390	530.826233	2.391323	88.146133	362.221924	-61.283955	1422.949219	548.730164	202.006943	1417.698242	408.703674	113.799072	1392.312988	433.141113	121.945160	1692.373779	384.446045	-134.549942	1142.022949	660.738220	195.362381	1151.233032	269.050171	-74.846611	909.366516	578.246094	241.487381	887.626343	456.604828	61.869869	1007.633667	-547.281799	104.287193	910.010315	-506.659546	-42.021976
391.669952	-3.596518	915.970154	508.223755	115.096542	900.523499	324.315796	-28.008247	534.519592	524.331909	77.400200	505.657043	436.725433	-93.175186	134.189957	530.752991	2.392810	88.099899	362.470703	-60.285622	1423.250122	549.070923	202.928436	1417.671143	409.007080	114.675301	1392.385132	433.317291	123.375961	1692.405029	384.995667	-134.290771	1142.496826	661.074585	195.909531	1151.230347	269.840790	-75.264435	909.605225	579.018494	241.964966	887.403320	456.746063	62.031425	1007.817444	-547.216431	104.271538	909.997253	-506.625885	-42.045422
391.632782	-3.582236	916.298584	508.163300	115.076500	900.559448	325.997070	-29.264793	534.514709	524.365356	77.253540	505.663055	430.635559	-90.693344	130.440247	530.732666	2.375792	88.040848	362.652435	-59.260342	1423.527832	549.370605	203.834503	1417.615723	409.301392	115.595932	1392.449097	433.505310	124.695862	1692.480835	385.529694	-133.901367	1143.022583	661.507446	196.365326	1151.305908	270.479950	-76.112282	909.812744	579.740417	242.107178	887.381592	456.795532	62.178471	1007.983337	-547.129944	104.276978	909.980164	-506.570099	-42.091991
391.717621	-3.588903	916.507751	508.178894	115.095367	900.565735	327.942108	-30.673813	534.352173	524.435547	77.121231	505.690826	424.403076	-88.463684	126.668633	530.737488	2.342038	88.028076	362.774139	-58.267586	1423.823364	549.705811	204.676422	1417.611206	409.579010	116.506615	1392.498779	433.534393	126.111092	1692.505615	386.108612	-133.596375	1143.557251	661.953003	196.762543	1151.335693	271.593689	-76.401443	909.985596	580.353149	242.407166	887.208008	456.887421	62.314934	1008.079651	-547.025757	104.204536	909.950867	-506.512817	-42.129757
391.729431	-3.603128	916.735596	508.157440	115.118561	900.590210	330.155945	-32.265965	534.106567	524.457520	77.043358	505.701721	417.640503	-85.851524	122.753647	530.770630	2.313842	88.022263	362.875885	-57.280796	1424.134888	550.022095	205.420074	1417.554321	409.845947	117.397552	1392.540283	433.813416	127.414291	1692.410156	386.673218	-133.182938	1144.087769	662.398621	197.107590	1151.362793	272.636444	-76.759735	910.086487	580.873169	242.603088	887.182861	456.929260	62.442493	1008.194397	-546.913208	104.185699	909.941528	-506.434937	-42.172939
391.804993	-3.596155	916.899719	508.183807	115.225609	900.604187	332.609436	-33.949959	533.722900	524.454834	77.032265	505.714539	410.843811	-83.552902	118.945908	530.766113	2.301212	88.019852	362.942780	-56.303970	1424.398438	550.387512	206.189880	1417.480835	410.112823	118.244591	1392.604492	433.994904	128.679672	1692.401123	387.203827	-132.873322	1144.635376	662.827820	197.383774	1151.324097	273.873199	-76.991753	910.052856	581.304321	242.791641	887.145264	456.998871	62.603172	1008.275085	-546.794067	104.162880	909.937195	-506.368896	-42.198933
391.830353	-3.593468	917.016052	508.192261	115.291000	900.570557	335.276367	-35.677658	533.308899	524.464722	77.101028	505.699799	403.821320	-81.240868	115.242676	530.796997	2.308194	88.037117	362.969604	-55.383442	1424.638550	550.712952	206.863586	1417.354858	410.374329	119.049049	1392.630737	434.127502	129.932755	1692.406982	387.636139	-132.351730	1145.076294	663.332214	197.619583	1151.287476	274.843445	-77.736679	910.035339	581.636169	242.886536	887.093323	457.020874	62.753952	1008.308044	-546.685791	104.136345	909.925476	-506.280762	-42.258015
391.813568	-3.537896	917.089355	508.179749	115.376122	900.536133	338.061554	-37.628551	532.813416	524.400818	77.213768	505.700684	396.566772	-78.978363	111.699165	530.796326	2.299289	88.053375	362.921844	-54.449677	1424.848999	551.085388	207.502457	1417.228149	410.641815	119.870239	1392.590820	434.338135	131.089706	1692.333740	388.060181	-131.983276	1145.545898	663.779785	197.819717	1151.191528	276.148895	-77.958267	909.798340	581.950439	242.986404	887.014160	457.002533	62.915264	1008.321350	-546.578369	104.120903	909.899841	-506.209351	-42.263317
391.799652	-3.475774	917.111328	508.171265	115.461395	900.501221	340.763733	-39.351688	532.199707	524.330261	77.322090	505.639313	389.116638	-76.613258	108.355591	530.860535	2.237525	88.037308	362.914795	-53.602207	1425.020508	551.484436	208.105194	1417.045898	410.886810	120.582161	1392.575195	434.609741	132.174088	1692.269531	388.393982	-131.514664	1145.890259	664.286133	198.036194	1151.042358	277.310730	-78.695023	909.587036	582.254761	242.998184	886.914124	456.971710	63.053638	1008.311768	-546.436768	104.103508	909.879883	-506.129974	-42.297939
391.796600	-3.309594	917.094971	508.186462	115.660210	900.475098	343.508453	-41.331852	531.613586	524.279236	77.454163	505.619568	381.672791	-74.259346	105.293861	530.916626	2.201004	88.069611	362.839935	-52.781746	1425.184692	551.849792	208.608734	1416.834961	411.134735	121.321655	1392.568970	434.749207	133.207397	1692.131104	388.743164	-130.992432	1146.207275	664.824524	198.231827	1150.840820	278.526459	-79.340141	909.221863	582.491760	242.988937	886.801208	456.940674	63.277542	1008.290161	-546.338013	104.052010	909.862000	-506.060730	-42.365246
391.757080	-3.143678	916.990784	508.203003	115.832634	900.419556	345.971222	-42.934193	530.931946	524.491638	77.558899	505.609497	374.171600	-71.854836	102.627823	531.123840	2.101853	88.074471	362.738251	-52.013531	1425.322021	552.298401	209.022980	1416.621338	411.368988	121.988503	1392.544189	434.954437	134.229050	1692.044067	389.105652	-130.616318	1146.561157	665.357056	198.327164	1150.603149	280.034973	-79.562637	908.848206	582.689270	242.981384	886.655151	456.861938	63.468578	1008.213379	-546.209106	104.041603	909.846008	-505.966980	-42.417923
391.712616	-2.951029	916.856323	508.230591	116.105202	900.358643	348.360840	-44.643772	530.357727	524.418884	77.779594	505.573517	366.801422	-69.607384	100.299904	531.161682	2.098186	88.075935	362.607819	-51.239269	1425.393433	552.739441	209.397781	1416.400391	411.599792	122.651268	1392.505127	435.178711	135.200989	1691.934326	389.368561	-130.025070	1146.771606	665.808044	198.400620	1150.357056	281.111633	-80.155647	908.487549	582.878174	242.970840	886.482910	456.774048	63.709232	1008.120605	-546.080933	104.024956	909.846191	-505.861023	-42.454639
391.595123	-2.684530	916.708130	508.208160	116.419159	900.301636	350.453491	-46.055050	529.766968	524.289368	77.993729	505.541443	359.567047	-67.259216	98.338951	531.178467	2.099529	88.089233	362.427094	-50.510624	1425.436279	553.206055	209.726501	1416.109497	411.839355	123.295357	1392.464111	435.491852	136.123718	1691.853516	389.632813	-129.525284	1147.032104	666.377380	198.467484	1150.118652	282.467468	-80.790710	908.004333	582.997192	242.932632	886.307373	456.623413	63.994804	1008.023804	-545.948059	103.998421	909.822083	-505.745331	-42.520832
391.476990	-2.394792	916.493042	508.141968	116.735069	900.191528	352.220703	-47.149635	529.217529	524.175232	78.236656	505.482697	352.307404	-64.998642	96.796745	531.213745	2.115447	88.106544	362.201599	-49.796635	1425.480713	553.678833	209.978104	1415.862793	412.041138	123.900726	1392.389771	435.603302	137.057190	1691.730713	389.908234	-128.922440	1147.200562	666.867126	198.447037	1149.842896	283.706177	-81.272896	907.559143	583.082764	242.866608	886.138550	456.447815	64.287994	1007.867493	-545.819397	103.955055	909.815308	-505.634430	-42.567146
391.310638	-2.098994	916.235535	508.013611	117.063004	900.043640	353.888062	-47.970890	528.728882	523.758911	78.577255	505.405518	345.598145	-62.760895	95.619308	531.091309	2.181144	88.121216	361.910217	-49.114254	1425.460693	554.154785	210.180649	1415.610596	412.222321	124.462372	1392.336426	435.790466	137.963104	1691.669678	390.119781	-128.409912	1147.338257	667.273315	198.404144	1149.547241	285.005676	-81.752060	907.055420	583.125427	242.643265	886.032532	456.245941	64.558563	1007.671326	-545.675049	103.931824	909.800415	-505.488068	-42.626728
391.211884	-1.946427	916.042419	507.926178	117.279442	899.947449	355.182434	-48.819107	528.316528	523.665161	78.883240	505.343994	339.740540	-60.361202	94.758957	531.127380	2.179560	88.137283	361.580475	-48.451347	1425.453125	554.620056	210.327744	1415.362793	412.560181	124.858727	1392.126099	436.016205	138.705200	1691.537720	390.302216	-127.921249	1147.456787	667.654724	198.251648	1149.234741	286.327454	-81.837318	906.532776	583.123657	242.545120	885.867859	456.039124	64.769844	1007.532288	-545.527039	103.900902	909.790466	-505.373688	-42.670914
391.257385	-1.823311	915.867737	507.833618	117.479301	899.871887	355.947357	-49.664387	527.927734	523.834167	79.066475	505.276245	334.762238	-57.860401	94.053711	531.315247	2.150816	88.159264	361.264252	-47.868179	1425.443237	555.190918	210.394745	1415.144653	412.621063	125.440918	1392.192017	436.162018	139.382080	1691.506348	390.422333	-127.334579	1147.539429	668.040771	198.002716	1148.913452	287.504242	-82.571625	906.003662	583.101807	242.390793	885.716675	455.893646	64.971397	1007.412109	-545.370300	103.849609	909.789551	-505.229218	-42.768757
391.333374	-1.781648	915.723450	507.732178	117.676880	899.786499	356.105377	-50.252644	527.612061	523.506104	79.327194	505.207367	330.917511	-54.432762	93.296288	531.236816	2.171576	88.170212	360.932098	-47.288509	1425.470825	555.674255	210.445694	1414.944336	412.782867	125.880074	1392.164551	436.398407	140.165924	1691.398560	390.535706	-126.914619	1147.657471	668.305542	197.731750	1148.609619	288.824310	-82.761208	905.430908	583.032288	242.311874	885.498718	455.798889	65.122353	1007.300232	-545.154419	103.742615	909.793945	-504.940125	-42.925564
391.538940	-1.844581	915.596375	507.674774	117.868484	899.714172	355.654938	-50.471466	527.383484	523.447021	79.503036	505.148956	328.612061	-53.265530	92.959770	531.307983	2.167948	88.175934	360.644135	-46.762775	1425.449585	556.158630	210.479645	1414.718140	412.983612	126.297745	1392.093384	436.646973	140.790253	1691.358765	390.545776	-126.440765	1147.748291	668.603088	197.399200	1148.320435	289.899292	-83.564705	904.935059	582.953491	241.980927	885.421204	455.776306	65.233788	1007.203125	-545.012939	103.696457	909.763855	-504.830505	-42.991901
391.910736	-2.039852	915.462036	507.666504	118.014549	899.660950	354.581635	-50.038914	527.275818	523.676331	79.639175	505.096283	327.645752	-53.350086	92.814110	531.520935	2.128696	88.207306	360.322998	-46.235893	1425.413330	556.658447	210.494308	1414.531982	413.154419	126.723282	1392.025513	436.696899	141.393433	1691.305176	390.508606	-126.131256	1147.859863	668.853333	197.004227	1148.043335	291.212341	-83.630966	904.412659	582.816589	241.830444	885.224915	455.824707	65.269974	1007.113159	-544.855713	103.651405	909.759460	-504.682953	-43.042973
392.347107	-2.314499	915.348938	507.541473	118.063927	899.602539	353.080444	-48.937920	527.408203	523.593872	79.831329	505.064728	327.549408	-53.723213	92.783020	531.658447	2.124753	88.215309	360.072174	-45.794010	1425.402222	557.103271	210.526947	1414.331787	413.310333	127.104202	1391.978882	436.914246	141.930008	1691.285522	390.422302	-125.795769	1147.980103	669.056274	196.552963	1147.786499	292.306824	-84.017876	903.959656	582.685364	241.472214	885.152527	455.867737	65.228622	1007.028931	-544.764771	103.619331	909.738037	-504.650146	-43.043468
392.743073	-2.774875	915.276917	507.328156	117.994339	899.518005	351.719513	-48.046906	527.708740	523.166870	80.064758	504.990051	328.424805	-55.210686	92.954193	531.610229	2.158643	88.237984	359.810089	-45.349869	1425.373169	557.479126	210.542084	1414.115723	413.440948	127.371765	1391.921021	436.918457	142.435822	1691.234863	390.324982	-125.455833	1148.091797	669.237976	196.047699	1147.510498	293.308502	-84.442436	903.538513	582.500244	241.277863	884.974976	455.875427	65.059120	1006.948486	-544.571472	103.518463	909.724609	-504.420563	-43.128025
393.048187	-3.327674	915.221375	507.114777	117.948860	899.418884	350.500458	-47.275654	528.106995	522.988770	80.191437	504.959259	329.992737	-58.350601	93.585381	531.714722	2.162255	88.273613	359.551666	-44.998165	1425.353882	557.802429	210.585678	1413.913086	413.547272	127.607887	1391.860474	436.923004	142.922058	1691.239746	390.141235	-125.274673	1148.189087	669.359314	195.534424	1147.272095	294.251007	-84.852890	903.171875	582.283569	240.896851	884.833252	455.891846	64.816963	1006.868591	-544.417725	103.489601	909.709229	-504.296112	-43.134872
393.173798	-4.015838	915.298950	506.766815	117.800896	899.320129	349.456421	-46.813831	528.477783	522.806396	80.263107	504.913086	332.187775	-61.666233	94.169044	531.846497	2.111952	88.289772	359.369720	-44.803089	1425.392212	558.063660	210.591217	1413.688110	413.629700	127.741447	1391.794067	436.977417	143.274170	1691.181396	389.963226	-125.096535	1148.260376	669.409668	194.962387	1147.026855	295.120972	-85.279327	902.878296	582.105774	240.470169	884.688354	455.839874	64.475822	1006.848694	-544.260437	103.424171	909.688782	-504.101501	-43.184799
393.223907	-4.639903	915.411926	506.320953	117.528473	899.279846	348.488525	-46.504505	528.892761	522.539246	80.363525	504.874146	334.686737	-64.382088	94.741028	531.860840	2.116601	88.300308	359.253021	-44.712368	1425.453247	558.285095	210.572357	1413.459351	413.703308	127.786911	1391.737305	436.966675	143.617844	1691.174316	389.798004	-125.000504	1148.380615	669.486267	194.419693	1146.754028	295.916565	-85.731583	902.644043	581.836792	239.891403	884.599548	455.692688	64.106377	1006.875977	-544.094727	103.404099	909.681152	-503.889496	-43.233105
393.228149	-5.280094	915.526672	505.942017	117.259743	899.215454	347.940216	-46.838768	529.223572	522.467896	80.376137	504.830933	338.009735	-67.433853	95.398773	531.954529	2.054558	88.326370	359.187775	-44.656845	1425.547485	558.378540	210.613983	1413.235474	413.761536	127.796974	1391.712280	436.981079	143.935806	1691.154785	389.637939	-124.897011	1148.519653	669.479614	193.863388	1146.506348	296.514313	-86.502319	902.569946	581.587952	239.374268	884.406921	455.578735	63.723843	1006.891235	-543.910950	103.315636	909.648682	-503.585266	-43.362694
393.146545	-5.866193	915.688416	505.605804	116.996674	899.183838	347.333588	-47.079380	529.584595	522.069397	80.440826	504.796997	341.342407	-70.248825	96.058029	531.818359	2.071387	88.321930	359.212189	-44.671387	1425.701294	558.418518	210.691437	1413.005005	413.799225	127.752365	1391.687012	436.878143	144.237030	1691.128540	389.584595	-125.029900	1148.693359	669.402405	193.385864	1146.267090	297.423401	-86.441315	902.413818	581.334473	238.893219	884.192383	455.456238	63.367443	1006.945679	-543.768799	103.304291	909.624878	-503.401489	-43.387409
393.091766	-6.330383	915.845398	505.274292	116.729660	899.177551	346.990845	-47.597183	529.882202	521.914368	80.364410	504.754181	345.235657	-73.233147	96.809357	531.865234	2.051399	88.318626	359.351349	-44.754528	1425.895874	558.406677	210.762314	1412.798340	413.824890	127.636002	1391.716675	436.685333	144.562393	1691.135254	389.617798	-125.195229	1148.952026	669.266663	192.915634	1146.036133	298.089294	-86.588455	902.395508	581.064697	238.327438	884.000000	455.334686	63.068508	1007.011414	-543.606934	103.306320	909.605347	-503.223602	-43.416737
392.984497	-6.716762	916.002319	505.011505	116.486687	899.206604	346.660187	-48.100491	530.181946	521.837708	80.265289	504.737061	349.307312	-75.964127	97.515602	531.881042	2.036310	88.305222	359.586731	-44.946533	1426.098022	558.319946	210.835571	1412.604126	413.841583	127.464729	1391.756470	436.512054	144.763245	1691.071777	389.757935	-125.385986	1149.176636	669.093262	192.479828	1145.843140	298.619781	-86.696350	902.504883	580.751709	237.611298	883.788147	455.226471	62.784847	1007.097168	-543.452026	103.253685	909.565430	-503.055450	-43.437309
392.862000	-7.016321	916.179749	504.823883	116.245575	899.257263	346.507935	-48.866554	530.507813	522.000549	80.114616	504.765625	353.447144	-78.787903	98.331177	531.971985	1.977325	88.333313	359.854858	-45.213444	1426.302612	558.182312	210.896011	1412.416016	413.833069	127.243500	1391.819336	436.279480	144.972305	1691.077148	389.994110	-125.623291	1149.390259	668.936218	192.163696	1145.703491	298.969452	-86.839333	902.692749	580.404236	236.840775	883.652771	455.142151	62.551117	1007.203857	-543.331543	103.206551	909.544617	-502.937439	-43.468109
392.662415	-7.229830	916.375366	504.654175	116.056313	899.336792	346.253693	-49.282257	530.780762	521.924866	79.935905	504.789948	357.632385	-81.476410	99.043289	531.939514	1.947332	88.315048	360.171265	-45.571686	1426.470825	558.021423	210.909149	1412.286743	413.821075	126.955376	1391.888550	435.916656	145.112640	1691.072021	390.340271	-125.889458	1149.576172	668.674194	191.857635	1145.553955	299.105377	-86.971123	902.950867	580.128723	236.199753	883.404358	455.048706	62.356636	1007.335022	-543.133972	103.125740	909.535156	-502.703613	-43.501640
392.442352	-7.392669	916.579773	504.492554	115.794006	899.404907	346.181458	-49.897785	531.096436	521.909424	79.803680	504.862518	361.988312	-84.235870	99.931976	531.931030	1.916017	88.327621	360.502960	-45.982300	1426.656616	557.829529	210.907318	1412.154053	413.816010	126.658760	1391.973999	435.518982	145.330307	1691.109131	390.762573	-126.123970	1149.676880	668.397095	191.636261	1145.426636	298.992096	-87.457466	903.331055	579.811523	235.378204	883.247559	454.974701	62.150047	1007.463257	-542.940613	103.108368	909.548645	-502.488770	-43.538895
392.178253	-7.498839	916.786560	504.357941	115.592567	899.477234	346.152344	-50.605072	531.425537	521.876892	79.644699	504.911438	366.739288	-85.739792	100.579231	531.869324	1.904614	88.315918	360.902863	-46.486969	1426.876465	557.635376	210.895584	1412.040894	413.804382	126.294983	1392.079712	435.068848	145.484482	1691.132568	391.276733	-126.402748	1149.765747	668.095825	191.474182	1145.339722	298.650970	-87.478798	903.772888	579.445129	234.608887	883.054626	454.882324	62.005657	1007.594971	-542.763916	103.074638	909.534180	-502.299927	-43.577248
391.894104	-7.617417	916.961975	504.258972	115.335808	899.537415	346.282776	-51.313000	531.683350	521.921936	79.497292	504.967621	371.132935	-90.011086	101.907021	531.818787	1.877433	88.310669	361.307343	-47.036457	1427.072266	557.463135	210.826965	1411.962158	413.787140	125.880760	1392.192139	434.565552	145.614883	1691.183350	391.797455	-126.816925	1149.879639	667.672546	191.378159	1145.144043	298.296753	-86.964622	904.225098	579.085815	233.949722	882.797485	454.768738	61.837925	1007.705994	-542.579041	103.020294	909.506897	-502.085632	-43.632389
391.585999	-7.711669	917.135681	504.120056	114.992126	899.609436	346.258545	-51.652100	531.905151	521.935730	79.336533	505.017029	375.333557	-92.373772	102.592972	531.735413	1.883504	88.257721	361.727875	-47.603832	1427.250244	557.272034	210.735565	1411.855957	413.758362	125.457031	1392.341919	434.007080	145.745255	1691.254150	392.300232	-127.157654	1149.922729	667.293335	191.340027	1145.029541	297.668854	-86.839569	904.686768	578.730225	233.151688	882.571106	454.601959	61.655418	1007.822083	-542.416382	102.991737	909.490601	-501.921967	-43.660229
391.219543	-7.835979	917.326904	503.984680	114.687119	899.706787	346.275879	-51.909630	532.068665	521.760315	79.121834	505.033661	380.266907	-94.513283	103.876808	531.543518	1.888033	88.254730	362.189880	-48.232769	1427.459351	557.089233	210.597015	1411.793701	413.749817	124.972427	1392.498779	433.381409	145.880188	1691.364014	392.843689	-127.511116	1149.983765	666.897339	191.350845	1144.927612	296.881256	-86.735588	905.265747	578.393738	232.482666	882.270752	454.404114	61.466373	1007.960693	-542.238708	102.925346	909.466187	-501.745819	-43.730389
390.896698	-7.900583	917.460754	503.860168	114.429802	899.810425	346.258362	-51.958096	532.159790	521.827209	78.833282	505.074005	384.883423	-96.916367	104.887886	531.455078	1.850174	88.215210	362.648071	-48.893185	1427.667114	556.938965	210.374573	1411.729126	413.745361	124.476913	1392.678467	432.721191	145.958954	1691.501099	393.256226	-127.863556	1149.978882	666.462646	191.302750	1144.793579	295.936646	-87.071342	905.857666	577.997925	231.772324	881.958008	454.197662	61.315430	1008.077454	-542.051453	102.830406	909.447632	-501.555511	-43.812080
390.557007	-7.996173	917.572021	503.689392	114.191177	899.903870	346.194946	-52.589996	532.241089	522.219788	78.438179	505.172241	389.617676	-99.583435	106.027992	531.574585	1.792095	88.200691	363.122589	-49.584316	1427.880127	556.831238	210.113419	1411.689331	413.763641	123.974136	1392.838989	432.003937	146.032272	1691.647949	393.718658	-128.251465	1150.017456	665.920227	191.267792	1144.593750	295.035370	-87.097092	906.395447	577.621948	231.212631	881.641479	453.973450	61.133942	1008.178833	-541.869934	102.769112	909.439758	-501.365814	-43.917873
390.117706	-8.153073	917.714661	503.479401	113.871330	900.012146	346.241180	-52.972492	532.218933	522.303589	78.049690	505.235718	394.416199	-102.191223	107.162010	531.539612	1.740067	88.213394	363.524048	-50.274136	1428.051147	556.735962	209.798523	1411.614746	413.764557	123.467773	1392.999268	431.199371	146.062973	1691.779541	394.097260	-128.769989	1150.092285	665.418091	191.173172	1144.358643	294.347351	-86.790741	906.877075	577.199036	230.563278	881.376099	453.645691	60.924042	1008.302185	-541.659912	102.661011	909.426086	-501.177612	-44.023506
389.600800	-8.256318	917.770264	503.164154	113.628876	900.059814	346.587952	-52.520348	532.271851	522.950500	77.624863	505.393066	398.988708	-104.475807	108.199738	531.832764	1.626913	88.244972	363.935730	-51.024395	1428.219849	556.683533	209.431091	1411.554932	413.765411	122.883774	1393.157349	430.359070	146.089798	1691.906738	394.356964	-129.182846	1150.087769	665.004822	191.199615	1144.323242	293.296021	-87.143806	907.413391	576.687927	229.894287	881.191833	453.279663	60.708927	1008.353821	-541.469543	102.592651	909.426270	-501.025055	-44.110245
389.106598	-8.364472	917.805359	502.831360	113.381630	900.108215	346.807648	-52.689262	532.208069	522.537292	77.342255	505.406738	403.405975	-107.539078	109.251167	531.604004	1.629486	88.203270	364.647308	-51.832829	1428.502686	556.635071	209.075775	1411.497559	413.760895	122.315208	1393.339111	429.452454	146.061234	1692.003906	394.528931	-129.785522	1150.084595	664.494507	191.063675	1144.129272	292.330292	-87.188560	907.897034	576.197205	229.520966	880.873779	452.901245	60.487740	1008.396606	-541.249878	102.504311	909.405762	-500.846313	-44.208740
388.657593	-8.440343	917.830566	502.462830	113.190926	900.157104	346.953186	-52.610912	532.130432	521.684387	77.172981	505.427094	407.924377	-109.625053	110.190773	531.164551	1.734173	88.134514	365.016998	-52.526745	1428.625244	556.564758	208.699875	1411.430908	413.789764	121.788017	1393.493896	428.494263	146.053970	1692.084351	394.607208	-130.377533	1150.102661	663.855774	190.791962	1143.710083	291.507996	-86.971878	908.300354	575.581177	229.083679	880.603394	452.528564	60.304501	1008.435120	-541.047058	102.408730	909.375671	-500.704681	-44.307911
388.198181	-8.566387	917.876770	502.058441	112.948441	900.206482	347.207855	-52.505867	532.039734	521.559570	76.897423	505.496796	412.522644	-111.658806	111.268539	531.153503	1.695556	88.143761	365.324310	-53.217171	1428.684692	556.577515	208.215332	1411.347290	413.822021	121.197807	1393.642700	427.501129	145.986526	1692.142212	394.544739	-130.884430	1150.071289	663.323364	190.549973	1143.401733	290.360321	-87.349770	908.796631	574.870850	228.695282	880.374390	452.127899	60.092793	1008.482910	-540.799316	102.358612	909.365784	-500.458801	-44.477467
387.620392	-8.724344	917.889893	501.587677	112.738098	900.233215	347.465973	-52.916336	531.874146	522.404541	76.523506	505.623718	417.096313	-113.948936	112.294456	531.706848	1.492188	88.175766	365.613495	-53.952309	1428.758911	556.600159	207.698761	1411.263428	413.843079	120.557304	1393.777344	426.500610	145.916809	1692.131348	394.363495	-131.424759	1150.045898	662.773987	190.229385	1143.108887	289.260986	-87.622017	909.200500	574.140686	228.224915	880.221313	451.635742	59.864788	1008.504089	-540.623291	102.290901	909.359741	-500.440186	-44.497219
387.003204	-8.892444	917.855957	501.069122	112.575340	900.247559	347.721069	-53.141304	531.657349	522.143311	76.378433	505.695862	421.497711	-115.590782	113.340279	531.674438	1.488855	88.189232	365.826080	-54.653603	1428.794800	556.592590	207.103989	1411.165405	413.821411	119.917114	1393.870117	425.486023	145.809265	1692.112549	394.111816	-132.022125	1150.004395	662.183777	189.826477	1142.840332	288.132843	-87.734566	909.527771	573.499756	228.089981	879.900757	451.103790	59.620594	1008.497864	-540.397888	102.246216	909.358276	-500.322754	-44.604385
386.470764	-9.004365	917.744019	500.530640	112.427261	900.247437	348.080231	-53.346672	531.363770	521.434692	76.300934	505.729370	425.788483	-117.008316	114.189789	531.433105	1.491971	88.192566	365.973694	-55.402969	1428.813843	556.620911	206.495712	1411.083008	413.814331	119.254173	1393.937622	424.419861	145.671753	1692.030518	393.736694	-132.665543	1149.952026	661.802734	189.399673	1142.562012	287.143707	-87.632622	909.840149	572.803711	227.288559	879.148499	450.591583	59.380810	1008.448730	-540.172791	102.135651	909.349182	-500.225281	-44.716393
385.896576	-9.209785	917.685608	499.907623	112.320160	900.252258	348.507843	-53.543243	531.033020	521.603577	76.193581	505.800262	430.190643	-118.915833	115.105103	531.632813	1.423741	88.232117	366.069489	-56.078506	1428.787964	556.646179	205.855438	1410.943970	413.794525	118.595070	1393.986084	423.353088	145.472275	1691.919189	393.259338	-133.182861	1149.862427	661.292664	188.854248	1142.235229	285.827881	-88.106689	910.154114	571.910950	226.779938	878.966797	450.022949	59.141926	1008.426147	-539.954407	102.098015	909.352356	-500.091705	-44.840534
385.189514	-9.488126	917.612122	499.243042	112.066528	900.227051	349.087128	-53.948769	530.642029	521.141235	76.182777	505.771820	434.687347	-120.307037	115.886223	531.612427	1.395241	88.255081	366.132050	-56.769020	1428.803345	556.670593	205.207855	1410.780518	413.778015	117.973938	1394.012817	422.347931	145.260071	1691.762085	392.720367	-133.740829	1149.748779	660.779297	188.283936	1141.915405	284.602966	-88.229843	910.422607	570.971008	226.502243	878.954590	449.347839	58.822800	1008.380066	-539.754822	101.989334	909.321167	-499.997314	-44.984131
384.580383	-9.712016	917.480957	498.536377	111.849068	900.143555	349.701263	-54.188477	530.191467	520.323608	76.206322	505.736389	438.949280	-121.446388	116.569527	531.414917	1.432608	88.243622	366.117462	-57.407410	1428.757690	556.660400	204.545349	1410.616333	413.709015	117.311577	1394.014526	421.346405	144.974670	1691.591309	392.122009	-134.353958	1149.606812	660.280029	187.662155	1141.584839	283.549194	-88.449577	910.619263	570.054321	226.364899	878.735107	448.728882	58.532318	1008.275208	-539.508972	101.882607	909.315613	-499.886902	-45.119816
383.903168	-9.943299	917.369324	497.765991	111.733017	900.106445	350.630188	-54.305134	529.819092	520.129272	76.160500	505.739746	443.221191	-122.498474	117.028481	531.620239	1.383600	88.282066	366.044525	-58.066776	1428.708374	556.617920	203.835999	1410.411377	413.563690	116.646606	1394.026978	420.351868	144.651138	1691.396240	391.497589	-134.856720	1149.488281	659.844543	187.003067	1141.267822	282.213013	-88.713562	910.841309	569.120911	226.005646	878.489563	448.061646	58.243843	1008.205261	-539.303894	101.744789	909.293274	-499.791016	-45.308479
383.220276	-10.210877	917.182312	497.070435	111.595734	900.106201	351.630127	-54.677452	529.377991	519.386169	76.235542	505.705261	447.404205	-123.363106	117.472610	531.530823	1.393942	88.302162	365.888550	-58.812195	1428.621216	556.620972	203.036316	1410.271973	413.424225	115.936890	1394.011719	419.374176	144.300430	1691.208130	390.856995	-135.285522	1149.312378	659.373535	186.233856	1140.915894	280.993164	-88.982430	910.971680	568.149170	225.679993	878.403992	447.343628	57.910408	1008.123352	-539.055603	101.600426	909.285156	-499.689697	-45.497810
382.596069	-10.409004	916.967896	496.302460	111.451584	900.057800	352.540222	-55.141918	528.847595	519.078491	76.268723	505.682343	451.505402	-124.289780	117.748886	531.630493	1.334165	88.346794	365.643829	-59.527233	1428.538574	556.551636	202.203018	1410.096191	413.265808	115.197739	1393.990112	418.441772	143.911652	1691.032715	390.084808	-135.806213	1149.114624	659.019897	185.462524	1140.588867	279.762451	-89.243454	911.117859	567.034973	225.086929	878.426575	446.655731	57.602642	1008.001160	-538.771790	101.421707	909.282593	-499.338593	-45.896088
381.838806	-10.593698	916.760254	495.566071	111.339218	900.060364	353.621704	-55.908627	528.244629	518.701050	76.287766	505.710052	455.499756	-124.854607	117.855827	531.694641	1.302478	88.392509	365.338074	-60.256767	1428.447632	556.432129	201.310715	1409.890015	413.029846	114.409004	1393.972412	417.540253	143.469666	1690.775269	389.290894	-136.405197	1148.922241	658.631470	184.699127	1140.260010	278.703491	-89.207024	911.092285	566.023499	224.724686	878.383301	445.907379	57.280254	1007.910950	-538.642578	101.375435	909.273438	-499.567932	-45.823536
381.129974	-10.743776	916.454285	494.761261	111.244141	900.021240	354.824432	-56.575039	527.600525	518.308472	76.292557	505.728424	459.420288	-125.404839	117.840965	531.755981	1.276579	88.451492	364.938599	-61.049328	1428.347656	556.281921	200.404419	1409.676025	412.793884	113.614273	1393.909058	416.594482	143.074158	1690.597168	388.345032	-136.970749	1148.703491	658.190491	183.882355	1139.900513	277.462891	-89.714630	911.068237	565.027344	224.422256	878.318481	445.130493	56.963272	1007.753113	-538.434143	101.310806	909.261414	-499.528076	-45.940472
380.428528	-10.933451	916.108704	494.053833	111.159859	899.963928	356.163361	-57.446663	526.847351	517.725586	76.308884	505.677338	463.131622	-125.862137	117.518448	531.721313	1.293748	88.464081	364.467346	-61.850628	1428.205322	556.122253	199.415680	1409.454468	412.483276	112.795532	1393.851074	415.697662	142.617371	1690.307251	387.397064	-137.561111	1148.509399	657.788635	183.051071	1139.548340	276.299255	-89.956650	911.022278	563.920837	224.190567	878.195740	444.362152	56.647507	1007.568176	-538.181458	101.200768	909.248169	-499.229156	-46.270142
379.625427	-11.068000	915.715759	493.306732	111.134178	899.904236	357.712280	-58.460438	526.095032	517.312134	76.378418	505.723480	466.770325	-126.374161	117.049492	531.777100	1.279238	88.473450	363.928741	-62.659107	1428.030640	555.865967	198.356155	1409.197754	412.127228	111.922714	1393.756470	414.854858	142.237534	1690.059692	386.363312	-138.213837	1148.254639	657.436951	182.177246	1139.188965	275.102936	-90.223900	910.937561	562.971375	223.761566	878.233215	443.533722	56.338875	1007.360413	-537.979004	101.111427	909.246155	-499.193024	-46.400646
378.906067	-11.082526	915.218506	492.607269	111.154800	899.860474	359.323517	-59.424484	525.192566	516.991089	76.454727	505.759979	470.227600	-126.603996	116.339699	531.825562	1.300627	88.470634	363.419281	-63.556007	1427.871216	555.629333	197.217499	1408.944458	411.804901	110.983353	1393.637451	414.043182	141.668564	1689.667114	385.316467	-138.911652	1147.974121	657.091064	181.334885	1138.834229	274.156799	-90.270096	910.760681	561.893921	223.396835	878.184753	442.711823	56.077358	1007.114258	-537.780579	101.000961	909.220215	-499.142761	-46.540295
378.070923	-11.182762	914.753174	491.840820	111.158943	899.791931	361.165588	-60.067612	524.265930	516.725037	76.503143	505.787506	473.230347	-126.697372	115.317009	531.832703	1.279865	88.493698	362.870575	-64.531616	1427.658203	555.390076	195.949051	1408.650513	411.474487	109.924095	1393.565796	413.209534	141.168457	1689.333008	384.159790	-139.576523	1147.673096	656.668213	180.432755	1138.489380	272.789429	-91.107697	910.518677	560.903870	223.077042	878.106323	441.830872	55.774395	1006.867981	-537.580383	100.907112	909.218933	-499.104218	-46.712070
377.316467	-11.064548	914.113159	491.049347	111.243866	899.718384	363.141357	-61.350708	523.255737	516.451477	76.547760	505.809540	476.130066	-126.782455	114.125366	531.834351	1.279768	88.527161	362.249268	-65.542084	1427.436890	555.158325	194.686920	1408.369385	411.090149	108.855072	1393.468262	412.440308	140.549973	1688.917725	383.069183	-140.362686	1147.390869	656.191162	179.536865	1138.014282	271.882965	-91.034981	910.229980	559.803772	222.945755	878.026733	440.913239	55.556175	1006.539185	-537.339294	100.720444	909.225891	-499.061523	-47.078602
376.396454	-11.044399	913.541565	490.346710	111.398720	899.661743	365.373627	-62.886402	522.273987	516.360046	76.618385	505.832214	478.728790	-127.002716	112.721344	531.869629	1.284372	88.519485	361.616974	-66.609718	1427.175171	554.871948	193.302460	1408.040649	410.692749	107.741394	1393.300781	411.643280	139.978226	1688.544922	381.828491	-140.986740	1146.989136	655.817505	178.653778	1137.511353	270.504120	-91.761505	910.021179	558.819519	222.548309	877.929993	439.974976	55.327705	1006.250366	-537.176758	100.740005	909.218811	-499.036987	-46.996075
375.514008	-10.993140	912.896729	489.513428	111.396988	899.570679	367.919861	-64.562614	521.334778	516.055176	76.693970	505.800934	480.950043	-127.086800	111.084206	531.800476	1.314348	88.519096	360.936066	-67.746635	1426.934448	554.607971	191.914841	1407.643066	410.258789	106.562859	1393.123657	410.899689	139.370026	1688.094971	380.640442	-141.896164	1146.662231	655.332336	177.704422	1137.019287	269.650085	-91.630264	909.619446	557.719421	222.252899	877.769165	438.954681	55.055233	1005.907959	-537.003357	100.624054	909.200012	-499.093689	-47.313980
374.554352	-10.871746	912.284546	488.782532	111.539375	899.486572	370.642181	-66.307625	520.368103	515.888000	76.806038	505.796814	482.769531	-127.147713	109.108047	531.775024	1.333243	88.512726	360.185089	-68.946503	1426.576782	554.266174	190.402817	1407.269409	409.758606	105.308746	1392.949585	410.165833	138.667206	1687.559326	379.284851	-142.520599	1146.095093	654.803101	176.745239	1136.500977	268.032135	-93.055099	909.234436	556.706604	222.036636	877.515625	437.972687	54.874294	1005.583313	-536.848328	100.577484	909.183472	-499.099121	-47.460312
373.519836	-10.694720	911.537903	487.911865	111.685959	899.382324	373.503937	-67.897354	519.296021	515.648804	76.883850	505.799957	484.255951	-127.248047	106.872200	531.742676	1.322473	88.517052	359.408691	-70.185242	1426.240601	553.945190	188.771774	1406.844849	409.286316	104.026642	1392.724487	409.390320	137.950668	1687.038818	378.123230	-143.628387	1145.691162	654.220215	175.741867	1135.894409	267.543945	-92.351845	908.703308	555.686584	221.969330	877.217407	436.858124	54.659504	1005.184387	-536.734863	100.550545	909.172180	-499.131195	-47.539734
372.626556	-10.520026	910.834839	487.136169	111.819603	899.319336	376.483398	-69.702065	518.271484	515.913147	76.944939	505.874115	485.471710	-127.229538	104.572311	531.955139	1.272228	88.545586	358.536041	-71.474701	1425.819824	553.626709	187.120361	1406.398560	408.726807	102.659454	1392.482544	408.704956	137.136810	1686.448730	376.752869	-144.263977	1145.093262	653.656433	174.701324	1135.316895	265.930695	-93.667854	908.251770	554.659241	221.605988	877.020874	435.821930	54.478622	1004.827026	-536.594604	100.506218	909.153503	-499.077911	-47.454025
371.528473	-10.374315	910.156006	486.258820	111.974579	899.246338	379.640289	-71.445526	517.292603	515.220398	77.080566	505.860352	486.590942	-127.136848	102.342102	531.708069	1.321316	88.549721	357.652466	-72.812698	1425.397583	553.361755	185.312836	1405.992798	408.166718	101.249428	1392.250122	408.045563	136.292252	1685.863647	375.496857	-145.369385	1144.563110	653.008423	173.599152	1134.683594	265.264984	-93.170639	907.664734	553.690918	221.482803	876.637451	434.674255	54.276039	1004.473450	-536.440735	100.411766	909.127747	-499.079193	-47.591854
370.555969	-10.165597	909.374756	485.425293	112.124832	899.198547	382.869476	-73.119659	516.319458	514.724915	77.202400	505.814636	487.233978	-127.120697	100.038963	531.619812	1.367055	88.546455	356.736572	-74.114273	1424.916260	553.021545	183.557907	1405.510498	407.602112	99.892456	1391.983276	407.392517	135.341187	1685.293457	374.118256	-146.159561	1143.948730	652.404968	172.479401	1134.089600	263.789215	-94.242859	907.165039	552.649841	221.098358	876.408264	433.541443	54.070213	1004.084656	-536.286865	100.310020	909.127625	-499.106659	-47.670055
369.657471	-9.958152	908.553650	484.613892	112.290108	899.112000	385.949554	-74.693924	515.347961	514.324890	77.380394	505.819489	487.778015	-126.932800	97.889168	531.653198	1.379512	88.580872	355.777618	-75.485626	1424.477417	552.733826	181.692200	1405.011475	407.026184	98.420731	1391.710327	406.696899	134.265045	1684.722656	372.879974	-147.311783	1143.383545	651.605713	171.238770	1133.373169	263.242676	-93.759995	906.531250	551.766357	221.027939	875.936707	432.460297	53.868534	1003.654419	-536.161377	100.183197	909.111816	-499.131958	-47.779327
368.591949	-9.866359	907.856079	483.725464	112.416840	899.063843	389.063477	-76.207375	514.642761	513.712341	77.586739	505.832153	488.206726	-126.818161	95.870193	531.646545	1.407539	88.623367	354.726379	-76.845993	1423.995117	552.387024	179.818634	1404.533813	406.416840	96.983139	1391.424927	406.129425	133.102585	1684.156250	371.500671	-148.211349	1142.779663	650.856750	169.987686	1132.708740	261.876038	-94.790375	905.970642	550.780884	220.649002	875.634644	431.293762	53.619030	1003.300476	-536.065002	100.064148	909.080078	-499.272034	-48.044415
367.621796	-9.757110	907.041138	482.900635	112.586273	898.990662	392.158875	-77.600800	514.015625	514.472046	77.628166	505.972839	488.404999	-126.612564	93.915367	532.377869	1.243114	88.771309	353.637299	-78.139931	1423.527222	552.059448	177.987762	1404.044312	405.785309	95.614830	1391.120850	405.568634	131.931244	1683.670532	370.184845	-149.413422	1142.239746	650.005615	168.641342	1132.000488	261.331848	-94.314972	905.234070	549.803589	220.511871	875.182312	430.177460	53.353279	1002.876160	-535.968933	100.025818	909.069824	-499.324738	-48.145100
366.645142	-9.710329	906.314575	481.943176	112.601906	898.915833	394.891113	-79.008423	513.450989	513.647461	77.793175	505.967346	488.701630	-126.396111	92.309425	532.371948	1.247226	88.823654	352.482697	-79.498802	1423.007935	551.699402	176.080002	1403.599121	405.098694	94.128029	1390.807983	404.970032	130.618546	1683.251953	368.712372	-150.412582	1141.646484	649.206177	167.200989	1131.403198	259.969849	-95.284340	904.694885	548.902588	220.067245	874.850830	429.016479	53.035866	1002.490967	-535.865662	99.979225	909.042419	-499.390320	-48.215481
365.565125	-9.818888	905.670044	481.051636	112.664688	898.864319	397.396912	-80.170479	512.870239	512.498535	77.970421	505.904510	489.094116	-126.261627	90.815544	532.174316	1.269105	88.878273	351.281616	-80.815475	1422.525024	551.354309	174.143250	1403.172852	404.376831	92.661606	1390.470215	404.293304	129.154861	1682.874146	367.306732	-151.732620	1141.061035	648.252319	165.675049	1130.786499	259.558014	-94.772903	903.983765	547.970154	219.868515	874.386414	427.873138	52.669125	1002.155151	-535.766846	99.934761	909.034912	-499.419403	-48.273994
364.574493	-9.914655	904.992615	480.049133	112.597404	898.797791	399.631348	-81.358833	512.462402	512.149658	78.098412	505.955627	489.533356	-126.175331	89.572586	532.398865	1.211646	88.989243	350.058594	-82.167564	1422.046143	550.975037	172.205444	1402.815186	403.692230	91.253632	1390.179199	403.737061	127.695198	1682.569092	365.755524	-152.777405	1140.456299	647.302612	164.034271	1130.215820	258.193268	-95.822418	903.429871	546.986816	219.323837	874.160950	426.717926	52.239742	1001.794006	-535.636719	99.939911	909.043823	-499.283936	-48.212379
363.572052	-10.161501	904.475403	478.971466	112.486549	898.769775	401.896210	-82.394325	512.152710	510.926025	78.319824	505.915558	490.083984	-126.066902	88.413643	532.144531	1.223930	89.028015	348.787415	-83.516891	1421.582886	550.539917	170.292068	1402.476807	402.933105	89.767929	1389.926636	403.073486	126.023773	1682.324097	364.204437	-153.999329	1139.906006	646.295898	162.349319	1129.698975	257.297211	-96.084549	902.788696	546.176575	219.066788	873.775330	425.575500	51.760818	1001.528137	-535.515625	100.120255	909.096375	-499.459930	-48.309425
362.485657	-10.530366	904.007751	477.950378	112.360329	898.753235	403.782562	-83.462990	511.883209	510.094177	78.289078	505.865997	490.480804	-125.633995	87.499870	532.066345	1.219948	89.075516	347.532654	-84.886208	1421.203735	550.098633	168.425690	1402.246826	402.206909	88.261604	1389.720703	402.414581	124.403557	1682.194458	362.756714	-155.375015	1139.440063	645.296509	160.559219	1129.294556	256.913086	-95.689087	902.119080	545.341370	218.551620	873.546448	424.425873	51.233341	1001.291443	-535.446960	100.088745	909.066528	-499.478058	-48.400829
361.555847	-10.797635	903.622192	476.811920	112.217628	898.776794	405.699005	-84.389702	511.730835	509.226135	78.283981	505.882965	490.806335	-125.285706	86.680870	531.917847	1.206504	89.141357	346.293304	-86.240074	1420.801636	549.664490	166.634293	1402.028564	401.456757	86.793655	1389.546997	401.742126	122.714256	1682.116699	361.162689	-156.412811	1138.856689	644.232666	158.667923	1128.901855	255.594772	-96.701431	901.665649	544.438049	217.868484	873.439697	423.328949	50.761883	1001.113525	-535.418823	99.853539	908.995056	-499.510834	-48.513538
360.490936	-11.312588	903.294373	475.666595	111.994705	898.843384	407.448700	-85.188095	511.722046	508.474457	78.212975	505.928345	491.251556	-124.761673	86.152618	531.875793	1.175111	89.230614	345.106598	-87.629471	1420.498291	549.150208	164.857773	1401.919556	400.695587	85.313881	1389.432129	401.109894	120.991936	1682.094360	359.684448	-157.577026	1138.469360	643.135681	156.751358	1128.637207	254.683487	-97.043022	901.186951	543.607666	217.284500	873.326782	422.134460	50.159534	1000.986450	-535.301392	99.845924	908.975464	-499.329468	-48.444077
359.504639	-11.784348	903.145508	474.472961	111.746460	898.960022	409.069763	-85.903618	511.823059	507.833374	77.997131	506.009277	491.646332	-124.422760	85.766502	531.818787	1.126960	89.276993	343.948883	-89.024910	1420.214478	548.580078	163.136002	1401.865967	399.906403	83.813187	1389.381592	400.407257	119.160583	1682.142212	358.225586	-158.696167	1138.053711	641.989807	154.747818	1128.445679	253.786209	-97.426308	900.772156	542.812988	216.561844	873.290283	421.021271	49.613518	1000.970764	-535.263550	99.808868	908.968445	-499.491119	-48.616238
358.526306	-12.372566	903.032471	473.330017	111.393761	899.179443	410.359344	-86.663643	511.965637	507.136871	77.712463	506.156738	491.886749	-124.106140	85.462517	531.770691	1.055986	89.385757	342.828308	-90.480797	1420.017700	547.940186	161.404648	1401.898193	399.142273	82.303719	1389.385742	399.657196	117.230263	1682.272583	356.852295	-159.921539	1137.758911	640.744934	152.710114	1128.336182	253.338760	-97.063301	900.360474	541.880920	216.074844	873.448914	419.905273	48.932133	1001.025146	-535.177246	99.800735	908.989502	-499.483368	-48.656803
357.498657	-13.080308	903.005737	472.116791	111.022530	899.358765	411.077667	-87.200104	512.120728	506.281189	77.443321	506.286255	492.013458	-123.685905	85.278954	531.599731	1.004215	89.448235	341.835205	-91.993164	1419.832520	547.263794	159.736465	1402.041626	398.327026	80.724373	1389.460938	398.882751	115.266930	1682.435181	355.434662	-160.869049	1137.425171	639.655701	150.695114	1128.324951	251.993988	-98.160698	900.118652	540.938232	214.968002	873.688049	418.769928	48.248020	1001.101074	-535.095581	99.792778	908.991760	-499.459290	-48.660450
356.639069	-13.657106	903.022583	470.978302	110.643776	899.606873	411.489716	-87.859268	512.283691	505.633453	77.068787	506.413574	492.138855	-123.605347	85.215462	531.479492	0.934676	89.503357	340.899353	-93.527260	1419.720093	546.528015	158.171967	1402.171021	397.509033	79.176498	1389.589111	398.104248	113.255890	1682.664307	354.142914	-162.067291	1137.197266	638.475647	148.692108	1128.420044	251.548279	-97.829620	899.822266	540.446350	214.033707	873.719421	417.743195	47.619881	1001.233459	-535.020325	99.773109	908.992859	-499.424988	-48.671196
355.730438	-14.351574	903.060364	469.921539	110.232262	899.824829	411.452118	-88.443947	512.441040	505.031433	76.655632	506.588867	492.133514	-123.702705	85.229103	531.396545	0.872752	89.526070	340.037598	-95.115791	1419.581665	545.741699	156.662872	1402.391113	396.634766	77.585968	1389.748657	397.281494	111.208939	1682.884399	352.824890	-162.946548	1136.914917	637.343811	146.646011	1128.591187	250.132706	-98.897736	899.674194	539.750366	212.932175	873.895508	416.734833	46.952541	1001.361267	-534.976440	99.746468	908.971375	-499.416382	-48.705017
354.870117	-15.038683	903.144897	468.918640	109.771545	900.065308	410.997101	-89.008575	512.492493	504.633087	76.193443	506.742279	492.096558	-123.916840	85.226486	531.463074	0.886548	89.674866	339.232330	-96.770660	1419.529419	544.825439	155.242401	1402.590942	395.794098	76.017723	1389.921631	396.439117	109.089943	1683.128906	351.672516	-164.105362	1136.760132	636.199585	144.691849	1128.840454	249.652954	-98.692871	899.509277	538.969421	211.801834	874.193848	415.773712	46.286964	1001.523987	-534.902222	99.752144	908.961914	-499.375336	-48.719051
354.116333	-15.732434	903.242371	467.902100	109.251534	900.272034	410.214386	-89.547234	512.447815	503.987610	75.668274	506.863434	492.036621	-124.273758	85.323357	531.335938	0.954373	89.761032	338.570435	-98.478035	1419.477905	543.878662	153.915817	1402.856323	394.919769	74.426781	1390.122070	395.573944	106.956604	1683.390503	350.530396	-164.905579	1136.500366	635.090027	142.823822	1129.147949	248.282471	-99.767029	899.455078	538.270691	210.547958	874.504028	414.872223	45.617279	1001.676025	-534.855286	99.754173	908.948425	-499.362183	-48.741318
353.320343	-16.405066	903.299316	467.025604	108.739426	900.489624	409.274902	-89.927635	512.363586	503.536957	75.301895	507.044403	491.914795	-124.671982	85.392265	531.219666	0.951840	89.811981	337.907318	-100.164337	1419.384399	542.871338	152.567673	1403.172485	393.980408	72.838463	1390.337891	394.673706	104.749260	1683.675049	349.493652	-165.916031	1136.279297	633.953430	140.954132	1129.486816	247.343079	-100.119087	899.408875	537.571411	209.264999	874.812073	414.015198	44.919453	1001.812866	-534.790222	99.744484	908.935303	-499.323151	-48.738579
352.561646	-17.130524	903.350464	466.116516	108.150665	900.676147	408.194794	-90.541992	512.218811	503.088531	74.854683	507.189362	491.856873	-125.192802	85.514954	531.103821	0.917885	89.836853	337.343658	-101.911270	1419.318237	541.759277	151.315720	1403.502319	393.072479	71.265869	1390.546997	393.756348	102.500526	1683.935547	348.562897	-166.900055	1136.097290	632.899780	139.186844	1129.844116	246.405228	-100.470352	899.377502	536.870972	207.825668	875.188660	413.164215	44.175873	1001.931213	-534.723999	99.738792	908.945923	-499.279572	-48.735977
351.735352	-17.945503	903.407959	465.246704	107.469437	900.787170	407.022675	-91.013474	511.951996	502.572998	74.398239	507.295654	491.778900	-125.509842	85.626060	530.943359	0.854701	89.814896	336.821686	-103.633385	1419.168457	540.602661	150.120163	1403.774658	392.075134	69.702072	1390.725586	392.814453	100.202034	1684.230225	347.745911	-168.061584	1135.834106	631.877502	137.501266	1130.300415	245.815720	-100.202217	899.303894	536.145874	206.366608	875.514404	412.325531	43.379410	1002.014465	-534.629456	99.705193	908.960999	-499.231476	-48.725937
351.019806	-18.614111	903.333191	464.425385	106.772827	900.882568	405.995819	-91.532753	511.807800	502.412781	73.964157	507.415497	491.632751	-125.699341	85.690086	530.984680	0.771763	89.812752	336.291107	-105.438652	1418.982666	539.397766	148.920288	1404.094849	391.099884	68.075607	1390.854492	391.827942	97.865639	1684.473022	346.946533	-168.951889	1135.482300	630.857239	135.972763	1130.692505	244.447540	-101.211548	899.279358	535.491821	204.873810	875.798767	411.526825	42.591446	1002.024414	-534.531311	99.712265	908.957214	-499.013428	-48.645752
350.225189	-19.380960	903.229736	463.696838	106.091896	900.919250	405.071594	-92.020790	511.587250	501.661743	73.485847	507.449005	491.491608	-125.875259	85.743607	530.744324	0.723720	89.764870	335.742310	-107.252281	1418.792114	538.101440	147.791748	1404.301880	390.121185	66.509117	1390.939331	390.833282	95.507019	1684.691406	346.283569	-170.134842	1135.112427	629.911194	134.554901	1131.046387	243.823654	-101.068810	899.151306	534.826538	203.359848	876.024292	410.757690	41.761810	1001.989685	-534.485352	99.715912	908.938171	-499.158478	-48.759487
349.474701	-20.152771	903.096924	462.926788	105.281563	900.923706	404.296204	-92.462471	511.400055	501.527466	72.976395	507.490204	491.451355	-126.029716	85.788742	530.802734	0.584704	89.763443	335.201080	-109.036697	1418.450928	536.825928	146.653610	1404.514771	389.080170	64.904800	1390.953735	389.824921	93.106995	1684.915894	345.640289	-171.063782	1134.618042	628.984070	133.282242	1131.394287	242.469528	-102.055794	899.068604	534.210693	201.878510	876.144470	409.966919	40.889088	1001.925293	-534.421082	99.744438	908.919739	-499.154480	-48.746212
348.687958	-20.987959	902.956848	462.191650	104.424713	900.906860	403.732605	-92.856133	511.230225	500.734192	72.519722	507.462860	491.444366	-126.090408	85.853203	530.569275	0.510348	89.724487	334.697235	-110.826454	1418.131226	535.466553	145.574722	1404.697266	388.023956	63.341465	1390.962769	388.762634	90.700027	1685.109497	345.108337	-172.158447	1134.099609	628.068237	132.055542	1131.697876	241.489319	-102.419632	898.926514	533.642212	200.298920	876.180542	409.204102	39.944698	1001.845215	-534.337280	99.757233	908.916199	-499.100891	-48.758163
347.852570	-21.778564	902.760315	461.518951	103.619743	900.942932	403.285400	-93.248749	511.068756	500.228455	71.932365	507.480682	491.466217	-126.153915	85.895454	530.606384	0.362034	89.733353	334.135437	-112.654594	1417.739380	534.075562	144.443436	1404.858276	387.002289	61.758499	1390.926636	387.694885	88.272675	1685.335449	344.684479	-173.233383	1133.522949	627.263000	130.881744	1132.017578	240.581116	-102.842400	898.751953	533.089417	198.528000	876.090515	408.394562	39.006790	1001.764526	-534.247803	99.774208	908.897949	-499.089020	-48.737167
347.081268	-22.602003	902.603760	460.859192	102.653038	900.952820	402.928192	-93.625298	510.964569	499.615875	71.286934	507.547272	491.486450	-126.139084	85.841927	530.447998	0.248375	89.742340	333.625610	-114.502098	1417.320068	532.728821	143.247269	1405.018311	385.930847	60.121815	1390.887939	386.596405	85.837631	1685.526611	344.311554	-174.515289	1132.943237	626.331726	129.743988	1132.292236	240.125305	-102.578545	898.520325	532.509033	196.978790	876.127319	407.637878	38.010887	1001.690674	-534.145691	99.781555	908.898804	-498.861664	-48.641270
346.279236	-23.452415	902.351868	460.249481	101.747223	900.958191	402.701447	-93.964806	510.875732	499.110352	70.783554	507.683807	491.492310	-126.086121	85.818581	530.352051	0.153056	89.758766	333.020660	-116.339218	1416.896240	531.341919	142.092667	1405.125610	384.855286	58.520290	1390.808350	385.475952	83.434334	1685.701050	343.939056	-175.539856	1132.301392	625.379211	128.672318	1132.532104	238.923325	-103.693184	898.347839	531.874207	195.449921	876.174133	406.845825	36.999325	1001.567810	-534.262512	99.779083	908.992371	-499.233429	-48.783543
345.575836	-24.360699	902.204041	459.657684	100.775368	901.011597	402.663086	-94.469337	510.813049	498.801300	70.188583	507.739441	491.532440	-126.176849	85.723267	530.314636	0.084369	89.833916	332.442322	-118.183609	1416.458740	530.001892	140.876846	1405.180908	383.795502	56.896950	1390.719849	384.325226	81.017365	1685.871094	343.618774	-176.732864	1131.709473	624.506897	127.642532	1132.784424	238.092621	-104.239159	898.120361	531.417419	193.902725	875.999939	406.102478	35.981647	1001.522278	-534.152527	99.792290	908.994263	-499.202545	-48.793957
344.785126	-25.278206	901.988647	459.126678	99.845772	901.059509	402.678467	-94.926857	510.758911	497.934723	69.620956	507.774017	491.571930	-126.189941	85.658409	529.994751	0.031457	89.795303	331.857758	-120.034012	1416.017334	528.690918	139.643402	1405.251465	382.712708	55.298012	1390.595825	383.153137	78.634140	1685.986328	343.416718	-178.145813	1131.113770	623.496643	126.626762	1132.969849	237.925781	-103.997986	897.837646	530.809814	192.596680	876.051819	405.337036	34.935970	1001.439331	-534.062622	99.840988	908.985046	-499.191284	-48.804001
344.118774	-26.151012	901.787048	458.553741	98.864471	901.095276	402.761017	-95.496452	510.709015	497.443298	69.029594	507.838715	491.578156	-126.286331	85.526718	529.873047	-0.025444	89.816109	331.193054	-121.899498	1415.605347	527.320251	138.398483	1405.312988	381.605499	53.634708	1390.511353	381.932739	76.272797	1686.104736	343.135345	-179.247070	1130.530640	622.576355	125.630028	1133.172852	236.781754	-105.259911	897.665771	530.353455	190.947372	875.893127	404.580017	33.940403	1001.359314	-533.914307	99.932091	908.983093	-498.988922	-48.665051
343.431366	-27.138693	901.588867	458.050140	97.863945	901.179565	402.849091	-96.172211	510.689728	496.841034	68.379547	507.914612	491.610229	-126.443665	85.417381	529.754333	-0.112266	89.820030	330.505035	-123.792877	1415.179443	526.018066	137.031097	1405.449219	380.527313	51.993584	1390.433716	380.712463	73.904297	1686.209473	342.934418	-180.505386	1129.980957	621.628662	124.585228	1133.415283	236.195053	-105.898056	897.431213	529.889526	189.661163	875.802063	403.822083	32.864445	1001.305481	-533.879639	99.895073	908.979980	-499.174805	-48.844276
342.816528	-28.072084	901.360535	457.604919	96.893532	901.268311	402.836273	-96.789063	510.575317	496.391968	67.743225	507.968689	491.619080	-126.514580	85.277206	529.654785	-0.214120	89.872185	329.801697	-125.629860	1414.767090	524.716675	135.727585	1405.531250	379.459900	50.338493	1390.401978	379.444916	71.582260	1686.341064	342.777802	-181.980728	1129.520508	620.620300	123.507858	1133.643799	236.182175	-105.776779	897.193604	529.380737	188.363174	875.853394	403.109192	31.822048	1001.238892	-533.774414	99.903160	908.973328	-499.159302	-48.853653
342.151947	-29.046551	901.228516	457.079712	95.958519	901.398438	402.824158	-97.538857	510.489777	495.930145	67.115753	508.035431	491.651611	-126.589859	85.218536	529.537720	-0.322187	89.898605	329.118469	-127.477303	1414.442993	523.449707	134.325836	1405.687378	378.353119	48.672398	1390.340454	378.191589	69.266251	1686.464966	342.548645	-183.115982	1128.956909	619.570374	122.397697	1133.864136	235.219879	-107.193100	897.062134	528.889893	186.953018	875.980103	402.375031	30.783386	1001.239624	-533.661743	100.053452	909.003845	-499.165619	-48.823471
341.569885	-30.071207	901.090088	456.605377	94.990990	901.523682	402.855072	-98.383041	510.448242	495.429321	66.436493	508.184753	491.650787	-126.677528	85.104919	529.488281	-0.424079	89.943321	328.384186	-129.298752	1414.113647	522.238281	132.919144	1405.837280	377.271973	47.019802	1390.337769	376.973572	67.057755	1686.533813	342.404175	-184.436386	1128.585815	618.506104	121.230774	1134.081421	234.775101	-107.972183	896.896362	528.354492	185.803970	876.057800	401.679443	29.729431	1001.236023	-533.579529	100.003189	909.005432	-499.145752	-48.892586
341.003113	-31.089409	900.944275	456.114044	94.062645	901.634460	402.871674	-99.143929	510.400818	495.092773	65.890152	508.305481	491.614075	-126.768150	85.009819	529.415039	-0.516066	89.980476	327.615417	-131.084534	1413.805298	521.027344	131.565735	1406.036743	376.186432	45.390030	1390.309448	375.576416	64.758476	1686.718140	342.272888	-185.740448	1128.210938	617.407227	120.024971	1134.293457	234.400681	-108.769569	896.712036	527.862549	184.845230	876.140259	400.971283	28.716373	1001.221863	-533.487671	100.011902	908.998840	-499.146973	-48.916237
340.537201	-32.072231	900.786621	455.645569	93.153763	901.758057	402.726227	-99.816383	510.329590	494.656952	65.381516	508.333984	491.604187	-126.881195	84.972908	529.372192	-0.577988	90.034180	326.807373	-132.879990	1413.555908	519.847839	130.166473	1406.229736	375.110962	43.772675	1390.299683	374.306976	62.505802	1686.831787	342.089355	-187.240860	1127.906738	616.325745	118.782188	1134.572388	234.486603	-108.916214	896.525696	527.276489	183.664398	876.367859	400.325714	27.711748	1001.207336	-533.382141	99.949585	908.980957	-498.953552	-48.861416
340.066315	-33.233105	900.656738	455.186981	92.108032	901.841675	402.555573	-100.568100	510.286469	494.245880	64.839645	508.309082	491.581543	-126.947533	84.941383	529.417725	-0.650936	90.101768	325.971100	-134.618088	1413.313965	518.658447	128.783493	1406.442627	374.009613	42.162361	1390.306396	372.949097	60.393860	1687.044312	341.889771	-188.631683	1127.609253	615.251282	117.499817	1134.821045	234.192886	-109.816292	896.391174	526.693115	182.651443	876.594299	399.699402	26.588955	1001.187134	-533.330994	99.992050	908.991577	-499.152466	-48.994572
339.553589	-34.461456	900.607971	454.570923	90.971062	901.895264	402.422424	-101.436867	510.272125	493.710571	64.329926	508.306091	491.603699	-127.090797	84.930405	529.352173	-0.694503	90.139671	325.105835	-136.364029	1413.104004	517.464172	127.346558	1406.683838	372.921692	40.557552	1390.315674	371.534668	58.177639	1687.142456	341.586243	-189.815796	1127.318848	614.175049	116.175606	1135.208130	233.357742	-111.598381	896.306152	526.094238	181.809830	876.781006	399.020508	25.433481	1001.192627	-533.192200	99.978256	908.980225	-498.952515	-48.926449
339.153503	-35.755501	900.507263	454.043762	89.787041	901.954956	402.236237	-102.135040	510.159454	493.370300	63.799351	508.379059	491.544342	-127.202789	84.835670	529.341919	-0.775965	90.183418	324.241882	-138.053894	1412.907959	516.249390	125.935860	1406.996460	371.837830	38.933029	1390.362671	370.136169	56.014385	1687.304932	341.361450	-191.363098	1127.050171	613.115112	114.848442	1135.556030	233.568222	-111.915352	896.135681	525.363220	180.836349	877.118530	398.407257	24.208094	1001.175293	-533.072083	99.969711	908.978821	-498.933228	-48.948551
338.754242	-37.165451	900.399414	453.259766	88.207726	901.840820	402.043365	-102.982460	510.100098	492.782562	63.287388	508.293518	491.490173	-127.402786	84.777168	529.277527	-0.807995	90.211823	323.342346	-139.727386	1412.731323	515.073059	124.521301	1407.291138	370.715607	37.338863	1390.392700	368.713898	53.879204	1687.484375	341.012512	-192.765976	1126.837524	612.120300	113.522736	1135.907593	233.344269	-113.053627	895.945435	524.694763	179.869583	877.501099	397.703156	22.822897	1001.069275	-532.963623	99.942375	908.990540	-498.926086	-48.992264
338.402649	-38.555237	900.310181	452.651825	86.966202	901.839905	401.782898	-103.716766	510.055481	492.500854	62.891796	508.321533	491.491577	-127.532829	84.698547	529.199829	-0.833029	90.252548	322.476471	-141.413788	1412.566650	513.891418	123.077469	1407.625854	369.593231	35.781643	1390.439209	367.360718	51.696560	1687.609131	340.598022	-194.016098	1126.636841	611.065674	112.187080	1136.314819	232.616333	-115.111305	895.734070	523.940552	178.981598	877.866150	397.126465	21.531757	1001.026489	-532.883118	99.923515	908.987915	-498.947876	-49.015999
338.154236	-39.885002	900.157104	452.188965	85.889145	901.912231	401.635956	-104.574631	509.972107	492.083008	62.443878	508.379028	491.420776	-127.788902	84.641953	529.207458	-0.898922	90.299194	321.549164	-143.037338	1412.359741	512.696594	121.705894	1407.935303	368.460876	34.227768	1390.444946	366.041443	49.738953	1687.720093	340.194458	-195.679276	1126.496094	610.083435	110.910515	1136.764160	232.900543	-115.682869	895.432068	523.201050	178.076981	878.255249	396.592377	20.319067	1000.988586	-532.806824	99.899017	908.959229	-498.966003	-49.022564
337.904175	-41.335541	900.080688	451.682220	84.637833	901.932739	401.486145	-105.497345	509.918121	491.641296	61.947025	508.398010	491.390869	-127.987251	84.559631	529.235718	-0.923951	90.313980	320.639893	-144.658615	1412.215576	511.433258	120.350426	1408.268188	367.333862	32.694035	1390.426392	364.389160	47.596642	1687.878174	339.651489	-196.981613	1126.300903	609.167236	109.678185	1137.202759	232.256119	-117.911926	895.137268	522.382446	177.016083	878.642578	396.087372	19.012709	1000.963501	-532.739136	99.918762	908.947449	-498.980377	-49.053104
337.651703	-42.779961	899.995361	451.140900	83.392410	901.993958	401.325867	-106.387199	509.885437	491.419830	61.459789	508.421997	491.342560	-128.192795	84.468063	529.346985	-0.976556	90.345436	319.693420	-146.269089	1412.023438	510.169983	118.975731	1408.581055	366.195038	31.176933	1390.424683	363.022614	45.520206	1688.002197	339.120575	-198.540085	1126.105225	608.171326	108.428726	1137.624878	232.245361	-119.190170	894.646484	521.669434	176.240128	879.197571	395.559113	17.676956	1000.953369	-532.647949	99.922874	908.940918	-498.990723	-49.104931
337.408661	-44.222015	899.832520	450.715363	82.195572	902.061035	401.112732	-107.272789	509.767303	491.010315	61.035320	508.449799	491.343903	-128.394150	84.369316	529.345337	-1.018725	90.386429	318.706085	-147.888275	1411.793579	508.829224	117.586670	1408.898315	365.011993	29.636087	1390.356934	361.459564	43.502373	1688.116211	338.516937	-199.934830	1125.930298	607.274902	107.280304	1138.099121	231.908188	-120.940140	894.379211	520.898987	175.371765	879.711060	395.057312	16.332584	1000.906616	-532.562988	99.916763	908.954163	-499.004089	-49.120747
337.132263	-45.777973	899.733887	450.219574	80.907799	902.127930	400.985229	-108.048767	509.671661	490.499207	60.508018	508.439667	491.293488	-128.481567	84.218506	529.360718	-1.081471	90.431419	317.732727	-149.488785	1411.558105	507.424133	116.246094	1409.208130	363.824219	28.079803	1390.296021	359.908508	41.439178	1688.154175	337.889160	-201.422958	1125.693481	606.357056	106.131073	1138.565430	231.708099	-122.449677	893.979309	520.094543	174.583969	880.198303	394.534027	14.909873	1000.891968	-532.473450	99.906616	908.956482	-499.019379	-49.164143
336.944214	-47.182323	899.552429	449.746552	79.615280	902.162476	400.900024	-109.008896	509.626373	490.145966	60.121632	508.449982	491.312683	-128.653656	84.080772	529.416992	-1.126751	90.513077	316.809692	-151.035736	1411.316040	506.080811	114.957733	1409.508545	362.627899	26.565918	1390.190430	358.406311	39.458549	1688.245850	337.278046	-202.931747	1125.402588	605.467529	105.034325	1139.007568	231.565216	-124.262283	893.429565	519.241577	173.822739	880.586487	394.084808	13.501074	1000.817871	-532.409851	99.853539	908.960632	-499.031189	-49.241425
336.655609	-48.684479	899.406067	449.409607	78.352554	902.269897	400.803192	-109.916054	509.496918	489.783356	59.705437	508.466278	491.305176	-128.738815	83.923965	529.552246	-1.175128	90.590469	315.782410	-152.597778	1411.053467	504.649353	113.813667	1409.788208	361.375671	25.058002	1390.090698	356.946198	37.549839	1688.213379	336.716400	-204.623154	1125.226563	604.542114	103.991386	1139.405762	232.042526	-125.032043	892.928894	518.474548	172.933960	881.071228	393.629608	12.050785	1000.797485	-532.326477	99.817772	908.954773	-499.041962	-49.290451
336.511047	-50.181213	899.237488	449.075989	77.049805	902.329346	400.726746	-110.813210	509.378815	489.176575	59.294086	508.443542	491.341400	-128.861771	83.820938	529.542236	-1.167391	90.676239	314.736572	-154.154251	1410.766602	503.151825	112.430099	1410.003174	360.097931	23.578041	1389.942627	355.261963	35.528412	1688.263672	336.014893	-205.901794	1124.950562	603.732666	103.038330	1139.846558	231.417511	-127.598610	892.395691	517.571838	172.167007	881.581482	393.193359	10.651413	1000.743835	-532.268188	99.817657	908.936035	-499.069244	-49.325401
336.407990	-51.586060	899.009399	448.825623	75.693985	902.370178	400.637482	-111.612755	509.182617	488.578705	59.004211	508.529236	491.298431	-128.912369	83.663887	529.530090	-1.175037	90.797356	313.704529	-155.709778	1410.493164	501.613464	111.221863	1410.187622	358.824524	22.066910	1389.790894	353.727661	33.676422	1688.183838	335.404419	-207.405319	1124.685669	602.798828	102.091949	1140.233398	231.395630	-129.461823	891.758972	516.819824	171.592331	881.898193	392.821289	9.233959	1000.649780	-532.217712	99.840187	908.932922	-499.112823	-49.372627
336.213440	-53.131660	898.847778	448.645813	74.325928	902.461670	400.649200	-112.650375	509.124359	488.026398	58.669415	508.580017	491.307495	-129.021255	83.563881	529.585510	-1.187448	90.952942	312.643158	-157.277283	1410.239746	500.085114	109.993179	1410.350220	357.523132	20.570513	1389.592285	352.019409	31.723202	1688.199707	334.769043	-208.940399	1124.441895	601.946960	101.244408	1140.639526	231.380127	-131.391342	891.077515	515.974304	170.698685	882.391785	392.432800	7.760091	1000.614502	-532.134216	99.865028	908.945129	-499.125519	-49.402275
336.042236	-54.481186	898.695801	448.412720	72.958336	902.567993	400.585602	-113.401573	509.014343	487.262878	58.413357	508.665283	491.238281	-129.006760	83.456657	529.622253	-1.211648	91.131203	311.569366	-158.832214	1409.983521	498.531830	108.741417	1410.547485	356.224701	19.082857	1389.447632	350.364990	29.797096	1688.204590	334.244507	-210.583588	1124.264282	601.030334	100.399033	1141.006592	231.909943	-132.353287	890.528015	515.284668	169.958984	882.813049	392.117126	6.298711	1000.588623	-532.068237	99.829346	908.950073	-499.164276	-49.481209
335.939728	-55.896862	898.563782	448.316467	71.592789	902.702026	400.566589	-114.328857	508.864044	486.432312	58.179821	508.737396	491.232971	-129.013565	83.388565	529.557434	-1.188949	91.323647	310.430542	-160.368790	1409.681274	496.987457	107.506721	1410.751587	354.883606	17.590511	1389.287842	348.583191	28.001110	1688.185303	333.608093	-211.926575	1123.940063	600.084412	99.535454	1141.417847	231.422409	-135.152817	889.910217	514.433655	169.379425	883.184021	391.831635	4.864794	1000.587952	-532.072632	99.857132	908.962280	-499.465332	-49.581562
335.827362	-57.348663	898.420715	448.299683	70.112991	902.847717	400.616333	-115.330299	508.756226	485.555573	57.996838	508.769073	491.265778	-129.123123	83.300171	529.543091	-1.181293	91.563751	309.291229	-161.885132	1409.424805	495.447021	106.239319	1410.925049	353.585663	16.155407	1389.089600	346.826172	26.215998	1688.122803	333.134277	-213.577469	1123.758179	599.185303	98.776039	1141.886597	232.017151	-136.330872	889.299622	513.689026	168.642487	883.596191	391.572266	3.344079	1000.586853	-532.006226	99.849556	908.955444	-499.506165	-49.641361
335.772522	-58.685513	898.299133	448.311218	68.714310	902.976807	400.539276	-116.266167	508.714417	484.746429	57.910358	508.831757	491.286072	-129.037079	83.248878	529.520203	-1.137079	91.824875	308.143646	-163.301376	1409.152832	493.937256	104.989601	1411.160889	352.266022	14.697361	1388.906128	345.125610	24.496901	1687.956421	332.522644	-214.966614	1123.534302	598.222351	97.951874	1142.289551	231.611633	-139.169067	888.713440	512.944519	167.970764	883.991150	391.386780	1.923245	1000.588074	-531.940918	99.836555	908.946777	-499.504730	-49.682587
335.792664	-60.038151	898.271301	448.402588	67.214890	903.165466	400.454651	-117.128166	508.531860	483.510101	57.837440	508.802277	491.269958	-128.929352	83.164398	529.413940	-1.063526	92.063782	306.932373	-164.756363	1408.896484	492.425049	104.043304	1411.422485	351.004608	13.261954	1388.744385	343.283142	22.685678	1687.949341	332.098480	-216.721863	1123.408325	597.212341	97.165001	1142.775269	232.309952	-140.320648	888.073608	512.252502	167.208405	884.434448	391.253387	0.491437	1000.666809	-531.923218	99.820061	908.913391	-499.556793	-49.749577
335.687927	-61.367256	898.222351	448.442383	65.818024	903.305847	400.513550	-118.084000	508.428345	482.762726	57.923656	508.895355	491.310303	-128.944504	83.142899	529.370544	-0.987115	92.408218	305.714813	-166.160645	1408.657349	490.901337	102.787880	1411.649902	349.699463	11.853481	1388.585205	341.414978	21.085913	1687.868042	331.560547	-218.125229	1123.236816	596.201294	96.352509	1143.233643	231.976669	-143.222229	887.509521	511.469452	166.457077	884.969910	391.126556	-0.937240	1000.709656	-531.852417	99.789726	908.887756	-499.591125	-49.906368
335.595886	-62.613216	898.122498	448.488739	64.391365	903.415100	400.423401	-118.964607	508.370728	481.837982	58.031754	508.879669	491.228699	-129.024841	83.081322	529.503174	-0.950568	92.791130	304.502594	-167.545563	1408.395630	489.426788	101.532928	1411.938843	348.422943	10.485794	1388.434326	339.480560	19.361202	1687.751099	331.136627	-219.887466	1123.098145	595.221863	95.504463	1143.774902	232.665009	-144.575027	886.934937	510.732117	165.712708	885.439941	391.019623	-2.366696	1000.710510	-531.819092	99.773796	908.892029	-499.684723	-50.268360
335.473022	-63.925568	898.086609	448.394287	62.586952	903.534119	400.379517	-119.908379	508.364899	480.659424	58.148907	508.900085	491.240509	-129.106842	83.062302	529.375854	-0.835436	93.182335	303.222137	-168.876663	1408.146851	487.968597	100.231949	1412.247559	347.153839	9.093292	1388.289917	337.612915	17.762003	1687.578979	330.639954	-221.347580	1122.963257	594.155334	94.620651	1144.307129	232.435913	-147.478546	886.384521	510.040710	165.164734	885.884460	390.829498	-3.987051	1000.749207	-531.788147	99.750160	908.881348	-499.571411	-49.917698
335.274231	-65.099327	898.067505	448.425018	61.134972	903.700806	400.339600	-120.762909	508.228973	479.444855	58.373062	509.029022	491.254974	-129.233643	83.053108	529.144653	-0.671961	93.598488	301.917145	-170.148148	1407.896240	486.545898	98.943100	1412.573975	345.938721	7.695657	1388.151855	335.800262	16.196642	1687.403931	330.212738	-223.022034	1122.866821	593.144470	93.720100	1144.859253	232.727097	-149.723862	885.822815	509.312744	164.421753	886.412109	390.733154	-5.441049	1000.818054	-531.752197	99.709160	908.886230	-499.588928	-49.939220
335.187103	-66.094711	898.010864	448.817108	60.272198	904.054749	400.212067	-121.503220	508.102936	478.534302	58.648621	509.247437	491.226074	-129.321030	82.976662	529.149170	-0.529511	94.123741	300.633881	-171.380936	1407.640259	485.194366	97.686913	1412.923584	344.728058	6.348916	1388.023804	333.834656	14.596703	1687.284424	329.828552	-224.912460	1122.779297	592.153931	92.754463	1145.451294	233.537552	-151.032501	885.255127	508.571411	163.747604	886.985413	390.826599	-6.633378	1000.956604	-531.720642	99.697311	908.874146	-499.599792	-49.972996
334.986481	-67.260773	897.948547	448.711182	58.467789	904.135803	400.002136	-122.410973	508.029999	477.225281	58.990414	509.326996	491.254517	-129.477402	82.972931	528.703735	-0.274193	94.602432	299.354248	-172.633240	1407.354614	483.852936	96.403328	1413.237427	343.540161	5.015160	1387.886230	331.702820	13.034328	1687.051514	329.334869	-226.427261	1122.650879	591.123047	91.735092	1146.007446	233.339798	-154.133881	884.713501	507.817902	163.025864	887.558716	390.665009	-8.242795	1000.961182	-531.683533	99.684387	908.869690	-499.615936	-50.022797
334.863892	-68.268372	897.909241	448.886292	57.136501	904.340210	399.815735	-123.200401	507.934753	476.143097	59.303288	509.498199	491.223328	-129.590591	82.942024	528.793640	-0.090020	95.154259	298.044189	-173.862122	1407.034058	482.511078	95.051888	1413.586548	342.417786	3.712606	1387.708740	329.821869	11.534231	1686.837036	328.981384	-228.342484	1122.568970	590.155090	90.708862	1146.522583	234.224609	-155.504562	884.116943	507.136932	162.320679	888.119141	390.642334	-9.568707	1001.036987	-531.659363	99.629929	908.846497	-499.627960	-50.071175
334.697357	-69.202042	897.842529	449.072510	55.815323	904.589844	399.693176	-123.824219	507.854675	475.108276	59.718155	509.703552	491.244141	-129.733292	82.921074	528.679321	0.173835	95.743652	296.771729	-175.006577	1406.738770	481.262787	93.805267	1413.905640	341.301025	2.369477	1387.610840	327.850464	10.112576	1686.591553	328.511841	-229.895172	1122.411865	589.145630	89.561554	1147.092651	233.999710	-158.688354	883.535339	506.430054	161.681732	888.719055	390.604675	-10.913961	1001.118896	-531.637512	99.610115	908.822815	-499.662933	-50.096104
334.460388	-70.043839	897.825928	449.279388	54.609783	904.913208	399.461945	-124.561447	507.734161	474.010071	60.208630	509.955475	491.200134	-129.867523	82.900200	528.640564	0.478207	96.377815	295.529968	-176.207413	1406.438599	480.064423	92.468849	1414.260254	340.257660	1.077305	1387.569336	325.899017	8.777804	1686.329224	328.121613	-231.867416	1122.321777	588.218872	88.401703	1147.644653	234.885895	-160.152832	882.954590	505.653534	160.950653	889.325928	390.549286	-12.180002	1001.261169	-531.612549	99.548141	908.817932	-499.640228	-50.168114
334.243652	-70.754868	897.806824	449.785278	53.888992	905.417542	399.213409	-125.275063	507.620300	473.056793	60.648773	510.334869	491.193787	-130.043823	82.906181	528.575134	0.849588	97.091667	294.298431	-177.331741	1406.117065	478.948639	91.171989	1414.632080	339.224121	-0.244002	1387.536133	323.850922	7.389661	1686.105591	327.614014	-233.463913	1122.072632	587.265320	87.192596	1148.152100	234.698288	-163.332047	882.388489	504.910797	160.253754	889.965576	390.605713	-13.225398	1001.487366	-531.593506	99.551071	908.848511	-499.633545	-50.145981
333.930481	-71.705666	897.820557	449.686859	52.104057	905.538391	399.077423	-125.975845	507.545410	471.689148	61.202713	510.512054	491.183075	-130.262024	82.902832	528.576050	1.163883	97.753448	293.057037	-178.551544	1405.804688	477.800323	89.852043	1414.960571	338.193115	-1.564467	1387.520020	322.003082	6.101920	1685.824829	327.269775	-235.447739	1122.051392	586.445313	85.961098	1148.698975	235.611740	-164.693832	881.809509	504.168732	159.552444	890.582520	390.374664	-14.685622	1001.549805	-531.549194	99.537239	908.865662	-499.629242	-50.124298
333.717377	-72.417267	897.812622	449.922394	50.972321	905.897034	398.927246	-126.545807	507.409760	470.558167	61.812138	510.809479	491.169708	-130.383286	82.876640	528.609009	1.443992	98.446999	291.912872	-179.725266	1405.467285	476.769318	88.512184	1415.279541	337.213409	-2.875054	1387.483765	320.172363	4.748226	1685.546387	326.774231	-236.988541	1121.885864	585.574646	84.709496	1149.113647	235.381439	-168.003326	881.213318	503.391052	158.824051	891.173279	390.302032	-15.835633	1001.712524	-531.558899	99.513008	908.857910	-499.621796	-50.205177
333.538910	-73.144852	897.778137	450.143005	49.752586	906.171204	398.758759	-127.258560	507.331299	469.386810	62.529690	511.130249	491.159027	-130.577530	82.887016	528.710388	1.694243	99.182785	290.821411	-180.880768	1405.168823	475.860138	87.235489	1415.567383	336.246429	-4.145300	1387.439209	318.201294	3.530447	1685.273560	326.346649	-238.734344	1121.733643	584.743835	83.451187	1149.469604	235.729416	-170.319138	880.662903	502.604858	158.155579	891.733459	390.197266	-16.955545	1001.822754	-531.559937	99.470337	908.843445	-499.615265	-50.211994
333.286194	-73.830116	897.752625	450.319275	48.606693	906.450806	398.589752	-127.967476	507.279968	468.204895	63.197655	511.485474	491.201202	-130.651276	82.900520	528.765808	1.921659	99.937347	289.725220	-182.080597	1404.883789	474.972260	85.864677	1415.809570	335.355896	-5.376254	1387.371948	316.363312	2.220041	1685.005371	325.943512	-240.424637	1121.611694	584.044128	82.194832	1149.853027	236.070496	-172.675079	880.073364	501.855743	157.474777	892.276367	390.051971	-18.030916	1001.939392	-531.548035	99.442513	908.833557	-499.600494	-50.229321
333.084442	-74.432266	897.708984	450.561615	47.588028	906.776550	398.397095	-128.572891	507.184204	467.089386	63.944183	511.841034	491.175354	-130.657700	82.840698	528.758240	2.121520	100.720749	288.674713	-183.202530	1404.598633	474.177582	84.566391	1416.069824	334.528748	-6.565247	1387.321045	314.548706	1.122324	1684.738892	325.633362	-242.294144	1121.576172	583.324890	80.909538	1150.160034	236.954163	-174.054947	879.527588	501.139191	156.733490	892.789368	389.925110	-19.013109	1002.068298	-531.548584	99.428040	908.822388	-499.591156	-50.265148
332.871490	-75.042160	897.663513	450.750854	46.538452	907.063171	398.158478	-129.123764	507.050201	465.846008	64.577240	512.168152	491.170929	-130.751770	82.836983	528.687744	2.322155	101.485352	287.666870	-184.321075	1404.328857	473.483887	83.216934	1416.295044	333.734497	-7.733279	1387.254028	312.809265	-0.141785	1684.475342	325.243073	-243.924652	1121.454956	582.735962	79.609550	1150.459351	237.323532	-176.275040	879.021790	500.495697	155.912079	893.353271	389.763580	-19.983452	1002.177917	-531.556885	99.350189	908.804565	-499.572540	-50.291424
332.634155	-75.546631	897.669312	451.166779	46.010391	907.530151	397.938293	-129.640732	506.926239	464.887390	65.262695	512.649963	491.121490	-130.849182	82.814064	528.697876	2.443398	102.250351	286.684723	-185.396317	1404.060547	472.870758	81.880630	1416.528564	333.010925	-8.888083	1387.236938	311.075775	-1.232002	1684.239746	324.770203	-245.306564	1121.287231	582.089783	78.300011	1150.734253	237.041275	-179.574432	878.541077	499.749847	155.229706	893.868591	389.707062	-20.725063	1002.398010	-531.483887	99.291458	908.809326	-499.243225	-50.267551
332.352783	-76.291718	897.613159	450.972107	44.546738	907.627686	397.755646	-130.217972	506.887390	463.530334	65.963608	512.953613	491.090302	-131.018799	82.800705	528.492249	2.490109	103.008652	285.782379	-186.419205	1403.882446	472.345337	80.593803	1416.733887	332.310272	-10.009316	1387.239868	309.589813	-2.341452	1683.975098	324.357056	-246.848343	1121.253662	581.557556	77.012581	1150.978394	237.331390	-181.911224	878.076721	499.080841	154.553085	894.318054	389.356934	-21.879641	1002.413208	-531.480469	99.266388	908.819092	-499.216339	-50.260529
332.102142	-76.801392	897.590149	451.015533	43.604496	907.879028	397.533264	-130.669708	506.826935	462.364319	66.633942	513.356934	491.078247	-131.106552	82.822006	528.246399	2.488581	103.816772	284.784485	-187.474991	1403.647095	471.775452	79.262482	1416.917358	331.645233	-11.107290	1387.237793	308.070953	-3.446020	1683.729370	324.076996	-248.602905	1121.338867	580.955322	75.621414	1151.154663	238.237183	-183.241714	877.591736	498.450134	153.987930	894.685425	389.146423	-22.742437	1002.516541	-531.504639	99.237061	908.815918	-499.215393	-50.244717
331.869690	-77.287033	897.564270	451.014679	42.769539	908.145996	397.328522	-131.055832	506.760101	461.087189	67.302383	513.775879	491.016418	-131.186691	82.832535	528.128540	2.433852	104.627167	283.796204	-188.409866	1403.449341	471.293518	78.054596	1417.066772	330.960083	-12.123133	1387.225952	306.553375	-4.482999	1683.521851	323.668762	-250.085510	1121.290405	580.430786	74.316345	1151.285400	238.541092	-185.490524	877.136230	497.841339	153.354950	895.116516	388.934784	-23.564009	1002.624695	-531.600281	99.282982	908.804626	-499.485718	-50.325825
331.613068	-77.834129	897.537415	450.950592	41.963985	908.393616	397.131073	-131.547852	506.679352	459.930450	67.919083	514.133911	491.058563	-131.206375	82.843559	527.846863	2.401316	105.333710	282.892151	-189.319595	1403.232910	470.851532	76.830025	1417.194336	330.327423	-13.118253	1387.230103	305.163239	-5.644955	1683.328613	323.195374	-251.361237	1121.201416	579.958557	72.923920	1151.409546	238.292343	-188.616470	876.714417	497.295288	152.643753	895.473206	388.687469	-24.390764	1002.723206	-531.613708	99.259621	908.806091	-499.475159	-50.339169
331.340546	-78.305779	897.511719	450.832764	41.221275	908.592590	396.926270	-131.953461	506.583771	458.842255	68.525444	514.525574	491.037659	-131.324463	82.837921	527.645081	2.316155	106.092705	281.862274	-190.171738	1403.053467	470.373810	75.642509	1417.313354	329.713196	-14.053334	1387.223633	304.000397	-6.609053	1683.100708	322.850983	-252.948441	1121.292236	579.487915	71.552704	1151.533447	239.103226	-189.898575	876.259521	496.738708	151.950668	895.891846	388.427002	-25.130554	1002.799438	-531.604431	99.259682	908.810364	-499.420898	-50.345757
330.999298	-78.816124	897.491211	450.657318	40.492233	908.841858	396.697510	-132.320038	506.498505	457.606018	69.011398	514.814880	490.985504	-131.368149	82.848785	527.296143	2.159424	106.907852	280.933838	-190.905823	1402.840698	469.985168	74.526642	1417.470093	329.068665	-14.927083	1387.212646	302.624390	-7.756745	1683.054932	322.321899	-254.167236	1121.236694	579.060242	70.170158	1151.721069	238.815491	-192.910706	875.892273	496.155884	151.248245	896.295593	388.114166	-25.928234	1002.900452	-531.631897	99.205887	908.807922	-499.427826	-50.364208
330.635864	-79.317627	897.504028	450.380096	39.861557	909.043640	396.424835	-132.532379	506.406158	456.431641	69.432121	515.120117	490.940491	-131.312866	82.841957	527.008118	1.967152	107.673721	279.905701	-191.690475	1402.667603	469.489899	73.414124	1417.613159	328.497162	-15.791003	1387.208984	301.400604	-8.748779	1682.968750	321.913788	-255.719009	1121.315063	578.646240	68.764305	1151.855347	239.656631	-194.044876	875.499695	495.640869	150.491104	896.701050	387.777771	-26.640673	1002.997253	-531.619629	99.194870	908.815369	-499.384705	-50.406567
330.360443	-79.727875	897.501343	450.138550	39.333202	909.282104	396.184937	-132.815872	506.338989	455.130127	69.911766	515.482422	490.873230	-131.293259	82.856575	526.671143	1.828275	108.361725	278.930725	-192.315063	1402.504639	469.074310	72.359207	1417.750122	327.911652	-16.571547	1387.214478	300.346161	-9.730589	1682.885132	321.376831	-256.789917	1121.300659	578.251892	67.431114	1151.984863	239.304840	-196.975235	875.166077	495.157471	149.785126	897.109985	387.477692	-27.274893	1003.102417	-531.615723	99.114876	908.833374	-499.315948	-50.437477
330.088348	-80.201332	897.497986	449.851166	38.835155	909.541321	396.017120	-133.126175	506.282013	453.998291	70.238014	515.813965	490.857544	-131.397903	82.853622	526.311707	1.736387	109.036102	277.938965	-192.990189	1402.406860	468.687561	71.335304	1417.914429	327.306000	-17.319307	1387.243530	299.293243	-10.830009	1682.831299	320.895752	-258.237213	1121.383057	577.857666	66.033371	1152.137329	239.966949	-198.039169	874.856445	494.744202	149.047897	897.485840	387.143097	-27.925909	1003.216980	-531.612366	99.112762	908.824158	-499.294769	-50.427986
329.771118	-80.624283	897.515076	449.500610	38.423801	909.761414	396.104797	-133.821121	506.329559	452.866547	70.532509	516.201050	490.933350	-131.604630	82.889435	525.912781	1.691110	109.709755	277.057037	-193.538132	1402.347046	468.319824	70.407768	1418.059448	326.775574	-18.032450	1387.288818	298.453094	-11.595967	1682.755737	320.281097	-259.234009	1121.397339	577.562561	64.742020	1152.352661	239.605240	-200.788620	874.586670	494.392944	148.246002	897.861938	386.781433	-28.484070	1003.324402	-531.610413	99.069618	908.830322	-499.236389	-50.486092
329.461945	-81.015808	897.523865	449.131592	38.017311	910.048096	396.004761	-134.072601	506.267212	451.809937	70.678719	516.591431	490.889893	-131.619049	82.910324	525.562256	1.667520	110.283897	276.100464	-194.188126	1402.291626	467.903442	69.434319	1418.213867	326.226440	-18.735909	1387.322266	297.479431	-12.566833	1682.733521	319.746948	-260.601257	1121.563232	577.148743	63.423702	1152.508911	240.258118	-201.716232	874.308594	494.047607	147.517502	898.187317	386.395813	-29.069784	1003.456787	-531.618896	99.052147	908.832703	-499.173798	-50.511795
329.129791	-81.391808	897.556946	448.719818	37.719341	910.326172	395.926544	-134.336182	506.248566	450.779755	70.810219	516.973877	490.863342	-131.640350	82.916039	525.155579	1.680828	110.823769	275.246979	-194.737442	1402.301270	467.545624	68.546219	1418.402954	325.698212	-19.412716	1387.391968	296.425201	-13.760819	1682.778931	319.090576	-261.516937	1121.693970	576.853821	62.144238	1152.707275	239.956696	-204.634201	873.917053	493.762634	146.566437	898.567932	386.003510	-29.586792	1003.597961	-531.623352	99.029823	908.826233	-499.149994	-50.510796
328.729065	-81.706139	897.642761	448.218475	37.496803	910.663391	395.834076	-134.502686	506.232086	449.699066	70.771873	517.359253	490.842194	-131.525177	82.908127	524.673462	1.781956	111.279984	274.463562	-195.312073	1402.345337	467.172363	67.663361	1418.561890	325.235901	-20.065880	1387.540161	295.492249	-14.627712	1682.783936	318.467041	-262.521027	1121.848022	576.525330	60.865330	1152.914185	239.900452	-206.238754	873.884888	493.487518	145.657104	898.867615	385.541718	-30.049438	1003.793823	-531.619263	98.976593	908.836304	-499.097473	-50.527851
328.368011	-82.047791	897.739136	447.733215	37.217171	910.970276	395.814423	-134.705063	506.234528	448.614807	70.760460	517.733398	490.822327	-131.525757	82.939812	524.174194	1.984093	111.691223	273.743256	-195.808853	1402.426147	466.859589	66.886246	1418.760986	324.752045	-20.734053	1387.678101	294.696442	-15.617089	1682.783691	317.848267	-263.535400	1122.085693	576.212341	59.687237	1153.085205	240.052292	-208.149277	873.646851	493.297974	144.849274	899.135620	385.122131	-30.536848	1003.981323	-531.618652	98.934074	908.839844	-499.038086	-50.585224
327.998505	-82.346184	897.822083	447.218811	37.027573	911.307678	395.782074	-134.891663	506.238678	447.662903	70.761818	518.086609	490.775909	-131.469955	82.950539	523.713318	2.236530	112.040344	273.090302	-196.405792	1402.569702	466.468414	66.037582	1418.899536	324.309387	-21.358238	1387.838379	294.013641	-16.399939	1682.765869	317.267181	-264.563934	1122.335449	575.930420	58.505630	1153.297363	240.307205	-209.090942	873.614868	493.289185	144.092484	899.405457	384.646759	-30.954290	1004.176208	-531.610718	98.875801	908.832520	-498.998749	-50.641163
327.562073	-82.589874	897.924255	446.672729	36.914478	911.632080	395.750549	-135.051422	506.269104	446.601685	70.615349	518.412903	490.764618	-131.441742	82.975906	523.230469	2.567990	112.350121	272.469360	-196.965652	1402.735107	466.129395	65.364738	1419.063110	323.863129	-22.002071	1388.060913	293.141205	-17.318016	1682.819580	316.601013	-265.515930	1122.648804	575.640503	57.425491	1153.473877	240.329330	-210.685333	873.513489	493.118958	143.388336	899.485779	384.132385	-31.286940	1004.375854	-531.606812	98.886711	908.833191	-498.959442	-50.638641
327.154663	-82.860031	898.032837	446.149200	36.773743	911.964844	395.662384	-135.004379	506.312500	445.728302	70.549187	518.809692	490.893311	-130.544357	82.965042	522.821289	2.921052	112.690681	271.852966	-197.540024	1402.949463	465.773315	64.639961	1419.180298	323.472839	-22.618427	1388.234009	292.345734	-18.253445	1682.858643	315.959290	-266.266357	1122.889404	575.354370	56.389103	1153.653320	240.117661	-212.192245	873.543823	492.982056	142.441132	899.728943	383.646393	-31.650743	1004.582336	-531.598389	98.804855	908.834473	-498.893646	-50.669804
326.776733	-83.077484	898.164001	445.611237	36.686436	912.327087	396.027008	-135.808197	506.549988	444.714142	70.373726	519.155090	490.993988	-130.771423	83.023087	522.403870	3.283067	112.948746	271.329437	-198.119156	1403.159912	465.390564	63.998432	1419.349731	323.037018	-23.211292	1388.462646	291.572815	-19.163237	1682.912231	315.361237	-267.146393	1123.215820	575.096802	55.387131	1153.810181	240.150482	-213.170471	873.574524	493.024323	141.771149	899.826782	383.170776	-31.970522	1004.813904	-531.594666	98.782433	908.833740	-498.834412	-50.715816
326.259735	-83.319107	898.296204	445.042419	36.660645	912.648254	396.006104	-135.844864	506.629730	443.844055	70.227966	519.526855	490.910675	-130.754288	83.082504	521.863159	3.680148	113.127342	270.807861	-198.706848	1403.399414	464.967194	63.364059	1419.493774	322.623688	-23.820353	1388.665039	290.834290	-20.103714	1682.962280	314.721680	-267.718811	1123.445923	574.779663	54.397739	1153.914063	239.627441	-214.869476	873.691650	493.262177	141.117798	899.939087	382.634705	-32.251827	1005.027649	-531.603333	98.736275	908.855103	-498.823364	-50.727554
325.843719	-83.526062	898.409058	444.446716	36.578640	912.929016	395.890198	-135.827438	506.652191	442.866425	70.015427	519.802795	490.885437	-130.702332	83.109573	521.454834	4.093917	113.336655	270.394867	-199.217270	1403.661499	464.609833	62.831242	1419.580322	322.298889	-24.359022	1388.884277	290.074463	-21.017843	1683.045166	314.112396	-268.549255	1123.777588	574.498779	53.497700	1154.095337	239.505707	-215.592529	873.829407	493.275848	140.178101	899.923279	382.129608	-32.530041	1005.212463	-531.591614	98.673332	908.846008	-498.784363	-50.767818
325.459961	-83.718521	898.499207	443.912048	36.583164	913.244446	395.825470	-135.805786	506.676147	441.964813	69.878830	520.057678	490.853271	-130.586731	83.126442	520.945557	4.561096	113.472961	270.027130	-199.739639	1403.912720	464.237183	62.351673	1419.706787	321.924103	-24.879053	1389.119385	289.320129	-21.971386	1683.112793	313.499084	-269.075195	1123.990723	574.212769	52.703136	1154.179688	238.864975	-217.068893	873.990784	493.543304	139.524704	899.984985	381.637024	-32.764786	1005.401306	-531.595764	98.659119	908.866821	-498.756897	-50.760986
325.050232	-83.896683	898.552002	443.369141	36.613075	913.485413	395.760437	-135.883759	506.726379	441.042938	69.733696	520.291260	490.833252	-130.584900	83.154808	520.640503	5.008410	113.630608	269.746826	-200.259171	1404.185669	463.841644	61.941071	1419.795654	321.522827	-25.408503	1389.354736	288.704529	-22.820934	1683.153320	312.940094	-269.805573	1124.254883	573.937012	51.890343	1154.292358	238.615997	-217.609833	874.142151	493.576904	138.699615	899.853516	381.142456	-32.962379	1005.536133	-531.597961	98.619301	908.866638	-498.716309	-50.820328
324.609344	-84.076248	898.647217	442.780762	36.604790	913.719849	395.668945	-135.922409	506.760498	440.144257	69.669151	520.461548	490.736450	-130.541275	83.183937	520.227661	5.519942	113.796730	269.495117	-200.752594	1404.452515	463.462769	61.588055	1419.860962	321.161865	-25.822767	1389.553101	288.079102	-23.682188	1683.221802	312.371765	-270.398590	1124.519775	573.671631	51.151993	1154.424194	238.076645	-218.431335	874.330994	493.846069	137.717041	899.733887	380.642151	-33.174374	1005.690308	-531.598694	98.556114	908.860413	-498.682861	-50.881058
324.257355	-84.204796	898.709534	442.252136	36.661205	913.943909	395.631195	-136.025696	506.821472	439.170685	69.579117	520.672363	490.692291	-130.495972	83.172676	519.823608	6.026999	113.914101	269.284058	-201.253922	1404.712646	463.055389	61.249363	1419.879883	320.802216	-26.250988	1389.733643	287.533661	-24.576954	1683.341309	311.817474	-270.943756	1124.740356	573.420410	50.486191	1154.524902	237.413208	-219.190598	874.565857	494.059998	137.017456	899.647034	380.204926	-33.335129	1005.821655	-531.597473	98.569672	908.891357	-498.661469	-50.857033
323.866333	-84.370461	898.792236	441.741119	36.737503	914.133179	395.616058	-136.219650	506.870514	438.238770	69.536354	520.822021	490.643707	-130.509415	83.205872	519.473206	6.531397	113.996803	269.105530	-201.708740	1405.025269	462.605713	60.994205	1419.946533	320.446808	-26.650837	1389.918091	287.036804	-25.482552	1683.460571	311.304871	-271.339508	1124.937134	573.147461	49.900074	1154.575928	236.535736	-220.143600	874.834351	494.430206	136.268326	899.463562	379.785004	-33.480423	1005.948853	-531.629028	98.499756	908.890564	-498.636475	-50.909397
323.522156	-84.527084	898.826660	441.252228	36.802933	914.307251	395.541107	-136.327805	506.870117	437.297150	69.542809	521.000977	490.599701	-130.475510	83.224373	519.074463	7.014985	114.088799	268.969696	-202.133881	1405.323364	462.113037	60.806431	1419.970825	320.060913	-27.002230	1390.087646	286.449677	-26.498377	1683.495972	310.841675	-271.838043	1125.168823	572.759094	49.283028	1154.638184	235.994568	-220.327072	875.089233	494.899261	135.748856	899.219971	379.365784	-33.622650	1006.043579	-531.598267	98.432365	908.902832	-498.582764	-50.947941
323.136658	-84.653114	898.872864	440.751373	36.850368	914.457458	395.536133	-136.488541	506.913208	436.425629	69.517426	521.114868	490.558716	-130.524490	83.219154	518.723694	7.512368	114.171066	268.885742	-202.556946	1405.580078	461.660950	60.665184	1419.985474	319.655945	-27.329664	1390.223511	285.955750	-27.363071	1683.469482	310.339508	-272.150818	1125.352173	572.451965	48.816368	1154.718872	234.909622	-221.126205	875.454590	495.265625	135.115051	898.995911	378.956329	-33.767456	1006.132385	-531.597412	98.430969	908.934509	-498.546875	-50.959618
322.782806	-84.793343	898.872314	440.299042	36.974636	914.594421	395.506226	-136.645462	506.930206	435.501587	69.555092	521.217407	490.546539	-130.573471	83.263031	518.303894	8.051460	114.264923	268.812744	-202.964233	1405.819092	461.158264	60.584999	1419.994751	319.248322	-27.647388	1390.349731	285.622375	-28.238882	1683.515503	309.929108	-272.606750	1125.502319	572.194092	48.375420	1154.839233	234.254700	-221.049164	875.713562	495.839630	134.419220	898.716431	378.566620	-33.880356	1006.190552	-531.614258	98.372009	908.941406	-498.520996	-51.027405
322.557190	-84.901932	898.885742	439.843933	37.048027	914.661194	395.445679	-136.814407	506.934326	434.801422	69.622246	521.302185	490.492401	-130.603027	83.253181	518.134094	8.564218	114.323723	268.776001	-203.343002	1406.040283	460.645264	60.561844	1419.994873	318.866486	-27.898642	1390.460571	285.168427	-29.105883	1683.536743	309.501251	-272.862732	1125.604126	571.904602	47.981407	1154.912231	233.139938	-221.528824	876.050110	496.171875	133.621689	898.475891	378.263153	-33.966866	1006.224792	-531.611389	98.317558	908.913452	-498.513794	-51.097931
322.364929	-84.972687	898.919617	439.401489	37.099960	914.726196	395.348175	-136.887558	506.936310	433.969666	69.705635	521.358948	490.449402	-130.573776	83.248383	517.810608	9.082210	114.305550	268.766205	-203.690231	1406.246216	460.073639	60.628052	1419.979370	318.491119	-28.124634	1390.568237	284.824768	-29.942974	1683.579102	309.139496	-273.234894	1125.731812	571.609253	47.708862	1155.015625	232.406204	-221.335098	876.319092	496.827148	133.151703	898.168762	377.993195	-34.042362	1006.268982	-531.608093	98.244316	908.901245	-498.479309	-51.149014
322.085876	-85.070969	898.934448	438.937927	37.177460	914.763123	395.273376	-137.002823	506.949036	433.622986	69.814537	521.396729	490.432465	-130.678528	83.291229	517.830322	9.607840	114.409706	268.761292	-204.056885	1406.457031	459.489471	60.744209	1420.002808	318.115021	-28.327562	1390.621826	284.506012	-30.786545	1683.627441	308.735046	-273.383179	1125.814697	571.335693	47.478695	1155.110962	231.175034	-221.781372	876.707092	497.244995	132.444687	897.900696	377.685242	-34.120472	1006.289734	-531.629456	98.199829	908.893921	-498.481293	-51.219475
321.853485	-85.184669	898.942810	438.484436	37.274544	914.779419	395.134705	-137.028015	506.936249	432.385193	69.971146	521.447998	490.396332	-130.673233	83.285629	517.417908	10.180034	114.459122	268.832886	-204.370941	1406.657471	458.913544	60.936394	1420.026733	317.750458	-28.511209	1390.718140	284.241333	-31.577435	1683.636963	308.391449	-273.622986	1125.896362	571.059998	47.315952	1155.205444	230.186127	-221.670441	877.024353	497.926758	131.868164	897.571716	377.407349	-34.184254	1006.298218	-531.622742	98.135399	908.899902	-498.479309	-51.218689
321.637604	-85.340309	898.951477	438.031738	37.356335	914.772766	394.997467	-137.111160	506.962494	431.207916	70.063911	521.499695	490.364929	-130.664948	83.319122	517.252136	10.738791	114.527428	268.934021	-204.685516	1406.830200	458.324371	61.208591	1420.051270	317.437805	-28.679163	1390.803589	283.960907	-32.382378	1683.672852	308.084320	-273.916901	1126.025269	570.747009	47.233738	1155.335083	229.394760	-221.045563	877.348511	498.460419	131.374359	897.326599	377.136810	-34.254517	1006.297546	-531.636353	98.077919	908.915161	-498.444031	-51.269772
321.388550	-85.522522	898.966736	437.579987	37.419727	914.730713	394.930603	-137.190857	506.991852	430.017120	70.226173	521.506653	490.360107	-130.765533	83.374519	516.981995	11.391982	114.589012	269.077576	-204.991867	1407.017456	457.702332	61.520912	1420.080322	317.149780	-28.806042	1390.853027	283.829529	-33.073090	1683.702759	307.700806	-274.011566	1126.034546	570.498535	47.234196	1155.486694	228.128433	-221.158920	877.726196	499.096924	130.838898	897.027100	376.864929	-34.325874	1006.284973	-531.631897	98.051125	908.953125	-498.432007	-51.326210
321.201508	-85.654243	898.969849	437.149933	37.509422	914.685852	394.752319	-137.072495	506.974396	428.903961	70.379532	521.466431	490.101868	-131.511765	83.418762	516.845825	11.988138	114.615143	269.268158	-205.269180	1407.169922	457.049469	61.859093	1420.109131	316.825012	-28.965269	1390.914429	283.638367	-33.756096	1683.711548	307.364807	-274.122162	1126.006592	570.270996	47.298889	1155.677856	227.030762	-220.781082	878.053894	499.723480	130.377365	896.766663	376.645477	-34.378609	1006.263184	-531.647522	98.016304	908.969055	-498.436035	-51.378761
321.039917	-85.739304	898.964111	436.679626	37.658588	914.654846	394.681000	-137.070709	506.992432	428.238220	70.515541	521.369446	490.249084	-130.724319	83.404533	516.782654	12.626407	114.691719	269.479248	-205.573425	1407.331299	456.373840	62.189503	1420.158569	316.500427	-29.110771	1390.974487	283.508911	-34.405746	1683.706177	307.051086	-274.263855	1126.019043	570.083740	47.436192	1155.848389	226.067719	-219.944122	878.388000	500.380127	129.921967	896.496094	376.389435	-34.369034	1006.243958	-531.648071	97.937569	908.963379	-498.432526	-51.400719
320.870972	-85.868500	898.961182	436.217316	37.769203	914.591431	394.691010	-137.168381	507.054382	427.050751	70.683449	521.228333	490.027039	-131.529785	83.416031	516.444397	13.281058	114.681213	269.739105	-205.830032	1407.460449	455.716400	62.604656	1420.184570	316.188019	-29.254248	1391.020752	283.448639	-34.967583	1683.698608	306.714966	-274.164429	1125.924194	569.880493	47.668282	1156.078003	224.697784	-219.956039	878.664795	501.024170	129.527710	896.230164	376.143463	-34.380615	1006.212219	-531.656799	97.888412	908.961853	-498.442200	-51.503235
320.651489	-86.010765	898.964050	435.744080	37.910786	914.523987	394.731781	-137.351898	507.145538	425.621613	70.704857	521.000366	490.064758	-131.544708	83.429428	516.168030	13.908152	114.637833	270.046265	-206.148254	1407.591309	455.034363	63.009277	1420.236572	315.941101	-29.369925	1391.073853	283.396057	-35.499241	1683.686890	306.393616	-274.147491	1125.832520	569.682007	48.014343	1156.324463	223.531204	-219.408127	878.983337	501.645599	129.172699	895.986572	375.878510	-34.381653	1006.181824	-531.658508	97.779686	908.954163	-498.421692	-51.580788
320.433868	-86.144615	898.973145	435.278809	38.087467	914.473572	394.773590	-137.438736	507.215332	424.393402	70.978333	520.865356	490.029633	-131.465118	83.409561	515.842285	14.588914	114.634491	270.399292	-206.407349	1407.750000	454.365875	63.431381	1420.331787	315.660095	-29.466700	1391.128906	283.364258	-35.945225	1683.645508	306.080963	-274.130005	1125.790527	569.590027	48.519455	1156.595459	222.379517	-218.201523	879.461914	502.327484	128.798386	895.756714	375.624054	-34.371902	1006.161926	-531.597595	97.705338	908.949463	-498.147705	-51.504364
320.277344	-86.253098	898.990601	434.816925	38.287624	914.431335	394.690735	-137.284454	507.231354	423.216675	71.233269	520.789001	489.941986	-131.344070	83.422707	515.492737	15.276156	114.596336	270.793365	-206.672821	1407.922119	453.673309	63.947865	1420.408813	315.414581	-29.547638	1391.200073	283.372864	-36.344276	1683.596680	305.731354	-273.739410	1125.646118	569.482727	49.055599	1156.875488	220.577988	-218.599243	879.875122	502.932068	128.547729	895.574463	375.398224	-34.335041	1006.150452	-531.607849	97.590912	908.952637	-498.125671	-51.569740
320.112213	-86.377556	899.050232	434.327148	38.490376	914.376282	394.930817	-137.612900	507.364563	422.234985	71.528061	520.692444	489.963928	-131.453903	83.447449	515.237610	15.897762	114.578400	271.220276	-206.929611	1408.084473	452.950378	64.485588	1420.545654	315.200012	-29.608667	1391.269897	283.396027	-36.716591	1683.550537	305.465973	-273.571289	1125.590210	569.375305	49.700123	1157.136597	219.361664	-217.969864	880.258667	503.605499	128.317139	895.351196	375.178040	-34.281624	1006.156494	-531.593567	97.560654	908.974182	-498.119385	-51.605919
319.950684	-86.486809	899.096863	433.853638	38.720943	914.331848	395.008240	-137.750992	507.447662	421.839539	71.756683	520.609192	489.890564	-131.490753	83.453041	515.225281	16.458048	114.614609	271.666992	-207.147629	1408.221924	452.245819	65.047874	1420.643311	315.011230	-29.686085	1391.358154	283.524170	-37.041080	1683.505981	305.276337	-273.553497	1125.564575	569.299561	50.445332	1157.423828	218.735596	-216.261566	880.569763	504.221924	128.133301	895.182129	374.939484	-34.197964	1006.161560	-531.618286	97.518639	908.970093	-498.117889	-51.668251
319.866974	-86.576591	899.121826	433.381775	38.943073	914.267517	394.895203	-137.445145	507.424408	420.975677	71.964867	520.424500	489.762878	-131.276367	83.462044	514.854309	17.059534	114.506523	272.171082	-207.402802	1408.416260	451.505249	65.688934	1420.761719	314.817352	-29.721996	1391.447510	283.545837	-37.276905	1683.422852	304.956329	-273.068390	1125.451660	569.216797	51.255390	1157.750366	216.963425	-216.515732	880.975159	504.826660	128.027206	895.038635	374.726227	-34.100418	1006.146423	-531.603210	97.439316	908.964294	-498.108063	-51.701244
319.762390	-86.676849	899.181152	432.888245	39.245113	914.218201	394.922363	-137.437424	507.465149	420.074860	72.144142	520.222656	489.660919	-131.206696	83.461212	514.545471	17.620195	114.354988	272.685242	-207.609802	1408.609985	450.760529	66.324951	1420.890015	314.653137	-29.744581	1391.551514	283.645142	-37.485638	1683.381104	304.743103	-272.778656	1125.385986	569.084839	52.039108	1158.041870	215.769379	-215.663742	881.354004	505.493103	127.982880	894.882874	374.525513	-33.975559	1006.155640	-531.595032	97.388863	908.953735	-498.078461	-51.759644
319.620514	-86.803719	899.206543	432.396271	39.558186	914.151917	394.987549	-137.334213	507.491425	419.307739	72.437622	520.035339	489.678131	-131.077789	83.441162	514.304199	18.172470	114.271156	273.208282	-207.797592	1408.812134	450.072205	67.002296	1421.034058	314.522369	-29.770296	1391.656616	283.771729	-37.652107	1683.340332	304.564392	-272.402405	1125.328247	569.000000	52.912399	1158.349731	214.522278	-214.799530	881.816467	505.989105	128.003098	894.808716	374.311005	-33.871346	1006.138245	-531.596558	97.270073	908.927795	-498.073303	-51.849281
319.607635	-86.790825	899.253845	431.868835	39.879692	914.090027	395.099030	-137.174210	507.507416	418.754974	72.674248	519.895264	489.621216	-130.908890	83.408646	514.023071	18.597101	114.168678	273.780823	-207.956085	1409.030640	449.342102	67.658997	1421.158936	314.382782	-29.763765	1391.772461	283.936859	-37.792652	1683.300537	304.476440	-272.245911	1125.336548	568.954163	53.852612	1158.716797	213.915939	-212.894684	882.246460	506.485138	128.076920	894.764221	374.140656	-33.689125	1006.134094	-531.587708	97.222633	908.943787	-498.053223	-51.895100
319.279755	-86.968216	899.299805	431.295105	40.246883	914.037476	395.468658	-137.128616	507.823059	418.266357	72.929359	519.769836	489.673462	-130.868805	83.396515	513.734924	19.021214	113.958084	274.379700	-208.093384	1409.229248	448.656982	68.380005	1421.307373	314.279724	-29.768705	1391.900513	284.195679	-37.914768	1683.279419	304.313232	-271.856201	1125.346191	568.885620	54.843086	1159.078125	212.759491	-211.949844	882.755798	507.169678	128.291183	894.756042	373.824280	-33.595135	1006.132813	-531.559509	97.157028	908.948303	-498.031525	-51.987297
319.366913	-86.853195	899.358521	430.779144	40.642544	913.963989	395.770264	-137.304871	508.049927	417.865997	73.136360	519.578125	489.698242	-130.959167	83.407860	513.512512	19.353073	113.735405	275.075928	-208.181259	1409.489258	448.010101	69.114723	1421.450562	314.220795	-29.718582	1392.051147	284.388184	-37.996239	1683.236450	304.090485	-271.241608	1125.320313	568.821960	55.823689	1159.371582	211.029236	-211.864578	883.292358	507.470673	128.336731	894.666931	373.731995	-33.328041	1006.128357	-531.561096	97.082901	908.942871	-497.996643	-52.044876
319.172821	-86.933472	899.444946	430.181671	41.120804	913.895508	395.855499	-137.173553	508.141113	417.560486	73.280128	519.352051	489.659943	-130.861298	83.409340	513.100586	19.645039	113.367798	275.698090	-208.236694	1409.768066	447.343903	69.865784	1421.590576	314.185822	-29.666773	1392.199951	284.639404	-38.037617	1683.203979	303.950928	-270.736786	1125.360107	568.705017	56.849255	1159.697998	209.887833	-210.985199	883.849060	507.863373	128.599487	894.642822	373.487732	-33.100296	1006.142151	-531.583313	97.045242	908.951355	-497.993011	-52.041809
319.150818	-86.912910	899.543701	429.601776	41.542992	913.792603	395.984558	-137.097122	508.220306	417.284393	73.448395	519.070801	489.613953	-130.827927	83.414604	512.887939	19.932352	113.066154	276.368561	-208.309677	1410.104492	446.792145	70.648544	1421.726074	314.172272	-29.587738	1392.337036	284.907715	-38.051418	1683.146606	303.838135	-270.255341	1125.433350	568.613342	57.965191	1160.000366	208.789688	-209.959137	884.391541	508.204071	128.900345	894.601929	373.355103	-32.841396	1006.145813	-531.594482	97.018585	908.952515	-497.977356	-52.084534
319.067291	-86.961082	899.630310	428.967194	41.961380	913.665466	396.067474	-137.032883	508.325195	417.093994	73.580795	518.788696	489.583588	-130.804138	83.427101	512.737671	20.131525	112.778008	277.018097	-208.313675	1410.321045	446.198456	71.484207	1421.879395	314.197632	-29.473585	1392.479858	285.242554	-38.044640	1683.088867	303.862366	-269.940735	1125.583618	568.520447	59.097351	1160.253052	208.319260	-207.907639	884.950867	508.458282	129.250305	894.565674	373.161591	-32.600933	1006.132751	-531.604065	96.991905	908.958679	-497.968231	-52.077702
318.913086	-86.843002	899.671448	428.235748	42.500729	913.520874	396.133240	-136.837982	508.393982	417.010986	73.765877	518.527832	489.575256	-130.723480	83.417519	512.623535	20.311550	112.410301	277.786682	-208.288239	1410.658203	445.627838	72.337341	1421.999634	314.247894	-29.320305	1392.606689	285.639771	-38.014023	1683.013428	303.756134	-269.217834	1125.584106	568.401123	60.212276	1160.431396	206.671783	-207.792450	885.596436	508.659576	129.686600	894.541626	372.959503	-32.303581	1006.079590	-531.620361	96.940506	908.941833	-497.962128	-52.173382
318.808289	-86.795967	899.744080	427.618805	43.036663	913.406738	396.128021	-136.662842	508.428253	417.076843	73.845154	518.193665	489.561646	-130.658783	83.404068	512.647156	20.442440	112.001518	278.530975	-208.248291	1410.947510	445.109802	73.271347	1422.139893	314.355408	-29.161039	1392.732422	286.093658	-37.955200	1682.958130	303.830200	-268.869781	1125.726807	568.340027	61.358570	1160.692139	206.312241	-205.795456	886.167725	508.782928	130.205048	894.520935	372.772797	-31.979603	1006.063110	-531.620728	96.869446	908.945007	-497.945862	-52.199753
318.613770	-86.845200	899.797668	426.909668	43.538250	913.245605	396.194275	-136.524323	508.468262	417.044495	73.809814	517.688538	489.560638	-130.649109	83.370270	512.556030	20.651392	111.481895	279.294373	-208.198532	1411.213013	444.605255	74.194733	1422.236816	314.453613	-28.961235	1392.866333	286.598572	-37.858669	1682.880127	303.868195	-268.292450	1125.802246	568.275818	62.594807	1160.851440	205.353958	-204.689545	886.739563	508.827972	130.793884	894.521667	372.498932	-31.697186	1006.015625	-531.617371	96.813980	908.955261	-497.920166	-52.277706
318.456940	-86.854759	899.835815	426.221313	44.137753	913.073181	396.238129	-136.351578	508.523346	417.222443	73.805344	517.308472	489.601501	-130.523483	83.348991	512.619385	20.794357	111.016563	280.175446	-208.050949	1411.545410	444.059814	75.213280	1422.312622	314.578033	-28.732594	1392.967896	287.154236	-37.699402	1682.817627	303.841309	-267.519806	1125.809814	568.156860	63.798637	1161.028687	203.870438	-204.654251	887.364563	508.927155	131.519562	894.550049	372.247345	-31.337976	1005.955261	-531.640076	96.794601	908.944763	-497.936981	-52.293209
318.285461	-86.854858	899.873962	425.544464	44.667507	912.869324	396.298645	-136.202103	508.588837	417.460388	73.816963	516.916931	489.603363	-130.445129	83.339767	512.632202	20.916489	110.528305	280.979736	-207.960297	1411.804688	443.493713	76.230103	1422.362671	314.701935	-28.457663	1393.048828	287.796204	-37.519238	1682.744385	303.921875	-266.876617	1125.917725	568.089233	65.110893	1161.168701	202.957718	-203.587601	888.019165	508.850983	132.112198	894.564575	372.012360	-31.005211	1005.879211	-531.671570	96.750351	908.943176	-497.951172	-52.294281
318.155365	-86.803314	899.871826	424.860809	45.307682	912.637390	396.316193	-136.012253	508.643372	418.012329	73.998779	516.634277	489.594330	-130.398712	83.343979	512.718445	21.111748	109.999741	281.879486	-207.784790	1412.104126	442.971130	77.265091	1422.390015	314.858765	-28.164255	1393.118652	288.402405	-37.290604	1682.660645	304.048553	-266.254852	1126.014404	568.045105	66.503105	1161.320435	202.119461	-202.503708	888.611694	508.696869	132.788101	894.524536	371.771454	-30.576496	1005.770081	-531.681335	96.725945	908.953857	-497.931000	-52.316120
318.016510	-86.762253	899.870483	424.227936	45.896629	912.385437	396.320618	-135.816193	508.692749	418.485840	74.011871	516.171204	489.584259	-130.393417	83.357513	512.808777	21.386318	109.362381	282.790436	-207.563080	1412.432983	442.485809	78.333832	1422.444092	315.014984	-27.867451	1393.177856	289.122437	-37.059578	1682.593140	304.354370	-265.842041	1126.164063	567.891602	67.894875	1161.380371	201.962997	-200.354675	889.216675	508.417175	133.530411	894.465942	371.549774	-30.164183	1005.652405	-531.722717	96.680168	908.946655	-497.934387	-52.378674
317.868805	-86.616737	899.877625	423.497223	46.577782	912.161316	396.311279	-135.590576	508.743286	418.696869	73.792427	515.578552	489.510162	-130.453262	83.340614	512.796021	21.697386	108.667152	283.656311	-207.350616	1412.729004	441.990601	79.447525	1422.482422	315.209351	-27.502258	1393.238037	289.910614	-36.785702	1682.514160	304.544647	-264.969482	1126.228149	567.842224	69.370049	1161.476318	200.648209	-200.277573	889.873840	508.045288	134.283752	894.432861	371.280762	-29.672684	1005.550659	-531.757935	96.670235	908.952698	-497.939392	-52.391171
318.086395	-86.272491	899.850708	422.906403	47.205452	911.831726	396.310791	-135.349731	508.690430	419.404480	73.735756	515.174683	489.497894	-130.371689	83.317177	512.976196	21.998810	107.992477	284.663940	-207.052292	1413.064941	441.509674	80.620270	1422.467896	315.438080	-27.132315	1393.298218	290.745453	-36.511356	1682.439819	304.870758	-264.261536	1126.356079	567.743347	70.903282	1161.579102	200.044632	-199.354584	890.458984	507.687195	135.135635	894.347534	371.251587	-29.061466	1005.383423	-531.785095	96.624023	908.976379	-497.930634	-52.417702
317.597168	-86.353531	899.843323	422.117889	47.869370	911.503845	396.225311	-135.086258	508.795654	419.969360	73.628990	514.599670	489.547119	-130.282959	83.315529	513.090027	22.319035	107.188118	285.628998	-206.782394	1413.317505	441.045044	81.808182	1422.453735	315.683014	-26.736805	1393.331787	291.655853	-36.209873	1682.343506	305.272461	-263.541199	1126.448853	567.656616	72.525887	1161.572144	199.478790	-198.387894	891.070984	507.221039	135.940842	894.324707	370.823395	-28.642797	1005.226013	-531.799316	96.603729	908.975342	-497.931061	-52.442223
317.536011	-86.210838	899.787292	421.494354	48.531300	911.100098	396.147736	-134.789444	508.780304	420.614441	73.538101	513.995300	489.539368	-130.204239	83.236710	513.386230	22.746550	106.349991	286.699463	-206.400024	1413.584473	440.620728	83.021233	1422.385376	315.926727	-26.251745	1393.361450	292.622070	-35.832497	1682.264893	305.861389	-263.030212	1126.644409	567.581055	74.255005	1161.568848	199.543976	-196.324432	891.664307	506.735657	136.805954	894.197327	370.638977	-28.066389	1005.010803	-531.849854	96.571167	908.965698	-497.954010	-52.441746
317.430420	-86.026459	899.738037	420.856262	49.239151	910.706665	396.112366	-134.587784	508.805511	421.472687	73.568291	513.411865	489.552612	-130.135513	83.228592	513.690125	23.106501	105.454758	287.806030	-205.975281	1413.853638	440.254883	84.256012	1422.302612	316.177094	-25.696991	1393.369141	293.597382	-35.406765	1682.181152	306.370209	-262.007080	1126.679077	567.436035	76.004517	1161.481079	198.630630	-196.424316	892.258789	506.097565	137.761139	894.034424	370.451141	-27.468422	1004.801147	-531.873962	96.539948	908.946106	-497.969025	-52.459297
317.324768	-85.820381	899.674316	420.180847	49.956699	910.228760	396.046356	-134.323654	508.838959	422.262146	73.544243	512.846863	489.561707	-130.121292	83.211952	514.071106	23.420715	104.522972	288.968262	-205.504608	1414.069214	439.878510	85.551956	1422.211426	316.462341	-25.133320	1393.358276	294.724731	-34.986065	1682.103760	307.027039	-261.241638	1126.841187	567.320862	77.904572	1161.420044	198.276627	-195.369614	892.898254	505.505371	138.700806	893.904358	370.243805	-26.803164	1004.546082	-531.927795	96.507469	908.941223	-497.978424	-52.483910
317.285126	-85.578659	899.587280	419.555786	50.685711	909.736511	395.948364	-134.086624	508.805542	423.004242	73.446899	512.223206	489.529724	-130.068054	83.211685	514.522095	23.574368	103.757797	290.194275	-205.028061	1414.274170	439.560638	86.846657	1422.081787	316.790161	-24.508108	1393.312988	295.737915	-34.490990	1682.018311	307.720673	-260.453278	1126.935791	567.132202	79.833588	1161.282715	197.996124	-194.453873	893.450684	504.644623	139.752518	893.556763	370.077087	-26.109005	1004.272217	-531.977173	96.508125	908.936829	-498.026947	-52.434120
317.182861	-85.304543	899.520203	418.908447	51.388474	909.250610	395.925842	-133.866562	508.844116	423.737946	73.227623	511.606567	489.482666	-130.110428	83.197319	514.778259	23.637650	102.947502	291.353180	-204.484482	1414.434570	439.227539	88.159798	1421.948120	317.144928	-23.832954	1393.232422	296.917908	-33.978619	1681.939697	308.522644	-259.588196	1127.008301	566.952820	81.839592	1161.133789	197.829697	-193.505554	893.998108	503.971039	140.751953	893.473877	369.906586	-25.434488	1004.008118	-532.021851	96.507439	908.969482	-498.043640	-52.454266
317.083008	-84.944267	899.455383	418.223236	52.179993	908.786194	395.870239	-133.615433	508.847168	424.499023	73.047638	510.987610	489.476593	-130.081390	83.192574	515.079590	23.757248	102.099152	292.625214	-203.921371	1414.541382	438.995331	89.490082	1421.810913	317.502655	-23.165955	1393.192627	298.026367	-33.398293	1681.888550	309.331543	-258.845825	1127.092651	566.783936	83.901917	1160.977173	197.713928	-192.637970	894.530273	503.041199	141.652802	893.126648	369.705902	-24.675995	1003.755066	-532.113647	96.458519	908.967468	-498.080505	-52.490170
317.020020	-84.631950	899.399902	417.646790	52.869076	908.288452	395.816620	-133.344727	508.839050	425.410095	72.838997	510.400360	489.517029	-129.945206	83.169640	515.594849	23.832954	101.405434	293.899658	-203.308121	1414.738281	438.811432	90.833534	1421.644409	317.865845	-22.417290	1393.107910	299.182495	-32.794289	1681.833374	310.240662	-257.998779	1127.126831	566.503540	86.043236	1160.658691	197.683945	-191.707138	894.967896	502.174225	142.878342	892.914490	369.568634	-23.958828	1003.492310	-532.233093	96.506966	908.976196	-498.390503	-52.572281
316.922760	-84.225136	899.323853	417.020752	53.698265	907.816711	395.854919	-133.058472	508.875763	426.278259	72.686821	509.981262	489.492981	-129.841385	83.119690	516.133850	23.863140	100.640671	295.191681	-202.629318	1414.849609	438.657898	92.240303	1421.428955	318.273407	-21.633406	1393.060669	300.314148	-32.158493	1681.750488	311.278564	-257.385834	1127.130493	566.273010	88.208229	1160.366821	198.348572	-189.822662	895.359619	501.110931	144.087219	892.408142	369.386627	-23.152718	1003.229370	-532.252808	96.475128	908.973633	-498.161072	-52.465729
316.857300	-83.828400	899.279846	416.491882	54.519787	907.384521	395.906830	-132.679840	508.896179	427.183929	72.429909	509.483704	489.498199	-129.769730	83.142807	516.506409	23.731775	99.888870	296.430145	-201.922318	1414.891724	438.589813	93.678963	1421.197144	318.703857	-20.783970	1392.989746	301.453308	-31.480488	1681.695313	312.209076	-256.334229	1127.103271	566.021606	90.440437	1159.984985	197.988235	-190.012177	895.789307	499.972748	145.163742	891.969727	369.253693	-22.350571	1003.002197	-532.349792	96.459442	908.937744	-498.233093	-52.462238
316.843170	-83.354584	899.244507	415.995758	55.302094	907.012024	395.948761	-132.286758	508.953949	428.195953	72.215767	509.029175	489.482269	-129.610931	83.100960	516.877869	23.634214	99.203285	297.754486	-201.158127	1415.017700	438.538025	95.126221	1420.987549	319.174072	-19.884342	1392.935303	302.579010	-30.746513	1681.663330	313.276398	-255.483719	1127.098145	565.634460	92.590874	1159.576050	198.240799	-189.281799	896.170471	498.815674	146.448227	891.509827	369.123871	-21.544243	1002.808594	-532.439819	96.445465	908.950562	-498.284271	-52.485992
316.806366	-82.798248	899.243103	415.523682	56.170494	906.694519	396.015442	-131.839539	509.033875	429.221344	71.872940	508.664917	489.455536	-129.587418	83.135132	517.142822	23.602814	98.618706	299.085052	-200.353149	1415.026855	438.546692	96.661491	1420.760864	319.616730	-18.987087	1392.926636	303.688538	-29.952396	1681.622437	314.387024	-254.689423	1127.125122	565.213745	94.763565	1159.026489	198.647278	-188.482239	896.490906	497.593109	147.796783	891.126160	369.002960	-20.675049	1002.657104	-532.499878	96.424255	908.958862	-498.316925	-52.462879
316.819214	-82.273155	899.259216	415.054260	56.988644	906.393677	396.063568	-131.435806	509.091583	430.314484	71.456131	508.331940	489.470886	-129.557816	83.149841	517.379150	23.463457	97.908150	300.428619	-199.516891	1415.123413	438.511169	98.214470	1420.537476	320.154907	-17.978575	1392.906250	304.822174	-29.153488	1681.621826	315.569336	-253.769714	1127.138428	564.760315	96.835579	1158.550537	199.122787	-187.774780	896.815491	496.280151	149.155273	890.681152	368.888824	-19.832224	1002.523926	-532.616577	96.361687	908.952209	-498.376434	-52.509426
316.960327	-81.673164	899.262512	414.678284	57.860504	906.082886	396.099792	-131.018982	509.169159	431.423279	70.995064	508.066986	489.515076	-129.478287	83.176224	517.573608	23.264654	97.246323	301.738770	-198.615128	1415.178101	438.483582	99.823174	1420.306519	320.697845	-16.981781	1392.919922	305.895264	-28.299006	1681.632935	316.869934	-253.160889	1127.319580	564.218872	98.947746	1158.002686	200.335022	-185.928436	897.127869	494.867218	150.559464	890.242065	368.873322	-18.918770	1002.379761	-532.760742	96.335564	908.976257	-498.685242	-52.626865
317.336761	-80.732994	899.330322	414.329315	58.812630	905.867859	396.111389	-130.490295	509.168915	432.487671	70.547821	507.852722	489.515076	-129.394211	83.165993	517.721497	22.939108	96.644409	303.098694	-197.600967	1415.352905	438.511353	101.492889	1420.025269	321.258667	-15.874725	1392.937866	306.997894	-27.392254	1681.654053	318.052795	-251.946503	1127.350952	563.616821	100.948586	1157.416382	200.462234	-186.354233	897.431458	493.390778	152.042603	889.811096	368.981049	-17.819721	1002.313843	-532.812134	96.320297	908.978210	-498.508789	-52.470398
317.393738	-80.243134	899.404236	414.010925	59.616470	905.593628	396.141235	-129.963760	509.216675	433.612122	70.011574	507.627136	489.510101	-129.349274	83.155518	517.939148	22.670225	96.128662	304.461151	-196.544342	1415.533691	438.603180	103.163361	1419.765625	321.848541	-14.756095	1392.951782	308.126129	-26.426252	1681.679932	319.500580	-251.318298	1127.588013	562.993225	102.995712	1156.821167	202.040161	-184.361954	897.781799	491.885162	153.574249	889.343994	368.956543	-16.974596	1002.223755	-532.972107	96.341309	908.998596	-498.814514	-52.590366
317.481598	-79.607178	899.485413	413.651367	60.625679	905.371948	396.210602	-129.464600	509.236237	434.161285	69.430542	507.390015	489.578552	-129.284409	83.165878	517.700928	22.383383	95.496597	305.823212	-195.469635	1415.737305	438.772095	104.783348	1419.540649	322.409973	-13.588388	1393.007690	309.227722	-25.454065	1681.714600	320.759003	-250.022202	1127.709229	562.306946	105.026253	1156.119263	202.181427	-185.146942	898.039368	490.298950	155.118332	888.839539	368.916992	-15.974992	1002.161987	-533.073120	96.347626	908.983215	-498.895508	-52.557102
317.606079	-78.957970	899.537903	413.350647	61.474030	905.123962	396.289673	-128.935608	509.284058	435.055328	68.977539	507.222748	489.622375	-129.180634	83.164803	517.771790	22.058836	94.970665	307.173920	-194.389664	1415.925903	439.027130	106.392426	1419.256226	323.000092	-12.402587	1393.068237	310.268433	-24.362251	1681.823120	322.190552	-248.981903	1127.964111	561.653076	107.045937	1155.537109	203.259506	-184.653122	898.351990	488.628418	156.691086	888.428406	368.915405	-15.052798	1002.072388	-533.174866	96.348557	908.989685	-498.968170	-52.549721
317.718781	-78.308144	899.625977	412.996765	62.433891	904.959351	396.464691	-128.460022	509.399536	435.951569	68.484749	507.091949	489.668274	-129.112564	83.180725	517.789490	21.849155	94.467834	308.559479	-193.216553	1416.135620	439.392334	107.975006	1419.044434	323.607849	-11.167218	1393.140869	311.303772	-23.443510	1681.929321	323.782806	-248.215790	1128.290527	560.946960	109.058456	1154.838135	205.036774	-183.050034	898.590515	486.908630	158.289948	887.970154	368.874847	-14.098035	1002.040710	-533.295532	96.309708	908.976990	-499.052612	-52.554066
317.879456	-77.667900	899.696106	412.784973	63.301380	904.741272	396.644470	-127.921356	509.542938	437.025574	68.028824	507.019409	489.724670	-129.085785	83.193756	517.989807	21.690268	94.092171	309.920013	-192.037415	1416.414307	439.730743	109.614883	1418.741333	324.191254	-9.909387	1393.224976	312.421387	-22.424095	1682.007568	325.231903	-246.876099	1128.567871	560.240173	111.120720	1154.101196	205.834274	-183.686707	898.806824	485.127625	159.936905	887.478394	368.916473	-13.166539	1001.975159	-533.398804	96.300804	908.977783	-499.131195	-52.556442
318.085632	-76.993675	899.777710	412.560089	64.313004	904.613831	396.859680	-127.383675	509.645264	438.223724	67.786835	507.068481	489.759399	-129.027206	83.205627	518.299438	21.555954	93.806664	311.217804	-190.794769	1416.682007	440.077606	111.292976	1418.475464	324.785400	-8.621202	1393.335571	313.430511	-20.966167	1682.164551	326.792328	-245.708023	1128.965088	559.449768	113.116905	1153.373535	207.238647	-183.314316	899.022766	483.252716	161.645264	887.018921	368.945068	-12.176418	1001.959595	-533.479492	96.285629	908.968079	-499.189117	-52.538723
318.329529	-76.326302	899.870483	412.369720	65.172745	904.470032	397.060486	-126.774704	509.697418	439.316711	67.671600	507.151367	489.743011	-128.820267	83.226135	518.582764	21.494276	93.519424	312.477997	-189.545334	1416.983643	440.545532	112.956482	1418.217285	325.389160	-7.286370	1393.471680	314.543365	-19.895966	1682.242676	328.472351	-244.835495	1129.432007	558.765503	115.217201	1152.654419	209.301987	-181.748154	899.267883	481.376465	163.376221	886.563538	369.024200	-11.262055	1001.940857	-533.586731	96.324432	908.977600	-499.273773	-52.534981
318.534241	-75.641632	899.963379	412.182709	66.116623	904.399475	397.147095	-126.345917	509.674225	439.824127	67.573189	507.181061	489.698883	-128.719757	83.231682	518.581299	21.443714	93.212471	313.711578	-188.253632	1417.375244	440.950012	114.580162	1417.959351	325.988922	-5.914341	1393.571533	315.615295	-18.667953	1682.416626	330.073486	-243.664505	1129.888428	557.982422	117.264694	1151.803345	210.955933	-181.328690	899.489197	479.406281	165.150253	886.080505	369.062469	-10.331746	1001.957520	-533.691101	96.337814	908.977539	-499.351501	-52.531456
318.792816	-75.026245	900.061707	412.069214	67.117813	904.329712	397.448853	-125.644638	509.822723	440.657867	67.690674	507.271790	489.711609	-128.639450	83.236244	518.655945	21.486612	92.960701	314.902222	-186.952408	1417.775513	441.390045	116.274551	1417.663208	326.608704	-4.557286	1393.743408	316.544312	-17.005009	1682.732666	331.675690	-242.467285	1130.423340	557.217407	119.396400	1151.024292	212.589752	-181.158569	899.709412	477.404694	166.919876	885.644348	369.152618	-9.392426	1001.978333	-533.819763	96.337311	908.970764	-499.423065	-52.488739
319.165802	-74.281296	900.171387	412.069489	68.018814	904.272766	397.732971	-124.980347	509.916779	441.780212	67.883453	507.324188	489.700897	-128.436478	83.239632	518.874634	21.562408	92.752090	316.088867	-185.614258	1418.203125	441.833588	117.940071	1417.407471	327.163574	-3.216002	1393.936523	317.558258	-15.587359	1682.958252	333.343628	-241.259598	1130.967163	556.541260	121.552170	1150.333496	214.388031	-180.794220	899.926208	475.445038	168.742920	885.201660	369.338257	-8.436466	1002.011963	-533.945679	96.370354	908.972778	-499.512268	-52.463043
319.487732	-73.542458	900.336609	412.004150	69.011154	904.299255	398.083649	-124.225967	509.998230	443.190857	68.424896	507.547516	489.704224	-128.296921	83.225639	519.288879	21.617641	92.647552	317.268738	-184.280136	1418.721802	442.265472	119.556793	1417.163330	327.807098	-1.810485	1394.121826	318.608185	-14.108952	1683.193726	335.030182	-240.024170	1131.498291	555.715088	123.606766	1149.548828	216.292297	-180.369415	900.154053	473.333496	170.641235	884.946472	369.463043	-7.452130	1002.114136	-534.093567	96.320511	908.974731	-499.624603	-52.476395
319.787170	-72.782173	900.463928	412.018005	69.983162	904.299316	398.311066	-123.592010	510.095001	444.263428	68.926697	507.666626	489.714233	-128.100510	83.227287	519.518555	21.722069	92.482742	318.361938	-182.906693	1419.145508	442.741241	121.224678	1416.956299	328.404083	-0.397560	1394.330322	319.640137	-12.714046	1683.461670	336.696991	-238.775742	1132.136719	555.036072	125.755653	1148.789307	218.250992	-179.975586	900.353516	471.269958	172.445679	884.637939	369.611328	-6.476674	1002.183777	-534.194885	96.325058	908.989929	-499.723938	-52.392914
320.212280	-72.060730	900.618164	412.162537	70.919762	904.347473	398.662903	-123.060593	510.217285	445.265533	69.359894	507.751526	489.775452	-127.956177	83.231865	519.632935	21.815966	92.348999	319.439636	-181.534607	1419.616455	443.252899	122.790070	1416.768921	328.974121	0.953163	1394.557617	320.678375	-11.116343	1683.708984	338.431396	-237.555313	1132.794800	554.306885	127.840927	1148.181396	220.425858	-179.338882	900.521362	469.122833	174.320969	884.489868	369.837372	-5.521062	1002.293518	-534.325806	96.312576	908.979797	-499.804626	-52.431847
320.597412	-71.317978	900.792053	412.227234	71.923943	904.390198	399.088379	-122.423882	510.345795	446.363678	69.802963	507.757263	489.759674	-127.854584	83.227638	519.803589	21.911932	92.228592	320.470581	-180.109955	1420.111938	443.779114	124.361580	1416.625610	329.567413	2.403100	1394.785400	321.697021	-9.436642	1683.960205	340.188324	-236.302917	1133.485596	553.669617	129.972931	1147.562256	222.725403	-179.175812	900.618103	467.038940	176.108521	884.320313	370.020172	-4.512258	1002.409973	-534.402344	96.261177	908.976074	-499.631348	-52.357700
321.038330	-70.563393	900.912109	412.410309	72.945160	904.435974	399.495209	-121.788704	510.467133	446.671082	70.187485	507.751678	489.780548	-127.694115	83.226425	519.583313	22.009331	92.026573	321.480255	-178.683884	1420.633057	444.235260	125.993240	1416.448853	330.128265	3.833102	1395.020508	322.706879	-7.733142	1684.218506	341.910034	-235.035263	1134.210205	552.979370	132.000458	1147.010864	225.032394	-178.823929	900.831116	464.880310	178.010849	884.225647	370.275757	-3.521544	1002.499817	-534.586060	96.307648	908.986755	-499.994324	-52.385807
321.564453	-69.744591	901.038696	412.623077	73.937630	904.454834	399.685883	-121.278336	510.466919	447.932343	70.603241	507.800476	489.750366	-127.506172	83.220970	519.860046	22.088751	91.940117	322.473328	-177.207474	1421.207153	444.777069	127.573227	1416.395020	330.672546	5.264132	1395.257080	323.718323	-6.017846	1684.468262	343.692566	-233.687485	1134.730591	552.254578	134.021423	1146.442261	227.201279	-178.837341	900.994995	462.577179	179.866409	884.278992	370.569336	-2.479762	1002.581482	-534.623169	96.310371	909.006653	-499.803680	-52.265495
322.045715	-68.951904	901.152771	412.835907	74.972664	904.483643	399.786835	-120.814255	510.373322	450.022217	71.068810	507.923615	489.748840	-127.360374	83.255341	520.590393	22.203856	91.926277	323.444214	-175.771011	1421.738159	445.305267	129.147034	1416.297607	331.305206	6.734757	1395.464355	324.727112	-4.303377	1684.722656	345.322968	-232.435455	1135.628418	551.631897	136.030060	1145.919067	229.549469	-178.584412	901.201965	460.312225	181.650742	884.312622	370.835693	-1.441847	1002.661316	-534.806396	96.328285	909.008057	-500.168976	-52.345261
322.315460	-68.076042	901.348022	412.961823	75.985886	904.515625	400.209259	-120.137459	510.477020	451.403717	71.427391	508.003998	489.756348	-127.141609	83.228096	521.038330	22.262407	91.874878	324.367188	-174.271317	1422.250854	445.958130	130.628281	1416.231689	331.820251	8.192625	1395.678833	325.715576	-2.501268	1684.959351	347.081116	-231.102875	1136.393311	551.123779	138.037033	1145.429199	231.912872	-178.432343	901.393555	458.125000	183.453506	884.384216	370.998322	-0.354558	1002.782410	-534.911194	96.327553	909.007996	-500.238831	-52.337521
322.670990	-67.321182	901.513062	413.219971	76.987648	904.519043	400.681946	-119.490906	510.598663	452.698395	71.834595	508.141571	489.811493	-126.894806	83.193954	521.401245	22.289228	91.807686	325.263855	-172.757568	1422.780640	446.451752	132.296204	1416.127563	332.379822	9.692971	1395.908203	326.767883	-0.883585	1685.133423	348.889984	-229.771149	1137.078369	550.569214	139.962463	1144.950073	234.369095	-178.090073	901.550781	456.005249	185.075989	884.406799	371.250488	0.679333	1002.875061	-535.050842	96.324013	909.034424	-500.510742	-52.740383
323.287781	-66.375580	901.590149	413.512390	78.047745	904.514954	401.062836	-118.800018	510.679779	454.073700	72.250122	508.235779	489.896362	-126.751801	83.203438	521.783997	22.354946	91.771523	326.147522	-171.234314	1423.282104	447.052155	133.905273	1416.025146	332.959015	11.219626	1396.106934	327.746887	0.971819	1685.343872	350.695648	-228.429276	1137.784302	550.095337	141.942703	1144.460938	236.769897	-177.851685	901.727539	453.819244	186.771851	884.473694	371.621674	1.800999	1002.919189	-535.090149	96.285240	909.012695	-500.291840	-52.328239
323.883118	-65.478287	901.677185	413.872040	79.206276	904.525269	401.467285	-118.139778	510.687164	455.330627	72.714890	508.341675	489.965332	-126.651360	83.198196	522.190552	22.414438	91.746513	327.012848	-169.709702	1423.770874	447.626251	135.482193	1415.915283	333.527222	12.747528	1396.278198	328.726746	2.829121	1685.529297	352.497528	-227.130432	1138.533325	549.635315	143.810776	1143.977905	239.309418	-177.443176	901.890991	451.716553	188.428070	884.551208	372.030487	2.936997	1002.974304	-535.255432	96.321236	909.009216	-500.597046	-52.237087
324.544495	-64.534782	901.730591	414.290344	80.284172	904.494690	401.744476	-117.385788	510.679504	455.605499	73.015625	508.315216	489.947723	-126.461891	83.142036	522.112549	22.460064	91.635719	327.851837	-168.114105	1424.283691	448.155243	137.185303	1415.778809	334.102417	14.302547	1396.447144	329.752563	4.693060	1685.685547	354.274384	-225.773468	1139.233032	549.179871	145.626114	1143.442993	241.671738	-177.513596	901.971863	449.501740	190.150009	884.668396	372.494324	4.061542	1002.992554	-535.354736	96.369576	909.004883	-500.709839	-52.169464
325.199768	-63.583160	901.827698	414.706268	81.395996	904.457458	402.119934	-116.612617	510.767334	452.521973	72.957314	507.994263	490.018250	-126.310074	83.156311	520.211853	22.431988	91.211288	328.663727	-166.505112	1424.699585	448.706299	138.864777	1415.652588	334.655579	15.870949	1396.590942	330.751129	6.548991	1685.834351	356.070435	-224.513519	1139.887085	548.771179	147.421799	1142.984253	244.290939	-177.105652	902.087463	447.404846	191.813843	884.867004	372.987274	5.221341	1003.028564	-535.450562	96.347130	909.007751	-500.764557	-52.170609
325.866455	-62.619488	901.897400	415.105560	82.464211	904.411194	402.485291	-115.765854	510.790527	453.043182	73.460258	507.981506	490.070374	-126.154945	83.142624	520.273193	22.484587	91.113922	329.443542	-164.914978	1425.150024	449.251099	140.532578	1415.536133	335.278625	17.454107	1396.709717	331.779907	8.417367	1685.969116	357.807281	-223.257843	1140.533081	548.324219	149.145874	1142.437012	246.790833	-176.883759	902.184143	445.290436	193.488358	885.054993	373.495972	6.340203	1003.044800	-535.374451	96.453499	908.944763	-500.687836	-52.021889
326.441315	-61.529655	901.960327	415.502106	83.698112	904.404785	402.810089	-115.011230	510.860321	453.600861	73.885193	508.018463	490.174561	-126.014397	83.182159	520.215088	22.558552	91.023422	330.230377	-163.265305	1425.567871	449.921753	142.186127	1415.361084	335.858185	19.063908	1396.805176	332.788971	10.294591	1686.106079	359.488556	-222.016052	1141.178467	547.998047	150.923737	1141.965454	249.264587	-176.735306	902.227539	443.203583	195.174530	885.295166	373.952301	7.574945	1003.076477	-535.666016	96.491020	909.044678	-500.933258	-52.006325
326.975769	-60.423016	902.070862	415.856750	84.903564	904.378052	403.113800	-114.271828	510.885925	454.120178	74.446602	508.009308	490.219360	-125.942314	83.222404	520.237671	22.654100	90.942520	331.029999	-161.589523	1425.948975	450.496307	143.865982	1415.157959	336.455841	20.675541	1396.919800	333.761597	12.172335	1686.208984	361.140778	-220.780090	1141.802612	547.646973	152.674637	1141.449951	251.699356	-176.634369	902.273254	441.116791	196.785004	885.532593	374.414490	8.820612	1003.120972	-535.776123	96.550598	909.055359	-501.023895	-51.927677
327.497742	-59.314327	902.209534	416.228851	86.195358	904.360596	403.463623	-113.623085	510.941223	454.585938	74.998260	507.991913	490.278168	-125.866455	83.239929	520.270386	22.744963	90.878349	331.782227	-159.909241	1426.276123	451.193848	145.574417	1415.005005	337.109131	22.343405	1397.010864	334.752228	14.053219	1686.296875	362.805389	-219.584045	1142.406006	547.336914	154.375977	1140.940186	254.114334	-176.448532	902.373474	439.230194	198.388992	885.637695	374.906158	10.108199	1003.183228	-535.886353	96.573402	909.053528	-501.116577	-51.906120
328.033691	-58.131504	902.285339	416.560181	87.476952	904.292603	403.754517	-112.802635	511.030304	454.390472	75.502327	507.891449	490.333221	-125.685982	83.266907	519.987000	22.827274	90.739586	332.496246	-158.187561	1426.650146	451.943909	147.204330	1414.800659	337.723206	23.983072	1397.070923	335.737000	15.929030	1686.395996	364.451965	-218.307953	1142.968750	547.092834	156.122314	1140.389282	256.491089	-176.340103	902.455322	437.339600	199.879044	885.758240	375.354919	11.436358	1003.189758	-536.002441	96.597702	909.055115	-501.196655	-51.868057
328.492584	-56.939201	902.403259	416.906982	88.740929	904.263367	403.956848	-111.888542	511.035980	455.008514	76.063446	507.911133	490.324188	-125.471519	83.269531	520.188477	22.927389	90.689735	333.183258	-156.459335	1426.989746	452.609955	148.986969	1414.619751	338.429626	25.694618	1397.140503	336.711060	17.798763	1686.465820	366.051666	-217.081451	1143.589355	546.928345	157.887787	1139.890381	258.817108	-176.257019	902.542603	435.739594	201.379562	885.666748	375.810059	12.737597	1003.234863	-536.093750	96.622231	909.057312	-501.298157	-51.806652
329.041748	-55.718174	902.519165	417.322784	90.086075	904.233337	404.196136	-111.086243	511.042175	455.475189	76.584885	507.881561	490.366425	-125.332275	83.312408	520.249207	22.976152	90.609406	333.945343	-154.702530	1427.302979	453.362640	150.727509	1414.404541	339.096130	27.431105	1397.210449	337.694153	19.695242	1686.532349	367.670410	-215.828751	1144.199707	546.663147	159.575363	1139.335205	261.120239	-176.168732	902.645752	433.897369	202.895477	885.923584	376.340973	14.096901	1003.278687	-536.204590	96.638519	909.052002	-501.389038	-51.791935
329.507629	-54.465137	902.600159	417.727325	91.359261	904.173401	404.298981	-110.183914	511.057648	455.833557	77.141647	507.881042	490.400909	-125.134270	83.365372	520.123108	23.035990	90.498840	334.676880	-152.945328	1427.656738	454.182373	152.444031	1414.279541	339.818207	29.157839	1397.285645	338.671936	21.599384	1686.581665	369.300049	-214.575150	1144.778687	546.461914	161.250107	1138.818481	263.323486	-175.998489	902.750000	432.377197	204.472382	886.197876	376.801727	15.442837	1003.290894	-536.271301	96.702484	909.073303	-501.455261	-51.740677
330.049072	-53.817581	902.678467	418.582123	91.471817	903.638428	404.575928	-109.470825	511.137238	456.330353	77.777451	507.692078	490.512268	-125.133812	83.419724	520.166199	23.090042	90.446671	335.420868	-151.148178	1427.979004	455.053223	154.193710	1414.141968	340.546295	30.892332	1397.383911	339.627472	23.566364	1686.665039	370.837494	-213.390457	1145.413086	546.320984	162.898605	1138.371216	265.496643	-175.853226	902.921387	430.864410	205.992767	886.315979	377.554474	16.193335	1003.071289	-536.359314	96.721581	909.073303	-501.514130	-51.697182
330.624695	-52.691540	902.757019	419.209808	92.434669	903.487671	404.768402	-108.535240	511.164612	456.742981	78.389534	507.540344	490.550873	-124.989685	83.479034	520.254822	23.156490	90.434082	336.198639	-149.292358	1428.288208	455.928406	155.910568	1414.007568	341.334503	32.678612	1397.453979	340.582031	25.548952	1686.706665	372.296143	-212.209534	1145.983032	546.159912	164.546188	1137.913452	267.578613	-175.772858	903.068298	429.519958	207.488800	886.524658	378.198608	17.365601	1003.037048	-536.456665	96.715965	909.067749	-501.616547	-51.673046
331.114685	-51.426399	902.838745	419.736267	93.582176	903.398193	404.764587	-107.516121	511.160919	456.658844	78.960907	507.384216	490.536926	-124.761368	83.528648	520.043518	23.221087	90.345016	336.964691	-147.496292	1428.653198	456.861053	157.622574	1413.920898	342.082855	34.441875	1397.556519	341.544952	27.545250	1686.721313	373.759552	-211.005722	1146.561035	546.172729	166.206772	1137.536499	269.623016	-175.514694	903.286072	428.245789	208.993652	886.735168	378.756897	18.656424	1003.033569	-536.555481	96.707726	909.075378	-501.693787	-51.639038
331.630432	-50.212990	902.956482	420.332855	94.615997	903.261169	404.824463	-106.535057	511.196106	456.973816	79.678726	507.272461	490.559143	-124.605751	83.550949	520.038879	23.306721	90.309395	337.750824	-145.657867	1428.956909	457.786163	159.318130	1413.767822	342.917786	36.266972	1397.624512	342.492371	29.566608	1686.749268	375.117676	-209.879929	1147.164795	546.156677	167.755463	1137.140991	271.559875	-175.380920	903.498413	427.103638	210.463715	886.966980	379.392883	19.902054	1003.024170	-536.634460	96.740868	909.085632	-501.762024	-51.587238
332.018707	-48.924408	903.066223	420.763245	95.905655	903.173950	404.746979	-105.474113	511.092041	457.315979	80.363518	507.203430	490.576416	-124.454666	83.591988	520.100281	23.391933	90.291809	338.583130	-143.808090	1429.282959	458.839569	160.968765	1413.698975	343.723724	38.047260	1397.718872	343.450165	31.639475	1686.741821	376.426666	-208.776398	1147.736084	546.258240	169.312515	1136.755859	273.556732	-175.370010	903.620117	425.600342	211.482910	886.946472	379.919769	21.254057	1003.032776	-536.724548	96.814857	909.093018	-501.859558	-51.501312
332.531799	-47.738560	903.110779	421.436737	96.784119	902.949768	404.540070	-104.283661	511.035004	457.770142	81.070793	507.091858	490.602051	-124.310448	83.664108	520.205383	23.433088	90.258911	339.357971	-141.961151	1429.604858	459.732483	162.795288	1413.595459	344.597351	39.854042	1397.804932	344.363098	33.732513	1686.718750	377.723145	-207.483414	1148.353516	546.365845	170.831116	1136.468628	275.300751	-175.355270	903.809631	424.585144	212.825348	887.176208	380.597321	22.411461	1002.942688	-536.753906	96.867088	909.110291	-501.683563	-51.429089
333.134003	-46.367191	903.188904	422.007782	98.015976	902.820374	404.325012	-103.226624	510.971893	458.109283	81.747276	507.002838	490.612915	-124.162437	83.744980	520.283875	23.542948	90.270363	340.186188	-140.050339	1429.876709	460.789795	164.505814	1413.509766	345.473785	41.645554	1397.875366	345.280823	35.874535	1686.706055	378.933105	-206.332184	1148.960938	546.627258	172.377625	1136.172241	276.964294	-175.142227	904.068481	423.700409	214.169388	887.350525	381.306885	23.779743	1002.913940	-536.921997	97.090904	909.170471	-501.988251	-51.353741
333.674164	-44.979355	903.271423	422.557098	99.295395	902.750793	404.024109	-102.192062	510.902069	458.416931	82.485359	506.876709	490.612488	-124.088112	83.884354	520.269165	23.617756	90.206314	341.048737	-138.234116	1430.227539	461.812164	166.176971	1413.413452	346.378418	43.440292	1397.960571	346.184540	38.045353	1686.682129	380.053040	-205.259781	1149.505737	546.842468	173.927185	1135.807251	278.527557	-174.940063	904.353577	422.992493	215.483887	887.582031	381.968475	25.144920	1002.916565	-537.005127	97.251854	909.253296	-502.053711	-51.282711
334.194427	-43.648560	903.424988	423.156311	100.619858	902.677307	403.631104	-100.998436	510.851868	458.732147	83.110771	506.795685	490.569305	-123.998978	83.992226	520.301697	23.726074	90.160561	341.853851	-136.334763	1430.543091	462.936951	167.811630	1413.262939	347.303253	45.309326	1398.037354	347.085083	40.245892	1686.621582	381.215942	-204.073334	1150.073486	547.181458	175.455154	1135.495728	280.040405	-174.529938	904.669556	422.379608	216.788864	887.709961	382.681580	26.533009	1002.951782	-537.128235	97.340027	909.279602	-502.156067	-51.212593
334.736694	-42.209652	903.562561	423.848145	102.404648	902.773621	403.278778	-99.929459	510.873566	459.265869	83.784264	506.832214	490.611511	-123.974937	84.168167	520.470764	23.832678	90.134361	342.752930	-134.491806	1430.801147	463.965485	169.628418	1413.113159	348.194672	47.135429	1398.090942	347.944458	42.494370	1686.578491	382.205536	-202.961960	1150.581177	547.599792	176.955246	1135.170654	281.377350	-174.310242	904.962280	421.964935	218.183777	887.930969	383.432190	28.091518	1003.062256	-537.208984	97.354515	909.295410	-502.191254	-51.209705
335.391327	-40.865158	903.672913	424.421082	103.737801	902.689575	402.856995	-98.974388	510.829651	459.761841	84.425468	506.802307	490.720337	-124.108154	84.355110	520.578064	23.920073	90.098297	343.598053	-132.605667	1431.113159	465.086151	171.345337	1412.926270	349.168610	48.975788	1398.125610	348.793457	44.813862	1686.494141	383.233307	-201.665009	1151.068359	548.110535	178.469391	1134.781860	282.659332	-174.180359	905.217407	421.485779	219.384598	887.894531	384.198425	29.472950	1003.069763	-537.183655	97.009705	909.135010	-502.302460	-51.230797
335.932129	-39.596844	903.825439	424.944183	105.027946	902.659241	402.246582	-97.569756	510.789642	460.293488	85.083382	506.726074	490.702911	-124.016617	84.503555	520.715271	24.022009	90.068855	344.442047	-130.684708	1431.354492	466.224365	173.038849	1412.719971	350.093750	50.830368	1398.179565	349.651672	47.135487	1686.431885	384.280792	-200.202835	1151.584351	548.629639	179.938660	1134.377319	283.751678	-173.949051	905.503906	421.380493	220.753036	888.062195	384.880157	30.787046	1003.125061	-537.367920	97.350449	909.303345	-502.378784	-51.120800
336.677948	-38.379158	903.939575	425.566345	106.259216	902.546387	401.437622	-96.049652	510.643280	460.826294	85.663055	506.713562	490.700012	-123.936707	84.750519	520.837341	24.116098	89.980598	345.266174	-128.837570	1431.586548	467.308868	174.753372	1412.450928	351.034576	52.684689	1398.172729	350.456177	49.524918	1686.331665	385.120850	-199.156250	1152.020142	549.327454	181.431732	1133.995850	284.983002	-173.511322	905.777893	421.126801	221.912643	887.914856	385.679413	32.101418	1003.122192	-537.443970	97.426758	909.312439	-502.468750	-51.049179
337.319397	-37.251415	904.055969	426.082397	107.462120	902.465576	400.557465	-94.534416	510.495209	461.378784	86.220993	506.627716	490.678864	-123.946686	85.029068	521.009644	24.219681	89.912186	346.136383	-126.939377	1431.830811	468.516388	176.364319	1412.144653	351.966217	54.472450	1398.181641	351.242340	51.929054	1686.189941	385.938202	-197.944427	1152.410889	550.025879	182.956833	1133.591187	285.961975	-173.175613	906.040466	421.149353	223.148453	887.918396	386.384918	33.329910	1003.135254	-537.296387	97.569489	909.251648	-502.336334	-50.940014
338.144379	-36.256496	904.132019	426.711304	108.519936	902.284790	399.570251	-92.822601	510.354126	462.004272	86.772095	506.504944	490.705841	-123.905945	85.376762	521.087158	24.264872	89.800064	346.942383	-125.108879	1431.999878	469.553314	178.136536	1411.833496	352.878723	56.303879	1398.121826	352.049072	54.335018	1686.053467	386.796112	-196.641251	1152.810791	550.797607	184.467300	1133.106812	286.936157	-172.663437	906.321655	421.252472	224.401581	887.762085	387.206726	34.482525	1003.080566	-537.390930	97.623741	909.260132	-502.464569	-50.878563
338.890533	-35.274803	904.221985	427.331909	109.550560	902.111938	398.530090	-90.997162	510.250793	462.674225	87.401169	506.367798	490.664764	-123.649521	85.847305	521.237244	24.350365	89.699181	347.770111	-123.208290	1432.236206	470.657379	179.839874	1411.467163	353.779816	58.136211	1398.072754	352.809235	56.792305	1685.904663	387.496429	-195.435379	1153.180664	551.561462	185.942795	1132.637695	287.780975	-172.169769	906.575806	421.631866	225.634430	887.373779	387.984283	35.617092	1003.036560	-537.476624	97.631577	909.266235	-502.540985	-50.844025
339.786652	-34.342964	904.349609	427.930542	110.571709	901.986572	397.479553	-89.350555	510.151062	463.311249	87.967209	506.304810	490.656281	-123.581688	86.391319	521.408508	24.465462	89.616371	348.586639	-121.350822	1432.403931	471.729095	181.571106	1411.097290	354.706207	59.966587	1398.002197	353.559265	59.299091	1685.765747	388.098328	-194.434311	1153.535034	552.435852	187.443604	1132.134277	288.691895	-171.613480	906.879944	421.907349	226.857697	887.286682	388.805695	36.733795	1003.036133	-537.530457	97.677742	909.274780	-502.610168	-50.811275
340.569153	-33.610912	904.440369	428.613770	111.452362	901.754089	396.500519	-87.607140	510.175537	463.989899	88.578362	506.256256	490.606842	-123.484932	87.001831	521.507080	24.548233	89.537598	349.425629	-119.488800	1432.635864	472.810333	183.288467	1410.641602	355.572968	61.772213	1397.919922	354.303101	61.777512	1685.627319	388.717773	-193.177872	1153.861328	553.279297	188.867935	1131.554077	289.317169	-171.002258	907.161987	422.362793	228.070419	886.918579	389.623566	37.715839	1002.963257	-537.595886	97.741493	909.285583	-502.688599	-50.772831
341.526184	-32.716900	904.562134	429.246063	112.377754	901.604858	395.464905	-86.095009	510.246735	464.687134	89.167191	506.183899	490.528809	-123.415955	87.630676	521.609253	24.616972	89.433327	350.241089	-117.622169	1432.820801	473.871246	185.009644	1410.170532	356.480499	63.607815	1397.839355	354.966919	64.312981	1685.504639	389.309692	-191.967102	1154.179077	554.249390	190.318207	1131.062622	289.901123	-170.286636	907.460205	422.999512	229.230072	886.579102	390.498932	38.774769	1002.947083	-537.519653	97.417580	909.109009	-502.771729	-50.854618
342.502625	-32.041920	904.741577	429.929352	113.177315	901.425293	394.364502	-84.553490	510.342590	465.458832	89.699135	506.077972	490.475525	-123.338364	88.385368	521.802979	24.690380	89.372932	351.072205	-115.823952	1433.079346	474.939697	186.683868	1409.714844	357.325043	65.401985	1397.768555	355.637512	66.808342	1685.401123	389.879242	-190.492996	1154.506958	555.221741	191.781845	1130.541260	290.393646	-169.641251	907.755798	423.822510	230.394180	886.103149	391.397095	39.728970	1002.945618	-537.589600	97.453728	909.116882	-502.840393	-50.822392
343.412720	-31.283058	904.954529	430.578888	113.967941	901.288696	393.321777	-83.104324	510.555817	466.226746	90.333992	505.970551	490.354950	-123.188637	89.195427	521.867310	24.731760	89.285225	351.895905	-113.973938	1433.342407	475.819641	188.473953	1409.324585	358.190918	67.205505	1397.690674	356.223389	69.351112	1685.319336	390.413025	-189.147171	1154.846191	556.173340	193.264832	1130.050903	290.809875	-168.811783	908.103333	424.708649	231.544510	885.625977	392.297028	40.681324	1002.978821	-537.658447	97.518333	909.134766	-502.928650	-50.731316
344.411621	-30.682507	905.214905	431.265930	114.745468	901.128174	392.022461	-81.535889	510.803314	466.981049	90.876442	505.889343	490.227631	-123.003311	90.175079	522.050476	24.828560	89.211517	352.751404	-112.141434	1433.557251	476.781128	190.247635	1408.897583	359.000885	68.989380	1397.644775	356.809937	71.889381	1685.215332	390.809662	-187.841125	1155.082642	557.196472	194.725906	1129.602417	290.944977	-167.976608	908.523438	425.790436	232.725082	885.151917	393.248993	41.606316	1003.024170	-537.717957	97.569359	909.131042	-503.000732	-50.709755
345.459198	-29.997826	905.503296	431.893951	115.547478	900.991760	390.667084	-80.013397	511.075867	467.685150	91.425407	505.765015	489.941803	-122.810776	91.097748	522.144470	24.864079	89.109825	353.618073	-110.355141	1433.863037	477.653900	191.977676	1408.466431	359.815582	70.779160	1397.625244	357.364258	74.328400	1685.132080	391.367035	-186.374466	1155.506836	558.166260	196.219803	1129.195557	291.435303	-166.857178	908.915833	426.982544	233.807388	884.504639	394.211060	42.583073	1003.094055	-538.059998	97.708801	909.366150	-503.256378	-50.647900
346.505524	-29.498310	905.874573	432.577972	116.226158	900.854431	389.146393	-78.416824	511.456207	468.350555	91.989685	505.652008	489.538177	-122.449051	92.205193	522.257507	24.921337	89.045052	354.493958	-108.544113	1434.115967	478.439331	193.798141	1408.138062	360.548035	72.542931	1397.625732	357.829468	76.882713	1685.125488	391.729462	-184.838242	1155.780396	559.180847	197.685059	1128.853882	291.294922	-166.020523	909.463013	428.281921	234.866791	883.943787	395.211914	43.454243	1003.203552	-538.109497	97.712029	909.352844	-503.330902	-50.639957
347.613251	-28.964672	906.292480	433.232147	116.933014	900.753845	387.554840	-76.792290	511.986359	468.910797	92.490097	505.554993	489.253418	-122.284721	93.442482	522.371033	24.977306	89.006294	355.420654	-106.814034	1434.502319	479.211975	195.564880	1407.790039	361.285736	74.286354	1397.657715	358.271362	79.359184	1685.136475	392.066437	-183.489182	1156.111206	560.188538	199.174103	1128.577271	291.459229	-164.870316	909.935974	429.873871	236.015961	883.472778	396.215057	44.374817	1003.354492	-538.130371	97.709839	909.324585	-503.405365	-50.624878
348.735748	-28.350439	906.756042	433.710388	117.598228	900.802368	385.794708	-75.020538	512.515930	469.343445	92.831764	505.470215	488.810974	-122.090630	94.866455	522.346069	25.005806	88.932167	356.304138	-105.026802	1434.836792	479.859619	197.435837	1407.579468	361.913025	76.042870	1397.757202	358.684479	81.793617	1685.207153	392.430176	-182.112915	1156.506592	561.170837	200.663376	1128.412720	291.511902	-163.705124	910.433960	431.548645	237.056061	882.847473	397.152618	45.243591	1003.601318	-538.184448	97.722237	909.330017	-503.479950	-50.601818
349.714325	-28.198515	907.363342	434.490173	118.239967	900.690552	384.059723	-73.302711	513.217102	469.989502	93.276131	505.469482	488.323059	-121.917961	96.312271	522.529114	25.031647	88.915802	357.197235	-103.290840	1435.245972	480.465271	199.215454	1407.371338	362.564209	77.792442	1397.894531	359.082153	84.194916	1685.323242	392.838593	-180.700485	1156.897827	562.200867	202.139389	1128.344604	291.743591	-162.287003	910.874390	433.336792	238.008194	882.261841	398.244568	46.012703	1003.833191	-538.204285	97.675491	909.331970	-503.544098	-50.563091
351.038910	-27.791115	907.927124	435.181427	118.835823	900.694336	382.129272	-71.452194	513.840759	470.505920	93.632210	505.416718	487.755676	-121.624100	97.797157	522.593201	25.074717	88.867622	358.122742	-101.545929	1435.684082	481.001221	201.110428	1407.296997	363.163025	79.515800	1398.034912	359.455353	86.510849	1685.413330	393.276917	-179.097260	1157.328491	563.174744	203.700409	1128.346191	291.756592	-160.901291	911.462708	435.235046	238.975067	881.634460	399.343384	46.868122	1004.107178	-538.178955	97.642647	909.319885	-503.335297	-50.544727
352.125610	-27.399992	908.528198	435.719452	119.452583	900.750488	379.967377	-69.492973	514.506470	470.871063	93.936989	505.313873	487.213837	-121.323593	99.419067	522.661682	25.129179	88.852310	359.027344	-99.778175	1436.098389	481.422028	203.000671	1407.160767	363.739441	81.256874	1398.195679	359.746216	88.865204	1685.587524	393.669952	-177.476105	1157.715698	564.175232	205.314484	1128.453369	291.670715	-159.458603	912.048828	437.200134	239.830017	880.981995	400.360443	47.646183	1004.418701	-538.192749	97.603416	909.292419	-503.398621	-50.523449
353.593292	-27.059364	909.055115	436.538605	119.952744	900.752441	377.713928	-67.710098	515.162109	471.413177	94.284264	505.245880	486.588470	-121.106873	101.068306	523.026062	25.242376	89.010986	359.966095	-98.084206	1436.510742	481.732239	204.863876	1407.140869	364.246368	82.966255	1398.339600	359.999817	91.143135	1685.703613	393.987915	-176.047928	1158.084595	565.156128	206.982605	1128.578125	291.577423	-157.935852	912.683960	439.329254	240.717819	880.319397	401.541168	48.427971	1004.674194	-538.290283	97.621674	909.235596	-503.758789	-50.529221
354.922089	-26.790911	909.604065	437.202972	120.511482	900.742859	375.304474	-65.758392	515.860474	472.019958	94.664398	505.224792	485.947968	-120.851410	102.787682	522.996948	25.169764	88.823929	360.923340	-96.366547	1436.917847	481.938721	206.811172	1407.156128	364.752258	84.631859	1398.475464	360.254059	93.369949	1685.796143	394.303894	-174.483521	1158.466675	566.061279	208.647278	1128.834961	291.304321	-156.401321	913.420776	441.726807	241.756561	879.647095	402.679901	49.164787	1004.927673	-538.308350	97.681183	909.198608	-503.839691	-50.484528
356.161652	-26.621161	910.235474	437.838470	120.972069	900.817444	372.867371	-63.976028	516.640808	472.450562	95.000763	505.185944	485.251221	-120.464104	104.522705	523.033081	25.202785	88.784431	361.850861	-94.666534	1437.412720	482.067261	208.740891	1407.212280	365.215302	86.254135	1398.607422	360.484955	95.515793	1685.884155	394.704437	-172.814438	1158.874634	566.974670	210.414917	1129.162109	291.098053	-154.684402	914.064392	444.173889	242.682251	879.069580	403.735168	49.812660	1005.264526	-538.367920	97.703568	909.185303	-503.908325	-50.453552
357.495300	-26.173708	910.755127	438.414581	121.782883	900.945801	370.344971	-62.019924	517.372192	472.988647	95.310806	505.189941	484.477997	-120.006927	106.238564	523.166382	25.263168	88.765396	362.767853	-93.032013	1437.809937	482.031281	210.665237	1407.249634	365.662842	87.875854	1398.723145	360.676575	97.658226	1685.927002	395.054626	-171.288284	1159.268433	567.918091	212.208847	1129.547729	290.871307	-152.888763	914.744751	446.886810	243.659683	878.613525	404.824127	50.659252	1005.573425	-538.440552	97.745239	909.196106	-504.004181	-50.414135
358.583710	-26.170122	911.327332	438.996399	121.970207	900.816345	367.811584	-60.372334	518.221375	473.424591	95.568756	505.134521	483.779114	-119.532265	108.070793	523.188232	25.293636	88.736053	363.713531	-91.390053	1438.247681	481.924164	212.576584	1407.348145	366.040863	89.422592	1398.783081	360.874268	99.704849	1685.979004	395.444397	-169.762650	1159.659790	568.794556	213.984573	1129.914551	290.675171	-150.938232	915.308899	449.470154	244.551315	878.074768	405.858063	51.137241	1005.769165	-538.482483	97.783676	909.232483	-504.086212	-50.342953
359.723236	-25.987549	911.852966	439.565094	122.336906	900.828064	365.396271	-58.872482	519.028870	473.860199	95.726982	505.000641	483.140900	-119.069084	109.907112	523.168518	25.333202	88.720329	364.638519	-89.826370	1438.629272	481.661835	214.514435	1407.478516	366.428131	90.918205	1398.796875	361.043518	101.688164	1686.004028	395.860535	-168.076431	1159.927856	569.700684	215.983856	1130.372437	290.208069	-149.133118	916.033752	452.260101	245.442215	877.537781	406.829559	51.715942	1006.019165	-538.552490	97.797714	909.232971	-504.172211	-50.329391
360.826996	-25.749174	912.342285	440.043823	122.702293	900.802002	362.898834	-57.418270	519.853516	474.221527	95.673271	504.748688	482.391174	-118.665649	111.659897	523.134277	25.357016	88.634857	365.527405	-88.171898	1438.506714	481.406647	216.331528	1407.430908	366.700928	92.343750	1398.799683	361.201782	103.638428	1686.007813	396.284790	-166.564896	1160.201782	570.597778	217.963440	1130.739990	290.022034	-146.918488	916.546936	455.040283	246.182693	876.945313	407.772217	52.308594	1006.229004	-538.594910	97.838837	909.245300	-504.263947	-50.276356
361.832306	-25.471115	912.791687	440.560699	123.399323	900.870300	360.507782	-55.954750	520.716492	474.724457	96.249191	504.827393	481.662537	-117.835724	113.450455	523.212402	25.428808	88.650978	366.463379	-86.725677	1438.826538	481.063110	218.136292	1407.423584	366.989227	93.731071	1398.727905	361.353821	105.490173	1685.980469	396.701263	-164.901474	1160.347778	571.535156	220.014313	1131.083862	289.463867	-144.864594	917.255188	457.777100	246.979218	876.284119	408.680939	52.985004	1006.469421	-538.682007	97.850677	909.239868	-504.376709	-50.274544
362.734406	-24.385279	913.228271	441.164001	126.158821	901.633606	358.111786	-54.524979	521.467712	475.534027	97.107964	505.346954	480.905487	-117.056091	115.040398	523.424133	25.431204	88.698311	367.347595	-85.282501	1439.048340	480.580078	220.023102	1407.428101	367.213074	95.041946	1398.639648	361.475464	107.269508	1685.925293	397.114502	-163.275772	1160.418457	572.372803	222.129608	1131.473999	289.017761	-142.788879	917.771301	460.474731	247.799942	875.564270	409.619385	54.564720	1007.068481	-538.736633	97.880608	909.236572	-504.435883	-50.258816
363.740662	-24.193041	913.641602	441.654816	126.612694	901.632080	356.175323	-53.452442	522.331726	479.185394	98.361366	505.763702	480.465271	-117.016037	116.826111	525.231140	25.571383	88.958649	368.301270	-83.965622	1439.258545	480.196777	221.697083	1407.225098	367.432343	96.331192	1398.536377	361.529724	109.063400	1685.893921	397.569153	-161.722412	1160.486084	573.289734	224.308365	1131.711304	288.526825	-140.606522	918.286743	463.440460	248.638153	874.588318	410.446472	55.139885	1007.258728	-538.804443	97.911850	909.232422	-504.552063	-50.240906
364.554932	-23.913620	913.927612	441.993164	126.990700	901.466614	354.317566	-52.577740	523.159607	478.011566	97.970428	505.347473	479.334808	-115.666618	118.141190	524.356689	25.519144	88.799675	369.196136	-82.689041	1439.385864	479.607666	223.472122	1407.139771	367.639740	97.509293	1398.412964	361.551300	110.797287	1685.845825	398.029724	-160.165176	1160.556885	574.108704	226.543076	1131.949097	288.048004	-138.427521	918.777893	466.092590	249.548737	874.029419	411.186310	55.702747	1007.296570	-538.878906	97.961700	909.238525	-504.643982	-50.199249
365.751343	-23.717110	914.121582	442.603485	127.346878	901.341614	352.885986	-50.976963	523.886292	479.091614	98.573875	505.378784	478.382111	-115.168152	119.353333	524.727478	25.574780	88.880142	370.070129	-81.475349	1439.658813	479.098389	225.166565	1406.926147	367.813507	98.687294	1398.294189	361.550323	112.425774	1685.794189	398.456268	-158.617447	1160.553101	574.882813	228.745224	1132.130737	287.460510	-136.218918	919.241516	468.907776	250.492081	873.240845	412.112152	56.203281	1007.319641	-538.958801	97.990753	909.241760	-504.752869	-50.177013
366.555878	-23.795095	914.376221	442.956665	126.285820	900.899414	351.543457	-50.416836	524.669250	479.364105	98.840446	505.232330	477.138794	-114.531013	120.359436	524.703674	25.599018	88.887695	370.989685	-80.268394	1439.773193	478.541656	226.809097	1406.718506	367.942078	99.809410	1398.192505	361.508606	114.053101	1685.756958	398.900482	-157.122391	1160.542725	575.638794	230.978043	1132.240112	286.860382	-133.924820	919.745667	471.727509	251.480026	872.441772	412.768463	56.106842	1007.197693	-538.965454	98.186058	909.281067	-504.854492	-50.059032
367.205872	-23.407484	914.672852	443.323883	126.743858	900.894287	349.988495	-49.186008	525.316162	479.565948	99.029655	504.986664	474.816132	-112.260635	120.635529	524.661133	25.630909	88.907059	371.916412	-79.170364	1439.989136	477.959381	228.445541	1406.467896	368.068665	100.883789	1398.110352	361.441589	115.623123	1685.691895	399.361420	-155.632248	1160.536621	576.378296	233.264511	1132.317749	286.306091	-131.617706	920.247742	474.711426	252.537872	871.491333	413.340759	56.708942	1007.329407	-539.074097	98.230942	909.305176	-504.993896	-50.046860
367.754791	-22.976786	914.921936	443.667358	127.291771	900.833862	349.041168	-48.521687	525.857300	479.101593	99.208534	504.867828	472.938446	-111.682411	121.014702	524.257935	25.632898	88.839859	372.794891	-78.078178	1440.097412	477.402802	230.000824	1406.153442	368.168427	101.918312	1398.038330	361.346985	117.172722	1685.628174	399.766052	-154.237686	1160.445313	577.007568	235.447571	1132.275391	285.729492	-129.277847	920.746826	477.200592	253.696777	870.877197	413.838013	57.383312	1007.410034	-539.145264	98.247887	909.304749	-505.101318	-50.002331
368.363159	-22.349504	915.124756	444.008606	127.802292	900.801270	348.337341	-47.996655	526.376587	478.979004	99.514877	504.768524	470.462128	-110.243256	120.836098	524.029358	25.661127	88.830177	373.680420	-77.019196	1440.274536	476.916351	231.408279	1405.762085	368.241394	102.945862	1397.932373	361.203461	118.693443	1685.584473	400.180206	-152.850952	1160.433105	577.657593	237.648453	1132.336670	285.097351	-127.015488	921.260254	479.977631	254.769897	870.111877	414.346558	58.108765	1007.484009	-539.243225	98.289307	909.299194	-505.232178	-49.967308
368.846771	-21.853718	915.335022	444.417633	128.347733	900.782715	347.970825	-47.802742	526.880920	479.226257	99.865967	504.710205	467.471771	-108.042381	120.107201	524.015381	25.716955	88.853714	374.455536	-75.981773	1440.410034	476.220734	232.960144	1405.587524	368.330994	103.974060	1397.866577	361.021271	120.173004	1685.525635	400.581085	-151.459015	1160.456543	578.301208	239.764084	1132.435913	284.456024	-124.682228	921.791626	483.150574	255.783569	869.030029	414.778656	58.789677	1007.572266	-539.337097	98.350128	909.314575	-505.357941	-49.930481
369.298187	-21.143688	915.604614	444.726776	128.917221	900.785767	347.522339	-48.130135	527.537354	479.146606	100.100052	504.688202	464.096466	-106.384903	119.188011	523.757996	25.721764	88.837082	375.223572	-74.913460	1440.571411	475.708984	234.393402	1405.326416	368.379944	104.943184	1397.827148	360.806274	121.611427	1685.470947	401.017944	-150.080811	1160.403809	578.754700	241.852005	1132.448608	283.902802	-122.545456	922.358459	485.557404	257.005310	868.514038	415.186768	59.603916	1007.696411	-539.433167	98.399719	909.308228	-505.481232	-49.888058
369.667694	-20.501583	915.857422	444.979462	129.504532	900.805786	348.068939	-47.616318	527.623352	480.147400	100.440247	504.700134	460.430939	-104.754990	118.025475	524.081848	25.789988	88.881813	375.916534	-73.869873	1440.734253	475.210907	235.785156	1405.082642	368.379517	105.920525	1397.781372	360.525818	123.067192	1685.425781	401.433319	-148.732712	1160.448242	579.181335	243.777069	1132.493408	283.237030	-120.287727	922.974731	488.089844	258.170258	867.765930	415.486847	60.386143	1007.823975	-539.539185	98.444695	909.306946	-505.610016	-49.867195
369.909515	-19.846611	916.103271	445.136719	130.140930	900.836731	348.118561	-48.101315	527.708984	480.102356	100.636215	504.718781	456.279968	-102.950302	116.603027	523.928711	25.786978	88.861336	376.516449	-72.816193	1440.858276	474.734619	237.122162	1404.861694	368.419739	106.920265	1397.780029	360.300385	124.405258	1685.362183	401.847260	-147.423920	1160.514648	579.613342	245.679855	1132.566162	282.660706	-118.063156	923.589478	490.602661	259.332489	867.060852	415.686737	61.178631	1007.953552	-539.623657	98.500603	909.317871	-505.733643	-49.824860
370.260742	-19.182739	916.260559	445.343079	130.814438	900.825195	348.223297	-48.548302	528.110474	480.098541	100.803291	504.722931	451.915802	-100.936066	114.944382	523.746521	25.819956	88.855598	377.117340	-71.784668	1441.056030	474.298981	238.404358	1404.664917	368.434479	107.910133	1397.780029	359.943665	125.846992	1685.396729	402.262604	-146.127182	1160.565552	580.074890	247.550247	1132.667358	282.071625	-115.925209	924.198181	493.258026	260.504181	866.225586	415.914673	61.991745	1008.021729	-539.716553	98.554962	909.336426	-505.868958	-49.789345
370.521393	-18.469051	916.412537	445.456146	131.474945	900.805359	348.592560	-48.398518	528.304138	480.191895	101.020691	504.755432	447.074127	-98.692543	113.020905	523.674805	25.875891	88.873184	377.575775	-70.742767	1441.227661	473.926880	239.663895	1404.520020	368.438995	108.901497	1397.728760	359.601440	127.201004	1685.391113	402.634399	-144.825684	1160.581055	580.304138	249.214157	1132.750977	281.537628	-113.845146	924.859070	495.279663	261.822540	865.870850	416.055298	62.825573	1008.082336	-539.867737	98.569389	909.332031	-506.041229	-49.783348
370.688538	-17.897373	916.555298	445.519226	132.056488	900.796326	349.211212	-48.530869	528.418762	480.602570	101.315666	504.799377	441.943390	-96.500267	111.005508	523.798523	25.924227	88.888153	377.955322	-69.672676	1441.316772	473.566162	240.891663	1404.360718	368.466553	109.892464	1397.671631	359.302307	128.543243	1685.369629	403.049133	-143.597305	1160.706543	580.643433	250.761642	1132.858398	281.028748	-111.746094	925.374084	497.437775	263.116364	865.325256	416.102264	63.541672	1008.145752	-539.977783	98.601013	909.334229	-506.176666	-49.762939
370.827240	-17.221895	916.648987	445.510162	132.775757	900.790955	349.932007	-48.764610	528.470276	480.741516	101.597420	504.805878	436.551483	-94.291557	108.866852	523.716248	25.952948	88.895309	378.285339	-68.622673	1441.352295	473.226715	242.083466	1404.211548	368.451782	110.902229	1397.654907	358.965027	129.842361	1685.357422	403.395447	-142.454208	1160.777832	580.977234	252.345779	1132.968994	280.569061	-109.737999	925.941772	499.785156	264.336548	864.649658	416.105225	64.341347	1008.188171	-540.077393	98.670860	909.352417	-506.324280	-49.681099
370.918701	-16.646072	916.742676	445.457306	133.411819	900.707153	350.797089	-49.019962	528.438965	481.013794	101.869942	504.811188	431.131805	-92.107399	106.886002	523.822449	25.994026	88.922668	378.556122	-67.594734	1441.378784	472.969666	243.215881	1404.069702	368.417267	111.888588	1397.575562	358.618591	131.101288	1685.354980	403.713318	-141.288101	1160.787231	581.174438	253.678421	1133.028687	280.148071	-107.842369	926.453979	501.370239	265.777252	864.441528	416.069458	65.096718	1008.187500	-540.181885	98.668625	909.335999	-506.487366	-49.640255
370.912323	-16.128498	916.852173	445.348969	133.982773	900.658630	351.684631	-49.291611	528.388062	481.179382	102.156898	504.794250	425.758301	-89.421097	104.893387	523.905151	26.030289	88.955330	378.741638	-66.553482	1441.381714	472.719757	244.323471	1403.954590	368.347168	112.861160	1397.520752	358.287842	132.347336	1685.366455	403.988983	-140.069031	1160.752930	581.457825	254.949310	1133.079712	279.633057	-106.126915	926.914185	503.364960	267.066193	863.904663	415.960236	65.773811	1008.213013	-540.301208	98.702019	909.342712	-506.647369	-49.614239
370.840851	-15.571706	916.929993	445.193054	134.570969	900.602600	352.657135	-49.582783	528.301392	481.167572	102.422455	504.745667	420.213806	-87.103127	103.061432	523.896179	26.076595	88.980919	378.808716	-65.507484	1441.358276	472.489838	245.405838	1403.781006	368.203979	113.871010	1397.447876	357.957153	133.553665	1685.359131	404.259979	-138.839340	1160.709717	581.671143	256.145599	1133.132080	279.177521	-104.459961	927.298767	504.885590	268.411163	863.557556	415.789368	66.465836	1008.220093	-540.424866	98.742493	909.341553	-506.817230	-49.572506
370.750366	-15.021540	916.981812	444.949097	135.227661	900.509033	353.507507	-49.906055	528.260864	481.130341	102.760574	504.723724	414.358521	-84.992889	101.096405	523.905945	26.119335	89.003372	378.836700	-64.496666	1441.284912	472.281158	246.433609	1403.640991	368.039825	114.861588	1397.346191	357.686371	134.700470	1685.312988	404.405151	-137.866150	1160.654541	581.872742	257.185791	1133.130615	278.751526	-102.710564	927.656494	506.292389	269.770477	863.285156	415.561829	67.197823	1008.194885	-540.538635	98.785233	909.348938	-506.998444	-49.512444
370.719788	-14.419494	916.978516	444.758057	135.813873	900.436707	354.448334	-49.903267	528.172791	481.087860	103.112808	504.686127	408.515900	-82.596916	99.326180	523.908020	26.152243	89.047356	378.749664	-63.495407	1441.314819	472.063293	247.463440	1403.461304	367.831055	115.868195	1397.264038	357.336060	135.911591	1685.345337	404.567200	-136.703522	1160.624512	582.143127	258.232208	1133.158936	278.316101	-101.205902	927.973999	507.537781	271.110443	862.987183	415.346954	67.897957	1008.157410	-540.710938	98.816620	909.345947	-507.195099	-49.470280
370.676147	-13.842333	916.932739	444.536682	136.434875	900.307617	355.139465	-49.990910	527.989746	481.002167	103.478386	504.626343	402.954224	-80.467606	97.900703	523.934814	26.181753	89.075500	378.620514	-62.519634	1441.332764	471.872620	248.416489	1403.291382	367.593140	116.867783	1397.142212	356.995300	137.054367	1685.342773	404.642151	-135.617722	1160.573364	582.351074	259.103668	1133.125366	277.898956	-99.712654	928.253113	508.517303	272.444824	862.770203	415.134552	68.598160	1008.068726	-540.850952	98.856316	909.339294	-507.394348	-49.425728
370.646301	-13.320266	916.883789	444.309509	137.116653	900.188660	355.675049	-49.846546	527.795349	480.928345	103.806740	504.534149	397.597961	-77.393425	96.543503	523.968811	26.239969	89.120735	378.485779	-61.592442	1441.302002	471.691101	249.374802	1403.117188	367.347290	117.814957	1397.007813	356.663208	138.134109	1685.334717	404.678528	-134.527618	1160.481567	582.590088	259.960236	1133.090332	277.503815	-98.376556	928.484497	509.567566	273.788635	862.544861	414.918213	69.291512	1007.984619	-540.997009	98.899071	909.323914	-507.568268	-49.399498
370.570587	-12.737740	916.851807	444.055756	137.698639	900.131165	356.131927	-49.566463	527.590393	480.900208	104.281151	504.470947	392.099274	-74.860931	95.287788	524.009399	26.252583	89.166847	378.368835	-60.672604	1441.227051	471.472961	250.314621	1402.920166	367.054291	118.720314	1396.916870	356.315063	139.213135	1685.357178	404.744934	-133.323578	1160.453003	582.801025	260.751740	1133.054932	277.143982	-97.154053	928.665161	510.354370	275.079926	862.382202	414.656494	69.947037	1007.941589	-541.129211	98.979599	909.348694	-507.757538	-49.311722
370.482086	-12.207086	916.776001	443.707306	138.295731	900.038635	356.442200	-49.091679	527.391541	480.763062	104.702652	504.401489	386.800751	-72.334152	94.234192	524.010742	26.251114	89.214401	378.034760	-59.730331	1441.196655	471.242889	251.185242	1402.736816	366.747650	119.613457	1396.811646	355.933624	140.283875	1685.361572	404.610413	-132.341492	1160.430786	583.010620	261.520020	1133.056641	276.780487	-96.033829	928.802673	511.059784	276.341461	862.238037	414.347137	70.575760	1007.859253	-541.280151	99.031387	909.335449	-507.958069	-49.252853
370.263123	-11.766478	916.757629	443.270355	138.910797	899.914246	356.522461	-48.636757	527.307007	480.617065	105.063026	504.408600	381.620575	-69.926636	93.348610	524.036011	26.309900	89.284050	377.845825	-58.898640	1441.099854	470.939880	252.053391	1402.526489	366.434448	120.473991	1396.694336	355.515320	141.329315	1685.370850	404.407349	-131.442596	1160.365723	583.211304	262.282898	1133.041504	276.429352	-95.000565	928.889709	511.559418	277.595581	862.131470	413.964142	71.201599	1007.784363	-541.415344	99.035767	909.349609	-508.138367	-49.219513
370.300781	-11.322944	916.652100	442.999542	139.503983	899.822021	356.602081	-48.095993	527.212158	480.554382	105.420731	504.390625	376.766754	-67.305222	92.592491	524.013550	26.368010	89.321884	377.431793	-57.973091	1441.075439	470.566071	252.903809	1402.329102	366.183472	121.180687	1396.395996	355.112030	142.370819	1685.348022	404.158661	-130.489517	1160.346680	583.386169	263.032135	1133.006714	276.054413	-94.041832	928.953491	511.926819	278.792938	862.040527	413.729919	71.775528	1007.689636	-541.575378	99.080620	909.344421	-508.351624	-49.213970
370.204956	-10.926912	916.649048	442.588135	140.009598	899.743835	356.650208	-47.500889	527.189392	480.499786	105.765862	504.374176	372.330353	-65.381676	92.017723	524.069458	26.438612	89.364807	377.191528	-57.241600	1441.064819	470.232269	253.657440	1402.134888	365.687347	122.098366	1396.441040	354.645325	143.401367	1685.354980	403.869202	-129.577942	1160.353394	583.476501	263.780914	1132.943115	275.696167	-93.246758	928.994568	511.909180	280.017731	862.177551	413.399933	72.321465	1007.647034	-541.702637	99.158501	909.354858	-508.542297	-49.168571
370.066986	-10.522184	916.619934	442.080841	140.567795	899.674255	356.536407	-46.798485	527.249756	480.401794	106.085350	504.362793	368.216675	-63.153816	91.554001	524.053528	26.481228	89.369209	376.897308	-56.434811	1441.056396	469.821075	254.437836	1401.929321	365.236206	122.880028	1396.396484	354.144684	144.402954	1685.369263	403.508972	-128.814072	1160.334595	583.587341	264.524628	1132.922363	275.308716	-92.500168	929.021484	512.322266	281.094788	861.884583	413.030457	72.860985	1007.596436	-541.872375	99.147118	909.353027	-508.742310	-49.158489
369.886078	-10.275371	916.645447	441.625946	140.970856	899.578552	356.275574	-46.207558	527.354919	480.299835	106.415474	504.270996	364.782501	-60.978146	91.257294	524.058838	26.538330	89.409927	376.581390	-55.692574	1441.115845	469.452698	255.096237	1401.631714	364.751007	123.629150	1396.283325	353.653717	145.392059	1685.318848	403.129517	-128.026550	1160.351929	583.606873	265.284088	1132.846191	274.951935	-91.918732	929.059937	511.990601	282.241211	862.123474	412.679626	73.285110	1007.555786	-542.005676	99.204994	909.354797	-508.951538	-49.132046
369.706299	-10.016166	916.692017	441.115295	141.370956	899.518860	355.722534	-45.578224	527.438538	480.243439	106.714149	504.204834	361.746796	-58.808365	91.101631	524.064880	26.553135	89.432266	376.234436	-54.920616	1441.144653	468.798279	255.966324	1401.552124	364.257080	124.326096	1396.230713	353.128021	146.339951	1685.249756	402.691223	-127.348564	1160.430908	583.604309	266.074371	1132.835693	274.611908	-91.493950	929.058655	512.056824	283.238403	861.862610	412.302002	73.706993	1007.544067	-542.149048	99.227020	909.353210	-509.142853	-49.122959
369.007538	-9.872622	917.122498	440.351410	141.664566	899.566406	355.016327	-44.783974	527.653931	480.016693	106.974632	504.162292	358.973389	-56.420506	91.044212	524.034424	26.605766	89.468231	375.965881	-54.237438	1441.217163	468.303619	256.605499	1401.279053	363.763214	124.957802	1396.165771	352.553955	147.264465	1685.184082	402.254120	-126.732002	1160.529297	583.552856	266.840576	1132.789063	274.260345	-91.178635	929.056152	511.775146	284.311127	861.860840	411.731354	74.093346	1007.758118	-542.331177	99.251587	909.353943	-509.404572	-49.085960
368.763947	-9.606412	917.197632	439.864777	142.097488	899.537720	354.275330	-44.208046	527.790405	479.967712	107.272263	504.128448	356.997528	-54.620243	91.023369	524.053223	26.626921	89.502327	375.637817	-53.549576	1441.271118	467.581604	257.411804	1401.232422	363.234619	125.596954	1396.112427	352.012329	148.068649	1685.048828	401.805420	-126.175270	1160.600464	583.371826	267.628113	1132.736572	273.940948	-90.980362	929.091614	511.314575	285.257507	861.923584	411.373413	74.509178	1007.775330	-542.508118	99.262497	909.353821	-509.644836	-49.081081
368.510925	-9.276447	917.243835	439.326965	142.517715	899.500000	353.382446	-43.473618	527.926758	479.849213	107.475136	504.146210	355.501526	-53.030621	91.081924	524.094299	26.685190	89.555115	375.297211	-52.906742	1441.373169	466.855347	258.156708	1401.053467	362.866302	126.020035	1395.884155	351.361694	148.974731	1684.999512	401.394409	-125.573891	1160.764893	583.109802	268.492981	1132.691162	273.597961	-90.939705	929.151062	510.759308	286.227783	862.000977	410.985870	74.943222	1007.774109	-542.639221	99.266266	909.333862	-509.846344	-49.087467
368.774719	-8.770996	916.903259	439.039673	143.155045	899.399536	352.556122	-42.913109	527.985352	479.825806	107.644600	504.196136	354.516449	-51.560013	91.213005	524.119263	26.689831	89.573814	374.964935	-52.258392	1441.503906	466.111206	258.851593	1400.910156	362.201782	126.731926	1395.990601	350.745575	149.770782	1684.905273	400.951965	-125.181198	1160.996460	582.804199	269.262848	1132.662964	273.323761	-91.008781	929.250488	510.159882	287.172882	862.062378	410.816833	75.450600	1007.569946	-542.797302	99.267601	909.313782	-510.065552	-49.120239
368.526337	-8.446790	916.945740	438.570374	143.560410	899.388916	351.473206	-42.022308	528.143738	479.734436	107.743805	504.211243	353.768799	-50.180660	91.414185	524.071472	26.684811	89.578278	374.666687	-51.627918	1441.673218	465.325897	259.525391	1400.799683	361.692078	127.252342	1395.981445	350.055847	150.517944	1684.824463	400.655975	-124.713783	1161.222046	582.402771	270.142181	1132.651611	273.069794	-91.174683	929.358826	509.389404	288.036530	862.174866	410.496216	75.837601	1007.581421	-542.945801	99.248512	909.307190	-510.306793	-49.149319
368.272522	-8.122012	917.016663	438.048065	143.979340	899.395935	350.374268	-41.130913	528.317627	479.668304	107.780365	504.282867	353.407410	-49.053856	91.703369	524.086548	26.695889	89.622025	374.418793	-51.073734	1441.855469	464.557373	260.139008	1400.711914	361.213562	127.733131	1395.963745	349.391296	151.184525	1684.740967	400.322784	-124.329666	1161.469727	581.910400	270.950562	1132.636841	272.817780	-91.522789	929.502808	508.247742	288.861664	862.557495	410.123260	76.250893	1007.615845	-543.100464	99.240448	909.318359	-510.561768	-49.186749
367.931580	-7.817705	917.095642	437.479675	144.345932	899.399536	349.141022	-40.199802	528.554932	479.577118	107.872910	504.301270	353.382629	-48.030464	92.168839	524.039795	26.673845	89.621361	374.077271	-50.470585	1442.048706	463.740753	260.774811	1400.647339	360.684601	128.221268	1395.955322	348.641418	151.834137	1684.675537	400.027100	-124.155724	1161.775024	581.422974	271.806122	1132.691650	272.728027	-91.745186	929.600769	507.529694	289.622040	862.408997	409.700531	76.627342	1007.651428	-543.246216	99.205025	909.318909	-510.808167	-49.239441
367.527802	-7.547822	917.173279	436.963654	144.662949	899.363525	347.937012	-39.188053	528.899170	479.427216	107.998161	504.329102	353.621735	-47.351780	92.558083	523.964478	26.690294	89.634827	373.779510	-49.896866	1442.246826	462.960968	261.288635	1400.577759	360.149200	128.655472	1395.945557	347.893005	152.415527	1684.635132	399.733673	-123.925735	1162.036865	580.788940	272.629883	1132.666870	272.453247	-92.473000	929.792603	506.412231	290.348511	862.494080	409.264648	76.985771	1007.665039	-543.405884	99.159523	909.304810	-511.069244	-49.288975
367.101654	-7.280585	917.262939	436.417725	144.973511	899.352478	346.534454	-38.167976	529.303223	479.284088	108.068726	504.342041	354.067810	-46.663612	93.147072	523.891174	26.683355	89.639046	373.495483	-49.388222	1442.397461	462.178650	261.889771	1400.537231	359.595184	129.080017	1395.934570	347.071625	152.972672	1684.595215	399.529205	-123.765747	1162.314941	580.058594	273.568329	1132.618652	272.248688	-93.119797	929.972473	505.184448	291.068146	862.621277	408.805511	77.330536	1007.697754	-543.566223	99.073532	909.305115	-511.299713	-49.341221
366.290253	-7.185405	917.683594	435.621948	145.157806	899.372742	345.842560	-35.046070	529.743774	479.043579	108.157356	504.301483	354.586761	-45.701462	93.579811	523.767639	26.689087	89.643059	373.199585	-48.898769	1442.542847	461.360291	262.405975	1400.458984	359.023499	129.497437	1395.928711	346.266174	153.460495	1684.570557	399.425415	-123.636452	1162.599731	579.284363	274.395691	1132.551636	272.153778	-93.609634	930.079773	503.861481	291.736115	862.661133	408.182434	77.640327	1007.890564	-543.778198	98.863480	909.258057	-511.545715	-49.444637
365.953339	-7.000968	917.725037	435.180756	145.422806	899.329163	344.302826	-33.755596	530.122681	478.985352	108.291985	504.318756	355.426971	-45.214935	94.172882	523.769348	26.700506	89.654816	373.020599	-48.484447	1442.679077	460.549652	262.934113	1400.434570	358.468903	129.788010	1395.778931	345.391846	153.910461	1684.565186	399.284637	-123.494148	1162.812256	578.320251	275.202881	1132.419678	271.887177	-94.623932	930.257080	502.136658	292.501190	862.955139	407.795166	77.919411	1007.884644	-543.925598	98.811493	909.257446	-511.791199	-49.512379
365.852783	-6.682675	917.528320	434.895813	145.800797	899.299194	342.611938	-32.654362	530.447998	478.956390	108.319710	504.382416	356.574310	-44.656109	94.898262	523.809631	26.720663	89.723656	372.845612	-48.166172	1442.809937	459.689148	263.435150	1400.415771	357.752411	130.237976	1395.963379	344.511658	154.338226	1684.560547	399.188812	-123.443451	1163.037476	577.354736	276.077606	1132.265259	271.710663	-95.520264	930.453491	500.590149	293.129242	863.036438	407.496338	78.213776	1007.783630	-544.084167	98.735703	909.260925	-511.997681	-49.581814
365.316315	-6.512084	917.643005	434.371582	146.055634	899.319031	340.807312	-31.509018	530.821045	478.796600	108.298843	504.384888	357.899384	-44.303898	95.645576	523.729309	26.707563	89.739540	372.595825	-47.802582	1442.938965	458.987183	263.782196	1400.260620	357.047760	130.606140	1395.991577	343.636841	154.732483	1684.569824	399.158417	-123.376251	1163.275391	576.336975	276.900391	1132.192993	271.584198	-96.457710	930.591187	499.177185	293.714783	862.864563	406.999603	78.466988	1007.844910	-544.251099	98.641396	909.267761	-512.235962	-49.634418
364.441010	-6.427676	918.027344	433.654266	146.195892	899.387878	339.084076	-30.413157	531.299438	478.584442	108.320610	504.406006	359.157104	-43.701550	96.376137	523.591309	26.684368	89.731552	372.261902	-47.434559	1443.043945	457.935486	264.385254	1400.321533	356.341370	130.917770	1396.036621	342.690613	155.130325	1684.558594	399.082825	-123.420959	1163.500732	575.123169	277.655579	1132.056152	271.497772	-97.448349	930.724487	497.464294	294.322906	862.924988	406.374390	78.693764	1008.049011	-544.411255	98.560959	909.282959	-512.463745	-49.721268
363.831390	-6.169434	918.109558	433.163818	146.402359	899.391479	337.390289	-29.228249	531.673828	478.469208	108.351814	504.413177	360.696228	-43.331707	97.195251	523.507813	26.674345	89.739334	371.866943	-47.127411	1443.187866	456.951050	264.824341	1400.275879	355.599274	131.167831	1396.067749	341.764984	155.474655	1684.491089	399.070313	-123.403702	1163.718506	573.866028	278.422272	1131.846069	271.423309	-98.545326	930.855957	495.601746	294.890747	862.929871	405.870361	78.952972	1008.086121	-544.567810	98.449684	909.272888	-512.673462	-49.838703
363.185699	-5.915331	918.164612	432.668488	146.583481	899.365417	335.681763	-28.065184	532.073303	478.294067	108.326103	504.440186	362.189301	-42.874172	98.050995	523.421570	26.629728	89.758759	371.471313	-46.879318	1443.267334	455.989838	265.203644	1400.289551	354.864990	131.410522	1396.107422	340.821442	155.862503	1684.431519	399.108032	-123.391479	1163.961548	572.504211	279.104828	1131.725464	271.409027	-99.491730	930.897156	493.626190	295.458221	862.943054	405.346405	79.198425	1008.094604	-544.740906	98.357079	909.280518	-512.904358	-49.930218
362.869232	-5.526814	918.002808	432.283844	146.901047	899.310730	334.130951	-27.059282	532.378418	478.191681	108.328140	504.473785	363.927582	-42.550190	98.840424	523.411438	26.608789	89.789314	371.014465	-46.580246	1443.296875	455.135193	265.461395	1400.157104	354.089447	131.625275	1396.112061	339.867584	156.260193	1684.348633	399.130890	-123.421783	1164.167969	571.087341	279.745728	1131.493774	271.418121	-100.633644	930.999451	491.619781	295.952667	862.978088	404.944092	79.513550	1007.993652	-544.788879	98.405998	909.319885	-513.055725	-50.004677
362.127289	-5.109977	918.084839	431.653595	147.169693	899.329346	332.417267	-25.757107	532.651672	477.939178	108.293518	504.502167	365.508789	-42.173805	99.614479	523.325867	26.598124	89.802574	370.493713	-46.321972	1443.375488	454.029083	265.903259	1400.314209	353.322571	131.800568	1396.094482	338.867645	156.638702	1684.263916	399.154846	-123.475800	1164.411499	569.508972	280.403351	1131.288330	271.456665	-101.903465	931.025024	489.253998	296.454376	863.234924	404.298035	79.881927	1008.038696	-544.958740	98.302834	909.312378	-513.262512	-50.140572
361.249481	-4.818712	918.170837	431.039490	147.279999	899.293823	330.657227	-24.567078	532.936523	477.634918	108.275772	504.517242	367.133392	-41.963001	100.557175	523.190918	26.559114	89.817108	369.957794	-46.081341	1443.441772	452.998932	266.187439	1400.281494	352.544769	131.951630	1396.081909	337.862122	157.059509	1684.170776	399.159912	-123.582451	1164.571045	567.937317	280.970978	1131.122803	271.512329	-103.136284	931.067444	487.374512	296.865417	863.004333	403.603699	80.135040	1008.055420	-545.074463	98.171669	909.315063	-513.446899	-50.258236
360.125153	-4.617468	918.461914	430.310059	147.292725	899.307373	329.078888	-23.269928	533.214233	477.575012	108.343185	504.559998	368.715302	-41.557945	101.288521	523.246277	26.554525	89.867470	369.378510	-45.837715	1443.472778	451.973053	266.476379	1400.304688	351.822357	132.006058	1395.942993	336.844849	157.499741	1684.068970	399.193420	-123.720055	1164.765869	566.281006	281.539307	1130.962891	271.654541	-104.379082	931.032715	485.021637	297.190521	863.070435	402.806335	80.352776	1008.187866	-545.207336	98.054733	909.334106	-513.631653	-50.410187
359.514984	-4.237300	918.320679	429.738617	147.443939	899.181641	327.600708	-22.064720	533.431885	477.258667	108.354393	504.556244	370.229034	-41.336742	102.141975	523.202454	26.514378	89.851349	368.718353	-45.626869	1443.527832	450.983551	266.674377	1400.306763	350.922394	132.266907	1396.118408	335.809845	157.945770	1683.984863	399.169800	-123.882271	1164.934448	564.539063	282.041412	1130.677124	271.787140	-105.736557	931.015015	482.512878	297.586456	863.108643	402.168396	80.642021	1008.055908	-545.241699	97.821281	909.344055	-513.482544	-50.640793
358.342377	-3.816646	918.387634	428.905731	147.568130	899.164734	326.189148	-20.713081	533.684448	476.793457	108.330444	504.532898	371.546173	-41.049976	102.758987	523.010071	26.495605	89.836563	368.053741	-45.412437	1443.547485	450.002350	266.798309	1400.323242	350.048615	132.409027	1396.141479	334.712646	158.418900	1683.807007	399.140991	-124.024269	1165.111816	562.792419	282.517670	1130.448242	271.930267	-107.084534	930.938232	480.102081	297.913361	863.080627	401.213623	80.947006	1008.074280	-545.358276	97.674034	909.342651	-513.666199	-50.771233
357.239227	-3.635417	918.404297	428.137756	147.425156	899.011719	324.847504	-19.726116	533.817139	476.348053	108.304329	504.445404	372.853271	-40.985607	103.475395	522.909302	26.487944	89.880821	367.304596	-45.231731	1443.596436	449.025116	266.949158	1400.348877	349.192078	132.522125	1396.124268	333.617706	158.911392	1683.677734	399.064667	-124.293259	1165.291138	560.957642	282.863708	1130.160522	272.157959	-108.457420	930.832458	477.640900	298.282837	863.026184	400.295929	81.070534	1007.995178	-545.670044	97.408928	909.282898	-514.208740	-50.927303
356.315247	-3.606310	918.343445	427.405060	147.163574	898.756714	323.743225	-18.826773	533.926575	475.903534	108.294464	504.347168	373.904816	-40.764805	103.945839	522.813416	26.481182	89.889931	366.499542	-45.059170	1443.596313	448.051605	267.047974	1400.309204	348.282074	132.631821	1396.120605	332.451416	159.401245	1683.543335	398.923981	-124.578522	1165.459595	559.179199	283.368805	1129.900635	272.337769	-109.909256	930.703064	475.135376	298.530853	862.952454	399.442932	81.100266	1007.825500	-545.819031	97.164330	909.242310	-514.402161	-51.147606
355.288666	-3.245840	918.294739	426.599854	147.391830	898.769836	322.852600	-18.315708	533.984863	475.426392	108.276978	504.368256	374.978088	-40.739689	104.405754	522.675293	26.434998	89.895317	365.648743	-44.920040	1443.544312	447.134491	267.109619	1400.317017	347.365479	132.753952	1396.140625	331.232330	159.906952	1683.416260	398.735657	-124.830460	1165.609863	557.288574	283.493317	1129.609131	272.557892	-111.344765	930.523315	472.597809	298.817596	862.905334	398.532288	81.348961	1007.811584	-545.922546	96.934311	909.252991	-514.540405	-51.357037
354.331146	-2.876451	918.147156	425.869415	147.683151	898.734131	321.825897	-17.454399	533.899170	475.045441	108.366798	504.423615	375.683746	-40.507454	104.659866	522.622131	26.449461	89.953964	364.710602	-44.777130	1443.542114	446.170227	267.161957	1400.321533	346.400482	132.856674	1396.155640	330.036621	160.355194	1683.223022	398.466156	-125.095711	1165.760986	555.399597	283.761902	1129.232178	272.791229	-112.842361	930.309509	469.965271	299.022491	862.857117	397.667114	81.610001	1007.728027	-545.956055	96.596748	909.250793	-514.364624	-51.657455
353.187653	-2.522772	918.027710	424.923798	148.001282	898.709412	321.062195	-16.623724	533.719910	474.142426	108.309921	504.448090	376.197754	-40.233570	104.738274	522.315613	26.446907	89.948448	363.661743	-44.639542	1443.513428	445.296112	267.168854	1400.304443	345.540863	132.836807	1396.005493	328.650085	160.931229	1683.112549	398.113586	-125.545151	1165.891479	553.538940	284.016479	1128.952393	273.034698	-114.331711	930.083984	467.279572	299.289581	862.864624	396.629883	81.872948	1007.662109	-546.163574	96.409836	909.237183	-514.861755	-51.853043
352.083405	-2.053541	917.894714	424.007294	148.399628	898.748474	320.370758	-16.008833	533.484436	473.996033	108.310692	504.493988	376.552399	-39.929874	104.691994	522.374512	26.406469	89.982315	362.589539	-44.549660	1443.422729	444.429077	267.081085	1400.272339	344.555969	132.895676	1395.977051	327.340912	161.397812	1682.972900	397.765320	-125.907349	1166.031250	551.648010	284.085724	1128.628540	273.315460	-115.887192	929.822144	464.457916	299.417694	862.860779	395.592834	82.202278	1007.626709	-546.253906	96.149994	909.239380	-515.015015	-52.080902
350.828979	-1.537383	917.739441	422.975586	148.875427	898.759644	319.730835	-15.273330	533.158569	473.578308	108.300056	504.502106	376.702057	-39.465038	104.453644	522.404114	26.424940	90.031769	361.481689	-44.568562	1443.358276	443.639191	266.942871	1400.271362	343.410736	133.066055	1396.104736	326.043701	161.811081	1682.769897	397.334229	-126.103027	1166.163208	549.765625	284.023560	1128.254517	273.524109	-117.458290	929.546692	461.626953	299.597687	862.885315	394.463013	82.574539	1007.564819	-546.253601	96.095215	909.270203	-515.104614	-52.276985
349.569061	-1.074067	917.571045	421.928467	149.362930	898.797668	319.436432	-15.037322	532.734802	472.343201	108.208961	504.466125	376.829498	-39.176739	104.094894	521.853821	26.395477	89.953819	360.160736	-44.481327	1443.241821	442.815521	266.852234	1400.247070	342.293365	133.151001	1396.062012	324.604370	162.328705	1682.639038	396.660187	-126.838158	1166.229858	547.868530	283.906250	1127.898560	273.821167	-118.994049	929.258484	458.779236	299.791687	862.857178	393.259674	82.927338	1007.514343	-546.314575	95.800201	909.258667	-515.207153	-52.547081
348.284271	-0.390119	917.316528	420.892181	149.910873	898.826477	319.072601	-14.578340	532.211121	472.035309	108.275482	504.529205	376.670685	-38.576946	103.596832	521.778198	26.395798	89.972984	358.780853	-44.506149	1443.103516	442.005066	266.656128	1400.180664	341.120728	133.198624	1395.997192	323.250946	162.728760	1682.459961	396.097748	-127.232094	1166.355713	546.020447	283.699799	1127.513672	274.047028	-120.611534	928.916809	455.857086	299.940613	862.847412	392.069550	83.368004	1007.419067	-546.401123	95.490738	909.243958	-515.340820	-52.882885
346.971741	0.196486	917.065002	419.793274	150.471329	898.890015	319.028687	-14.441525	531.646301	471.658356	108.339607	504.591644	376.388672	-38.013077	102.910217	521.738953	26.402748	90.016899	357.161591	-44.450386	1442.919678	441.179047	266.451965	1400.109863	340.019806	133.098526	1395.715942	321.901611	163.078552	1682.287598	395.445892	-127.548958	1166.438232	544.204102	283.382568	1127.192139	274.313721	-122.192078	928.543335	452.654785	299.766052	862.825134	390.780640	83.767036	1007.346252	-546.543518	94.895294	909.167603	-515.460754	-53.333107
345.509369	0.676150	916.805115	418.699005	150.931549	898.863159	318.986359	-14.196639	531.107666	471.220062	108.374672	504.619141	376.026093	-37.485027	102.074562	521.595093	26.395926	90.011581	355.489777	-44.499889	1442.716187	440.399261	266.226044	1400.070435	338.664673	133.217575	1395.713989	320.507996	163.413620	1682.119873	394.753723	-127.891327	1166.551025	542.473694	283.024536	1126.873779	274.549530	-123.805481	928.126526	449.537415	299.664825	862.936768	389.466278	84.085220	1007.218323	-546.589966	94.511124	909.168640	-515.547607	-53.711750
344.142029	1.433749	916.457275	417.604523	151.647690	898.987610	318.879364	-13.780204	530.315918	470.383392	108.312019	504.582611	375.478088	-36.721813	101.122177	521.264832	26.376539	90.000977	353.593018	-44.527435	1442.491577	439.574310	265.929871	1399.991699	337.319427	133.272705	1395.544922	319.183777	163.637039	1681.927490	394.009186	-128.296234	1166.605713	540.705017	282.453430	1126.507568	274.824066	-125.394859	927.668579	446.306213	299.514587	863.107727	388.136200	84.550461	1007.136230	-546.658203	94.123138	909.183228	-515.628357	-54.103558
342.722992	1.800436	916.068909	416.512970	151.831726	898.773254	319.264008	-13.962766	529.569336	470.106232	108.340111	504.564301	375.041016	-36.092342	100.125534	521.229187	26.391315	90.027702	351.583618	-44.567490	1442.216919	438.764221	265.615845	1399.945068	335.953918	133.283951	1395.348022	317.856140	163.798401	1681.747681	393.130005	-128.707153	1166.666504	538.942017	281.789886	1126.147827	275.070313	-126.926872	927.130859	443.097412	299.455475	863.534302	386.754639	84.768089	1006.848633	-546.680359	93.724289	909.199524	-515.643616	-54.520626
341.199524	2.292199	915.719971	415.309662	152.263489	898.716675	319.484802	-13.949744	528.792969	469.715607	108.374825	504.543457	374.530701	-35.276901	98.963417	521.126709	26.373268	89.991898	349.481781	-44.577232	1441.915039	437.931610	265.322266	1399.854004	334.562561	133.353577	1395.120728	316.481323	163.909119	1681.560181	392.191132	-129.065979	1166.697632	537.366821	281.181549	1125.866699	275.354156	-128.348755	926.615112	440.230957	299.271332	863.572693	385.340302	85.051170	1006.663635	-546.693542	93.242226	909.197083	-515.627441	-54.964363
339.800720	2.776860	915.256165	414.260254	152.505417	898.554626	320.213867	-14.360481	528.019775	469.394165	108.431007	504.554138	374.075195	-34.752560	97.819817	521.150269	26.364857	90.029922	347.206696	-44.570961	1441.599365	437.043945	264.971100	1399.747803	333.072205	133.451447	1394.876221	315.116089	163.927734	1681.363770	391.156952	-129.631653	1166.825073	535.737854	280.637482	1125.589478	275.585968	-129.731216	926.056213	436.837646	299.090332	864.072571	383.938141	85.301041	1006.372009	-546.591309	92.940880	909.238159	-515.547974	-55.426235
338.309235	3.206324	914.822998	413.148285	152.812469	898.418640	320.681396	-14.522074	527.198975	469.095032	108.502876	504.587128	373.573212	-33.909042	96.654831	521.180176	26.330271	90.062790	344.863495	-44.550549	1441.280151	436.121063	264.666046	1399.654907	331.562103	133.528748	1394.625732	313.790955	163.845810	1681.182617	390.028015	-130.156616	1166.904541	534.065308	279.618011	1125.239258	275.841827	-131.103699	925.481323	433.751251	298.846558	864.404907	382.501862	85.529938	1006.107361	-546.575623	92.561234	909.251221	-515.506348	-55.890404
336.775452	3.611253	914.335022	412.002136	153.076248	898.214722	321.194397	-14.868622	526.252441	468.580109	108.466637	504.601410	373.215057	-33.213993	95.342781	521.183838	26.329985	90.120567	342.525024	-44.608749	1440.919678	435.217804	264.271362	1399.539551	330.048859	133.570374	1394.350830	312.506134	163.630539	1681.000610	388.749939	-130.628113	1166.947754	532.606750	278.852692	1124.983154	276.018799	-132.464478	924.875610	430.947388	298.510345	864.640198	381.004303	85.746185	1005.780823	-546.622559	91.862343	909.173340	-515.497620	-56.431683
335.196289	4.021274	913.809387	410.854279	153.266327	898.024780	321.747925	-15.116822	525.369019	467.623474	108.483452	504.519745	372.929993	-32.344070	93.994751	520.911987	26.338818	90.099503	340.006256	-44.588230	1440.495239	434.326782	263.801819	1399.298462	328.435974	133.683228	1394.045776	311.155243	163.377975	1680.867798	387.454071	-131.155273	1167.005005	531.150452	277.981415	1124.756104	276.170258	-133.748749	924.256775	427.618774	298.177490	865.302856	379.487671	85.894089	1005.444336	-546.564270	91.280342	909.152588	-515.431335	-56.958958
333.532318	4.451120	913.293762	409.600922	153.557922	897.835815	322.254791	-15.423276	524.389343	466.964966	108.567467	504.541840	372.622040	-31.307114	92.697495	520.871033	26.297674	90.152710	337.353851	-44.505264	1440.165039	433.227570	263.530975	1399.295166	326.993164	133.599976	1393.554077	309.854980	163.014664	1680.725464	385.949951	-131.699585	1167.055298	529.683838	276.958282	1124.541626	276.234161	-135.072922	923.583008	424.961182	297.769501	865.479004	377.885712	86.100861	1005.112305	-546.436829	90.682777	909.153931	-515.026306	-57.541901
331.836792	4.879956	912.690002	408.362488	153.820129	897.641418	322.876495	-16.023493	523.381836	466.366486	108.573318	504.563019	372.702393	-30.437250	91.347534	520.831848	26.291359	90.215858	334.510773	-44.361660	1439.741699	432.333374	262.972351	1399.075195	325.281738	133.753403	1393.420044	308.547974	162.535553	1680.607788	384.366089	-132.220779	1167.082153	528.296387	275.980499	1124.262207	276.283020	-136.343597	922.947205	421.726501	297.301880	866.146057	376.245880	86.252609	1004.737671	-546.459290	90.241524	909.154541	-515.224670	-58.041092
330.004700	5.354036	912.102173	407.058014	154.200378	897.479370	323.417267	-16.551527	522.253174	465.754517	108.660912	504.584808	372.652496	-29.295588	90.068283	520.777161	26.282919	90.270615	331.875275	-44.366180	1439.338867	431.176971	262.579742	1399.005981	323.699707	133.735397	1393.082642	307.194244	162.010071	1680.531982	382.671082	-132.744461	1167.085815	526.960571	275.039825	1124.051025	276.197876	-137.595459	922.252136	419.092743	296.795929	866.452087	374.528717	86.457001	1004.387024	-546.253662	89.807716	909.163330	-514.798950	-58.607567
328.197266	5.906179	911.441528	405.672943	154.510498	897.266968	324.294342	-17.517023	521.178955	465.197754	108.818352	504.659943	372.990051	-28.374796	88.866501	520.784058	26.298937	90.356277	329.207672	-44.424557	1438.949951	430.245422	261.936890	1398.733765	322.087769	133.657349	1392.787109	305.884186	161.392944	1680.441406	380.878937	-133.196869	1167.064453	525.606628	273.992126	1123.801880	276.061493	-138.823074	921.560059	416.273956	296.332977	866.940796	372.772766	86.667084	1003.974548	-546.224792	89.209167	909.114685	-515.016174	-59.203693
326.291138	6.411452	910.754944	404.232788	154.841370	897.050842	325.010773	-18.131634	519.995056	464.334991	108.872360	504.623840	373.360046	-27.367041	87.674683	520.575195	26.289085	90.337357	326.613190	-44.552357	1438.507690	429.156525	261.356659	1398.581299	320.437134	133.566193	1392.443726	304.563568	160.696899	1680.303223	378.984314	-133.675934	1166.943604	524.291260	272.947540	1123.579468	275.804535	-140.036240	920.818665	413.355194	295.811371	867.631592	370.945007	86.842102	1003.547607	-546.126404	88.421097	909.042358	-514.871948	-59.923149
324.257263	6.906662	909.986877	402.712189	155.178802	896.762939	325.700531	-18.972429	518.820007	463.174622	108.944664	504.543518	373.639984	-26.477705	86.566566	520.264160	26.308786	90.365990	324.039276	-44.744572	1438.024780	427.955017	260.840424	1398.481445	318.796204	133.409637	1392.083008	303.253906	159.878525	1680.158447	376.928833	-134.165665	1166.714355	523.008423	271.930267	1123.296143	275.338623	-141.182541	920.004883	410.463318	295.128510	868.043152	369.055756	86.983978	1003.042664	-546.000183	87.708427	908.980225	-514.729187	-60.637199
322.135101	7.314715	909.308594	401.146240	155.495361	896.485107	326.709778	-19.748323	517.702576	460.865509	108.940117	504.320313	373.788452	-25.618195	85.425102	519.340698	26.366955	90.268799	321.537933	-45.040195	1437.527222	427.016846	259.991333	1398.189697	317.147064	133.194427	1391.734497	301.858704	159.083435	1680.032715	374.812225	-134.639496	1166.422607	521.825867	270.892578	1122.996704	274.856079	-142.316528	919.167419	407.871552	294.306335	868.120117	367.076935	87.133270	1002.584534	-545.800476	87.167038	909.005493	-514.535950	-61.302593
319.974854	7.675598	908.619446	399.509705	155.694824	896.218811	327.552185	-20.545879	516.699768	460.021515	109.129250	504.245453	373.769867	-25.044586	84.433395	519.197632	26.377672	90.339767	319.120117	-45.376545	1437.020386	425.823792	259.334595	1398.046875	315.493835	132.873810	1391.408081	300.471680	158.203400	1679.916260	372.671539	-135.113159	1166.127808	520.566345	269.817322	1122.746094	274.228088	-143.351089	918.278076	405.314514	293.653381	868.458252	365.038971	87.192375	1002.126831	-545.636780	86.237373	908.966919	-514.365540	-62.141163
317.819641	8.043418	907.990723	398.107544	156.496445	896.068420	328.436523	-21.284824	515.772888	459.282715	109.510681	504.281158	373.679901	-24.650501	83.389809	519.173340	26.322367	90.444672	316.697906	-45.772106	1436.490234	424.804535	258.481659	1397.789551	313.834839	132.517136	1391.114746	299.046295	157.226624	1679.823730	370.408051	-135.593903	1165.709961	519.243469	268.757111	1122.484985	273.456055	-144.343353	917.350952	402.974152	293.282104	869.255493	363.110291	87.495834	1001.760254	-545.467590	85.486084	908.981873	-514.191406	-62.880787
315.642090	8.355170	907.377686	396.377350	156.572876	895.841736	329.189178	-21.758402	514.957947	459.928284	109.582161	504.489685	373.699158	-24.405418	82.426208	519.982239	26.275858	90.738037	314.413574	-46.313763	1435.973022	423.706970	257.642639	1397.606201	312.201294	132.154984	1390.836792	297.558868	156.231506	1679.744751	368.128510	-136.079102	1165.242920	518.025879	267.687866	1122.194458	272.592682	-145.304794	916.419006	400.609009	292.600220	869.554504	360.999390	87.509590	1001.357666	-545.190369	84.615509	908.981201	-513.635864	-63.750896
313.642792	8.153343	906.972290	394.288269	155.444122	895.334595	329.928528	-22.327744	514.332397	457.096741	109.774384	503.998199	373.928833	-24.477383	81.646500	518.844116	26.302717	90.681000	312.093994	-46.857708	1435.404053	422.569336	256.763947	1397.410767	310.540161	131.679749	1390.618164	296.079956	155.133545	1679.672852	365.893372	-136.209930	1164.733398	516.833496	266.594879	1121.884033	271.419281	-146.145569	915.634521	397.993195	291.489319	869.361206	358.890045	86.983353	1000.897461	-544.932007	83.735863	908.972412	-513.391296	-64.557785
311.406219	8.164290	906.521790	392.433563	155.021698	895.057495	330.244110	-22.529724	513.913086	455.867584	109.565056	503.931274	374.123932	-24.439545	80.967911	518.716614	26.261915	90.845055	309.917969	-47.526138	1434.866577	421.412537	255.879715	1397.213745	308.975189	131.045700	1390.272217	294.527191	154.072540	1679.679077	363.522858	-136.654709	1164.178345	515.506470	265.442078	1121.601807	270.249146	-146.903900	914.674683	395.794281	290.783447	869.630615	356.706970	86.738884	1000.542358	-544.725037	82.913025	908.951721	-513.209351	-65.427528
309.132538	8.247576	906.176453	390.509186	154.827271	894.959045	330.259399	-22.750231	513.592468	454.561859	109.572388	503.871765	374.309204	-24.356361	80.485268	518.450562	26.214779	90.998756	307.764526	-48.330002	1434.756958	420.326630	254.959976	1397.105713	307.196777	130.581955	1390.325195	292.958466	152.933868	1679.707520	361.044434	-137.102936	1163.535156	514.218811	264.301544	1121.411499	268.794312	-147.585983	913.759094	393.716736	290.139343	869.869324	354.509979	86.568787	1000.330933	-544.510132	82.122292	908.956421	-513.208130	-66.358101
306.812622	8.266157	905.914307	388.553802	154.770508	894.911316	330.031799	-23.129683	513.351868	453.216675	109.500153	503.909790	374.393036	-24.145060	80.082268	518.277649	26.191343	91.204735	305.654510	-49.111755	1434.240601	419.093140	254.053711	1396.991699	305.526672	129.987244	1390.271851	291.390625	151.734711	1679.741577	358.579865	-137.574371	1162.938232	512.861206	263.131714	1121.250000	267.168213	-148.161636	912.899658	391.774994	289.484863	870.044617	352.303680	86.433632	1000.184998	-544.190735	81.269539	908.959290	-512.938599	-67.275673
304.565491	8.244944	905.750793	386.655243	154.729263	894.981567	329.868256	-23.731464	513.194397	451.865143	109.395393	504.049133	374.468811	-24.017544	79.827278	518.143677	26.152554	91.427193	303.615631	-49.939270	1433.814087	417.844818	253.086685	1396.977661	303.858124	129.308319	1390.268555	289.859711	150.450897	1679.836182	356.083038	-137.977249	1162.303101	511.430237	261.853027	1121.084961	265.284332	-148.646362	912.159973	389.765533	288.817749	870.500488	350.126007	86.292313	1000.148560	-543.835083	80.164558	908.900635	-512.344055	-68.274010
302.275116	8.249722	905.637085	384.626953	154.675339	895.102112	329.682068	-24.378220	513.160156	450.370178	109.197906	504.168304	374.586304	-24.025164	79.662659	517.940002	26.098946	91.707565	301.615204	-50.810314	1433.411865	416.540588	252.165695	1396.977783	302.203217	128.592941	1390.318970	288.278992	149.185837	1679.981323	353.659241	-138.254608	1161.675293	509.969574	260.511780	1121.041260	263.246033	-148.893433	911.473511	388.111328	288.163300	870.726868	347.911133	86.133881	1000.160828	-543.583191	79.198837	908.862366	-512.349915	-69.311249
299.937744	8.351874	905.703369	382.535004	155.178772	895.416199	329.485046	-25.028320	513.242615	448.832153	109.087700	504.475494	374.580322	-23.981749	79.532005	517.732788	26.019655	92.062508	299.663116	-51.728222	1433.158447	415.190826	251.182281	1397.081421	300.528290	127.799500	1390.399048	286.677277	147.886246	1680.195068	351.200256	-138.566360	1161.107788	508.478210	259.225983	1121.126343	260.971771	-149.042343	910.879089	386.560425	287.489716	870.887878	345.684235	86.255470	1000.359863	-543.173340	77.753471	908.621094	-511.829529	-70.512489
297.683044	8.341432	905.784485	380.410645	155.305878	895.693542	329.215393	-25.715820	513.310120	447.312622	108.935043	504.715302	374.510437	-23.991680	79.457169	517.565552	25.948761	92.454460	297.769257	-52.668137	1432.905518	413.757446	250.222473	1397.231567	298.856476	127.013580	1390.577393	285.107635	146.529144	1680.400513	348.718109	-138.920425	1160.564697	506.944183	257.886444	1121.278564	258.510651	-149.205460	910.397888	384.981201	286.617767	871.082336	343.488739	86.176247	1000.545471	-542.856445	76.812332	908.743347	-511.526215	-71.492020
295.457855	8.263709	905.915649	378.306671	155.296127	895.977722	328.675415	-26.490721	513.351501	445.764923	108.749268	504.993683	374.578308	-24.229691	79.491837	517.412354	25.929525	92.924370	295.968658	-53.623592	1432.747925	412.269714	249.297241	1397.460815	297.171082	126.147186	1390.800659	283.549316	145.134766	1680.640137	346.279510	-139.198059	1160.082764	505.377655	256.500122	1121.512573	255.869980	-149.076706	910.053040	383.726288	285.870239	871.267639	341.275818	86.050583	1000.758789	-542.550232	75.258522	908.531006	-511.516724	-72.758591
293.277496	8.211851	906.055725	376.113464	155.297485	896.267212	327.841095	-27.084599	513.433105	445.756836	108.776367	505.489777	374.471832	-24.346722	79.509766	518.272766	25.879827	93.617622	294.185638	-54.621250	1432.622681	410.706329	248.304657	1397.773071	295.513000	125.239868	1391.013062	282.000549	143.689758	1680.873413	343.934174	-139.462219	1159.723999	503.725769	255.197327	1121.837402	253.114929	-148.812729	909.771973	382.365540	284.987274	871.496460	339.098663	85.917633	1000.977722	-542.094971	73.820961	908.400696	-510.940521	-73.968040
291.049622	8.122358	906.134277	373.899933	155.228928	896.502563	326.940796	-27.684416	513.602539	442.730438	108.547173	505.594818	374.418060	-24.636362	79.561356	517.330566	25.943026	93.954567	292.473358	-55.684246	1432.555420	409.101288	247.328339	1398.135864	293.813293	124.317368	1391.270996	280.437775	142.223587	1681.174561	341.569397	-139.755737	1159.306152	502.051880	253.836700	1122.254395	250.172134	-148.469070	909.601868	381.271027	284.123291	871.680603	336.937042	85.698120	1001.137817	-541.699585	74.027534	908.626404	-510.785370	-74.836540
288.938110	7.991532	906.266785	371.768982	155.039383	896.797180	325.610443	-27.988796	513.538879	441.121887	108.545830	505.959198	374.317566	-24.817095	79.656029	517.148438	25.953598	94.444397	290.825775	-56.739700	1432.518066	407.409912	246.337585	1398.523315	292.096985	123.282646	1391.589111	278.907379	140.699600	1681.443604	339.218933	-140.026215	1158.895264	500.351379	252.549393	1122.749756	247.108322	-148.070587	909.478699	380.220459	283.160553	871.863281	334.838196	85.417740	1001.355103	-541.248047	72.410660	908.384094	-510.515533	-76.228630
286.872345	7.858656	906.354187	369.679657	154.875580	897.109741	324.297943	-28.249491	513.555664	439.653015	108.586441	506.391205	374.179016	-24.933569	79.756279	517.097046	25.977749	95.088959	289.204529	-57.866043	1432.558228	405.660095	245.262650	1398.978882	290.408020	122.239166	1391.884521	277.335388	139.242218	1681.790039	336.944916	-140.440735	1158.575928	498.632629	251.227921	1123.303101	244.220062	-147.747345	909.313599	379.213623	282.221832	872.033447	332.764191	85.116379	1001.560791	-540.774414	71.082123	908.297424	-510.180237	-77.524330
284.482544	7.460819	906.519165	367.521606	154.578018	897.426758	323.047302	-28.538658	513.579041	438.196503	108.741875	506.791016	374.069214	-25.019047	79.849258	517.033203	26.034077	95.787544	287.632599	-59.025654	1432.559204	403.863098	244.172165	1399.415283	288.690216	121.148735	1392.237793	275.825500	137.729385	1682.121338	334.598572	-140.891373	1158.255249	496.891785	249.992950	1123.884155	240.751251	-146.914337	909.432739	378.300964	281.300385	872.159912	330.551239	84.621681	1001.804443	-540.212402	69.773567	908.242737	-509.574951	-78.844757
282.159698	7.056366	906.592957	365.425751	154.287766	897.744629	321.767578	-28.649633	513.443542	438.255127	109.046799	507.466583	374.039703	-25.099014	79.974037	517.648621	26.053185	96.626755	286.058472	-60.223133	1432.635010	402.100647	243.070282	1399.869629	286.976349	120.011543	1392.565186	274.302856	136.184662	1682.461304	332.353851	-141.245529	1157.921143	495.144440	248.803391	1124.410522	237.430649	-146.275238	909.469910	377.470001	280.398468	872.300537	328.351807	84.093750	1002.006226	-539.782471	68.440704	908.152161	-509.459320	-80.155487
279.945679	7.072479	906.390259	363.435608	154.098831	898.094055	320.433960	-28.647575	513.395142	436.012024	109.206917	507.694336	373.946320	-24.971552	80.083298	517.006409	26.094486	97.215118	284.561798	-61.484421	1432.684448	400.261932	241.927475	1400.322021	285.254669	118.817764	1392.910156	272.783966	134.627884	1682.823853	330.113190	-141.782578	1157.581665	493.359711	247.662048	1124.913940	234.122314	-145.440399	909.417175	376.712830	279.535828	872.303040	326.120331	83.704590	1002.095337	-539.267822	67.066269	908.080383	-509.079987	-81.561775
277.441254	6.566343	906.476440	361.323212	153.767334	898.412659	319.076782	-28.606764	513.168579	433.592346	109.348412	507.892670	373.839844	-24.857222	80.173477	516.189453	26.150011	97.786041	283.060211	-62.759541	1432.728394	398.431061	240.760056	1400.686035	283.545807	117.617020	1393.207886	271.296692	133.039536	1683.153198	327.891327	-142.357101	1157.267822	491.606415	246.557587	1125.428223	230.669952	-144.639618	909.532776	376.009247	278.737762	872.309998	323.849945	83.091171	1002.301880	-538.739014	65.697762	908.004333	-508.683899	-82.944771
275.322083	6.316895	906.395508	359.399841	153.459564	898.751526	318.000580	-28.686430	513.046265	432.627594	109.631523	508.399292	373.791412	-24.777658	80.214920	516.299316	26.236568	98.631393	281.539276	-64.046036	1432.723022	396.624634	239.594864	1401.054565	281.842072	116.345718	1393.499146	269.837402	131.426361	1683.467041	325.729645	-142.801178	1156.931152	489.866119	245.514069	1125.837769	227.097397	-143.714264	909.652771	375.306763	277.889221	872.248901	321.769592	82.557152	1002.440613	-538.175171	64.262947	907.886902	-508.266479	-84.396042
273.369446	6.327933	906.210327	357.574158	153.223099	899.172058	316.881409	-28.757843	512.797424	431.027985	109.644127	508.670135	373.721771	-24.703115	80.296135	516.028381	26.351015	99.389313	280.072998	-65.387016	1432.741943	394.834045	238.367874	1401.401611	280.116028	115.023834	1393.801880	268.362793	129.797836	1683.807861	323.578094	-143.545456	1156.596680	488.063782	244.481735	1126.258423	223.542084	-142.678009	909.770325	374.794800	277.223785	871.896240	319.762726	82.101456	1002.572021	-537.592896	62.845581	907.814392	-507.868317	-85.857468
271.329620	6.101019	906.148499	355.763031	152.938477	899.583374	315.749329	-28.961445	512.617249	429.402863	109.979385	509.126404	373.611053	-24.602953	80.305733	515.721069	26.530870	100.186676	278.574951	-66.761604	1432.738403	393.100067	237.140091	1401.677368	278.424255	113.710815	1394.078979	266.913513	128.172241	1684.136963	321.388641	-144.165283	1156.129150	486.254791	243.477524	1126.586426	219.893158	-141.691864	909.894348	374.121643	276.553986	871.790222	317.762421	81.561554	1002.756165	-537.025818	61.458775	907.755066	-507.414703	-87.321884
269.187469	5.863958	906.087769	353.957977	152.598694	900.008850	314.874146	-29.003817	512.492371	427.667419	110.337654	509.590027	373.555634	-24.647266	80.335495	515.484009	26.682827	101.015800	277.042938	-68.154984	1432.729614	391.383057	235.853409	1401.930420	276.759766	112.403473	1394.358154	265.478882	126.510361	1684.456177	319.232422	-144.851456	1155.756104	484.439941	242.426407	1126.844604	216.182373	-140.653168	910.110352	373.327057	275.908997	871.834900	315.753479	80.954613	1002.945984	-536.414612	59.816525	907.635559	-506.966553	-88.922913
267.169769	5.642656	906.038940	352.169128	152.236130	900.438782	313.950989	-29.268114	512.277893	425.826233	110.734886	509.934753	373.419098	-24.565989	80.343948	515.375366	26.904446	101.841385	275.507172	-69.540810	1432.697998	389.705719	234.553101	1402.190674	275.037262	111.069237	1394.642090	264.080444	124.769745	1684.746338	317.055603	-145.500748	1155.372803	482.676361	241.453613	1127.051514	212.342758	-139.576233	910.377991	372.706451	275.218079	871.631714	313.747070	80.391670	1003.145142	-535.809387	58.229462	907.540283	-506.344849	-90.534042
265.173798	5.469254	905.983582	350.425079	151.895203	900.909729	313.017700	-29.482065	512.107544	423.944580	111.206978	510.273773	373.332977	-24.535561	80.401405	515.136536	27.204466	102.618790	273.964203	-70.982170	1432.739380	388.046478	233.220078	1402.381470	273.350067	109.741478	1394.911621	262.594421	123.132683	1685.102661	314.884430	-146.165833	1155.011475	481.098480	240.530258	1127.345825	208.459183	-138.394104	910.679260	372.155670	274.582428	871.387817	311.785156	79.823807	1003.360657	-535.263733	56.685658	907.430237	-506.102905	-92.090057
263.227142	4.951170	905.959106	348.745697	150.881134	901.133057	312.088470	-29.687576	512.050293	422.010132	111.730827	510.429535	373.208008	-24.470911	80.411980	514.961182	27.554937	103.497505	272.380981	-72.395668	1432.755981	386.454071	231.848969	1402.588013	271.667145	108.405602	1395.160400	261.147675	121.431953	1685.415283	312.657501	-146.992416	1154.662354	479.438660	239.539246	1127.541382	204.582153	-137.203171	911.058533	371.853180	274.029297	870.901489	309.880310	78.938644	1003.465027	-534.630493	55.012394	907.267700	-505.610168	-93.792465
261.344727	4.602190	905.941711	347.129242	150.432953	901.533630	311.512207	-30.281834	512.058716	420.027527	112.242615	510.647797	373.120117	-24.543211	80.393135	514.951294	27.865530	104.325310	270.807739	-73.837784	1432.781250	384.869934	230.447006	1402.794189	269.977234	107.060204	1395.432739	259.676361	119.734909	1685.719971	310.474548	-147.745697	1154.344238	477.777191	238.504135	1127.723389	200.747375	-135.691177	911.495361	371.388245	273.415527	870.628723	308.026276	78.309021	1003.662720	-533.779175	52.493008	906.924377	-505.177521	-95.542122
259.544830	4.294073	905.867554	345.472717	150.183533	901.943420	310.761261	-30.690334	511.927460	417.893372	112.809525	510.861115	373.113556	-24.600912	80.410301	514.856506	28.162804	105.099541	269.227966	-75.248390	1432.792725	383.349182	229.062286	1403.004272	268.354645	105.707123	1395.701782	258.179718	118.035934	1686.006836	308.160187	-148.655823	1154.044434	476.100555	237.386505	1127.926025	196.807999	-134.466705	911.966064	370.736969	272.859741	870.581787	306.186981	77.760315	1003.836426	-533.359863	51.802742	907.041016	-504.658142	-97.066460
257.765686	3.945118	905.793030	343.840851	149.853500	902.318359	310.080780	-31.015009	511.777496	415.618744	113.395248	510.934296	373.046051	-24.595158	80.372749	514.655212	28.482712	105.843971	267.687561	-76.657593	1432.791992	381.911865	227.632751	1403.232788	266.755432	104.330231	1395.927612	256.661865	116.321114	1686.265259	305.834778	-149.456848	1153.724243	474.564575	236.307434	1128.151489	192.850571	-133.240662	912.412170	370.321838	272.186035	870.443054	304.366241	77.177307	1003.991821	-532.474731	49.256809	906.828613	-504.005676	-98.936020
256.074646	3.454602	905.736938	342.246857	149.407181	902.666321	309.547974	-31.557556	511.728760	413.127686	113.851006	510.819763	373.085785	-24.726965	80.377640	514.577820	28.814505	106.684479	266.127106	-78.064949	1432.773193	380.484497	226.219025	1403.469971	265.167603	102.993607	1396.133911	255.159225	114.607430	1686.462036	303.412140	-150.328079	1153.365845	473.059692	235.182281	1128.406372	188.774597	-131.902374	912.977112	370.059418	271.604675	870.042480	302.626465	76.487274	1004.141541	-531.985046	47.597542	906.766968	-503.796722	-100.617920
254.431061	3.048118	905.645203	340.684357	149.071533	902.946289	309.024536	-32.090031	511.642273	410.308319	114.405746	510.634583	373.047516	-24.774229	80.308060	514.538208	29.172012	107.511703	264.598267	-79.404160	1432.733154	379.097260	224.787460	1403.696899	263.623810	101.676086	1396.308228	253.635239	112.880089	1686.643799	301.010437	-151.376511	1153.120605	471.543518	233.945496	1128.674561	184.927109	-130.493439	913.417358	369.540680	271.043304	869.975769	300.925140	75.917953	1004.238953	-531.313660	46.035439	906.708496	-503.086456	-102.352600
252.931870	2.468893	905.486328	339.215790	148.459503	903.062256	308.453949	-32.766842	511.535034	407.455048	114.906219	510.338440	373.065613	-24.884581	80.306335	514.097290	29.508825	108.235329	262.973602	-80.751450	1432.685669	377.703308	223.369293	1403.912476	262.102905	100.347252	1396.388062	252.074478	111.146584	1686.761719	298.376801	-152.413849	1152.781494	470.120697	232.733398	1128.929443	180.995544	-129.309799	913.918579	369.083038	270.488251	869.943970	299.338165	75.194420	1004.220642	-530.744629	44.316715	906.642395	-502.701385	-104.088974
251.495590	1.593952	905.266663	337.603668	147.071793	902.747803	307.919220	-33.364021	511.409943	405.588135	115.733994	510.204742	373.041443	-24.977943	80.214516	514.303223	29.877907	109.273468	261.373901	-82.067993	1432.598511	376.343842	221.964539	1404.100098	260.570221	99.051918	1396.459717	250.527145	109.436325	1686.866699	295.842773	-153.375610	1152.455688	468.713287	231.426041	1129.223145	176.996384	-128.128204	914.413147	368.592896	269.901703	869.929138	297.706726	74.194740	1003.957275	-530.284546	42.687077	906.542358	-502.329254	-105.806328
250.120270	1.116639	905.075256	336.178436	146.643204	902.873840	307.184601	-33.791424	511.194214	404.259766	116.768028	510.289825	373.102814	-25.221767	80.158226	514.994446	30.219574	110.451271	259.787292	-83.398384	1432.437256	374.972290	220.541092	1404.309204	259.053802	97.760178	1396.482666	248.925629	107.757866	1686.969971	293.087921	-154.420990	1152.012939	467.364075	230.111053	1129.488403	173.012726	-127.030563	914.878479	367.752991	269.355011	870.236877	296.230835	73.569695	1003.926575	-529.826965	40.894661	906.411377	-501.969757	-107.536484
248.789398	0.578930	904.845032	334.878632	146.104523	902.998352	306.413788	-34.367504	510.896423	402.387970	117.803581	510.265961	373.049652	-25.292425	80.069870	515.181213	30.675333	111.656471	258.162964	-84.716362	1432.233643	373.615570	219.108322	1404.507324	257.577881	96.470634	1396.491943	247.294708	106.057655	1687.044434	290.367706	-155.447403	1151.577881	466.113831	228.758804	1129.783691	169.004166	-125.962662	915.299072	367.428284	268.732727	870.170654	294.846619	72.827919	1003.875000	-529.304321	39.073719	906.246643	-501.513641	-109.298729
247.542465	0.168487	904.582642	333.591187	145.680252	903.218689	305.698883	-34.924824	510.714600	399.189453	118.789749	510.160187	372.999115	-25.457523	79.987244	514.774353	30.978958	112.718193	256.523834	-85.993454	1431.974609	372.246643	217.751434	1404.711792	256.084015	95.191322	1396.442139	245.652786	104.367271	1687.096313	287.431122	-156.680237	1151.028442	464.848511	227.372131	1130.036133	164.991196	-125.056183	915.661621	366.605225	268.141418	870.526062	293.496307	72.128944	1003.854553	-528.921204	37.251102	906.033630	-501.106140	-111.114273
246.311172	-0.460184	904.358093	332.513580	145.119461	903.277588	304.903473	-35.305561	510.417877	396.544037	119.945168	510.135986	372.892090	-25.481432	79.909241	514.674011	31.419806	114.072632	254.882904	-87.288208	1431.670898	370.881500	216.380249	1404.901001	254.589279	93.911232	1396.377319	244.020721	102.622032	1687.083862	284.570343	-157.697876	1150.440186	463.721222	225.973083	1130.306396	161.029282	-124.203163	915.986389	366.085175	267.466064	870.511841	292.303009	71.359856	1003.771301	-528.568359	35.456921	905.805054	-500.770691	-112.915009
245.054932	-0.934103	904.127686	331.389343	144.616623	903.463684	304.162292	-35.796932	510.110901	393.426117	121.113800	510.119141	372.817902	-25.560637	79.838402	514.214539	31.812374	115.253975	253.212967	-88.570892	1431.342651	369.507874	214.997238	1405.058716	253.127823	92.645081	1396.275635	242.254532	100.990623	1687.147949	281.636261	-158.788437	1149.809692	462.607910	224.554214	1130.615967	156.969925	-123.552246	916.337158	365.416229	266.818237	870.738342	291.053497	70.617790	1003.748108	-528.200500	33.584846	905.467590	-500.427887	-114.666069
243.815460	-1.579382	903.950195	330.439178	144.040604	903.629883	303.604126	-36.270969	510.009338	390.149536	122.433670	510.039795	372.823151	-25.698534	79.796310	513.481506	32.281624	116.524612	251.557831	-89.824455	1431.014771	368.180786	213.616089	1405.240967	251.693222	91.414345	1396.204346	240.459106	99.367134	1687.160156	278.740143	-159.855804	1149.184937	461.525818	223.187988	1130.880493	153.114700	-121.998436	916.771851	364.449615	266.245422	871.231873	289.912689	69.793556	1003.740906	-527.952087	31.908792	905.191162	-500.158783	-116.374969
242.621017	-2.092020	903.781982	329.430084	143.295303	903.801086	302.959595	-36.807373	509.792236	386.257904	123.427696	509.706848	372.725861	-25.661457	79.771317	512.607056	32.864750	117.811836	249.929901	-91.096222	1430.694580	366.899872	212.267685	1405.396240	250.250168	90.198921	1396.114502	238.654785	97.745468	1687.145386	275.863403	-160.918182	1148.536377	460.532104	221.789719	1131.115601	149.357574	-121.006508	916.998535	363.718323	265.574524	871.530884	288.759003	68.956367	1003.740601	-527.636841	30.153297	904.842712	-499.869537	-118.084442
241.755844	-2.773076	903.631348	328.538513	142.217850	903.903503	302.463287	-37.403156	509.633850	382.278320	124.642838	509.352997	372.675598	-25.702902	79.765022	511.657867	33.444054	119.143806	248.337830	-92.329208	1430.334106	365.645752	210.922485	1405.572021	248.884674	88.997757	1396.036133	236.910873	96.065567	1687.057739	272.971039	-161.832016	1147.970093	459.657227	220.412613	1131.419678	145.709412	-120.184906	917.192871	363.029083	264.890015	871.831482	287.807831	67.942261	1003.716125	-527.342712	28.577579	904.535461	-499.711395	-119.676514
241.359436	-3.103291	903.421631	328.218964	142.082657	904.293091	302.081696	-38.011292	509.424561	378.565765	126.088379	509.060730	372.599976	-25.712963	79.735725	511.111450	34.164730	120.742989	246.736893	-93.518997	1430.015015	364.440979	209.581833	1405.787964	247.478943	87.837524	1395.954712	235.049286	94.556519	1687.077881	270.136963	-162.782486	1147.380127	458.707916	219.021774	1131.771118	142.130661	-119.229652	917.369995	362.220673	264.266357	872.269958	287.327423	67.371239	1003.802673	-527.088318	27.001125	904.250610	-499.562866	-121.313499
240.637451	-3.799316	903.233337	327.525177	140.927490	904.424438	301.646759	-38.671860	509.277191	374.419159	127.863770	508.793335	372.617767	-25.819220	79.745270	510.187714	34.762863	122.208885	245.112793	-94.725342	1429.715942	363.263672	208.218857	1406.018799	246.123993	86.688805	1395.903320	233.214767	92.993027	1687.082275	267.268158	-163.654343	1146.812744	457.940735	217.689194	1132.162231	138.639252	-118.480072	917.532837	361.671692	263.571411	872.519775	286.478638	66.302284	1003.774536	-526.773376	25.371347	904.032288	-499.441345	-122.895226
239.980850	-4.298718	903.119690	327.140198	140.271835	904.677734	301.167084	-39.160568	509.055573	370.592407	129.420837	508.587463	372.463654	-25.790306	79.732056	509.510498	35.489143	123.901283	243.454102	-95.893875	1429.407715	362.096588	206.845932	1406.245483	244.761261	85.536247	1395.802002	231.396118	91.431175	1687.027954	264.469147	-164.471619	1146.322510	457.032501	216.279404	1132.505981	135.271851	-117.755112	917.666626	360.652466	262.937897	873.250549	285.853760	65.526924	1003.842163	-526.549927	24.018276	903.912170	-499.454407	-124.448318
239.146271	-4.953400	902.904053	326.828430	139.576859	904.860535	300.607513	-39.592552	508.823120	366.569916	131.320023	508.224670	372.338257	-25.779587	79.692268	508.559204	36.194416	125.504494	241.776611	-96.995216	1429.098755	360.913910	205.510849	1406.472168	243.437881	84.427773	1395.679810	229.562637	89.937378	1686.940552	261.719696	-165.254547	1145.813232	456.292511	214.933533	1132.911743	132.054459	-117.046112	917.820313	359.868347	262.237579	873.754028	285.157501	64.642288	1003.823120	-526.270508	22.437300	903.906311	-499.464020	-125.964577
238.501114	-5.408422	902.742737	326.529297	138.961975	904.984131	300.055023	-39.997070	508.590912	362.695618	133.240784	507.986664	372.288452	-25.809219	79.685295	507.799744	37.001873	127.255226	240.087112	-98.102898	1428.811646	359.797333	204.179840	1406.673828	242.117218	83.326820	1395.535522	227.767136	88.440353	1686.826050	259.023163	-165.930786	1145.306763	455.617310	213.561813	1133.360718	128.788147	-116.669945	917.913879	359.023895	261.605133	874.372253	284.596344	63.956234	1003.802002	-526.081482	21.056875	903.994080	-499.498627	-127.549072
237.720184	-5.741743	902.518494	326.247040	138.287674	905.054077	299.544708	-40.322784	508.419800	358.814087	135.120316	507.578613	372.204407	-25.811264	79.652878	506.805664	37.649120	128.914429	238.373001	-99.142754	1428.450562	358.720795	202.871033	1406.869995	240.865189	82.308586	1395.341675	225.990967	86.967934	1686.690918	256.418182	-166.624756	1144.838135	454.898865	212.132141	1133.710083	125.788521	-116.050644	917.995056	358.186096	261.072815	874.924316	283.957977	63.300083	1003.722595	-525.810364	19.646908	904.184937	-499.584137	-128.947006
236.838165	-6.161894	902.324951	325.924988	137.708542	905.083008	299.035919	-40.699772	508.202789	355.091522	137.092957	507.302399	372.137695	-25.766987	79.611549	505.817719	38.293839	130.633408	236.641586	-100.093292	1428.130371	357.685455	201.609039	1407.038452	239.630814	81.300812	1395.113159	224.228500	85.535263	1686.512939	253.866928	-167.197891	1144.323975	454.211334	210.724228	1134.087036	122.809456	-115.507080	918.061584	357.402618	260.484741	875.527283	283.304565	62.666821	1003.637207	-525.614929	18.154381	904.492920	-499.618683	-130.425140
236.275848	-6.654186	901.868408	325.850952	137.198486	905.055420	298.681274	-41.146843	508.021942	351.775299	139.049622	507.000580	372.064911	-25.737043	79.604042	504.588959	38.856373	132.256226	234.905472	-100.979416	1427.828369	356.657990	200.383774	1407.211670	238.452713	80.345901	1394.886475	222.487488	84.137436	1686.303223	251.482040	-167.797989	1143.885620	453.606598	209.268982	1134.411255	120.074425	-114.948921	918.073975	356.485901	259.962769	876.102417	282.832184	61.956852	1003.391296	-525.395264	16.908333	904.894714	-499.689270	-131.720886
235.459396	-6.910117	901.808228	325.493073	136.549622	905.081299	298.299896	-41.528202	507.851868	348.580078	140.943237	506.792084	371.989044	-25.686890	79.606628	503.445496	39.568493	133.914780	233.179413	-101.874611	1427.556641	355.694855	199.224396	1407.378052	237.287628	79.450668	1394.666870	220.795135	82.720001	1686.092773	249.095810	-168.284592	1143.420166	452.994263	207.816940	1134.696045	117.328949	-114.371262	918.189880	355.700714	259.428253	876.711304	282.260803	61.419910	1003.371033	-524.831970	16.862707	905.624878	-499.648621	-132.681290
235.707809	-7.501793	901.286011	325.712219	136.210464	905.043152	298.202759	-42.106865	507.708130	345.928986	142.817093	506.785706	372.043640	-25.807404	79.639618	502.110748	40.223667	135.391632	231.462997	-102.676323	1427.208130	354.783936	198.073746	1407.524658	236.161682	78.579025	1394.425415	219.119019	81.355957	1685.948120	246.816177	-168.873642	1142.972534	452.433228	206.387512	1134.993408	114.890640	-113.802872	918.059875	354.823639	258.884430	877.313110	282.271271	60.764210	1003.087891	-524.589111	15.672167	906.097473	-499.677948	-133.921921
235.318619	-7.852504	901.095703	325.586395	135.679474	905.061646	298.000885	-42.475616	507.633026	343.388947	144.344070	506.753082	371.997040	-25.856604	79.621368	500.344269	40.876877	136.506042	229.782440	-103.394997	1426.891724	353.944824	196.976547	1407.654663	235.099731	77.815926	1394.170044	217.492035	80.015984	1685.752197	244.588837	-169.445709	1142.520142	451.857208	204.938278	1135.281372	112.567635	-113.508247	917.846924	353.919464	258.404694	877.890747	281.947968	60.212078	1002.998962	-524.621277	13.624813	906.366028	-499.873749	-135.274200
234.937286	-8.030429	900.921204	325.401764	135.304688	905.119263	297.833405	-42.745895	507.541290	341.042877	145.711456	506.877625	372.010315	-25.926041	79.643944	498.490814	41.811504	137.291565	228.117081	-104.110641	1426.521729	353.134338	195.974930	1407.788696	234.028778	77.064392	1393.965454	215.883148	78.752396	1685.609863	242.420319	-169.943542	1142.046021	451.333405	203.575470	1135.470703	110.297409	-113.181061	917.661011	353.170288	257.930084	878.389282	281.614044	59.799049	1002.936096	-524.321777	12.747293	906.881409	-499.926117	-136.340515
234.369537	-8.487964	900.687805	325.256317	134.922089	905.188232	297.682281	-42.981762	507.512634	339.141937	146.909225	507.084564	372.021240	-26.012966	79.657112	496.356537	42.741795	137.835251	226.503586	-104.779129	1426.153564	352.362335	195.032471	1407.854126	233.014832	76.397377	1393.785278	214.370468	77.468468	1685.491089	240.315842	-170.390823	1141.508667	450.819733	202.264877	1135.646362	108.214020	-113.080986	917.410156	352.420349	257.317902	878.962097	281.147430	59.235920	1002.849854	-523.689941	12.745843	907.469238	-499.836609	-137.135147
234.031281	-8.711255	900.562134	325.141449	134.464310	905.335083	297.516754	-43.192184	507.437347	337.563507	147.921509	507.415100	371.981476	-25.976639	79.650223	493.959564	43.900314	138.057632	224.917877	-105.438530	1425.843506	351.653137	194.086304	1407.988770	232.059906	75.734756	1393.612427	212.885773	76.273514	1685.397339	238.307892	-170.886780	1141.059814	450.282928	200.958923	1135.865356	106.344231	-112.837708	917.035278	351.603851	256.936401	879.390076	280.796326	58.776009	1002.857178	-523.252686	12.031260	907.874084	-499.835144	-138.062851
233.699982	-8.851019	900.506287	324.991180	134.090881	905.563477	297.401794	-43.375702	507.400604	336.152252	148.645828	507.908112	372.023651	-26.041365	79.657425	491.465576	45.272453	137.924622	223.434174	-106.067940	1425.456787	351.050079	193.164551	1408.145996	231.108566	75.116562	1393.545776	211.474472	75.109123	1685.351807	236.368713	-171.310150	1140.603638	449.913177	199.786591	1136.124146	104.503586	-112.808403	916.648132	350.904327	256.406799	879.818115	280.444763	58.383343	1002.939026	-522.778381	11.237903	908.244324	-499.814240	-138.898972
233.475189	-9.002798	900.462585	324.900116	133.810638	905.877686	297.281403	-43.508472	507.330048	335.156311	149.228622	508.424927	372.028900	-26.058136	79.693443	488.662079	46.721519	137.537674	221.990646	-106.706520	1425.200073	350.439667	192.307709	1408.375732	230.239655	74.499916	1393.515137	210.103668	74.035187	1685.375977	234.484482	-171.739288	1140.156738	449.453796	198.605896	1136.398560	102.837273	-112.805481	916.297241	350.287567	255.935516	880.286499	280.128143	58.013924	1003.069275	-522.257996	10.603127	908.600586	-499.772705	-139.699936
233.091888	-9.190836	900.374084	324.811157	133.481628	906.212158	297.167664	-43.639580	507.321136	334.267578	149.686050	508.926392	372.032990	-26.068678	79.727089	485.731689	48.435455	136.850632	220.595566	-107.287384	1424.991211	349.878967	191.403595	1408.622437	229.368454	73.918869	1393.517578	208.790863	72.992455	1685.437744	232.751785	-172.174438	1139.839600	449.024750	197.481888	1136.642456	101.429344	-112.539841	915.955017	349.730286	255.496017	880.823425	279.682495	57.587917	1003.186523	-521.849121	9.338481	908.898071	-499.697357	-140.568375
232.792725	-9.362981	900.349854	324.686707	133.185013	906.575317	297.081818	-43.749374	507.342834	333.738159	150.039200	509.538879	372.061035	-26.120768	79.754883	482.622711	50.353703	135.935608	219.250153	-107.859573	1424.806641	349.309875	190.578278	1408.886475	228.552155	73.332062	1393.604370	207.557144	72.000481	1685.492188	231.080872	-172.505310	1139.576660	448.534821	196.375107	1136.964478	100.029205	-112.733948	915.589661	349.094727	255.042404	881.350159	279.273865	57.204323	1003.350342	-521.143188	8.824263	909.236633	-499.506165	-141.236038
232.563309	-9.440718	900.428650	324.531769	132.956009	906.948853	297.001526	-43.803623	507.354126	333.457184	150.300720	510.228943	372.046875	-26.133005	79.772217	479.377838	52.446663	134.756073	217.992691	-108.437408	1424.649658	348.768250	189.732391	1409.196289	227.755157	72.776352	1393.701538	206.350464	71.096306	1685.607056	229.514404	-172.870087	1139.337524	448.113708	195.309448	1137.314453	98.855247	-112.639915	915.249146	348.563416	254.647552	881.881042	278.936646	56.932842	1003.571533	-520.310425	8.407171	909.593384	-499.254639	-141.909927
232.401932	-9.502823	900.450928	324.472931	132.653885	907.309814	296.890961	-43.860397	507.299469	333.162567	150.488693	510.781281	372.022217	-26.127674	79.738258	475.863373	54.719406	133.268692	216.792648	-109.021698	1424.539063	348.272369	188.908096	1409.481445	226.989914	72.230743	1393.805542	205.190720	70.247406	1685.746094	228.095474	-173.124771	1139.183472	447.683319	194.264542	1137.651367	97.768188	-113.059753	914.903442	348.090607	254.187820	882.493530	278.652069	56.617592	1003.757141	-519.420593	7.993988	909.910583	-499.048950	-142.420441
232.239090	-9.619410	900.497803	324.413666	132.444687	907.666504	296.789856	-43.910999	507.296326	332.775085	150.588043	511.297943	372.032837	-26.128269	79.736214	472.184570	57.214508	131.579208	215.677399	-109.563210	1424.478760	347.771729	188.127014	1409.825195	226.265259	71.708275	1393.886963	204.100815	69.439049	1685.876953	226.755768	-173.378738	1138.992920	447.261627	193.309097	1138.020508	96.847412	-113.306580	914.517578	347.751892	253.901184	883.020447	278.374298	56.341934	1003.953491	-518.478271	7.634809	910.272827	-498.738922	-142.966461
232.102386	-9.738738	900.519226	324.349640	132.234665	908.033264	296.707062	-43.927261	507.260925	332.936890	150.748138	511.849945	372.033325	-26.160421	79.712708	468.719452	59.886150	129.890594	214.570633	-110.087601	1424.481201	347.261627	187.361908	1410.199219	225.530151	71.152405	1394.015869	203.080032	68.714935	1686.004150	225.625290	-173.760437	1138.996704	446.801910	192.350937	1138.416138	96.310867	-112.952713	914.260864	347.384613	253.722687	883.482544	278.090210	56.050800	1004.140991	-517.591492	6.591071	910.254150	-498.486847	-143.767334
231.883453	-9.846667	900.559204	324.200592	132.048508	908.395142	296.587708	-43.913990	507.223633	333.188293	150.904343	512.320740	372.046936	-26.190060	79.734848	465.185883	62.664421	128.056671	213.557785	-110.573730	1424.449707	346.780731	186.627869	1410.538574	224.843643	70.618744	1394.200806	202.112885	68.046150	1686.149292	224.479095	-173.933044	1138.924805	446.403107	191.448975	1138.869141	95.593079	-113.677299	913.928650	347.037689	253.480316	883.994873	277.768250	55.764591	1004.334290	-516.506531	6.105300	910.616760	-498.089691	-144.139801
231.904556	-9.657862	900.472351	324.029236	132.759659	909.182983	296.416840	-43.796982	507.182556	333.349457	150.993866	512.762634	372.035706	-26.134398	79.741310	461.697937	65.562386	126.069641	212.587296	-111.087563	1424.470581	346.287415	185.820633	1410.935791	224.202652	70.075867	1394.376343	201.221222	67.380318	1686.303223	223.536392	-174.180878	1138.984741	446.040588	190.624710	1139.285278	95.132118	-113.971100	913.622803	346.771820	253.200653	884.570374	277.463135	55.770805	1004.659180	-515.439453	6.642935	911.338623	-497.465454	-144.414352
231.710815	-9.768913	900.587341	323.868744	132.637222	909.531738	296.294769	-43.767216	507.168762	333.609955	151.132233	513.040955	372.016632	-26.135984	79.806915	458.226898	68.612000	124.093079	211.631332	-111.605118	1424.504272	345.852234	185.092239	1411.256836	223.597977	69.581001	1394.548096	200.402618	66.800812	1686.431885	222.682236	-174.399490	1139.047485	445.586334	189.774994	1139.728882	94.801537	-114.262886	913.275024	346.544800	253.031906	885.065918	277.194427	55.549488	1004.884460	-514.408203	5.394434	911.377686	-497.051300	-144.852402
231.503555	-9.951651	900.675171	323.732483	132.382034	909.799377	296.163727	-43.719772	507.175812	333.962372	151.170898	513.291748	372.018219	-26.116596	79.844986	454.843414	71.707947	122.062653	210.771561	-112.035881	1424.511719	345.391693	184.400421	1411.582642	222.984985	69.069557	1394.657593	199.617615	66.264526	1686.535400	221.956589	-174.730591	1139.072266	445.237579	189.084595	1140.085693	94.745476	-114.322609	913.005615	346.375824	252.760284	885.528992	276.927795	55.263512	1005.057617	-513.269653	5.346127	911.770325	-496.422668	-145.132507
231.304428	-10.053210	900.761658	323.585785	132.243454	910.075562	296.083588	-43.674911	507.170776	334.343750	151.172470	513.489014	372.022736	-26.123417	79.849243	451.671295	74.743355	120.004349	209.880432	-112.547897	1424.499268	344.965485	183.696579	1411.842896	222.414627	68.568649	1394.748413	198.887589	65.806557	1686.656982	221.290787	-174.964005	1139.075073	444.809662	188.398849	1140.371704	94.585724	-114.690674	912.592712	346.216705	252.631256	885.883545	276.684021	55.055447	1005.233154	-511.972809	6.021518	912.325745	-495.671112	-145.158157
231.134872	-10.110422	900.811523	323.474823	132.192841	910.325073	295.960571	-43.635635	507.116882	334.898438	151.085342	513.692139	372.009613	-26.155848	79.837936	448.657257	77.729134	118.088379	209.115250	-112.980659	1424.517334	344.589050	183.073868	1412.064331	221.903976	68.109436	1394.778564	198.225967	65.353859	1686.741699	220.673035	-175.325317	1139.055908	444.474121	187.850220	1140.715454	94.712425	-115.287521	912.239990	346.090637	252.507065	886.226746	276.475128	54.907005	1005.376526	-510.871979	6.057219	912.687195	-494.959503	-145.240936
230.943497	-10.132721	900.834595	323.370087	132.154968	910.522766	295.825256	-43.554741	507.039948	335.485626	150.951294	513.883301	372.015076	-26.148348	79.808929	445.716522	80.617683	116.146103	208.324387	-113.441093	1424.458618	344.231049	182.415314	1412.254028	221.373749	67.624832	1394.833496	197.627975	64.918175	1686.795776	220.179047	-175.642807	1139.041138	444.182831	187.334991	1140.957886	94.755714	-115.686928	911.786255	346.037048	252.543198	886.462585	276.281647	54.784206	1005.480774	-509.813385	4.114326	912.472046	-494.320038	-145.639923
230.837494	-10.152844	900.841492	323.290985	132.098267	910.714417	295.671326	-43.538376	506.990540	336.033173	150.684311	514.073364	372.034760	-26.218420	79.789063	442.945068	83.330940	114.383987	207.639297	-113.853157	1424.362915	343.847015	181.822723	1412.415283	220.909897	67.160042	1394.860718	197.077667	64.533012	1686.820313	219.790085	-175.992767	1138.937256	443.890411	186.825134	1141.165161	94.998993	-116.112396	911.315186	346.042480	252.486267	886.683289	276.141693	54.646019	1005.573364	-508.579803	5.522226	913.031677	-493.409668	-145.467438
230.703400	-10.133454	900.853638	323.235718	132.082718	910.874695	295.514648	-43.564720	506.942657	336.699036	150.333618	514.200073	372.089600	-26.289568	79.778397	440.642242	85.938644	112.900681	206.998398	-114.257149	1424.215454	343.500732	181.295822	1412.532227	220.509720	66.729568	1394.860352	196.565933	64.141266	1686.837646	219.463760	-176.335434	1138.816284	443.610687	186.380768	1141.362671	95.303551	-116.684769	910.840515	346.126831	252.423935	886.815979	276.018616	54.561821	1005.653748	-507.449493	5.665336	913.275269	-492.554718	-145.404297
230.615311	-10.003575	900.795166	323.181763	132.143219	911.014832	295.356262	-43.506203	506.843140	337.371979	150.067947	514.355957	372.136749	-26.348242	79.780914	438.364105	88.409241	111.445885	206.425476	-114.639664	1424.087158	343.235992	180.772324	1412.624512	220.122269	66.345169	1394.849609	196.138611	63.787334	1686.817627	219.231979	-176.713608	1138.687500	443.410980	186.037643	1141.462158	95.732933	-117.237488	910.347229	346.189484	252.398453	886.913696	275.901093	54.545547	1005.686951	-506.310547	4.316395	913.200195	-491.758118	-145.493271
230.518661	-9.859728	900.700928	323.176636	132.211487	911.093994	295.153503	-43.342842	506.777679	338.100433	149.821289	514.497070	372.117584	-26.264462	79.765724	436.367188	90.577950	110.101227	205.944458	-115.007385	1423.930908	342.980896	180.335571	1412.640747	219.788391	65.979996	1394.776855	195.776749	63.441833	1686.759277	219.115219	-177.156052	1138.546997	443.199707	185.681488	1141.537354	96.246689	-117.644974	909.824036	346.226990	252.418930	886.949829	275.787506	54.568321	1005.673279	-504.967407	5.882780	913.685364	-490.729797	-145.187149
230.435135	-9.670747	900.573730	323.158630	132.267075	911.150269	294.946472	-43.245922	506.671692	338.788879	149.695801	514.640442	372.176056	-26.303135	79.775719	434.930237	92.620461	109.099617	205.517578	-115.319069	1423.675537	342.753052	179.981567	1412.630615	219.519638	65.649216	1394.692871	195.450623	63.114147	1686.682373	219.069870	-177.565155	1138.356567	443.050140	185.407944	1141.568237	96.870056	-118.272469	909.246338	346.244598	252.480087	886.974731	275.675293	54.596539	1005.630859	-503.322052	5.549893	913.709534	-489.667664	-145.043411
230.304169	-9.452707	900.339722	323.177246	132.336990	911.155884	294.654663	-43.014103	506.514221	339.486298	149.654739	514.765747	372.168304	-26.219414	79.710037	433.677338	94.400841	108.253998	205.148331	-115.635391	1423.415771	342.504150	179.634979	1412.594727	219.277542	65.344582	1394.576904	195.160675	62.807877	1686.623413	219.128677	-178.013031	1138.111328	442.897705	185.140549	1141.569092	97.664139	-119.117805	908.594666	346.343750	252.562286	886.992615	275.507751	54.639656	1005.508545	-501.837189	5.735431	913.838806	-488.570953	-144.809189
230.219788	-9.312728	900.191895	323.191681	132.357773	911.156921	294.412292	-42.817657	506.388275	340.016632	149.705460	514.826721	372.180450	-26.218027	79.683853	432.862640	96.006088	107.654579	204.869781	-115.958443	1423.192627	342.298645	179.346802	1412.551270	219.071320	65.036453	1394.450195	194.922333	62.502998	1686.571533	219.254333	-178.402679	1137.885132	442.833649	184.940216	1141.601929	98.430161	-119.861626	907.965454	346.549896	252.626495	886.974854	275.423370	54.643253	1005.429260	-500.364899	5.910561	913.775391	-487.470032	-144.652710
230.141891	-9.249445	900.108582	323.203888	132.409149	911.168152	294.170135	-42.655361	506.264435	340.561951	149.809433	514.877991	372.188538	-26.248209	79.637787	432.573639	97.402512	107.182953	204.653137	-116.243935	1422.924561	342.144836	179.085190	1412.523926	218.914063	64.763412	1394.352417	194.758530	62.167660	1686.524658	219.460587	-178.794403	1137.652466	442.764191	184.719101	1141.625854	99.241997	-120.475197	907.327820	346.781311	252.646820	886.942444	275.377655	54.642998	1005.389099	-500.536163	2.963161	912.534546	-486.966675	-145.569351
230.069397	-9.193740	900.026123	323.219086	132.384659	911.148926	293.986664	-42.565601	506.176514	340.623535	150.170792	514.842346	372.237457	-26.296730	79.644646	432.205322	98.491608	106.839890	204.508774	-116.496307	1422.627319	341.990021	178.881546	1412.473267	218.790024	64.504822	1394.254517	194.632751	61.864174	1686.492798	219.768585	-179.122711	1137.410034	442.751251	184.569946	1141.653198	100.116966	-121.213997	906.741028	347.063904	252.654282	886.893372	275.348724	54.611404	1005.334900	-497.847015	6.144503	913.469421	-485.307831	-144.459473
230.037262	-9.098704	899.940308	323.296875	132.399628	911.135498	293.815308	-42.488476	506.123749	340.920959	150.471573	514.822266	372.301971	-26.340523	79.620140	432.412170	99.337090	106.610275	204.449615	-116.729652	1422.384399	341.901917	178.690521	1412.439087	218.722961	64.313583	1394.171997	194.557037	61.573181	1686.453125	220.200790	-179.522003	1137.176025	442.768280	184.431717	1141.665283	101.091599	-121.964737	906.147522	347.392731	252.676575	886.818420	275.332916	54.638054	1005.282837	-496.506531	6.665844	913.387268	-484.372559	-144.079056
229.990402	-8.959405	899.855896	323.373871	132.465561	911.099976	293.702759	-42.413147	506.071869	341.334930	150.506805	514.843689	372.368896	-26.435345	79.630058	433.136139	100.177307	106.612122	204.430145	-117.001816	1422.175781	341.837891	178.522430	1412.399536	218.686417	64.124115	1394.085449	194.539459	61.254833	1686.400757	220.730103	-179.835251	1136.962158	442.790710	184.347687	1141.650146	102.198318	-122.536247	905.526550	347.696503	252.727295	886.715515	275.317322	54.724083	1005.221252	-495.203339	7.104301	913.274536	-483.208252	-143.808075
229.738647	-8.565908	899.940430	323.311951	132.469254	911.077271	293.509674	-42.361591	506.029602	341.017670	150.777634	514.774841	372.364197	-26.413664	79.606880	433.713440	100.794685	106.592125	204.492081	-117.229591	1421.977051	341.821289	178.405212	1412.365479	218.716476	63.958916	1394.002075	194.566711	60.963322	1686.353394	221.347473	-180.148315	1136.817627	442.855194	184.300232	1141.647949	103.534668	-123.449684	904.826050	348.029633	252.814178	886.621155	275.197266	54.956303	1005.255005	-493.895782	7.423717	913.141113	-482.144836	-143.473999
229.541412	-8.130363	900.051636	323.297516	132.484283	911.051392	293.397095	-42.248360	505.966034	340.823700	151.034149	514.749146	372.377686	-26.440178	79.622879	434.733978	101.246841	106.770569	204.620972	-117.417915	1421.709351	341.854797	178.305862	1412.350708	218.767258	63.834564	1393.954224	194.620529	60.690002	1686.328857	222.038925	-180.476990	1136.675659	442.939758	184.287308	1141.660522	104.873383	-124.304771	904.183167	348.386292	252.900970	886.545471	275.141174	55.226185	1005.301453	-492.518585	8.046134	913.064758	-481.009369	-142.919189
229.677338	-8.054543	899.978271	323.547943	132.587723	911.022095	293.422668	-42.355801	505.936066	340.904083	151.299576	514.745178	372.469696	-26.599241	79.633789	435.994995	101.559883	107.096764	204.772705	-117.566528	1421.488403	341.927460	178.224854	1412.377197	218.848129	63.734840	1393.918213	194.704941	60.424961	1686.351440	222.859894	-180.686401	1136.456299	443.036011	184.281982	1141.711670	106.304192	-125.179573	903.513184	348.809387	252.994583	886.494202	275.289307	55.317116	1005.249634	-491.057526	8.578327	912.983826	-479.770477	-142.349457
229.885300	-8.044858	899.888733	323.848999	132.713730	911.010315	293.543518	-42.445976	505.918640	341.042389	151.864685	514.739807	372.500763	-26.672626	79.597839	437.593994	101.705849	107.542091	204.988907	-117.701988	1421.264282	342.042603	178.152542	1412.420532	218.984848	63.623272	1393.915527	194.830078	60.160408	1686.406616	223.686447	-180.892853	1136.353516	443.191254	184.313416	1141.757446	107.652313	-125.742004	903.075562	349.258057	253.068787	886.492371	275.477264	55.380962	1005.197815	-489.645020	9.148271	912.894775	-478.576111	-141.794403
230.131912	-7.976797	899.827332	324.100067	132.900558	910.998047	293.609192	-42.496708	505.920013	341.271667	152.110260	514.751282	372.521240	-26.708227	79.561798	439.489105	101.679649	108.126167	205.212433	-117.828728	1421.093872	342.195160	178.125900	1412.494995	219.137665	63.562988	1393.924438	194.993027	59.975883	1686.465820	224.608139	-181.070236	1136.179199	443.340118	184.368027	1141.854858	109.106110	-126.510574	902.553528	349.729675	253.129700	886.446228	275.679077	55.510952	1005.160461	-488.166809	9.841288	912.808655	-477.294067	-141.233734
230.282654	-7.887047	899.765808	324.293610	133.083908	910.994263	293.700775	-42.452694	505.893341	341.256012	152.418335	514.729736	372.567749	-26.744598	79.537445	441.305603	101.433792	108.675735	205.515961	-117.909126	1420.932251	342.405762	178.117493	1412.585815	219.311935	63.536419	1393.967773	195.222488	59.816372	1686.505493	225.544891	-181.114517	1136.031738	443.509094	184.447617	1141.927734	110.460014	-127.636757	902.000916	350.213043	253.233826	886.387451	275.816864	55.634682	1005.126404	-486.607208	10.559757	912.768250	-475.982971	-140.474594
230.419312	-7.756501	899.723145	324.461884	133.305481	910.980835	293.772766	-42.411594	505.884796	341.354004	152.845795	514.703186	372.586884	-26.754934	79.537704	443.442657	101.084320	109.413979	205.852051	-117.961441	1420.786133	342.650299	178.179260	1412.690918	219.546463	63.546200	1394.014038	195.481750	59.698517	1686.568115	226.579971	-181.246902	1136.045898	443.682312	184.570084	1142.008179	112.052582	-128.215240	901.521301	350.722687	253.390884	886.348206	275.928467	55.822151	1005.098572	-485.118408	11.298423	912.666321	-474.739594	-139.668640
230.518448	-7.549808	899.708618	324.566254	133.478043	910.965393	293.869568	-42.303059	505.878052	341.723328	153.009659	514.683350	372.581604	-26.720034	79.502037	445.675934	100.549599	110.074135	206.180283	-118.005730	1420.689575	342.937958	178.256485	1412.775879	219.838043	63.600906	1394.053833	195.816238	59.752338	1686.654541	227.686264	-181.317490	1135.986816	443.885376	184.702560	1142.093018	113.747513	-129.083466	900.992798	351.272766	253.423569	886.393005	276.024231	56.014782	1005.083740	-483.567932	12.175724	912.587524	-473.462616	-138.890564
230.550598	-7.337239	899.711304	324.590851	133.646866	910.936096	293.947021	-42.168373	505.898651	341.936005	153.435455	514.626709	372.578400	-26.713022	79.489204	448.174683	100.055107	110.984795	206.584534	-118.017815	1420.566650	343.226624	178.302719	1412.888672	220.167114	63.663517	1394.129761	196.191437	59.686615	1686.730225	228.835449	-181.406296	1136.008545	444.117615	184.868591	1142.162354	115.592781	-130.046585	900.394836	351.813446	253.543716	886.365479	276.055573	56.223763	1005.071716	-481.827209	12.945691	912.517517	-472.007965	-138.073120
230.563538	-7.173730	899.741089	324.602112	133.814346	910.931519	294.020996	-42.065456	505.918213	342.148651	153.900436	514.609924	372.574066	-26.678059	79.459663	450.598572	99.271179	111.837158	207.002274	-117.985672	1420.445190	343.543854	178.389252	1413.008789	220.544693	63.732330	1394.196045	196.620087	59.655998	1686.823242	229.964508	-181.533752	1135.964844	444.303772	185.002075	1142.248169	117.349548	-130.430786	900.013245	352.367096	253.835526	886.246765	276.081238	56.404602	1005.085571	-480.209076	13.874749	912.449768	-470.578247	-137.266525
230.583542	-6.951134	899.794861	324.565765	134.004913	910.944702	294.080231	-41.920586	505.940277	342.268250	154.343063	514.602173	372.573975	-26.613413	79.436340	453.399689	98.593407	112.904900	207.503220	-117.959839	1420.353760	343.935120	178.502518	1413.088257	220.937958	63.814587	1394.294312	197.082550	59.660011	1686.899902	231.170898	-181.553391	1136.017212	444.581757	185.163574	1142.341675	119.172173	-131.201294	899.582092	352.940369	254.023178	886.215088	276.119476	56.606770	1005.119446	-478.446411	14.784610	912.369934	-469.183167	-136.329239
230.593857	-6.705361	899.845947	324.537476	134.295532	910.965820	294.095123	-41.778137	505.927612	342.501770	154.716873	514.556885	372.547791	-26.541225	79.421165	456.125397	97.833580	113.847542	208.029953	-117.924477	1420.284424	344.373383	178.629242	1413.170044	221.334030	63.903248	1394.395630	197.609161	59.696442	1686.973145	232.392029	-181.523438	1136.014282	444.876740	185.340927	1142.408081	121.075279	-132.202744	899.121582	353.451721	254.219910	886.192017	276.156433	56.867321	1005.155701	-476.768188	15.705261	912.286438	-467.746490	-135.361343
230.656158	-6.479274	899.856079	324.525513	134.621078	910.957458	294.068909	-41.579605	505.920593	342.722076	155.104370	514.496216	372.553314	-26.493742	79.397125	459.199524	97.020882	114.954414	208.579910	-117.841949	1420.211182	344.750702	178.811600	1413.228882	221.749664	64.037613	1394.475464	198.196625	59.776707	1687.039795	233.622452	-181.610855	1136.073975	445.227295	185.571487	1142.432251	123.014107	-132.465027	898.755737	353.959930	254.474823	886.176636	276.216095	57.137447	1005.156616	-475.136749	16.811090	912.087585	-466.599792	-134.705048
230.771271	-6.467208	899.824951	324.502960	134.539368	910.548035	294.041199	-41.451603	505.934662	342.924805	155.512787	514.354980	372.572113	-26.505201	79.400513	461.943970	96.330276	115.899513	209.150589	-117.714310	1420.190796	345.128296	179.059799	1413.265625	222.197006	64.186363	1394.531982	198.854111	59.885296	1687.111572	234.870712	-181.519867	1136.145142	445.614807	185.875992	1142.455566	124.944038	-133.494247	898.311157	354.585052	254.731339	886.072876	276.297455	57.339695	1004.953003	-473.308411	17.970478	911.974243	-465.050903	-133.597748
231.161758	-5.569967	899.929565	324.488068	135.158798	910.813232	293.928070	-41.143303	505.838165	343.173737	156.102448	514.234802	372.544312	-26.460424	79.391319	465.046936	95.579689	116.904022	209.827332	-117.603249	1420.202393	345.555328	179.316956	1413.281372	222.651993	64.390099	1394.571533	199.586090	59.991348	1687.168091	236.186859	-181.407455	1136.232666	445.999817	186.177353	1142.445679	126.823158	-134.089249	898.001221	355.137024	255.016907	885.981750	276.548706	57.925869	1005.127075	-471.555573	19.155294	911.733032	-463.570496	-132.483963
231.303360	-5.263058	899.940308	324.458954	135.510483	910.757202	293.818604	-40.921402	505.786499	343.451080	156.371658	514.085083	372.542053	-26.396763	79.386414	468.302399	94.907455	118.078789	210.479919	-117.470001	1420.114258	345.982849	179.627167	1413.271851	223.149292	64.571091	1394.614868	200.326904	60.180107	1687.263184	237.489120	-181.436432	1136.346191	446.379852	186.467575	1142.406616	128.967545	-134.336945	897.619568	355.666809	255.298508	885.884460	276.666931	58.262009	1005.105713	-469.562439	20.163891	911.479004	-461.619659	-130.986877
231.389404	-4.936961	899.958069	324.408813	135.938339	910.703003	293.688660	-40.668434	505.798859	343.748199	156.657150	513.939270	372.502319	-26.347960	79.360237	471.352692	94.203651	119.072021	211.163498	-117.278725	1420.081543	346.356415	179.965668	1413.230225	223.621399	64.812180	1394.650513	201.117096	60.363884	1687.314697	238.836060	-181.248383	1136.411743	446.799866	186.797607	1142.377197	130.899155	-135.287506	897.231384	356.198456	255.606232	885.792664	276.756042	58.646603	1005.088806	-467.650238	21.475094	911.197449	-459.966461	-129.782852
231.496674	-4.673882	899.966614	324.366486	136.304916	910.585632	293.574371	-40.453667	505.760132	344.146759	156.627670	513.816589	372.541016	-26.442844	79.370598	474.726471	93.628517	120.156792	211.877686	-117.090401	1420.050171	346.766571	180.318451	1413.151611	224.114929	65.060585	1394.664795	201.993225	60.567253	1687.383423	240.145340	-181.076981	1136.481812	447.357544	187.212967	1142.339722	132.813553	-135.728714	896.969177	356.935486	255.871399	885.469299	276.866913	59.002426	1005.038086	-465.737579	22.699575	910.809631	-458.345001	-128.528641
231.605362	-4.375874	899.957397	324.340607	136.680222	910.445129	293.460449	-40.240902	505.755493	344.511688	156.812515	513.671814	372.592438	-26.457109	79.374992	477.836121	93.130516	121.186195	212.609451	-116.836685	1419.983521	347.231079	180.703995	1413.039185	224.605560	65.347298	1394.664185	202.894867	60.795616	1687.451538	241.580048	-180.959351	1136.520020	447.761353	187.544495	1142.249512	134.891159	-135.912186	896.649292	357.284729	256.209106	885.503967	276.988495	59.381710	1004.966919	-463.708038	24.089584	910.438049	-456.656006	-127.168907
231.758911	-4.067039	899.920227	324.374298	137.160370	910.296448	293.373322	-39.956432	505.711243	345.065918	157.027145	513.510193	372.630402	-26.464199	79.379189	481.106689	92.566826	122.074562	213.431427	-116.586693	1419.857422	347.670044	181.155869	1412.906860	225.144623	65.624130	1394.646362	203.854401	61.026909	1687.525635	242.997940	-180.747681	1136.570679	448.261871	187.982925	1142.100342	136.867432	-136.394043	896.289429	357.826843	256.554718	885.315735	277.144501	59.821133	1004.877625	-461.848267	25.846521	910.013794	-455.326874	-125.423683
231.909348	-3.709844	899.884644	324.410339	137.603882	910.144104	293.273651	-39.627491	505.676971	345.565277	157.226852	513.318359	372.607635	-26.423248	79.348465	484.119232	92.118683	122.893570	214.223022	-116.278976	1419.790039	348.063110	181.653168	1412.768799	225.652054	65.975266	1394.577515	204.855896	61.263023	1687.547852	244.405579	-180.430801	1136.558105	448.776947	188.522217	1141.948608	138.781174	-137.055634	895.954895	358.383606	256.951355	885.118103	277.322021	60.251904	1004.786438	-459.682159	27.328108	909.564453	-453.598206	-124.040199
232.060287	-3.397339	899.845276	324.422577	138.024536	909.911499	293.257690	-39.267216	505.706940	345.376373	157.559631	513.043335	372.645752	-26.376516	79.356232	486.854553	91.696571	123.551529	215.039597	-115.956757	1419.719238	348.519165	182.235596	1412.586914	226.212128	66.389061	1394.516357	205.867706	61.582619	1687.624756	245.846176	-180.164886	1136.602783	449.268921	189.031219	1141.767700	140.713989	-137.395462	895.683472	358.872375	257.337463	884.868713	277.507050	60.691158	1004.656128	-457.573944	29.089592	909.069763	-451.947418	-122.676460
232.463745	-3.227531	899.936523	324.505707	138.547806	909.764160	293.301819	-38.916473	505.712708	346.171753	157.711670	512.773987	372.692017	-26.373598	79.342422	489.968781	91.414619	124.415840	215.859192	-115.618996	1419.676880	348.939911	182.846405	1412.422363	226.793854	66.811989	1394.484741	206.979462	61.845375	1687.666626	247.391571	-179.889633	1136.673584	449.754181	189.589996	1141.598511	142.850739	-137.545624	895.350647	359.367615	257.728333	884.648438	277.884827	61.132633	1004.635254	-455.329224	30.628555	908.559814	-450.023895	-121.181976
232.744720	-2.956150	899.983459	324.589569	139.081497	909.632263	293.562256	-38.813507	505.774353	347.028046	157.552658	512.591675	372.774353	-26.432367	79.355118	493.110229	91.132278	125.073692	216.767120	-115.175850	1419.628784	349.388245	183.433365	1412.254639	227.399673	67.243141	1394.470947	208.053253	62.206535	1687.792480	248.868591	-179.560135	1136.668091	450.214813	190.174210	1141.410156	144.847015	-138.171997	894.970215	359.866272	258.150757	884.432739	278.173218	61.603188	1004.597778	-452.974579	32.132549	908.038879	-448.028229	-119.634865
232.955002	-2.543253	899.941040	324.703644	139.585098	909.437134	293.648193	-38.513931	505.765442	348.002411	157.700409	512.310669	372.767120	-26.417156	79.390732	496.020752	90.893639	125.716362	217.717514	-114.787315	1419.541870	349.936066	184.089600	1412.092773	228.019409	67.685768	1394.432129	209.173172	62.552773	1687.835205	250.332916	-179.149933	1136.703125	450.677399	190.796036	1141.182129	146.684601	-138.637405	894.731201	360.398926	258.542053	884.181152	278.410065	62.123989	1004.483398	-450.558838	33.870846	907.594421	-445.977386	-118.048882
233.106094	-2.062294	899.896057	324.793457	140.171097	909.252075	293.774292	-38.190121	505.800812	348.833252	157.962631	512.051453	372.792999	-26.344223	79.355820	498.869171	90.581573	126.266663	218.650955	-114.323921	1419.401489	350.422272	184.768646	1411.949097	228.686798	68.225029	1394.370117	210.257980	62.949749	1687.928223	251.826111	-178.728775	1136.674438	451.194214	191.474670	1141.006348	148.603104	-138.831238	894.489563	360.922424	258.938934	883.952637	278.593933	62.719109	1004.372559	-448.120758	35.640255	907.062683	-444.018433	-116.283226
233.278275	-1.511891	899.832153	324.896851	140.799942	909.048828	293.866821	-37.852730	505.815826	349.793701	158.094147	511.800385	372.873718	-26.450823	79.326424	501.660706	90.370201	126.722954	219.662964	-113.789841	1419.328613	350.990875	185.508957	1411.756104	229.357697	68.729698	1394.300781	211.434799	63.398407	1687.990967	253.322037	-178.214417	1136.642700	451.607574	192.141586	1140.767212	150.245178	-139.306137	894.137207	361.360077	259.402130	883.526062	278.777924	63.379738	1004.243652	-445.705231	37.414558	906.531494	-441.964752	-114.553680
233.366257	-0.909337	899.764038	325.028412	141.408646	908.815063	293.892334	-37.484066	505.830200	351.090424	157.893906	511.599457	372.749573	-26.200769	79.293022	504.376282	90.267319	127.051666	220.672211	-113.272987	1419.245483	351.551270	186.259750	1411.581909	230.098114	69.314911	1394.231812	212.595963	63.873894	1688.043213	254.844437	-177.784470	1136.658691	452.086914	192.903732	1140.589233	152.060623	-139.327957	893.901428	361.825409	259.871185	883.215149	278.926849	64.076294	1004.098450	-443.338867	39.244755	905.970886	-440.009827	-112.732674
233.397858	-0.273339	899.732361	325.423706	142.546173	908.801941	293.943512	-37.058796	505.867157	352.261169	158.162430	511.336182	372.748444	-26.144535	79.297798	507.014832	90.067856	127.426605	221.760239	-112.723564	1419.135986	352.185303	187.082031	1411.385498	230.845779	69.918472	1394.196533	213.786194	64.364906	1688.081665	256.411255	-177.354904	1136.671509	452.565491	193.744705	1140.374023	153.999695	-138.954712	893.686401	362.281647	260.419922	882.949158	279.200317	64.933891	1004.074402	-440.940918	41.222141	905.488708	-437.985077	-110.830093
233.633270	0.150683	899.632751	325.345764	142.673203	908.326904	294.100037	-36.809620	505.946442	353.386169	158.178558	510.980042	372.774231	-26.109795	79.275963	509.549835	90.000946	127.598358	222.903961	-112.112839	1419.035034	352.830811	187.905457	1411.267090	231.657272	70.535027	1394.176514	214.963425	64.944954	1688.141846	257.987244	-176.725754	1136.619385	452.970520	194.524857	1140.148682	155.668793	-138.900238	893.515930	362.672089	260.953430	882.642517	279.334290	65.422585	1003.800171	-438.496643	43.259548	905.072754	-435.890991	-108.892227
233.970291	0.711479	899.573608	325.538574	143.326370	908.063477	294.410767	-36.631176	506.014618	354.780518	158.062851	510.704651	372.844635	-26.142303	79.282166	511.880005	89.900658	127.649239	224.058350	-111.512207	1418.952271	353.463379	188.770538	1411.181885	232.456192	71.230019	1394.149658	216.188202	65.512138	1688.152832	259.546539	-176.144562	1136.634766	453.423279	195.371231	1139.983765	157.436417	-138.799042	893.377869	363.105042	261.490021	882.363892	279.647369	66.144966	1003.645813	-436.131439	45.363083	904.708862	-433.937012	-106.868698
234.340912	1.339336	899.498108	325.736755	144.024551	907.808472	294.504211	-36.148464	506.023987	356.504639	157.754349	510.516968	372.827606	-26.047436	79.272186	514.242493	89.817802	127.616226	225.230835	-110.818153	1418.885376	354.169403	189.665573	1411.035278	233.325043	71.913429	1394.134277	217.363678	66.174568	1688.202637	261.162323	-175.472519	1136.645996	453.819763	196.194443	1139.761108	159.071762	-138.690277	893.265686	363.531158	262.104523	882.088867	279.989014	66.899368	1003.485962	-433.845947	47.524261	904.462891	-431.985901	-104.719238
234.667236	1.958915	899.471313	325.891571	144.713776	907.561218	294.627136	-35.669125	506.057861	358.166107	157.639404	510.224121	372.816101	-26.031111	79.263260	516.224731	89.796188	127.362007	226.433136	-110.142807	1418.729858	354.858551	190.591202	1410.937988	234.266785	72.526924	1393.906616	218.595505	66.869331	1688.183594	262.701752	-174.800293	1136.580444	454.249023	197.113892	1139.551392	160.751221	-138.407928	893.066467	363.868439	262.717651	881.801453	280.287201	67.673500	1003.355774	-431.652924	49.715477	904.417358	-430.055969	-102.525970
234.951401	2.693465	899.417847	326.255035	145.936020	907.403381	294.774292	-35.183701	506.125549	360.006378	157.873672	509.951477	372.845428	-25.987869	79.258804	518.200378	89.928131	127.009079	227.745941	-109.423660	1418.662476	355.670410	191.508499	1410.784912	235.109634	73.403893	1394.021362	219.847824	67.572014	1688.166260	264.313721	-174.040421	1136.520874	454.691254	198.088364	1139.305908	162.318954	-138.145508	892.939209	364.241699	263.347687	881.481262	280.687653	68.694916	1003.252563	-429.529510	51.963043	904.490845	-428.151215	-100.310059
235.211853	3.328304	899.486572	326.321472	146.709915	907.144104	294.944519	-34.744675	506.215240	362.158478	157.409103	509.759674	372.817657	-25.921986	79.237900	519.850586	89.918037	126.301613	229.031662	-108.718262	1418.503296	356.464325	192.492981	1410.588501	236.054718	74.216118	1393.919800	221.099625	68.362000	1688.126587	265.863281	-173.259567	1136.425049	455.160522	199.152267	1139.002197	163.842621	-137.928726	892.798828	364.559967	264.048553	881.162720	280.982697	69.549187	1003.165405	-427.431732	54.171741	904.646484	-426.126068	-97.933090
235.502502	3.730835	899.701233	326.302948	147.426453	906.792847	295.155609	-34.399590	506.304871	364.185516	157.467697	509.363953	372.829376	-25.884327	79.194939	520.977783	90.026840	125.370125	230.325409	-107.907585	1418.369141	357.266449	193.537231	1410.391357	236.994110	75.010323	1393.848877	222.381821	69.192734	1688.060303	267.431763	-172.455139	1136.393921	455.567200	200.189621	1138.707886	165.320038	-137.577164	892.646790	364.847382	264.821533	880.813171	281.362427	70.359779	1003.109741	-425.447144	56.519535	904.918884	-424.350494	-95.798294
235.828583	4.329097	899.716553	326.409393	148.079132	906.407349	295.502594	-34.312843	506.407837	366.676697	156.949020	509.112152	372.887817	-25.981628	79.212677	522.171265	90.435875	124.227783	231.710999	-107.071060	1418.239136	358.062439	194.603180	1410.205933	238.029709	75.887367	1393.726074	223.693329	70.052414	1687.982788	268.956696	-171.770020	1136.303711	456.097443	201.284149	1138.443359	166.895706	-137.129761	892.535522	365.195007	265.517731	880.465942	281.713013	71.181274	1002.933960	-423.440216	58.849949	905.215454	-422.380737	-93.340546
236.184830	5.030792	899.802063	326.638550	149.143372	906.212341	295.772339	-34.032063	506.499481	369.345612	156.731766	508.942596	372.958405	-25.934654	79.192780	523.110962	90.746857	123.020317	233.135910	-106.218307	1418.135742	358.896088	195.662094	1410.013428	239.038483	76.778122	1393.631226	225.033234	70.954666	1687.916626	270.555176	-170.739349	1136.209106	456.590637	202.458466	1138.114624	168.205963	-136.695709	892.440369	365.472656	266.323517	880.204651	282.180267	72.162086	1002.882874	-421.425354	61.025406	905.523743	-420.342499	-90.831474
236.595566	5.487542	899.809387	326.567474	149.297836	905.532898	296.029053	-33.746178	506.596466	372.006073	156.481476	508.601074	372.961945	-25.925495	79.180405	523.833984	91.076859	121.517242	234.521866	-105.286598	1417.986450	359.736938	196.874695	1409.767578	240.093948	77.708153	1393.531372	226.428497	71.887520	1687.854980	272.055420	-170.039658	1136.068359	457.084717	203.616409	1137.794312	169.601944	-136.250809	892.360657	365.775452	267.155090	879.837830	282.489166	72.849236	1002.563782	-419.474487	63.227173	905.764648	-418.463257	-88.601440
237.042191	6.208537	899.813904	326.951172	150.391815	905.208679	296.308716	-33.373173	506.679199	375.017395	156.381531	508.385742	372.989319	-25.872381	79.154808	524.522461	91.223938	120.066483	235.973511	-104.358826	1417.808960	360.557465	198.048721	1409.526367	241.172379	78.659554	1393.387573	227.900879	72.816101	1687.695923	273.593201	-169.056870	1135.983521	457.650024	204.872299	1137.400757	170.977982	-135.629227	892.237427	365.951233	268.035919	879.499573	283.014191	73.927841	1002.410461	-417.569458	65.422920	905.972351	-416.739685	-86.371773
237.406174	6.900233	899.775879	327.168671	151.310074	904.735840	296.599640	-32.973839	506.784973	378.148804	156.324936	508.196503	372.963593	-25.831976	79.144485	525.067078	91.255836	118.695580	237.497757	-103.403214	1417.674438	361.463806	199.285172	1409.198242	242.226746	79.670891	1393.190918	229.325439	73.894348	1687.632080	275.164337	-168.099091	1135.861084	458.246948	206.187271	1137.062134	172.225662	-135.027649	892.126160	366.189209	268.770416	879.198364	283.449158	74.951591	1002.162781	-415.575470	67.733353	906.166565	-414.947937	-84.146362
237.886276	7.601033	899.732422	327.420349	152.112061	904.249390	296.890808	-32.574303	506.901001	380.814056	155.932602	507.769989	372.989319	-25.845755	79.145325	525.477661	91.203209	117.400551	239.008377	-102.412102	1417.475586	362.378326	200.511673	1408.926514	243.330215	80.693375	1393.014526	230.840759	74.976433	1687.520752	276.637512	-167.087952	1135.629639	458.836517	207.550293	1136.642578	173.271210	-134.444504	892.045898	366.448822	269.888580	878.661316	283.944702	75.933456	1001.905579	-413.578979	70.026978	906.346191	-413.271729	-81.893005
238.338242	8.406239	899.622925	327.687408	153.049622	903.775818	297.153839	-32.059353	506.947693	383.415833	155.425705	507.466278	373.000336	-25.830709	79.144485	526.329834	90.868752	116.201508	240.515396	-101.399750	1417.302490	363.291870	201.774078	1408.621948	244.483276	81.753151	1392.860840	232.380981	76.061157	1687.419434	278.166168	-166.096771	1135.418457	459.424408	208.961823	1136.176270	174.418472	-133.546570	891.917786	366.530304	270.925690	878.402466	284.392944	77.006538	1001.620605	-411.596405	72.282455	906.440857	-411.666992	-79.731277
238.745529	9.178111	899.511658	328.067169	153.974762	903.338745	297.364380	-31.492678	506.972534	386.060333	154.816727	507.263580	372.995483	-25.714962	79.108505	527.215210	90.448914	115.363281	242.070969	-100.376083	1417.107544	364.266632	203.052032	1408.319824	245.598373	82.809654	1392.690063	233.937164	77.189964	1687.348389	279.647217	-165.033722	1135.169556	460.066406	210.321381	1135.778320	175.554092	-132.992386	891.876831	366.741180	271.897522	877.897034	284.866486	78.034584	1001.351746	-409.584778	74.439575	906.578186	-410.027313	-77.540100
239.229080	9.893424	899.480286	328.512024	154.863602	902.965698	297.654388	-30.951698	507.087891	388.975098	154.390076	507.149414	373.051819	-25.726633	79.113251	528.138123	90.101837	114.378197	243.636063	-99.306992	1416.891846	365.262268	204.390625	1408.043823	246.740707	83.918686	1392.536011	235.549393	78.335617	1687.308350	281.272125	-163.710648	1135.009521	460.722321	211.810974	1135.366211	176.653870	-132.218155	891.752930	366.841553	272.933868	877.590027	285.429077	79.016083	1001.154297	-407.533539	76.652138	906.684326	-408.433105	-75.312195
239.885727	10.820260	899.514160	328.913269	155.788620	902.592529	298.060059	-30.323839	507.234528	391.388428	153.873230	507.026093	373.140350	-25.707294	79.115242	528.758606	89.867157	113.352562	245.234375	-98.239204	1416.727539	366.251953	205.713974	1407.746460	247.950745	85.017708	1392.399536	237.181396	79.534470	1687.267456	282.831451	-162.523834	1134.722534	461.447906	213.358215	1134.909912	177.704575	-131.376297	891.641296	366.994995	273.809967	877.376770	286.068939	80.157051	1000.989868	-405.520294	78.856773	906.773682	-406.891083	-73.068100
240.635574	11.789856	899.555115	329.437347	156.856323	902.283386	298.319000	-29.515877	507.296844	393.701752	153.508545	506.952423	373.134918	-25.568125	79.098244	529.318909	89.666466	112.325569	246.810837	-97.157700	1416.585693	367.272675	207.045181	1407.480103	249.161987	86.185234	1392.319580	238.819443	80.785683	1687.261230	284.425720	-161.212189	1134.565186	462.028168	214.843170	1134.489258	178.867813	-130.341553	891.559753	367.127563	275.116760	877.027039	286.802032	81.362709	1000.859802	-403.482910	81.013329	906.873779	-405.309296	-70.943130
241.317673	12.745838	899.620483	330.140625	158.014145	902.115417	298.651276	-28.766726	507.412903	396.146515	152.925705	506.934174	373.164124	-25.444386	79.113945	529.933655	89.460182	111.415749	248.404755	-96.030869	1416.519165	368.387146	208.413589	1407.256104	250.400131	87.333839	1392.229858	240.491028	82.051842	1687.254639	285.886169	-159.839752	1134.366577	462.728058	216.433197	1134.095215	179.659637	-129.595734	891.593689	367.201172	276.363251	876.745361	287.562531	82.542488	1000.810852	-401.521057	83.053345	906.944885	-403.771576	-68.935242
242.066055	13.979707	899.702881	330.939240	159.483871	902.183472	298.912872	-27.968912	507.450867	398.582336	152.216370	507.123810	373.185547	-25.365427	79.157425	530.479126	89.096230	110.457588	250.004944	-94.910500	1416.461792	369.490234	209.777176	1407.070679	251.644531	88.491447	1392.235352	242.165314	83.370384	1687.309082	287.479248	-158.383194	1134.397949	463.382843	218.063965	1133.725952	180.678009	-128.493896	891.627502	367.319092	277.508270	876.564148	288.396179	83.871429	1000.884338	-399.547241	85.180397	907.033813	-402.251068	-66.844505
242.849030	15.031926	899.799072	331.686584	160.662399	902.118958	299.381042	-27.193129	507.561768	400.727783	150.795898	507.093567	373.221832	-25.271748	79.170250	530.593506	88.742996	109.384209	251.642441	-93.783020	1416.514160	370.648926	211.072556	1406.950806	252.938446	89.658493	1392.251953	243.869720	84.729469	1687.398438	288.939148	-157.028305	1134.333740	464.105957	219.668396	1133.435425	181.569824	-127.366577	891.864197	367.490997	278.732147	876.401550	289.188171	85.083626	1000.902405	-397.612946	87.178116	907.137817	-400.779663	-64.814636
243.613281	16.067356	899.951721	332.396729	161.667465	902.049133	300.028717	-26.649012	507.762482	403.389404	151.456192	507.777527	373.304688	-25.256756	79.228271	531.351807	88.507149	108.897415	253.215347	-92.615952	1416.567871	371.815033	212.368271	1406.880127	254.258865	90.835243	1392.317505	245.588623	86.097488	1687.506104	290.389221	-155.599976	1134.345703	464.840881	221.286652	1133.250732	182.504166	-126.272224	892.060913	367.582245	279.963348	876.324158	289.977631	86.224777	1000.946045	-395.658203	89.227127	907.306396	-399.210907	-62.812759
244.398346	16.941854	900.127319	333.094971	162.538544	901.935669	300.851898	-26.319115	507.945068	405.797241	150.558731	508.115570	373.456451	-25.326187	79.275291	531.729126	88.172646	108.158096	254.778091	-91.434769	1416.703125	372.987579	213.699692	1406.813843	255.572662	92.017632	1392.370239	247.342834	87.450684	1687.601074	291.840393	-154.151138	1134.353882	465.513062	222.919128	1132.988281	183.481110	-125.194595	892.249207	367.618408	281.180573	876.263367	290.795868	87.250458	1000.979492	-393.793854	91.159622	907.434998	-397.720978	-60.914028
245.258118	17.915943	900.281189	333.910156	163.459961	901.837341	301.100159	-25.210976	507.990204	408.168396	150.099014	508.322662	373.385803	-25.043839	79.279640	531.956116	87.891411	107.405106	256.364929	-90.241913	1416.773071	374.291992	214.997559	1406.761841	256.908264	93.226944	1392.437012	249.013031	88.953239	1687.756592	293.293884	-152.626999	1134.399292	466.263733	224.544174	1132.744263	184.282928	-123.941597	892.555481	367.774841	282.492218	876.200012	291.665100	88.351746	1001.010315	-391.970703	93.095978	907.555237	-396.258484	-59.013573
246.162720	19.019579	900.377136	334.730591	164.494431	901.713196	301.674866	-24.503527	508.153107	410.600433	149.910614	508.633972	373.474213	-24.900501	79.254166	532.425415	87.749573	106.772736	257.962830	-89.044701	1416.860474	375.562286	216.304291	1406.671387	258.279053	94.459824	1392.484619	250.729095	90.430893	1687.874634	294.754486	-151.118622	1134.510010	467.034576	226.215607	1132.500366	185.317703	-122.814285	892.716919	367.845490	283.791992	876.171753	292.553406	89.556396	1000.998718	-390.238770	95.046120	907.646790	-394.878937	-57.107456
247.060852	20.042223	900.489075	335.598358	165.482834	901.630676	302.213745	-23.686775	508.282318	412.877289	149.713058	508.875519	373.508514	-24.728626	79.248596	532.572327	87.515907	106.084656	259.545624	-87.790764	1416.987061	376.868774	217.646179	1406.587402	259.746216	95.596252	1392.427979	252.464615	91.941940	1687.990845	296.140533	-149.595764	1134.547607	467.840790	227.950226	1132.310303	186.006088	-121.539040	893.039368	367.966766	285.192352	876.149292	293.449127	90.687660	1001.015869	-388.525238	96.878143	907.738281	-393.500641	-55.320309
248.016922	21.054861	900.673706	336.481964	166.478531	901.578857	302.793945	-22.995924	508.394806	415.040710	149.516510	509.114960	373.536041	-24.576962	79.238289	532.792603	87.368210	105.474281	261.094391	-86.549797	1417.153564	378.225494	218.940887	1406.589111	261.025269	96.973419	1392.700806	254.217743	93.500214	1688.152222	297.504822	-148.094620	1134.732300	468.686340	229.656982	1132.135620	186.849258	-120.290436	893.359802	368.122955	286.504852	876.153015	294.405457	91.832947	1001.084351	-386.830536	98.720078	907.863892	-392.103363	-53.482857
248.974411	22.161409	900.838562	337.389618	167.539948	901.612976	303.629608	-22.488178	508.619263	417.033569	149.341751	509.340790	373.658112	-24.570740	79.292168	532.803284	87.211029	104.848106	262.640442	-85.292564	1417.374146	379.571777	220.219193	1406.600342	262.440247	98.240341	1392.851929	255.954803	95.057449	1688.323486	298.884918	-146.506348	1134.880615	469.515289	231.281006	1132.015381	187.684174	-118.995049	893.746338	368.265625	287.836243	876.241089	295.352905	92.997917	1001.185059	-385.174469	100.533501	907.990540	-390.794708	-51.666828
249.954468	23.153944	901.052063	338.353485	168.560181	901.599182	304.246521	-21.755909	508.756195	414.781525	148.555649	508.751190	373.715942	-24.503317	79.307220	530.680481	86.929031	103.622513	264.189301	-83.996323	1417.597778	381.026123	221.473755	1406.650513	263.857513	99.502296	1392.997192	257.677856	96.603630	1688.492920	300.142181	-145.068176	1135.043091	470.380981	232.929047	1131.890503	188.410950	-117.645027	894.173645	368.384033	289.164642	876.412964	296.358521	94.140724	1001.286621	-383.569733	102.208908	908.129272	-389.504974	-49.888985
250.929794	24.160112	901.185913	339.302734	169.653229	901.593445	304.795105	-21.100786	508.815155	420.163391	148.932190	509.637299	373.757874	-24.420031	79.341759	532.632141	86.950500	103.597054	265.661102	-82.683540	1417.801270	382.425049	222.746307	1406.693237	265.297028	100.784225	1393.159668	259.456604	98.151863	1688.618042	301.365021	-143.602280	1135.236938	471.261566	234.598587	1131.762329	189.235504	-116.327484	894.574463	368.569550	290.491333	876.514404	297.326599	95.284073	1001.352112	-381.920197	103.930298	908.242676	-388.217438	-48.119938
252.050385	25.227936	901.307556	340.312653	170.834610	901.535278	305.478699	-20.335247	508.968872	418.482574	148.743744	509.165863	373.795349	-24.380278	79.327393	530.762268	86.842834	102.519104	267.106171	-81.322990	1418.036377	383.888428	223.994827	1406.674927	266.709778	102.121887	1393.205322	261.207916	99.847565	1688.749878	302.561768	-142.047043	1135.349365	472.188477	236.232193	1131.627563	189.831650	-115.096535	894.965454	368.734161	291.858826	876.626709	298.403198	96.528259	1001.385437	-380.362488	105.657005	908.331604	-386.941711	-46.361980
253.208893	26.368929	901.366516	341.357452	172.001923	901.440186	306.096313	-19.683561	509.019257	420.474579	148.897476	509.302399	373.772430	-24.248693	79.283699	530.915222	86.837112	101.995064	268.537689	-79.999016	1418.158691	385.331390	225.299103	1406.645386	268.132568	103.484932	1393.215576	262.988403	101.430893	1688.826172	303.823944	-140.626480	1135.523438	472.993011	237.832428	1131.362915	190.689301	-113.493919	895.222046	368.513275	293.515564	876.827759	299.482086	97.803902	1001.369629	-378.847992	107.414459	908.381653	-385.722961	-44.640274
254.399612	27.439457	901.417236	342.464966	173.131424	901.297180	306.631744	-19.052994	509.021912	422.039795	148.882538	509.254456	373.828186	-24.149445	79.267090	531.008484	86.829163	101.441162	269.986053	-78.638130	1418.267456	386.831085	226.629028	1406.553833	269.506897	104.837021	1393.214478	264.764771	103.031731	1688.883667	304.937408	-139.332092	1135.563477	474.054993	239.487213	1131.137085	191.443573	-112.081512	895.463013	368.731049	294.894257	876.885925	300.644409	99.030670	1001.324829	-377.354858	109.136597	908.391907	-384.567322	-42.880810
255.608856	28.483797	901.454712	343.601471	174.283173	901.186340	307.113068	-18.301168	509.050171	423.737946	148.915161	509.204254	373.864471	-24.064983	79.230476	531.347046	86.850449	100.990433	271.345032	-77.244858	1418.338867	388.282715	227.958527	1406.465088	270.909149	106.202110	1393.202271	266.565186	104.666534	1688.960938	306.101227	-137.902237	1135.683838	475.082367	241.059631	1130.958374	192.113174	-110.642403	895.708679	368.677856	296.255768	877.017639	301.819000	100.231400	1001.289368	-375.898529	110.895798	908.475769	-383.410645	-41.118332
256.870422	29.474342	901.493591	344.794342	175.364548	901.079712	307.963684	-17.774279	509.158295	425.217896	148.944031	509.159210	373.964752	-24.057035	79.153275	531.487061	86.835762	100.482597	272.706360	-75.814758	1418.404297	389.775146	229.256241	1406.368652	272.328217	107.598038	1393.180298	268.447357	106.212952	1689.025269	307.104980	-136.620941	1135.629150	476.201447	242.640839	1130.739014	192.665359	-109.328499	896.080750	368.960236	297.570618	877.111450	303.033966	101.376244	1001.256958	-374.414429	112.632912	908.551208	-382.274841	-39.364861
258.068268	30.502705	901.573792	345.967010	176.449219	901.013855	308.628448	-17.261387	509.195679	426.379669	148.982468	508.996216	374.000732	-23.983286	79.130676	531.399658	86.792854	99.912071	274.056213	-74.348892	1418.445313	391.247437	230.576859	1406.286011	273.743286	109.002327	1393.164917	270.267334	107.808487	1689.145752	308.269592	-135.243805	1135.727905	477.323151	244.107468	1130.548828	193.484344	-107.664200	896.329956	369.059784	298.903320	877.237732	304.239777	102.521187	1001.264587	-373.041779	114.252632	908.643921	-381.155762	-37.711781
259.337738	31.548695	901.675354	347.378876	177.673401	901.009033	309.312195	-16.737749	509.238647	428.044678	149.100967	508.979828	374.024139	-23.886980	79.135681	531.596558	86.767281	99.502998	275.368073	-72.863480	1418.598755	392.720001	231.935501	1406.182007	275.147705	110.434044	1393.143677	272.050537	109.447639	1689.274536	309.319427	-133.913818	1135.845093	478.470032	245.623428	1130.306763	194.105804	-106.179169	896.600037	369.305084	300.155670	877.410767	305.610779	103.709793	1001.312744	-371.673798	115.857864	908.694458	-380.057007	-36.099506
260.741821	32.649445	901.682068	348.719238	178.803802	900.881714	310.172913	-16.080770	509.378540	429.637024	149.349060	508.948090	374.087921	-23.844725	79.134956	531.836182	86.744812	99.114471	276.661377	-71.376816	1418.651489	394.184387	233.338501	1406.047607	276.577545	111.911652	1393.058838	273.873657	111.029503	1689.349976	310.310760	-132.478592	1135.908447	479.603363	247.151611	1130.045166	194.663116	-104.767868	896.910217	369.582642	301.497223	877.461792	306.946075	104.940460	1001.254272	-370.306641	117.484901	908.732300	-378.971039	-34.513664
262.179749	33.714252	901.695801	350.117950	179.854965	900.708618	310.904907	-15.620667	509.411133	431.240601	149.619568	508.840027	374.145813	-23.842449	79.105186	532.135925	86.766609	98.699883	277.928558	-69.859459	1418.763916	395.654633	234.749451	1405.878906	277.989594	113.414558	1392.970459	275.664886	112.628136	1689.400146	311.260376	-131.209900	1135.935303	480.601563	248.513443	1129.705200	195.243134	-103.239449	897.170166	369.938934	302.739563	877.572021	308.346710	106.137428	1001.175964	-369.019592	119.117470	908.739624	-377.982910	-32.942207
263.616180	34.868454	901.656555	351.456238	181.107269	900.538391	311.647583	-15.042356	509.410950	432.597748	149.919128	508.631866	374.194977	-23.770180	79.087250	532.292053	86.744736	98.162918	279.206421	-68.351608	1418.789063	397.109497	236.153976	1405.735718	279.396729	114.902916	1392.848999	277.444092	114.253357	1689.418457	312.300079	-129.930481	1135.977051	482.088379	250.160172	1129.512573	196.023499	-101.552704	897.312622	370.326416	303.932343	877.633362	309.704346	107.449966	1001.072510	-367.791443	120.642731	908.733887	-377.036102	-31.404800
265.156982	34.511139	901.582825	353.348083	178.791107	899.235046	312.778809	-14.746607	509.701569	433.926178	150.199783	508.007172	374.369110	-23.806662	79.018791	532.450134	86.780785	97.649879	280.556061	-66.851860	1418.846069	398.609924	237.578857	1405.541870	280.838013	116.406975	1392.716064	279.209625	115.828491	1689.409668	313.319275	-128.527969	1136.015747	483.342773	251.606903	1129.236572	196.640381	-100.099884	897.519104	371.053436	305.392975	877.806335	311.396149	106.967728	1000.385437	-366.560760	122.177742	908.692322	-376.123108	-29.893309
266.576324	35.538544	901.637451	354.869171	180.003281	899.144104	313.538055	-14.063052	509.663788	435.101624	150.375824	507.803650	374.409851	-23.647951	78.923790	532.602295	86.761345	97.199844	281.889709	-65.316589	1418.851318	400.135223	239.004425	1405.437500	282.271118	117.862663	1392.620117	280.968689	117.365013	1689.392212	314.298370	-127.120796	1136.013062	484.458649	252.856018	1128.957397	197.205521	-98.592232	897.768311	371.421600	306.279663	877.761597	312.891479	108.170944	1000.366455	-365.413422	123.595032	908.731018	-375.198944	-28.401814
268.060577	36.640949	901.692139	356.442932	181.278900	899.058044	314.126099	-13.254232	509.641205	436.257690	150.673096	507.712646	374.467712	-23.514225	78.913857	532.892944	86.764503	96.903061	283.240234	-63.726200	1418.884888	401.671570	240.436325	1405.289673	283.720581	119.377037	1392.545044	282.688812	118.966698	1689.414063	315.323334	-125.504204	1136.031494	486.060425	254.401382	1128.859375	197.660095	-97.190674	898.131958	371.951721	307.298615	877.932617	314.432098	109.448318	1000.350159	-364.206238	125.107239	908.765564	-374.251678	-26.912931
269.782928	37.816399	901.714600	358.086029	182.447556	898.903381	314.740601	-12.231020	509.665558	437.332520	150.896790	507.551178	374.441650	-23.163744	78.870483	532.996338	86.749931	96.552025	284.616241	-62.198681	1418.965576	403.238251	241.859360	1405.187378	285.219208	120.885147	1392.482178	284.372528	120.630531	1689.467773	316.336029	-124.266228	1136.085571	487.412109	255.759598	1128.678101	198.445587	-95.534012	898.292114	372.996277	308.549957	877.948486	316.099335	110.753487	1000.283630	-363.074585	126.572220	908.831543	-373.347473	-25.407106
271.391144	38.623379	901.830933	359.688507	183.425232	898.715637	315.577118	-11.597437	509.785095	438.405670	151.227524	507.389404	374.491425	-23.013157	78.893303	533.240234	86.704308	96.189690	286.017059	-60.625660	1419.092041	404.835266	243.309555	1405.062988	286.756348	122.433876	1392.390503	286.050079	122.229012	1689.461060	317.353149	-122.584732	1136.186279	488.734985	257.119049	1128.417603	198.909729	-94.136467	898.686646	373.656677	309.715942	878.084106	317.745605	111.830078	1000.245667	-362.041534	127.943459	908.823486	-372.549438	-24.016748
273.248169	39.500553	901.686157	361.512909	182.678345	898.112366	316.400208	-10.869013	509.817352	439.361237	151.555130	506.955048	374.504089	-22.856518	78.906898	533.251953	86.677849	95.761681	287.372253	-59.053631	1419.207397	406.368042	244.781372	1404.910156	288.310394	124.038506	1392.333740	287.645325	123.926895	1689.455200	318.321442	-121.201935	1136.265747	489.890686	258.409882	1128.160156	199.607697	-92.600876	898.974304	374.376617	310.700836	878.118225	319.486145	112.286697	999.869934	-360.999664	129.329910	908.822998	-371.725739	-22.521797
275.043823	40.455231	901.704224	363.225159	183.129166	897.769897	317.311981	-10.136185	509.862183	440.354736	151.928604	506.669586	374.623169	-22.812012	78.929680	533.347778	86.648033	95.378029	288.789642	-57.494949	1419.355103	408.016907	246.247711	1404.794922	289.860077	125.589729	1392.247314	289.205505	125.589195	1689.453247	319.422455	-119.604126	1136.402344	491.464050	259.875763	1128.022217	200.286469	-91.031250	899.261963	375.142944	311.801056	878.232788	321.251923	113.240158	999.704163	-360.032867	130.806992	908.835938	-370.959503	-21.152832
276.628845	41.601345	901.752625	365.151245	184.948929	897.911011	318.046478	-9.299352	509.769501	441.411621	152.208908	506.616821	374.699585	-22.647991	78.904556	533.557068	86.624733	95.049141	290.173859	-55.900444	1419.475952	409.672852	247.721771	1404.723267	291.428192	127.149666	1392.161255	290.747253	127.308731	1689.441772	320.452179	-118.080391	1136.488770	492.890106	261.206329	1127.844604	200.907669	-89.519447	899.567810	375.739655	312.717621	878.513550	323.009064	114.645615	999.799988	-359.041992	132.146881	908.817932	-370.166168	-19.779852
278.253693	42.287235	901.756409	366.965210	185.545624	897.701294	318.880341	-8.740947	509.841919	442.364014	152.462509	506.436432	374.778809	-22.560938	78.880730	533.688843	86.579636	94.779121	291.621918	-54.270306	1419.559082	411.345581	249.164017	1404.623169	293.002502	128.667419	1392.077148	292.250610	129.021072	1689.412354	321.623108	-116.627350	1136.640991	494.323578	262.477600	1127.706299	201.818985	-87.890366	899.760071	376.659912	313.625031	878.539429	324.738373	115.427780	999.694763	-358.089386	133.475739	908.788269	-369.386047	-18.476311
279.977692	42.991814	901.744385	368.827179	186.259338	897.491089	319.666260	-7.925895	509.901917	443.361053	152.731247	506.250641	374.831360	-22.405640	78.842903	533.724243	86.549667	94.518173	293.057648	-52.692772	1419.640747	413.017029	250.616364	1404.562378	294.597076	130.192200	1392.005371	293.723022	130.727173	1689.374023	322.573700	-115.148048	1136.684570	495.865967	263.738190	1127.565552	202.349609	-86.524445	900.171936	377.548035	314.517944	878.606567	326.519379	116.280449	999.581665	-357.127472	134.784546	908.805847	-368.570679	-17.150476
281.741241	43.813713	901.798828	370.637604	187.097824	897.362793	320.326965	-7.248429	509.847992	444.377777	153.124130	506.129761	374.989899	-22.393505	78.898140	533.832397	86.553589	94.282600	294.500366	-51.097347	1419.724243	414.709106	252.106842	1404.435181	296.202698	131.760376	1391.941162	295.164917	132.512894	1689.327881	323.678864	-113.603752	1136.845825	497.395416	264.969635	1127.419556	203.101624	-84.987915	900.494263	378.534637	315.485291	878.731995	328.351532	117.209145	999.542053	-356.252930	136.069656	908.795410	-367.927460	-15.837106
283.635071	44.706596	901.832947	372.551636	188.035004	897.244080	321.135040	-6.434629	509.855896	445.656525	153.567978	506.037689	375.091339	-22.282497	78.936958	534.035461	86.615486	94.073326	295.909607	-49.482880	1419.884155	416.373932	253.601501	1404.326904	297.808167	133.346512	1391.828613	296.583252	134.319977	1689.281250	324.764435	-112.175797	1136.972534	498.976898	266.225494	1127.231445	203.880203	-83.490631	900.823608	379.508972	316.254181	878.583313	330.239197	118.239922	999.497986	-355.397369	137.319839	908.766785	-367.233002	-14.541126
285.600769	45.547466	901.822876	374.479248	188.825668	897.085205	321.841370	-5.631411	509.912933	446.990204	154.026169	505.944305	375.155396	-22.177042	78.982841	534.321167	86.634056	93.848381	297.373413	-47.899746	1420.104248	418.032898	255.101196	1404.160522	299.394684	134.919403	1391.744995	297.967957	136.167084	1689.215332	325.912659	-110.651077	1137.154907	500.614929	267.490295	1127.052368	204.661346	-82.001945	901.155090	380.607483	316.994171	878.534119	332.156494	119.178917	999.411804	-354.490814	138.574005	908.713440	-366.558258	-13.288960
287.574524	46.320724	901.845825	376.378204	189.652451	896.919800	322.512451	-4.729388	509.835968	448.802002	154.509048	505.963867	375.266235	-22.166313	79.044914	534.883911	86.700485	93.674156	298.855804	-46.277214	1420.243042	419.647736	256.623199	1404.025269	300.967285	136.493851	1391.636230	299.319366	138.052689	1689.124756	327.057281	-109.134697	1137.305054	502.128387	268.622437	1126.829712	205.407913	-80.687958	901.508972	381.811981	317.742798	878.435303	334.090546	120.111931	999.337891	-353.669128	139.757904	908.694458	-365.883118	-12.115778
289.546478	47.088085	901.885437	378.242310	190.453461	896.857361	323.124664	-4.028058	509.806885	449.007294	154.883911	505.691986	375.349182	-22.129667	79.097878	534.636292	86.696411	93.286499	300.344879	-44.695450	1420.419800	421.254028	258.073029	1403.875244	302.559540	138.033493	1391.518555	300.638153	139.930954	1689.066895	328.220520	-107.833336	1137.506348	503.939392	269.824463	1126.723511	206.281982	-79.148865	901.891296	383.162964	318.527893	878.401123	336.001312	120.972839	999.324951	-352.813446	140.929565	908.679016	-365.152802	-10.945541
291.511078	47.767719	901.907104	380.102600	191.105133	896.728271	323.847168	-3.251262	509.823792	450.023590	155.372650	505.550476	375.409302	-22.039339	79.097954	534.691895	86.726799	92.974312	301.809479	-43.122818	1420.610107	422.806366	259.600830	1403.717529	304.119720	139.560867	1391.456055	301.939484	141.878143	1688.970093	329.451050	-106.316307	1137.666138	505.687286	270.958191	1126.593140	207.106308	-77.767807	902.264038	384.623016	319.151306	878.263733	337.959747	121.717049	999.268494	-351.994965	142.010681	908.611816	-364.498627	-9.840453
293.537476	48.437767	901.925110	382.005646	191.938751	896.665833	324.466309	-2.670310	509.785583	451.255920	155.835236	505.402863	375.463928	-21.984240	79.107468	534.987915	86.779442	92.752052	303.306641	-41.517857	1420.731934	424.360199	261.116089	1403.547485	305.660522	141.081375	1391.322510	303.200134	143.835632	1688.858765	330.669342	-104.853264	1137.818359	507.376282	272.067474	1126.448730	207.891937	-76.335083	902.701599	386.116577	319.838226	878.207703	339.920441	122.526596	999.245056	-351.151520	143.168640	908.638123	-363.849823	-8.639887
295.560211	49.104759	901.838074	383.864899	192.676468	896.486938	324.950531	-1.955365	509.734375	452.443512	156.379776	505.220917	375.499176	-21.857405	79.144165	535.065247	86.860779	92.486786	304.820007	-39.947021	1420.926880	425.832062	262.658691	1403.304077	307.169617	142.555710	1391.164185	304.462341	145.787033	1688.724609	331.931030	-103.451256	1138.024658	509.110138	273.144257	1126.239868	208.832550	-74.968941	903.061340	387.656525	320.592499	878.066711	341.857391	123.296631	999.110535	-350.426605	144.217911	908.536682	-363.252686	-7.518061
297.563507	49.676926	901.848511	385.723724	193.341095	896.312012	325.612976	-1.197329	509.747864	453.675262	156.929794	505.067230	375.554230	-21.823994	79.179680	535.299011	87.011299	92.265968	306.394775	-38.394829	1421.107300	427.271759	264.254578	1403.021118	308.686707	144.067871	1390.996948	305.705536	147.776443	1688.568115	333.286163	-102.072861	1138.247559	510.816437	274.250854	1126.035522	209.814865	-73.362030	903.486145	389.269287	321.251495	877.894226	343.814911	124.028206	999.024963	-349.643036	145.375870	908.451538	-362.631836	-6.375795
299.553009	50.154755	901.868835	387.577484	193.876144	896.039063	326.266449	-0.567466	509.792786	454.807404	157.473572	504.865936	375.600830	-21.736683	79.219444	535.507935	87.133911	92.052940	307.907379	-36.836548	1421.342896	428.637360	265.865967	1402.707397	310.179962	145.606033	1390.808350	306.956451	149.807724	1688.400146	334.626282	-100.709221	1138.523804	512.731140	275.482544	1125.834229	210.794846	-72.220757	903.869568	391.110840	321.700806	877.532043	345.757477	124.726646	998.893127	-348.953644	146.459534	908.374451	-362.025299	-5.366162
301.562897	50.698105	901.873413	389.381012	194.562225	895.860107	326.863129	0.119043	509.743408	455.992615	157.974197	504.645172	375.651337	-21.645994	79.267296	535.642761	87.201889	91.828491	309.458344	-35.270851	1421.574951	429.996857	267.498077	1402.359253	311.673859	147.113297	1390.625000	308.183228	151.819519	1688.223999	335.981873	-99.394402	1138.742798	514.606384	276.606537	1125.572021	211.811707	-70.846153	904.329163	393.059814	322.202789	876.958008	347.677124	125.461243	998.802368	-348.234924	147.505615	908.312988	-361.418030	-4.308954
303.704163	51.148407	902.025757	391.057587	195.455643	895.926697	327.532074	0.716336	509.762329	456.996002	158.416534	504.607117	375.743195	-21.635136	79.331924	535.797180	87.253342	91.611916	311.029846	-33.706947	1421.775146	431.334015	269.087524	1402.071411	313.126312	148.605026	1390.473145	309.375946	153.860657	1688.057983	337.415466	-98.135605	1139.025024	516.446533	277.776917	1125.365967	212.913956	-69.502472	904.834778	394.768982	322.612762	876.595581	349.700256	126.121674	998.909546	-347.550964	148.493073	908.253601	-360.812775	-3.317068
305.588348	52.581161	902.076050	393.253967	198.513245	896.872681	328.111755	1.547481	509.682495	458.480713	158.837921	504.881409	375.783417	-21.535004	79.382927	536.267822	87.273483	91.521004	312.608246	-32.145767	1422.011963	432.648682	270.679352	1401.734619	314.601776	150.064209	1390.287231	310.560486	155.890320	1687.908081	338.867798	-96.853203	1139.303467	518.233948	278.953339	1125.117676	214.019043	-68.234795	905.274048	396.821106	323.142059	876.261108	351.757294	127.707634	999.423706	-346.818481	149.504379	908.239929	-360.183960	-2.270006
307.554016	53.023823	902.070618	395.012421	198.992142	896.662842	328.710114	2.125590	509.720703	459.484039	159.253860	504.817627	375.791473	-21.418322	79.457420	536.433899	87.349823	91.371834	314.152008	-30.636835	1422.265259	433.922607	272.316406	1401.390625	316.023132	151.502365	1390.125244	311.723145	157.936417	1687.740234	340.363556	-95.607124	1139.568726	519.978271	280.031616	1124.880493	215.215607	-66.752335	905.773560	398.585846	323.631195	876.003784	353.623627	128.308487	999.312866	-346.158356	150.479950	908.201111	-359.627533	-1.316237
309.541687	53.317513	902.035645	396.750763	199.196854	896.390686	329.220490	2.618792	509.668976	460.449524	159.650833	504.657806	375.855255	-21.385489	79.524353	536.584229	87.411995	91.209999	315.675934	-29.095921	1422.540649	435.130463	273.952423	1400.995850	317.439606	152.951599	1389.973633	312.879944	159.966415	1687.550049	341.902527	-94.261787	1139.907959	521.888794	281.306213	1124.631958	216.389053	-65.766220	906.219849	400.606079	324.008728	875.496338	355.444275	128.750763	999.155640	-345.435303	151.419739	908.165161	-359.055206	-0.377307
311.513245	53.659546	902.081055	398.396729	199.526260	896.204651	329.917603	3.221431	509.758850	461.486023	160.079865	504.472870	375.869476	-21.247347	79.587990	536.729614	87.494965	91.054550	317.234711	-27.569216	1422.836426	436.327881	275.556427	1400.621704	318.847382	154.375641	1389.762939	314.028625	162.029587	1687.333984	343.496460	-93.011932	1140.242432	523.664185	282.455170	1124.319214	217.636887	-64.597191	906.705444	402.756104	324.462891	874.876770	357.241577	129.257034	999.081238	-344.785919	152.283783	908.051270	-358.555695	0.532439
313.506561	53.948475	902.082031	400.054474	199.961365	896.007019	330.614227	3.911628	509.840332	462.384766	160.584961	504.358978	375.937958	-21.200657	79.673172	536.862549	87.564728	90.897148	318.794098	-26.061796	1423.136108	437.487427	277.162170	1400.199341	320.237000	155.796616	1389.595215	315.142395	164.078720	1687.137207	345.081055	-91.761383	1140.622803	525.486938	283.705322	1124.069458	218.903732	-63.402695	907.233521	404.987854	324.703156	874.018250	359.028290	129.780441	998.979309	-344.100372	153.235916	908.000244	-358.039795	1.438696
315.542297	54.223957	902.131165	401.728577	200.259109	895.892700	331.088440	4.454040	509.837006	463.325317	160.932129	504.218231	375.965759	-21.103559	79.800117	536.990540	87.606186	90.750015	320.374969	-24.571817	1423.445313	438.632172	278.761719	1399.776245	321.593048	157.219742	1389.399902	316.246155	166.163849	1686.954834	346.707855	-90.633575	1140.999634	527.251221	284.953827	1123.807495	220.297318	-62.325222	907.765564	407.033661	325.115875	873.590393	360.832062	130.214111	998.943604	-343.505005	153.991104	907.899475	-357.562500	2.287218
317.532928	54.492889	902.213928	403.358826	200.686890	895.820618	331.674103	5.085396	509.898468	465.195129	161.339523	504.314850	376.016388	-21.041063	79.923988	537.606445	87.654495	90.750153	321.907349	-23.089569	1423.775513	439.709106	280.326080	1399.375732	322.930969	158.597076	1389.257202	317.354736	168.252197	1686.784424	348.379425	-89.455254	1141.408813	528.952332	286.104828	1123.590698	221.708481	-61.262497	908.276733	409.400665	325.538818	872.955505	362.633789	130.675491	998.945679	-342.781281	154.878952	907.849121	-357.021576	3.077036
319.539856	54.733906	902.305054	404.999817	201.021667	895.743408	332.371796	5.699172	510.049316	466.278290	161.698944	504.316162	376.007050	-21.004759	80.035454	537.780579	87.691612	90.667389	323.462280	-21.624083	1424.101440	440.771362	281.923981	1398.995850	324.262299	159.936981	1389.127197	318.466858	170.312225	1686.633301	350.083069	-88.236763	1141.860229	530.719360	287.364563	1123.393066	223.099609	-60.230701	908.833008	412.034271	325.787445	872.082886	364.422028	131.102585	998.949036	-342.123138	155.608765	907.820313	-356.504486	3.887243
321.536896	54.962528	902.401001	406.553497	201.399063	895.671875	332.974976	6.208639	510.127655	467.181732	161.998688	504.264496	375.996979	-20.877623	80.105576	537.884766	87.710617	90.588707	325.076172	-20.184910	1424.402588	441.820557	283.498535	1398.623779	325.563477	161.278259	1388.974731	319.582611	172.366714	1686.466187	351.821533	-87.143143	1142.248291	532.309692	288.511658	1123.149292	224.570084	-59.250046	909.391602	414.184113	326.128998	871.493347	366.174561	131.536179	998.957458	-341.478149	156.313904	907.760193	-356.019836	4.610884
323.413940	55.088104	902.592590	408.016113	201.761032	895.593811	333.568420	6.718098	510.249207	467.090393	162.375244	504.019745	375.968628	-20.737865	80.247139	537.417664	87.800499	90.373642	326.613190	-18.777271	1424.752441	442.767609	285.036377	1398.165039	326.832367	162.566345	1388.824585	320.679413	174.400314	1686.283081	353.535553	-86.141953	1142.703857	533.999390	289.777405	1122.879028	226.107010	-58.423256	909.926025	416.966003	326.468475	870.563354	367.867371	131.950699	999.007813	-340.849121	157.056473	907.684387	-355.528595	5.337531
325.433563	55.318222	902.694275	409.582977	202.184006	895.528320	334.393768	7.166030	510.418671	468.912720	162.824921	504.103271	375.955200	-20.642015	80.372963	537.957520	87.925308	90.356987	328.141357	-17.397335	1425.104736	443.729584	286.591278	1397.760254	328.099304	163.872406	1388.648804	321.727783	176.515244	1686.126343	355.325958	-85.089027	1143.223999	535.585388	291.051147	1122.640137	227.747925	-57.494007	910.444214	419.424500	326.748291	869.710815	369.644928	132.401779	999.021790	-340.256012	157.808197	907.611694	-355.090363	6.013502
327.529144	55.519657	902.735840	411.174805	202.543381	895.431396	334.996429	7.546518	510.534576	469.642670	163.199677	503.969604	375.931824	-20.521868	80.550140	537.912598	88.046387	90.218704	329.706085	-16.026621	1425.437988	444.627502	288.096802	1397.280029	329.324249	165.147003	1388.486206	322.786530	178.558838	1685.973755	357.117554	-84.101311	1143.700195	537.035156	292.201080	1122.364746	229.369995	-56.730915	910.952271	422.251953	327.410919	869.306274	371.446777	132.803284	998.990479	-339.657745	158.480270	907.553955	-354.619843	6.772657
329.679871	55.751179	902.793274	412.695923	202.939941	895.357788	335.946533	7.774101	510.732422	469.629425	163.467804	503.717010	375.984375	-20.458551	80.716034	537.507324	88.144035	90.020020	331.243011	-14.682236	1425.790527	445.517456	289.630646	1396.860962	330.552002	166.406036	1388.353394	323.864410	180.621887	1685.813110	358.877686	-83.129959	1144.121582	538.551331	293.419617	1122.155884	230.986160	-56.008286	911.474121	425.014923	327.766571	868.196777	373.245483	133.231873	998.978821	-339.020752	159.218155	907.492371	-354.151062	7.483251
331.693787	55.928074	902.871887	414.198761	203.441025	895.338867	336.686523	8.083324	510.934540	468.903229	163.623245	503.382385	376.081543	-20.467222	80.914307	536.730774	88.207779	89.770844	332.776886	-13.346955	1426.144775	446.388184	291.138153	1396.492554	331.758545	167.599411	1388.256714	324.881897	182.620697	1685.676270	360.731873	-82.095978	1144.613403	539.978577	294.554260	1121.895874	232.639191	-55.386219	912.002075	427.390259	328.159729	867.607666	374.986176	133.645203	999.006104	-338.491608	159.840317	907.384094	-353.762817	8.171453
333.784454	56.081520	902.873047	415.788788	203.771423	895.274780	337.581299	8.443607	511.075470	468.273560	163.738419	503.121490	375.953705	-20.171877	81.065437	535.988953	88.247017	89.554924	334.315674	-12.043592	1426.508423	447.214111	292.601776	1396.087524	332.924591	168.774536	1388.154175	325.919403	184.600739	1685.542236	362.550873	-81.216278	1145.071411	541.469727	295.753632	1121.734497	234.355911	-54.680290	912.540100	430.335297	328.320953	866.458008	376.759644	133.970474	998.972595	-337.927063	160.448120	907.338257	-353.313232	8.850378
335.625092	56.238491	903.046021	417.179291	204.139603	895.292236	338.489014	8.765729	511.369629	468.660492	163.913422	503.087585	375.913055	-19.984228	81.202454	535.748596	88.279266	89.460213	335.879730	-10.779468	1426.864746	448.032349	294.050812	1395.704346	334.083679	169.928207	1388.050293	326.944427	186.568619	1685.386963	364.412109	-80.304993	1145.587646	542.797119	296.873108	1121.554932	236.137573	-54.128479	913.069763	432.776520	328.633636	865.749756	378.380951	134.334961	999.063538	-337.319061	161.035660	907.305908	-352.862091	9.533307
337.532562	56.455795	903.214722	418.609314	204.575363	895.282715	339.372650	8.727071	511.628601	470.633362	164.285446	503.294891	375.810913	-19.836340	81.373985	536.387817	88.328819	89.530426	337.410217	-9.506614	1427.254517	448.794373	295.532074	1395.325562	335.258545	171.096207	1387.927002	327.947571	188.513077	1685.250244	366.244751	-79.544167	1146.081665	544.180359	298.054871	1121.359131	237.923447	-53.701366	913.546082	435.700745	328.928864	864.649841	380.040985	134.786423	999.138062	-336.794189	161.611694	907.217468	-352.446991	10.110693
339.346741	56.661160	903.397461	420.005981	204.950363	895.262268	340.300293	8.915040	511.849579	474.073730	164.878342	503.679443	375.652100	-19.671173	81.548080	537.868958	88.405060	89.740837	338.973846	-8.283180	1427.606812	449.570984	297.010529	1394.961914	336.386292	172.204910	1387.823242	328.946991	190.419861	1685.115479	368.080322	-78.798500	1146.597046	545.539001	299.222382	1121.192871	239.800156	-53.277287	913.993286	438.192078	329.155212	863.965454	381.667542	135.202347	999.213318	-336.239441	162.300278	907.156616	-352.009308	10.785188
341.209503	56.806118	903.532349	421.416992	205.401520	895.215210	341.566772	8.956815	512.248535	478.043427	165.569275	504.078308	375.584503	-19.592051	81.759041	539.688049	88.494843	89.990288	340.496918	-7.055680	1427.962524	450.337433	298.471985	1394.601074	337.506042	173.315079	1387.720459	329.940063	192.311630	1684.982910	370.069031	-76.849625	1147.080078	546.878784	300.403992	1121.042236	241.643127	-52.932205	914.393188	441.172943	329.435181	862.889648	383.277252	135.634048	999.251831	-335.677307	162.880936	907.092834	-351.540100	11.381948
342.924316	56.958778	903.837891	422.667145	205.771255	895.207642	342.439331	8.903394	512.526550	480.641174	166.043518	504.230774	375.429840	-19.470064	81.970840	540.783752	88.554390	90.093300	342.057465	-5.834803	1428.353760	450.972992	299.938293	1394.237915	338.625793	174.397186	1387.651611	330.920746	194.130844	1684.876221	371.939178	-75.978752	1147.553101	548.113586	301.471252	1120.892700	243.530014	-52.710320	914.871033	443.707977	329.733063	862.211731	384.834351	136.064392	999.391479	-335.202972	163.484390	907.043396	-351.146240	11.993003
344.527405	57.019367	904.146912	423.927032	205.951569	895.208862	343.658264	8.962347	512.939453	480.807495	166.133728	504.058563	375.423553	-19.545753	82.210136	540.592712	88.568596	89.983833	343.611938	-4.660303	1428.695068	451.639160	301.333893	1393.928223	339.749207	175.470413	1387.623291	331.895721	195.904175	1684.792114	373.833984	-75.379288	1148.060425	549.442566	302.570923	1120.820190	245.436020	-52.449287	915.373718	446.708527	329.939697	861.195557	386.321533	136.361908	999.536987	-334.741241	163.992493	906.949768	-350.760559	12.557704
346.405365	57.065559	904.408630	425.294067	206.207016	895.230408	344.920654	8.793238	513.335938	481.096893	166.354492	503.972961	375.365204	-19.550106	82.475136	540.526306	88.597435	89.924179	345.143188	-3.495504	1429.108154	452.353271	302.742950	1393.657715	340.840393	176.505814	1387.561157	332.864075	197.643265	1684.729980	375.857239	-75.261215	1148.498169	550.640686	303.613831	1120.730713	247.410767	-52.277275	915.846375	449.428680	330.161194	860.533386	387.910126	136.691284	999.670410	-334.263062	164.566925	906.879700	-350.369019	13.156851
348.108093	57.130493	904.687439	426.534271	206.458420	895.248535	345.934326	8.717846	513.715942	482.765533	166.905487	504.050751	375.218445	-19.423891	82.784920	541.128601	88.635162	89.944244	346.630005	-2.346053	1429.436035	452.972168	304.129517	1393.362305	341.912018	177.528275	1387.532349	333.833008	199.305847	1684.651123	377.714081	-74.688782	1149.053711	551.941650	304.745605	1120.695557	249.427673	-52.171543	916.237610	452.521545	330.361084	859.506531	389.398285	137.014511	999.809998	-333.821350	165.109070	906.815308	-350.037170	13.699598
349.675079	57.152966	905.034180	427.715729	206.735977	895.205933	347.210846	8.723230	514.205505	483.895874	167.312683	504.016602	375.114532	-19.263437	83.053558	541.521484	88.714279	89.939751	348.189026	-1.209597	1429.767822	453.607056	305.520905	1393.125610	342.988312	178.573547	1387.489258	334.762512	201.004456	1684.622314	379.531738	-74.131699	1149.612671	553.220337	305.800598	1120.672363	251.468048	-52.227798	916.625244	455.208191	330.576569	858.792908	390.827911	137.391052	999.948853	-333.446686	165.576340	906.746704	-349.689056	14.205121
351.376404	57.226818	905.315674	428.859131	207.017715	895.159729	348.312653	8.574283	514.713745	484.320343	167.539581	503.854279	375.032928	-19.204414	83.401100	541.559570	88.779465	89.871628	349.697601	-0.095354	1430.155396	454.245941	306.893097	1392.895386	344.044189	179.590195	1387.469238	335.708160	202.621948	1684.591309	381.403564	-73.617035	1150.178101	554.338440	306.877716	1120.602783	253.752106	-52.044155	917.018250	457.655396	331.005371	858.354919	392.241577	137.791321	1000.054321	-332.984558	166.183594	906.675171	-349.292572	14.795865
352.918823	57.191467	905.687805	430.000397	207.191803	895.192322	349.380920	8.574644	515.174500	484.617340	167.838455	503.724426	375.081238	-19.179708	83.832451	541.462158	88.847656	89.825813	351.176941	1.003986	1430.485474	454.897369	308.267334	1392.696411	345.058441	180.593628	1387.492676	336.616058	204.178238	1684.589600	383.230469	-73.066505	1150.648438	555.615845	307.971588	1120.685547	255.850601	-52.205921	917.326660	460.620758	331.176422	857.514221	393.603119	138.073364	1000.243896	-332.571808	166.738098	906.593445	-348.968262	15.293693
354.468781	57.122105	906.039001	431.045898	207.287735	895.171570	350.414948	7.628647	515.894470	484.921478	168.046844	503.668671	375.514404	-19.570511	84.346786	541.461975	88.894798	89.799721	352.771698	2.086628	1430.773926	455.506897	309.585266	1392.537476	346.249207	181.464172	1387.302734	337.566437	205.699341	1684.615723	385.135498	-72.448677	1151.159180	556.842224	309.063904	1120.755127	257.982819	-52.457333	917.615723	463.244202	331.455536	856.968750	394.941315	138.312912	1000.394714	-332.143555	167.221863	906.525513	-348.617554	15.833765
355.959595	57.065639	906.438538	432.135986	207.523132	895.239319	351.215118	7.735089	516.360779	485.259369	168.221832	503.586182	375.709381	-19.515970	84.714645	541.444580	88.933701	89.738396	354.234650	3.155049	1431.120361	456.032684	310.964417	1392.462402	347.140808	182.529633	1387.547485	338.538788	207.095749	1684.637085	387.038055	-71.785797	1151.680908	557.981018	310.044800	1120.842896	260.134277	-52.689659	917.915405	465.588776	331.868439	856.769653	396.220642	138.621048	1000.614929	-331.771881	167.701309	906.480835	-348.303223	16.392412
357.315613	57.063171	906.870361	432.988678	207.561417	895.288574	351.620453	7.856052	516.784058	485.608215	168.409378	503.507263	376.024261	-19.543726	85.165863	541.433777	88.945801	89.702682	355.672485	4.192605	1431.492798	456.743195	312.125214	1392.270142	348.135559	183.488602	1387.605103	339.452667	208.503098	1684.693481	388.935120	-71.147690	1152.161865	559.191223	311.048340	1120.927490	262.292328	-53.024841	918.210327	468.049896	332.189636	856.344971	397.415253	138.851547	1000.839783	-331.429230	168.174393	906.416016	-348.014252	16.873531
358.718811	56.968998	907.226929	434.037384	207.634857	895.303711	351.968750	8.150614	517.240234	485.947449	168.478973	503.395477	376.467590	-19.594349	85.601494	541.388733	88.966423	89.616386	357.156708	5.162752	1431.795776	457.338104	313.310608	1392.163574	349.146576	184.419266	1387.646729	340.385468	209.862228	1684.711426	390.773773	-70.536751	1152.636963	560.466614	312.171600	1121.077026	264.448059	-53.319500	918.471436	470.762146	332.396667	855.720581	398.620728	139.074356	1001.010498	-331.044617	168.711594	906.361328	-347.695190	17.346344
359.463165	56.822712	907.914246	434.650269	207.659027	895.350037	352.348602	8.830677	517.821228	486.280914	168.565842	503.298828	376.989868	-19.614552	86.080551	541.326599	88.993607	89.547493	358.552063	6.134908	1432.149780	457.837158	314.627167	1392.113525	350.134521	185.315887	1387.711914	341.372620	211.127014	1684.717163	392.674103	-69.904610	1153.192749	561.670959	313.233643	1121.230713	266.620850	-53.693134	918.722412	473.183105	332.663147	855.403442	399.477295	139.340530	1001.350403	-330.702637	169.183136	906.274353	-347.418457	17.831484
361.009247	56.958195	908.014160	435.604797	207.924713	895.305298	352.447296	8.954488	518.187927	486.845032	168.789566	503.326813	377.601257	-19.656410	86.571381	541.414368	89.038414	89.484077	359.970520	7.077943	1432.493164	458.405853	315.738617	1392.023560	351.132019	186.148773	1387.759277	342.311340	212.373260	1684.726807	394.516510	-69.480141	1153.738403	562.835205	314.309875	1121.298218	268.839905	-54.132542	918.934875	475.143066	333.090637	855.321350	400.696930	139.654510	1001.370605	-330.412445	169.581451	906.182678	-347.173706	18.243059
361.904968	56.811020	908.565674	436.317230	208.005585	895.400024	352.548187	9.504596	518.660339	487.206390	169.037750	503.335785	378.378906	-19.766865	87.050499	541.359924	89.078445	89.424408	361.345215	7.955006	1432.734619	459.018585	316.820221	1391.928711	352.152771	186.943451	1387.778320	343.239441	213.586182	1684.750732	396.097778	-69.420853	1154.241943	564.015015	315.348328	1121.385254	271.039063	-54.629436	919.169434	477.332642	333.447083	855.019653	401.628784	139.850052	1001.673828	-330.148315	170.025864	906.135132	-346.953094	18.679451
363.338715	57.023979	908.606445	437.215698	208.309753	895.400635	352.845398	10.018867	519.109314	487.853973	169.227310	503.416382	379.403046	-19.863192	87.580757	541.483337	89.078026	89.419067	362.686737	8.793313	1433.004517	459.644714	317.824707	1391.842529	353.163727	187.667435	1387.848877	344.205597	214.736847	1684.755615	397.858582	-69.112114	1154.769653	565.256775	316.445374	1121.515259	273.259735	-55.070019	919.303284	479.500427	333.837738	854.747498	402.721100	140.175232	1001.691284	-329.822479	170.533997	906.052917	-346.698669	19.178499
364.148499	56.844696	909.118164	437.855896	208.353241	895.451294	353.106873	10.378717	519.566833	488.425415	169.174789	503.370728	380.729706	-19.963598	88.147919	541.597534	89.084427	89.414932	363.998993	9.554082	1433.218994	460.255798	318.720764	1391.770264	354.154297	188.342056	1387.891968	345.183533	215.829651	1684.774170	399.556915	-68.757027	1155.284180	566.462830	317.544830	1121.604614	275.483856	-55.583294	919.481628	481.532715	334.278778	854.468994	403.609924	140.320847	1001.952026	-329.558868	171.010147	906.020325	-346.496246	19.601486
365.525757	57.116772	909.141602	438.696564	208.587265	895.430603	353.407684	11.562778	519.785400	488.993835	169.131729	503.315704	382.049957	-19.938107	88.551231	541.772339	89.089737	89.423721	365.328461	10.265643	1433.504883	461.002655	319.613922	1391.651855	355.106415	189.001282	1387.976440	346.131012	216.926086	1684.808716	401.816620	-66.094208	1155.251709	567.713074	318.607391	1121.711182	277.620056	-56.115940	919.434387	483.814423	334.684113	853.973206	404.711578	140.617355	1001.950256	-329.327148	171.360077	905.922607	-346.282257	20.115746
366.221619	57.042732	909.573975	439.191254	208.677521	895.471497	353.450043	10.966355	520.339355	489.365051	169.215881	503.310760	384.095001	-20.414459	89.325050	541.763550	89.097290	89.376236	366.597748	10.936679	1433.712769	461.701721	320.364105	1391.562866	356.082825	189.622040	1388.061035	347.106201	217.943497	1684.808594	403.563934	-65.641083	1155.673706	568.890930	319.581909	1121.694458	279.850128	-56.692848	919.445801	485.676208	335.203339	853.708374	405.476013	140.794739	1002.168945	-329.105682	171.773148	905.833557	-346.081848	20.536543
367.496765	57.312550	909.586060	440.078583	208.944565	895.430542	353.929169	12.256080	520.570740	489.850037	169.365875	503.290924	386.029785	-20.531746	89.884323	541.842224	89.131134	89.365463	367.825562	11.541779	1433.932739	462.428284	321.110352	1391.450073	357.035126	190.220856	1388.143555	348.067535	218.911560	1684.830933	405.171997	-65.246201	1155.983276	570.039124	320.656281	1121.677979	282.070587	-57.306381	919.454895	487.388977	335.743134	853.469238	406.511993	141.126572	1002.150696	-328.918427	172.257263	905.750610	-345.918182	20.999170
368.421356	57.385658	909.825806	440.656738	209.118622	895.390747	354.299866	12.691780	520.968079	490.218750	169.449219	503.278687	388.381958	-20.971626	90.608803	541.906311	89.166939	89.317032	369.038849	12.100701	1434.134277	463.183777	321.812531	1391.321899	357.996216	190.769058	1388.197876	349.008057	219.848602	1684.850098	406.772797	-65.041855	1156.314453	571.174927	321.658875	1121.693481	284.268188	-57.929199	919.407715	489.035797	336.371002	853.272583	407.348724	141.392670	1002.236755	-328.744110	172.746948	905.642151	-345.764923	21.472609
369.204498	57.442276	910.075256	441.211487	209.322464	895.418945	354.480011	12.862153	521.388672	490.562805	169.523941	503.244568	390.825073	-21.484531	91.425400	541.926636	89.172928	89.272285	370.192352	12.639823	1434.348145	463.972656	322.461243	1391.292358	359.057983	191.127106	1388.099976	349.997528	220.720032	1684.882568	408.293884	-65.642555	1156.735107	572.207397	322.568726	1121.636841	286.489624	-58.570374	919.412537	490.021515	337.043854	853.348328	408.064209	141.641220	1002.364502	-328.489899	173.230331	905.567444	-345.581177	21.955200
369.929108	57.536774	910.317871	441.768829	209.530563	895.471558	354.461792	13.185249	521.698547	490.831116	169.610489	503.244263	393.418579	-21.952927	92.267563	541.934204	89.164078	89.280045	371.315033	13.099758	1434.539307	464.747162	323.013550	1391.224121	359.890411	191.704025	1388.388306	350.953613	221.568069	1684.935059	409.731903	-65.482056	1157.060669	573.333496	323.499237	1121.653198	288.651001	-59.389988	919.343262	491.923248	337.607635	852.986023	408.830750	141.853851	1002.503357	-328.302612	173.671616	905.488708	-345.411133	22.426781
370.322937	57.535969	910.728394	442.142395	209.627090	895.565491	354.988342	13.518975	522.193420	490.991394	169.621307	503.215668	396.256317	-22.688623	92.994987	541.919983	89.184601	89.305367	372.421021	13.608553	1434.706665	465.569580	323.554016	1391.204590	360.812805	192.136978	1388.494263	351.885406	222.325928	1685.002319	411.189545	-65.199028	1157.439819	574.427673	324.336517	1121.669922	290.826447	-60.146790	919.305115	493.227386	338.231384	852.835327	409.408844	142.010773	1002.740417	-328.105957	174.033783	905.385986	-345.233978	22.875790
371.113098	57.753185	910.846497	442.688019	209.753723	895.594971	355.634766	13.859565	522.594604	490.469360	169.583206	503.175446	399.226959	-23.446896	93.758469	541.549927	89.185997	89.282326	373.511444	14.021272	1434.970703	466.438660	324.051392	1391.204224	361.791534	192.558075	1388.619507	352.875244	223.039734	1685.105469	412.505341	-65.105919	1157.799194	575.399536	325.089264	1121.713867	293.110443	-60.883575	919.311646	494.584686	338.997437	852.797485	410.121582	142.229233	1002.808838	-327.920471	174.385483	905.304138	-345.078705	23.262579
371.622772	57.782894	911.133118	443.193848	209.786087	895.658142	355.921570	13.973228	522.925781	490.655151	169.657867	503.192444	402.428894	-24.466269	94.643265	541.566406	89.172874	89.271721	374.572540	14.472004	1435.177979	467.309967	324.513519	1391.186157	362.753082	192.940948	1388.792480	353.846069	223.734528	1685.181152	414.136230	-63.729752	1157.977295	576.336243	325.806549	1121.698730	295.126831	-61.637947	919.232422	495.378296	339.810944	853.115784	410.708557	142.368118	1002.971863	-327.693542	174.843140	905.239746	-344.929596	23.695528
371.900360	57.846889	911.540894	443.528656	209.926895	895.706482	356.426941	14.274591	523.243408	490.844727	169.679718	503.143982	405.627716	-25.308632	95.512024	541.592041	89.192146	89.265167	375.608521	14.845093	1435.369385	468.197510	324.908447	1391.207642	363.685394	193.361649	1388.969971	354.801636	224.377197	1685.269043	415.474426	-63.584454	1158.292847	577.377441	326.458618	1121.730469	297.143280	-62.387833	919.216858	496.722198	340.360596	852.854858	411.240967	142.591827	1003.181641	-327.497681	175.240692	905.186829	-344.800415	24.102739
372.473175	58.184387	911.584045	443.983154	210.144806	895.722168	356.841614	14.909035	523.527954	491.004974	169.771194	503.152435	408.825897	-26.287731	96.321678	541.625366	89.214912	89.263603	376.674133	15.209757	1435.617554	469.102203	325.262146	1391.211792	364.653137	193.710114	1389.105225	355.778168	224.939316	1685.342285	416.759308	-63.429092	1158.666626	578.192749	326.960999	1121.690796	299.081055	-63.118439	919.249451	497.293976	341.237427	853.248596	411.793182	142.878723	1003.208862	-327.277069	175.609665	905.135254	-344.638763	24.496859
372.562134	58.147690	912.002075	444.188599	210.086365	895.768921	357.391296	15.191946	523.904419	491.069427	169.797348	503.117340	412.228577	-27.456734	97.094170	541.609497	89.226082	89.245575	377.623688	15.601739	1435.777466	470.031433	325.633331	1391.320313	365.602051	194.034409	1389.265747	356.782288	225.418121	1685.427002	417.945953	-63.383400	1159.021851	579.066406	327.467804	1121.722778	300.927582	-63.912716	919.256409	497.960907	341.953339	853.363342	412.159363	142.967606	1003.421204	-327.095398	175.940079	905.046509	-344.519501	24.861031
373.014252	58.429230	912.105164	444.635345	210.279495	895.816772	357.892303	15.497859	524.126160	491.222473	169.862122	503.152161	415.589417	-28.753437	97.917892	541.584839	89.209610	89.240211	378.577484	15.903738	1435.967285	471.007477	325.878540	1391.335205	366.551392	194.362289	1389.401978	357.765015	225.866089	1685.515503	419.101318	-63.236263	1159.301636	579.895325	327.869629	1121.724487	302.718781	-64.730026	919.245422	498.610291	342.803375	853.771790	412.689301	143.208054	1003.493286	-326.916290	176.271133	904.978699	-344.387451	25.223465
373.239197	58.672974	912.281128	444.916687	210.461151	895.897827	358.708832	15.614147	524.338196	491.380157	169.917328	503.169922	419.111389	-30.132010	98.687668	541.653320	89.229149	89.298927	379.506866	16.195042	1436.104736	471.948395	326.128693	1391.452637	367.467957	194.615479	1389.585083	358.763519	226.261703	1685.601685	420.292572	-63.205143	1159.601318	580.892944	328.330505	1121.784912	304.460022	-65.478760	919.293396	499.534302	343.290405	853.545349	413.070709	143.424026	1003.616394	-326.694031	176.647125	904.925354	-344.272461	25.588787
373.414398	58.861889	912.429993	445.184570	210.624680	895.931885	359.232025	15.855873	524.495300	491.503998	170.008560	503.236664	422.601990	-31.558493	99.414948	541.652100	89.191879	89.289818	380.343872	16.461275	1436.270020	472.974670	326.323700	1391.469727	368.402893	194.922287	1389.732178	359.795959	226.588837	1685.670898	421.338989	-62.929756	1159.845337	581.702576	328.635345	1121.748047	306.110413	-66.266052	919.275208	499.979218	343.930023	853.649231	413.414307	143.616211	1003.701477	-326.458099	177.017273	904.893616	-344.156952	25.987045
373.359528	58.915997	912.742859	445.353912	210.599472	895.935608	359.952850	15.998820	524.659119	491.589050	170.064560	503.195465	426.166077	-32.882744	100.177856	541.707397	89.214584	89.283615	381.199799	16.701057	1436.326172	473.979248	326.484009	1391.506348	369.296631	195.181076	1389.847900	360.847198	226.867935	1685.729126	422.407715	-63.001011	1160.104370	582.543823	328.967712	1121.676636	307.679962	-67.007675	919.261353	500.370483	344.648560	853.744629	413.669922	143.735947	1003.841919	-326.239838	177.347977	904.856018	-344.023041	26.352058
373.423523	59.185127	912.890686	445.570068	210.753937	895.927490	360.873718	16.184927	524.740906	491.683136	170.184692	503.174835	429.805603	-34.392899	100.853638	541.680115	89.231651	89.251991	381.991058	16.893349	1436.452759	475.090485	326.561432	1391.512573	370.264221	195.398163	1389.963013	361.914520	227.073273	1685.790161	423.392914	-62.937195	1160.257935	583.301331	329.258698	1121.523315	309.172668	-67.774307	919.202881	500.681366	345.388641	853.827698	413.966919	143.976791	1003.902222	-325.998932	177.709045	904.801331	-343.879456	26.727737
373.575500	59.588913	912.833435	445.798065	211.028717	895.903259	361.663330	16.396608	524.780334	491.764252	170.299545	503.155640	433.276154	-35.687340	101.509277	541.784180	89.288490	89.255508	382.715057	17.116493	1436.466187	476.133301	326.674133	1391.515381	371.123871	195.622421	1390.030884	363.005951	227.289246	1685.882324	424.338745	-62.882858	1160.418335	584.083740	329.519592	1121.371582	310.625275	-68.459587	919.082397	500.868317	346.054474	853.908203	414.220764	144.269501	1003.862854	-325.734711	178.029465	904.745422	-343.722107	27.070450
373.572601	59.832993	912.885193	445.956757	211.229034	895.877075	362.455963	16.362333	524.767822	491.804749	170.393021	503.123901	436.767609	-36.957474	102.133255	541.735413	89.286041	89.229088	383.374115	17.232319	1436.505127	477.245026	326.678955	1391.491821	372.009552	195.819290	1390.147461	364.113220	227.403671	1685.937378	425.205109	-63.017117	1160.562622	584.776123	329.692169	1121.167969	311.970367	-69.164200	919.038879	501.014618	346.747620	854.022888	414.401642	144.490906	1003.870911	-325.511017	178.322052	904.714661	-343.569824	27.452650
373.575134	60.100632	912.920410	446.148560	211.430939	895.895874	363.257874	16.152157	524.698975	491.910553	170.495148	503.110291	440.449585	-38.537437	102.837227	541.747253	89.278641	89.245300	384.053070	17.353807	1436.436035	478.380737	326.622406	1391.481934	372.891418	195.951004	1390.244141	365.209473	227.509552	1685.997314	426.009186	-63.185322	1160.616211	585.455994	329.857758	1120.980835	313.239655	-69.807442	918.938049	501.076416	347.375336	854.070496	414.564758	144.702820	1003.896912	-325.220612	178.605667	904.689087	-343.375977	27.790701
373.507935	60.409519	912.900330	446.296204	211.619690	895.893738	364.061554	15.948778	524.631104	491.898773	170.599380	503.116791	443.965912	-39.829288	103.395844	541.705383	89.258904	89.228607	384.621979	17.423725	1436.404419	479.493256	326.530670	1391.459961	373.741577	196.086151	1390.301270	366.333435	227.564041	1686.063843	426.760040	-63.262127	1160.614258	586.107544	329.988556	1120.727417	314.397552	-70.494270	918.778076	501.062622	348.006744	854.091553	414.692108	144.898376	1003.886414	-324.980499	178.928741	904.669861	-343.240265	28.122141
373.329742	60.768517	912.862854	446.365509	211.879547	895.876099	365.046722	15.816493	524.532043	491.937225	170.713028	503.079834	447.480591	-41.214211	104.008385	541.670227	89.257782	89.238983	385.196411	17.456778	1436.344482	480.646851	326.418335	1391.470581	374.594116	196.165466	1390.364014	367.480408	227.570465	1686.129639	427.436096	-63.392433	1160.609619	586.740967	330.061615	1120.489258	315.449646	-71.135277	918.635437	501.034790	348.641663	854.130310	414.748169	145.139420	1003.859558	-324.657074	179.237534	904.658264	-343.027679	28.428787
373.229095	61.106663	912.838440	446.464691	212.110794	895.861206	366.033783	15.622306	524.411987	491.927094	170.890152	503.060211	450.897278	-42.687122	104.476410	541.634888	89.278999	89.197929	385.704407	17.465799	1436.276611	481.833893	326.234161	1391.416016	375.406799	196.253159	1390.435425	368.616302	227.549194	1686.170898	428.033600	-63.543892	1160.630127	587.330017	330.117554	1120.217407	316.444305	-71.732880	918.449707	500.954407	349.236938	854.162048	414.796844	145.393631	1003.840149	-324.368866	179.550873	904.625427	-342.875183	28.718969
373.034088	61.419834	912.787964	446.515137	212.357452	895.801270	367.149292	15.386474	524.298279	491.927795	171.037140	502.999512	454.145966	-43.941830	104.906410	541.612610	89.314552	89.195297	386.173462	17.434778	1436.242065	483.008911	326.021301	1391.390137	376.216736	196.318207	1390.498291	369.768341	227.518173	1686.240845	428.552368	-63.584652	1160.609009	587.908203	330.099182	1119.899536	317.304840	-72.304611	918.301025	500.867767	349.858093	854.203613	414.792603	145.642395	1003.784241	-324.137177	179.822083	904.591980	-342.699951	28.995449
372.875275	61.849548	912.724243	446.550598	212.646469	895.802917	368.097015	15.138365	524.090759	491.850555	171.171021	502.957092	457.337891	-45.351997	105.382965	541.567261	89.334290	89.184395	386.630432	17.384615	1436.162354	484.170746	325.753052	1391.343628	377.009888	196.335220	1390.598511	370.933014	227.424042	1686.313477	428.999329	-63.716564	1160.537720	588.366394	330.061005	1119.561035	318.054626	-72.796898	918.159546	500.193176	350.556305	854.610046	414.786285	145.933685	1003.756409	-323.919983	180.101410	904.576477	-342.533142	29.360090
372.621826	62.239357	912.682129	446.571045	212.880493	895.794189	369.210083	14.857998	523.887512	491.768127	171.302643	502.929321	460.352753	-46.707405	105.640709	541.584351	89.365341	89.181236	387.107635	17.374218	1435.765015	485.330505	325.438293	1391.303101	377.779907	196.317947	1390.634888	372.107422	227.331024	1686.386963	429.433685	-63.911949	1160.521362	588.849609	329.846161	1119.269043	318.775269	-73.313660	918.003052	499.916626	351.125854	854.725403	414.738800	146.189545	1003.732300	-323.649261	180.428604	904.536560	-342.321533	29.698189
372.488403	62.610512	912.474548	446.699921	213.203308	895.779724	370.369110	14.494891	523.662415	491.740692	171.422516	502.925049	463.306244	-48.178505	105.933670	541.608765	89.351097	89.227913	387.405853	17.300505	1435.653687	486.592468	325.017487	1391.217651	378.550385	196.309067	1390.721191	373.265198	227.194733	1686.464722	429.741699	-64.092110	1160.468140	589.466309	329.674377	1119.035767	319.303406	-73.769333	917.891724	499.942841	351.456787	854.429810	414.721100	146.411652	1003.632813	-323.439850	180.749878	904.529541	-342.141144	30.016926
[truncated: 293 more rows]
[truncated: 40 more columns]
