# Supplementary material for: A dyadic stimulus set of audiovisual affective displays for the study of multisensory, emotional, social interactions
Source: Behav Res Methods. 2015 Nov 5;48(4):1285–95. doi: 10.3758/s13428-015-0654-4 (PMC5101291; doi:10.3758/s13428-015-0654-4)
Supplement: Supplementary file 1 — (ZIP 270 MB) [file 13428_2015_654_MOESM1_ESM.zip › supplementary_material_2_stimuli_set_files/D/D02.txt]

364.265411	6.221133	912.533142	418.927460	164.173111	895.499084	329.717041	-33.761559	526.044434	449.852081	134.141724	501.836060	314.809174	-47.607304	90.880440	499.824219	57.773926	87.976898	382.587158	-39.409397	1429.617798	435.418762	277.230774	1396.457642	352.168579	134.923203	1385.707275	295.484436	181.541702	1666.118896	448.277679	-121.668854	1158.012329	437.923920	355.405640	1112.095337	339.592651	-131.112946	914.611572	306.691925	117.058350	1118.988525	398.115601	93.663628	1003.443542	-553.311646	140.287369	898.583740	-547.060974	-10.310336
365.082703	5.457790	912.748413	418.987152	163.729767	895.471191	329.887817	-34.481503	526.687439	449.781097	134.063675	501.812958	318.706390	-49.446011	91.617912	499.923767	57.800121	88.014893	382.704620	-39.010357	1429.855103	434.672882	277.611938	1396.155396	351.943451	135.033127	1385.534424	294.780640	182.362198	1665.729858	446.612091	-121.615334	1157.844360	437.438110	355.192078	1111.636597	336.019043	-131.229538	915.414001	307.124847	116.445953	1118.802124	398.547424	93.227867	1003.523254	-553.329285	140.336517	898.588440	-547.083374	-10.267591
365.875824	4.721935	913.058167	419.029968	163.280121	895.494629	330.167542	-35.341259	527.265747	449.750458	133.955551	501.814209	322.818573	-51.443939	92.394653	499.996735	57.819454	88.028511	382.862549	-38.700089	1430.122192	433.880371	277.918884	1395.813477	351.745331	135.090820	1385.357178	294.089417	183.154007	1665.360596	445.078766	-121.576836	1157.770508	437.012756	354.910553	1111.213135	332.716339	-131.209793	916.207520	307.465515	115.695793	1118.662964	399.030975	92.805771	1003.670593	-553.354736	140.349060	898.577576	-547.124634	-10.242981
366.588013	4.126203	913.299866	419.114044	162.848007	895.531433	330.943420	-35.508099	527.763428	449.759155	133.882858	501.803009	326.820068	-53.317814	93.099998	500.020966	57.808990	88.016830	383.076355	-38.425964	1430.422974	433.105042	278.229187	1395.541748	351.538086	135.083847	1385.270142	293.403473	183.915344	1665.012939	443.568787	-121.517357	1157.759399	436.500366	354.519806	1110.732056	329.475922	-131.178070	917.015503	307.821503	114.962898	1118.477295	399.449432	92.428856	1003.796265	-553.342773	140.385391	898.580200	-547.115173	-10.240213
367.286072	3.544513	913.591248	419.233826	162.417175	895.610962	331.050507	-36.414665	528.348755	449.887299	133.807190	501.775970	331.085266	-55.260811	93.944496	500.058411	57.784306	87.997437	383.389130	-38.205605	1430.752930	432.276917	278.462585	1395.192017	351.367554	135.032883	1385.217529	292.734100	184.610153	1664.650879	442.201630	-121.380844	1157.708130	435.927277	354.282501	1110.298584	326.268158	-131.044586	917.893066	308.114136	114.225540	1118.384399	399.893585	92.057457	1003.967163	-553.362244	140.390564	898.558594	-547.147156	-10.225011
368.011383	3.001775	913.866272	419.403320	162.027008	895.705505	330.993164	-37.165867	528.840515	449.972015	133.674545	501.772583	335.218994	-57.363811	94.815140	500.157837	57.806732	88.022781	383.721741	-38.066154	1431.093994	431.476196	278.656921	1394.890503	351.240936	134.921112	1385.141479	292.078430	185.252396	1664.331543	440.850983	-121.435242	1157.756592	435.367249	353.756165	1109.881836	323.137634	-130.780457	918.841736	308.348755	113.348167	1118.308594	400.331818	91.719940	1004.140686	-553.371704	140.416107	898.553772	-547.174622	-10.226067
368.611725	2.612634	914.190674	419.547394	161.682632	895.852173	330.933289	-37.833897	529.396057	450.067352	133.496704	501.806000	339.380981	-59.602406	95.729340	500.135193	57.782269	88.041794	384.092957	-37.915104	1431.424927	430.711761	278.812103	1394.602295	351.078430	134.776077	1385.122803	291.441833	185.813751	1663.996338	439.642517	-121.427681	1157.793579	434.945465	353.261230	1109.362183	320.007690	-130.362228	919.748291	308.699158	112.542725	1118.008545	400.736267	91.468803	1004.363281	-553.350525	140.423981	898.551575	-547.158081	-10.190740
369.165985	2.182678	914.432068	419.747925	161.252609	895.944885	330.865631	-38.465996	529.921448	450.247559	133.298004	501.861053	343.788055	-62.222668	96.757828	500.144073	57.734768	88.014473	384.492004	-37.858395	1431.808228	429.988953	278.957642	1394.322021	350.936920	134.638489	1385.138672	290.829865	186.363632	1663.720215	438.507141	-121.459244	1157.833008	434.335327	352.948944	1108.931885	317.035614	-129.913162	920.721802	308.856567	111.688309	1117.964966	401.122284	91.142532	1004.519958	-553.346313	140.434174	898.548828	-547.156616	-10.175630
369.979401	1.815292	914.579102	420.133087	160.859909	896.016357	330.934753	-39.292233	530.442993	450.555237	133.066772	501.906097	348.101349	-65.119377	97.877945	500.142548	57.719677	87.963295	384.914948	-37.812141	1432.166260	429.292999	279.050140	1394.047119	350.781891	134.483093	1385.155884	290.252197	186.812241	1663.445190	437.424164	-121.460197	1157.875610	433.869781	352.178925	1108.591431	314.191223	-129.443024	921.677246	308.885529	110.910194	1117.921265	401.623444	90.859734	1004.626465	-553.345886	140.443512	898.539612	-547.159912	-10.161868
370.242432	1.242492	914.955200	420.254211	160.377319	896.142395	330.867767	-39.886925	530.981323	450.631470	132.750946	501.948578	352.419434	-68.136604	98.996651	500.043488	57.653900	87.918053	385.283752	-37.783394	1432.470337	428.651001	279.141327	1393.811890	350.611664	134.298065	1385.206787	289.700470	187.198639	1663.241699	436.422546	-121.531120	1157.939331	433.347656	351.857208	1108.127563	311.363800	-128.825272	922.708435	308.902954	110.192497	1117.933716	401.822632	90.484558	1004.862305	-553.349426	140.455872	898.519287	-547.180176	-10.170321
370.633057	0.830608	915.194031	420.445862	160.043625	896.250427	330.636993	-40.412029	531.474731	450.855438	132.457703	502.008514	356.682770	-71.212143	100.188904	500.018250	57.641613	87.930656	385.572357	-37.819195	1432.811157	428.066132	279.196869	1393.607788	350.453613	134.116028	1385.252319	289.155334	187.537064	1663.114258	435.483002	-121.613808	1157.970337	432.797729	351.395477	1107.797485	308.564392	-128.159119	923.732544	308.885284	109.502975	1117.912842	402.076385	90.207703	1005.028870	-553.349060	140.458328	898.520813	-547.184814	-10.152830
371.278076	0.701531	915.403076	420.603821	159.734711	896.329224	330.685730	-41.202747	531.832275	451.140411	132.109833	502.079742	360.919800	-74.441208	101.386177	499.876892	57.547482	87.833755	385.853119	-37.878242	1433.101074	427.539886	279.235962	1393.423340	350.272247	133.916473	1385.270508	288.705872	187.792633	1662.968994	434.664642	-121.635849	1157.985229	432.147247	351.001221	1107.452393	305.798859	-127.380539	924.764038	308.862732	108.829262	1117.909790	402.495575	90.094193	1005.161133	-553.341187	140.454422	898.508423	-547.189270	-10.157666
371.453278	0.180643	915.722839	420.663025	159.295776	896.470093	330.942474	-41.967922	532.253601	451.439087	131.850861	502.147614	365.298035	-77.824821	102.602783	499.865265	57.550724	87.846497	386.038239	-37.932114	1433.320435	426.961700	279.251221	1393.290649	350.078461	133.722519	1385.300415	288.263580	187.990372	1662.917236	433.882233	-121.768684	1158.020142	431.720581	350.563873	1107.233643	303.228302	-126.566376	925.787048	308.878143	108.223984	1117.999634	402.611725	89.724625	1005.380493	-553.330078	140.479630	898.507751	-547.186951	-10.158566
371.572418	-0.309668	915.997009	420.731445	158.794128	896.587585	330.995972	-42.721169	532.662781	451.796875	131.523163	502.166748	369.473419	-81.153725	103.798195	499.801697	57.466862	87.783325	386.146545	-38.008244	1433.549072	426.437958	279.225708	1393.171021	349.859955	133.504898	1385.323364	287.843964	188.131439	1662.914673	433.180725	-122.546265	1158.098755	431.053802	350.345398	1107.068115	300.786987	-125.746407	926.803284	308.827515	107.646484	1118.014893	402.686035	89.334091	1005.566956	-553.354919	140.485779	898.498169	-547.233154	-10.147129
371.601654	-0.812545	916.258728	420.811920	158.409698	896.709656	331.266907	-43.879780	533.036865	452.133698	131.207108	502.252167	373.835754	-84.542717	105.033775	499.777039	57.458801	87.773872	386.238983	-38.117504	1433.734619	425.976288	279.169403	1393.095947	349.658569	133.307175	1385.380127	287.480255	188.212845	1662.944946	432.536438	-122.672760	1158.102173	430.525116	350.065674	1106.959351	298.444916	-124.886650	927.764160	308.618896	107.129272	1117.950562	402.725220	88.971886	1005.751587	-553.353455	140.488556	898.490845	-547.229370	-10.143488
371.640625	-1.257314	916.500793	420.857544	158.035980	896.827209	331.324036	-44.839340	533.339355	452.386078	130.825882	502.324249	377.921173	-87.707710	106.222687	499.604889	57.383823	87.694008	386.251343	-38.217243	1433.937988	425.543121	279.094147	1393.058594	349.432556	133.121613	1385.427002	287.149384	188.198608	1663.025391	431.917725	-122.801453	1158.121704	430.018188	349.787384	1106.825562	296.235687	-124.009300	928.757446	308.490143	106.674515	1117.970703	402.746857	88.640915	1005.924683	-553.369507	140.499847	898.487976	-547.246582	-10.140615
371.612885	-1.641480	916.718262	420.878510	157.680450	896.935852	331.623718	-46.049923	533.645935	452.806824	130.469162	502.424225	382.178131	-91.022713	107.459724	499.572266	57.350807	87.674133	386.225098	-38.356297	1434.140869	425.116302	278.989105	1393.066162	349.207703	132.916718	1385.480103	286.879303	188.148621	1663.130615	431.322418	-122.813202	1158.080200	429.507172	349.516052	1106.744507	293.998291	-123.491295	929.721863	308.324921	106.257217	1117.981689	402.702850	88.346977	1006.082520	-553.372009	140.500031	898.488831	-547.253479	-10.140890
371.587494	-1.983955	916.894531	420.874390	157.316345	897.012390	332.016083	-47.364075	533.879395	453.109039	130.132431	502.535339	386.389862	-94.263016	108.570541	499.481567	57.260288	87.603859	386.147949	-38.493931	1434.264526	424.712433	278.840088	1393.096802	349.001556	132.706528	1385.550293	286.671417	188.040527	1663.276733	430.835510	-122.919891	1158.121948	429.094208	349.182953	1106.716797	292.176239	-122.506393	930.717224	308.095978	105.874100	1117.961304	402.624969	88.075348	1006.204529	-553.351868	140.503616	898.475952	-547.239136	-10.113728
371.499664	-2.247594	917.047180	420.797516	156.955399	897.102844	332.484467	-48.652473	534.063965	453.337982	129.811722	502.633850	390.542236	-97.473114	109.711456	499.459747	57.236843	87.598625	386.003296	-38.677040	1434.377930	424.317902	278.645081	1393.146606	348.795746	132.467026	1385.610229	286.521637	187.859406	1663.438599	430.424286	-123.016586	1158.176392	428.662872	349.021393	1106.767212	290.527008	-121.374786	931.584534	307.908295	105.571609	1117.974976	402.484863	87.825302	1006.323181	-553.353760	140.479080	898.467590	-547.266357	-10.111597
371.394287	-2.541487	917.176331	420.720428	156.579559	897.141357	333.025421	-50.192265	534.152161	453.492371	129.515594	502.696442	394.836884	-100.861862	110.790619	499.416870	57.165298	87.556206	385.862885	-38.860477	1434.479492	423.948761	278.420563	1393.228271	348.575867	132.225433	1385.676636	286.361877	187.648697	1663.639404	430.022614	-123.174728	1158.157837	428.305603	348.865906	1106.865234	288.836792	-120.208069	932.336182	307.685181	105.322617	1117.975952	402.324585	87.572067	1006.402771	-553.350159	140.474609	898.462952	-547.260864	-10.099486
371.215546	-2.860310	917.286194	420.557220	156.258514	897.193298	333.460663	-51.627869	534.243042	453.582428	129.161499	502.776276	398.923309	-103.985680	111.845947	499.384338	57.135723	87.557411	385.647583	-39.096870	1434.566040	423.654572	278.179504	1393.331665	348.329315	131.979645	1385.752319	286.254517	187.393204	1663.890381	429.679596	-123.228600	1158.147705	427.888672	348.717072	1106.982422	287.239014	-119.094589	932.928406	307.434052	105.115517	1118.018799	402.099030	87.304482	1006.481506	-553.348694	140.469193	898.449951	-547.265503	-10.145151
371.043030	-3.151566	917.375366	420.383972	155.956848	897.271240	334.024200	-53.151943	534.281982	453.634674	128.804596	502.827942	403.053345	-107.118713	112.842552	499.355042	57.075909	87.506676	385.382446	-39.336334	1434.663208	423.352570	277.908844	1393.459473	348.083160	131.728577	1385.812378	286.174744	187.092224	1664.151367	429.308716	-123.259026	1158.097046	427.457397	348.668396	1107.168091	285.840057	-118.129501	933.617126	307.156067	104.934448	1118.052979	401.872375	87.032494	1006.565796	-553.325500	140.491623	898.443420	-547.249390	-10.162313
370.846893	-3.483899	917.441467	420.165039	155.630066	897.305298	334.632843	-54.959351	534.268982	453.648285	128.439407	502.889069	407.173859	-110.317863	113.853752	498.998413	57.047966	87.289299	385.106476	-39.650631	1434.738647	423.117004	277.592468	1393.602661	347.806793	131.463760	1385.890381	286.150757	186.759125	1664.433716	428.973297	-123.285667	1158.031616	427.142639	348.552094	1107.369141	284.569824	-117.182487	934.183228	306.892120	104.793083	1118.109741	401.595795	86.744804	1006.615662	-553.306396	140.470245	898.446533	-547.239441	-10.128848
370.602356	-3.776116	917.480408	419.931641	155.361526	897.352234	335.462006	-56.565857	534.256653	453.575531	128.143982	502.928162	411.288940	-113.393280	114.771606	499.256042	56.720764	87.254402	384.771149	-39.995552	1434.758911	422.912933	277.257324	1393.743042	347.536926	131.157425	1385.939331	286.173553	186.368668	1664.713135	428.674500	-123.264038	1157.969971	426.946045	348.292938	1107.542358	283.400024	-116.150932	934.696472	306.674011	104.688660	1118.222656	401.286896	86.479454	1006.661255	-553.336670	140.454025	898.420410	-547.278625	-10.159397
370.314911	-4.089622	917.492432	419.580505	155.014801	897.363037	336.132782	-58.263367	534.219666	453.398010	127.818512	502.924164	415.402802	-116.412277	115.765266	499.392761	56.886452	87.480507	384.418457	-40.364906	1434.753784	422.730530	276.866425	1393.880737	347.270813	130.840408	1386.014648	286.218536	185.911880	1664.981689	428.380035	-123.222038	1157.863403	426.661682	348.141754	1107.750366	282.321625	-115.199982	935.109131	306.369263	104.542534	1118.279541	400.894897	86.177399	1006.674011	-553.301392	140.425278	898.420227	-547.267456	-10.181298
370.010468	-4.342248	917.481201	419.225403	154.671524	897.422668	336.779694	-60.026112	534.147949	453.179718	127.558640	502.992828	419.515686	-119.295502	116.651245	499.272369	56.857201	87.438446	384.057770	-40.810043	1434.707764	422.589569	276.425385	1394.017944	347.003021	130.483154	1386.085327	286.270111	185.460999	1665.280029	428.115784	-123.202538	1157.725342	426.411591	347.981537	1107.935181	281.394958	-114.261261	935.445557	305.945221	104.364304	1118.302246	400.506256	85.862144	1006.703613	-553.282715	140.402863	898.422852	-547.248474	-10.183151
369.720703	-4.715102	917.449768	418.886261	154.345840	897.404785	337.383026	-61.565479	534.024353	452.970123	127.304512	503.040405	423.473877	-121.983246	117.461655	499.301483	56.881359	87.473663	383.645844	-41.233704	1434.657227	422.467377	275.978485	1394.156494	346.751801	130.100540	1386.150757	286.341919	184.971725	1665.568237	427.807434	-123.180511	1157.484863	426.164673	347.784515	1108.111328	280.582245	-113.311226	935.625122	305.609772	104.226639	1118.343140	400.121124	85.525307	1006.681763	-553.270691	140.403961	898.406677	-547.254150	-10.180717
369.414276	-5.128113	917.421692	418.516052	154.027328	897.405823	338.562042	-63.760109	533.923523	452.816711	127.116119	503.075195	427.738525	-124.935905	118.393661	499.317505	56.870014	87.500977	383.240906	-41.758678	1434.553345	422.359528	275.502258	1394.260986	346.462097	129.691895	1386.198975	286.460327	184.422150	1665.858887	427.468628	-123.173607	1157.275757	425.957764	347.523743	1108.291260	279.822998	-112.420250	935.730652	305.215057	104.059456	1118.359619	399.726959	85.154991	1006.671997	-553.246277	140.398621	898.408447	-547.239441	-10.203991
369.070984	-5.518017	917.377930	418.097382	153.597549	897.408386	339.476898	-65.574310	533.764099	452.632324	126.967247	503.075226	431.721283	-127.475327	119.140633	499.294678	56.780388	87.444534	382.850708	-42.309334	1434.432007	422.240784	274.938782	1394.367065	346.152832	129.221664	1386.249512	286.585297	183.848175	1666.131470	427.156494	-123.184586	1157.034058	425.760437	347.251007	1108.495972	279.278687	-111.515800	935.680603	304.778107	103.845840	1118.404907	399.285522	84.740837	1006.655334	-553.225586	140.371368	898.380798	-547.239502	-10.214019
368.724792	-5.849133	917.268433	417.621613	153.166199	897.413269	340.510468	-67.560646	533.637024	452.374908	126.785278	503.073608	435.387665	-129.588257	119.757622	499.391388	56.819126	87.478333	382.454681	-42.885296	1434.295654	422.132935	274.372009	1394.488037	345.892090	128.741272	1386.273804	286.709686	183.255173	1666.405029	426.829803	-123.206802	1156.796021	425.583405	346.897980	1108.694092	278.797058	-110.633270	935.548950	304.372711	103.594620	1118.457520	398.798248	84.324074	1006.611267	-553.192017	140.366699	898.386353	-547.210754	-10.217752
368.341797	-6.282425	917.182312	417.093231	152.843948	897.437927	341.652283	-69.649544	533.480042	452.072601	126.635956	503.117340	439.410675	-132.117722	120.459236	499.409515	56.804768	87.485062	382.043732	-43.533226	1434.169189	422.031464	273.736725	1394.581421	345.634308	128.222046	1386.283936	286.863251	182.636322	1666.665039	426.498108	-123.204308	1156.536987	425.297211	346.605438	1108.873779	278.477142	-109.772751	935.331360	303.969757	103.284363	1118.502441	398.296844	83.889954	1006.589111	-553.176331	140.334244	898.362915	-547.198975	-10.235281
367.968933	-6.670780	917.108215	416.528992	152.553146	897.474731	342.834198	-71.728706	533.346741	451.828217	126.479218	503.141388	443.398041	-134.519836	121.099350	499.452209	56.790142	87.507896	381.654877	-44.199184	1434.042480	421.917023	273.077026	1394.681030	345.383636	127.644661	1386.317993	287.034332	181.986374	1666.909668	426.129456	-123.290451	1156.256470	425.114410	346.111908	1109.006836	278.285797	-108.951889	934.973267	303.511047	102.906029	1118.541992	397.758728	83.503723	1006.579285	-553.177124	140.307068	898.359924	-547.189026	-10.246635
367.629395	-7.050762	916.948364	416.007355	152.192780	897.489075	344.127319	-73.847649	533.116577	451.514099	126.289696	503.205139	447.191376	-136.640213	121.548058	499.463409	56.756145	87.515305	381.235352	-44.940140	1433.910889	421.795319	272.345367	1394.748047	345.120697	126.996246	1386.340454	287.182404	181.308121	1667.157715	425.737213	-123.392487	1155.954224	424.954559	345.508057	1109.133179	278.157104	-108.163658	934.564453	303.039520	102.489243	1118.554443	397.231628	83.060837	1006.519592	-553.122925	140.293747	898.357300	-547.144043	-10.277678
367.245819	-7.525277	916.814880	415.453979	151.731277	897.475220	345.548553	-75.872650	532.923645	451.236023	126.154869	503.251373	450.998871	-138.787689	121.926910	499.462952	56.745274	87.517807	380.871582	-45.709625	1433.770264	421.628693	271.592743	1394.832031	344.875244	126.344696	1386.372803	287.359833	180.573425	1667.373047	425.352997	-123.547485	1155.665405	424.652435	345.033966	1109.303345	278.180359	-107.377731	933.997192	302.558777	102.011047	1118.601929	396.698029	82.543968	1006.454590	-553.101318	140.309525	898.358093	-547.125183	-10.263219
366.801331	-7.951150	916.670349	414.807861	151.285583	897.457397	346.928009	-77.957603	532.664246	450.937714	125.931015	503.253265	454.740814	-140.867737	122.269897	499.463715	56.759026	87.558273	380.501678	-46.521839	1433.606934	421.539673	270.819031	1394.911255	344.641174	125.585007	1386.394775	287.517487	179.845459	1667.558350	424.927094	-123.691681	1155.327026	424.391144	344.291565	1109.424072	278.267609	-106.781311	933.362854	302.098206	101.372643	1118.657959	396.100281	82.054054	1006.381897	-553.071777	140.251953	898.344727	-547.079407	-10.300623
366.431976	-8.477263	916.437988	414.106873	150.701462	897.309998	348.763489	-80.086617	532.346497	450.652985	125.739975	503.267120	458.360443	-142.795456	122.457199	499.478210	56.713512	87.550369	380.186218	-47.423866	1433.459351	421.412750	269.949890	1394.952271	344.398682	124.774178	1386.414673	287.692688	179.086075	1667.716797	424.494263	-123.934105	1154.997681	424.169159	343.438110	1109.519653	278.488861	-106.158676	932.648254	301.600037	100.727287	1118.712524	395.470123	81.489906	1006.197998	-553.042969	140.259232	898.331970	-547.066162	-10.331927
365.544098	-9.376676	916.309021	413.296631	150.130569	897.291992	350.487854	-82.205498	532.109070	450.287933	125.460358	503.298553	462.376404	-145.188721	122.757843	499.470032	56.709808	87.567924	379.879730	-48.326828	1433.307495	421.280121	269.028687	1394.998535	344.171417	123.928505	1386.454590	287.839722	178.291779	1667.877319	424.113464	-124.139099	1154.693237	423.879913	342.492798	1109.602173	278.816864	-105.616806	931.867798	301.018005	99.952194	1118.736572	394.568146	80.678871	1006.135132	-553.011230	140.222504	898.312134	-547.028198	-10.329391
365.014862	-9.799865	916.145691	412.842194	150.119598	897.413330	352.119476	-84.647461	531.762024	450.205383	125.325951	503.367859	465.504395	-146.689072	122.611130	499.639099	56.728680	87.596558	379.545807	-49.313499	1433.112061	421.205200	268.094025	1394.995239	343.973694	123.037476	1386.484985	288.042603	177.434830	1667.990967	423.690125	-124.412033	1154.349609	423.359741	341.825073	1109.666870	279.243073	-105.198143	931.071350	300.606018	99.258308	1118.904907	394.085907	80.255547	1006.134827	-552.979797	140.208694	898.310974	-546.985718	-10.354187
364.461639	-10.480189	915.913879	411.959839	149.300278	897.208740	354.274231	-86.490906	531.323486	449.804382	125.119370	503.374573	468.700378	-148.313629	122.371910	499.649200	56.717731	87.661217	379.255859	-50.357498	1432.942627	421.143646	267.045776	1395.041504	343.732025	122.063858	1386.563843	288.226990	176.544266	1668.113037	423.337219	-124.702637	1154.044067	423.288818	340.611420	1109.904663	279.746124	-104.758949	930.205139	299.824982	98.329582	1118.920288	393.271759	79.537056	1005.918396	-552.947266	140.188644	898.292297	-546.947937	-10.373151
363.918335	-10.834762	915.643188	411.212250	148.949554	897.208862	356.341553	-88.520317	530.917603	449.519348	124.955536	503.412445	471.937805	-150.094025	122.137589	499.632965	56.690548	87.638428	378.955688	-51.485260	1432.776855	421.041687	265.948029	1395.041870	343.519684	121.084015	1386.623413	288.403229	175.640793	1668.234375	422.972046	-125.059288	1153.708130	423.081116	339.514648	1110.006592	280.326996	-104.493774	929.269897	299.181763	97.474220	1119.065308	392.552765	79.046021	1005.800842	-552.930969	140.179733	898.300964	-546.913574	-10.421108
363.473755	-11.229443	915.255066	410.552643	148.574722	897.148071	358.445038	-90.474648	530.347900	449.235229	124.800247	503.485321	474.907440	-151.808868	121.722160	499.670868	56.686481	87.678535	378.653870	-52.623310	1432.603149	421.026917	264.830200	1395.038940	343.289490	120.025459	1386.663696	288.629303	174.683319	1668.302856	422.619080	-125.416710	1153.318970	422.687836	338.538269	1110.064697	280.922028	-104.333565	928.335815	298.553467	96.647530	1119.235596	391.909546	78.492485	1005.597717	-552.888306	140.104523	898.301208	-546.864136	-10.445822
362.623596	-11.886630	915.023743	409.792664	148.169876	897.134521	360.654724	-92.490837	529.823547	448.958771	124.662582	503.509979	477.588043	-153.292969	121.034088	499.684814	56.724339	87.707016	378.352722	-53.816280	1432.381714	420.959229	263.638062	1395.042847	343.066071	118.925537	1386.696167	288.807892	173.683960	1668.398560	422.350769	-125.782761	1152.960938	422.292694	337.526733	1110.196655	281.645599	-104.298645	927.388550	297.747986	95.739273	1119.276978	391.095551	77.812302	1005.490356	-552.883911	140.031723	898.292908	-546.821350	-10.501790
361.921936	-12.419340	914.677307	409.064972	147.818069	897.162231	362.911102	-94.327812	529.225952	448.705292	124.490616	503.548401	480.254517	-154.944214	120.286049	499.659668	56.673748	87.695732	378.032196	-55.070454	1432.140625	420.917908	262.389618	1395.003296	342.811890	117.753929	1386.732666	289.007782	172.632721	1668.458984	422.110443	-126.252365	1152.599243	421.929199	336.468323	1110.275757	282.437195	-104.366646	926.373230	297.011169	94.890182	1119.362915	390.318024	77.148956	1005.355347	-552.859558	139.995300	898.305786	-546.776062	-10.474361
361.211761	-12.872437	914.304504	408.254333	147.462280	897.151978	365.086823	-97.169136	528.698425	448.413574	124.281273	503.618866	482.750153	-156.723785	119.614067	499.714661	56.705303	87.761826	377.715820	-56.392502	1431.866577	420.896698	261.108673	1394.965698	342.545807	116.567680	1386.739746	289.233765	171.523254	1668.526245	421.931274	-126.749245	1152.229980	421.629883	335.306702	1110.358643	283.211517	-104.541641	925.410034	296.225037	94.007957	1119.433838	389.499329	76.536423	1005.186157	-552.817139	139.951218	898.304565	-546.718506	-10.499385
360.401489	-13.445247	913.852051	407.551819	147.209198	897.132751	367.339752	-99.025490	528.043457	448.211700	124.162102	503.691040	484.861694	-158.206070	118.579475	499.895660	56.753384	87.815910	377.375671	-57.769772	1431.608154	420.854675	259.726624	1394.914063	342.290955	115.304146	1386.751221	289.481018	170.379608	1668.571411	421.814606	-127.343071	1151.825317	421.162323	334.361603	1110.441406	284.135223	-104.879684	924.386536	295.562653	93.186707	1119.547729	388.669739	75.858063	1004.978088	-552.802979	139.938995	898.298096	-546.671753	-10.543804
359.583344	-13.912260	913.423279	406.746735	146.792786	897.145813	369.518188	-100.522850	527.252136	447.855438	124.020493	503.730682	486.711304	-159.749786	117.408966	499.949066	56.743065	87.860138	377.046448	-59.155487	1431.362183	420.834076	258.285248	1394.802734	342.048676	114.016853	1386.745850	289.730438	169.179626	1668.613037	421.708008	-127.979729	1151.436035	420.764221	333.247681	1110.463745	285.037903	-105.279900	923.374451	294.593292	92.382492	1119.756226	387.813019	75.155441	1004.795532	-552.726074	140.163528	898.314880	-546.590088	-10.553179
358.718872	-14.414045	912.930481	405.949921	146.564102	897.138489	371.915192	-101.682800	526.490479	447.487946	123.809029	503.812225	488.278351	-161.280518	116.081635	499.969360	56.707748	87.871803	376.682251	-60.638504	1431.043579	420.795105	256.726257	1394.609009	341.798157	112.672417	1386.733398	290.021820	167.886169	1668.625977	421.667877	-128.650970	1151.067627	420.348633	332.341339	1110.434937	286.060547	-105.857574	922.363831	293.777222	91.618546	1119.761475	386.921936	74.493881	1004.573853	-552.613464	140.569275	898.352112	-546.523132	-10.526612
357.762390	-14.796108	912.416870	404.963531	146.349426	897.184204	374.078247	-102.737625	525.646301	447.096924	123.612381	503.904999	489.587982	-162.717224	114.642502	499.994263	56.715137	87.906822	376.313141	-62.138985	1430.738037	420.742371	255.105042	1394.382446	341.565918	111.261909	1386.721069	290.316711	166.573441	1668.646118	421.639923	-129.504318	1150.630615	420.102478	331.247803	1110.393799	287.058228	-106.467026	921.387085	292.993958	90.864067	1119.891479	385.913544	73.855736	1004.369690	-552.545959	140.545563	898.343994	-546.461975	-10.533705
356.846375	-15.341179	911.906372	404.069061	145.905151	897.181885	376.342102	-103.485962	524.724670	446.776306	123.457481	503.943604	490.529602	-163.994583	113.011314	500.091125	56.785164	87.957191	375.966278	-63.690487	1430.419800	420.675323	253.440399	1394.088989	341.340179	109.825272	1386.656860	290.639648	165.175674	1668.615112	421.738708	-130.350449	1150.212158	419.941284	330.079010	1110.291260	288.077606	-107.254967	920.318237	291.927826	90.161331	1119.879028	384.952789	73.060326	1004.139771	-552.513000	140.497940	898.335999	-546.390625	-10.591741
355.740356	-15.501742	911.282166	402.466522	146.291321	897.155945	378.570129	-104.237885	523.875061	446.021484	123.173355	504.107666	491.249695	-165.222122	111.324425	499.900787	56.746819	87.967278	375.570374	-65.313309	1430.053101	420.554230	251.740234	1393.811890	341.080536	108.289726	1386.577637	290.979767	163.698029	1668.567627	421.786133	-131.363510	1149.805176	419.990326	328.933441	1110.075928	289.069031	-108.018707	919.340027	290.952209	89.621307	1119.929443	383.572266	72.802490	1003.844116	-552.467590	140.485062	898.332825	-546.331787	-10.603189
354.728149	-16.117235	910.741577	401.380371	146.022842	897.041199	381.110199	-105.031288	523.004150	445.539917	123.024025	504.174957	492.483307	-166.873077	109.804306	499.919098	56.740162	87.992821	375.236298	-66.979828	1429.665771	420.419495	250.024750	1393.489868	340.826508	106.738205	1386.525635	291.358032	162.152023	1668.519043	421.841797	-132.488678	1149.355225	420.005219	327.721130	1109.867676	290.158264	-108.977669	918.299377	289.721985	89.190849	1119.903442	382.476715	72.100182	1003.537537	-552.405090	140.465759	898.324280	-546.269470	-10.622890
353.729462	-16.709665	910.097046	400.438690	145.603439	896.981750	383.407532	-105.852745	522.028870	445.143250	122.957832	504.216125	492.547577	-167.784943	107.845901	500.037018	56.746132	88.025574	374.878998	-68.663239	1429.273315	420.291595	248.252594	1393.103027	340.543243	105.096054	1386.448242	291.727661	160.547058	1668.448730	421.926361	-133.729752	1148.867798	420.245880	326.333344	1109.659668	291.131073	-110.062416	917.299133	288.311554	88.888969	1119.923340	381.452087	71.243721	1003.212463	-552.350159	140.452667	898.324158	-546.198181	-10.621735
352.692444	-17.429537	909.403625	399.424500	144.957474	896.875366	385.673615	-106.610130	521.068787	444.528046	122.760139	504.195923	492.794159	-168.687164	106.029465	500.010376	56.723778	88.067009	374.493561	-70.542259	1428.851196	420.099213	246.385559	1392.770142	340.269379	103.442680	1386.348999	292.120392	158.871063	1668.388672	422.165161	-135.122681	1148.411255	420.572205	325.026245	1109.395752	292.107422	-111.325928	916.399597	286.700745	88.842445	1119.758423	380.380676	70.211914	1002.837708	-552.276123	140.424988	898.329529	-546.119324	-10.654971
351.720215	-18.106813	908.700745	398.465057	144.410080	896.864197	388.134552	-107.352142	520.230164	444.043976	122.680435	504.200653	492.885437	-169.582901	104.166153	500.035706	56.722996	88.106323	374.208191	-72.384178	1428.413696	419.925171	244.528900	1392.359741	340.012878	101.636223	1386.275513	292.519714	157.103989	1668.314209	422.238434	-136.581116	1147.921875	421.062622	323.669983	1109.162964	293.065125	-112.642273	915.427917	284.799225	88.929260	1119.513672	379.352753	69.189667	1002.509033	-552.201904	140.427353	898.338989	-546.037354	-10.667534
350.760254	-18.841764	908.037537	397.473022	143.761948	896.824402	390.477142	-108.299797	519.428162	443.493408	122.498611	504.168396	493.005646	-170.253403	102.368042	499.994446	56.735344	88.145241	373.848816	-74.420708	1428.013306	419.806305	242.542191	1391.975220	339.714752	99.749771	1386.201294	292.935425	155.254395	1668.275146	422.266357	-138.056458	1147.478882	421.706635	322.332153	1108.903931	293.962921	-114.133682	914.416138	282.712616	89.174248	1119.056152	378.337463	68.126328	1002.181030	-552.133667	140.418335	898.333923	-545.964661	-10.675896
349.809204	-19.586258	907.314941	396.399902	143.073105	896.790222	392.671844	-109.148155	518.577576	442.860687	122.262344	504.101990	493.006195	-170.722946	100.617172	500.061401	56.788868	88.219566	373.672241	-76.354073	1427.546875	419.563324	240.555847	1391.548218	339.409119	97.860779	1386.147461	293.340668	153.361313	1668.228760	422.302338	-139.654449	1147.001465	422.593719	320.886719	1108.671387	294.846130	-115.698830	913.473022	280.510773	89.705376	1118.540894	377.257141	67.009819	1001.827454	-552.070313	140.368988	898.327698	-545.881409	-10.709737
348.818573	-20.461088	906.645325	395.267029	142.306534	896.769348	394.812897	-110.143074	517.765381	441.944733	121.580688	503.935669	493.270721	-170.947861	99.024734	499.785645	56.678913	88.141640	373.453369	-78.473839	1427.135864	419.397827	238.531509	1391.193359	339.097565	95.852997	1386.124390	293.749756	151.367874	1668.185791	422.279480	-141.368805	1146.463135	423.638702	319.546234	1108.442505	295.684784	-117.456917	912.510681	278.213989	90.608833	1117.911621	376.149414	65.806023	1001.503540	-551.991699	140.336334	898.316406	-545.789368	-10.713552
347.819977	-21.288868	905.986450	394.078949	141.619324	896.782837	396.973480	-110.881241	516.993530	441.381866	121.284935	503.949646	493.551636	-170.962326	97.558807	499.808777	56.673298	88.168205	373.271149	-80.592064	1426.676270	419.189178	236.441391	1390.777710	338.754089	93.781090	1386.083618	294.170837	149.296539	1668.178223	422.267303	-143.085159	1146.062866	424.829651	318.254028	1108.257202	296.503510	-119.296555	911.596375	275.770569	91.813347	1117.124146	375.030212	64.645645	1001.200806	-551.941833	140.355347	898.328979	-545.743713	-10.721300
346.927979	-22.207369	905.261719	392.919983	140.835876	896.751831	398.783295	-111.925896	516.239807	440.674469	121.037415	503.890564	494.273315	-171.033752	96.280197	499.709778	56.607620	88.180511	373.089203	-82.787369	1426.229492	418.893433	234.344727	1390.426270	338.394836	91.659027	1385.952026	294.585907	147.141418	1668.149658	422.242645	-144.977753	1145.638794	426.162781	317.005005	1108.077148	297.314484	-121.259781	910.695984	273.090759	93.358658	1116.062500	373.949890	63.389458	1000.842529	-551.880554	140.341705	898.320679	-545.660461	-10.733062
346.014862	-23.091558	904.630920	391.768433	140.052414	896.823975	400.527649	-112.771721	515.542908	440.000793	120.657494	503.927124	494.395630	-170.431717	94.908165	499.657410	56.601456	88.205887	372.837616	-84.989708	1425.843750	418.585052	232.260513	1390.072632	338.024353	89.496246	1385.805054	294.988922	144.899765	1668.146240	422.165466	-146.900085	1145.200806	427.611115	315.865021	1107.928467	298.019379	-123.374069	909.835510	270.676300	95.084251	1115.089600	372.924561	62.127659	1000.579529	-551.807190	140.289413	898.314148	-545.587463	-10.796410
344.997803	-24.173965	904.149841	390.701660	139.130524	897.044312	401.964630	-113.720039	514.893860	439.451172	120.306053	503.913055	494.801636	-169.929993	93.756012	499.772308	56.601124	88.251358	372.598541	-87.320374	1425.484619	418.269104	230.198792	1389.699707	337.636017	87.317085	1385.635864	295.403931	142.569855	1668.188477	421.889862	-148.938538	1144.722290	429.288788	314.748138	1107.739624	298.782928	-125.624214	909.011719	268.210266	97.147896	1114.100464	371.931244	60.681244	1000.462402	-551.741028	140.249130	898.306580	-545.518799	-10.781584
344.236816	-25.068316	903.542542	389.503571	138.238205	897.078674	404.229004	-114.750214	514.519287	438.693359	119.876045	503.910339	495.444061	-169.553299	92.788979	499.755463	56.568233	88.268921	372.403137	-89.592491	1425.118042	417.952301	228.084061	1389.402832	337.234222	85.104866	1385.418091	295.802094	140.165497	1668.263062	421.754547	-151.111725	1144.406860	431.096436	313.751404	1107.608032	299.419891	-127.880295	908.250732	265.837219	99.408379	1113.084229	370.875000	59.428215	1000.189941	-551.682068	140.242920	898.323608	-545.450806	-10.809195
343.388245	-26.212429	903.033997	388.337524	137.250610	897.079590	405.664520	-115.697250	513.986145	437.987701	119.479324	503.961273	495.832214	-169.100525	91.839615	499.769226	56.558044	88.347137	372.304352	-91.856895	1424.734741	417.560760	226.004562	1389.093872	336.829529	82.843781	1385.236816	296.189606	137.695435	1668.371338	421.589020	-153.360336	1144.052979	432.992554	312.932037	1107.565308	300.046692	-130.272217	907.518372	263.581207	101.982117	1111.926147	369.856567	58.059471	999.944702	-551.647095	140.197250	898.312439	-545.389465	-10.839293
342.535156	-27.567715	902.732361	387.048798	136.226456	897.119934	407.297821	-116.432076	513.654846	437.165833	118.912758	503.992218	496.197205	-168.598969	90.955154	499.767273	56.551846	88.381210	372.166199	-94.200264	1424.429810	417.169922	223.815781	1388.901123	336.411591	80.535133	1385.135254	296.570587	135.148682	1668.531860	421.489349	-155.666580	1143.764648	435.024261	312.250427	1107.652222	300.623383	-132.789047	906.870239	261.446136	104.702171	1110.904419	368.833923	56.653687	999.817383	-551.574890	140.201187	898.310486	-545.327148	-10.870168
341.619293	-28.818630	902.428223	385.749115	135.163803	897.221130	408.307098	-117.045418	513.242859	436.429504	118.334511	504.062714	496.267365	-168.086166	90.275963	499.766144	56.512810	88.436157	372.123962	-96.549866	1424.207153	416.771912	221.654510	1388.809814	336.065186	78.177940	1385.039673	296.939087	132.522018	1668.755737	421.313141	-158.104416	1143.427979	437.104370	311.521667	1107.809570	301.137512	-135.417816	906.228088	259.345734	107.796326	1110.112549	367.765808	55.246227	999.719849	-551.528870	140.149200	898.292114	-545.261780	-10.906678
340.782837	-30.188229	902.080688	384.579315	133.965836	897.290955	409.331818	-117.660950	512.918091	435.559326	117.716682	504.124603	496.915710	-167.988525	89.751793	499.766327	56.443829	88.476387	372.077271	-98.931366	1423.931030	416.417572	219.397919	1388.832153	335.637726	75.797035	1385.024536	297.290405	129.826828	1669.007813	421.249847	-160.411194	1143.243530	439.409576	311.122925	1108.238159	301.683899	-138.182739	905.626587	257.909882	110.741730	1108.885132	366.742859	53.720024	999.586548	-551.482605	140.085648	898.293579	-545.199524	-10.935092
339.976929	-31.709724	901.963074	383.393372	132.828979	897.418762	410.179382	-118.362259	512.754700	434.937408	117.103760	504.221954	496.851440	-167.459518	89.114067	499.882263	56.416759	88.560959	372.030640	-101.378929	1423.737305	415.946350	217.139206	1388.975952	335.199036	73.374626	1385.053711	297.607330	127.051216	1669.316895	421.123657	-162.712677	1143.043579	441.731506	310.877380	1108.866089	301.921722	-141.050247	905.263306	256.482300	113.941895	1107.780518	365.824951	52.226357	999.591309	-551.438416	140.070236	898.289490	-545.135315	-10.977304
339.343689	-32.707458	901.578186	382.374969	131.902161	897.603271	410.616425	-118.862923	512.429443	434.242340	116.392845	504.300507	496.986542	-167.230743	88.695679	499.937531	56.354527	88.631386	372.095367	-103.748604	1423.560181	415.409302	214.842209	1389.198975	334.803802	70.915367	1385.151855	297.924561	124.214607	1669.656738	421.072235	-165.086243	1142.843140	444.216888	310.645447	1109.729004	302.214447	-144.012039	904.875244	255.348053	117.297318	1106.813232	364.966309	50.936241	999.497375	-551.385620	140.027100	898.294434	-545.072449	-11.031096
338.633698	-33.787624	901.294128	381.337555	131.054550	897.841248	411.061768	-119.273598	512.211670	433.541626	115.485306	504.368774	497.131714	-167.183517	88.320778	499.951172	56.242493	88.656387	372.192322	-106.155083	1423.412964	414.850891	212.498032	1389.514160	334.344208	68.440529	1385.320435	298.223022	121.331207	1670.074585	421.119659	-167.378586	1142.669922	446.845917	310.394531	1110.767334	302.457428	-147.022369	904.600098	254.510437	120.888977	1105.724365	364.061188	49.670475	999.479187	-551.351746	139.997772	898.284241	-545.023010	-11.032451
337.435547	-35.805489	901.294312	380.033600	129.679474	897.926208	411.168030	-120.072563	512.225098	432.868805	114.858879	504.538208	497.584320	-167.550262	88.240654	500.018829	56.189594	88.757393	372.326782	-108.598198	1423.312378	414.226990	210.113708	1389.958130	333.896088	65.930435	1385.481323	298.489319	118.401909	1670.529541	421.152100	-169.645767	1142.550903	449.671814	310.631165	1112.007324	302.605072	-150.107269	904.357422	254.301926	124.468666	1105.333740	362.854401	47.909992	999.520630	-551.295288	139.961929	898.284363	-544.936523	-11.113460
336.794922	-37.940258	901.245300	378.716431	126.585060	897.383423	411.338684	-120.934113	512.400208	431.715576	113.703941	504.414215	497.671295	-167.731094	88.106644	499.787689	56.052120	88.768463	372.500397	-111.042542	1423.251953	413.521851	207.755554	1390.488647	333.477905	63.474136	1385.696289	298.727386	115.408073	1671.014771	421.177765	-171.989532	1142.416870	452.589600	310.665161	1113.494995	302.733032	-153.206116	904.204834	254.197891	128.236313	1104.759644	361.728302	45.655365	999.226563	-551.259949	139.935669	898.282959	-544.895386	-11.155687
336.007233	-39.655041	901.244019	377.664856	124.962875	897.501404	411.293427	-121.807144	512.504456	430.815063	112.550385	504.328094	497.644623	-167.899155	87.987236	499.573639	55.911282	88.820854	372.690521	-113.495064	1423.223267	412.738281	205.388184	1391.058228	332.993408	60.974777	1385.967407	298.978882	112.348404	1671.550171	421.258484	-174.269562	1142.347412	455.756317	310.923950	1115.030029	302.829163	-156.357925	904.073425	254.741028	131.957397	1104.891113	360.798218	43.922821	999.286133	-551.206970	139.886841	898.284912	-544.829041	-11.207274
335.117310	-41.432186	901.369202	376.422119	123.161530	897.574097	411.016602	-123.005844	512.560913	430.010773	111.473091	504.355774	497.247620	-167.817291	87.877563	499.439911	55.757362	88.876259	372.897369	-115.927895	1423.168457	411.883301	203.075516	1391.644165	332.474854	58.439594	1386.302246	299.182251	109.241463	1672.115479	421.458099	-176.366272	1142.275879	459.075684	311.302551	1116.860352	302.898773	-159.540054	903.985413	255.647079	135.553146	1105.086914	359.717316	42.177773	999.385071	-551.180603	139.887466	898.310425	-544.768799	-11.227055
334.346710	-43.514622	901.493408	375.148499	120.217201	897.370789	411.103088	-124.102737	512.829590	429.073700	110.224403	504.266357	497.608276	-168.381531	87.930405	499.200317	55.608013	88.941910	373.111389	-118.364761	1423.113281	410.935516	200.818039	1392.252075	331.998932	55.930679	1386.573486	299.363129	106.092987	1672.676514	421.649811	-178.542267	1142.234863	462.606537	311.678864	1118.840942	302.929626	-162.756088	903.953247	256.962280	139.047882	1105.499756	358.565247	39.915707	999.346924	-551.118774	139.838516	898.319031	-544.710693	-11.267745
333.539063	-45.114048	901.531128	374.059357	119.024170	897.722839	410.460449	-125.387512	512.841370	428.614258	109.203056	504.445190	497.480621	-168.604248	87.957359	499.191071	55.462685	89.003708	373.354706	-120.822533	1423.075806	409.957642	198.577545	1392.937500	331.447327	53.438194	1386.883545	299.531219	102.905083	1673.267090	421.857971	-180.766205	1142.173218	466.244812	312.304199	1120.974609	302.938263	-165.979553	903.929016	258.619110	142.441757	1105.993042	357.576935	38.340752	999.546021	-551.074707	139.794434	898.323669	-544.648071	-11.358653
332.932404	-46.579136	901.578796	373.115997	117.728470	898.018005	410.312866	-126.517715	512.937988	428.171143	108.042847	504.678802	497.115479	-168.636032	87.848900	499.130249	55.324585	89.043877	373.678253	-123.203781	1423.036011	408.934052	196.339798	1393.647705	330.881531	50.920734	1387.197388	299.679565	99.678970	1673.863403	422.111145	-182.942276	1142.043091	470.083527	313.224152	1123.367432	302.887177	-169.182434	903.934326	260.700378	145.748703	1106.707031	356.783997	36.820625	999.719910	-551.047913	139.713425	898.322021	-544.585388	-11.412510
332.279938	-48.431236	901.678833	372.121063	115.891937	898.112183	410.592987	-126.222801	512.782410	427.827698	107.034996	504.773071	496.921844	-168.809784	87.681587	499.088470	55.162300	89.088318	373.991791	-125.549950	1422.973511	407.906799	194.142715	1394.419434	330.316986	48.461548	1387.494751	299.820007	96.414749	1674.478149	422.425201	-185.132996	1141.922607	473.999725	314.002075	1125.967529	302.808167	-172.422943	903.928955	263.158417	149.125870	1107.701172	355.896362	35.003128	999.819092	-550.993469	139.676987	898.340881	-544.541443	-11.450922
331.489441	-50.181499	901.777588	371.080017	114.310913	898.369629	410.175110	-127.339287	512.744141	427.416351	105.836517	504.928314	496.822845	-169.023010	87.703949	499.042908	55.027988	89.139580	374.198273	-127.939476	1422.854980	406.882813	191.921585	1395.241699	329.704407	46.017681	1387.773193	299.937622	93.122185	1675.096069	422.736420	-187.285461	1141.760986	478.145844	314.706268	1128.748291	302.737915	-175.633881	903.897400	265.855927	152.080536	1108.759644	354.957794	33.250912	999.999084	-550.934692	139.636932	898.344543	-544.480042	-11.562248
330.815979	-52.039570	901.895325	370.125580	112.674828	898.566956	409.882904	-128.572708	512.774292	426.985016	104.743813	505.142822	497.103210	-169.474472	87.817886	499.044586	54.902374	89.189003	374.312714	-130.282578	1422.642700	405.855164	189.675919	1396.084717	329.134827	43.561451	1388.020874	300.012390	89.809135	1675.684082	423.056732	-189.488541	1141.569946	482.286560	315.416077	1131.720215	302.671204	-178.849609	903.876343	268.800415	154.681458	1109.948853	354.115234	31.467096	1000.158081	-550.884033	139.569061	898.358704	-544.414795	-11.628023
330.085480	-53.947086	901.940125	369.064514	110.967911	898.712097	409.590881	-129.709351	512.809204	426.578125	103.555122	505.318420	496.759216	-169.368073	87.750954	498.943909	54.755898	89.230598	374.493896	-132.595291	1422.469360	404.806061	187.437363	1396.973389	328.512787	41.187672	1388.271606	300.068024	86.479118	1676.269409	423.401459	-191.692703	1141.396606	486.530640	315.973694	1134.887939	302.576263	-182.043228	903.837097	272.261597	157.415955	1111.476563	353.169159	29.616896	1000.255371	-550.839844	139.521439	898.363220	-544.369690	-11.699076
329.373352	-55.807579	901.939575	368.047852	109.179901	898.828491	409.164551	-130.715210	512.693298	426.243134	102.364891	505.461487	496.666412	-169.474991	87.706497	498.962677	54.642399	89.259407	374.648926	-134.877014	1422.264648	403.788666	185.188049	1397.878662	327.784546	38.803539	1388.569092	300.100098	83.122063	1676.819458	423.749329	-193.830078	1141.132324	490.934021	316.460205	1138.251709	302.451019	-185.252029	903.765808	276.189911	159.810455	1113.121948	352.231689	27.745159	1000.316406	-550.773010	139.458008	898.384949	-544.306946	-11.748922
328.705902	-57.740860	901.938782	367.107086	107.436584	898.925171	408.818481	-131.829391	512.594910	425.934814	101.165321	505.552551	496.912964	-169.778015	87.724495	498.937958	54.479313	89.278572	374.744263	-137.135010	1421.968628	402.727722	182.960312	1398.783081	327.141937	36.469341	1388.755859	300.099884	79.787857	1677.315063	424.031708	-196.044067	1140.877808	495.477356	316.986847	1141.776123	302.307251	-188.382172	903.647705	280.144531	161.638794	1114.776978	351.380035	25.863583	1000.366455	-550.744080	139.407043	898.385376	-544.275208	-11.860620
328.011322	-59.813660	901.902954	365.858765	105.421585	898.719666	408.508911	-132.771118	512.596313	425.300873	99.972191	505.689911	496.899628	-169.885132	87.657310	498.673035	54.217884	89.294472	374.775391	-139.388351	1421.652710	401.694702	180.678070	1399.725952	326.452240	34.107830	1388.900269	300.132782	76.429161	1677.794434	424.329163	-198.211639	1140.539795	500.033386	317.428619	1145.532227	302.142944	-191.554413	903.530457	284.371063	163.180283	1116.560425	350.274200	23.964411	1000.248840	-550.694397	139.348816	898.388123	-544.226624	-11.924498
327.423157	-61.721554	901.811768	364.796539	103.535889	898.708191	408.199188	-133.902252	512.487488	424.740509	98.758636	505.797394	496.876251	-169.992737	87.593903	498.522675	53.997704	89.347687	374.796997	-141.579849	1421.359009	400.642761	178.390381	1400.623779	325.766663	31.820808	1389.017700	300.118256	73.061478	1678.246826	424.586945	-200.484238	1140.255127	504.665283	317.645996	1149.468384	302.081024	-194.706360	903.389465	288.907318	164.348480	1118.339722	349.342255	22.053045	1000.201172	-550.632202	139.278107	898.402527	-544.159119	-11.983038
326.860840	-63.662060	901.660767	363.997772	101.729431	898.675049	407.859222	-134.766083	512.334961	424.448944	97.645569	505.874451	496.837708	-170.094193	87.495483	498.536407	53.817425	89.401794	374.787262	-143.767975	1421.058716	399.676270	176.061996	1401.541626	325.235352	29.544140	1389.002563	300.036346	69.731949	1678.698486	424.902069	-202.647095	1139.960449	509.355438	317.734741	1153.487427	302.068848	-197.773697	903.156433	293.558014	165.112228	1120.015503	348.523804	20.143116	1000.113831	-550.579346	139.221390	898.410706	-544.123657	-12.039504
326.280914	-65.676636	901.548035	363.062592	99.854797	898.681946	407.595459	-135.750092	512.179077	423.967438	96.466148	505.917816	496.826263	-170.203323	87.402161	498.457123	53.623505	89.439331	374.774719	-146.047012	1420.685913	398.747803	173.676376	1402.480225	324.577545	27.228567	1389.033325	299.962402	66.407753	1679.106812	425.178284	-204.851273	1139.651367	513.993164	317.586700	1157.514771	302.046570	-200.800690	902.891663	298.230743	165.683014	1121.751831	347.666443	18.154217	1000.064453	-550.516846	139.182297	898.431580	-544.068176	-12.056167
325.624329	-67.579102	901.457214	362.188019	98.526955	898.762024	407.386871	-136.515884	512.121582	423.579559	95.431892	506.148315	496.768738	-170.275894	87.284256	498.459778	53.468643	89.493935	374.635071	-148.306000	1420.232666	397.912384	171.277405	1403.394165	323.898926	24.933701	1389.107422	299.895142	63.060474	1679.500244	425.348785	-207.057129	1139.241333	518.589417	317.293213	1161.539917	302.042114	-203.821640	902.615356	303.078796	166.244125	1123.431030	346.828186	16.452539	1000.062134	-550.484802	139.120010	898.432129	-544.041809	-12.097838
325.089996	-69.647598	901.321350	361.454803	96.224319	898.744690	407.172150	-137.489807	512.044006	423.039581	94.338181	506.108429	496.752167	-170.365906	87.220741	498.359222	53.329742	89.545753	374.545380	-150.527435	1419.804688	397.114380	168.941864	1404.287720	323.106842	22.604086	1389.257813	299.760406	59.759037	1679.907227	425.554260	-208.839813	1138.602539	523.131348	316.585205	1165.495605	302.050262	-206.769608	902.281738	307.721436	166.467422	1125.090942	346.070435	14.227667	999.989502	-550.426819	139.073486	898.439453	-543.994629	-12.160128
324.569458	-71.644829	901.228882	360.704834	93.965088	898.757324	407.155396	-138.413696	512.026428	422.540680	93.343948	506.102386	496.778137	-170.468582	87.131866	498.244568	53.191654	89.568268	374.326202	-152.790176	1419.380737	396.301392	166.619873	1405.128662	322.440948	20.350897	1389.282715	299.628235	56.425251	1680.279785	425.573212	-210.682022	1138.112061	527.591309	315.752258	1169.399536	302.006866	-209.682953	901.887268	312.149902	166.670395	1126.588013	345.312622	12.068164	999.953186	-550.380798	138.998764	898.445984	-543.963074	-12.235869
323.987183	-73.553551	901.115356	359.716217	92.244980	898.800781	407.198425	-139.391953	511.962616	421.920898	92.335899	506.155457	496.740662	-170.516907	87.041931	498.184143	53.058975	89.633026	374.046722	-155.046173	1418.965942	395.520508	164.300797	1405.910034	321.797943	18.110395	1389.296997	299.441162	53.103050	1680.633789	425.554535	-212.786591	1137.614868	531.969666	314.561829	1173.203735	302.010956	-212.503250	901.478088	316.474243	166.732742	1128.058594	344.428070	10.186028	999.921326	-550.313110	138.926590	898.443237	-543.901611	-12.307196
323.489166	-75.602325	901.069824	358.999390	90.196556	898.806030	407.389282	-140.546432	512.022095	421.408386	91.297211	506.138733	496.737915	-170.584167	86.957451	498.179474	52.941139	89.666199	373.691284	-157.338837	1418.463501	394.813080	162.040237	1406.689941	321.345917	15.906242	1389.237549	299.218903	49.817299	1680.984741	425.655121	-215.157959	1137.303955	536.220947	313.103546	1176.878174	302.049469	-215.311508	901.039307	320.666809	166.715088	1129.534424	343.701721	8.135695	999.904236	-550.251892	138.867371	898.444763	-543.880676	-12.367277
322.980927	-77.617256	901.042847	358.060303	88.094521	898.660461	407.603027	-141.607895	512.089783	420.813873	90.307632	506.184906	496.706116	-170.666718	86.857857	498.121674	52.781242	89.706802	373.343750	-159.586426	1417.982300	394.163879	159.793945	1407.436157	320.724426	13.722852	1389.256714	298.941986	46.573090	1681.343384	425.876190	-217.497711	1136.962524	540.289001	311.368500	1180.453003	302.136658	-218.047409	900.530212	324.604523	166.132980	1130.685913	342.825012	6.188030	999.820618	-550.213135	138.822678	898.464661	-543.863892	-12.415804
322.480652	-79.477104	901.022156	357.279755	86.212090	898.716309	407.978607	-142.635529	512.242065	420.220215	89.325005	506.175995	496.750092	-170.777466	86.723145	498.037567	52.614845	89.762344	372.925842	-161.817276	1417.498169	393.586060	157.537521	1408.134399	320.125977	11.568282	1389.311035	298.644714	43.255451	1681.671387	425.837372	-219.585678	1136.460083	544.257263	309.483063	1183.942017	302.153229	-220.727814	899.999084	328.439545	165.419556	1131.681519	342.073700	4.298079	999.840820	-550.167603	138.742584	898.479370	-543.828186	-12.488381
322.051544	-81.490471	901.033508	356.628235	84.338814	898.727661	408.735229	-144.035431	512.547424	419.759796	88.353645	506.247192	496.976349	-171.111450	86.700195	498.060364	52.495735	89.837944	372.556091	-163.986877	1417.078125	393.066833	155.249588	1408.796875	319.374939	9.383541	1389.476685	298.310730	39.943134	1681.975098	425.771454	-221.440063	1135.956909	547.948730	307.377411	1187.272705	302.222046	-223.302383	899.466919	332.167694	164.420547	1132.564697	341.420105	2.380574	999.854370	-550.116821	138.689636	898.498535	-543.796631	-12.568529
321.577271	-83.283287	901.029053	355.916382	82.561783	898.777466	408.993073	-145.097488	512.568359	419.475037	87.718147	506.326416	496.899017	-171.181580	86.573380	498.192932	52.385891	89.971878	372.064117	-166.214981	1416.613159	392.512787	152.964493	1409.474854	318.931854	7.256848	1389.402588	297.979950	36.629036	1682.243408	425.671661	-223.381454	1135.446533	551.439636	305.085541	1190.542969	302.336639	-225.888580	898.920166	335.837921	163.098953	1133.295776	340.699371	0.592268	999.879639	-550.069275	138.633408	898.502930	-543.773865	-12.635690
321.124878	-85.091644	900.967224	355.247742	80.930779	898.798645	409.248566	-146.117661	512.636475	419.158051	87.195602	506.461090	496.895416	-171.384399	86.460388	498.303558	52.278439	90.085495	371.638916	-168.390244	1416.181519	392.099396	150.688126	1410.109741	318.234741	5.086887	1389.527344	297.576538	33.348736	1682.555908	425.521118	-225.299850	1135.032227	554.746033	302.618134	1193.576416	302.493103	-228.385071	898.364563	339.406036	161.451309	1133.939453	340.101563	-1.168162	999.860413	-549.860413	138.552460	898.412842	-543.735474	-12.745484
320.767700	-86.745750	900.950073	354.567444	79.513489	898.869629	409.433685	-147.233063	512.636536	418.723083	86.195038	506.614319	496.906860	-171.568222	86.323280	498.207489	52.118141	90.130005	371.131592	-170.564423	1415.714111	391.669250	148.356445	1410.687012	317.645752	2.982730	1389.535400	297.136475	29.814289	1682.794434	425.199524	-227.200668	1134.742554	557.940918	300.092255	1196.582275	302.639130	-230.857117	897.829651	342.936493	159.339752	1134.493286	339.501770	-2.737973	999.889160	-549.942383	137.755249	898.363586	-543.785217	-12.905814
320.573090	-88.613380	900.914185	354.332001	77.454140	898.837036	409.659363	-148.300812	512.682190	418.281342	84.801369	506.488953	496.892731	-171.730637	86.140228	498.066589	51.953823	90.154648	370.661072	-172.748062	1415.360352	391.211792	146.038773	1411.242432	317.114746	0.831675	1389.524170	296.689728	26.494595	1683.035400	424.914581	-229.176056	1134.381714	560.889160	297.326111	1199.300293	302.828308	-233.219101	897.268188	346.347595	156.897827	1134.964355	339.139099	-4.671908	999.857300	-549.924988	138.409912	898.540894	-543.727661	-12.969027
320.294891	-90.332001	900.838501	354.004150	75.870667	898.823486	409.908752	-149.290817	512.647095	418.381287	84.806953	506.716125	496.966095	-171.934952	85.999352	498.376282	51.920906	90.363358	370.231354	-174.913666	1414.983521	390.819366	143.759995	1411.770142	316.511658	-1.231270	1389.497437	296.245819	23.150816	1683.295044	424.578949	-229.202667	1133.722046	563.600708	294.380432	1201.728394	302.881989	-235.533295	896.579102	349.608490	154.084366	1135.328979	338.709595	-6.334888	999.814819	-549.855957	138.327271	898.546875	-543.681396	-13.036184
320.172913	-91.995232	900.725525	353.761169	74.343315	898.823853	409.946045	-150.194153	512.547974	418.126465	83.928360	506.817322	496.925110	-172.075745	85.832832	498.411438	51.793461	90.394768	369.754395	-177.047119	1414.678711	390.405670	141.515778	1412.223022	315.969971	-3.311372	1389.449585	295.793671	19.989578	1683.568848	424.222504	-230.847427	1133.329346	566.150024	291.239288	1203.901611	303.045502	-237.766891	896.031067	352.540527	151.136353	1135.670044	338.409302	-7.974092	999.760681	-549.828674	137.923874	898.513123	-543.675720	-13.201338
320.019470	-93.654228	900.627319	353.589752	72.700455	898.785339	409.838074	-151.216003	512.380493	417.940460	83.164764	506.821503	496.917908	-172.211075	85.698151	498.476868	51.722652	90.429199	369.282013	-179.211121	1414.389282	389.997131	139.281067	1412.649292	315.450195	-5.380433	1389.400146	295.261841	16.666752	1683.828003	423.902649	-232.621506	1132.958862	568.390686	287.823975	1205.713379	303.210419	-239.950104	895.449036	355.064514	148.162781	1136.085693	338.140045	-9.639213	999.693909	-549.758789	137.806870	898.532166	-543.731812	-13.923587
319.991760	-95.283798	900.482483	353.557190	71.017159	898.714600	409.861206	-152.001633	512.315918	417.377441	81.401741	506.666779	496.923492	-172.320221	85.577385	498.133728	51.533020	90.308937	368.780212	-181.415649	1414.053101	389.607819	137.139938	1413.064209	315.108215	-7.426675	1389.260132	294.715363	13.358752	1684.073242	423.565582	-234.281677	1132.656860	570.400208	284.180756	1207.123779	303.382874	-242.019516	894.864319	357.155029	145.093857	1136.559570	337.993591	-11.316440	999.587769	-549.737549	137.754929	898.498779	-543.591064	-13.464003
319.877502	-96.958549	900.388733	353.495728	69.421661	898.770813	409.861633	-152.872208	512.281982	417.271790	80.536331	506.708527	496.971008	-172.466797	85.498848	498.174377	51.473915	90.331589	368.269440	-183.578339	1413.726318	389.224182	134.981262	1413.478394	314.600220	-9.472110	1389.256836	294.167328	9.985107	1684.306396	423.190033	-235.938126	1132.219604	572.162903	280.304321	1208.229858	303.542419	-244.054306	894.277832	358.661102	142.092804	1137.074585	337.859955	-13.033195	999.570190	-549.698914	137.646866	898.489624	-543.571106	-13.511097
319.874756	-98.429298	900.251160	353.323364	68.105675	898.866882	409.608704	-153.696457	512.115234	417.619537	80.843597	506.991150	496.902679	-172.537262	85.388779	498.642242	51.503532	90.509117	367.804626	-185.738327	1413.408081	388.920929	132.943054	1413.910645	313.974030	-11.584513	1389.366211	293.560211	6.663408	1684.536377	422.863159	-237.539291	1131.903809	573.747803	276.248932	1209.049316	303.705902	-246.033066	893.696411	359.703613	139.187164	1137.659790	337.711517	-14.554098	999.551025	-549.663513	137.593750	898.490479	-543.546082	-13.597123
319.890198	-100.237900	900.180298	353.538361	66.129524	898.877625	409.510620	-154.466446	512.005798	417.576263	80.078804	506.975769	496.907623	-172.594284	85.338509	498.609955	51.400265	90.475578	367.231384	-187.952118	1413.088257	388.632996	130.870712	1414.361938	313.661041	-13.633170	1389.269531	292.923157	3.338300	1684.768555	422.459473	-239.150040	1131.501587	575.083191	272.012085	1209.536743	303.842590	-247.904755	893.084961	360.120270	136.502975	1138.299805	337.749268	-16.480549	999.521973	-549.667114	137.517303	898.499329	-543.532837	-13.653955
320.028961	-101.772476	900.029419	353.552063	64.666245	899.005066	409.335571	-155.395325	511.855286	417.481659	79.181297	506.993347	496.938629	-172.677094	85.296890	498.548218	51.287701	90.469963	366.707520	-190.113846	1412.800415	388.411255	128.839905	1414.825928	313.207092	-15.736602	1389.319458	292.290405	0.008040	1684.960327	422.098785	-240.798141	1131.146606	576.243042	267.574219	1209.823608	303.987000	-249.624863	892.483643	360.120880	133.916656	1138.830688	337.749023	-18.130770	999.511780	-549.614258	137.453873	898.520203	-543.498535	-13.730947
320.101685	-103.592064	899.974731	353.735321	62.771572	899.076233	409.228882	-156.234085	511.822723	417.496735	78.424469	507.005310	496.927887	-172.756485	85.243614	498.589508	51.231895	90.517014	366.257813	-192.329681	1412.494873	388.247009	126.815353	1415.356689	312.564362	-17.911844	1389.536621	291.622498	-3.304676	1685.174683	421.687531	-242.372162	1130.751953	577.174622	263.161621	1209.935913	304.144928	-251.324020	891.874023	359.770844	131.478134	1139.270020	337.823547	-20.053141	999.520752	-549.607239	137.419189	898.533142	-543.505432	-13.799912
320.255951	-105.184242	899.881653	353.809052	61.286167	899.198120	409.162048	-157.048050	511.719666	417.496826	77.454231	507.106842	496.924408	-172.827942	85.213936	498.508759	51.082615	90.480606	365.684296	-194.616394	1412.175903	388.099976	124.672676	1415.840698	312.127686	-20.065678	1389.566528	290.953674	-6.603152	1685.376221	421.305786	-243.998245	1130.443970	577.951721	258.743805	1209.936157	304.322235	-252.908539	891.296509	359.228943	129.090164	1139.585571	337.872772	-21.707808	999.536072	-549.577454	137.340561	898.543213	-543.485596	-13.856060
320.462128	-107.046120	899.792358	354.130493	59.317116	899.215637	409.178284	-158.075226	511.697693	417.472351	76.588928	507.016205	497.021240	-172.998871	85.208641	498.435303	51.001373	90.451180	365.126709	-196.841843	1411.901123	388.059265	122.573952	1416.321411	311.695251	-22.166887	1389.623901	290.264618	-9.896105	1685.567139	420.923248	-245.687637	1130.154785	578.500000	254.314484	1209.837158	304.444794	-254.379333	890.692078	358.520782	126.782074	1139.726563	338.019806	-23.664265	999.501160	-549.576294	137.314133	898.542114	-543.495483	-13.975641
320.703674	-108.779404	899.754272	354.429749	57.544697	899.263733	409.179840	-159.064362	511.673218	417.465210	75.586426	506.925110	497.105774	-173.155441	85.185410	498.344177	50.894909	90.437950	364.622498	-199.090302	1411.658936	388.005890	120.433563	1416.777832	311.308075	-24.306927	1389.701904	289.557556	-13.046908	1685.757568	420.523285	-247.366272	1129.779297	578.908020	250.138702	1209.761353	304.597839	-255.830719	890.128662	357.784241	124.478355	1139.764771	338.171204	-25.445009	999.507019	-549.560425	137.234619	898.544067	-543.474243	-14.027406
320.926544	-110.546547	899.700378	354.739807	55.769260	899.346619	409.180634	-159.938522	511.643555	417.562653	74.522514	506.954773	497.082428	-173.220856	85.136429	498.209961	50.736362	90.352737	364.039978	-201.328705	1411.340088	387.948944	118.225250	1417.162354	310.892670	-26.404808	1389.727539	288.874237	-16.434334	1685.918335	420.232208	-250.311615	1129.857910	579.186646	246.074356	1209.622559	304.802429	-257.137909	889.704285	357.022156	122.196823	1139.634277	338.293915	-27.269615	999.522339	-549.525269	137.208313	898.562622	-543.462341	-14.068347
321.293304	-112.316071	899.639771	355.228912	53.927788	899.362488	409.230469	-161.042511	511.596954	417.721313	73.565155	507.024384	497.116119	-173.376099	85.150856	498.150055	50.583771	90.323776	363.487701	-203.592743	1411.102661	387.899597	115.963219	1417.555298	310.512421	-28.525843	1389.749756	288.173187	-19.679016	1686.071777	419.860260	-252.245987	1129.547119	579.340881	242.281525	1209.566162	304.945526	-258.405426	889.150269	356.330139	119.881447	1139.455933	338.527618	-29.081739	999.500732	-549.528748	137.150711	898.587158	-543.459534	-14.151084
321.532227	-113.976990	899.557983	355.595367	52.390537	899.467468	409.334900	-161.981796	511.571716	417.939911	72.615166	507.030975	497.396576	-173.817352	85.145317	498.061249	50.431938	90.274231	362.964630	-205.819092	1410.884277	387.775879	113.760803	1417.901123	310.106720	-30.639668	1389.745483	287.464813	-22.858252	1686.211914	419.542542	-253.640671	1129.249268	579.394287	238.746109	1209.514648	305.003723	-259.581177	888.651184	355.708710	117.515480	1139.246948	338.631561	-30.752672	999.512695	-549.532288	137.069336	898.585510	-543.474792	-14.174336
321.892548	-115.830070	899.463623	356.283142	50.354122	899.446411	409.541687	-162.863342	511.590881	418.212036	71.530617	507.027740	497.177826	-173.623657	85.070732	497.963318	50.282177	90.244614	362.388367	-208.023102	1410.645142	387.612640	111.512138	1418.174683	309.851593	-32.676388	1389.640747	286.778259	-25.961266	1686.334839	419.184570	-255.110825	1128.914429	579.306396	235.421707	1209.472168	305.072906	-260.728790	888.151855	355.249023	115.112480	1138.970459	338.925720	-32.694046	999.454895	-549.513184	137.035568	898.602051	-543.473389	-14.281736
322.209900	-117.546310	899.341309	356.896729	48.549877	899.431213	409.794098	-163.929855	511.567291	418.473572	70.561287	507.090210	497.303070	-173.817993	85.008423	497.943512	50.162373	90.167290	361.850220	-210.234192	1410.391724	387.499176	109.299576	1418.411987	309.460266	-34.791294	1389.572632	286.198669	-29.149086	1686.384155	418.926636	-256.859406	1128.670288	579.171204	232.428680	1209.420776	305.127655	-261.720734	887.665588	354.820221	112.809219	1138.753052	339.168335	-34.471954	999.385559	-549.531982	136.961395	898.596252	-543.491394	-14.340769
322.459839	-119.209312	899.232727	357.362946	47.023914	899.516113	409.944031	-164.994705	511.527710	418.783081	69.479523	507.196777	497.314606	-173.925568	84.954926	497.941559	50.073471	90.111206	361.264343	-212.477615	1410.203247	387.201294	107.137276	1418.591064	308.999390	-36.880402	1389.538574	285.431427	-32.226372	1686.531128	418.589752	-258.514099	1128.360962	578.977478	229.616287	1209.460205	305.174622	-262.724670	887.226929	354.496796	110.477562	1138.577881	339.307709	-36.136410	999.372559	-549.511536	136.930801	898.603516	-543.491760	-14.380845
322.826080	-120.938553	899.112793	358.102081	45.089333	899.486755	410.283539	-165.885025	511.526794	419.040405	68.360786	507.067352	497.343201	-174.023132	84.861092	497.889984	49.955784	90.056778	360.648376	-214.698212	1409.943970	386.909058	104.961952	1418.718384	308.567139	-39.011875	1389.464478	284.781219	-35.459579	1686.587646	418.303864	-260.252197	1128.066162	578.773560	227.068909	1209.524780	305.169708	-263.611816	886.794739	354.196198	108.294098	1138.435669	339.641296	-37.975037	999.296387	-549.528076	136.905701	898.616394	-543.512573	-14.405063
323.112701	-122.698303	899.000244	358.868042	43.158138	899.506531	410.537476	-166.998169	511.490082	419.346405	67.382614	507.012817	497.363434	-174.118530	84.795555	497.901489	49.894684	90.010231	360.034698	-216.941681	1409.663086	386.507019	102.790604	1418.846924	308.067657	-41.115078	1389.400635	284.144196	-38.444542	1686.684326	417.967834	-261.910522	1127.794067	578.476807	224.697128	1209.735229	305.096741	-264.500763	886.352966	353.969513	106.112938	1138.286743	339.922333	-39.845055	999.247620	-549.504150	136.875610	898.634644	-543.521790	-14.490685
323.525146	-124.403084	898.838745	359.641174	41.283970	899.483765	410.826416	-168.073181	511.414368	419.725159	66.290039	507.069336	497.419952	-174.247986	84.704185	497.875336	49.748550	89.925728	359.436584	-219.141785	1409.497559	386.063812	100.618912	1418.986938	307.608673	-43.255905	1389.333008	283.622437	-41.412918	1686.691406	417.681000	-263.645142	1127.491211	578.168152	222.579361	1210.032104	305.072174	-265.239166	885.957581	353.720306	104.108955	1138.227539	340.281799	-41.665150	999.152710	-549.518555	136.810089	898.639282	-543.546875	-14.519976
323.750214	-126.089226	898.705811	360.307892	39.526958	899.508789	411.146820	-169.033295	511.321228	420.019592	65.250359	507.073944	497.448059	-174.344238	84.646515	497.807739	49.647552	89.850052	358.796478	-221.356812	1409.246948	385.601868	98.441612	1419.144897	307.077820	-45.317768	1389.247070	282.911621	-44.474743	1686.828491	417.364441	-265.296143	1127.210327	577.845825	220.578918	1210.418091	305.000854	-266.058685	885.521912	353.589050	102.201653	1138.184692	340.520599	-43.432938	999.095764	-549.518982	136.771484	898.642456	-543.563477	-14.568255
324.127869	-127.749596	898.552307	361.117950	37.747849	899.566040	411.358185	-170.061279	511.259094	420.403137	64.261093	507.074585	497.432861	-174.454330	84.522041	497.822296	49.593132	89.788055	358.140228	-223.569443	1408.998779	385.061707	96.258286	1419.352905	306.569427	-47.438427	1389.127808	282.391052	-47.380524	1686.848267	417.063965	-267.076263	1126.950806	577.481323	218.726608	1210.955688	304.912872	-266.690247	885.161133	353.436981	100.445282	1138.114258	340.863403	-45.220066	999.043457	-549.547302	136.750565	898.665100	-543.607666	-14.629120
324.417603	-129.445099	898.455872	361.848206	35.888432	899.576904	411.694122	-171.217865	511.225311	420.694855	63.262783	507.090393	497.800446	-174.960754	84.509109	497.824036	49.520756	89.718895	357.460968	-225.749481	1408.772339	384.524414	94.045746	1419.593140	306.023865	-49.515968	1389.002197	281.707428	-50.366524	1686.991821	416.727600	-268.751434	1126.669922	577.125549	217.047165	1211.582397	304.748962	-267.304626	884.772522	353.533752	98.514427	1137.913452	341.184998	-47.015282	998.997131	-549.536255	136.699112	898.663208	-543.615601	-14.644452
324.821533	-131.174713	898.347168	362.639038	34.036533	899.614563	411.919281	-172.202957	511.185669	420.958527	62.239418	507.083832	497.827484	-175.163422	84.443275	497.753754	49.402382	89.630394	356.803833	-227.877762	1408.567627	383.993835	91.853401	1419.855591	305.471313	-51.590366	1388.880737	281.204163	-53.170635	1686.989258	416.366333	-270.478088	1126.372559	576.743164	215.510025	1212.346436	304.543304	-267.882965	884.385864	353.353790	96.994331	1138.091064	341.562408	-48.839828	998.956970	-549.553589	136.683777	898.661987	-543.650635	-14.668214
325.307373	-132.889771	898.209656	363.546997	32.180214	899.587158	412.340576	-173.256699	511.184387	421.317291	61.222507	507.090179	497.976105	-175.397766	84.392960	497.722748	49.305126	89.544250	356.108124	-230.026154	1408.293701	383.405518	89.680840	1420.175293	304.914642	-53.617924	1388.739136	280.504761	-56.063129	1687.110474	415.986938	-272.089081	1126.132446	576.399780	214.100418	1213.205566	304.365509	-268.448547	884.009460	353.395325	95.344879	1138.125977	342.012695	-50.629711	998.868896	-549.560242	136.667419	898.667664	-543.682190	-14.726724
325.728180	-134.688293	898.108337	364.373566	30.268957	899.585754	412.238159	-174.376984	511.039429	421.476257	60.135365	506.973419	497.902435	-175.486740	84.319298	497.610291	49.197498	89.453499	355.400909	-232.114655	1408.012939	382.917328	87.496567	1420.507080	304.376526	-55.651619	1388.597046	279.921631	-58.859081	1687.180664	415.566925	-273.736023	1125.805054	576.010132	212.712982	1214.151611	304.131989	-268.968231	883.631165	353.414917	93.704041	1138.198975	342.441559	-52.493694	998.812561	-549.584778	136.634293	898.663818	-543.705566	-14.720574
326.264496	-136.449020	898.019104	365.230072	28.384789	899.612549	412.481323	-175.484467	510.992981	421.887054	59.170902	506.983948	497.915253	-175.658615	84.264084	497.683014	49.119961	89.419746	354.641785	-234.208069	1407.671631	382.283386	85.362549	1420.857300	303.818512	-57.669880	1388.468384	279.306152	-61.614624	1687.220459	415.141327	-275.422119	1125.538696	575.635010	211.370239	1215.125122	303.865906	-269.387482	883.267334	353.518555	92.121506	1138.232910	342.905884	-54.326733	998.775024	-549.604065	136.632858	898.681152	-543.747314	-14.756302
326.773560	-138.230698	897.926758	366.163849	26.472830	899.619446	412.744019	-176.822418	510.906372	422.086304	58.136932	507.036987	497.985260	-175.867126	84.216202	497.629242	49.014584	89.358208	353.951782	-236.291306	1407.380249	381.662537	83.221657	1421.184448	303.281860	-59.663452	1388.291992	278.686646	-64.346581	1687.255493	414.676147	-277.093689	1125.150757	575.338928	210.073578	1216.164063	303.581146	-269.827881	882.871887	353.609680	90.500313	1138.391846	343.445709	-56.183186	998.726929	-549.632507	136.599792	898.675903	-543.796997	-14.739638
327.320038	-140.040161	897.832031	367.046661	24.561056	899.622131	413.057617	-178.155548	510.855927	422.337585	57.078228	507.013611	498.135284	-176.126984	84.198418	497.555237	48.921223	89.306808	353.237732	-238.314011	1407.048950	380.968689	81.111664	1421.498047	302.704559	-61.620354	1388.169189	278.049347	-67.017685	1687.278687	414.206177	-278.746857	1124.848267	574.994995	208.779984	1217.290527	303.242920	-270.247223	882.477905	353.745972	88.886497	1138.455322	343.953339	-58.046921	998.674438	-549.659241	136.589630	898.677612	-543.841980	-14.789166
327.936981	-141.840912	897.741882	367.929016	22.715172	899.617126	413.382324	-179.266907	510.819489	422.570465	55.916439	506.978180	498.167877	-176.322739	84.142662	497.413605	48.787239	89.228546	352.532257	-240.361679	1406.697388	380.269135	79.022438	1421.841431	302.153595	-63.605900	1388.004150	277.391479	-69.655006	1687.256104	413.650696	-280.442352	1124.492798	574.663330	207.450089	1218.360352	302.889679	-270.647919	882.094543	353.888184	87.253510	1138.555664	344.491882	-59.865471	998.619812	-549.707397	136.579498	898.683594	-543.885437	-14.784733
328.540680	-143.586426	897.621765	368.826233	20.867470	899.640381	413.659302	-180.600540	510.751709	422.867462	54.837658	506.998108	498.280579	-176.520126	84.124916	497.497070	48.716557	89.243462	351.852386	-242.306229	1406.313599	379.540344	76.954674	1422.170532	301.597565	-65.554054	1387.803833	276.753815	-72.256508	1687.224609	413.121399	-282.063721	1124.127075	574.387146	206.078552	1219.441284	302.502960	-270.988678	881.692810	354.019989	85.582016	1138.625488	345.057434	-61.697903	998.564697	-549.736267	136.576370	898.682922	-543.945557	-14.772244
329.116516	-145.471832	897.566772	369.690765	18.923899	899.651428	414.015503	-181.865524	510.760986	423.166840	53.771725	507.049072	498.308105	-176.708557	84.034050	497.439606	48.573383	89.163895	351.147919	-244.304016	1405.966064	378.771423	74.927658	1422.467407	301.038757	-67.525436	1387.605835	276.070709	-74.813438	1687.199097	412.519867	-283.715210	1123.707397	574.101685	204.732407	1220.595459	302.106506	-271.309662	881.292236	354.202179	83.988815	1138.710327	345.588623	-63.599548	998.535767	-549.752258	136.559830	898.688416	-543.971436	-14.783916
329.775299	-147.270416	897.408264	370.628357	17.070236	899.652039	414.388184	-183.074203	510.719452	423.459869	52.706532	507.054108	498.310455	-176.850601	83.957878	497.311584	48.454815	89.132210	350.454834	-246.299240	1405.595459	377.990845	72.925079	1422.722412	300.446960	-69.478439	1387.396484	275.390778	-77.365234	1687.132202	411.915009	-285.295837	1123.347290	573.780273	203.339142	1221.697144	301.705963	-271.664734	880.910156	354.415039	82.261642	1138.805054	346.195557	-65.468391	998.449219	-549.801880	136.582123	898.690857	-544.018982	-14.743584
330.435699	-149.089432	897.315857	371.530853	15.100292	899.626953	414.765778	-184.323547	510.712250	423.745361	51.680721	506.997620	498.350586	-177.005508	83.884506	497.223175	48.311802	89.076355	349.751953	-248.259186	1405.215820	377.111420	70.880318	1422.758667	299.872528	-71.391533	1387.171021	274.754456	-79.790848	1687.002319	411.245117	-286.934326	1122.942871	573.492371	201.912140	1222.736694	301.250916	-271.956940	880.506287	354.632629	80.590652	1138.854614	346.786926	-67.350609	998.382690	-549.832764	136.576431	898.694519	-544.078064	-14.768760
331.053040	-150.922134	897.204895	372.407837	13.223996	899.595703	415.147552	-185.560699	510.622314	423.988647	50.569859	507.075348	498.337280	-177.144226	83.796738	497.192230	48.199112	89.031578	349.104279	-250.232193	1404.890015	376.277039	68.996948	1423.148193	299.295319	-73.353378	1386.878418	273.959167	-82.316544	1686.963623	410.619049	-288.532318	1122.586548	573.267212	200.494797	1223.853271	300.778564	-272.245819	880.125244	354.946991	78.790413	1138.858521	347.346069	-69.199547	998.303528	-549.868713	136.613052	898.686523	-544.125732	-14.771379
331.721771	-152.734451	897.103699	373.317017	11.375466	899.566528	415.488678	-186.657150	510.571442	424.253448	49.558617	507.062927	498.337311	-177.285156	83.704453	497.082855	48.067928	88.942825	348.444885	-252.186661	1404.543701	375.435516	67.054863	1423.285156	298.696136	-75.245956	1386.616577	273.204346	-84.738037	1686.827271	409.945953	-290.081177	1122.173950	572.996582	199.010406	1224.807739	300.301514	-272.558350	879.753418	355.228790	77.160645	1138.917236	347.974609	-71.026703	998.231201	-549.925354	136.619186	898.686157	-544.180969	-14.718998
332.471039	-154.471771	896.944092	374.199799	9.575517	899.523804	415.702972	-187.893921	510.418243	424.640411	48.618366	507.020691	498.422852	-177.496475	83.677200	497.104553	47.988861	88.924591	347.800659	-254.086884	1404.249756	374.516541	65.146950	1423.367554	298.089935	-77.159012	1386.308350	272.407593	-87.129753	1686.691284	409.223206	-291.566650	1121.739380	572.722778	197.501373	1225.742554	299.670227	-272.854492	879.405151	355.448029	75.385361	1138.828979	348.622711	-72.820114	998.122131	-549.970154	136.634384	898.704651	-544.242737	-14.711189
333.183350	-156.187714	896.809387	375.062134	7.692096	899.470398	416.158356	-188.972076	510.341949	424.928802	47.601780	507.019867	498.479004	-177.620834	83.654587	497.069366	47.867352	88.842331	347.111725	-256.015869	1403.885254	373.647919	63.262066	1423.468994	297.480682	-79.012619	1385.989990	271.597198	-89.505791	1686.524414	408.524536	-293.100220	1121.385132	572.451904	195.939178	1226.643311	299.220642	-273.125427	879.012878	355.657806	73.624947	1138.811890	349.249420	-74.624245	998.020386	-550.012695	136.684540	898.701660	-544.302429	-14.673471
333.859070	-157.999298	896.689819	375.908966	5.899807	899.412781	416.450562	-189.898972	510.278229	425.313232	46.708485	507.106628	498.424774	-177.709595	83.554306	497.023132	47.747433	88.802292	346.417206	-257.886444	1403.544312	372.828278	61.373661	1423.516724	296.901306	-80.904953	1385.654785	270.770874	-91.820709	1686.329834	407.843323	-294.709564	1120.965820	572.260986	194.341095	1227.448853	298.685120	-273.372284	878.683777	355.909943	71.925446	1138.660034	349.890991	-76.428017	997.925842	-550.056396	136.696457	898.701965	-544.348938	-14.625262
334.565399	-159.735535	896.582092	376.715210	4.143245	899.373474	416.591949	-190.951309	510.134583	425.527222	45.645710	507.126465	498.411743	-177.831253	83.509964	496.925476	47.683788	88.746773	345.698761	-259.760223	1403.234253	371.949249	59.550335	1423.554565	296.286743	-82.742203	1385.325806	269.886292	-94.118233	1686.123535	407.096619	-296.161682	1120.593384	572.044800	192.728378	1228.329102	298.052856	-273.699341	878.354004	356.126801	70.126129	1138.570923	350.517273	-78.179543	997.845764	-550.113831	136.696472	898.699829	-544.401794	-14.618420
335.374176	-161.462326	896.421326	377.595612	2.348425	899.293640	417.131470	-191.973602	510.114258	425.820099	44.696911	507.095673	498.514709	-178.012894	83.435699	496.860229	47.549114	88.696434	345.033325	-261.637115	1402.887329	371.065186	57.733028	1423.560059	295.694519	-84.592369	1384.975098	269.073792	-96.323021	1685.809692	406.343842	-297.607147	1120.208496	571.815125	191.043274	1229.085327	297.498871	-273.957336	878.017944	356.389008	68.328644	1138.394653	351.209015	-79.948105	997.717407	-550.179077	136.774460	898.710022	-544.484253	-14.558760
336.081299	-163.239807	896.288940	378.395355	0.504310	899.220154	417.560852	-192.997101	510.068329	426.115509	43.708775	507.032196	498.594391	-178.118393	83.399635	496.814423	47.465786	88.660744	344.291016	-263.469849	1402.584473	370.230713	55.905266	1423.508179	295.099976	-86.394730	1384.625366	268.055328	-98.577644	1685.622681	405.586029	-299.075439	1119.810547	571.601685	189.368927	1229.783691	296.919739	-274.234619	877.704346	356.629486	66.515137	1138.240479	351.856171	-81.764427	997.608826	-550.213501	136.757614	898.703003	-544.520020	-14.572544
336.737579	-164.952606	896.162842	379.148560	-1.151531	899.192322	417.850769	-193.974701	510.038666	426.368530	42.780293	507.094574	498.599426	-178.210419	83.300735	496.771484	47.422821	88.649879	343.560059	-265.303864	1402.257446	369.434601	54.125816	1423.491943	294.536194	-88.224998	1384.255249	267.163513	-100.682198	1685.316406	404.877258	-300.654816	1119.430054	571.425415	187.616867	1230.454712	296.337372	-274.513763	877.396667	356.887268	64.695427	1138.084106	352.461945	-83.479599	997.526367	-550.263489	136.843781	898.703979	-544.591675	-14.495886
337.464783	-166.693420	896.028503	379.893799	-2.924665	899.110779	417.956970	-194.919754	509.872009	426.715332	41.933155	507.088501	498.486145	-178.149460	83.200371	496.764618	47.339699	88.662468	342.892975	-267.130402	1402.013184	368.607605	52.366074	1423.440552	293.869354	-90.058601	1383.962036	266.080811	-102.879944	1685.108765	404.081787	-302.418091	1119.040649	571.325317	185.938293	1231.186646	295.743683	-274.790924	877.109192	357.343353	62.654125	1137.776123	353.095032	-85.241447	997.412659	-550.336670	136.880157	898.693359	-544.668579	-14.459192
338.247314	-168.375565	895.917236	380.703705	-4.642003	899.080811	418.424133	-195.917480	509.876984	427.001648	41.084946	507.068573	498.564850	-178.262146	83.183258	496.824860	47.311222	88.722992	342.117462	-268.957520	1401.711670	367.800201	50.551918	1423.386597	293.369843	-91.787193	1383.567261	265.131805	-104.918617	1684.761841	403.289398	-303.732788	1118.722290	571.189514	184.229858	1231.791626	295.117432	-275.108307	876.785156	357.654907	60.702793	1137.590698	353.766479	-86.957397	997.334900	-550.386902	136.918564	898.693176	-544.729980	-14.468207
338.976563	-170.012253	895.802063	381.446808	-6.281062	899.057068	418.705353	-196.855469	509.746521	427.163116	40.219482	507.096832	498.504913	-178.237274	83.119171	496.780670	47.216919	88.741669	341.429108	-270.784058	1401.450195	367.034668	48.775127	1423.308594	292.813416	-93.568352	1383.218140	264.007233	-107.021507	1684.514160	402.478424	-305.246002	1118.356079	570.982178	182.479095	1232.375488	294.555389	-275.359833	876.522644	357.833038	58.910545	1137.594238	354.406189	-88.625389	997.259766	-550.447998	136.952209	898.704041	-544.781494	-14.420265
339.613495	-171.651443	895.729675	382.119873	-7.863007	899.086792	418.948456	-197.818008	509.696259	427.341614	39.327106	507.138763	498.453888	-178.304672	83.045509	496.800751	47.139736	88.821602	340.735260	-272.532806	1401.221313	366.307953	47.097397	1423.275513	292.292786	-95.299911	1382.891235	263.033997	-108.961151	1684.178589	401.679993	-306.520203	1118.002930	570.893677	180.756546	1233.045654	293.940094	-275.682343	876.225708	358.280487	56.892429	1137.336670	355.007202	-90.282707	997.235046	-550.498718	137.015259	898.684448	-544.837158	-14.361924
340.268433	-173.290924	895.638184	382.844940	-9.558564	899.078064	419.265839	-198.842499	509.637177	427.498810	38.614708	507.196472	498.480621	-178.342865	82.970886	496.682800	47.059174	88.899483	339.994141	-274.322388	1400.931152	365.583679	45.356651	1423.186035	291.738007	-97.054398	1382.587524	261.853424	-110.966019	1683.929932	400.899841	-308.114105	1117.706787	570.813171	179.040100	1233.650269	293.336670	-276.026154	876.021973	358.696289	54.858452	1137.081543	355.606964	-91.974792	997.179443	-550.563965	137.052124	898.679626	-544.909424	-14.314306
340.981293	-174.774017	895.525513	383.538177	-11.092360	899.126709	419.539368	-199.637543	509.502319	427.553009	37.866840	507.200378	498.511932	-178.361130	82.941872	496.559692	47.005257	89.032478	339.245392	-276.092621	1400.700195	364.860687	43.658260	1423.112427	291.231354	-98.745010	1382.284180	260.896484	-112.762283	1683.560547	400.083710	-309.895294	1117.466797	570.698486	177.286240	1234.222656	292.722504	-276.413300	875.860840	358.940338	53.021416	1137.108521	356.209930	-93.556305	997.140991	-550.607666	137.112122	898.684814	-544.949341	-14.288445
341.646973	-176.270996	895.446594	384.205658	-12.601834	899.156372	419.846191	-200.573074	509.430756	427.577759	37.133362	507.139618	498.550293	-178.468918	82.903442	496.462128	46.938637	89.161026	338.538727	-277.815369	1400.517700	364.180664	41.982983	1423.048950	290.743805	-100.420021	1381.999756	259.683350	-114.716301	1683.304810	399.232971	-311.088287	1117.169189	570.598206	175.495789	1234.766724	292.065369	-276.841644	875.682678	359.116699	51.255798	1137.102173	356.833038	-95.114380	997.113342	-550.665039	137.170486	898.679016	-545.005554	-14.240301
342.460907	-177.600815	895.264404	384.957153	-13.989891	899.191833	420.142181	-201.604172	509.289612	427.702942	36.497463	507.138275	498.550537	-178.544876	82.883125	496.457550	46.903217	89.360550	337.805267	-279.461487	1400.363403	363.531555	40.330486	1423.018555	290.222626	-102.115868	1381.711060	258.581299	-116.515053	1682.971069	398.415741	-312.873535	1116.928101	570.520020	173.748840	1235.309937	291.472168	-277.186432	875.534302	359.510040	49.445404	1136.892700	357.513550	-96.581932	997.032898	-550.727661	137.212128	898.675720	-545.048645	-14.212983
343.251587	-179.016922	895.058716	385.728882	-15.367009	899.245911	420.430023	-202.485626	509.167358	427.767670	35.819828	507.231354	498.554901	-178.613937	82.841476	496.445984	46.862785	89.541405	337.080719	-281.155731	1400.205933	362.826599	38.685112	1422.975708	289.763977	-103.728828	1381.433350	257.490723	-118.281723	1682.633179	397.616638	-314.482574	1116.739990	570.509094	171.958221	1235.936890	290.874634	-277.689087	875.406067	359.776306	47.643551	1136.840820	358.183594	-98.108398	996.949036	-550.819824	137.252075	898.644531	-545.115234	-14.185920
343.631226	-180.619705	895.031372	386.293365	-16.804028	899.287842	420.771515	-203.469620	509.167847	427.631195	35.207012	507.338257	498.635254	-178.796951	82.811028	496.327942	46.795528	89.742287	336.308685	-282.798248	1400.043091	362.187958	37.044079	1422.984741	289.294952	-105.340622	1381.188965	256.356873	-120.044441	1682.298340	396.779388	-315.975403	1116.569092	570.483643	170.173798	1236.493774	290.156952	-278.088165	875.279236	359.977905	45.944580	1136.705322	358.641052	-99.658630	996.955139	-550.875000	137.337814	898.650330	-545.172424	-14.083150
343.943726	-182.121460	895.055603	386.894989	-18.289680	899.351440	421.049377	-204.274902	509.113922	427.405212	34.545963	507.334534	498.674744	-178.934128	82.766563	496.078003	46.663864	89.926720	335.549957	-284.420715	1399.860474	361.363251	35.522072	1423.004395	289.022125	-107.018684	1380.825928	255.248535	-121.725815	1681.969116	395.993622	-317.454132	1116.380371	570.451904	168.398804	1237.119995	289.471405	-278.628723	875.135315	360.093231	44.352234	1136.792969	359.084747	-101.161560	996.998108	-550.931213	137.384537	898.642456	-545.245483	-14.018212
344.458008	-183.360809	895.057739	387.474335	-19.609484	899.443359	421.289825	-205.219009	508.989502	427.233521	33.999596	507.426666	498.751068	-179.061783	82.777870	495.957153	46.586845	90.232574	334.832550	-286.008606	1399.752197	360.823669	33.916180	1423.013794	288.558746	-108.532143	1380.587158	254.172424	-123.368652	1681.648315	395.201172	-318.771729	1116.219604	570.500244	166.683014	1237.717896	288.902008	-279.110291	875.033508	360.571777	42.752254	1136.656860	359.629517	-102.493240	997.044495	-550.997620	137.459961	898.632019	-545.300232	-13.960516
345.083588	-184.333282	894.995056	388.069336	-20.842924	899.548340	421.432434	-206.022964	508.790924	427.002686	33.436642	507.512665	498.771545	-179.144928	82.734795	495.710999	46.488705	90.479332	334.098236	-287.582550	1399.599854	360.265930	32.378143	1422.976074	288.144501	-110.089294	1380.379883	253.068085	-124.994881	1681.320923	394.401184	-320.143860	1116.022583	570.509277	164.987549	1238.281250	288.352448	-279.746124	874.942322	360.606110	41.123722	1136.725830	360.211853	-103.693909	997.062866	-551.066101	137.535889	898.629883	-545.371887	-13.842036
345.542633	-185.615402	894.953064	388.665222	-22.173580	899.626221	421.752167	-206.656128	508.810913	426.757874	32.779739	507.626648	498.786163	-179.267349	82.693321	495.455200	46.399014	90.734711	333.343903	-289.088989	1399.506348	359.760925	30.803555	1422.980225	287.735443	-111.582649	1380.208252	251.982315	-126.580910	1680.973145	393.634796	-322.137543	1115.902222	570.641663	163.366425	1238.825684	287.779114	-280.400818	874.910522	361.000488	39.496941	1136.610352	360.702515	-105.058693	997.077759	-551.128723	137.571457	898.615295	-545.433167	-13.806276
346.003876	-186.738022	894.922241	389.209106	-23.320120	899.783081	421.995361	-207.381226	508.695679	426.619843	32.300667	507.772003	498.832977	-179.334518	82.657356	495.297089	46.320480	91.039009	332.654846	-290.619904	1399.388672	359.328766	29.303062	1422.983643	287.334198	-113.043381	1380.011963	250.952240	-128.090012	1680.678955	392.893433	-323.691132	1115.785400	570.670898	161.768066	1239.340576	287.211273	-281.093079	874.860046	361.134491	38.044666	1136.804443	361.175812	-106.296997	997.137634	-551.187073	137.658218	898.620911	-545.498779	-13.708879
346.397583	-187.843430	894.894653	389.673981	-24.452860	899.940491	422.158752	-208.197586	508.597321	426.349457	31.691069	507.927887	498.936951	-179.442062	82.661011	495.087433	46.206074	91.311798	331.922119	-292.163116	1399.264771	358.904907	27.794392	1423.042480	287.026123	-114.505119	1379.849487	249.937103	-129.580521	1680.357422	392.128693	-325.277924	1115.689819	570.770325	160.201019	1239.894409	286.624725	-281.854309	874.807495	361.548645	36.488991	1136.726440	361.573151	-107.517891	997.199158	-551.248291	137.730972	898.604797	-545.564087	-13.646895
346.859436	-188.936844	894.829102	390.233154	-25.624918	900.120056	422.356781	-208.817398	508.490631	426.193390	31.157219	508.097778	498.983002	-179.532288	82.622032	494.879852	46.117687	91.658798	331.267853	-293.594604	1399.185181	358.575012	26.315458	1423.057495	286.692444	-115.919205	1379.764526	249.006531	-130.998001	1680.076782	391.380066	-326.940887	1115.542847	570.828369	158.648804	1240.392334	286.035248	-282.606964	874.769775	361.783081	35.042423	1136.852051	362.026825	-108.781883	997.250549	-551.316345	137.805527	898.599915	-545.634644	-13.563757
347.201324	-189.922256	894.759460	390.676758	-26.658279	900.310974	422.476807	-209.374298	508.409424	425.952820	30.746347	508.288147	499.017151	-179.606339	82.583138	494.561615	45.962154	91.993515	330.608734	-295.009308	1399.115356	358.269287	24.823189	1423.114136	286.357147	-117.326248	1379.644287	248.070419	-132.379547	1679.809570	390.688446	-328.487518	1115.452148	570.927368	157.137085	1240.854004	285.430054	-283.464417	874.803040	362.061462	33.630657	1136.880127	362.375092	-109.934891	997.306030	-551.355896	137.884003	898.591736	-545.686707	-13.469565
347.513153	-190.912659	894.755981	391.054871	-27.615328	900.560974	422.624268	-209.958099	508.341736	425.785248	30.303154	508.619293	499.016846	-179.613098	82.560928	494.359100	45.796745	92.347656	329.931824	-296.420166	1399.020386	358.013885	23.369852	1423.030151	286.064667	-118.696045	1379.604736	247.143356	-133.762222	1679.557739	389.960999	-330.265717	1115.319824	571.037292	155.666656	1241.302979	284.813721	-284.351471	874.792236	362.150665	32.331070	1137.176025	362.698181	-111.054520	997.425293	-551.420837	137.945969	898.595154	-545.746216	-13.402719
347.768036	-191.935379	894.727173	391.452698	-28.674133	900.743835	422.791870	-210.520172	508.306824	425.546783	29.735620	508.877655	499.037048	-179.691193	82.525009	494.137268	45.676399	92.680435	329.373413	-297.819916	1399.021240	357.785553	21.969791	1423.313354	285.811188	-119.982132	1379.552002	246.260300	-135.076218	1679.334595	389.339935	-331.397064	1115.271240	571.140320	154.197540	1241.767700	284.238892	-285.275482	874.801147	362.453156	31.006084	1137.182251	362.990143	-112.209915	997.497925	-551.474670	138.022568	898.588501	-545.799988	-13.345115
347.976105	-192.814926	894.686584	391.799927	-29.630499	901.014404	422.859406	-211.128448	508.222168	425.279907	29.316484	509.136414	499.079376	-179.758636	82.571892	494.014801	45.495609	93.107407	328.741791	-299.186371	1398.985840	357.590912	20.605848	1423.451538	285.604004	-121.279182	1379.507446	245.405273	-136.389374	1679.119263	388.650452	-332.849335	1115.274536	571.261108	152.733841	1242.123657	283.624603	-286.320679	874.819092	362.600952	29.730715	1137.384644	363.241364	-113.306038	997.607605	-551.542297	138.127380	898.595764	-545.854370	-13.294047
348.225403	-193.703995	894.652893	392.245941	-30.641788	901.261719	422.970551	-211.603088	508.191376	424.976349	28.920488	509.404602	499.100433	-179.801208	82.524437	493.880585	45.207790	93.523819	328.218384	-300.477295	1398.973755	357.455658	19.232206	1423.534302	285.400146	-122.552345	1379.513062	244.607483	-137.620392	1678.907959	388.005035	-334.334045	1115.191528	571.377258	151.340561	1242.512817	283.035675	-287.299805	874.854431	362.733429	28.520212	1137.524658	363.559814	-114.413536	997.709045	-551.606567	138.174423	898.569092	-545.940125	-13.187139
348.380127	-194.440323	894.656372	392.467438	-31.369560	901.560303	423.080139	-211.987122	508.124847	424.365112	28.084528	509.688904	499.078613	-179.814484	82.500916	493.565735	44.743286	93.812088	327.753937	-301.756744	1398.990723	357.348145	17.881586	1423.478027	285.195099	-123.773941	1379.531250	243.849609	-138.832840	1678.745850	387.438416	-335.492035	1115.196777	571.527100	149.888794	1242.873779	282.433655	-288.452545	874.873962	362.844788	27.311983	1137.623047	363.726471	-115.317215	997.854614	-551.656006	138.261505	898.559753	-545.980835	-13.128884
348.463867	-195.208679	894.665222	392.764435	-32.260445	901.854492	423.117065	-212.401001	508.060364	423.990356	27.594900	510.007996	499.072083	-179.844299	82.479019	493.425476	44.147026	94.096199	327.260529	-303.026489	1398.993652	357.250031	16.609327	1423.808350	284.999603	-124.976303	1379.597290	243.143677	-139.988968	1678.603271	386.819550	-337.084137	1115.193237	571.631165	148.525909	1243.171631	281.878448	-289.504120	874.925781	362.807770	26.224489	1137.906982	363.915131	-116.313942	998.001892	-551.732483	138.350174	898.557556	-546.042603	-13.019376
348.551758	-196.016739	894.665283	393.068787	-33.055176	902.140259	423.256714	-212.861359	508.027710	423.600311	27.257811	510.292633	499.123047	-179.942841	82.454659	493.379608	43.637886	94.535072	326.811707	-304.180023	1399.001099	357.193665	15.360507	1423.943848	284.851440	-126.203300	1379.666748	242.478012	-141.104507	1678.450806	386.228210	-338.298737	1115.176147	571.765259	147.171204	1243.511841	281.270111	-290.702301	874.960449	362.944763	25.031776	1138.000610	364.101349	-117.278152	998.139771	-551.763184	138.410721	898.555786	-546.088989	-12.968805
348.551025	-196.596664	894.671570	393.233307	-33.794426	902.408203	423.273651	-213.286926	507.951050	423.092529	26.831261	510.727966	499.149109	-180.041977	82.493698	493.353607	43.016415	95.004440	326.377350	-305.389740	1399.025269	357.196533	14.120554	1424.144531	284.694794	-127.300560	1379.753052	241.934784	-142.172272	1678.280273	385.651245	-339.741638	1115.190308	571.888184	145.830597	1243.773560	280.707855	-291.918488	875.010742	362.993866	23.923191	1138.105957	364.222443	-118.104576	998.274841	-551.854553	138.488602	898.534241	-546.139709	-12.901766
348.550812	-197.128906	894.693665	393.427277	-34.423141	902.763062	423.283569	-213.608292	507.898987	422.570953	26.352837	511.150726	499.127686	-180.068054	82.455338	493.375549	42.191174	95.473007	326.007111	-306.499634	1399.109009	357.201233	12.944780	1424.272949	284.592865	-128.358307	1379.858643	241.295197	-143.284515	1678.201538	385.162292	-341.055328	1115.240967	571.973877	144.539017	1243.931152	280.173096	-293.165436	875.084595	362.892517	22.943205	1138.374390	364.333862	-118.886528	998.458191	-551.893433	138.581680	898.539978	-546.169800	-12.284413
348.509674	-197.660004	894.702515	393.613831	-35.013931	903.049805	423.145782	-214.009445	507.786530	421.781921	25.680334	511.320221	499.120148	-180.106003	82.470039	493.396820	41.480579	95.902069	325.656616	-307.581818	1399.166504	357.256653	11.807146	1424.458618	284.552856	-129.410873	1379.978760	240.779938	-144.315521	1678.092041	384.566254	-342.414825	1115.242065	572.124329	143.210541	1244.139648	279.585449	-294.532135	875.117310	362.975098	21.836613	1138.337280	364.427795	-119.615379	998.601990	-551.984009	138.668686	898.529297	-546.272949	-12.053783
348.391296	-198.163254	894.730347	393.749939	-35.611118	903.367859	423.054169	-214.283859	507.697479	421.159882	25.287451	511.643951	499.155396	-180.194122	82.491013	493.536072	40.293133	96.286865	325.335480	-308.655121	1399.215088	357.321075	10.726031	1424.625488	284.485748	-130.425262	1380.117432	240.323334	-145.304306	1678.000244	384.083710	-343.311127	1115.292236	572.232788	141.979004	1244.295654	279.044891	-295.882507	875.117554	362.935394	20.800642	1138.397583	364.480103	-120.347115	998.771667	-552.035095	138.747726	898.532104	-546.308044	-12.121406
348.202484	-198.613922	894.777039	393.802856	-36.094799	903.704956	422.875793	-214.658630	507.590790	420.454407	24.909227	512.096985	499.154053	-180.228882	82.502258	493.748871	39.073181	96.828430	325.041016	-309.663025	1399.250366	357.435303	9.669025	1424.819580	284.450012	-131.373840	1380.280396	240.013458	-146.249054	1677.890625	383.611145	-344.555237	1115.322144	572.296509	140.706161	1244.379517	278.509857	-297.246765	875.131348	362.782684	19.926689	1138.641113	364.477966	-121.001717	998.961182	-552.079102	138.794464	898.537964	-546.349304	-12.168795
348.021027	-198.935822	894.799011	393.902985	-36.499981	904.071777	422.655304	-214.961853	507.447937	419.714966	24.415079	512.480164	499.120758	-180.244690	82.530479	494.269836	37.785297	97.487160	324.785339	-310.533356	1399.309692	357.571838	8.713608	1425.030029	284.461365	-132.281845	1380.418945	239.577408	-147.240784	1677.861816	383.103912	-346.102661	1115.334229	572.394287	139.579926	1244.413208	277.963043	-298.676697	875.182434	362.762939	18.996326	1138.685913	364.487946	-121.581558	999.150757	-552.127197	138.862854	898.528809	-546.395996	-12.188773
347.823822	-199.209869	894.817688	393.997162	-36.884579	904.418823	422.449127	-215.230545	507.352478	418.901215	24.014025	512.800415	499.154785	-180.308609	82.547409	494.970062	36.241341	98.082443	324.504364	-311.481720	1399.353760	357.772919	7.712343	1425.192017	284.455872	-133.181305	1380.578247	239.257690	-148.152649	1677.816895	382.578888	-347.462860	1115.347778	572.425110	138.374588	1244.361450	277.482697	-300.136505	875.179871	362.577087	18.035259	1138.826172	364.474915	-122.114204	999.328003	-552.207458	138.928894	898.520874	-546.454468	-12.162569
347.782776	-199.278503	894.765869	394.166779	-37.181519	904.787170	422.170807	-215.431778	507.255096	417.992981	23.598717	513.158813	499.121948	-180.306732	82.564034	495.749847	34.521252	98.783997	324.256989	-312.365265	1399.408447	357.976837	6.811270	1425.383057	284.457245	-134.001938	1380.770752	238.983658	-149.027557	1677.777222	382.151245	-348.371643	1115.338257	572.495789	137.181427	1244.291626	276.927246	-301.636475	875.180054	362.386383	17.120770	1138.963745	364.530579	-122.549690	999.475098	-552.223938	139.010178	898.519592	-546.462219	-12.074561
347.301514	-199.676773	894.903076	394.121643	-37.550777	905.142456	421.927399	-215.566162	507.233917	416.998352	22.971796	513.578735	499.166748	-180.384186	82.608765	496.548035	32.630142	99.488823	324.064972	-313.167969	1399.489502	358.217621	5.928864	1425.566040	284.504425	-134.755127	1380.937256	238.756989	-149.869202	1677.782349	381.764221	-349.172577	1115.406738	572.498840	136.140289	1244.150146	276.400360	-303.169586	875.153198	362.082428	16.329107	1139.173462	364.388885	-123.084564	999.722534	-552.287170	139.070572	898.530884	-546.515686	-12.011730
346.962402	-199.765549	894.958191	394.123169	-37.732113	905.549683	421.586670	-215.721893	507.180939	415.808014	22.231054	513.938599	499.169647	-180.416428	82.640778	497.636322	30.729618	100.310547	323.853088	-313.962219	1399.565063	358.467865	5.059174	1425.781372	284.565216	-135.499466	1381.118286	238.591064	-150.698792	1677.837158	381.287781	-350.835602	1115.451782	572.525635	135.031311	1244.036377	275.942322	-304.714081	875.187561	361.950714	15.376645	1139.118652	364.313690	-123.452477	999.948853	-552.345276	139.105209	898.529297	-546.555542	-11.936771
346.640015	-199.783936	895.038452	394.145386	-37.925835	905.969727	421.307343	-215.813980	507.116425	414.670166	21.569622	514.324890	499.183380	-180.458908	82.669685	498.860840	28.721003	101.141708	323.637177	-314.707062	1399.638794	358.744568	4.252469	1426.012451	284.600769	-136.188675	1381.338989	238.558136	-151.452240	1677.874634	380.870758	-351.595032	1115.525269	572.526184	133.879486	1243.841675	275.450409	-306.325134	875.193542	361.707764	14.573508	1139.280151	364.233887	-123.779854	1000.192688	-552.422180	139.156067	898.513733	-546.607605	-11.915067
346.316772	-199.737885	895.122925	394.171082	-38.073906	906.407349	421.006317	-215.910690	507.073303	413.575897	20.718359	514.736023	499.207275	-180.521408	82.713120	500.153076	26.625036	101.979935	323.445801	-315.420380	1399.723511	359.044739	3.496091	1426.204224	284.686127	-136.876938	1381.539917	238.408478	-152.254272	1677.997192	380.409821	-352.836914	1115.590820	572.492249	132.909058	1243.632690	274.965698	-307.923340	875.208374	361.425873	13.779681	1139.351929	364.135010	-124.055450	1000.445435	-552.465393	139.212814	898.517273	-546.652283	-11.854403
345.965668	-199.592026	895.199951	394.162933	-38.073856	906.847656	420.715729	-215.963943	506.984741	412.352936	19.838509	515.159607	499.228455	-180.553070	82.755028	501.542999	24.521532	102.881287	323.293396	-316.083832	1399.848999	359.624268	2.666209	1426.401489	284.578156	-137.458923	1381.890991	238.396271	-152.987808	1678.113281	379.975861	-354.188690	1115.640991	572.482910	131.824371	1243.354492	274.495911	-309.511292	875.260193	361.055145	12.972884	1139.416748	364.045532	-124.224731	1000.696777	-552.539612	139.213074	898.523865	-546.705017	-11.815298
345.546631	-199.406647	895.291565	394.137054	-38.055847	907.314331	420.431641	-215.885544	506.911987	411.163208	18.767792	515.565552	499.247284	-180.591858	82.790413	502.950256	22.346582	103.814453	323.148499	-316.686371	1399.946533	359.998108	2.001727	1426.637817	284.687042	-138.051514	1382.148560	238.414734	-153.668930	1678.242065	379.614349	-355.178955	1115.733032	572.445679	130.688675	1243.057129	274.060272	-311.164215	875.254272	360.630280	12.235679	1139.475708	363.917084	-124.373367	1000.967712	-552.589294	139.263504	898.533386	-546.730896	-11.789075
345.151184	-199.240753	895.400391	394.141602	-38.046989	907.718750	420.197296	-215.736374	506.868896	409.935303	17.718191	515.805847	499.274139	-180.627716	82.801811	504.299072	20.064842	104.656883	322.985077	-317.292999	1400.024902	360.377747	1.319891	1426.857788	284.837585	-138.598541	1382.384888	238.488937	-154.344345	1678.352051	379.226501	-356.073792	1115.808594	572.415771	129.674820	1242.744019	273.628113	-312.782257	875.279419	360.169556	11.584108	1139.531250	363.792786	-124.480629	1001.217346	-552.657288	139.298218	898.523071	-546.780457	-11.783671
344.882660	-198.798096	895.561279	394.096039	-38.046677	908.106873	420.000366	-215.590240	506.821991	408.747986	16.642519	516.096375	499.286102	-180.621033	82.781723	505.813782	17.734491	105.586060	322.791443	-317.829193	1400.079590	360.793762	0.721922	1427.122681	284.956848	-139.064178	1382.632568	238.627686	-154.969376	1678.481689	378.860016	-356.895020	1115.906372	572.351624	128.609589	1242.309448	273.236755	-314.433777	875.288086	359.540161	11.033130	1139.814941	363.756500	-124.444595	1001.487793	-552.711060	139.333572	898.538574	-546.806824	-11.714240
344.325256	-198.720444	895.729065	394.004730	-37.973640	908.511108	419.751160	-215.568634	506.866821	407.628235	15.548083	516.365295	499.275787	-180.611526	82.810463	507.173248	15.317303	106.448631	322.631836	-318.323517	1400.187134	361.191803	0.166638	1427.369873	285.088989	-139.496841	1382.932129	238.815872	-155.582916	1678.628174	378.530121	-357.872009	1116.021606	572.277649	127.532028	1241.887451	272.826965	-316.057068	875.313660	359.046204	10.417542	1139.899292	363.572815	-124.542664	1001.771179	-552.774780	139.346390	898.541748	-546.825684	-11.702314
343.809235	-198.500778	895.859497	393.905365	-37.869820	908.854309	419.456207	-215.465637	506.870270	406.590668	14.351123	516.583496	499.290283	-180.633621	82.873405	508.631500	12.837064	107.384140	322.485779	-318.750275	1400.331177	361.676514	-0.366442	1427.640625	285.244141	-139.906036	1383.229004	239.019806	-156.134216	1678.796509	378.190704	-358.990204	1116.105225	572.247498	126.554436	1241.475952	272.416504	-317.708252	875.306274	358.744171	9.588783	1139.758423	363.389038	-124.541290	1002.004822	-552.834351	139.375168	898.541687	-546.863220	-11.673232
343.278259	-198.324341	895.979675	393.774994	-37.789753	909.163269	419.219360	-215.275314	506.890289	405.593903	13.125613	516.816650	499.293457	-180.654938	82.920639	509.904449	10.269902	108.197205	322.365753	-319.108490	1400.420288	362.174835	-0.855782	1427.895386	285.415405	-140.268982	1383.504272	239.264679	-156.673920	1678.965088	377.800690	-360.117767	1116.210571	572.162231	125.595650	1241.047485	272.071869	-319.312408	875.392578	358.281586	8.890099	1139.860718	363.153076	-124.549889	1002.215698	-552.920349	139.401199	898.552368	-546.921204	-11.658994
342.784393	-198.089279	896.095154	393.677429	-37.671669	909.469360	418.962311	-215.102463	506.882935	404.676025	11.972615	516.973938	499.266296	-180.641479	82.942474	511.093506	7.679187	109.000244	322.211517	-319.499786	1400.487305	362.603973	-1.324308	1428.139893	285.602081	-140.637527	1383.764038	239.577026	-157.207382	1679.152588	377.461212	-360.835571	1116.319946	572.095642	124.690987	1240.625244	271.705902	-320.894653	875.389954	357.831482	8.223858	1139.971558	362.967072	-124.517662	1002.422791	-552.939514	139.414093	898.579956	-546.928467	-11.639520
342.303711	-197.814926	896.193481	393.508514	-37.508339	909.788818	418.740753	-214.991898	506.910187	403.849304	10.785599	517.119507	499.279144	-180.657288	82.988083	512.349548	5.029118	109.682961	322.102081	-319.851715	1400.588379	363.114105	-1.768463	1428.388672	285.767578	-140.923950	1384.030396	239.928314	-157.678009	1679.342896	377.096130	-361.775940	1116.378906	572.081116	123.833572	1240.197754	271.348724	-322.535950	875.366577	357.403717	7.627009	1140.125732	362.750671	-124.464775	1002.626160	-553.028503	139.438263	898.580750	-546.991211	-11.619233
341.832489	-197.592194	896.297302	393.325684	-37.370499	910.031982	418.415710	-214.918213	506.881714	403.127502	9.619723	517.200928	499.298248	-180.743500	82.989326	513.520935	2.451186	110.338150	322.039673	-320.146851	1400.666260	363.559174	-2.154898	1428.604248	285.911560	-141.177353	1384.282104	240.325760	-158.121994	1679.516846	376.820587	-362.490509	1116.465942	572.123169	122.965218	1239.776245	270.986115	-324.067017	875.394409	356.992035	7.089932	1140.275391	362.526276	-124.398232	1002.797119	-553.085205	139.437714	898.584412	-547.041504	-11.603621
341.367340	-197.316193	896.368652	393.089813	-37.139874	910.253113	418.271210	-215.104706	506.869293	402.493927	8.449333	517.211792	499.415802	-180.839935	83.050507	514.500671	-0.200951	110.826576	321.980988	-320.407196	1400.710693	363.989227	-2.483619	1428.820435	286.073608	-141.385788	1384.504395	240.761276	-158.545349	1679.686401	376.504028	-363.401245	1116.536865	572.115051	122.204613	1239.387573	270.654633	-325.619385	875.367371	356.595215	6.647379	1140.434570	362.284088	-124.267487	1002.940186	-553.144531	139.454834	898.583374	-547.069275	-11.546430
340.915588	-197.036880	896.435303	392.828247	-36.650673	910.499390	417.906799	-215.050415	506.821716	402.012177	7.334651	517.237915	499.405914	-180.876022	83.059753	515.458740	-2.825494	111.289093	321.975067	-320.595367	1400.776367	364.461975	-2.804264	1429.024048	286.223358	-141.558990	1384.731812	241.247925	-158.946564	1679.883911	376.230011	-364.065094	1116.598755	572.134033	121.440193	1239.003784	270.302673	-327.120300	875.352966	356.190918	6.280863	1140.559570	362.022400	-124.010109	1003.092285	-553.201538	139.496048	898.590820	-547.107727	-11.545242
340.483215	-196.882645	896.483765	392.545135	-36.646042	910.542297	417.557495	-215.026825	506.792053	401.537659	6.188849	517.136475	499.372009	-180.891769	83.083420	516.169556	-5.358924	111.559456	321.975769	-320.766022	1400.819336	364.894501	-3.047024	1429.218872	286.424316	-141.700439	1384.930664	241.872498	-159.253540	1680.039917	375.936951	-364.702576	1116.624268	572.207336	120.755585	1238.631226	270.021240	-328.651276	875.328064	355.825714	5.992554	1140.684692	361.774658	-123.965408	1003.140747	-553.271301	139.521225	898.600525	-547.151001	-11.516731
340.059875	-196.753616	896.506165	392.256226	-36.649792	910.545471	417.261688	-214.996078	506.775665	401.299927	5.225028	517.005859	499.371124	-180.932236	83.139107	516.805115	-7.834975	111.732285	322.000763	-320.890045	1400.859863	365.317169	-3.261511	1429.351318	286.599518	-141.793320	1385.116089	242.425812	-159.595749	1680.195068	375.660278	-365.107666	1116.673584	572.276733	120.122971	1238.232788	269.630493	-330.107117	875.254272	355.331116	5.906419	1141.039307	361.516418	-123.924988	1003.156555	-553.321655	139.522766	898.597717	-547.166138	-11.492317
339.597382	-196.625412	896.497375	391.931915	-36.500076	910.535889	416.966827	-214.973511	506.769470	401.132324	4.251268	516.836914	499.383911	-180.988663	83.193878	517.334167	-10.275460	111.800598	322.057953	-320.970123	1400.875732	365.763214	-3.439171	1429.497314	286.797791	-141.859528	1385.271118	242.961807	-159.956619	1680.407471	375.355652	-365.867615	1116.669067	572.371155	119.592400	1237.898193	269.314911	-331.498566	875.232422	355.057709	5.756050	1141.143677	361.211731	-123.809715	1003.149719	-553.372070	139.529907	898.614258	-547.192261	-11.469105
339.126282	-196.599915	896.480957	391.583893	-36.628044	910.405579	416.675568	-214.886093	506.751678	401.081909	3.317155	516.587830	499.325348	-180.964890	83.191788	517.722473	-12.618687	111.782066	322.139099	-321.021790	1400.846924	366.203308	-3.546554	1429.612915	286.992340	-141.887177	1385.391724	243.596756	-160.233398	1680.580811	375.061218	-366.659821	1116.632568	572.499329	119.164680	1237.596313	268.991974	-332.934113	875.157715	354.859924	5.681836	1141.219482	360.880554	-123.819748	1003.082886	-553.419800	139.559113	898.628357	-547.228210	-11.424904
338.627625	-196.501404	896.476624	391.189301	-36.355068	910.348694	416.235657	-214.846558	506.674225	401.278290	2.422257	516.366333	499.285492	-180.990189	83.231552	517.982300	-14.746442	111.599998	322.258118	-321.040985	1400.816162	366.590759	-3.635359	1429.681885	287.174683	-141.878036	1385.477051	244.344299	-160.458435	1680.684082	374.853394	-366.907440	1116.591187	572.691650	118.854324	1237.324585	268.633453	-334.395996	875.039612	354.704529	5.642308	1141.259644	360.531647	-123.623077	1003.057434	-553.493225	139.525818	898.618408	-547.249329	-11.432339
338.146301	-196.496979	896.432312	390.796692	-36.243469	910.185852	415.911469	-214.751389	506.654175	401.709320	1.469976	516.078491	499.233887	-180.948517	83.224220	518.231812	-16.759386	111.349579	322.425201	-320.995667	1400.743530	366.949280	-3.667598	1429.709106	287.353607	-141.835342	1385.528687	244.965607	-160.732010	1680.824707	374.602173	-367.566833	1116.484741	572.868469	118.581497	1237.034790	268.319916	-335.715912	874.917358	354.566772	5.686757	1141.288330	360.169006	-123.509186	1002.961121	-553.543945	139.543167	898.616028	-547.269470	-11.425102
337.726532	-196.521606	896.358215	390.435883	-36.256916	909.963196	415.973877	-214.950089	506.728088	402.107269	0.731230	515.725098	499.384125	-181.115341	83.276031	518.272339	-18.644264	111.064560	322.648926	-320.916199	1400.634644	367.358276	-3.669546	1429.756836	287.535309	-141.798615	1385.530273	245.686996	-160.963852	1680.887329	374.409149	-367.989014	1116.381348	573.045044	118.397957	1236.732544	267.986572	-336.924774	874.790222	354.483612	5.782849	1141.261963	359.832092	-123.451950	1002.820435	-553.587280	139.579620	898.629211	-547.294312	-11.413863
337.291046	-196.518219	896.256714	390.063263	-36.197041	909.678467	415.774933	-214.866623	506.713013	402.712006	-0.035305	515.363403	499.380798	-181.122391	83.279388	518.255676	-20.321774	110.606804	322.881561	-320.807068	1400.543457	367.729279	-3.612523	1429.743286	287.740631	-141.700577	1385.517212	246.436188	-161.158615	1680.949951	374.247681	-368.340088	1116.219604	573.222900	118.321083	1236.457153	267.623199	-337.971497	874.623108	354.417664	5.955888	1141.224976	359.500885	-123.327087	1002.636963	-553.628723	139.576691	898.636780	-547.316650	-11.389444
336.843628	-196.546249	896.111816	389.711609	-36.187103	909.328552	415.581970	-214.835938	506.713654	403.325684	-0.716483	514.858154	499.378326	-181.130005	83.267159	518.181946	-21.833099	110.057442	323.117462	-320.665741	1400.405151	368.028290	-3.533424	1429.680542	287.967957	-141.543793	1385.485840	247.184326	-161.320221	1680.979492	374.071930	-368.699615	1116.046509	573.365295	118.294861	1236.145020	267.257477	-339.064545	874.452087	354.350098	6.200988	1141.109863	359.162109	-123.225410	1002.399780	-553.677551	139.598129	898.643311	-547.328796	-11.398135
336.398712	-196.585938	895.978394	389.390015	-36.256634	908.955627	415.369324	-214.834290	506.691803	404.124115	-1.338714	514.444519	499.380707	-181.140244	83.270950	517.695740	-23.281723	109.375923	323.371643	-320.491302	1400.208862	368.328918	-3.380313	1429.581299	288.197968	-141.353027	1385.406250	247.997696	-161.458328	1680.971680	373.904602	-369.009125	1115.806519	573.523315	118.327026	1235.799194	266.924377	-340.117920	874.239319	354.293488	6.464128	1140.973633	358.822845	-123.144653	1002.157654	-553.699646	139.614456	898.648071	-547.334473	-11.350659
335.929962	-196.623032	895.856506	389.100037	-36.266907	908.607239	415.097748	-214.865799	506.686646	405.031372	-1.975945	514.049744	499.351715	-181.168442	83.248894	516.910828	-24.293749	108.554031	323.629120	-320.295563	1399.979980	368.586426	-3.190253	1429.477905	288.425140	-141.122437	1385.311768	248.769791	-161.578888	1680.983276	373.796082	-369.108704	1115.560669	573.645813	118.500237	1235.470459	266.560791	-341.043945	874.017456	354.260376	6.771412	1140.824951	358.502777	-123.042366	1001.933289	-553.736145	139.582916	898.653320	-547.334229	-11.389768
335.481323	-196.650421	895.741089	388.791107	-36.465984	908.185913	414.418060	-214.685547	506.555176	406.089661	-2.556691	513.717102	499.204987	-181.090317	83.266388	516.030945	-25.072577	107.733582	323.994781	-320.071991	1399.764282	368.926514	-2.983840	1429.387817	288.649811	-140.902908	1385.220459	249.558716	-161.672897	1681.025146	373.690186	-369.237946	1115.267334	573.741516	118.720467	1235.108398	266.188904	-341.929749	873.807983	354.218567	7.106663	1140.626953	358.187805	-122.991051	1001.678223	-553.782715	139.543335	898.644043	-547.334229	-11.394917
335.091156	-196.711380	895.636780	388.494080	-36.825161	907.733154	414.213257	-214.942093	506.544312	407.173004	-3.157435	513.407898	499.316559	-181.260742	83.359962	515.254700	-25.853504	106.833313	324.284912	-319.883698	1399.537109	369.210175	-2.771223	1429.259521	288.855927	-140.637268	1385.154053	250.317963	-161.739182	1681.041260	373.583496	-369.479919	1114.999634	573.826111	119.011749	1234.746460	265.866516	-342.695465	873.628357	354.191986	7.445135	1140.362915	357.899872	-123.013161	1001.413818	-553.791626	139.554779	898.672791	-547.334656	-11.385966
334.607269	-196.583694	895.558105	388.125183	-36.515625	907.492981	413.922211	-215.024246	506.505280	408.291443	-3.582792	513.197693	499.280273	-181.314713	83.335609	514.801270	-26.538523	106.169220	324.565216	-319.614960	1399.324463	369.472656	-2.478853	1429.151001	289.060516	-140.343613	1385.063477	251.094345	-161.766785	1681.086426	373.505402	-369.501343	1114.692993	573.845398	119.349281	1234.412720	265.483612	-343.447205	873.382263	354.195648	7.779216	1140.048828	357.556183	-122.712341	1001.262756	-553.823242	139.537918	898.680176	-547.339844	-11.383911
334.180908	-196.560593	895.509338	387.819946	-36.582836	907.176697	413.692657	-215.029083	506.511749	409.173462	-4.029945	512.853638	499.361359	-181.411530	83.373016	514.638916	-27.150288	105.671661	324.895538	-319.347839	1399.134644	369.787781	-2.192120	1429.062256	289.320679	-140.032898	1384.994629	251.854843	-161.771896	1681.121094	373.455963	-369.540222	1114.412231	573.828674	119.734383	1234.009766	265.145050	-344.116119	873.197815	354.136353	8.171108	1139.756348	357.264160	-122.593735	1001.091553	-553.824036	139.541794	898.679993	-547.318237	-11.418100
333.689270	-196.448318	895.497925	387.469147	-36.354809	906.992676	413.393250	-214.921112	506.489502	409.811401	-4.347392	512.592102	499.397430	-181.478836	83.349358	514.636414	-27.696886	105.282158	325.283936	-319.071564	1398.967896	370.136078	-1.905706	1428.996338	289.580383	-139.752289	1384.951660	252.602936	-161.748947	1681.176514	373.435242	-369.464142	1114.171509	573.785583	120.210938	1233.607300	264.852692	-344.627991	873.061462	354.081604	8.517588	1139.534424	356.943878	-122.342911	1001.002441	-553.842590	139.548462	898.680969	-547.300598	-11.420530
333.237701	-196.346054	895.483948	387.164642	-36.209007	906.810730	413.149963	-214.866867	506.541565	410.410370	-4.724764	512.329285	499.473114	-181.540955	83.362236	514.761963	-28.060387	104.906799	325.601135	-318.818848	1398.842163	370.432831	-1.646438	1428.944702	289.852203	-139.466827	1384.972656	253.349152	-161.678101	1681.235352	373.406128	-369.345673	1113.989136	573.751526	120.689499	1233.240723	264.575470	-345.119873	872.978882	354.011688	8.896876	1139.302002	356.659271	-122.141335	1000.912415	-553.859863	139.532562	898.680542	-547.308838	-11.444243
332.789581	-196.262756	895.477417	386.830170	-36.087238	906.676086	412.816681	-214.797836	506.554596	410.951569	-5.003482	512.157166	499.556854	-181.622604	83.448769	514.861755	-28.115339	104.515915	325.879974	-318.651611	1398.745972	370.704773	-1.411433	1428.892822	290.115112	-139.198334	1385.042725	254.062195	-161.580704	1681.349121	373.394135	-369.134766	1113.865601	573.671265	121.176231	1232.861816	264.306335	-345.457947	872.917603	353.923462	9.254033	1139.085327	356.381165	-121.993736	1000.848450	-553.885132	139.491272	898.674011	-547.313293	-11.441367
332.353790	-196.155289	895.521118	386.504700	-35.939030	906.597961	412.508972	-214.667282	506.607483	411.544891	-5.348629	511.983276	499.593750	-181.669785	83.496407	514.982361	-27.999727	104.109283	326.235474	-318.413574	1398.721191	371.090576	-1.128616	1428.896118	290.399231	-138.933105	1385.114136	254.797638	-161.447845	1681.460083	373.454742	-368.758942	1113.803589	573.573059	121.704842	1232.491577	264.056946	-345.675385	872.907898	353.801666	9.563125	1138.918335	356.105713	-121.822182	1000.837280	-553.891846	139.501694	898.697693	-547.291321	-11.466635
331.893158	-196.067871	895.591980	386.163971	-35.848583	906.548340	412.143707	-214.482849	506.629669	412.267975	-5.555432	511.884613	499.623779	-181.708603	83.534378	515.228943	-27.773214	103.678543	326.560059	-318.159454	1398.814819	371.496460	-0.882388	1428.902588	290.709900	-138.706406	1385.255493	255.564209	-161.338074	1681.562744	373.549683	-368.260132	1113.813965	573.461243	122.234718	1232.165771	263.859436	-345.811554	872.960693	353.706726	9.821256	1138.847168	355.809509	-121.691429	1000.853760	-553.916931	139.473068	898.709290	-547.285034	-11.480644
331.413116	-195.940796	895.682373	385.853668	-35.721672	906.541199	411.846375	-214.316299	506.660339	413.032349	-5.801451	511.833466	499.621521	-181.709534	83.569374	515.432190	-27.516655	103.344749	326.903412	-317.943970	1398.931274	371.877563	-0.697233	1428.940186	291.041138	-138.479980	1385.434814	256.209076	-161.033676	1681.754639	373.651215	-367.633514	1113.893311	573.342102	122.775429	1231.849609	263.665955	-345.827545	873.067810	353.601105	10.075101	1138.815796	355.523010	-121.537506	1000.900391	-553.933105	139.436737	898.710205	-547.271484	-11.511525
330.968445	-195.804153	895.770264	385.519958	-35.661140	906.553162	411.658325	-214.080475	506.692474	413.844238	-5.997188	511.754242	499.669678	-181.745392	83.661911	515.804626	-27.117853	103.095032	327.175354	-317.824249	1399.095825	372.224609	-0.565171	1428.948120	291.388702	-138.265961	1385.620728	256.897339	-160.755951	1681.945557	373.754364	-367.279907	1114.035522	573.213440	123.331970	1231.493530	263.527924	-345.731567	873.236511	353.470856	10.307805	1138.757690	355.225464	-121.423653	1000.953979	-553.947449	139.392624	898.708862	-547.259399	-11.556360
330.522583	-195.668610	895.850952	385.189423	-35.552719	906.587769	411.399445	-213.941345	506.739075	414.706390	-6.108353	511.726227	499.711914	-181.763504	83.684441	516.223877	-26.764019	102.840500	327.448181	-317.642334	1399.254028	372.712555	-0.365197	1429.018311	291.694672	-138.106873	1385.829712	257.613159	-160.495743	1682.110474	373.875732	-366.864685	1114.208618	573.088074	123.858238	1231.133423	263.421204	-345.496368	873.489502	353.334534	10.513578	1138.757324	354.931702	-121.304138	1001.014282	-553.963318	139.372330	898.740417	-547.258057	-11.572984
330.113983	-195.547150	895.925354	384.897736	-35.468529	906.625061	411.114746	-213.715454	506.747772	415.681458	-6.191019	511.706757	499.727173	-181.760254	83.768692	516.581299	-26.439646	102.584900	327.733917	-317.493103	1399.487793	373.147675	-0.239133	1429.085571	292.044952	-137.929306	1386.074829	258.372894	-160.117615	1682.270752	374.066193	-366.146759	1114.385254	572.965515	124.285522	1230.767456	263.352173	-345.163513	873.753418	353.187042	10.685013	1138.791138	354.675079	-121.209534	1001.072388	-553.980713	139.335587	898.743225	-547.243225	-11.596528
329.703644	-195.362885	895.996582	384.575409	-35.290119	906.696838	410.838226	-213.434723	506.797821	416.658630	-6.309061	511.777161	499.687073	-181.711472	83.739532	517.021057	-26.045799	102.365501	328.073425	-317.347015	1399.794067	373.599792	-0.090857	1429.174316	292.416840	-137.753098	1386.312866	258.987427	-159.808868	1682.481445	374.231689	-365.449280	1114.601318	572.812073	124.773659	1230.407837	263.280914	-344.783722	874.039978	353.048859	10.823109	1138.875000	354.392426	-121.055901	1001.144653	-553.995911	139.300079	898.739624	-547.265991	-11.647098
329.286560	-195.167007	896.073242	384.255280	-35.101143	906.766052	410.622864	-213.208908	506.863922	417.652191	-6.467166	511.783844	499.790588	-181.793640	83.791916	517.273071	-25.797483	102.090828	328.274780	-317.285248	1400.061523	374.101685	-0.020778	1429.214600	292.798096	-137.594177	1386.569580	259.688873	-159.429504	1682.705444	374.385590	-364.878571	1114.871948	572.709717	125.225288	1230.045166	263.233337	-344.246460	874.377197	352.912079	10.930867	1138.954224	354.106659	-120.885941	1001.218506	-554.032288	139.239960	898.738953	-547.257263	-11.724348
328.873901	-194.949738	896.156311	383.926910	-34.862629	906.862976	410.418671	-212.955673	506.904785	418.696777	-6.641630	511.847260	499.843231	-181.819778	83.854721	517.524475	-25.620485	101.898270	328.481567	-317.147919	1400.323730	374.612640	0.083050	1429.282349	293.080719	-137.448639	1386.835327	260.385651	-159.008163	1682.909912	374.612427	-364.161591	1115.194702	572.630127	125.585915	1229.688721	263.219238	-343.544128	874.707947	352.769073	10.986704	1139.080811	353.822998	-120.694412	1001.308716	-554.059204	139.227203	898.752625	-547.265198	-11.720269
328.516754	-194.757889	896.230164	383.621216	-34.685997	906.939514	410.152344	-212.636749	506.920959	419.670349	-6.808842	511.895050	499.837616	-181.796783	83.881065	517.630127	-25.555483	101.652336	328.730377	-317.036224	1400.678833	375.091736	0.155510	1429.333252	293.386932	-137.306534	1387.110840	261.035217	-158.633530	1683.106567	374.794464	-363.419159	1115.485474	572.570068	125.855881	1229.335571	263.228271	-342.822296	875.066711	352.620209	11.046342	1139.162354	353.565613	-120.537064	1001.384216	-554.048828	139.163544	898.757874	-547.247803	-11.781192
328.151550	-194.572830	896.288208	383.320831	-34.519073	907.009460	409.952942	-212.370712	506.955963	420.599091	-7.083317	511.964844	499.843079	-181.832886	83.916748	517.674316	-25.622078	101.371391	328.956238	-316.961395	1401.002930	375.627197	0.222802	1429.336914	293.668365	-137.182724	1387.366943	261.728882	-158.178894	1683.299561	374.984711	-363.059052	1115.776001	572.525024	126.080711	1228.927734	263.267212	-341.996918	875.400452	352.498474	11.110731	1139.220337	353.294434	-120.389381	1001.448059	-554.056091	139.130768	898.777710	-547.240417	-11.816341
327.880371	-194.396286	896.338745	383.053009	-34.322357	907.078430	409.755798	-212.111969	506.984344	421.627441	-7.273873	512.043945	499.892029	-181.866913	83.981865	517.777466	-25.706409	101.135468	329.126770	-316.879791	1401.282593	376.160187	0.272724	1429.358032	293.982971	-137.100891	1387.621338	262.439667	-157.704102	1683.494141	375.149994	-362.575378	1116.064575	572.499817	126.235794	1228.484497	263.328125	-341.049255	875.762451	352.373077	11.131330	1139.283325	353.060547	-120.225708	1001.507385	-554.050232	139.073898	898.774109	-547.223328	-11.915161
327.604828	-194.184311	896.362793	382.771576	-34.114243	907.120850	409.510651	-211.836182	506.995636	422.496887	-7.629192	512.073120	499.849762	-181.831772	83.955994	517.729736	-25.924250	100.835007	329.259796	-316.846863	1401.554077	376.564880	0.300607	1429.349365	294.273376	-136.993149	1387.846313	263.176514	-157.206543	1683.698120	375.331055	-361.912842	1116.361450	572.534302	126.319580	1228.024902	263.359253	-340.121307	876.077515	352.233795	11.138733	1139.322388	352.822784	-120.041344	1001.540039	-554.068970	138.991333	898.768799	-547.243652	-11.960411
327.303528	-194.011688	896.379211	382.471466	-33.929184	907.126282	409.299438	-211.615234	507.017456	423.573944	-7.959053	512.099609	499.842682	-181.807724	84.001968	517.741516	-26.138422	100.486122	329.397614	-316.808563	1401.799438	377.027710	0.358318	1429.311523	294.529846	-136.889297	1388.040894	263.992126	-156.652328	1683.799561	375.489899	-361.747833	1116.605225	572.621643	126.341324	1227.609619	263.457825	-338.992676	876.380493	352.123535	11.129893	1139.368286	352.560669	-119.868492	1001.551514	-554.052490	138.964005	898.784546	-547.253479	-12.032008
327.050537	-193.858887	896.376526	382.186310	-33.727428	907.107361	409.116241	-211.453918	507.036285	424.400940	-8.397105	512.060852	499.820709	-181.802734	83.990990	517.716980	-26.379333	100.146843	329.563293	-316.750610	1402.027344	377.490967	0.452409	1429.253418	294.761749	-136.775681	1388.160889	264.643219	-156.178757	1683.986084	375.611725	-361.507446	1116.839966	572.713623	126.292336	1227.210693	263.551636	-337.918793	876.649048	352.027313	11.123857	1139.341675	352.311127	-119.686554	1001.541504	-554.089600	138.918121	898.767151	-547.294678	-12.081604
326.789429	-193.708344	896.366577	381.881805	-33.599400	907.050598	408.965454	-211.313812	507.062347	425.303558	-8.842616	512.008606	499.866974	-181.822754	84.009056	517.666748	-26.627144	99.732758	329.697693	-316.674316	1402.241089	377.908203	0.474702	1429.161743	294.975098	-136.711960	1388.303223	265.375916	-155.680298	1684.124634	375.723572	-361.204956	1117.006714	572.822205	126.166977	1226.689453	263.603394	-336.730347	876.910400	351.913147	11.101065	1139.316650	352.049286	-119.526871	1001.509766	-554.066162	138.875702	898.781738	-547.285400	-12.130286
326.546997	-193.596481	896.337463	381.610413	-33.469185	906.970093	408.836212	-211.246277	507.109192	426.173096	-9.263317	511.956085	499.842804	-181.788864	83.992172	517.630371	-26.877975	99.346962	329.794128	-316.642883	1402.412354	378.304260	0.491173	1429.047119	295.189880	-136.603317	1388.417480	266.115784	-155.144745	1684.235962	375.867279	-360.657654	1117.145874	572.965942	126.008926	1226.194580	263.709991	-335.453308	877.108765	351.823120	11.071152	1139.273682	351.811310	-119.380157	1001.456909	-554.047119	138.811829	898.778503	-547.292908	-12.195022
326.355011	-193.486633	896.301392	381.341980	-33.319794	906.894470	408.723236	-211.173386	507.111725	426.977997	-9.666930	511.868164	499.864105	-181.778870	84.000542	517.639771	-27.127552	98.952118	329.866516	-316.602386	1402.554932	378.697632	0.553488	1428.920654	295.375793	-136.516754	1388.517090	266.828613	-154.620560	1684.344482	375.977448	-360.468140	1117.241699	573.115662	125.824699	1225.666992	263.785919	-334.197998	877.290283	351.705475	11.033440	1139.209229	351.594666	-119.230301	1001.402588	-554.067566	138.724884	898.772949	-547.327820	-12.273469
326.132690	-193.417358	896.276550	381.048401	-33.182858	906.801758	408.629089	-211.101517	507.127533	427.928528	-10.049657	511.816650	499.900269	-181.805954	84.061249	517.620972	-27.339132	98.575722	329.923187	-316.559326	1402.644531	379.025146	0.642279	1428.783569	295.553589	-136.418869	1388.550293	267.482483	-153.924057	1684.502319	376.071808	-360.544739	1117.299561	573.260620	125.615364	1225.188599	263.922974	-332.907623	877.473999	351.583649	11.034020	1139.121338	351.358368	-119.091064	1001.346375	-554.042297	138.686279	898.774048	-547.337280	-12.296809
325.956451	-193.319641	896.231750	380.710297	-32.947670	906.687073	408.369019	-210.987411	507.107788	428.664185	-10.418775	511.755402	499.824829	-181.734360	84.050865	517.591736	-27.520760	98.235947	329.942535	-316.521271	1402.696167	379.379608	0.695671	1428.615356	295.705261	-136.323074	1388.594360	268.147278	-153.424835	1684.588013	376.111908	-360.301727	1117.322510	573.453674	125.321487	1224.651001	264.022705	-331.563354	877.580688	351.455444	10.998046	1138.997803	351.104828	-118.879829	1001.269287	-554.025696	138.645920	898.800659	-547.365845	-12.329233
325.815155	-193.217239	896.169739	380.465179	-32.828465	906.587402	408.345520	-211.083282	507.095917	429.492126	-10.696956	511.648529	499.872101	-181.774261	84.027260	517.608521	-27.673529	97.948090	329.978912	-316.502625	1402.718872	379.781860	0.761802	1428.479004	295.849731	-136.248352	1388.605835	268.841095	-152.919754	1684.676270	376.170013	-359.921356	1117.302246	573.620544	125.011971	1224.108521	264.163940	-330.177551	877.661255	351.332642	10.983420	1138.859741	350.914948	-118.747635	1001.189758	-554.018738	138.580490	898.802185	-547.355042	-12.400837
325.747559	-193.175461	896.087952	380.298676	-32.899185	906.417358	408.220154	-211.063751	507.049683	430.251282	-10.845661	511.565399	499.890198	-181.827515	84.022598	517.659973	-27.791811	97.662575	329.967377	-316.483093	1402.745972	380.059814	0.834716	1428.343750	295.980133	-136.181870	1388.598022	269.598083	-152.735748	1684.629028	376.153748	-359.823090	1117.262329	573.757690	124.698441	1223.596802	264.275330	-328.771271	877.737244	351.191620	10.949434	1138.708740	350.785889	-118.708633	1001.066589	-554.014587	138.532227	898.799683	-547.391907	-12.415536
325.702087	-193.088531	895.839355	380.151459	-32.693287	906.282532	407.944244	-210.947418	506.951233	430.939697	-11.020845	511.486176	499.784637	-181.754547	84.003891	517.715332	-27.841169	97.384918	329.945709	-316.477753	1402.745728	380.302673	0.872303	1428.168457	296.082367	-136.110306	1388.600830	270.174469	-152.191208	1684.718506	376.219543	-359.592529	1117.221436	573.887634	124.318550	1223.088135	264.422638	-327.027649	877.825562	351.079468	10.906823	1138.505737	350.591858	-118.596779	1000.870728	-554.008362	138.475037	898.796997	-547.450867	-12.472742
325.553680	-193.071518	895.770935	379.945709	-32.593353	906.170471	407.752411	-210.828918	506.878662	431.640747	-11.110472	511.398499	499.804291	-181.743057	84.024277	517.978271	-27.780279	97.194107	329.927063	-316.461151	1402.738525	380.574097	0.945360	1428.020142	296.182251	-136.046021	1388.561646	270.697083	-151.494308	1684.838989	376.248718	-359.262268	1117.178955	574.026855	123.892609	1222.570190	264.584778	-325.547638	877.841553	350.959442	10.850506	1138.288818	350.410370	-118.507683	1000.782104	-553.972290	138.434372	898.811951	-547.442993	-12.513955
325.365173	-193.072632	895.732910	379.735046	-32.569126	906.063049	407.628967	-210.834427	506.872711	432.125427	-11.177911	511.331238	499.814117	-181.825516	84.025406	518.049622	-27.742678	96.953072	329.853027	-316.492615	1402.727051	380.800232	0.978909	1427.876709	296.268066	-135.998032	1388.550659	271.268188	-151.019257	1684.917114	376.249176	-359.027161	1117.136597	574.163208	123.502594	1222.106934	264.727203	-323.957794	877.882263	350.833740	10.810430	1138.095337	350.208160	-118.451622	1000.711853	-553.981873	138.408447	898.813843	-547.494263	-12.541704
325.227448	-193.041138	895.661682	379.571411	-32.517681	905.961487	407.353821	-210.660782	506.827911	432.517548	-11.231488	511.288239	499.753845	-181.704102	84.033028	518.165894	-27.617769	96.779915	329.824799	-316.495575	1402.746704	381.056427	0.993777	1427.727783	296.325836	-135.946655	1388.544678	271.795044	-150.575806	1684.987305	376.208344	-358.707092	1117.080688	574.321533	123.099037	1221.650635	264.885345	-322.437592	877.916504	350.718903	10.747450	1137.903320	350.041595	-118.385681	1000.626465	-553.968140	138.356689	898.813660	-547.524170	-12.582684
325.075043	-193.060593	895.624695	379.431244	-32.518150	905.894653	407.410553	-210.712631	506.865509	432.831055	-11.324274	511.241302	499.837189	-181.751068	84.057724	518.187134	-27.570095	96.615959	329.760406	-316.536102	1402.764160	381.296539	0.984841	1427.577881	296.362061	-135.909073	1388.530029	272.331909	-150.211212	1685.044922	376.209198	-358.235229	1117.092896	574.454407	122.677383	1221.243286	265.085968	-320.812500	877.945496	350.616821	10.697712	1137.721924	349.880157	-118.371178	1000.575562	-553.965088	138.315018	898.797668	-547.565552	-12.640385
324.965057	-193.093948	895.588562	379.356049	-32.614117	905.829346	407.233093	-210.672684	506.835999	433.065094	-11.410123	511.209808	499.799896	-181.704315	84.085335	518.220703	-27.527523	96.479095	329.675018	-316.589508	1402.809814	381.514191	0.966316	1427.477905	296.390137	-135.911926	1388.542236	272.819611	-149.837067	1685.117920	376.147736	-358.046448	1117.075317	574.634949	122.250809	1220.823608	265.288544	-319.283539	878.014404	350.493134	10.636532	1137.564453	349.766785	-118.412369	1000.525696	-553.928284	138.243423	898.808594	-547.568909	-12.701568
324.847839	-193.119278	895.586609	379.300659	-32.703438	905.814270	407.256897	-210.739883	506.840240	433.214905	-11.490690	511.196991	499.787506	-181.685989	84.081139	518.227722	-27.488581	96.451309	329.596558	-316.630524	1402.845703	381.679993	0.948268	1427.425415	296.421356	-135.899658	1388.581909	273.258453	-149.603317	1685.175903	376.102814	-357.808746	1117.063843	574.791260	121.843330	1220.496704	265.504761	-317.670929	878.079834	350.390869	10.533505	1137.432373	349.676941	-118.461662	1000.517517	-553.897156	138.191818	898.798584	-547.598938	-12.727104
324.765228	-193.142975	895.595276	379.286438	-32.757465	905.841553	407.324585	-210.860565	506.871277	433.329681	-11.549731	511.234344	499.789795	-181.726074	84.077858	518.218262	-27.511976	96.409187	329.508026	-316.708740	1402.898804	381.850586	0.900968	1427.370483	296.405182	-135.909424	1388.627563	273.708984	-149.336395	1685.265869	376.037048	-357.291016	1117.083374	574.930115	121.422081	1220.223145	265.728119	-316.068359	878.159363	350.299072	10.452448	1137.327393	349.601532	-118.502892	1000.534729	-553.869812	138.107559	898.783447	-547.610840	-12.786606
324.977600	-192.901169	895.401184	379.426697	-32.720730	905.875610	407.361603	-210.931152	506.801239	433.426758	-11.618212	511.304565	499.820557	-181.758804	84.081932	518.228882	-27.509436	96.429100	329.335388	-316.792053	1402.971313	381.988373	0.854639	1427.353882	296.369690	-135.896423	1388.709717	274.034058	-148.975143	1685.394409	375.902710	-356.969086	1117.132080	575.095215	120.955574	1219.988770	265.917084	-314.533295	878.249084	350.192230	10.345943	1137.281982	349.662994	-118.474365	1000.445618	-553.832703	138.093079	898.794800	-547.638245	-12.794336
324.613068	-193.219620	895.634399	379.336212	-32.946655	905.943115	407.362671	-211.028625	506.861389	433.320526	-11.694329	511.318024	499.773804	-181.746887	84.051781	518.119324	-27.554609	96.433853	329.194061	-316.862732	1403.093384	382.123993	0.785335	1427.368530	296.344452	-135.916931	1388.805664	274.385101	-148.592438	1685.525635	375.922607	-356.197693	1117.252930	575.239380	120.542320	1219.767944	266.151581	-312.911652	878.342468	350.129272	10.231970	1137.244507	349.521240	-118.665451	1000.602661	-553.806702	138.045959	898.777039	-547.667053	-12.871999
324.547546	-193.284683	895.666321	379.423645	-33.046700	906.028381	407.332031	-211.108765	506.836456	433.240326	-11.692797	511.369812	499.802032	-181.755051	84.038742	518.067017	-27.567678	96.461670	329.018646	-316.967896	1403.213867	382.261505	0.696656	1427.413208	296.304840	-135.919662	1388.923706	274.677338	-148.305664	1685.655518	375.853333	-355.698914	1117.370239	575.401855	120.108841	1219.609009	266.398834	-311.351501	878.490356	350.083466	10.114218	1137.227173	349.527649	-118.778450	1000.659485	-553.778076	137.989227	898.758972	-547.697937	-12.907157
324.523041	-193.406052	895.693909	379.618347	-33.380753	906.074707	407.324585	-211.248505	506.854218	433.061127	-11.701986	511.389557	499.798248	-181.846710	84.062874	518.070923	-27.590538	96.503685	328.800842	-317.082916	1403.370605	382.387451	0.579512	1427.453369	296.235016	-135.966110	1389.038574	274.963226	-148.221756	1685.712158	375.713379	-355.403656	1117.501099	575.559814	119.648705	1219.497559	266.667969	-309.749969	878.653809	350.027679	9.986836	1137.252441	349.605743	-119.019485	1000.695496	-553.752319	137.914047	898.743835	-547.725830	-12.934877
324.488312	-193.493683	895.732483	379.759766	-33.532986	906.156189	407.272827	-211.362091	506.839569	432.779510	-11.672496	511.413300	499.859955	-181.893036	84.071030	518.068909	-27.548157	96.650467	328.560181	-317.190002	1403.537720	382.459961	0.451372	1427.522949	296.140869	-136.001068	1389.173706	275.163483	-147.893402	1685.848145	375.589935	-355.009644	1117.657593	575.721375	119.225357	1219.462036	266.916046	-308.212036	878.843201	350.046173	9.834454	1137.304932	349.657562	-119.165085	1000.754028	-553.710144	137.874435	898.722168	-547.742676	-12.967932
324.489563	-193.562225	895.754089	379.924133	-33.680737	906.258362	407.293457	-211.450089	506.796600	432.447479	-11.633677	511.472198	499.816895	-181.860977	84.081001	518.013977	-27.553362	96.753975	328.298553	-317.282288	1403.717773	382.543640	0.307583	1427.620605	296.023499	-136.049255	1389.297119	275.386322	-147.727173	1685.933350	375.379303	-354.910217	1117.793823	575.912292	118.790344	1219.493530	267.159821	-306.754150	879.008606	350.091095	9.637168	1137.388428	349.748657	-119.326515	1000.813110	-553.667480	137.818390	898.694824	-547.752380	-13.001083
324.508575	-193.638504	895.746460	380.148468	-33.830677	906.336609	407.319275	-211.624832	506.786713	432.079346	-11.566994	511.539856	499.845947	-181.913162	84.079643	518.043579	-27.557783	96.886131	327.804901	-317.488403	1403.829590	382.609650	0.138182	1427.703003	295.919647	-136.116653	1389.406006	275.575470	-147.537766	1686.007446	375.217194	-354.399261	1118.018066	576.115967	118.326851	1219.558105	267.408722	-305.224152	879.184875	350.173279	9.426940	1137.485718	349.866638	-119.491226	1000.845337	-553.615356	137.782990	898.690613	-547.766113	-13.070618
324.544983	-193.747238	895.733643	380.393127	-34.040016	906.406189	407.360718	-211.826874	506.743164	431.550842	-11.218266	511.587524	499.853180	-181.971497	84.085205	518.054749	-27.438337	97.156509	327.508911	-317.558014	1403.976563	382.646210	-0.023881	1427.798828	295.764648	-136.177551	1389.483154	275.715637	-147.338684	1686.112061	375.051697	-354.037720	1118.165527	576.371399	117.908325	1219.677734	267.635834	-303.780762	879.346008	350.270081	9.242645	1137.553223	350.005676	-119.701454	1000.870728	-553.561279	137.689407	898.649719	-547.778015	-13.117724
324.569641	-193.835449	895.712402	380.644073	-34.157280	906.497498	407.531464	-212.081345	506.758179	431.016418	-11.034685	511.606659	499.899597	-182.018814	84.075203	517.997559	-27.358051	97.361298	327.074219	-317.656555	1404.104980	382.653473	-0.234617	1427.851074	295.606720	-136.251160	1389.547852	275.819946	-147.137787	1686.185303	374.850952	-353.710968	1118.324097	576.646606	117.435295	1219.802246	267.896515	-302.308624	879.500671	350.387970	9.093617	1137.613037	350.149414	-119.873932	1000.901794	-553.501953	137.597534	898.592407	-547.803284	-13.198642
324.617249	-193.943909	895.713196	380.885742	-34.318615	906.553284	407.348022	-212.007767	506.659454	430.365265	-10.823708	511.602783	499.820770	-181.929840	84.061768	517.953613	-27.336233	97.545502	326.602997	-317.754425	1404.204712	382.694000	-0.412073	1427.923462	295.437103	-136.320206	1389.596436	275.888489	-146.956085	1686.248413	374.594147	-353.485443	1118.416748	576.916809	117.021812	1219.921875	268.088593	-300.897064	879.646118	350.541443	8.947967	1137.654053	350.305939	-120.046234	1000.928162	-553.421631	137.542007	898.568115	-547.824341	-13.240985
324.678864	-194.041443	895.698303	381.162750	-34.444649	906.626770	407.340729	-212.118484	506.608551	429.765900	-10.848324	511.748230	499.787598	-181.902588	84.042137	517.925171	-27.237669	97.759781	326.098450	-317.873901	1404.306641	382.699005	-0.624595	1427.983643	295.266296	-136.381897	1389.624146	275.909180	-146.798111	1686.285767	374.171936	-353.728455	1118.475342	577.177246	116.617203	1220.067383	268.313843	-299.585388	879.764099	350.734131	8.805385	1137.685669	350.490387	-120.216156	1000.954407	-553.359314	137.450165	898.518799	-547.871399	-13.346762
324.743042	-194.145813	895.688782	381.463745	-34.635372	906.713867	407.416962	-212.252869	506.603119	428.915649	-10.556479	511.718109	499.828156	-181.957138	84.076202	517.803284	-27.165174	98.043053	325.531708	-318.027374	1404.379028	382.711243	-0.864417	1428.036255	295.075104	-136.435745	1389.626953	275.888580	-146.670441	1686.309692	373.909821	-353.506531	1118.610596	577.463013	116.159348	1220.257324	268.508789	-298.237396	879.843628	350.957855	8.649356	1137.652954	350.686066	-120.428207	1000.989624	-553.261658	137.324142	898.479065	-547.902405	-13.462399
324.869263	-194.272491	895.660950	381.830963	-34.832924	906.768921	407.463745	-212.430313	506.555847	428.152832	-10.342080	511.765961	499.808777	-181.950775	84.065208	517.749695	-27.057138	98.330338	324.869415	-318.171265	1404.377197	382.713806	-1.076965	1428.064575	294.858948	-136.492538	1389.639771	275.812042	-146.533875	1686.331543	373.602814	-353.339752	1118.696655	577.783386	115.719955	1220.450317	268.702118	-296.935913	879.938354	351.222290	8.466240	1137.677734	350.921387	-120.636925	1001.000122	-553.164246	137.150131	898.434326	-547.972473	-13.565942
325.026794	-194.359985	895.669434	382.218414	-35.041107	906.858337	407.501892	-212.562790	506.488617	427.243378	-10.024519	511.795593	499.833832	-181.933258	84.039520	517.580994	-27.014742	98.652847	324.160400	-318.315155	1404.381226	382.735565	-1.268793	1428.136719	294.654572	-136.553909	1389.634155	275.715057	-146.416702	1686.335205	372.997711	-353.792969	1118.714478	578.166321	115.281059	1220.708496	268.906189	-295.745392	880.049866	351.493530	8.286818	1137.705444	351.180359	-120.831459	1001.045898	-553.004028	136.956619	898.398743	-547.981689	-13.716704
325.159302	-194.425949	895.662720	382.572418	-35.168575	906.954651	407.538177	-212.708313	506.460907	426.288910	-9.642879	511.793274	499.865631	-182.002213	84.042046	517.548523	-26.927364	99.004097	323.457947	-318.421112	1404.433716	382.697357	-1.486233	1428.193848	294.432770	-136.609634	1389.635498	275.576294	-146.307770	1686.325684	372.507111	-354.017731	1118.768555	578.511536	114.822533	1220.935059	269.083405	-294.594330	880.117676	351.780121	8.152634	1137.672363	351.424713	-120.991821	1001.086792	-552.870300	136.760010	898.360779	-548.042480	-13.891856
325.319550	-194.503387	895.651794	382.946747	-35.333412	907.055237	407.499756	-212.865707	506.402893	425.450928	-9.380450	511.865601	499.872711	-181.994812	84.042267	517.447388	-26.840332	99.398376	322.791962	-318.612732	1404.388916	382.736908	-1.745833	1428.241455	294.266479	-136.709122	1389.592896	275.383331	-146.230804	1686.292358	371.992981	-354.220764	1118.747314	578.860718	114.285866	1221.187378	269.173920	-293.499054	880.155579	352.090912	8.005410	1137.631226	351.692871	-121.183022	1001.127258	-552.680786	136.581482	898.323669	-548.083984	-14.038558
325.489075	-194.574921	895.645874	383.363831	-35.521721	907.157166	407.499329	-212.964127	506.341949	424.468109	-9.113550	511.897583	499.868683	-182.038040	84.071259	517.184631	-26.784634	99.713280	322.002533	-318.775635	1404.330444	382.698853	-2.020695	1428.311890	294.051361	-136.781509	1389.568237	275.172333	-146.175766	1686.261597	371.399078	-354.538940	1118.804688	579.248901	113.757278	1221.512085	269.315277	-292.485199	880.197327	352.419617	7.809402	1137.634521	352.010010	-121.389755	1001.171021	-552.496094	136.395020	898.294067	-548.118469	-14.257951
325.674438	-194.633240	895.681335	383.772400	-35.641541	907.293457	407.482208	-213.097137	506.306946	423.584747	-8.758007	511.984222	499.891144	-182.073471	84.055283	517.207458	-26.664635	100.124969	321.260315	-318.870850	1404.346069	382.656769	-2.254082	1428.385376	293.804504	-136.814713	1389.531494	274.922028	-146.100754	1686.228394	370.789185	-354.847412	1118.844971	579.700684	113.234230	1221.871704	269.403625	-291.416351	880.290222	352.725861	7.652981	1137.647583	352.321411	-121.546143	1001.252930	-552.297180	136.205002	898.267822	-548.169678	-14.480114
325.798523	-194.702377	895.678772	384.103577	-35.816612	907.373474	407.515839	-213.243820	506.285370	422.490479	-8.443389	512.072876	499.920715	-182.106262	84.029175	516.934814	-26.619373	100.470795	320.652954	-319.046356	1404.527100	382.619263	-2.506341	1428.493286	293.589508	-136.901016	1389.510376	274.617004	-146.048218	1686.181885	370.128845	-355.246246	1118.838501	580.121216	112.602417	1222.183350	269.466675	-290.605713	880.335938	353.028046	7.481712	1137.672363	352.581451	-121.732880	1001.288208	-552.079651	135.968063	898.220215	-548.188171	-14.727356
325.977905	-194.801254	895.693909	384.574127	-36.048038	907.496460	407.539856	-213.349167	506.259308	421.599945	-8.007846	512.224121	499.917114	-182.113373	84.032646	516.796082	-26.507267	100.889816	319.958801	-319.165192	1404.523682	382.599091	-2.773610	1428.615723	293.385620	-137.001587	1389.464111	274.271027	-146.012772	1686.123535	369.472260	-355.677826	1118.829712	580.529053	112.024323	1222.569336	269.462311	-289.789246	880.371216	353.418518	7.296506	1137.728638	352.909210	-121.967575	1001.352844	-551.840149	135.696701	898.199341	-548.208740	-14.957325
326.159454	-194.891327	895.688538	385.043182	-36.214977	907.630432	407.594055	-213.460434	506.242554	420.488678	-7.598534	512.275696	499.923492	-182.069016	84.034340	516.698608	-26.413891	101.307953	319.230225	-319.328918	1404.496094	382.567657	-3.036632	1428.723511	293.202423	-137.082748	1389.428833	273.936768	-146.000870	1686.044922	368.758606	-356.075806	1118.899414	581.012695	111.336121	1222.975098	269.418427	-289.156403	880.401794	353.810364	7.087281	1137.783936	353.252991	-122.188950	1001.411438	-551.609802	135.439713	898.178467	-548.261353	-15.188370
326.329712	-194.935440	895.675720	385.476135	-36.403667	907.743286	407.688080	-213.618378	506.232391	419.389923	-7.108962	512.431702	499.938446	-182.107269	84.013344	516.566223	-26.296219	101.731575	318.564056	-319.434631	1404.506470	382.595581	-3.334473	1428.840820	293.018555	-137.181915	1389.391113	273.682556	-146.330582	1685.830078	368.045624	-356.468994	1118.861572	581.551270	110.736160	1223.359619	269.323914	-288.535889	880.430542	354.206177	6.897774	1137.856079	353.569763	-122.391876	1001.455994	-551.366394	135.095383	898.140381	-548.289185	-15.456499
326.458405	-195.007095	895.672974	385.938507	-36.552418	907.849487	407.744354	-213.743149	506.207245	418.103333	-6.628082	512.509094	499.929474	-182.101074	84.017586	516.415710	-26.165834	102.235847	317.897705	-319.544891	1404.491211	382.583740	-3.614079	1428.938232	292.852631	-137.291992	1389.347412	273.276642	-146.300797	1685.699707	367.288055	-356.943573	1118.826660	582.003723	110.075546	1223.765259	269.196381	-287.997223	880.427612	354.563110	6.726394	1137.992310	353.884125	-122.575722	1001.503174	-551.139709	134.835144	898.118652	-548.349243	-15.730573
326.627716	-195.061905	895.646362	386.483307	-36.757130	907.964539	407.835236	-213.881424	506.181244	416.901123	-6.098597	512.542664	499.940796	-182.097900	83.990898	516.358582	-26.013115	102.787582	317.191833	-319.704437	1404.397217	382.621094	-3.911549	1429.028320	292.680786	-137.382599	1389.313599	272.822632	-146.306396	1685.560669	366.553650	-357.336670	1118.799316	582.542358	109.389999	1224.129517	269.023499	-287.601227	880.398926	354.979797	6.529882	1138.125977	354.235901	-122.793236	1001.541260	-550.877625	134.485947	898.091370	-548.362366	-16.072851
326.781036	-195.065125	895.636658	386.943237	-36.890224	908.059875	407.828705	-214.051010	506.111359	415.401489	-5.636166	512.565186	499.938293	-182.091263	83.992500	516.082886	-25.902096	103.332825	316.631836	-319.839417	1404.371338	382.701508	-4.193878	1429.130737	292.548706	-137.495972	1389.257690	272.235992	-146.017044	1685.511597	365.748993	-357.747681	1118.732544	583.136658	108.771393	1224.534668	268.658997	-287.510162	880.328430	355.404602	6.382601	1138.209106	354.546173	-122.929787	1001.579407	-550.605530	134.100540	898.079895	-548.376038	-16.423542
326.952667	-195.052155	895.605225	387.470856	-37.027596	908.185913	407.909943	-214.255768	506.059784	413.978699	-5.026449	512.654907	499.983917	-182.151001	83.988525	515.832947	-25.801432	103.899879	315.976105	-319.931274	1404.269653	382.718781	-4.465899	1429.226563	292.359253	-137.573776	1389.180908	271.778137	-146.036362	1685.357544	364.968170	-358.116119	1118.598511	583.674255	108.046005	1224.880981	268.382324	-287.217773	880.258545	355.825134	6.261358	1138.282715	354.888641	-123.089432	1001.619751	-550.345947	133.703491	898.051392	-548.391602	-16.817217
327.131012	-194.997940	895.547363	388.061340	-37.105259	908.288818	407.929688	-214.436066	505.978088	412.588348	-4.485181	512.785767	499.959320	-182.168900	83.962334	515.612976	-25.662432	104.433617	315.298065	-320.024658	1404.138550	382.755493	-4.723845	1429.309570	292.191925	-137.626877	1389.094604	271.304016	-146.063324	1685.185303	364.171051	-358.570038	1118.530884	584.254395	107.438866	1225.316528	268.084351	-287.001099	880.185425	356.286530	6.149864	1138.343994	355.236603	-123.187920	1001.635193	-550.139282	133.323242	898.020813	-548.432068	-17.207916
327.291656	-194.882721	895.502747	388.581787	-37.167534	908.398315	407.936188	-214.573593	505.877869	411.048859	-3.988551	512.874817	499.966278	-182.172348	83.938843	515.317444	-25.451954	105.123528	314.645050	-320.069916	1404.023926	382.775391	-4.967899	1429.381348	292.004974	-137.655472	1389.022705	270.828247	-146.090088	1685.010498	363.270172	-358.838043	1118.377686	584.860046	106.717865	1225.681763	267.330231	-287.623962	880.013550	356.709564	6.092470	1138.378052	355.554565	-123.252144	1001.660583	-549.815125	132.913391	898.022095	-548.408630	-17.649349
327.457306	-194.763351	895.453369	389.126099	-37.225739	908.506348	407.944366	-214.729965	505.786835	409.488251	-3.398922	513.107117	499.997284	-182.218048	83.952545	514.965820	-25.301283	105.830231	313.971588	-320.094452	1403.888428	382.783295	-5.139786	1429.490845	291.812988	-137.639069	1388.929688	270.344208	-146.127563	1684.855225	362.569366	-359.479248	1118.235840	585.421326	106.042091	1226.072510	267.444977	-286.527466	879.865662	357.102814	6.083710	1138.444702	355.886597	-123.314064	1001.682617	-549.508667	132.452545	898.007385	-548.419495	-18.065878
327.604065	-194.608719	895.435364	389.647552	-37.291252	908.659790	407.948578	-214.809433	505.672180	407.997192	-2.872594	513.352234	500.017151	-182.270599	83.934624	514.657471	-25.139326	106.575943	313.262115	-320.179047	1403.713745	382.821503	-5.342388	1429.584106	291.659576	-137.656036	1388.834473	269.929291	-146.323547	1684.650635	361.756104	-359.956238	1118.079102	586.048340	105.356247	1226.452637	267.223236	-286.159698	879.693542	357.557495	6.043253	1138.477417	356.204803	-123.375740	1001.742126	-549.241760	132.001740	898.023743	-548.431641	-18.531149
327.737915	-194.479431	895.421753	390.127869	-37.336525	908.835815	407.899597	-214.885498	505.577942	406.499725	-2.302967	513.668640	499.996429	-182.281113	83.917564	514.367737	-24.959059	107.298508	312.579437	-320.219086	1403.550171	382.847656	-5.518281	1429.700684	291.489929	-137.639496	1388.774658	269.441498	-146.457550	1684.479370	360.835022	-360.356415	1117.919800	586.641968	104.672737	1226.829468	266.694366	-286.444946	879.460632	358.009552	6.043564	1138.491699	356.487549	-123.446465	1001.814270	-548.923340	131.474762	898.022217	-548.430237	-19.058044
327.883270	-194.322708	895.422607	390.651123	-37.342800	909.055847	407.877197	-214.962036	505.530823	404.998901	-1.766703	513.994751	500.004791	-182.291306	83.926208	513.955688	-24.798445	108.014076	311.924164	-320.210785	1403.406860	382.906982	-5.697639	1429.823120	291.341553	-137.626678	1388.720459	268.911591	-146.372772	1684.399902	359.959198	-360.698273	1117.742798	587.256409	103.975594	1227.233643	266.208282	-286.608337	879.269348	358.440735	6.040177	1138.461548	356.797363	-123.501678	1001.914124	-548.606018	130.949203	898.025574	-548.422974	-19.629501
328.023071	-194.137253	895.463257	391.158630	-37.377312	909.301514	407.871338	-214.977402	505.472046	403.725189	-1.188436	514.338989	500.041351	-182.305649	83.919540	513.661438	-24.615788	108.872879	311.208374	-320.209991	1403.215088	382.970520	-5.867730	1429.956909	291.202118	-137.593719	1388.715576	268.308228	-146.168228	1684.351196	358.997314	-360.881805	1117.551392	587.880920	103.316872	1227.654297	265.183838	-287.780853	879.018311	358.893005	6.055896	1138.515381	357.121490	-123.560799	1002.046875	-548.343506	130.417557	898.030579	-548.440918	-20.163349
328.136871	-193.979248	895.516479	391.583221	-37.426971	909.529114	407.868683	-214.961365	505.454041	402.505127	-0.606043	514.791504	500.058014	-182.304047	83.922974	513.332764	-24.460451	109.637421	310.566406	-320.203857	1403.131226	383.074707	-6.034220	1430.115479	291.079681	-137.574387	1388.742676	267.811127	-146.170013	1684.256104	358.235474	-361.421051	1117.506592	588.460938	102.688484	1228.026367	265.245026	-286.971313	878.878906	359.335785	6.043624	1138.624512	357.379913	-123.617889	1002.178223	-548.026672	129.774063	898.032471	-548.438904	-20.705914
328.193542	-193.796600	895.580078	391.978271	-37.440155	909.810303	407.888885	-214.970490	505.423218	401.184174	0.026300	515.137390	500.116791	-182.358826	83.955177	512.972473	-24.295938	110.360497	309.950165	-320.126495	1403.039307	383.174561	-6.170752	1430.267578	290.958466	-137.530579	1388.798096	267.373016	-146.281784	1684.107544	357.240326	-361.499847	1117.413574	589.040039	102.005669	1228.409424	264.116333	-288.421204	878.687561	359.694427	6.072965	1138.760376	357.614929	-123.679085	1002.339111	-547.724548	129.129501	898.022461	-548.414490	-21.344786
328.230072	-193.609482	895.653931	392.309540	-37.432888	910.070557	407.934448	-214.943558	505.414307	399.995239	0.688478	515.493958	500.133057	-182.337997	83.958603	512.570618	-24.173105	110.988220	309.376587	-320.077484	1403.010986	383.262482	-6.289690	1430.448242	290.839478	-137.465302	1388.864624	266.901031	-146.261322	1684.027466	356.485535	-361.972687	1117.399780	589.623718	101.436165	1228.797119	264.049286	-287.811859	878.614197	360.195831	5.933443	1138.679077	357.806274	-123.707603	1002.496155	-547.426575	128.479034	898.038513	-548.415222	-21.928116
328.247650	-193.388809	895.737976	392.635345	-37.411190	910.348694	407.953491	-214.941620	505.397491	398.781342	1.410177	515.843689	500.147919	-182.357330	83.949631	512.277161	-24.055529	111.686508	308.855621	-320.019348	1403.041504	383.383850	-6.391705	1430.611938	290.731262	-137.382721	1388.971191	266.377777	-146.088455	1683.968750	355.554199	-362.083649	1117.398926	590.092285	100.801033	1229.089722	262.923828	-289.182678	878.421448	360.410614	6.098584	1139.153809	358.001434	-123.724609	1002.666382	-547.133850	127.842140	898.063721	-548.437622	-22.513166
328.226898	-193.216293	895.816406	392.913177	-37.372593	910.592163	408.018921	-214.923706	505.390320	397.841492	2.137641	516.132935	500.122009	-182.318405	83.951843	512.068176	-23.974001	112.384712	308.335632	-319.946411	1403.068848	383.520630	-6.494339	1430.828735	290.650940	-137.290955	1389.060181	265.929993	-146.071655	1683.868774	354.681030	-362.219147	1117.400757	590.683655	100.253685	1229.463013	262.212067	-289.757202	878.314697	360.753662	6.121107	1139.388916	358.147705	-123.733521	1002.818115	-546.864990	127.206909	898.106079	-548.444092	-23.137735
328.174500	-193.012009	895.887451	393.176697	-37.302910	910.843018	408.063629	-214.974594	505.383209	396.895844	2.828537	516.410278	500.142334	-182.353607	83.984009	511.787048	-23.952324	113.041283	307.792938	-319.886230	1403.094849	383.648102	-6.585552	1431.040649	290.564728	-137.176804	1389.185059	265.485870	-145.946640	1683.800049	353.841919	-362.469727	1117.479248	591.138977	99.711731	1229.765869	261.513245	-290.300842	878.231750	361.034698	6.168947	1139.602051	358.274506	-123.721832	1002.968872	-546.524963	126.464844	898.117310	-548.453369	-23.740038
328.044830	-192.808273	895.965210	393.377655	-37.253780	911.058228	408.072327	-214.919907	505.369415	396.059570	3.538415	516.694458	500.144073	-182.373016	83.997192	511.479370	-24.020145	113.556839	307.349274	-319.772461	1403.176025	383.810303	-6.644321	1431.252075	290.520050	-137.049622	1389.317017	265.065460	-145.827332	1683.741821	353.003815	-362.657776	1117.541626	591.582031	99.144516	1230.068604	260.775024	-290.919922	878.163696	361.246979	6.195752	1139.844971	358.350891	-123.703148	1003.106995	-546.160461	125.788467	898.169556	-548.390259	-24.383036
327.932678	-192.593246	896.048279	393.561432	-37.116146	911.266052	408.039093	-214.833176	505.352966	395.399872	4.173107	516.911438	500.140350	-182.357971	83.975182	511.134155	-24.102003	113.925629	306.957855	-319.637817	1403.269897	383.985901	-6.668223	1431.459961	290.464386	-136.906891	1389.457520	264.733337	-145.476517	1683.642822	352.215485	-362.829529	1117.633545	592.067993	98.664482	1230.378174	260.028107	-291.592499	878.105469	361.447723	6.281742	1140.077515	358.424957	-123.621986	1003.244995	-545.831421	125.024879	898.201965	-548.316406	-25.226969
327.440643	-192.587585	896.360291	393.522797	-37.070492	911.478333	407.956299	-214.739746	505.384796	394.684479	4.773757	517.147522	500.117432	-182.304840	83.962662	510.683899	-24.245804	114.223221	306.567871	-319.465790	1403.395020	384.141632	-6.689869	1431.639771	290.411041	-136.728699	1389.584229	264.369568	-145.259552	1683.587891	351.434967	-362.984009	1117.680298	592.469910	98.224007	1230.557617	259.182953	-292.281372	878.072205	361.617554	6.420781	1140.314819	358.336639	-123.598991	1003.510925	-545.484009	124.270805	898.227966	-548.307373	-26.271460
327.255646	-192.323654	896.412781	393.595276	-36.891518	911.627319	407.932220	-214.637009	505.410339	394.274170	5.313591	517.349426	500.087036	-182.298126	83.971687	510.285217	-24.405615	114.488991	306.196411	-319.286469	1403.472290	384.313995	-6.660469	1431.801758	290.372223	-136.522934	1389.700195	263.990936	-145.212616	1683.539185	350.647888	-363.105804	1117.796021	592.809448	97.794724	1230.731934	258.353271	-293.005249	878.030945	361.768311	6.567337	1140.503418	358.309387	-123.452431	1003.605652	-545.181702	123.501511	898.238220	-548.281189	-27.419472
327.055023	-192.025787	896.461731	393.627411	-36.672276	911.769409	407.882507	-214.493973	505.399567	394.075531	5.785224	517.511475	500.094574	-182.315598	83.976944	509.870789	-24.560585	114.663109	305.847137	-319.093018	1403.511841	384.474121	-6.596389	1431.934082	290.355591	-136.328110	1389.806396	263.687561	-144.947342	1683.466553	349.963287	-363.522797	1117.889282	593.218872	97.429039	1230.893677	258.089508	-292.607971	878.054932	362.024811	6.634229	1140.466309	358.255585	-123.267326	1003.695251	-544.774292	122.630249	898.271423	-548.055481	-28.410490
326.822601	-191.693283	896.498474	393.631317	-36.382652	911.927734	407.838318	-214.315475	505.388275	394.020325	6.261774	517.696411	500.072998	-182.268387	83.992767	509.366150	-24.659954	114.744453	305.560333	-318.857788	1403.604736	384.616699	-6.470252	1432.084473	290.354797	-136.107574	1389.920898	263.402679	-144.637024	1683.436523	349.107513	-363.443848	1117.867920	593.501709	97.125534	1230.987305	256.562439	-294.521881	877.960632	361.990326	6.992617	1140.879028	358.178406	-123.048706	1003.785217	-544.502441	121.932381	898.253784	-548.209045	-29.048689
326.574615	-191.385666	896.553650	393.586853	-36.117672	912.058411	407.797180	-214.151825	505.376099	394.073975	6.584532	517.841980	500.055969	-182.250046	83.990387	508.778595	-24.739265	114.691093	305.295837	-318.612091	1403.698242	384.770081	-6.344574	1432.214722	290.354980	-135.843628	1390.062988	263.170776	-144.298218	1683.393921	348.356903	-363.627045	1117.972290	593.833374	96.883888	1231.103149	255.636490	-295.358307	877.925049	362.198914	7.096667	1140.844238	358.059174	-122.821793	1003.873352	-544.157043	121.101067	898.272644	-548.173889	-29.954060
326.312317	-190.998047	896.594604	393.498322	-35.825172	912.176270	407.774475	-213.987610	505.384766	394.313324	6.781188	517.996399	500.058044	-182.243759	83.998161	508.067505	-24.767982	114.533073	305.082977	-318.320129	1403.778198	384.938721	-6.156800	1432.356934	290.366913	-135.559250	1390.188843	262.965118	-143.886536	1683.349731	347.602631	-363.780487	1117.979370	594.072266	96.653435	1231.126465	254.665970	-296.226440	877.897156	362.237427	7.365380	1140.971558	357.894348	-122.538452	1003.947754	-543.776367	120.282013	898.303772	-548.121033	-30.746765
326.297638	-190.299957	896.394836	393.486877	-35.410297	912.243530	407.740356	-213.835205	505.354919	394.742920	6.893118	518.135803	500.016571	-182.183990	84.018326	507.313263	-24.739887	114.305656	304.922333	-318.018250	1403.921143	385.117218	-5.943241	1432.486328	290.366608	-135.240921	1390.358521	262.781860	-143.480286	1683.335205	346.978699	-364.195038	1118.078735	594.282227	96.492897	1231.096802	254.293930	-295.874054	877.946350	362.081024	7.797114	1141.368896	357.832306	-122.147331	1003.865234	-543.275940	119.470131	898.393921	-547.985046	-31.645052
325.727997	-190.217194	896.744446	393.215546	-35.242565	912.398621	407.705109	-213.745911	505.420593	395.089996	6.917447	518.237183	500.036133	-182.129898	84.002129	506.365784	-24.666586	113.922813	304.837677	-317.676270	1404.064209	385.320923	-5.685178	1432.642578	290.385742	-134.882523	1390.515869	262.686890	-142.867096	1683.284058	346.276428	-364.353821	1118.168579	594.463135	96.390793	1231.067505	253.294510	-296.738068	877.965210	362.039612	8.147676	1141.512451	357.494965	-121.925369	1004.128235	-542.753296	118.331169	898.310303	-547.898987	-32.612217
325.416992	-189.820419	896.819214	393.042816	-34.855015	912.519592	407.644379	-213.502502	505.422363	395.548737	6.914249	518.261658	499.992950	-182.079834	84.006546	505.265411	-24.543043	113.403267	304.708710	-317.298035	1404.199707	385.503906	-5.411890	1432.774414	290.412201	-134.504608	1390.681763	262.563934	-142.351395	1683.269775	345.470032	-364.282227	1118.223633	594.639099	96.342674	1231.002563	251.626205	-298.715240	877.988037	361.948914	8.516078	1141.636353	357.255127	-121.562294	1004.223450	-542.196411	117.550346	898.382568	-547.768311	-33.486187
325.062256	-189.347183	896.878113	392.759125	-34.377621	912.610107	407.553680	-213.254608	505.414276	396.239166	6.880757	518.343811	499.961029	-182.047653	84.044006	504.240509	-24.380972	112.819244	304.634857	-316.897491	1404.328003	385.832825	-5.249644	1432.973755	290.453735	-134.079880	1390.878418	262.439667	-141.942917	1683.306885	344.783936	-364.364380	1118.291870	594.749817	96.339188	1230.880859	250.546127	-299.630310	878.042053	361.831848	8.915857	1141.705811	356.992676	-121.130653	1004.295227	-541.668823	116.817413	898.557007	-547.532471	-34.375034
324.741821	-188.855118	896.975647	392.534515	-33.966976	912.723877	407.588074	-213.079666	505.456085	396.912354	6.752824	518.409241	499.995575	-182.014008	84.033493	502.976837	-24.172619	112.089714	304.606842	-316.514343	1404.509888	386.045013	-4.887389	1433.115967	290.485809	-133.684494	1391.092773	262.375763	-141.405685	1683.334595	344.210907	-364.692871	1118.471313	594.834290	96.375595	1230.745605	250.060913	-299.445526	878.182861	361.683563	9.306558	1141.811401	356.723450	-120.694702	1004.399475	-541.924438	115.019958	898.007385	-547.726807	-35.881050
324.472504	-188.433273	897.125549	392.359436	-33.610653	912.865540	407.631012	-212.827759	505.535400	397.746582	6.606856	518.399963	500.002960	-181.967911	84.048363	501.727203	-24.025154	111.408203	304.633514	-316.062317	1404.729858	386.282776	-4.488027	1433.265747	290.547821	-133.258682	1391.346924	262.357513	-140.822372	1683.359131	343.474731	-364.561523	1118.573730	594.895569	96.480667	1230.590820	248.439728	-301.392639	878.337769	361.504059	9.667603	1141.922363	356.460236	-120.285225	1004.546387	-541.497681	113.651581	897.869141	-547.585754	-36.969872
324.126709	-187.962341	897.246094	392.068970	-33.131592	912.987061	407.642914	-212.570969	505.624146	398.551575	6.496959	518.427612	500.010345	-181.974976	84.071503	500.342468	-23.793413	110.657089	304.620361	-315.588165	1404.919434	386.477783	-4.080518	1433.426392	290.584106	-132.804825	1391.569214	262.393341	-139.984268	1683.366699	342.835754	-364.611572	1118.769775	594.897339	96.635979	1230.397827	247.274933	-302.323883	878.549316	361.266968	10.152193	1142.109985	356.159882	-119.817444	1004.667053	-541.074768	112.551254	897.881897	-547.403503	-38.065533
323.664978	-187.370010	897.337585	391.663208	-32.584297	913.051697	407.517120	-212.165634	505.644470	399.286743	6.195852	518.341370	499.958099	-181.877869	84.066879	498.856323	-23.567959	109.719849	304.653992	-315.065186	1405.123779	386.683868	-3.605926	1433.546997	290.663879	-132.276245	1391.823975	262.451904	-139.307434	1683.395142	342.358673	-364.877319	1119.103394	594.873169	96.854134	1230.209839	246.761093	-302.081024	878.791992	361.179718	10.542336	1142.103760	355.811859	-119.269951	1004.744690	-540.471130	111.404015	897.928955	-546.957642	-39.327522
323.265259	-186.825516	897.409607	391.317871	-32.073997	913.082825	407.420044	-211.846146	505.648468	400.129272	6.062363	518.326904	499.930084	-181.816788	84.104088	497.441681	-23.267454	108.887558	304.681732	-314.555939	1405.391602	386.845581	-3.153789	1433.634521	290.731049	-131.752853	1392.036499	262.525330	-138.546783	1683.444580	341.715637	-364.668182	1119.278564	594.824463	97.136322	1230.011719	245.068497	-303.993225	879.100891	360.929779	11.006525	1142.223755	355.451416	-118.723160	1004.798279	-539.858032	110.194786	897.953491	-546.428833	-40.659119
322.841553	-186.260132	897.455627	390.969330	-31.494545	913.101257	407.237762	-211.456497	505.651581	400.960388	5.803014	518.102112	499.925720	-181.771286	84.124130	495.930939	-23.015903	107.927322	304.816376	-313.934906	1405.681396	387.064819	-2.600326	1433.721680	290.835083	-131.149948	1392.238892	262.630005	-137.766663	1683.468994	341.196472	-364.657257	1119.507324	594.712036	97.511909	1229.775146	243.915253	-304.829742	879.394836	360.486755	11.716579	1142.507324	355.088684	-118.141678	1004.831787	-539.306641	108.992638	897.921570	-546.086182	-41.871868
322.499481	-185.760437	897.572571	390.642212	-30.939707	913.096924	407.162933	-211.206955	505.742584	401.902466	5.557528	517.969299	499.984070	-181.804138	84.176331	494.426208	-22.596272	106.921738	304.910614	-313.320190	1405.948120	387.206329	-2.035222	1433.758179	290.904968	-130.581055	1392.420898	262.771545	-136.956192	1683.487427	340.793213	-364.841522	1119.831543	594.600830	97.932907	1229.490112	243.349457	-304.574921	879.740112	360.149628	12.316527	1142.672119	354.782928	-117.546326	1004.894958	-538.706299	107.902000	897.957458	-545.663574	-43.001366
321.988312	-185.130463	897.583984	390.250916	-30.340128	913.047058	407.000122	-210.832764	505.810669	402.647980	5.273252	517.752625	499.993591	-181.764618	84.183983	492.962219	-22.111612	106.015251	304.970856	-312.716003	1406.117188	387.332336	-1.471781	1433.808838	290.962585	-130.001450	1392.575806	262.973389	-136.118011	1683.482056	340.326508	-364.776550	1120.094604	594.477905	98.416931	1229.199585	242.279892	-305.244354	880.065063	359.828064	12.898307	1142.800171	354.354248	-116.902847	1004.878723	-538.060852	106.816475	897.938782	-545.293518	-44.107483
321.603119	-184.548233	897.622192	389.916321	-29.730917	912.972595	406.860199	-210.460205	505.871979	403.613525	4.943732	517.509583	500.033325	-181.762878	84.213333	491.411591	-21.769449	104.873528	305.117004	-312.034027	1406.298340	387.373047	-0.706997	1433.780884	291.034760	-129.360016	1392.726196	263.171173	-135.392365	1683.534180	339.809418	-364.405243	1120.228149	594.350830	98.990875	1228.933350	240.539459	-307.109100	880.359314	359.538086	13.551397	1142.857666	354.032623	-116.249931	1004.866577	-537.406616	105.659744	897.956177	-544.865112	-45.166740
321.299194	-184.027191	897.682678	389.604797	-29.191290	912.847534	406.849091	-210.237213	505.952362	404.435852	4.604857	517.213074	500.043640	-181.741867	84.253105	490.017273	-21.284798	103.824844	305.258636	-311.298431	1406.506348	387.538513	-0.035901	1433.765625	291.111237	-128.641754	1392.854736	263.476318	-134.321930	1683.482056	339.386780	-364.312775	1120.424683	594.172485	99.590034	1228.596191	239.397079	-307.825836	880.685913	359.209229	14.196254	1142.933838	353.689545	-115.584824	1004.845886	-536.788208	104.530785	897.940979	-544.485840	-46.281193
320.809631	-183.354538	897.648682	389.140259	-28.428562	912.684448	406.667664	-209.898056	505.982880	405.257111	4.304037	516.975037	500.043915	-181.683792	84.298790	488.731903	-20.637617	102.770821	305.409637	-310.561584	1406.670166	387.688843	0.653952	1433.720215	291.231415	-127.947197	1392.911499	263.788940	-133.369904	1683.432007	339.103546	-364.478821	1120.711792	593.952759	100.296844	1228.141846	238.905014	-307.345093	881.025574	358.830109	14.964545	1142.904297	353.315613	-114.824684	1004.752930	-536.115540	103.349014	897.936462	-544.088745	-47.345200
320.469269	-182.782776	897.664490	388.817230	-27.782961	912.479065	406.471985	-209.548080	505.960724	406.009277	4.050679	516.641846	500.021179	-181.659607	84.326813	487.526917	-19.942642	101.774803	305.621033	-309.766724	1406.809570	387.875641	1.438578	1433.607300	291.337921	-127.181877	1392.987671	264.175446	-132.433884	1683.365601	338.629211	-364.113739	1120.763672	593.728271	101.061493	1227.729614	237.223679	-308.979980	881.294861	358.538177	15.653768	1142.800781	352.973419	-114.066093	1004.671265	-535.488464	102.155609	897.904297	-543.636475	-48.474609
319.977051	-182.139877	897.585327	388.384247	-27.075310	912.185608	406.321442	-209.320908	506.022888	406.800293	3.765148	516.213074	500.015900	-181.599121	84.331100	486.395752	-19.332811	100.771690	305.824799	-308.944366	1406.904419	388.073151	2.262730	1433.500122	291.479523	-126.413727	1392.995728	264.579285	-131.446136	1683.294678	338.375000	-364.167694	1120.926147	593.496521	101.933167	1227.246094	236.634445	-308.541840	881.536987	358.196716	16.491638	1142.684082	352.593719	-113.286392	1004.495483	-534.720947	100.947395	897.951294	-543.033264	-49.672741
319.587708	-181.453720	897.505493	388.007416	-26.336807	911.909119	406.196411	-209.037308	506.057556	407.460114	3.461657	515.751953	500.032654	-181.642609	84.344078	485.179901	-18.709253	99.630142	306.049377	-308.084564	1406.985718	388.355591	2.966389	1433.402100	291.616150	-125.545128	1392.982300	264.966827	-130.555176	1683.267334	337.916809	-363.804382	1120.929688	593.307861	102.896317	1226.722778	235.033447	-310.091003	881.776428	357.889771	17.295536	1142.538574	352.207153	-112.444244	1004.328491	-533.995789	99.632622	897.959900	-542.458374	-50.858448
319.144745	-180.796432	897.397156	387.604828	-25.589321	911.599365	405.982208	-208.753159	506.084503	408.187866	3.220019	515.282410	500.034882	-181.619553	84.339935	484.317017	-18.059235	98.721207	306.301788	-307.191711	1406.979248	388.490387	3.896971	1433.178711	291.757233	-124.677834	1392.906372	265.492706	-129.298813	1683.092773	337.539856	-363.583160	1120.947021	593.039368	103.864754	1226.148804	233.899719	-310.597992	881.981934	357.582886	18.163517	1142.327515	351.825989	-111.626472	1004.129944	-532.899353	98.126564	898.038757	-541.674500	-52.019314
318.664917	-180.085526	897.252136	387.141235	-24.841335	911.189514	405.639526	-208.407288	506.076324	408.930634	2.999101	514.873352	500.024323	-181.570526	84.341896	483.455872	-17.508356	97.742058	306.612854	-306.233459	1406.974243	388.538269	4.980543	1432.914185	291.918427	-123.772636	1392.815796	266.003052	-128.198303	1682.967163	337.236237	-363.346710	1120.910156	592.802002	104.867920	1225.601196	232.939301	-311.083649	882.261230	357.229858	19.035114	1142.092529	351.429718	-110.759338	1003.865173	-532.051697	96.862427	898.152771	-540.865234	-53.408836
318.173584	-179.460083	897.120728	386.639618	-24.126659	910.703369	405.543488	-208.252121	506.122131	409.430389	2.861691	514.386353	500.123077	-181.683716	84.381096	482.961853	-16.942556	97.050163	306.969788	-305.273743	1406.900757	388.688507	5.964005	1432.642456	292.118164	-122.831810	1392.724609	266.490692	-127.280212	1682.846802	336.904633	-363.037384	1120.827515	592.571289	105.982086	1224.914795	231.823563	-311.670441	882.370667	356.903351	19.980017	1141.789185	351.021301	-109.897369	1003.573486	-531.142273	95.555817	898.296387	-539.979858	-54.827473
317.634308	-178.730240	896.968750	386.148010	-23.320875	910.256714	405.186829	-207.835434	506.095612	410.044128	2.869503	513.766907	500.093201	-181.645447	84.365913	482.745636	-16.705482	96.347855	307.371002	-304.192474	1406.831787	388.886047	7.063162	1432.347290	292.324982	-121.845711	1392.572144	267.062683	-126.160614	1682.664063	336.736389	-362.959290	1120.773560	592.329651	107.132423	1224.206299	231.295715	-310.896759	882.433838	356.580719	20.964512	1141.421875	350.564697	-108.963356	1003.288391	-530.208435	94.217140	898.498291	-539.015991	-56.324139
317.115143	-178.009186	896.849121	385.654266	-22.506329	909.807678	404.856110	-207.454941	506.123444	410.530151	2.867886	513.241211	500.141327	-181.677567	84.444633	482.924011	-16.609545	95.808212	307.775330	-303.169312	1406.726196	389.084320	8.192296	1432.012939	292.555054	-120.778938	1392.411621	267.668915	-125.005280	1682.488647	336.453522	-362.594574	1120.688843	592.063721	108.341705	1223.480591	230.239288	-311.117401	882.415405	356.235626	22.015545	1141.075195	350.126526	-108.010788	1003.019470	-529.272156	93.013481	898.680542	-538.044617	-57.747211
316.563629	-177.248352	896.702148	385.100342	-21.732119	909.317871	404.625122	-207.117096	506.184021	410.983673	2.876371	512.737793	500.131470	-181.666122	84.448830	483.366425	-16.698723	95.406982	308.249847	-302.042450	1406.592041	389.306396	9.377882	1431.707031	292.789734	-119.689499	1392.275513	268.291290	-123.790871	1682.313599	336.250336	-362.244232	1120.549561	591.750671	109.568947	1222.700806	229.457367	-310.795380	882.444580	355.937561	23.078060	1140.721680	349.691162	-107.075722	1002.715393	-528.500793	92.114212	898.833313	-537.662231	-58.385357
316.028107	-176.461288	896.614807	384.510651	-20.920057	908.851563	404.240967	-206.697067	506.157166	411.226959	2.988835	512.281372	500.077026	-181.615906	84.484512	483.720337	-16.739443	95.009338	308.680939	-300.945892	1406.462036	389.561768	10.580823	1431.399048	293.074463	-118.560928	1392.134399	268.936920	-122.590775	1682.181152	335.969910	-361.643402	1120.379883	591.467590	110.884018	1221.939087	228.292953	-311.485077	882.635559	355.579590	24.199915	1140.272217	349.228058	-106.077499	1002.454529	-527.516602	90.808495	899.048157	-536.778442	-59.738171
315.475098	-175.657684	896.497314	383.941986	-20.067688	908.417175	403.909210	-206.349869	506.193634	411.505524	3.002532	511.917816	499.947968	-181.557755	84.511505	483.907379	-16.764496	94.528679	309.214783	-299.792786	1406.405762	389.839996	11.822368	1431.080688	293.349304	-117.433083	1392.037231	269.569794	-121.338852	1682.060425	335.753967	-361.121674	1120.236206	591.174744	112.206482	1221.125610	227.384094	-311.692627	882.682678	355.210236	25.343842	1139.931030	348.782471	-105.095833	1002.191040	-526.533325	89.380753	899.212524	-535.935913	-61.152256
314.887665	-174.800507	896.404907	383.334320	-19.158096	908.051025	403.715668	-205.986710	506.235413	411.786621	3.055382	511.576141	499.957794	-181.578033	84.533585	483.808838	-16.876024	93.990303	309.678253	-298.598663	1406.302490	390.113312	13.113437	1430.806519	293.643829	-116.252312	1391.966553	270.234863	-120.048698	1681.942627	335.573029	-360.453247	1120.135864	590.887085	113.552528	1220.332520	226.520508	-311.733887	882.758728	354.861603	26.481050	1139.469238	348.292725	-104.082924	1001.971985	-525.479431	88.046036	899.382141	-535.088806	-62.583267
314.330505	-173.888855	896.357178	382.725220	-18.259115	907.698425	403.418579	-205.546173	506.298431	412.084564	3.035104	511.226776	499.905640	-181.530930	84.538261	483.747894	-17.007282	93.523315	310.161652	-297.423340	1406.151855	390.422852	14.430374	1430.523682	293.949310	-115.045021	1391.908691	270.894928	-118.775444	1681.869995	335.404388	-359.675751	1120.029175	590.644165	114.979286	1219.479370	225.676422	-311.804993	882.819275	354.529877	27.677256	1139.078979	347.838776	-103.040627	1001.782471	-524.336548	86.564613	899.585693	-534.119141	-64.164680
313.787354	-173.047470	896.363159	382.062500	-17.327396	907.389343	403.154816	-205.082504	506.318878	412.574097	3.113954	510.978851	499.906158	-181.579407	84.605057	483.806946	-17.125498	93.103035	310.694275	-296.183502	1406.185303	390.753387	15.764088	1430.261230	294.307739	-113.805885	1391.874512	271.579041	-117.432274	1681.787476	335.228210	-358.859711	1119.927124	590.371216	116.373489	1218.667725	224.838593	-311.940094	882.925598	354.120850	28.876358	1138.716187	347.380951	-102.013092	1001.641541	-523.196411	85.109985	899.757202	-533.195557	-65.781998
313.249939	-172.115173	896.384094	381.408478	-16.364010	907.109009	402.889709	-204.488724	506.364777	412.758423	3.208715	510.813965	499.982056	-181.549438	84.662537	483.891205	-17.229803	92.882004	311.179596	-294.946320	1406.178589	391.100616	17.115913	1430.005859	294.610077	-112.559448	1391.883911	272.260956	-116.064774	1681.738281	335.183929	-357.973236	1119.941650	590.067566	117.823921	1217.816895	224.261749	-311.653137	883.082764	353.823212	29.987019	1138.227905	346.910858	-100.926941	1001.521790	-522.057922	83.415565	899.871216	-532.234802	-67.519699
312.694794	-171.244888	896.476685	380.740082	-15.414813	906.876831	402.666901	-203.840881	506.456268	412.849518	3.322670	510.581238	499.986023	-181.556824	84.675644	483.898804	-17.404282	92.676483	311.672821	-293.693665	1406.173828	391.449860	18.470409	1429.790039	295.001099	-111.255417	1391.937012	272.944946	-114.705757	1681.716431	335.133301	-356.954468	1119.992188	589.795898	119.248535	1217.071777	223.618088	-311.473236	883.299194	353.421173	31.198280	1137.898926	346.439941	-99.868393	1001.462402	-520.778625	81.781387	900.067993	-531.245117	-69.108215
312.161316	-170.328552	896.549194	380.074036	-14.446985	906.698486	402.430695	-203.180634	506.588684	412.806793	3.507297	510.382599	499.906860	-181.474731	84.710709	483.972595	-17.518591	92.556679	312.214783	-292.404144	1406.386841	391.877014	19.858088	1429.622070	295.362396	-109.982193	1392.036621	273.650421	-113.309044	1681.738525	335.115326	-355.833679	1120.130249	589.465942	120.630272	1216.250610	223.007034	-311.332977	883.535706	353.022186	32.444168	1137.719971	345.961426	-98.817093	1001.416809	-519.608704	79.990265	900.266907	-530.303833	-70.997849
311.635468	-169.328583	896.584717	379.396912	-13.472158	906.552795	402.157074	-202.503464	506.679565	412.484314	3.720215	510.244904	499.873322	-181.423523	84.745270	483.951599	-17.557915	92.443756	312.712708	-291.082031	1406.572388	392.262970	21.196173	1429.467651	295.751862	-108.669533	1392.145996	274.354065	-111.878166	1681.803467	335.195526	-354.666962	1120.336426	589.192627	122.065651	1215.513550	222.535034	-310.928741	883.828003	352.589691	33.650604	1137.530884	345.478302	-97.766586	1001.365906	-518.297546	78.169762	900.406860	-529.289185	-72.942825
311.184509	-168.486908	896.746399	378.716553	-12.458783	906.428955	402.020569	-201.896072	506.781769	412.338531	4.083384	510.194214	499.879303	-181.383194	84.859367	483.912842	-17.601645	92.291695	313.219086	-289.783813	1406.775757	392.653351	22.542238	1429.353638	296.028717	-107.318237	1392.308716	275.039642	-110.380020	1681.865967	335.236938	-353.534515	1120.562012	588.896851	123.491280	1214.774170	222.185287	-310.354279	884.180420	352.160339	34.857254	1137.405762	345.051483	-96.710098	1001.392944	-516.968872	76.370758	900.669434	-528.269409	-74.759727
310.671082	-167.495926	896.837219	378.041595	-11.431293	906.348083	401.841492	-201.161697	506.913086	412.094849	4.446990	510.162048	499.820435	-181.250259	84.899391	483.910004	-17.550770	92.231819	313.656891	-288.506836	1407.030151	393.055328	23.913311	1429.206299	296.439758	-106.024940	1392.495117	275.727631	-108.888359	1681.964478	335.364960	-352.171051	1120.895752	588.655151	124.926300	1214.029297	221.857498	-309.768250	884.564941	351.743622	36.063744	1137.345703	344.536469	-95.623962	1001.402588	-515.671204	74.490868	900.853516	-527.311646	-76.774796
310.248199	-166.643524	896.961792	377.409821	-10.501723	906.267334	401.760254	-200.427536	507.092102	411.837524	4.869185	510.158051	499.754700	-181.128586	84.954361	483.912445	-17.500429	92.159279	314.224030	-287.147614	1407.399170	393.489288	25.317017	1429.079956	296.791626	-104.718719	1392.675293	276.431000	-107.418106	1682.037720	335.557953	-350.866791	1121.245728	588.403687	126.349945	1213.315186	221.601563	-309.067871	884.949707	351.291809	37.307930	1137.288940	344.099854	-94.637802	1001.430054	-514.438477	72.582809	901.057251	-526.407471	-78.672791
309.737854	-165.705612	897.096008	376.695465	-9.401441	906.226501	401.783905	-199.617432	507.267578	411.627808	5.422211	510.189606	499.751007	-180.990067	85.029503	483.948639	-17.434238	92.161224	314.697449	-285.827026	1407.742676	393.890564	26.695042	1428.995361	297.205292	-103.424736	1392.829956	277.149872	-105.878159	1682.155396	335.688202	-349.471436	1121.580566	588.137268	127.765388	1212.556030	221.372345	-308.341980	885.373474	350.901093	38.493320	1137.261719	343.617310	-93.556061	1001.480103	-513.098938	70.569115	901.229736	-525.488281	-80.741898
309.334015	-164.841858	897.299500	376.048431	-8.364354	906.206360	401.742157	-198.965790	507.425476	411.422211	6.079275	510.186951	499.372833	-180.473877	84.946907	483.925934	-17.363413	92.154366	315.218445	-284.497223	1408.099121	394.288727	28.094957	1428.873535	297.595947	-102.112671	1393.076538	277.850189	-104.411629	1682.257080	335.940308	-348.077423	1121.954956	587.873352	129.170914	1211.867920	221.292709	-307.430420	885.819397	350.405457	39.763412	1137.282837	343.203705	-92.503716	1001.577393	-511.803345	68.428711	901.379028	-524.595642	-82.838791
308.902069	-163.951889	897.438171	375.423737	-7.362004	906.209106	401.704437	-198.270569	507.596680	411.214813	6.732173	510.128143	499.346161	-180.282364	84.981964	483.966431	-17.312735	92.160713	315.681854	-283.191406	1408.504883	394.710083	29.479452	1428.749023	297.942902	-100.843552	1393.319946	278.554108	-102.853157	1682.381470	336.124054	-346.643768	1122.330078	587.595337	130.583557	1211.113159	221.205414	-306.405151	886.323608	350.002136	40.900875	1137.287720	342.753784	-91.499504	1001.651062	-510.555115	65.904884	901.330750	-523.797485	-85.063782
308.493073	-162.979492	897.611877	374.780090	-6.297731	906.236328	401.562836	-197.462631	507.731506	411.267334	7.436457	510.104126	499.242096	-180.140762	85.031151	484.111084	-17.231142	92.199684	316.112152	-281.894226	1408.895508	395.157837	30.819166	1428.671631	298.296906	-99.496086	1393.588989	279.269592	-100.954445	1682.512329	336.422882	-345.216614	1122.821289	587.330017	131.964294	1210.415771	221.211075	-305.328461	886.789612	349.513000	42.129349	1137.368896	342.302887	-90.415619	1001.754822	-509.137634	63.953938	901.686157	-522.953674	-87.130615
308.090393	-161.980453	897.704407	374.186493	-5.217263	906.217834	401.417969	-196.730713	507.805206	411.240540	8.111200	509.993011	499.160248	-180.004318	85.082268	484.171173	-17.160034	92.196884	316.608612	-280.563751	1409.348145	395.598572	32.184288	1428.554565	298.651886	-98.165016	1393.834351	280.006897	-99.362816	1682.646606	336.696350	-343.756256	1123.245850	587.027039	133.339798	1209.680786	221.264252	-304.159729	887.300293	349.108551	43.289013	1137.397827	341.843536	-89.317886	1001.794983	-507.804749	61.688438	901.766479	-522.215271	-89.227692
307.774658	-161.036163	897.859802	373.591309	-4.108005	906.220703	401.281952	-196.005737	507.893311	411.175903	8.885556	509.902802	499.062744	-179.830490	85.113449	484.214752	-17.096670	92.167290	316.998993	-279.244568	1409.759033	396.018219	33.565052	1428.444214	299.019104	-96.877884	1394.061768	280.718536	-97.795486	1682.747803	336.997803	-342.333221	1123.762207	586.750122	134.690552	1208.938110	221.397354	-302.843018	887.789917	348.614594	44.490471	1137.426392	341.466431	-88.219864	1001.877563	-506.469849	59.290928	901.909790	-521.618713	-91.956024
307.446167	-160.099518	897.987366	373.015961	-3.037328	906.203918	401.264984	-195.174240	508.008789	411.126373	9.525702	509.807617	499.009460	-179.712921	85.152908	484.189423	-17.044109	92.136482	317.469147	-277.888885	1410.244141	396.415466	34.922016	1428.292969	299.332031	-95.564964	1394.298584	281.478119	-96.249550	1682.848022	337.309601	-340.888214	1124.189331	586.463135	136.057236	1208.188110	221.562424	-301.501740	888.280457	348.198792	45.648098	1137.327271	341.089539	-87.149857	1001.936035	-504.943085	57.127918	902.165833	-520.894653	-94.191574
307.065430	-159.104736	898.064026	372.447357	-1.951606	906.154053	401.228302	-194.436676	508.183411	411.168091	10.173566	509.730927	498.994202	-179.582993	85.175140	484.194397	-17.035625	92.082893	317.859558	-276.608795	1410.537476	396.786804	36.311569	1428.140015	299.656219	-94.222443	1394.492676	282.216919	-94.616013	1682.944092	337.647430	-339.441376	1124.629517	586.198730	137.381271	1207.468140	221.751434	-300.004578	888.788513	347.786957	46.780888	1137.300659	340.654846	-86.041771	1001.952881	-503.657867	54.822773	902.295166	-520.040222	-96.508110
306.840149	-158.161423	898.174927	371.926086	-0.819433	906.097046	401.160950	-193.528732	508.303162	411.216980	10.799017	509.547943	498.963074	-179.450790	85.185646	484.246033	-16.962595	92.074242	318.297913	-275.267548	1410.979980	397.144409	37.697372	1427.982788	299.955322	-92.934296	1394.629150	282.904480	-93.145897	1683.100586	338.054108	-338.037506	1125.079956	585.938782	138.748047	1206.744141	222.012863	-298.422363	889.241882	347.360931	47.920002	1137.191162	340.341827	-84.914337	1001.984192	-502.352264	52.654186	902.440979	-519.249023	-98.990883
306.497009	-157.300964	898.243408	371.392761	0.157181	906.005005	400.813690	-192.861847	508.300354	411.249237	11.296618	509.367065	498.942383	-179.205612	85.277351	484.359985	-16.889305	92.035545	318.698242	-273.957794	1411.365601	397.508179	39.054970	1427.805420	300.256012	-91.590065	1394.809692	283.632202	-91.441994	1683.199341	338.394196	-336.621277	1125.421143	585.606628	140.021179	1205.962402	222.261337	-296.780304	889.717346	346.927856	49.055569	1137.103516	339.937317	-83.902992	1001.977051	-500.929810	50.517387	902.618958	-518.557434	-101.122055
306.220673	-156.291061	898.291138	370.891693	1.271775	905.884705	400.928558	-191.783005	508.439453	411.283234	11.767932	509.290131	498.986969	-179.038651	85.292816	484.420502	-16.885624	91.940796	319.136810	-272.627960	1411.714478	397.810669	40.436573	1427.628296	300.507507	-90.306801	1394.950684	284.401398	-89.791252	1683.284302	338.853699	-335.229065	1125.791016	585.326477	141.333221	1205.262329	222.605652	-295.065948	890.096985	346.525818	50.193176	1136.973633	339.581024	-82.742790	1001.945618	-499.566132	48.413681	902.783264	-517.897949	-102.921471
306.043060	-155.445084	898.377258	370.449768	2.334695	905.754028	400.763855	-190.933472	508.503571	411.230743	12.237598	509.168274	498.923218	-178.892975	85.330803	484.445343	-16.891787	91.790375	319.561127	-271.297821	1412.033447	398.111298	41.843044	1427.384888	300.766571	-88.990013	1395.031982	285.167755	-88.221832	1683.335571	339.273468	-333.782745	1126.050293	585.009460	142.636749	1204.497437	222.965454	-293.244995	890.529480	346.131683	51.276367	1136.867432	339.333069	-81.667763	1001.928955	-498.330200	46.412148	902.927673	-517.558350	-104.655380
305.807220	-154.519485	898.402893	369.986603	3.423661	905.611328	400.447845	-190.046219	508.502686	411.170746	12.720613	508.984192	498.826324	-178.699966	85.386208	484.416046	-16.834696	91.673447	320.022797	-270.040222	1412.319336	398.406952	43.217667	1427.193970	300.958557	-87.683197	1395.121948	285.923553	-86.606163	1683.409912	339.754120	-332.347931	1126.329956	584.693481	143.887680	1203.751831	223.385315	-291.325592	890.861694	345.702484	52.401009	1136.689575	339.033081	-80.567490	1001.874573	-498.551361	43.523300	902.119812	-517.198975	-107.680634
305.598938	-153.590164	898.451660	369.563660	4.370501	905.461853	400.188568	-189.294586	508.576996	411.125031	13.174067	508.800293	498.773621	-178.558243	85.473320	484.393372	-16.868361	91.476921	320.463470	-268.740417	1412.603760	398.645905	44.629826	1426.985718	301.224487	-86.352005	1395.188599	286.662598	-84.966545	1683.465576	340.292572	-330.993866	1126.638550	584.406433	145.212387	1203.015869	223.879944	-289.288177	891.235657	345.317200	53.537735	1136.493164	338.751251	-79.515915	1001.829468	-497.192291	42.045151	902.252197	-516.500000	-109.211060
305.372070	-152.704514	898.527100	369.141327	5.491933	905.342651	400.259460	-188.822052	508.721222	411.142029	13.587871	508.698364	498.937714	-178.588837	85.529984	484.389008	-16.874157	91.304527	320.901886	-267.485229	1412.942993	398.917633	46.049351	1426.792114	301.439331	-85.054787	1395.270508	287.374939	-83.349823	1683.527344	340.772125	-329.565552	1126.837524	584.123535	146.439468	1202.321289	224.380493	-287.265869	891.515625	344.915344	54.640930	1136.287231	338.479431	-78.402191	1001.812317	-496.120148	40.418095	902.176392	-515.977234	-110.878044
305.160828	-151.715164	898.552917	368.763000	6.454906	905.200134	400.235413	-188.260406	508.807404	411.152649	14.423515	508.639679	498.846466	-178.537735	85.479965	484.467621	-16.871292	91.221268	321.342346	-266.290161	1413.176270	399.169830	47.402195	1426.611450	301.678864	-83.811035	1395.350586	288.073120	-81.686943	1683.595703	341.365692	-328.059296	1127.043457	583.833801	147.678680	1201.608765	224.929611	-285.129700	891.833618	344.557281	55.726166	1136.051270	338.194977	-77.323563	1001.758728	-495.242157	38.578323	901.863037	-515.449280	-112.728371
305.032288	-150.801331	898.580383	368.427856	7.511998	905.112427	400.041321	-187.499161	508.786591	411.056152	14.553616	508.433167	498.797577	-178.428085	85.531364	484.414581	-16.832977	91.085831	321.704681	-265.011414	1413.432861	399.316528	48.855740	1426.463135	301.865112	-82.520905	1395.394043	288.769897	-80.199959	1683.630981	341.935211	-326.535034	1127.240234	583.525452	148.910797	1200.934326	225.521225	-282.904022	892.121521	344.143280	56.858284	1135.826172	337.985291	-76.268585	1001.731567	-494.381866	37.001251	901.611633	-514.971558	-114.287537
304.822052	-149.882278	898.639343	368.066284	8.492112	904.998901	400.025482	-187.000031	508.881866	411.149780	14.980378	508.385315	498.696747	-178.124542	85.558830	484.486694	-16.783106	91.021141	322.085266	-263.722961	1413.658569	399.494568	50.235802	1426.304810	302.087921	-81.226883	1395.452026	289.452423	-78.665909	1683.656250	342.526855	-325.037323	1127.413330	583.219421	150.122116	1200.356812	226.183945	-280.669220	892.391541	343.794159	57.909798	1135.628174	337.743286	-75.224922	1001.708069	-493.501648	35.542019	901.403076	-514.592346	-115.671547
304.661926	-148.896469	898.774475	367.717102	9.480236	904.946045	399.946930	-186.451797	508.914856	411.245819	15.407465	508.373108	498.924896	-178.248764	85.634781	484.450562	-16.756174	90.942169	322.537781	-262.548767	1413.905029	399.722992	51.574005	1426.159546	302.324341	-80.034561	1395.564209	290.096313	-77.138893	1683.709351	343.222809	-323.409454	1127.649536	582.891846	151.359863	1199.733765	226.836670	-278.417816	892.636108	343.375854	59.019165	1135.484131	337.572479	-74.151260	1001.751953	-493.057037	34.863434	901.179565	-515.269775	-114.734123
304.437927	-147.967102	898.850830	367.381622	10.493812	904.868103	399.819244	-185.833832	508.960602	411.377930	15.930063	508.341187	498.865906	-178.137726	85.649574	484.482269	-16.646761	90.928780	323.008484	-261.349060	1414.183838	399.877289	52.915062	1426.046753	302.575958	-78.764900	1395.671631	290.713593	-75.600609	1683.771973	343.896423	-321.806549	1127.828857	582.596313	152.551270	1199.182373	227.611038	-276.021149	892.939209	343.049377	60.083229	1135.254028	337.363831	-73.107529	1001.753296	-491.947876	33.205154	901.243103	-514.423340	-116.273903
304.326324	-147.015640	898.923523	367.161774	11.407705	904.822510	399.677521	-185.211044	508.998627	411.512390	16.326509	508.298065	498.906067	-178.138550	85.711052	484.654999	-16.566013	90.903687	323.380585	-260.129852	1414.357910	400.042297	54.258064	1425.908447	302.762482	-77.538559	1395.781006	291.296295	-74.124138	1683.819092	344.600830	-320.162903	1128.077148	582.252075	153.755066	1198.599854	228.395035	-273.650787	893.178101	342.690521	61.192478	1135.136475	337.188477	-72.096596	1001.770447	-490.763947	32.196537	901.304871	-514.248718	-115.481384
304.156464	-145.973175	899.025208	366.879456	12.423994	904.816467	399.470947	-184.537216	508.970734	411.629974	16.765654	508.278656	498.892334	-178.039597	85.732552	484.668884	-16.518343	90.846497	323.845001	-258.926270	1414.676636	400.241150	55.561195	1425.810913	302.979645	-76.329750	1395.895996	291.863678	-72.669998	1683.896118	345.362640	-318.452271	1128.304199	582.016113	155.008011	1198.099854	229.205978	-271.220001	893.446960	342.392853	62.243927	1134.978882	336.983551	-71.007439	1001.820496	-490.005737	30.989382	901.481628	-514.269287	-116.709557
303.970520	-145.076752	899.112915	366.664795	13.311037	904.771729	399.203644	-183.872330	508.958923	411.788239	17.209406	508.253265	498.836792	-177.910538	85.746132	484.715240	-16.478649	90.818886	324.288544	-257.792389	1414.911133	400.417328	56.855797	1425.731812	303.180328	-75.142136	1396.026245	292.429749	-71.243248	1683.974243	346.114380	-316.663391	1128.496094	581.765198	156.258224	1197.642822	230.061081	-268.817535	893.712158	342.070404	63.269897	1134.937012	336.851166	-70.059113	1001.843323	-489.084534	29.402517	901.752441	-513.776428	-120.081169
303.852295	-144.185135	899.228882	366.515411	14.276128	904.789124	399.002167	-183.281952	508.958954	411.955109	17.596743	508.241547	498.853149	-177.851730	85.798157	484.710205	-16.442114	90.800606	324.728241	-256.622162	1415.154907	400.598602	58.145294	1425.634644	303.371735	-73.920059	1396.161865	292.957550	-69.832230	1684.039673	346.931519	-314.938629	1128.732300	581.514038	157.551758	1197.122070	230.938934	-266.320679	893.965942	341.744293	64.344513	1134.855957	336.718567	-69.066956	1001.912598	-488.371887	28.239576	902.048523	-513.794556	-120.700661
303.764404	-143.280975	899.297058	366.359528	15.206337	904.781860	398.831238	-182.710663	509.003479	412.097717	18.093781	508.230072	498.888855	-177.812317	85.848419	484.685974	-16.379061	90.775887	325.133484	-255.467636	1415.417603	400.758636	59.413284	1425.524536	303.547363	-72.748390	1396.306519	293.451843	-68.446678	1684.107056	347.678406	-313.081604	1128.878174	581.268433	158.791748	1196.695557	231.902023	-263.933075	894.237366	341.484528	65.337494	1134.842407	336.609283	-68.105896	1001.944702	-487.126190	26.834023	902.476624	-513.083313	-122.383415
303.679077	-142.388992	899.376953	366.247040	16.040714	904.737610	398.653229	-182.041214	509.014587	412.237823	18.485729	508.256195	498.902679	-177.759232	85.932831	484.697937	-16.349798	90.731544	325.499115	-254.339142	1415.644897	400.960693	60.631973	1425.481201	303.739532	-71.587456	1396.426636	293.941437	-67.123955	1684.177979	348.529877	-311.352631	1129.167725	581.003540	160.053375	1196.257935	232.905426	-261.189178	894.474548	341.202057	66.404922	1134.816772	336.536255	-67.175926	1001.964783	-486.341888	26.309874	902.909424	-513.416748	-122.394669
303.577972	-141.491119	899.443054	366.144653	16.998180	904.723755	398.511841	-181.410446	509.024872	412.416962	18.889208	508.291779	498.879211	-177.629669	85.990402	484.694427	-16.320509	90.689217	325.862854	-253.252731	1415.883545	401.169159	61.841721	1425.412354	303.929901	-70.402557	1396.592896	294.426941	-65.817116	1684.260376	349.343872	-309.554138	1129.364868	580.777893	161.329865	1195.852539	233.924194	-258.605499	894.741394	340.981781	67.402573	1134.815308	336.434662	-66.196457	1001.992981	-485.432739	25.019871	903.444702	-513.014526	-124.053566
303.475769	-140.668350	899.527161	366.047485	17.886189	904.716919	398.349762	-180.751373	509.069580	412.630310	19.293583	508.287964	498.787140	-177.478302	86.051971	484.696838	-16.278933	90.628220	326.225220	-252.136154	1416.148560	401.368286	63.065376	1425.360474	304.098877	-69.269257	1396.730957	294.893311	-64.527206	1684.336670	350.181335	-307.721771	1129.643433	580.528198	162.625839	1195.482422	234.995377	-256.027252	894.906189	340.750336	68.389732	1134.803833	336.386993	-65.302742	1002.032288	-484.024261	24.092876	903.957397	-512.641174	-124.970299
303.446198	-139.859756	899.585571	365.991760	18.718172	904.677185	398.261688	-180.191040	509.117859	412.860748	19.774557	508.271851	498.771698	-177.379776	86.102982	484.718933	-16.240200	90.599106	326.553223	-251.032425	1416.400269	401.515259	64.251602	1425.319824	304.278168	-68.146057	1396.846436	295.366058	-63.273533	1684.409912	351.002960	-305.909607	1129.828735	580.300842	163.853699	1195.148071	236.056793	-253.510101	895.127869	340.577393	69.417305	1134.739990	336.352478	-64.423088	1002.043823	-482.774689	23.141520	904.427002	-512.295349	-125.840126
303.449432	-138.951675	899.605774	365.965698	19.598124	904.615417	398.152313	-179.630325	509.135162	413.061981	20.199968	508.180145	498.785217	-177.303558	86.156082	484.729156	-16.187695	90.530312	326.899536	-249.944199	1416.637695	401.714020	65.381096	1425.263672	304.418671	-67.021690	1396.986694	295.811127	-62.056431	1684.477783	351.848999	-304.114288	1130.047119	580.129089	165.135864	1194.838257	237.211182	-250.911957	895.299438	340.450348	70.357025	1134.717896	336.362366	-63.486225	1002.024292	-481.436035	22.589460	905.008728	-511.875977	-126.539841
303.733765	-137.726181	899.360229	366.134949	20.596426	904.555847	398.142975	-179.101669	509.144348	413.390808	20.740934	508.145599	498.782196	-177.221344	86.217728	484.845703	-16.123980	90.508530	327.122009	-248.893829	1416.817017	401.911896	66.507797	1425.197510	304.575836	-65.923492	1397.063843	296.253265	-60.860348	1684.556885	352.671906	-302.325073	1130.216919	579.955017	166.356155	1194.507446	238.333450	-248.276901	895.473877	340.274261	71.348343	1134.630371	336.485535	-62.455055	1001.870300	-479.801086	21.479549	905.476013	-511.338654	-127.091805
303.711639	-136.927994	899.406128	366.083435	21.477364	904.499756	398.187317	-178.677124	509.212952	413.526581	21.161077	508.091003	498.828339	-177.218277	86.236893	484.821960	-16.082783	90.470642	327.398651	-247.831223	1417.035522	402.067261	67.644676	1425.114624	304.748779	-64.837143	1397.153198	296.675873	-59.687115	1684.621948	353.495117	-300.560608	1130.415405	579.778381	167.546738	1194.172852	239.508743	-245.825439	895.618774	340.174103	72.304558	1134.570435	336.478943	-61.560772	1001.866821	-478.245087	20.712217	906.144897	-510.737183	-127.462776
303.729279	-136.161499	899.458435	366.102570	22.261662	904.451965	398.124634	-178.131104	509.234497	413.645050	21.602272	508.035034	498.818237	-177.155075	86.272552	484.811401	-16.061871	90.418938	327.650116	-246.809509	1417.190796	402.265930	68.753967	1425.045044	304.872528	-63.763939	1397.267944	297.104156	-58.565624	1684.689697	354.258392	-298.878448	1130.604370	579.658997	168.782593	1193.952759	240.666061	-243.213501	895.736694	340.126526	73.223526	1134.498779	336.500092	-60.722988	1001.871460	-477.346802	20.553663	906.736572	-510.308960	-127.936691
303.979828	-135.102921	899.276123	366.271790	23.224165	904.394470	397.988770	-177.583435	509.208923	413.800293	22.038353	508.017487	498.758575	-177.094467	86.280907	484.827057	-16.024925	90.436630	327.865540	-245.762314	1417.387817	402.399353	69.817825	1425.006836	305.023926	-62.661465	1397.349243	297.532318	-57.460720	1684.788818	355.011566	-297.217926	1130.768799	579.565247	169.949371	1193.679443	241.859390	-240.728439	895.888489	340.005646	74.185043	1134.409424	336.617065	-59.756138	1001.751343	-475.607971	19.379892	907.470337	-509.671478	-128.433014
303.888489	-134.473648	899.523804	366.187164	23.924974	904.361023	397.909973	-177.125732	509.242554	413.830383	22.471819	507.963928	498.754883	-177.078430	86.308609	484.805206	-15.977084	90.416451	328.105408	-244.727448	1417.585205	402.561584	70.886490	1424.971802	305.156738	-61.646812	1397.456665	297.949768	-56.371407	1684.881714	355.725952	-295.667847	1131.003174	579.427490	171.081131	1193.456055	243.058441	-238.207108	896.018677	339.934113	75.138779	1134.389404	336.646118	-58.958256	1001.861633	-473.592041	18.603621	908.110962	-508.577118	-127.828201
303.953339	-133.713196	899.595215	366.188080	24.742409	904.327759	397.821564	-176.733414	509.260040	413.853149	22.886099	507.929718	498.733398	-177.045837	86.324020	484.797363	-15.944860	90.438980	328.308380	-243.735123	1417.754517	402.708954	71.968620	1424.927734	305.265839	-60.596310	1397.528320	298.346924	-55.323681	1684.979126	356.353027	-294.152985	1131.151978	579.347717	172.235779	1193.221680	244.274582	-235.735275	896.125305	340.013062	76.165947	1134.288818	336.710144	-58.113617	1001.882202	-471.741180	17.856010	908.910583	-507.523010	-127.671425
304.065887	-132.911041	899.647644	366.217194	25.585930	904.296509	397.830688	-176.399536	509.252960	413.881866	23.260420	507.942017	498.743683	-177.046951	86.317047	484.788147	-15.925254	90.420822	328.485901	-242.720108	1417.927856	402.814362	73.036377	1424.873413	305.403503	-59.544380	1397.581787	298.742767	-54.315849	1685.072388	356.995605	-292.714600	1131.270996	579.247986	173.301102	1193.036865	245.441299	-233.297424	896.179016	339.981873	77.084648	1134.178589	336.802521	-57.244686	1001.894104	-470.655029	17.456926	909.611450	-506.975372	-128.093399
304.168701	-132.105103	899.669617	366.280487	26.387745	904.242554	397.714325	-175.947678	509.217133	413.909668	23.590029	507.904846	498.731018	-176.984024	86.290642	484.819672	-15.893212	90.449585	328.646057	-241.663620	1418.066162	402.947540	74.112015	1424.836304	305.498016	-58.526161	1397.625977	299.129181	-53.313034	1685.142700	357.559814	-291.273224	1131.417236	579.189087	174.377090	1192.840210	246.546753	-231.093201	896.274780	339.836517	77.839249	1134.072144	336.910614	-56.402458	1001.879089	-468.979797	16.891060	910.344177	-506.166870	-128.340256
304.297363	-131.421814	899.699280	366.318695	27.118086	904.165283	397.628204	-175.469254	509.158783	413.969849	23.952715	507.874817	498.752136	-176.960953	86.287544	484.761841	-15.900173	90.386124	328.784882	-240.712341	1418.114014	403.027313	75.127899	1424.790527	305.596313	-57.511894	1397.652100	299.489380	-52.330944	1685.225098	358.090149	-290.007996	1131.513550	579.122192	175.429886	1192.645264	247.733261	-228.938171	896.376709	339.834137	78.731224	1133.963989	337.004547	-55.630394	1001.857361	-466.975403	16.152472	911.013794	-504.613525	-127.976891
304.458435	-130.764984	899.733337	366.367279	27.820362	904.104553	397.551880	-175.017853	509.126495	414.021088	24.365335	507.789154	498.734344	-176.911423	86.281624	484.798370	-15.820659	90.389030	328.945526	-239.746017	1418.242432	403.106506	76.169128	1424.735107	305.682648	-56.514896	1397.676758	299.810364	-51.347534	1685.313843	358.450897	-288.454681	1131.500122	579.050781	176.406967	1192.466675	248.309921	-228.342407	896.520020	339.884308	79.699005	1133.888306	337.125732	-54.895355	1001.845642	-465.050232	15.778360	911.857239	-503.576752	-128.076584
304.671082	-130.065918	899.745300	366.467651	28.539316	904.044067	397.489868	-174.510925	509.067230	414.153595	24.740023	507.756714	498.723480	-176.839706	86.280609	484.906067	-15.782246	90.400505	329.052948	-238.770615	1418.319702	403.207977	77.187943	1424.723633	305.746216	-55.565598	1397.708740	300.146973	-50.424862	1685.393066	358.964355	-287.214630	1131.609253	579.009583	177.385162	1192.324585	249.479568	-225.934753	896.495117	339.811188	80.385590	1133.775513	337.287933	-54.141323	1001.822815	-463.264526	15.414514	912.493896	-502.631195	-128.165817
304.854950	-129.364914	899.769775	366.519958	29.294731	904.015015	397.459320	-174.073288	509.011505	414.262329	25.125095	507.697815	498.769287	-176.800476	86.286263	484.919556	-15.749844	90.364174	329.213257	-237.824951	1418.478027	403.278046	78.144440	1424.708008	305.820587	-54.600212	1397.770386	300.485657	-49.522118	1685.513916	359.452301	-286.109955	1131.747070	578.979065	178.317368	1192.225586	250.486526	-223.706802	896.512268	339.844086	81.342979	1133.714111	337.411743	-53.379021	1001.821594	-461.499664	15.132500	912.920837	-501.707336	-128.228058
305.055359	-128.770554	899.812866	366.585938	29.844542	903.950745	397.448822	-173.641708	509.003815	414.337097	25.488049	507.649658	498.747406	-176.686905	86.299522	484.969543	-15.706565	90.355850	329.345947	-236.897858	1418.633911	403.304230	79.160042	1424.710449	305.854156	-53.626389	1397.839722	300.801331	-48.606934	1685.639526	359.870789	-284.996216	1131.888550	578.942871	179.182083	1192.108032	251.479004	-221.683853	896.587158	339.837677	82.203827	1133.635010	337.553680	-52.742260	1001.812988	-459.509766	14.946915	913.616943	-500.547546	-128.171204
305.284332	-128.126831	899.835205	366.653107	30.523420	903.883301	397.403107	-173.192993	508.965363	414.509613	25.888367	507.695953	498.760956	-176.614151	86.333214	484.969147	-15.691907	90.300156	329.414825	-235.932037	1418.739014	403.339600	80.129646	1424.723267	305.897400	-52.692337	1397.875244	301.082458	-47.713806	1685.756592	360.241913	-283.896790	1131.989746	578.910767	180.079559	1192.034668	252.473328	-219.762314	896.693054	339.853729	82.966118	1133.558716	337.713196	-52.026390	1001.791992	-457.609772	14.810331	914.101013	-499.486145	-128.016373
305.524017	-127.529457	899.841125	366.767395	31.181114	903.813965	397.445007	-172.804916	508.990692	414.644714	26.278393	507.709198	498.774017	-176.559052	86.313469	484.983276	-15.640924	90.290405	329.514526	-235.028717	1418.818970	403.357361	81.073433	1424.746338	305.940643	-51.744888	1397.891357	301.369873	-46.812420	1685.857910	360.632629	-282.868073	1132.098877	578.856323	180.954269	1191.958862	253.414368	-217.878647	896.764404	339.820648	83.731537	1133.515625	337.884277	-51.346634	1001.762085	-455.720795	14.702807	914.439453	-498.345276	-127.942276
305.795349	-126.947395	899.842041	366.876251	31.828726	903.739075	397.473816	-172.388397	508.947113	414.829285	26.667147	507.711395	498.783752	-176.503784	86.292152	485.024414	-15.604123	90.261696	329.559143	-234.083801	1418.898804	403.334503	82.063904	1424.733643	305.947510	-50.823326	1397.898315	301.620544	-45.942265	1685.959473	361.010254	-281.862427	1132.224487	578.804382	181.841415	1191.886963	254.363312	-215.986191	896.816101	339.767426	84.555130	1133.389160	338.069214	-50.679020	1001.726868	-453.816498	14.647080	914.753967	-497.206604	-127.763245
306.044128	-126.407036	899.843994	366.990662	32.417316	903.679138	397.507416	-171.970657	508.923248	415.026825	27.028360	507.654938	498.778992	-176.437851	86.250191	485.053192	-15.550900	90.186218	329.674225	-233.136658	1419.044678	403.325867	83.048454	1424.743164	305.965118	-49.891033	1397.875366	301.865051	-45.079826	1686.057495	361.330658	-280.959320	1132.327148	578.728882	182.660202	1191.805054	255.202316	-214.181534	896.920715	339.718475	85.353630	1133.338135	338.243195	-50.070335	1001.699341	-451.887238	14.672554	914.992249	-495.983032	-127.562462
306.288208	-125.875900	899.855469	367.107574	33.046276	903.642395	397.531616	-171.618286	508.892944	415.186676	27.421940	507.595032	498.752655	-176.394516	86.190422	485.144684	-15.498502	90.156288	329.763519	-232.277374	1419.093262	403.356628	83.942139	1424.732300	306.004242	-49.047939	1397.901367	302.086273	-44.221397	1686.149170	361.621796	-280.098938	1132.420898	578.697021	183.489044	1191.716675	255.988434	-212.567596	896.992554	339.692230	86.059326	1133.261597	338.415802	-49.453655	1001.687988	-450.303253	14.742941	914.988464	-494.967957	-127.399879
306.569672	-125.276131	899.887390	367.235352	33.736694	903.609253	397.584320	-171.235168	508.885010	415.337189	27.833364	507.567688	498.771301	-176.338623	86.181557	485.258423	-15.436902	90.110039	329.783875	-231.354202	1419.192871	403.333466	84.899017	1424.743652	305.991669	-48.099560	1397.920776	302.290558	-43.380295	1686.244385	361.920319	-279.230225	1132.595093	578.632324	184.349472	1191.672119	256.790527	-210.931702	897.128784	339.671082	86.811722	1133.212402	338.600555	-48.756756	1001.689270	-448.199493	14.817788	915.229187	-493.520996	-127.185318
306.856934	-124.731773	899.914001	367.394257	34.238075	903.546631	397.733521	-171.143997	508.970642	415.466278	28.213989	507.482513	498.841461	-176.353760	86.163963	485.326324	-15.385954	90.019768	329.853149	-230.395233	1419.347046	403.315063	85.863152	1424.758545	305.983490	-47.205414	1397.971802	302.474854	-42.551590	1686.333740	362.152649	-278.395264	1132.756104	578.549194	185.134842	1191.635010	257.448364	-209.444946	897.261230	339.630859	87.543144	1133.146484	338.817169	-48.174809	1001.673096	-446.079529	14.890232	915.419067	-492.133270	-126.884834
307.145447	-124.122856	899.945313	367.563995	34.863613	903.508911	397.757935	-170.724152	508.947266	415.506378	28.549936	507.432251	498.825684	-176.302963	86.205376	485.408905	-15.327272	89.968872	329.950531	-229.497238	1419.491699	403.246643	86.765678	1424.773804	305.994507	-46.332336	1397.997192	302.639282	-41.684425	1686.408691	362.365784	-277.708832	1132.923584	578.503296	185.944565	1191.587402	258.077362	-208.005219	897.385376	339.617249	88.259300	1133.145508	339.019592	-47.502510	1001.671997	-444.073517	14.936299	915.418396	-490.746857	-126.644218
307.464996	-123.663132	899.960205	367.845734	35.051239	903.349609	397.841370	-170.207016	508.918396	415.476013	28.957579	507.262390	498.775269	-176.200699	86.135315	485.356415	-15.308208	89.854965	330.008270	-228.611496	1419.583374	403.186127	87.669716	1424.766235	305.979706	-45.448849	1398.000732	302.765411	-40.871918	1686.463257	362.525818	-276.964539	1133.062012	578.430542	186.789185	1191.527344	258.666870	-206.671585	897.542236	339.613525	88.932907	1133.083130	339.278198	-47.057808	1001.603882	-442.524445	14.652328	915.067810	-489.562256	-126.654762
307.697845	-123.044258	899.964722	368.005829	35.813755	903.300354	397.861084	-169.827377	508.895477	415.429962	29.413982	507.167877	498.782715	-176.147385	86.127510	485.359955	-15.231079	89.827591	330.078552	-227.691223	1419.722046	403.089417	88.643051	1424.722168	305.966339	-44.544720	1397.969360	302.866119	-40.021427	1686.489380	362.783051	-276.755829	1133.323853	578.341553	187.633133	1191.518188	260.185883	-203.343277	897.811646	339.621582	89.644646	1132.976807	339.468964	-46.327881	1001.582642	-440.019257	15.232601	915.372742	-487.833893	-126.077194
307.979492	-122.479408	899.937012	368.233002	36.326839	903.180847	397.947632	-169.481934	508.857483	415.438446	29.874304	507.026367	498.726257	-176.048965	86.074364	485.427002	-15.162532	89.844704	330.154663	-226.762726	1419.816406	402.975098	89.582001	1424.670776	305.947174	-43.675323	1397.926025	302.979401	-39.178291	1686.513916	362.665466	-275.732422	1133.342896	578.264160	188.443710	1191.458862	259.490082	-204.486145	897.745789	339.640594	90.290771	1132.875000	339.702515	-45.723618	1001.511108	-437.828430	15.343904	915.393738	-486.175079	-125.738235
308.230804	-121.854721	899.903320	368.405853	37.021225	903.092407	398.008301	-169.105591	508.838470	415.198608	30.296160	506.908478	498.755341	-176.000687	86.032593	485.403717	-15.182266	89.836487	330.338501	-225.911728	1419.899780	402.890625	90.436386	1424.616455	305.926086	-42.846642	1397.849854	303.040588	-38.342567	1686.506958	362.685516	-275.155609	1133.429321	578.237488	189.321899	1191.388794	259.619568	-203.863327	897.818787	339.652802	90.990974	1132.798828	339.912842	-45.027016	1001.451050	-435.701324	15.574165	915.434387	-484.552917	-125.290154
308.554535	-121.276527	899.875610	368.650482	37.392567	902.943604	398.098785	-168.727142	508.760406	415.085999	30.677092	506.843292	498.743744	-175.951920	85.971458	485.498627	-15.102829	89.878052	330.333527	-224.993805	1419.897583	402.728821	91.431725	1424.541382	305.846100	-41.940815	1397.815308	303.093994	-37.497818	1686.511230	362.629028	-274.601807	1133.464233	578.169678	190.143188	1191.351807	259.744507	-203.260559	897.925537	339.683533	91.676598	1132.683960	340.182251	-44.473030	1001.365112	-433.425293	15.754865	915.352722	-482.802826	-124.770424
308.799011	-120.567055	899.870178	368.822327	38.513298	902.981934	398.091858	-168.321808	508.702148	415.030975	31.117203	506.909729	498.733276	-175.875702	85.943146	485.570099	-15.078507	89.904266	330.423553	-224.043045	1419.996582	402.599060	92.412170	1424.482666	305.837189	-41.101223	1397.766602	303.138336	-36.664063	1686.533813	362.541718	-274.076050	1133.521729	578.138306	190.997604	1191.354492	259.731476	-202.706131	898.000732	339.730988	92.384865	1132.513794	340.400970	-43.582104	1001.380737	-431.238342	16.207211	915.204956	-481.131683	-124.294762
309.126556	-119.954170	899.831787	369.052155	38.915787	902.858765	398.133057	-167.935776	508.687531	414.949860	31.512730	506.794800	498.722168	-175.798553	85.951454	485.582001	-15.010152	89.926346	330.543762	-223.164658	1420.065918	402.459839	93.365974	1424.445313	305.778442	-40.213223	1397.747437	303.154633	-35.821770	1686.538086	362.428345	-273.564545	1133.671021	578.091675	191.848999	1191.300293	259.637939	-202.278534	898.062805	339.780182	93.098801	1132.359985	340.644287	-43.010204	1001.302124	-429.045197	16.781860	914.864380	-479.469238	-123.828133
309.392792	-119.318993	899.843628	369.257721	39.400265	902.767212	398.155731	-167.520050	508.674530	415.014740	31.961765	506.696289	498.685669	-175.725922	85.931396	485.568756	-14.979540	89.934975	330.640869	-222.298447	1420.111816	402.329742	94.250710	1424.342041	305.756378	-39.353081	1397.706787	303.144531	-34.942039	1686.559570	362.466675	-273.469574	1133.885132	578.039673	192.758453	1191.281738	260.543304	-199.745834	898.247314	339.810577	93.786667	1132.213867	340.871979	-42.384003	1001.264038	-426.744049	17.212412	914.711975	-477.669708	-123.260963
309.612152	-118.741966	899.842957	369.463074	40.096333	902.695496	398.194519	-167.084030	508.700439	414.947540	32.349602	506.575928	498.696564	-175.672607	85.956566	485.605042	-14.920411	89.960800	330.737518	-221.362274	1420.233765	402.181641	95.209183	1424.282837	305.704407	-38.477894	1397.672974	303.107941	-34.091202	1686.557617	362.142151	-272.608459	1133.936279	577.976501	193.686447	1191.283691	259.260712	-201.605347	898.224243	339.869415	94.558121	1132.041626	341.068634	-41.694851	1001.229370	-424.450134	17.819220	914.585083	-475.764160	-122.628922
309.855682	-118.069366	899.838684	369.591949	40.745430	902.629761	398.212891	-166.638657	508.729034	415.084442	32.807304	506.535400	498.678101	-175.596329	85.949097	485.568237	-14.854020	89.956467	330.791962	-220.409241	1420.295410	402.024445	96.234863	1424.232544	305.655457	-37.571800	1397.645508	303.080963	-33.245335	1686.545654	362.033875	-272.220978	1134.070679	577.884888	194.604584	1191.264648	259.239441	-200.898804	898.332520	339.907379	95.243591	1131.895630	341.246246	-40.991367	1001.195496	-422.032135	18.351101	914.391479	-473.853485	-121.896538
310.065369	-117.441284	899.839478	369.726959	41.356544	902.552063	398.283752	-166.248352	508.745789	415.053375	33.147182	506.503784	498.697876	-175.562759	85.924629	485.357513	-14.885400	89.864777	330.878784	-219.509399	1420.379395	401.880127	97.193176	1424.186890	305.607147	-36.665787	1397.576660	303.014832	-32.355892	1686.537109	361.851105	-271.589386	1134.100342	577.821472	195.510330	1191.256958	258.572876	-201.428345	898.404114	339.942963	95.958961	1131.764648	341.410400	-40.318832	1001.158386	-419.619904	18.881184	914.179932	-471.890045	-121.255798
310.296082	-116.804260	899.814453	369.874329	42.070301	902.493347	398.321075	-165.893753	508.723724	415.156219	33.546673	506.503601	498.650330	-175.510025	85.916115	485.578705	-14.799186	89.886383	330.909882	-218.579254	1420.422607	401.669891	98.105850	1424.156372	305.534729	-35.826664	1397.546997	302.958191	-31.490061	1686.485229	361.692261	-271.048645	1134.189453	577.735107	196.457291	1191.255127	258.162567	-201.453079	898.471741	339.981689	96.664635	1131.583618	341.589508	-39.616673	1001.117310	-417.228851	19.562620	913.970337	-469.857208	-120.468521
310.442566	-116.230141	899.855286	369.933075	42.688911	902.426941	398.444275	-165.609650	508.718140	415.208496	33.929466	506.463257	498.705536	-175.491974	85.898804	485.780151	-14.751473	89.887207	330.967194	-217.646057	1420.485107	401.534729	99.081398	1424.110229	305.475800	-34.954819	1397.510498	302.892914	-30.594149	1686.460205	361.539398	-270.557404	1134.289673	577.640747	197.404495	1191.231445	257.803558	-201.449097	898.549927	339.992065	97.406982	1131.487671	341.716278	-38.960411	1001.105408	-414.909698	20.417912	913.676086	-467.926453	-119.567802
310.611877	-115.571777	899.855713	369.997650	43.429428	902.394897	398.494019	-165.216492	508.709320	415.334625	34.395836	506.444397	498.691498	-175.440613	85.885483	485.728729	-14.692195	89.913254	331.029602	-216.706619	1420.589111	401.366180	100.071152	1424.082764	305.412201	-34.031952	1397.497559	302.814056	-29.686066	1686.430786	361.350220	-270.031921	1134.432495	577.525208	198.302887	1191.283325	257.367096	-201.473648	898.636169	339.971832	98.148232	1131.416504	341.818207	-38.232822	1001.090515	-412.511292	21.210730	913.442017	-465.902191	-118.664841
310.751740	-114.904007	899.881714	370.047424	44.036270	902.335876	398.465912	-164.789200	508.723419	415.331818	34.813377	506.353546	498.690094	-175.379562	85.911331	485.777069	-14.588787	89.912712	331.050903	-215.767578	1420.689575	401.208771	100.971954	1424.073486	305.353577	-33.127457	1397.483276	302.746338	-28.780056	1686.392944	361.207916	-269.601013	1134.621704	577.412354	199.278275	1191.296021	257.231567	-200.991791	898.721741	339.971466	98.931076	1131.359863	341.927002	-37.547268	1001.074829	-410.630676	21.570490	912.717346	-464.055664	-117.937759
310.880219	-114.213181	899.868652	370.127716	44.788799	902.292542	398.454834	-164.345581	508.737427	415.310852	35.206905	506.259460	498.698639	-175.310181	85.911713	485.758453	-14.571472	89.930748	331.039948	-214.775894	1420.810913	400.976318	101.966476	1424.013306	305.253265	-32.199600	1397.469971	302.653259	-27.870110	1686.371704	361.156921	-269.399475	1134.880371	577.355713	200.253922	1191.341919	257.535156	-199.580597	898.922424	340.028961	99.674782	1131.265503	342.027863	-36.803978	1001.047119	-407.557892	22.962538	912.831787	-461.673767	-116.585693
310.980896	-113.551704	899.894897	370.176147	45.439056	902.226563	398.408844	-163.905899	508.739044	415.363647	35.606236	506.186371	498.722443	-175.284180	85.933670	485.735016	-14.573344	89.870613	331.069702	-213.805344	1420.925659	400.803680	102.935387	1423.993164	305.142639	-31.299479	1397.481323	302.563660	-26.926502	1686.343872	360.966370	-268.908722	1135.066650	577.238159	201.194382	1191.368286	257.083740	-199.804047	899.022888	340.026978	100.420631	1131.235107	342.098633	-36.088333	1001.028503	-404.595551	23.743956	912.880981	-459.108765	-115.263565
311.084167	-112.882011	899.880249	370.240112	46.136227	902.180847	398.378296	-163.501846	508.703125	415.334717	36.000675	506.199036	498.717346	-175.196365	85.927650	485.782043	-14.524782	89.885185	331.107452	-212.925980	1421.025757	400.694611	103.832047	1423.976318	305.069702	-30.408791	1397.458374	302.491516	-25.977081	1686.303223	360.771210	-268.244385	1135.200195	577.101257	202.202026	1191.380615	256.474426	-200.476303	899.065674	339.990936	101.252472	1131.190674	342.166290	-35.378754	1000.999084	-401.958344	24.763861	912.427002	-456.880524	-113.988777
311.207336	-112.188828	899.852051	370.283173	46.862125	902.126526	398.338501	-163.151031	508.688568	415.364960	36.428879	506.163116	498.741913	-175.231812	85.945183	485.800720	-14.483978	89.882988	331.066193	-211.979355	1421.108887	400.493927	104.793030	1423.934692	304.947906	-29.523499	1397.427368	302.367279	-25.023678	1686.284790	360.593140	-267.756500	1135.368164	577.004395	203.207809	1191.378174	256.197388	-200.401154	899.146484	339.921814	102.086197	1131.142456	342.237305	-34.647144	1000.958496	-399.993134	25.447952	911.509766	-455.012665	-112.900612
311.273315	-111.459076	899.838074	370.283600	47.664055	902.088745	398.316986	-162.773453	508.621704	415.364716	36.837109	506.091522	498.694916	-175.134827	85.942146	485.919281	-14.364514	89.960793	330.982086	-210.994812	1421.205322	400.270844	105.761375	1423.892944	304.788422	-28.585024	1397.400757	302.254395	-24.056086	1686.247803	360.365692	-267.325165	1135.526855	576.839600	204.212814	1191.391113	255.754242	-200.746048	899.197205	339.908905	102.861061	1131.090820	342.275574	-33.866684	1000.932800	-396.674530	27.312851	911.296692	-452.461121	-111.382950
311.302063	-110.739868	899.833557	370.278473	48.393589	902.024780	398.255249	-162.324417	508.576355	415.358337	37.270924	506.041901	498.718140	-175.116180	85.945778	485.945221	-14.329222	89.957069	330.981873	-210.050690	1421.296265	400.112274	106.689430	1423.854858	304.681549	-27.684975	1397.376099	302.150452	-23.086605	1686.207520	360.130707	-266.826111	1135.715576	576.677917	205.248459	1191.362061	255.177078	-201.371689	899.274597	339.876129	103.680084	1131.027466	342.297272	-33.108208	1000.899109	-394.064423	28.608587	910.691833	-450.278625	-109.973877
311.269775	-110.077545	899.831421	370.264221	49.050133	901.944275	398.267578	-161.897018	508.585114	415.301392	37.645149	505.997040	498.682220	-175.013016	85.939827	485.975494	-14.240364	89.985405	330.969696	-209.030045	1421.422241	399.966583	107.657898	1423.796997	304.557739	-26.743677	1397.367920	302.044800	-22.088894	1686.166992	359.940552	-266.379639	1135.900024	576.547729	206.232819	1191.352051	254.885742	-201.395462	899.320068	339.774780	104.577843	1130.956299	342.275391	-32.400307	1000.858643	-391.383026	30.021532	910.143555	-448.015228	-108.483162
311.290527	-109.358833	899.847961	370.241119	49.791248	901.878296	398.241974	-161.397064	508.596222	415.320435	38.068462	506.003937	498.664856	-174.928574	85.957336	486.020660	-14.162751	89.987320	330.920807	-208.028351	1421.485840	399.825623	108.673843	1423.759888	304.428131	-25.738605	1397.374512	301.938934	-21.095425	1686.117920	359.709747	-265.848358	1136.020142	576.340820	207.273407	1191.321655	254.433807	-201.881760	899.363342	339.679565	105.467751	1130.891357	342.286255	-31.622328	1000.834656	-388.746338	31.469021	909.623779	-445.746460	-106.859024
311.328522	-108.579651	899.808167	370.231781	50.584103	901.808838	398.188507	-160.907654	508.598175	415.397614	38.499748	505.996490	498.611023	-174.807175	85.980881	486.051331	-14.163667	89.977654	330.913757	-207.074051	1421.591797	399.658020	109.592621	1423.682495	304.339355	-24.826323	1397.345947	301.821594	-20.087702	1686.076538	359.466766	-265.386230	1136.168335	576.178345	208.305908	1191.271973	253.988464	-202.307144	899.404358	339.624176	106.271950	1130.798462	342.270630	-30.806004	1000.781067	-385.884094	33.085365	909.155701	-443.388062	-105.217010
311.285522	-107.779945	899.815308	370.179443	51.376987	901.764771	398.144592	-160.472260	508.636505	415.397522	38.892567	505.956696	498.609375	-174.738068	86.008873	486.018738	-14.141439	89.960449	330.812714	-206.040192	1421.678711	399.489502	110.585381	1423.619507	304.168915	-23.840551	1397.324219	301.725159	-19.061104	1686.037598	359.050720	-264.637146	1136.243774	575.987671	209.344040	1191.250244	252.590927	-204.455688	899.285400	339.526978	107.184364	1130.687378	342.213379	-29.973997	1000.763367	-383.020355	34.633087	908.657593	-441.007294	-103.470848
311.245972	-107.075829	899.810547	370.142944	52.044312	901.710388	397.925934	-159.892853	508.506226	415.360901	39.267590	505.895264	498.498993	-174.571991	86.001343	486.044525	-14.083320	89.966362	330.728516	-205.057388	1421.758789	399.354614	111.521538	1423.559570	304.017639	-22.913338	1397.299805	301.634216	-18.036102	1686.003784	358.764404	-264.121918	1136.434204	575.776306	210.402145	1191.194946	252.114914	-205.082306	899.316162	339.352173	108.035339	1130.641846	342.151031	-29.248587	1000.734863	-381.292358	35.453793	907.842468	-439.094513	-101.875893
311.200195	-106.386597	899.784912	370.114960	52.771076	901.634766	398.114319	-159.701340	508.701416	415.335480	39.764870	505.806091	498.595093	-174.637039	86.026909	486.115417	-14.008457	90.008896	330.584290	-204.079941	1421.745483	399.181091	112.488556	1423.527954	303.887085	-21.976078	1397.247681	301.505371	-17.004524	1685.944214	358.580994	-263.892059	1136.609497	575.610352	211.418930	1191.131348	252.311249	-204.347992	899.305908	339.233643	108.862137	1130.541870	342.088959	-28.499598	1000.685303	-378.412018	37.259186	907.274475	-436.812134	-100.074654
311.135376	-105.604706	899.750488	370.035614	53.617962	901.585571	398.066742	-159.299988	508.686951	415.260101	40.232433	505.738220	498.584534	-174.583313	86.029907	486.009064	-14.030056	89.982079	330.464294	-203.079666	1421.777832	398.976959	113.462212	1423.435669	303.703766	-21.012159	1397.188232	301.384033	-15.949814	1685.897705	358.212250	-263.231842	1136.675903	575.385620	212.434311	1191.045532	251.352371	-205.724884	899.317871	339.116760	109.739182	1130.403320	342.004974	-27.670723	1000.643860	-375.477814	39.192963	906.766418	-434.565491	-98.162506
311.276611	-104.514526	899.576416	370.044128	54.493935	901.497620	397.826538	-159.052719	508.524017	415.260315	40.646736	505.714722	498.565033	-174.504272	86.075272	486.136017	-13.926027	90.045601	330.360596	-202.092697	1421.808594	398.866852	114.379799	1423.370850	303.564606	-20.044830	1397.131836	301.292786	-14.897264	1685.834961	357.940186	-262.786652	1136.760620	575.188354	213.498703	1190.895752	250.886826	-206.188614	899.354309	338.936981	110.651352	1130.318237	341.994171	-26.711231	1000.513672	-372.554230	41.047318	906.341614	-432.283630	-96.138199
310.976990	-104.009438	899.721680	369.874695	55.149620	901.427673	397.731293	-158.710510	508.562134	415.130310	41.059071	505.671478	498.593811	-174.446396	86.092751	486.148346	-13.838799	90.059372	330.251404	-201.067490	1421.903442	398.708588	115.355278	1423.255981	303.399261	-19.074558	1397.107666	301.160583	-13.806195	1685.790649	357.659882	-262.368805	1136.921631	574.970093	214.523560	1190.792847	250.525131	-206.555099	899.347290	338.779083	111.520447	1130.202393	341.817322	-26.016478	1000.552368	-369.601318	42.982861	906.004761	-430.042206	-93.993805
311.270721	-102.709366	899.440857	369.940125	56.018761	901.322998	397.694794	-158.119965	508.485657	415.122009	41.509888	505.625641	498.581787	-174.373184	86.102295	486.164795	-13.812892	90.081680	330.085907	-200.023209	1421.935913	398.509766	116.347343	1423.140137	303.204346	-18.091682	1397.046753	301.042816	-12.721241	1685.755981	357.372223	-261.852814	1137.054565	574.729919	215.538589	1190.659790	250.155731	-206.913300	899.363098	338.606293	112.407829	1130.075562	341.865021	-24.996397	1000.360352	-366.620911	45.020626	905.738892	-427.880646	-92.100143
310.702881	-102.345116	899.652893	369.661438	56.786415	901.292480	397.597198	-157.675613	508.538116	414.959778	41.984859	505.529877	498.550415	-174.293854	86.140091	486.094116	-13.786797	90.095978	329.869568	-199.023773	1421.893677	398.354645	117.278168	1423.036743	303.029449	-17.107988	1396.990601	300.896637	-11.601968	1685.702026	357.101990	-261.298492	1137.212769	574.511475	216.552612	1190.484985	249.759796	-207.306946	899.355530	338.377228	113.329544	1129.975342	341.556335	-24.318611	1000.451355	-363.827789	47.129711	905.620728	-425.847961	-89.775459
310.562195	-101.508263	899.589355	369.532288	57.595146	901.187439	397.378723	-157.270554	508.462341	414.830017	42.435745	505.462067	498.516876	-174.217682	86.180267	486.099091	-13.765597	90.098061	329.741455	-198.022659	1421.913452	398.231598	118.267128	1422.875732	302.839050	-16.109644	1396.905640	300.761322	-10.463548	1685.666138	356.861237	-260.821381	1137.297241	574.282410	217.605133	1190.322021	249.348404	-207.617966	899.330688	338.188507	114.229042	1129.889038	341.395966	-23.460667	1000.367981	-360.926971	49.167004	905.596191	-423.816895	-87.219223
310.644745	-100.386414	899.521912	369.444397	58.479839	901.104370	397.193542	-156.813370	508.356171	414.683502	42.910866	505.392212	498.460815	-174.098679	86.186562	486.106812	-13.726453	90.124771	329.549438	-196.977280	1421.891235	398.068298	119.276718	1422.732544	302.645782	-15.111382	1396.830322	300.594910	-9.357753	1685.594604	356.580200	-260.293182	1137.333740	574.040100	218.562790	1190.100952	249.004654	-207.902023	899.273376	337.968750	115.184227	1129.703857	341.383057	-22.444592	1000.293030	-358.174255	51.114883	905.625061	-421.715912	-84.678253
310.259338	-99.795616	899.470581	369.207031	59.295784	901.003418	397.058960	-156.368118	508.431458	414.463531	43.376286	505.321777	498.479614	-174.059891	86.241699	486.132660	-13.642282	90.162064	329.275269	-195.949890	1421.825928	397.869873	120.290695	1422.575928	302.468506	-14.136344	1396.717773	300.423401	-8.213049	1685.539551	356.299683	-259.699921	1137.421143	573.757813	219.583679	1189.887451	248.639908	-208.152420	899.232178	337.732239	116.094765	1129.569214	341.077698	-21.711399	1000.217285	-355.380249	52.914589	905.766968	-419.213959	-82.644897
310.015808	-98.928482	899.427917	368.986542	60.214062	900.890015	396.778229	-155.839981	508.415283	414.292847	43.884922	505.258514	498.444153	-173.986603	86.317108	486.136169	-13.598253	90.197624	329.078461	-194.958496	1421.803589	397.726318	121.290932	1422.406128	302.310028	-13.116877	1396.617310	300.258545	-7.067185	1685.503418	356.102722	-259.302277	1137.505493	573.572144	220.532227	1189.681152	248.709579	-207.700485	899.167358	337.528137	117.006592	1129.379761	340.856018	-20.777784	1000.139709	-352.696350	54.943180	906.094788	-416.901733	-80.571747
309.843353	-98.108414	899.383972	368.837463	60.977661	900.783142	396.353424	-155.405258	508.337708	414.242279	44.404591	505.242432	498.392639	-173.876785	86.379814	486.220093	-13.530084	90.245110	328.873840	-193.878326	1421.808350	397.594910	122.302513	1422.238403	302.146515	-12.082089	1396.517090	300.089050	-5.928960	1685.437378	355.866302	-258.692627	1137.584229	573.375671	221.478790	1189.431396	248.338608	-208.064194	899.090149	337.318298	117.944817	1129.229004	340.689117	-19.944849	1000.064941	-350.181335	56.917885	906.201538	-414.851013	-78.493324
309.616272	-97.205887	899.373657	368.594299	61.861656	900.692322	395.985504	-154.908020	508.279602	414.110657	44.912823	505.204498	498.441315	-173.886017	86.512428	486.164551	-13.517924	90.244827	328.689789	-192.809982	1421.767578	397.435394	123.334747	1422.062378	302.000977	-11.065196	1396.405640	299.865509	-4.745086	1685.388184	355.616028	-258.108459	1137.658325	573.135803	222.415298	1189.205566	247.998596	-208.181442	899.049438	337.096924	118.865631	1129.031982	340.462952	-19.004351	1000.014893	-347.806976	58.402649	906.106689	-412.904755	-76.464294
309.373322	-96.356567	899.475769	368.305420	62.645905	900.572998	395.717834	-154.411240	508.326752	413.939972	45.434834	505.160187	498.472198	-173.909653	86.631264	486.227722	-13.437947	90.303879	328.462616	-191.750290	1421.725220	397.287628	124.370674	1421.903564	301.837341	-9.995523	1396.309937	299.686981	-3.556107	1685.313110	355.317841	-257.475555	1137.709229	572.953918	223.317703	1188.992310	247.679138	-208.211395	898.998169	336.873322	119.754257	1128.829590	340.271271	-18.076021	1000.006653	-345.416656	60.371227	906.236206	-410.946320	-74.286034
309.115143	-95.591103	899.474854	368.056244	63.416191	900.449402	395.138885	-153.765381	508.237701	413.728088	45.887875	505.076385	498.413940	-173.794510	86.727509	486.252045	-13.369308	90.337891	328.266998	-190.639328	1421.695435	397.170288	125.420509	1421.721436	301.675232	-8.925678	1396.197510	299.454315	-2.351418	1685.251099	355.100708	-256.807098	1137.755615	572.802734	224.308121	1188.690430	247.379242	-208.288620	898.941467	336.661285	120.639580	1128.661133	340.051544	-17.243595	999.944702	-342.946625	62.329876	906.343079	-408.922058	-72.076408
308.773865	-94.758492	899.456726	367.768890	64.361214	900.342285	394.513458	-153.221512	508.142090	413.610413	46.320507	504.963104	498.296417	-173.674133	86.858963	486.223938	-13.352803	90.310493	328.109589	-189.569778	1421.623047	397.025238	126.493736	1421.555664	301.532532	-7.857767	1396.060547	299.248932	-1.168642	1685.161743	354.877502	-256.136597	1137.758911	572.606628	225.180389	1188.437866	247.075531	-208.302673	898.861633	336.437469	121.562981	1128.487061	339.771088	-16.311081	999.882080	-340.404510	64.391548	906.522461	-406.836731	-69.816788
308.491882	-93.927376	899.417969	367.473389	65.224419	900.214905	393.915558	-152.876343	508.132111	413.637024	47.008633	504.998810	498.277802	-173.637131	87.004379	486.417328	-13.246193	90.401886	327.871796	-188.472717	1421.504395	396.888336	127.585129	1421.326660	301.318573	-6.759706	1395.983154	299.014557	0.061682	1685.093506	354.627625	-255.452393	1137.772705	572.397949	226.046051	1188.121948	246.765472	-208.276901	898.798645	336.310944	122.519669	1128.314331	339.516418	-15.420524	999.798950	-337.603424	66.567749	906.710327	-404.784393	-67.445045
308.218414	-93.136024	899.392578	367.197235	66.061462	900.102783	393.146271	-152.236771	507.984650	413.902618	47.827862	505.253143	498.201630	-173.567703	87.149689	486.685089	-13.154856	90.509727	327.767212	-187.407974	1421.431396	396.814270	128.663544	1421.146484	301.204010	-5.746417	1395.859619	298.795471	1.266524	1684.987305	354.386383	-254.683182	1137.706299	572.303284	226.929337	1187.869507	246.413376	-208.221237	898.708740	336.074799	123.256050	1128.094360	339.275116	-14.563960	999.730103	-335.669617	68.512344	906.702881	-403.015656	-65.302605
307.926025	-92.226585	899.373291	366.864807	66.972946	900.004272	392.488373	-151.636414	507.912689	413.202179	47.591267	504.917633	498.182922	-173.591080	87.356575	486.363647	-13.166597	90.425850	327.602417	-186.279831	1421.322876	396.679138	129.751129	1420.946045	301.011200	-4.631765	1395.752686	298.573975	2.484593	1684.903564	354.197571	-253.892929	1137.663452	572.150330	227.782745	1187.577881	246.130432	-208.090515	898.642578	335.885284	124.196236	1127.888916	338.977478	-13.608786	999.671448	-333.315491	70.458954	906.756958	-401.139099	-63.091267
307.674011	-91.421112	899.357300	366.582214	67.813210	899.872742	391.704254	-151.107727	507.898163	413.043213	48.024982	504.846252	498.168884	-173.576492	87.561279	486.389282	-13.059460	90.418449	327.319458	-185.057098	1421.234497	396.423248	130.961227	1420.743286	300.755951	-3.442047	1395.660522	298.349884	3.745307	1684.833740	354.034546	-253.105667	1137.692261	571.994446	228.648880	1187.298462	245.912140	-207.837479	898.597229	335.729248	125.026016	1127.731079	338.751831	-12.728317	999.597534	-330.519073	72.721451	906.839600	-399.235138	-60.679298
307.334137	-90.512611	899.362488	366.250916	68.744225	899.744690	390.910095	-150.549545	507.854034	412.915771	48.634377	504.760071	498.061462	-173.495270	87.802025	486.422974	-12.992633	90.438377	327.210938	-183.964127	1421.201294	396.326080	132.083435	1420.503174	300.621246	-2.358889	1395.567139	298.132935	5.000441	1684.747803	353.829620	-252.285385	1137.730103	571.858398	229.449570	1186.973877	245.706619	-207.653336	898.524719	335.566925	125.907997	1127.518311	338.473602	-11.746050	999.535767	-328.233368	74.627853	906.771790	-397.497986	-58.421246
307.042175	-89.651146	899.365356	365.913666	69.646019	899.637146	390.088745	-149.840698	507.864502	412.724976	49.078835	504.628143	497.977570	-173.433411	88.059357	486.332214	-12.973297	90.368805	327.067352	-182.866089	1421.144165	396.157257	133.200531	1420.304321	300.412872	-1.233194	1395.508545	297.895813	6.279484	1684.693115	353.662506	-251.447510	1137.736938	571.734558	230.318253	1186.668335	245.470825	-207.226669	898.476685	335.385651	126.826920	1127.386353	338.202728	-10.810605	999.483154	-326.020660	76.652084	906.699341	-395.823395	-56.283794
306.731812	-88.807327	899.367554	365.608398	70.493446	899.531494	389.147766	-149.241531	507.826080	412.583557	49.493679	504.581635	497.957947	-173.447540	88.404396	486.332306	-12.875776	90.410110	326.882233	-181.715881	1421.101685	395.991455	134.391602	1420.105957	300.249603	-0.124743	1395.427002	297.684540	7.572960	1684.634399	353.496613	-250.573502	1137.782837	571.599487	231.200378	1186.432373	245.265289	-206.789246	898.449158	335.200043	127.766747	1127.217407	337.964935	-9.923220	999.430481	-323.875153	78.623260	906.650330	-394.243835	-54.159515
306.357941	-87.935211	899.401794	365.238983	71.415039	899.456421	388.179443	-148.619385	507.738220	412.422913	49.847660	504.534973	497.871368	-173.436462	88.746483	486.285828	-12.827360	90.392525	326.414093	-180.118942	1421.073242	395.438019	135.991806	1419.899292	299.769836	1.361563	1395.347412	297.452759	8.872927	1684.579102	353.365967	-249.615524	1137.805298	571.422791	232.056381	1186.209839	245.020996	-206.343002	898.437012	335.052673	128.675583	1127.065186	337.668579	-8.985361	999.408997	-321.804352	80.466507	906.554688	-392.705231	-52.047611
306.040894	-87.038696	899.435730	364.969971	72.683220	899.441345	386.984009	-148.020859	507.677673	412.366516	50.354301	504.553253	497.725861	-173.379440	89.138420	486.299622	-12.791478	90.421738	326.334961	-178.959671	1421.011353	395.335419	137.136581	1419.696899	299.616669	2.437563	1395.249878	297.221863	10.176920	1684.507324	353.213684	-248.726212	1137.817017	571.300903	232.907761	1185.939819	244.795685	-205.811432	898.426453	334.845490	129.611252	1126.946777	337.463196	-7.903577	999.416748	-319.753113	82.403023	906.516479	-391.218353	-49.879688
305.715302	-86.088837	899.461853	364.681976	73.752113	899.399048	385.808502	-147.233383	507.534363	412.324890	50.821495	504.558685	497.590912	-173.320511	89.527122	486.316620	-12.722152	90.456833	326.266998	-177.843079	1420.994507	395.197144	138.282333	1419.502686	299.501495	3.547044	1395.152710	297.011658	11.488501	1684.450928	353.063263	-247.703491	1137.808716	571.140869	233.800354	1185.632935	244.609924	-205.169342	898.418213	334.645233	130.568024	1126.737915	337.249695	-6.885716	999.406860	-317.857788	84.074455	906.412781	-389.764343	-47.862499
305.391449	-85.269058	899.485474	364.353088	74.200623	899.277039	384.534912	-146.604813	507.506104	412.034119	51.160458	504.402954	497.561188	-173.348877	90.002846	486.252228	-12.662679	90.465828	326.165405	-176.610443	1420.914185	395.005432	139.524353	1419.279297	299.304260	4.776111	1395.063110	296.795074	12.850706	1684.365967	352.986603	-246.665924	1137.840454	570.999146	234.710342	1185.311279	244.421158	-204.609894	898.405457	334.477173	131.481049	1126.570801	337.016022	-6.196153	999.356079	-316.047394	85.902641	906.335876	-388.366333	-45.848129
305.138916	-84.431252	899.514587	364.032227	75.009148	899.126526	383.246002	-145.766434	507.467712	411.884552	51.235954	504.208740	497.364380	-173.257584	90.470085	486.215149	-12.597739	90.473335	326.136108	-175.517319	1420.911133	394.918488	140.647507	1419.060303	299.255585	5.872629	1395.004395	296.591278	14.204439	1684.291138	352.935913	-245.651993	1137.850708	570.858459	235.645691	1184.976196	244.242035	-203.822281	898.421021	334.263763	132.477524	1126.397949	336.830444	-5.296921	999.293640	-314.323151	87.540543	906.234863	-387.037994	-43.902962
304.804779	-83.561234	899.587341	363.713776	75.929237	898.997864	381.763367	-145.082031	507.459930	411.687927	51.619694	504.099213	497.266174	-173.263550	91.067688	486.116364	-12.589745	90.479637	326.100555	-174.365906	1420.923340	394.804962	141.869476	1418.851807	299.104309	7.033156	1394.977905	296.398132	15.635076	1684.208984	352.826324	-244.533325	1137.857788	570.715027	236.627090	1184.687988	244.099884	-203.044418	898.444763	334.103699	133.464020	1126.165405	336.600983	-4.311432	999.263977	-312.708252	89.535660	906.156799	-385.534668	-40.702587
304.535706	-82.646141	899.688049	363.407288	76.844322	898.925781	380.220978	-144.272385	507.355194	411.589294	52.036610	504.057526	497.010651	-173.208572	91.690102	486.130157	-12.544276	90.517830	325.998077	-173.128891	1420.937988	394.596100	143.137604	1418.683594	298.967133	8.232347	1394.948364	296.215271	17.012142	1684.148438	352.772583	-243.467255	1137.949219	570.534241	237.601791	1184.470703	243.984024	-202.082703	898.505127	333.948700	134.386765	1126.052368	336.407318	-3.322268	999.276367	-311.093964	91.128830	906.097656	-384.247467	-38.827400
304.356842	-81.753441	899.757874	363.149445	77.678864	898.842407	378.731323	-143.523697	507.418732	411.467896	52.490940	504.004181	496.883850	-173.290543	92.370583	486.023468	-12.575173	90.533844	326.040039	-172.005829	1420.982300	394.505035	144.299301	1418.542603	298.968964	9.316830	1394.903687	296.024292	18.439690	1684.081299	352.705994	-242.362839	1138.001465	570.369629	238.625427	1184.168091	243.822662	-201.196793	898.576782	333.783020	135.458115	1125.944580	336.261932	-2.388431	999.268066	-309.512482	92.798828	906.062439	-383.030701	-36.987617
304.215424	-80.713242	899.808167	362.881287	78.568352	898.740906	377.075226	-142.652130	507.374390	411.493927	53.058746	503.981079	496.682281	-173.372101	93.073212	486.091248	-12.535257	90.599220	326.017700	-170.804245	1421.024536	394.384308	145.537399	1418.407471	298.862366	10.509082	1394.887085	295.871521	19.843182	1684.039307	352.656036	-241.139420	1138.032715	570.194824	239.611176	1183.964233	243.692337	-200.142059	898.631226	333.635956	136.462982	1125.796753	336.107635	-1.345215	999.241394	-308.035370	94.240234	906.015686	-381.879852	-35.281162
304.048859	-79.841331	899.885986	362.650696	79.525536	898.665466	375.387115	-141.973450	507.397705	411.249390	53.562340	503.949463	496.482513	-173.512039	93.813515	485.847839	-12.539490	90.614380	326.046906	-169.616714	1421.081177	394.227936	146.756470	1418.264282	298.802673	11.651031	1394.866089	295.655853	21.307610	1683.962402	352.696686	-240.074158	1138.117065	570.013977	240.699982	1183.770996	243.730225	-198.780182	898.697571	333.487274	137.390839	1125.669434	335.977600	-0.358622	999.240967	-306.606079	95.747925	906.001343	-380.743164	-33.577095
303.846710	-78.935974	899.988586	362.407959	80.303612	898.548096	373.685455	-141.121170	507.374237	411.010345	53.936131	503.839294	496.195862	-173.601791	94.588104	485.965027	-12.441275	90.692955	326.103516	-168.477554	1421.157715	394.135132	147.944931	1418.129395	298.758575	12.801446	1394.865845	295.506897	22.728136	1683.946045	352.687378	-238.817444	1138.178589	569.863831	241.803970	1183.534058	243.641800	-197.653381	898.776489	333.315735	138.453995	1125.542114	335.842682	0.589516	999.231445	-305.222260	97.192780	906.031006	-379.759644	-31.940165
303.613464	-78.112991	900.118652	362.120850	81.252838	898.479858	371.853088	-140.244873	507.493408	410.829285	54.448738	503.731995	495.887634	-173.617401	95.359581	485.975006	-12.400218	90.742554	326.082123	-167.166885	1421.227539	393.957794	149.313797	1417.996826	298.658020	14.052626	1394.862305	295.298828	24.230350	1683.920410	352.679962	-237.589508	1138.212891	569.665039	242.890717	1183.340332	243.449478	-196.703934	898.887817	333.212250	139.472260	1125.427979	335.675079	1.566998	999.259827	-303.721893	98.630440	906.027222	-378.675354	-30.378262
303.347626	-77.491516	900.379517	361.842865	82.004829	898.406250	370.041107	-139.554703	507.661469	410.799683	55.362190	503.682556	495.635590	-173.831879	96.235374	486.090851	-12.289713	90.870277	326.225067	-166.075150	1421.321289	393.887604	150.466370	1417.894897	298.680603	15.173310	1394.884766	295.161255	25.677437	1683.910645	352.707794	-236.360825	1138.298462	569.496460	244.050720	1183.142456	243.353394	-195.375137	899.038757	333.060272	140.545609	1125.346436	335.531799	2.416311	999.349670	-302.339539	99.907837	905.949768	-377.598938	-28.892738
303.123260	-76.653717	900.628662	361.552460	82.744820	898.330811	368.015381	-138.831680	507.795593	410.525452	55.720299	503.566315	495.272125	-173.975754	97.187897	486.007813	-12.234666	90.913048	326.455444	-165.117722	1421.462524	393.992584	151.479324	1417.807251	298.799469	16.148499	1394.917847	294.989594	27.216257	1683.930908	352.801178	-235.151215	1138.401611	569.376465	245.175430	1182.918701	243.460785	-193.725601	899.173157	332.919739	141.615891	1125.281006	335.389954	3.367681	999.432617	-301.037567	101.250160	906.088013	-376.600586	-27.300425
302.813171	-76.079514	900.981445	361.224670	83.580521	898.293030	366.110626	-138.036667	508.009216	410.141449	55.752537	503.463898	494.964752	-174.208694	98.148842	485.853607	-12.234595	90.976212	326.279663	-163.613373	1421.546509	393.611145	153.011978	1417.756104	298.584198	17.561169	1394.949951	294.882019	28.679367	1683.978760	352.853363	-233.765930	1138.528809	569.150452	246.325439	1182.838379	243.274399	-192.627518	899.367920	332.805664	142.619797	1125.214722	335.227997	4.259391	999.584412	-299.729187	102.527573	906.091064	-375.641418	-25.788433
303.067993	-74.415894	900.611023	361.249603	84.551834	898.214539	364.171692	-137.228500	508.081299	410.327332	56.155121	503.516663	494.572510	-174.353088	99.137314	485.977203	-12.203246	91.050179	326.443268	-162.480621	1421.669434	393.560425	154.189270	1417.687622	298.613251	18.688303	1394.984375	294.739349	30.203152	1684.052856	352.979828	-232.527252	1138.666870	568.995178	247.475937	1182.712769	243.442444	-190.861649	899.550598	332.668213	143.663284	1125.186279	335.171844	5.472013	999.366577	-298.358063	103.827232	906.189636	-374.667908	-24.405649
302.084961	-74.700714	901.343506	360.727081	85.035545	898.225586	362.172241	-136.503983	508.461792	409.846680	56.359150	503.477417	493.859558	-174.306717	100.025337	485.709656	-12.201592	91.064255	326.706848	-161.550323	1421.795410	393.595428	155.164841	1417.664795	298.771179	19.657658	1395.019897	294.642120	31.700451	1684.123901	353.089111	-231.123611	1138.751465	568.829834	248.406525	1182.594849	243.280258	-189.655777	899.737793	332.513885	144.713043	1125.130249	334.712952	5.904192	999.727112	-297.104675	105.022095	906.243591	-373.718048	-22.968992
301.887482	-73.904602	901.597107	360.431335	85.869133	898.188171	360.200348	-135.693756	508.654236	409.610962	56.679085	503.445465	493.689758	-174.710373	101.096260	485.592194	-12.195531	91.119904	326.531219	-160.011154	1421.866821	393.190399	156.761765	1417.566040	298.578857	21.052444	1395.015625	294.539398	33.241364	1684.184937	353.197784	-229.810806	1138.798828	568.618652	249.510239	1182.564087	243.311249	-188.008484	899.898499	332.432739	145.724823	1125.077393	334.602325	6.852994	999.829529	-295.823273	106.258232	906.204285	-372.751617	-21.522621
302.520966	-72.296829	901.330933	360.552063	86.918823	898.098511	358.251740	-134.902664	508.779449	409.889526	57.148415	503.429016	493.326660	-174.916000	102.154922	485.762329	-12.123771	91.214218	326.818420	-159.083771	1421.968872	393.247803	157.730347	1417.497681	298.767029	21.987015	1395.007080	294.492767	34.777195	1684.241455	353.374268	-228.429947	1138.886230	568.487244	250.776840	1182.388550	243.321411	-186.464355	900.022217	332.350037	146.752914	1125.044312	334.851440	8.131773	999.656372	-294.629364	107.502777	906.197632	-371.875427	-20.182215
301.749634	-72.358192	902.045410	360.051178	87.406029	898.062683	356.243469	-134.107666	509.149109	409.656891	57.491249	503.300598	492.935364	-175.068390	103.149696	485.671051	-12.062711	91.264488	326.980377	-158.002106	1422.039307	393.122864	158.901352	1417.392944	298.821503	23.077559	1395.014282	294.433197	36.333576	1684.325562	353.597839	-227.098709	1138.941650	568.344666	252.023880	1182.283691	243.399704	-184.686447	900.150146	332.267456	147.784500	1124.971191	334.520966	8.693766	999.981628	-293.614014	108.510612	906.114502	-371.045044	-19.019156
301.691071	-71.635880	902.290466	359.832214	88.095779	898.014465	354.197845	-133.459457	509.328003	409.599335	57.808544	503.271667	492.482117	-175.169266	104.274994	485.648224	-12.026068	91.296074	327.058380	-156.800369	1422.054199	392.951996	160.182343	1417.284912	298.821503	24.230515	1394.984985	294.421326	37.917572	1684.402100	353.839569	-225.720276	1138.946533	568.196594	253.209183	1182.159180	243.618271	-182.568237	900.300964	332.189331	148.776031	1124.902710	334.469604	9.555198	1000.074890	-292.432709	109.681671	906.014343	-370.196075	-17.741364
301.670135	-70.930412	902.546509	359.644501	88.901367	897.999817	352.320068	-132.775620	509.669495	409.586395	58.116440	503.231140	492.173218	-175.348785	105.423500	485.582306	-12.001584	91.326477	326.957123	-155.418716	1422.045776	392.603241	161.649460	1417.144043	298.718994	25.552616	1394.966187	294.425537	39.491512	1684.490845	354.042694	-224.260208	1138.901855	568.015259	254.738571	1182.114380	243.516052	-181.116837	900.396179	332.176819	149.777557	1124.885376	334.465973	10.446290	1000.189941	-291.431396	110.717590	906.004578	-369.362091	-16.592325
301.999847	-69.857742	902.600098	359.659485	89.673431	897.938416	350.332092	-132.045151	509.894836	409.678558	58.475952	503.247467	491.701538	-175.380127	106.508881	485.664734	-11.932022	91.370926	327.307648	-154.504654	1422.063599	392.688202	162.581131	1417.075073	298.895874	26.448404	1394.989136	294.468750	41.061275	1684.594971	354.302551	-222.875595	1138.839478	567.926453	255.956451	1181.932861	243.650650	-179.254135	900.486145	332.112335	150.804016	1124.834717	334.627869	11.454699	1000.185120	-290.441437	111.720413	906.000427	-368.601288	-15.451251
302.261444	-68.933182	902.609253	359.663513	90.402618	897.874756	348.335480	-131.270905	510.036560	409.828583	58.894630	503.245270	491.149078	-175.305283	107.543930	485.659943	-11.944414	91.364235	327.536102	-153.530167	1422.067749	392.633789	163.659363	1416.983643	299.009766	27.476032	1394.961792	294.556152	42.694466	1684.708008	354.577576	-221.553528	1138.781494	567.757080	257.128052	1181.811401	243.935669	-177.081100	900.540833	332.075012	151.900986	1124.695679	334.722778	12.348947	1000.158203	-289.454620	112.694847	905.912048	-367.819550	-14.324626
301.831177	-68.755646	903.171021	359.312164	90.856277	897.859192	346.324463	-130.428116	510.353149	409.766632	59.272343	503.175720	490.600830	-175.279861	108.636299	485.624756	-11.893983	91.394798	327.629425	-152.372513	1422.035889	392.451843	164.914658	1416.869263	298.960266	28.585119	1394.923462	294.633667	44.303864	1684.803467	354.851746	-220.097031	1138.696533	567.601563	257.939362	1181.703003	243.963562	-175.449371	900.578491	332.021088	152.971588	1124.588745	334.548676	12.942805	1000.418091	-288.449310	113.479988	905.920959	-367.321472	-14.622122
301.894379	-68.063370	903.337952	359.202423	91.582436	897.763428	344.268738	-129.475723	510.561127	409.858276	59.700684	503.140350	490.083130	-175.173492	109.709679	485.622681	-11.845657	91.411263	327.783142	-151.338318	1421.964355	392.332428	166.058899	1416.806030	298.940735	29.632952	1394.898315	294.744324	45.976288	1684.902832	355.168427	-218.706055	1138.612793	567.469116	259.433716	1181.589111	244.268616	-173.251068	900.535156	332.031128	154.001236	1124.469238	334.574921	13.802401	1000.448730	-287.467407	114.296715	905.885864	-366.533356	-13.646063
302.036133	-67.309868	903.457397	359.157837	92.280907	897.669495	342.171326	-128.678726	510.681519	409.971161	60.073692	503.100891	489.514313	-175.081024	110.850433	485.621094	-11.756233	91.417938	327.970520	-150.343307	1421.912231	392.222961	167.215225	1416.668945	298.923645	30.655756	1394.828735	294.939270	47.643475	1684.921875	355.452271	-217.334549	1138.443604	567.322876	260.550079	1181.446167	244.490982	-171.224884	900.521851	331.989960	155.073578	1124.328003	334.650055	14.657722	1000.457642	-286.555145	115.061607	905.771851	-365.805359	-12.819011
302.162750	-66.548271	903.543884	359.129333	92.931023	897.587708	340.043091	-127.866768	510.845459	410.139038	60.415539	503.039063	489.016266	-174.887680	111.888680	485.618896	-11.757622	91.361465	328.124908	-149.349716	1421.811523	392.072449	168.318619	1416.572998	298.860565	31.688803	1394.765625	295.131836	49.335354	1684.920898	355.715790	-215.872131	1138.262817	567.278931	261.585907	1181.397583	244.556366	-169.552017	900.488770	331.972748	155.612686	1124.391724	334.716003	15.468257	1000.456970	-285.598175	115.989227	905.711426	-365.044312	-11.783638
302.300018	-65.847519	903.605042	359.111938	93.643143	897.517761	337.949982	-126.960808	510.954590	410.378174	60.770214	503.079193	488.270050	-174.576050	112.857307	485.717926	-11.669228	91.402893	328.276215	-148.356110	1421.697876	391.906494	169.412216	1416.426514	298.864685	32.633556	1394.684570	295.354309	51.056511	1684.916626	356.047241	-214.530289	1138.130493	567.142639	262.271820	1181.307251	244.960648	-167.264893	900.433594	331.892426	156.442337	1124.222778	334.779480	16.259270	1000.450500	-284.550140	116.681381	905.684204	-364.235413	-10.944222
302.519104	-65.034531	903.631958	359.101074	94.382889	897.433228	335.989105	-126.082703	511.097412	410.597473	61.054665	503.056885	487.510162	-174.099762	113.715508	485.713837	-11.655841	91.378380	328.393707	-147.374603	1421.617920	391.743225	170.483368	1416.311279	298.757660	33.605549	1394.644043	295.559692	52.754684	1684.903809	356.389862	-213.051178	1137.970215	567.033569	263.604584	1181.250122	245.239624	-165.173019	900.404724	331.847870	157.314102	1124.109619	334.883789	17.112268	1000.419861	-283.494263	117.306122	905.629639	-363.411102	-9.945340
302.660980	-64.378014	903.691528	359.107758	95.107079	897.363159	333.964111	-125.161507	511.200226	410.825073	61.385380	503.054901	487.201447	-174.214798	114.905182	485.685425	-11.653823	91.365265	328.436737	-146.480667	1421.577026	391.517365	171.520935	1416.204712	298.747894	34.560711	1394.546753	295.793213	54.490570	1684.914795	356.648804	-211.604263	1137.875000	566.950989	264.612335	1181.131592	245.442108	-163.431274	900.401306	331.834473	158.105591	1123.975952	334.961548	17.884920	1000.412415	-282.500000	118.133713	905.667297	-362.611145	-9.092344
302.835510	-63.683094	903.755310	359.153717	95.745651	897.276733	332.103790	-124.264336	511.343384	411.037292	61.676323	503.050812	486.959930	-174.278046	116.144485	485.679382	-11.643606	91.309364	328.440613	-145.471786	1421.524414	391.283722	172.599976	1416.069702	298.670105	35.537590	1394.472046	296.006012	56.211761	1684.894287	357.008698	-210.245071	1137.825195	566.806763	265.562317	1181.043457	246.006775	-161.101807	900.362976	331.814789	158.909561	1123.843506	335.071075	18.650135	1000.398560	-281.752869	119.069023	905.652710	-361.931641	-8.206981
303.014832	-62.926037	903.785583	359.156097	96.387482	897.190002	330.223816	-123.333420	511.501953	411.236877	62.017860	503.026306	485.998199	-173.639679	116.938416	485.611542	-11.609574	91.315842	328.531311	-144.599609	1421.522705	391.164063	173.559341	1415.932251	298.641296	36.412571	1394.411499	296.223633	57.922264	1684.887573	357.268402	-208.805496	1137.693726	566.692871	266.517487	1180.920654	246.232498	-159.430161	900.354431	331.781097	159.607452	1123.706055	335.159149	19.430244	1000.368286	-280.761871	119.779114	905.643677	-361.083923	-7.418019
303.152924	-62.230324	903.815918	359.123657	97.144913	897.123718	328.418793	-122.433678	511.626953	411.423370	62.392654	503.002014	485.585388	-173.485641	117.946762	485.568878	-11.571878	91.287567	328.516479	-143.708344	1421.550171	391.034180	174.536591	1415.786133	298.613129	37.327591	1394.337769	296.431915	59.612228	1684.868408	357.521362	-207.396027	1137.644897	566.556030	267.106476	1180.783081	246.630829	-157.416122	900.372070	331.718292	160.350815	1123.528687	335.220459	20.217583	1000.348328	-279.906952	120.495674	905.648560	-360.338043	-6.597936
303.327942	-61.491035	903.852539	359.139008	97.888863	897.073730	326.576965	-121.577278	511.627625	411.658051	62.739025	503.006561	484.952118	-173.187500	118.792465	485.489685	-11.601178	91.230896	328.484100	-142.821930	1421.607300	390.889709	175.448807	1415.676025	298.582245	38.214512	1394.264282	296.662384	61.247963	1684.822266	357.749237	-206.053513	1137.617188	566.419617	268.358643	1180.652588	247.040100	-155.508408	900.375061	331.711212	161.142761	1123.366821	335.340759	21.008593	1000.339233	-279.080353	121.267731	905.665527	-359.617218	-5.824522
303.432861	-60.925495	903.870850	359.206818	98.545967	896.979248	324.897858	-120.683434	511.737793	411.906586	63.084023	503.015289	484.697906	-173.173431	119.819496	485.545288	-11.552771	91.237007	328.469971	-141.918335	1421.676025	390.806213	176.390259	1415.532959	298.531921	39.080299	1394.200562	296.847565	62.863659	1684.757568	358.003021	-204.758026	1137.621338	566.267273	268.921021	1180.447632	247.559418	-153.566635	900.412537	331.620178	161.886978	1123.283813	335.447266	21.682724	1000.298523	-278.200623	121.954338	905.591858	-358.887817	-5.051707
303.599701	-60.190113	903.866760	359.256378	99.087097	896.915039	323.419403	-119.980530	511.826813	412.133331	63.452557	502.986511	484.212738	-172.981247	120.621849	485.608185	-11.482217	91.256943	328.382324	-140.969131	1421.788330	390.758911	177.359192	1415.392212	298.550720	39.994705	1394.144409	297.002411	64.447563	1684.708374	358.202332	-203.395203	1137.724854	566.136047	269.762909	1180.265381	247.936371	-151.788177	900.477234	331.559357	162.620636	1123.247070	335.555664	22.365126	1000.263062	-277.480408	122.536713	905.516785	-358.182404	-4.481018
303.639740	-59.634121	903.918457	359.262360	99.647293	896.841431	321.852020	-119.257042	511.958344	412.340637	63.901646	502.992401	483.532257	-172.451157	121.426788	485.623718	-11.428875	91.234596	328.314301	-140.101593	1421.894653	390.706665	178.223160	1415.259399	298.531952	40.867130	1394.135986	297.196472	65.969185	1684.639038	358.424744	-202.110916	1137.855469	566.029907	270.992279	1180.074951	248.289093	-150.067093	900.607178	331.520477	163.347412	1123.184082	335.617126	22.989010	1000.248657	-276.612213	123.162849	905.512329	-357.388275	-3.698723
303.744080	-58.891991	903.945740	359.310333	100.382324	896.782043	320.512634	-118.518211	512.027466	412.652130	64.363876	503.035156	483.444244	-172.568253	122.428589	485.770142	-11.316640	91.281448	328.263275	-139.148361	1422.107544	390.654053	179.161682	1415.122070	298.497894	41.765614	1394.121460	297.386108	67.438965	1684.595459	358.659119	-201.014603	1137.994873	565.922058	271.881531	1179.872803	249.082993	-148.045563	900.615601	331.499359	164.069305	1123.071045	335.720520	23.773909	1000.230042	-275.787811	123.645439	905.436768	-356.731628	-3.152444
303.852051	-58.210766	903.991577	359.343231	101.069565	896.732178	319.121307	-117.664070	512.141357	412.828308	64.726921	502.993469	483.042389	-172.234451	123.227173	485.739288	-11.306149	91.241920	328.188873	-138.232956	1422.303345	390.658264	180.036789	1414.999390	298.529144	42.680729	1394.107544	297.461029	68.868973	1684.542725	358.762207	-199.738983	1138.126099	565.854492	272.644287	1179.643066	249.170746	-146.536499	900.873108	331.441315	164.580444	1122.766479	335.812866	24.512268	1000.225464	-275.090363	124.275696	905.376648	-356.095520	-2.499445
303.933167	-57.547607	904.022095	359.364471	101.651512	896.691833	318.088745	-117.046326	512.288330	412.907257	65.099556	502.915802	482.321350	-171.553833	123.747711	485.651001	-11.249633	91.252563	328.149048	-137.376160	1422.508423	390.685730	180.843719	1414.845581	298.581055	43.561085	1394.136963	297.604675	70.242188	1684.464111	358.881897	-198.660690	1138.343140	565.802185	273.474091	1179.409546	249.459000	-145.025604	901.077820	331.410065	165.274567	1122.650269	335.881348	25.176306	1000.218506	-274.298889	124.831741	905.324097	-355.427124	-1.896405
304.002014	-56.897400	904.076660	359.423004	102.230621	896.650391	316.971893	-116.249222	512.407532	413.035187	65.394867	502.866150	482.370300	-172.060059	124.705536	485.603943	-11.252177	91.236084	328.100739	-136.434158	1422.711182	390.708099	181.718475	1414.715088	298.591736	44.445793	1394.152710	297.813629	71.548660	1684.389648	358.981354	-197.641357	1138.606567	565.732178	273.859192	1179.208862	249.889954	-143.227844	901.285706	331.324615	165.931778	1122.541992	335.965118	25.845797	1000.222473	-273.554413	125.285942	905.256592	-354.809662	-1.395872
303.974426	-56.347652	904.163879	359.516235	102.802811	896.603210	316.069763	-115.640831	512.567505	413.186005	65.612923	502.834290	481.756042	-171.569534	125.131569	485.576477	-11.231790	91.248962	328.032532	-135.497330	1422.936646	390.779114	182.602783	1414.567505	298.663483	45.351410	1394.116455	297.919312	72.823814	1684.361328	358.957855	-196.632355	1138.786377	565.721924	274.605560	1179.016357	249.878342	-142.302094	901.538208	331.352112	166.487961	1122.449707	336.016052	26.480959	1000.239319	-272.871735	125.800949	905.221558	-354.172760	-0.825917
304.038330	-55.615555	904.183105	359.578461	103.421646	896.543091	315.279114	-114.867943	512.641907	413.271423	65.822754	502.856445	481.709442	-171.798965	125.747528	485.545197	-11.200795	91.266884	327.944092	-134.607880	1423.151367	390.865204	183.435425	1414.405396	298.719574	46.260036	1394.120850	297.947113	74.027260	1684.335571	358.966705	-195.704193	1139.051147	565.743530	275.287994	1178.762939	249.954239	-141.104416	901.791992	331.388519	167.110016	1122.367676	336.092255	27.203909	1000.216736	-272.179688	126.351471	905.156921	-353.615173	-0.293642
304.090576	-55.051205	904.204102	359.645660	104.006676	896.481079	314.713104	-114.309242	512.753052	413.412567	66.073677	502.828949	481.500824	-171.784058	126.221710	485.547638	-11.183365	91.269867	327.843506	-133.640320	1423.371216	390.991730	184.288544	1414.266357	298.746704	47.129749	1394.132446	298.145020	75.167030	1684.285889	358.890381	-194.870834	1139.280762	565.740540	276.368408	1178.467529	250.024231	-139.963791	902.036255	331.447296	168.084869	1122.590942	336.167633	27.824265	1000.194031	-271.385712	126.742661	905.088806	-352.910553	0.233617
304.172791	-54.266968	904.241455	359.725983	104.744469	896.447998	314.226105	-113.675247	512.840271	413.554504	66.362862	502.839417	480.924774	-171.235184	126.341217	485.529785	-11.138721	91.243362	327.750275	-132.730972	1423.568848	391.189484	185.100540	1414.100220	298.810577	48.052471	1394.086304	298.273315	76.241684	1684.295166	358.837433	-194.196945	1139.560181	565.809448	276.726563	1178.187012	250.107285	-138.865479	902.296448	331.431519	168.473709	1122.053833	336.281036	28.619223	1000.193665	-270.733978	127.158554	905.024780	-352.361450	0.651368
304.174835	-53.690292	904.298706	359.789154	105.381363	896.391418	313.785492	-113.009483	512.955444	413.675659	66.672264	502.796844	480.701599	-171.028412	126.538681	485.497253	-11.113114	91.250305	327.636169	-131.836792	1423.748901	391.336823	185.905426	1413.938721	298.906738	48.943230	1394.041016	298.308685	77.290558	1684.342285	358.714752	-193.412430	1139.748413	565.856934	277.712860	1177.874268	249.991287	-138.137924	902.536072	331.468750	169.497147	1122.313843	336.324158	29.290699	1000.191345	-270.119720	127.544655	904.959717	-351.794189	1.106767
304.225128	-52.964760	904.391907	359.837280	105.914642	896.369324	313.588318	-112.575638	513.034363	414.167938	67.356117	503.072388	481.012726	-171.500916	127.056862	485.737396	-11.052723	91.300110	327.529968	-130.916122	1423.896240	391.511017	186.762070	1413.808105	298.961578	49.849167	1394.024658	298.497131	78.270714	1684.379639	358.510040	-192.815613	1139.988403	566.032593	278.421173	1177.671875	249.784210	-137.428513	902.752136	331.550720	169.870071	1121.787720	336.384308	29.992783	1000.223877	-269.418427	127.950325	904.965210	-351.156281	1.634889
304.215149	-52.442131	904.461060	359.929565	106.432411	896.335266	313.594299	-112.049751	513.186340	414.301147	67.677666	503.046448	480.975067	-171.557587	127.267807	485.735443	-11.038341	91.337479	327.380707	-129.976837	1424.046265	391.660706	187.596725	1413.646118	299.071503	50.788845	1393.978516	298.630371	79.173080	1684.458252	358.318878	-192.280212	1140.203857	566.170776	278.975281	1177.387085	249.586044	-136.807236	902.938477	331.635345	170.481171	1121.696655	336.438110	30.570614	1000.238831	-268.689728	128.154968	904.861328	-350.605621	2.091736
304.293091	-51.821426	904.503906	360.042267	106.988609	896.294922	313.652191	-111.414436	513.254272	414.425385	67.973961	503.069916	480.905609	-171.593811	127.399673	485.717346	-11.032308	91.330688	327.257538	-129.124969	1424.148804	391.850189	188.376160	1413.502319	299.094299	51.578247	1393.986572	298.687378	80.022537	1684.540283	358.048218	-191.855881	1140.382568	566.375610	279.519012	1177.169189	249.341049	-136.253159	903.137207	331.735657	171.103317	1121.593018	336.538452	31.209978	1000.237976	-268.100952	128.623932	904.940552	-350.055634	2.441162
304.315857	-51.272373	904.549072	360.097137	107.503281	896.198364	313.765015	-110.883537	513.347290	414.525635	68.275993	503.018250	480.927887	-171.664871	127.529762	485.762848	-10.949163	91.358345	327.115356	-128.253693	1424.259766	392.071838	189.202515	1413.322266	299.204498	52.465080	1393.926880	298.778107	80.882202	1684.632324	357.729401	-191.409897	1140.501465	566.613770	280.054596	1176.947388	249.046921	-135.802277	903.287720	331.863068	171.760712	1121.481201	336.574036	31.831846	1000.209167	-267.567749	128.964523	904.891418	-349.540588	2.782568
304.275391	-50.808094	904.607605	360.149231	107.893883	896.104187	314.043427	-110.490250	513.476013	414.598633	68.590393	502.972504	480.965057	-171.764511	127.620102	485.743134	-10.901684	91.338020	327.017700	-127.382805	1424.291016	392.245392	189.999084	1413.173584	299.348816	53.320435	1393.824463	298.852600	81.673576	1684.712036	357.433411	-190.976807	1140.579956	566.863831	280.499451	1176.653931	248.671814	-135.417450	903.403198	332.011505	172.433792	1121.352661	336.573517	32.356575	1000.187927	-267.065582	129.260101	904.802734	-349.062592	3.156886
304.320313	-50.204605	904.617065	360.219452	108.406105	896.029297	314.356995	-109.991676	513.595337	414.671661	68.864540	502.896851	481.031708	-171.810516	127.707413	485.696167	-10.881362	91.295776	326.926575	-126.523804	1424.337036	392.440399	190.801407	1413.020752	299.476990	54.185081	1393.764160	299.028259	82.450607	1684.781128	357.070557	-190.620819	1140.680664	567.161865	280.946777	1176.421753	248.291641	-135.412415	903.376160	332.167084	173.037933	1121.208130	336.611023	32.976013	1000.153687	-266.592987	129.522507	904.717407	-348.589142	3.485652
304.319397	-49.713043	904.663818	360.318970	108.985435	895.993225	314.660583	-109.408859	513.745728	414.771606	69.161743	502.857727	481.036011	-171.806793	127.774773	485.776642	-10.782442	91.286018	326.844147	-125.695824	1424.386475	392.605804	191.609756	1412.904297	299.625732	54.998997	1393.655762	299.033478	83.181892	1684.883667	356.703918	-190.228668	1140.786133	567.446472	281.327545	1176.233643	247.828110	-135.219742	903.443420	332.345795	173.648361	1121.100464	336.644775	33.564045	1000.157654	-266.062195	129.807602	904.669495	-348.137817	3.813406
304.384949	-49.180721	904.685425	360.469299	109.468185	895.912354	314.808319	-108.862427	513.899475	415.084808	69.899841	502.934235	481.037964	-171.803436	127.877106	485.948700	-10.748341	91.322510	326.756744	-124.845680	1424.377808	392.747864	192.410614	1412.749023	299.804260	55.830387	1393.569458	299.058685	83.899818	1685.013184	356.342773	-189.815308	1140.826050	567.691101	281.206726	1175.996582	247.199844	-134.950989	903.607788	332.502625	174.249908	1120.992554	336.721588	34.145889	1000.126465	-265.618500	130.050751	904.624512	-347.689728	4.094616
304.401733	-48.750164	904.753113	360.547852	109.837334	895.860535	314.907501	-108.302086	514.017029	414.847382	69.681633	502.787292	480.995697	-171.758255	127.966461	485.757080	-10.783357	91.262360	326.668579	-124.035103	1424.361206	392.881012	193.216721	1412.630371	299.940796	56.625053	1393.484741	299.113403	84.609627	1685.150146	355.972107	-189.426086	1140.883301	568.025879	281.540131	1175.822998	246.739563	-134.820709	903.684509	332.674011	174.809143	1120.871826	336.738922	34.631485	1000.132202	-265.195526	130.318542	904.581116	-347.230011	4.412369
304.490662	-48.225136	904.801636	360.670135	110.246956	895.818726	314.949951	-107.994431	514.093445	415.202179	70.324654	502.865875	480.984711	-171.769897	128.201691	485.971863	-10.717237	91.325661	326.611328	-123.219154	1424.369629	393.038513	193.984238	1412.509277	300.099487	57.383221	1393.382080	299.154510	85.270294	1685.278442	355.589081	-189.032394	1140.899780	568.385803	281.884918	1175.674194	246.135147	-134.802872	903.743530	332.896790	175.321213	1120.774902	336.808624	35.170452	1000.134155	-264.808014	130.608810	904.574036	-346.769165	4.701378
304.614044	-47.716640	904.816956	360.860413	110.710419	895.734253	314.904175	-107.349876	514.173157	415.329468	70.609810	502.828217	480.959839	-171.703903	128.400024	486.041931	-10.702705	91.308151	326.563416	-122.435608	1424.337036	393.221039	194.719910	1412.363403	300.224457	58.158016	1393.240234	299.194336	85.934998	1685.390869	355.135315	-188.482849	1140.884399	568.740356	282.583008	1175.530029	245.121750	-135.502716	903.807495	333.155212	175.920502	1120.645874	336.919952	35.734741	1000.098206	-264.477631	130.935715	904.563477	-346.407745	4.899732
304.706085	-47.327068	904.854370	361.016876	111.173470	895.654297	314.777496	-106.608849	514.307556	415.450195	70.864700	502.825165	480.481201	-171.084824	128.374954	486.000397	-10.655581	91.268433	326.479126	-121.696350	1424.297729	393.387604	195.473007	1412.206177	300.322327	58.933697	1393.103882	299.298401	86.572144	1685.441650	354.871338	-188.176804	1140.934204	569.039246	282.433533	1175.332886	244.953308	-134.864761	903.764771	333.319061	176.470383	1120.455444	337.017731	36.240597	1000.074646	-264.339355	131.124939	904.334473	-346.152527	5.065669
304.848236	-46.925419	904.876465	361.154999	111.527016	895.560364	314.465485	-105.943741	514.421082	415.582336	71.048538	502.764954	480.315430	-170.717606	128.582184	486.034180	-10.595010	91.232796	326.409424	-120.890625	1424.253906	393.538513	196.207077	1412.017944	300.411621	59.669998	1392.977173	299.277710	87.208603	1685.511353	354.544647	-187.773331	1140.915527	569.422424	282.698944	1175.164673	244.471985	-134.817398	903.767944	333.538422	176.990097	1120.290649	337.146027	36.696747	1000.035767	-263.914185	131.607941	904.571167	-345.580414	5.452718
304.984558	-46.503201	904.914490	361.307251	111.831497	895.483459	314.023834	-105.290024	514.545349	415.716949	71.245300	502.720123	480.136078	-170.368362	128.876907	485.993469	-10.563639	91.214241	326.360748	-120.172050	1424.227051	393.650299	196.916321	1411.829224	300.504700	60.398182	1392.850586	299.223145	87.825912	1685.575928	354.272003	-187.382004	1140.926636	569.791626	282.890991	1174.962036	244.054016	-134.434189	903.815491	333.797180	177.573547	1120.134766	337.280701	37.138634	1000.013184	-263.603790	131.949936	904.559265	-345.181824	5.770926
305.036224	-46.173607	905.019287	361.449432	112.303810	895.452942	313.710266	-104.807388	514.752075	415.999725	71.453468	502.726013	480.034332	-170.110535	129.324921	486.067627	-10.513365	91.163155	326.401672	-119.458771	1424.194824	393.856689	197.606750	1411.699951	300.608704	61.094101	1392.772827	299.210083	88.432945	1685.637451	353.968018	-186.854614	1140.930908	570.126831	283.162415	1174.808960	243.321167	-134.857239	903.872375	334.016296	178.274017	1120.210205	337.411835	37.606018	1000.045898	-263.285706	132.216705	904.585022	-344.780426	6.028529
305.184479	-45.889706	905.129028	361.586700	112.459595	895.388000	313.255737	-104.259689	514.953613	416.208252	71.668137	502.694336	479.877045	-169.801315	129.816345	486.030914	-10.518027	91.112968	326.333801	-118.701111	1424.211670	393.891174	198.364471	1411.534790	300.584869	61.844852	1392.713745	299.179016	89.008118	1685.658691	353.697998	-186.440216	1141.009399	570.440735	283.299377	1174.660400	242.872604	-134.893036	903.941833	334.249756	178.707657	1120.032227	337.569153	37.934361	1000.062744	-262.903290	132.408417	904.585327	-344.326569	6.227461
305.388916	-45.553452	905.251221	361.755066	112.730499	895.345337	312.645752	-103.642838	515.188599	416.493958	71.870987	502.681396	479.682587	-169.410431	130.373779	486.085480	-10.498461	91.079178	326.306152	-117.975204	1424.266357	393.978271	199.076126	1411.399292	300.595978	62.579514	1392.666870	299.210236	89.555481	1685.617065	353.462097	-185.953903	1141.050537	570.766663	283.548645	1174.555786	242.420746	-134.840393	904.031677	334.501984	179.140503	1119.876831	337.767975	38.340027	1000.097168	-262.656006	132.665161	904.687500	-344.023071	6.432931
305.592102	-45.224297	905.385498	361.916565	113.001312	895.295837	312.131866	-103.069633	515.410095	416.727264	71.994781	502.657837	479.493988	-169.000534	130.944229	486.039612	-10.501081	91.017822	326.340454	-117.272163	1424.320679	394.089111	199.754623	1411.278564	300.616394	63.293442	1392.632324	299.084442	90.090965	1685.590942	353.262024	-185.478928	1141.164551	571.115173	283.816711	1174.443970	241.934647	-134.851120	904.149536	334.776398	179.567642	1119.714233	337.964142	38.753464	1000.133484	-262.391144	132.861588	904.724670	-343.659180	6.596183
305.757843	-45.039616	905.535889	362.049164	113.167686	895.254944	311.435486	-102.477791	515.658020	416.950714	72.106171	502.605896	479.246155	-168.562607	131.660248	486.092682	-10.440872	90.963806	326.371185	-116.609581	1424.398071	394.173859	200.447937	1411.164673	300.602173	63.969681	1392.601318	299.034180	90.616676	1685.527588	353.063049	-185.064835	1141.291016	571.436279	284.109100	1174.352173	241.577881	-134.852539	904.264465	335.016205	179.906128	1119.491089	338.145264	39.039288	1000.181458	-262.142792	133.053604	904.751099	-343.378387	6.695220
305.959351	-44.856426	905.663757	362.204529	113.380836	895.214539	310.699127	-101.839890	515.945984	417.115784	72.203011	502.529144	478.911438	-168.089478	132.318680	486.021423	-10.482326	90.843475	326.472015	-115.972534	1424.533813	394.292603	201.068726	1411.089478	300.649567	64.591988	1392.577026	298.999390	91.131714	1685.421265	352.904968	-184.696106	1141.439697	571.695007	284.311523	1174.273071	241.424362	-134.490219	904.404297	335.220428	180.238541	1119.322144	338.339294	39.337929	1000.219482	-261.968170	133.228256	904.771362	-343.086884	6.820148
306.214752	-44.614658	905.812866	362.438202	113.653076	895.209534	309.788391	-101.240875	516.212769	417.378876	72.309608	502.522430	478.510223	-167.485214	132.957199	486.104828	-10.415761	90.801353	326.456085	-115.248055	1424.683594	394.269073	201.780167	1411.019531	300.621826	65.280693	1392.577271	298.847290	91.686165	1685.357666	352.733521	-184.167725	1141.587280	571.942261	284.528198	1174.253784	240.922272	-134.841400	904.598267	335.450592	180.567322	1119.154175	338.609619	39.682175	1000.285950	-261.836426	133.384689	904.774780	-342.817261	6.928907
306.484924	-44.389214	905.935791	362.653656	113.824532	895.165527	308.913727	-100.588150	516.555359	417.644501	72.434654	502.492920	478.093933	-166.921860	133.732925	486.268616	-10.303551	90.832489	326.511078	-114.653694	1424.854004	394.291382	202.408493	1410.979492	300.657928	65.894524	1392.613647	298.680298	92.237717	1685.283691	352.630615	-183.707260	1141.788086	572.166138	284.783691	1174.248413	240.596283	-134.783371	904.830139	335.679535	180.908737	1119.014526	338.877655	39.979744	1000.319153	-261.699829	133.488693	904.771912	-342.584778	6.953488
306.703186	-44.188511	906.094238	362.847382	113.956993	895.156738	307.857727	-100.005051	516.880676	417.919952	72.519630	502.459534	477.667267	-166.384094	134.586929	486.305450	-10.254703	90.791382	326.560425	-113.993149	1425.036255	394.306519	203.011780	1410.948975	300.695374	66.491692	1392.659546	298.480499	92.764107	1685.221069	352.548828	-183.309418	1142.053589	572.348572	285.104401	1174.282227	240.327820	-134.655365	905.114319	335.854950	181.179428	1118.907104	339.124176	40.239944	1000.387207	-261.661072	133.622086	904.759399	-342.423157	7.006579
306.932739	-44.068672	906.272034	363.042572	114.073067	895.151978	306.871185	-99.342659	517.246643	418.181793	72.604202	502.434418	477.271423	-165.751923	135.472565	486.357025	-10.223145	90.749435	326.641510	-113.413162	1425.311523	394.315369	203.561111	1410.961426	300.749908	67.046486	1392.730347	298.203033	93.356697	1685.178833	352.464264	-182.880722	1142.356323	572.494690	285.400391	1174.333862	240.119537	-134.549118	905.399414	336.016602	181.414566	1118.812256	339.377106	40.459221	1000.466492	-261.565521	133.698715	904.741516	-342.191010	7.018493
307.110199	-43.986423	906.533142	363.149323	114.152878	895.173828	305.854095	-98.825180	517.659058	418.406769	72.650444	502.414948	476.792297	-165.149597	136.448624	486.328369	-10.218610	90.701469	326.624756	-112.578835	1425.581177	394.164886	204.345581	1411.004639	300.716309	67.742470	1392.798096	297.905273	93.922958	1685.135498	352.358063	-182.483200	1142.688843	572.584229	285.757202	1174.430176	239.891785	-134.496582	905.727173	336.190369	181.656357	1118.756836	339.600983	40.663517	1000.597534	-261.487518	133.850204	904.747009	-342.023804	7.035066
307.276825	-43.924068	906.789795	363.292511	114.236015	895.215820	304.710602	-98.222519	518.054749	418.637054	72.706772	502.395355	476.239594	-164.483063	137.253860	486.271301	-10.244643	90.622215	326.925232	-112.258255	1425.892700	394.350525	204.686478	1411.028442	300.933472	68.125443	1392.897339	297.571442	94.505966	1685.078857	352.265289	-182.152023	1143.017090	572.685669	286.226166	1174.414063	239.728607	-134.391006	906.031616	336.353577	181.922913	1118.725952	339.838257	40.841644	1000.737122	-261.453949	133.912674	904.721313	-341.841248	7.009543
307.412292	-43.874771	906.991760	363.484497	114.306572	895.234619	303.627716	-97.676239	518.487671	418.825958	72.754234	502.366730	475.607727	-163.871872	138.194214	486.238678	-10.200225	90.606194	327.038269	-111.701118	1426.189087	394.384857	205.177338	1411.048706	301.046875	68.601479	1392.951050	297.194366	95.109390	1685.012085	352.179779	-181.843506	1143.353882	572.756104	286.685822	1174.490845	239.582489	-134.294571	906.383240	336.542480	182.151810	1118.724365	340.065857	40.991447	1000.839417	-261.431396	134.056351	904.696777	-341.702820	7.009594
307.844604	-43.486942	907.019348	363.759491	114.406357	895.259521	302.494232	-97.201134	518.804016	419.024048	72.873085	502.373077	475.151794	-163.290817	139.092728	486.209839	-10.233504	90.566475	327.169922	-111.199020	1426.489990	394.434906	205.661346	1411.042725	301.149017	69.068199	1393.020508	296.801086	95.741974	1684.937866	352.109131	-181.555969	1143.660278	572.812439	287.188599	1174.540649	239.429276	-134.255035	906.725464	336.729858	182.348358	1118.752075	340.436401	41.246014	1000.864258	-261.382904	134.131348	904.712097	-341.515259	7.029613
308.082703	-43.292099	907.220764	363.952179	114.363495	895.279236	301.390015	-96.663902	519.144409	419.117523	72.919670	502.325867	474.654541	-162.630997	139.952942	486.231628	-10.194419	90.545906	327.309418	-110.669159	1426.737671	394.489136	206.096695	1411.031860	301.261078	69.499580	1393.078613	296.411316	96.345924	1684.833618	352.061157	-181.326050	1143.998413	572.847595	287.708954	1174.574341	239.265503	-134.180573	907.100098	336.920013	182.588409	1118.801758	340.752441	41.410564	1000.964905	-261.394135	134.182938	904.712280	-341.380920	6.991501
307.848145	-43.536575	907.729065	363.953003	114.206291	895.330505	300.393127	-96.277504	519.573792	419.007355	72.959015	502.281342	474.369141	-162.141464	140.807220	486.202240	-10.167417	90.559982	327.462799	-110.193481	1426.996338	394.533051	206.536575	1411.037842	301.414459	69.915352	1393.130981	295.982056	97.010521	1684.724121	352.066467	-181.133743	1144.377808	572.917786	288.274536	1174.578613	239.296417	-133.673782	907.474670	337.146790	182.822067	1118.844116	340.870087	41.403133	1001.221680	-261.362854	134.263794	904.705261	-341.242645	6.981313
307.915436	-43.503139	907.937866	364.107910	114.172531	895.326965	299.312592	-95.704407	519.823914	418.985565	73.064629	502.226410	473.882751	-161.507050	141.519897	486.247406	-10.118864	90.576721	327.592529	-109.751884	1427.264160	394.576843	206.911530	1410.959473	301.551727	70.316841	1393.165405	295.566772	97.640396	1684.570068	352.024628	-180.871521	1144.694092	572.981934	288.906128	1174.589966	239.007141	-133.864197	907.845703	337.355957	183.077850	1118.839600	341.104431	41.492165	1001.312683	-261.671234	134.345673	904.444153	-341.337494	6.868378
308.540344	-42.956924	907.728088	364.487915	114.284416	895.257385	298.352753	-95.346306	519.997009	419.025055	73.170815	502.184235	473.551971	-160.917831	142.288742	486.219269	-10.149272	90.514542	327.675507	-109.307251	1427.462769	394.630646	207.270401	1410.869873	301.650726	70.706535	1393.165649	295.113892	98.323853	1684.391479	352.034668	-180.698410	1144.983643	573.031677	289.499695	1174.623413	238.834946	-133.800293	908.151550	337.586090	183.361511	1118.834351	341.559784	41.774418	1001.178223	-261.311096	134.417358	904.731079	-340.968994	6.970348
308.101624	-43.502899	908.278137	364.422974	114.079445	895.282104	297.543640	-94.895866	520.304504	418.832092	73.198830	502.050415	473.298126	-160.348526	142.922394	486.149628	-10.188380	90.483498	327.704437	-108.879395	1427.631836	394.677063	207.605652	1410.735352	301.719269	71.066933	1393.118286	294.697754	98.960899	1684.189453	352.096985	-180.617188	1145.222900	573.110962	290.101196	1174.607544	238.950974	-133.154953	908.467896	337.810760	183.649017	1118.780884	341.577942	41.607376	1001.438599	-261.253174	134.452744	904.735779	-340.830139	6.911427
308.208191	-43.564049	908.392395	364.650055	113.965111	895.190125	296.718933	-94.523972	520.567444	418.745544	73.275139	501.947723	472.952972	-159.775192	143.561722	486.089661	-10.195147	90.453201	327.668427	-108.505341	1427.774292	394.718384	207.905914	1410.574341	301.741211	71.441406	1393.036743	294.300598	99.597702	1683.969116	352.140869	-180.421326	1145.383301	573.200012	290.727936	1174.569458	238.711777	-133.231140	908.763123	338.070770	183.937103	1118.679077	341.840790	41.612839	1001.438660	-261.237579	134.528641	904.747253	-340.737122	6.919598
308.326782	-43.639553	908.429382	364.928375	113.797157	895.066650	296.055603	-94.230270	520.734009	418.728760	73.314262	501.841675	472.604584	-158.919739	144.091522	486.071014	-10.191960	90.430077	327.587982	-108.097488	1427.872559	394.706635	208.181198	1410.377319	301.712494	71.766006	1392.901489	293.892395	100.221527	1683.755127	352.216522	-180.341415	1145.543335	573.331482	291.293121	1174.500366	238.603317	-133.004227	909.020325	338.321472	184.239578	1118.537476	342.090668	41.571781	1001.387329	-261.257721	134.521027	904.758240	-340.627686	6.878572
308.434448	-43.743053	908.446960	365.174377	113.630760	894.960022	295.471466	-93.871284	520.871765	418.689545	73.421707	501.745941	471.978912	-158.383102	144.304916	486.033356	-10.212070	90.393524	327.456116	-107.763451	1427.931519	394.636993	208.462692	1410.146362	301.636108	72.086250	1392.729980	293.554047	100.834366	1683.514038	352.369751	-180.366364	1145.714355	573.416016	291.727722	1174.429077	238.757874	-132.325806	909.243164	338.558929	184.488281	1118.366455	342.307953	41.498173	1001.336548	-261.258118	134.574966	904.788818	-340.533844	6.882494
308.560242	-43.838577	908.440063	365.386719	113.545525	894.868042	294.875153	-93.505013	521.044617	418.660583	73.442368	501.657104	470.745850	-157.916489	144.000549	486.040100	-10.202957	90.381546	327.230133	-107.416718	1427.979492	394.554352	208.752213	1409.899658	301.529510	72.364189	1392.549316	293.204803	101.413834	1683.322388	352.497711	-180.323898	1145.808960	573.546570	292.107819	1174.340210	238.780090	-132.001358	909.439331	338.773499	184.712753	1118.160156	342.492096	41.452415	1001.283386	-261.260162	134.623444	904.781006	-340.460022	6.877061
308.668854	-43.926926	908.425171	365.540039	113.415802	894.769836	294.446533	-93.280243	521.150757	418.632477	73.455994	501.577850	469.450928	-157.307678	143.662506	486.097595	-10.164937	90.384605	326.919617	-107.071259	1427.977051	394.405182	209.036926	1409.647583	301.387909	72.682137	1392.337036	292.875061	101.981583	1683.137695	352.584686	-180.257538	1145.885132	573.698242	292.450623	1174.262939	238.654510	-131.962006	909.634705	339.010895	184.938477	1117.873291	342.633759	41.392109	1001.222961	-261.302094	134.709061	904.778564	-340.376862	6.887953
308.732819	-44.065582	908.433655	365.697998	113.245354	894.694275	294.084717	-93.005806	521.301636	418.576630	73.461983	501.486664	467.892792	-156.706253	143.027023	486.037079	-10.185181	90.349838	326.564392	-106.749855	1427.988525	394.217896	209.344391	1409.400146	301.177704	72.982437	1392.145020	292.546326	102.518341	1682.983154	352.683380	-180.264114	1145.996338	573.822144	292.715118	1174.195679	238.666122	-131.704453	909.764099	339.259766	185.085709	1117.578491	342.738312	41.290821	1001.186218	-261.363953	134.804291	904.767517	-340.329193	6.873332
308.802551	-44.285133	908.496094	365.878204	113.025780	894.625671	293.785583	-92.660446	521.435669	418.609070	73.356781	501.435944	466.021057	-156.220535	142.273529	486.058777	-10.180731	90.322601	326.147308	-106.458389	1428.078491	393.986176	209.653687	1409.160767	300.951813	73.299332	1391.957153	292.202637	103.035309	1682.875488	352.759735	-180.276093	1146.147339	573.947937	292.870972	1174.148682	238.796432	-131.366272	909.891968	339.478577	185.156204	1117.281738	342.838593	41.158966	1001.178589	-261.422028	134.870331	904.780640	-340.292572	6.865761
309.283051	-44.046143	908.206299	366.198334	112.831123	894.505554	293.516571	-92.306213	521.520447	418.732666	73.300819	501.444702	464.003815	-155.691254	141.314804	486.116913	-10.197589	90.311600	325.633881	-106.112816	1428.203491	393.706909	209.930542	1408.933716	300.701477	73.600601	1391.809204	291.867798	103.487892	1682.828369	352.807281	-180.273636	1146.320801	574.017456	292.936096	1174.098999	238.955231	-131.096161	910.045776	339.652863	185.165756	1116.976563	343.090240	41.152576	1000.983643	-261.450165	134.930313	904.793518	-340.205444	6.923234
309.273071	-44.332993	908.335144	366.317047	112.484848	894.488708	293.237427	-91.946358	521.652161	418.749390	73.164566	501.401459	461.496033	-154.505325	139.844101	486.081726	-10.224566	90.279373	325.140533	-105.779938	1428.289185	393.410248	210.201157	1408.758667	300.409760	73.887749	1391.678223	291.508636	103.882805	1682.805664	352.846161	-180.361893	1146.563477	574.091125	292.920074	1174.066528	239.361694	-130.398239	910.178772	339.786407	185.102066	1116.670898	343.111359	40.938404	1001.034424	-261.487610	135.025162	904.816345	-340.183014	6.949694
309.227753	-44.643723	908.514404	366.389587	112.123405	894.503540	292.973480	-91.907669	521.792297	418.727417	72.959808	501.387268	459.184937	-154.168228	138.652710	486.042297	-10.293346	90.256744	324.606110	-105.466713	1428.418823	393.040741	210.498077	1408.585449	300.082764	74.176781	1391.526978	291.110596	104.285965	1682.816528	352.780151	-180.357956	1146.814697	574.140503	292.839386	1174.047363	239.636154	-130.118011	910.342773	339.879639	184.967239	1116.427368	343.096710	40.714745	1001.125183	-261.533142	135.060944	904.849304	-340.119110	6.952937
309.055786	-45.063797	908.770142	366.416138	111.723938	894.543884	293.059052	-91.645187	521.955627	418.746399	72.722511	501.440948	455.805054	-152.867477	136.679672	485.972443	-10.357726	90.216003	323.985077	-105.150826	1428.593140	392.743805	210.751129	1408.455444	299.727570	74.460976	1391.439941	290.698730	104.617775	1682.879883	352.637085	-180.301712	1147.088989	574.170166	292.666199	1174.044189	239.747131	-130.252228	910.496521	339.923218	184.805283	1116.225220	343.022583	40.433876	1001.264160	-261.598297	135.127686	904.877258	-340.097992	6.987054
308.925476	-45.438122	909.057312	366.416931	111.372284	894.625000	293.315002	-91.273293	522.092041	418.802368	72.445847	501.473907	452.828552	-152.254044	134.904739	485.931641	-10.392097	90.172836	323.377258	-104.830986	1428.788208	392.413116	210.978851	1408.326782	299.327637	74.723145	1391.407715	290.294800	104.886436	1682.967285	352.477570	-180.279984	1147.446655	574.172485	292.383575	1173.991821	240.055695	-130.143631	910.635803	339.910645	184.609512	1116.044678	342.936432	40.203434	1001.439880	-261.664276	135.154221	904.874451	-340.131104	6.987157
308.861115	-45.738655	909.244446	366.440765	111.018044	894.695740	293.608826	-91.155052	522.290833	418.876862	72.137451	501.542633	448.986298	-150.757126	132.707626	485.967987	-10.396275	90.154076	322.757660	-104.554214	1429.029053	392.068756	211.156296	1408.218994	298.930573	74.997917	1391.384155	289.814026	105.145294	1683.077148	352.282135	-180.257523	1147.816528	574.123230	291.993256	1173.934448	240.425278	-129.952469	910.769287	339.844269	184.422806	1115.905151	342.857666	39.970646	1001.565002	-261.754303	135.210068	904.874268	-340.131104	6.983895
308.740692	-46.087677	909.464905	366.410492	110.661446	894.760681	293.849731	-90.960533	522.538208	419.024811	71.770164	501.581940	445.141602	-149.453079	130.481628	485.972656	-10.431405	90.132896	322.066040	-104.306679	1429.325195	391.767059	211.355530	1408.131470	298.479095	75.225624	1391.386963	289.308807	105.377670	1683.211792	352.060242	-180.174850	1148.223511	574.095154	291.616882	1173.863892	240.772522	-129.821625	910.912292	339.717682	184.216766	1115.809326	342.728821	39.733116	1001.701965	-261.839447	135.267319	904.880310	-340.158020	6.958295
308.630493	-46.440636	909.709961	366.402374	110.305603	894.864319	294.206665	-90.840858	522.784912	419.176605	71.390686	501.641144	442.088074	-149.399445	128.788681	485.923279	-10.492547	90.060898	321.063538	-103.792122	1429.532715	391.113953	211.797226	1408.011597	297.747345	75.675331	1391.412720	288.813477	105.536140	1683.363647	351.796173	-180.109436	1148.670776	573.977051	291.109406	1173.865845	241.094055	-129.739441	911.035706	339.524658	184.036850	1115.737427	342.571716	39.501114	1001.872070	-261.945557	135.341156	904.874329	-340.184448	6.993114
308.538544	-46.822128	909.997009	366.414459	109.942162	895.006775	294.599915	-90.896164	523.047729	419.408264	71.081482	501.727753	438.292603	-148.485168	126.771523	485.995453	-10.520314	90.054840	320.616425	-103.782829	1429.844604	391.094696	211.694641	1408.023193	297.476440	75.719872	1391.534668	288.281281	105.654724	1683.586060	351.464966	-180.042725	1149.067505	573.904297	290.534119	1173.792603	241.434753	-129.698608	911.156555	339.283844	183.832779	1115.731079	342.410706	39.260567	1002.082764	-262.038086	135.394745	904.876099	-340.216492	7.003127
308.356506	-47.163628	910.248169	366.310638	109.526215	895.135803	294.982910	-90.974815	523.317810	419.578552	70.662468	501.820892	434.207520	-147.346436	124.584969	485.936890	-10.630614	89.983368	319.562561	-103.304092	1430.075195	390.424103	212.067490	1407.983643	296.768890	76.115158	1391.589966	287.700470	105.759109	1683.800293	351.129730	-180.003555	1149.500122	573.764709	289.984436	1173.845337	241.901443	-129.384781	911.208191	338.996948	183.610687	1115.744629	342.203125	38.984093	1002.268127	-262.161377	135.481857	904.900208	-340.258820	7.066735
308.183990	-47.534340	910.512512	366.195923	109.023170	895.260925	295.360229	-91.037773	523.522766	419.799286	70.257317	501.943634	430.005066	-146.247574	122.490974	485.961060	-10.669299	89.964546	318.782349	-103.125587	1430.376831	390.033508	212.227753	1407.991699	296.204620	76.305290	1391.680176	287.087433	105.837128	1684.030762	350.719879	-180.020050	1149.910400	573.645996	289.384949	1173.853027	242.326202	-129.565933	911.185242	338.679199	183.422241	1115.801147	341.971893	38.672482	1002.457153	-262.212860	135.491730	904.924988	-340.254517	7.055847
307.955811	-47.932350	910.775391	366.085297	108.588814	895.404968	295.605652	-91.246429	523.691895	419.998230	69.746223	502.129364	425.780212	-145.128220	120.401688	485.877502	-10.738978	89.906334	317.964935	-102.940346	1430.645142	389.648438	212.328110	1408.031616	295.659882	76.466484	1391.768677	286.430420	105.861496	1684.235107	350.306152	-179.959122	1150.303955	573.518921	288.767761	1173.866943	242.504547	-129.487228	911.296936	338.378937	183.247971	1115.847900	341.715698	38.361954	1002.656311	-262.317871	135.544266	904.921509	-340.298370	7.076839
307.744171	-48.381065	911.043518	365.988403	108.123436	895.552612	295.998535	-91.388397	523.869690	420.199951	69.251816	502.262146	421.437683	-143.975143	118.290527	485.837372	-10.767150	89.876472	317.148926	-102.790108	1430.855347	389.255066	212.401657	1408.070801	295.148926	76.614159	1391.849731	285.730255	105.910721	1684.444092	349.827911	-179.968491	1150.670532	573.394287	288.097565	1173.861328	242.741379	-129.500504	911.306152	338.025818	183.061920	1115.901733	341.451019	38.019634	1002.859985	-262.479675	135.617477	904.892517	-340.371521	7.087566
307.482330	-48.871956	911.325867	365.852783	107.653107	895.663879	296.636322	-91.452850	524.091675	420.422516	68.775917	502.393799	417.093475	-142.801453	116.286438	485.803497	-10.819881	89.836075	316.348969	-102.699127	1431.104858	388.819275	212.453049	1408.102051	294.572998	76.727501	1391.936890	285.024750	105.918808	1684.618652	349.317505	-179.953674	1150.980225	573.219604	287.446136	1173.901489	242.919403	-129.582993	911.295471	337.688690	182.826828	1115.959229	341.167419	37.673992	1003.049561	-262.600006	135.693665	904.888000	-340.405701	7.097404
307.165314	-49.306938	911.560242	365.667938	107.172234	895.809448	297.142792	-91.683624	524.263000	420.505585	68.420837	502.486969	412.725983	-141.681458	114.259697	485.794128	-10.862847	89.850410	315.552551	-102.640823	1431.278320	388.396973	212.431396	1408.116455	293.980530	76.805870	1392.022949	284.246552	105.947304	1684.770630	348.793610	-179.955307	1151.257690	573.069580	286.801819	1173.941406	243.106339	-129.705658	911.229675	337.316772	182.570328	1116.008057	340.818512	37.307518	1003.236267	-262.738770	135.750565	904.897278	-340.449554	7.134418
306.791656	-49.701885	911.761780	365.424194	106.723930	895.920715	297.599518	-91.923103	524.345886	420.536011	67.998657	502.568298	408.348999	-140.398270	112.292076	485.723785	-10.930516	89.816811	314.739777	-102.641716	1431.371704	388.012604	212.358139	1408.167603	293.447693	76.815323	1392.092163	283.444366	105.968613	1684.905518	348.242523	-179.977890	1151.502319	572.856934	286.176239	1173.987671	243.091675	-129.663651	911.251648	336.947418	182.322433	1116.083252	340.429596	36.972221	1003.388855	-262.818512	135.818237	904.905945	-340.449280	7.175086
306.451294	-50.027359	911.918091	365.233215	106.283386	896.033508	297.854584	-92.400635	524.367310	420.621033	67.603424	502.680298	403.870697	-139.137238	110.369003	485.662048	-11.020793	89.787422	313.932343	-102.682991	1431.535156	387.604034	212.241867	1408.243286	292.889191	76.790108	1392.192383	282.613892	105.978889	1685.007080	347.663177	-180.003281	1151.710693	572.649902	285.540314	1174.037842	243.115494	-129.825760	911.159241	336.568604	182.014999	1116.125000	340.068665	36.654667	1003.521912	-262.948578	135.924789	904.943909	-340.485352	7.242058
306.078491	-50.390469	912.064270	365.055664	105.794067	896.142944	298.237793	-92.712395	524.397034	420.586792	67.071144	502.780273	399.498138	-137.935486	108.575157	485.609985	-11.079371	89.786797	313.129974	-102.773438	1431.651001	387.173553	212.084793	1408.281494	292.303558	76.709229	1392.250244	281.725067	106.001411	1685.062256	347.033569	-180.091263	1151.866089	572.401978	284.896667	1174.127563	242.992401	-129.927689	911.058472	336.191711	181.750275	1116.168335	339.682648	36.295235	1003.648621	-263.106995	136.035690	904.942688	-340.527893	7.263070
305.596710	-50.798103	912.208862	364.796844	105.308884	896.231934	298.600861	-93.017181	524.426147	420.514679	66.680779	502.877960	395.123688	-136.828934	106.823029	485.584015	-11.132779	89.808327	312.279419	-102.943161	1431.680542	386.735077	211.865356	1408.289307	291.761414	76.578194	1392.287231	280.840118	106.003906	1685.070923	346.372284	-180.201080	1151.947388	572.176941	284.338379	1174.129639	242.786896	-130.017151	910.967651	335.817963	181.442215	1116.177002	339.244232	35.908291	1003.763123	-263.222870	136.130203	904.962097	-340.574219	7.261567
305.121490	-51.199894	912.268005	364.564056	104.837181	896.276184	298.907990	-93.403236	524.350342	420.419495	66.353798	502.941193	390.729279	-135.605820	105.025169	485.553589	-11.161118	89.816818	311.490479	-103.170135	1431.699341	386.381348	211.583511	1408.315796	291.172119	76.396370	1392.266479	279.942322	106.022972	1685.020996	345.691956	-180.236069	1151.964355	571.894592	283.727509	1174.146484	242.218277	-130.453125	910.910461	335.458618	181.142090	1116.179810	338.805206	35.511009	1003.814758	-263.381653	136.245285	904.956482	-340.606171	7.316193
304.581329	-51.553371	912.290710	364.295929	104.409012	896.296448	299.194946	-93.630753	524.214783	420.311890	65.994774	502.961212	386.507050	-134.484528	103.343697	485.545959	-11.214042	89.829803	310.629089	-103.421867	1431.707397	385.993011	211.218185	1408.272095	290.532990	76.241814	1392.293335	279.041138	106.030807	1684.959351	344.973053	-180.446091	1151.996948	571.647034	283.132507	1174.163574	241.856079	-130.736496	910.764526	335.072479	180.833923	1116.187134	338.332886	35.145157	1003.836792	-263.572540	136.383804	904.935547	-340.664490	7.356946
304.032135	-51.878647	912.301025	363.993835	104.031059	896.318054	299.456970	-93.827789	524.081116	420.169617	65.748909	502.979340	382.316223	-133.383133	101.704048	485.509399	-11.298551	89.840790	309.710938	-103.722313	1431.641724	385.570038	210.819458	1408.254150	289.978424	75.932076	1392.213989	278.166382	105.971207	1684.864502	344.260284	-180.733322	1151.984741	571.389099	282.553650	1174.194580	241.564606	-130.495239	910.637329	334.721649	180.543213	1116.194458	337.847870	34.806061	1003.853882	-263.700562	136.496750	904.940002	-340.713470	7.392345
303.466431	-52.217503	912.259277	363.666168	103.597801	896.333618	299.678375	-93.910149	523.903198	420.215027	65.848221	503.115570	378.166565	-132.227249	100.095947	485.614655	-11.324946	89.909134	308.836334	-104.025742	1431.600586	385.213287	210.397247	1408.211304	289.319031	75.626259	1392.165161	277.291626	105.895721	1684.747559	343.496033	-180.881210	1151.904907	571.099609	281.846558	1174.218872	240.806931	-131.068588	910.538391	334.352417	180.177689	1116.177612	337.309753	34.418510	1003.844482	-263.828156	136.590820	904.919434	-340.768768	7.446027
302.927826	-52.465683	912.195923	363.305420	103.168854	896.330444	299.747681	-94.014206	523.684814	419.932770	65.106911	503.079987	374.287018	-131.221664	98.580055	485.460327	-11.427033	89.856979	307.879181	-104.457123	1431.515869	384.747528	209.857056	1408.154175	288.673340	75.286148	1392.109009	276.431366	105.813591	1684.652222	342.664856	-181.210968	1151.774780	570.833923	281.171936	1174.261963	240.176392	-131.392273	910.413513	333.990692	179.813660	1116.172974	336.819489	34.063354	1003.814148	-263.937714	136.683182	904.941956	-340.802460	7.508400
302.286713	-52.776028	912.106262	362.894226	102.736786	896.308838	299.757477	-94.154831	523.422302	419.978271	65.276611	503.225983	370.619232	-130.247437	97.226799	485.453247	-11.519937	89.891182	306.917023	-104.862923	1431.360840	384.271271	209.298981	1408.073730	287.980011	74.897186	1392.008179	275.610199	105.600075	1684.520996	341.873047	-181.682571	1151.696411	570.612305	280.598999	1174.295044	239.685760	-131.271164	910.242432	333.646240	179.457901	1116.155518	336.256378	33.664726	1003.762268	-264.021454	136.793884	904.974121	-340.869659	7.579790
301.530151	-53.171879	911.954651	362.476135	102.347908	896.290222	299.779846	-94.397949	523.108521	419.885559	65.100616	503.302948	367.197449	-129.295364	95.884575	485.473785	-11.559685	89.939613	305.898468	-105.319168	1431.210571	383.808777	208.714081	1407.991089	287.248779	74.493660	1391.888184	274.839691	105.330994	1684.366943	340.921631	-182.113815	1151.572021	570.350769	279.874573	1174.365845	238.727722	-131.992249	910.061218	333.285156	179.052673	1116.111450	335.629089	33.195301	1003.685303	-264.102234	136.863220	904.983521	-340.909271	7.630370
300.791260	-53.477886	911.814270	361.953308	101.924026	896.234619	299.688873	-94.681290	522.753235	419.616333	64.766495	503.319061	364.010132	-128.442520	94.627258	485.288635	-11.680909	89.892784	304.895386	-105.902794	1431.050537	383.422821	207.957825	1407.879028	286.627747	73.968788	1391.748901	274.074066	105.020897	1684.235596	339.957825	-182.614792	1151.395386	570.114319	279.155701	1174.396118	237.853012	-132.547867	909.825317	332.917480	178.604370	1116.058960	334.997070	32.778477	1003.591797	-264.194275	136.939163	904.990906	-340.950409	7.711878
299.964417	-53.746582	911.609070	361.343994	101.514305	896.193542	299.533447	-94.831421	522.396851	419.415741	64.580070	503.363434	361.127136	-127.566307	93.407410	485.330261	-11.650262	89.945793	303.815399	-106.475929	1430.850708	382.902924	207.236893	1407.743042	285.890778	73.419731	1391.594482	273.352509	104.629898	1684.106934	338.930145	-183.303268	1151.204468	569.841736	278.401215	1174.395874	237.247803	-132.447586	909.598206	332.585052	178.138809	1115.932861	334.276062	32.338749	1003.477417	-264.334900	137.024658	904.952209	-341.061249	7.756622
299.084137	-54.043053	911.338867	360.749695	101.242302	896.117004	299.324158	-95.019333	521.958435	419.218109	64.381401	503.402161	358.483307	-126.757874	92.321793	485.304474	-11.675735	89.971840	302.698944	-107.067162	1430.616089	382.417450	206.472473	1407.615479	285.214355	72.879211	1391.415161	272.697357	104.154320	1683.954590	337.780243	-183.949341	1150.973022	569.583679	277.588562	1174.387939	236.130066	-133.404526	909.365234	332.229492	177.653549	1115.839355	333.521515	31.930218	1003.315125	-264.427002	137.141525	904.935791	-341.143982	7.772645
298.135284	-54.383808	911.116028	360.054413	100.915497	896.069519	299.049164	-95.319107	521.479248	418.967560	64.187881	503.431183	356.207001	-126.029579	91.331619	485.220001	-11.776549	89.943657	301.747192	-107.850586	1430.393677	382.167511	205.514740	1407.487183	284.640228	72.124840	1391.207520	272.027405	103.545601	1683.811523	336.564606	-184.523834	1150.715820	569.332764	276.612610	1174.328369	234.803772	-134.612228	909.117859	331.835541	177.105270	1115.703857	332.712311	31.473219	1003.189697	-264.530762	137.189850	904.918457	-341.203644	7.844286
296.994019	-54.865921	910.846497	359.243622	100.483192	895.973450	298.705017	-95.852577	521.055298	418.588806	63.987827	503.415161	354.211243	-125.453407	90.456352	485.146637	-11.827868	89.950798	300.549438	-108.464256	1430.138184	381.635590	204.705063	1407.324097	283.893829	71.549484	1391.040527	271.448059	102.889565	1683.682739	335.404541	-185.439468	1150.506104	569.102844	275.723755	1174.279175	234.186783	-134.498444	908.763306	331.434326	176.490311	1115.571167	331.741180	30.893436	1003.016785	-264.603455	137.230103	904.917175	-341.254547	7.881618
295.787292	-55.385948	910.590881	358.474243	100.161057	895.849243	298.578003	-96.394257	520.676453	418.343414	63.952759	503.418671	352.721649	-125.083374	89.668167	485.148407	-11.822948	89.995796	299.384064	-109.151711	1429.874023	381.195007	203.792953	1407.157227	283.240082	70.881866	1390.830078	270.870850	102.110847	1683.546143	334.058563	-186.175888	1150.199585	568.751831	274.577484	1174.176514	232.852982	-135.707092	908.488098	331.016998	175.905243	1115.504517	330.775665	30.359413	1002.835144	-264.693878	137.304764	904.910339	-341.316528	7.931936
294.658844	-55.705959	910.268372	357.618042	99.749962	895.742615	298.315308	-96.821960	520.206604	417.938202	63.858479	503.428131	351.556061	-124.748322	89.068832	485.034180	-11.928914	89.964256	298.234863	-109.945969	1429.568726	380.862213	202.782196	1406.997803	282.515869	70.141716	1390.646118	270.324768	101.252228	1683.442627	332.761169	-187.185059	1149.915283	568.478821	273.590820	1174.084351	232.127884	-135.692139	908.131287	330.552673	175.272507	1115.421265	329.781311	29.855680	1002.631592	-264.753967	137.311081	904.926208	-341.353546	7.985499
293.374603	-55.872665	909.882202	356.845093	99.755127	895.799072	297.908295	-97.422867	519.693237	417.543243	63.689308	503.405487	350.961884	-124.527679	88.659668	484.986755	-11.917559	90.007820	297.080322	-110.920525	1429.265015	380.591949	201.575516	1406.880737	281.876831	69.277596	1390.472778	269.811401	100.294113	1683.340698	331.327026	-187.962784	1149.573853	568.158447	272.440918	1173.884766	230.660904	-136.894379	907.751282	330.033447	174.665695	1115.297974	328.747711	29.475084	1002.490051	-264.782654	137.383087	904.928589	-341.389313	8.007422
292.230011	-56.119740	909.489136	355.988678	99.528229	895.706238	297.795685	-97.852509	519.207092	416.482117	62.609936	503.260437	350.840088	-124.510124	88.231041	484.610992	-12.043344	89.886505	295.924561	-111.792458	1428.997192	380.256958	200.466934	1406.751953	281.147858	68.495529	1390.377319	269.322540	99.254555	1683.232300	329.994812	-189.111267	1149.288208	567.840210	271.226410	1173.707275	230.075027	-136.601501	907.296875	329.489258	174.026947	1115.277832	327.693970	29.061323	1002.262207	-264.829865	137.431229	904.923035	-341.449463	8.053900
291.003754	-56.517170	909.127014	354.968842	98.971123	895.515076	297.632751	-98.127045	518.747375	416.342712	63.424572	503.316925	351.105194	-124.566124	87.826973	484.923920	-11.982858	90.043701	294.683289	-112.773705	1428.666992	379.909729	199.300247	1406.640137	280.384430	67.643661	1390.258789	268.850769	98.134773	1683.176880	328.507477	-190.055878	1148.915405	567.506836	269.888000	1173.520508	228.959061	-137.131897	906.881104	328.913147	173.410583	1115.205078	326.555084	28.484480	1001.993469	-264.879150	137.477203	904.922607	-341.481384	8.123384
289.762115	-56.902050	908.733032	353.922333	98.332542	895.346069	297.053864	-98.747993	518.160828	415.113373	62.666565	503.046387	351.353943	-124.556831	87.468918	484.580963	-12.003018	90.048538	293.502136	-113.817726	1428.325928	379.633759	198.054352	1406.565918	279.683472	66.714989	1390.138672	268.389923	96.902557	1683.126221	326.934265	-190.889801	1148.469482	567.091003	268.423401	1173.336304	227.187881	-138.829346	906.432739	328.265289	172.732529	1115.204956	325.349823	27.861847	1001.722168	-264.906464	137.523056	904.943604	-341.536285	8.158293
288.419647	-57.213421	908.406494	352.719635	97.818893	895.197632	296.823883	-99.076340	517.757202	414.224945	62.318489	502.952911	351.566803	-124.544350	87.026932	484.400146	-12.050146	90.073059	292.250824	-114.902397	1427.974121	379.387573	196.759033	1406.504272	278.922272	65.745499	1390.087524	267.955841	95.592766	1683.111694	325.447510	-192.015198	1148.080811	566.700012	266.902679	1173.140625	226.406799	-138.518921	906.002625	327.596069	172.056137	1115.198486	324.088745	27.336866	1001.492249	-264.953125	137.560303	904.949097	-341.563568	8.229421
287.109375	-57.493435	908.022827	351.604034	97.188133	895.051392	296.846588	-99.205154	517.312866	412.815063	60.961506	502.558411	351.699890	-124.565483	86.456566	483.845734	-12.140506	89.954659	291.106201	-115.999992	1427.669434	379.074249	195.465057	1406.479126	278.202057	64.732925	1390.025513	267.553894	94.211365	1683.111328	323.956909	-193.031876	1147.647461	566.346375	265.349792	1173.007324	225.206848	-139.004623	905.574280	326.920898	171.070450	1114.952881	322.827454	26.760988	1001.237427	-264.996979	137.640152	904.976196	-341.582458	8.335670
285.691040	-57.803047	907.712585	350.462982	96.753288	895.009705	296.618713	-99.743225	516.822998	412.157104	60.723686	502.593994	351.830475	-124.592682	85.929230	483.819916	-12.159110	90.033043	289.965271	-117.294441	1427.353271	378.815155	193.962830	1406.477173	277.472595	63.593750	1389.993408	267.125549	92.743866	1683.151367	322.273743	-193.754059	1147.146240	565.885986	263.718201	1172.799438	223.200897	-140.642197	905.144897	326.102814	170.598328	1115.287109	321.552338	26.213963	1001.073303	-265.244812	137.886002	904.978577	-341.691101	8.386463
284.137482	-57.991833	907.398987	349.396118	96.870537	895.172424	296.371094	-100.523636	516.413147	411.459595	60.436363	502.642212	351.955444	-124.608154	85.500092	483.737427	-12.218171	90.071320	288.766876	-118.422073	1427.003540	378.460052	192.633987	1406.484619	276.704224	62.556095	1389.964233	266.726776	91.181061	1683.195190	320.652435	-194.748993	1146.712402	565.492676	262.004456	1172.712891	221.747559	-141.306244	904.724548	325.347839	169.444992	1114.980103	320.252930	25.844404	1001.019470	-265.287415	137.996246	904.969299	-341.742218	8.454818
282.602722	-58.309452	907.126404	348.273895	96.496750	895.215210	296.682159	-100.889420	516.029053	410.768219	60.113560	502.637848	352.135742	-124.627853	85.027115	483.572327	-12.345124	90.057480	287.558746	-119.627312	1426.623657	378.123077	191.222733	1406.527100	275.958588	61.416344	1389.959473	266.346344	89.556007	1683.249268	319.106781	-195.900574	1146.264648	565.075500	260.207581	1172.610840	220.878693	-140.878357	904.240112	324.284882	168.086807	1114.986694	318.921722	25.290724	1000.917786	-265.314972	138.110001	904.977356	-341.752899	8.562440
281.054993	-58.572208	906.807800	347.072998	96.090057	895.202820	296.842316	-101.047813	515.600220	410.327087	59.869106	502.743378	352.199554	-124.462166	84.541191	483.646973	-12.351153	90.175186	286.316254	-120.895752	1426.261597	377.808472	189.695847	1406.595337	275.175232	60.273182	1389.971802	265.947266	87.881432	1683.329224	317.413696	-196.693710	1145.771973	564.532166	258.355072	1172.428833	218.803070	-142.450928	903.839355	323.519135	167.669342	1115.403320	317.556396	24.753548	1000.764343	-265.342285	138.202667	904.969116	-341.795746	8.611803
279.416718	-58.846386	906.526672	345.774414	95.662994	895.248657	296.763428	-101.537254	515.194153	409.538269	59.500515	502.802765	352.323303	-124.302536	84.186211	483.402039	-12.448201	90.195923	285.068115	-122.149551	1425.927979	377.455627	188.194763	1406.646851	274.445343	59.082588	1389.958862	265.585388	86.092934	1683.408936	315.756287	-197.576767	1145.241211	564.114197	256.510162	1172.358154	217.157089	-143.051910	903.458740	322.516846	166.250839	1115.209351	316.088165	24.190882	1000.659241	-265.384155	138.309006	904.963684	-341.823395	8.704147
277.738159	-59.273319	906.278748	344.475769	95.170113	895.242371	296.530975	-101.988907	514.801025	408.869354	59.140209	502.859924	352.446259	-124.072678	83.816444	483.256195	-12.505634	90.227272	283.780334	-123.449486	1425.542725	377.196289	186.530518	1406.579102	273.612427	57.828011	1389.958496	265.210724	84.274719	1683.525146	314.088318	-198.550842	1144.740601	563.581848	254.637161	1172.182129	215.516296	-143.487015	903.040833	321.607758	165.550323	1115.434692	314.626556	23.557741	1000.541077	-265.381500	138.400269	904.970642	-341.819641	8.850466
275.996246	-59.715019	906.045959	343.130432	94.607574	895.247559	296.303864	-102.441330	514.514404	408.451874	59.133717	502.991394	352.595825	-123.919502	83.533012	483.330322	-12.538440	90.340042	282.522766	-124.815994	1425.149658	376.745209	185.001923	1406.786011	272.844696	56.549740	1390.001221	264.867157	82.387611	1683.631104	312.485260	-199.707596	1144.297363	563.036011	252.736328	1172.113281	214.444305	-142.996857	902.622070	320.595306	164.436218	1115.489258	313.108032	22.886751	1000.435730	-265.405914	138.474808	904.958008	-341.830170	8.964667
274.320557	-60.078636	905.797119	341.804016	93.960182	895.248169	296.047394	-102.583893	514.191406	407.922821	58.890572	503.102875	352.660065	-123.688568	83.247620	483.298523	-12.636621	90.407814	281.276642	-126.212990	1424.737183	376.332703	183.439438	1406.918945	272.038666	55.251743	1390.009033	264.489868	80.503708	1683.771484	310.871246	-200.586227	1143.758667	562.494934	250.778900	1171.977783	212.688919	-143.488449	902.249756	319.605499	163.424896	1115.662964	311.595673	22.227226	1000.320251	-265.377533	138.546951	904.927673	-341.821259	9.059511
272.618835	-60.559498	905.554382	340.496399	93.386124	895.291016	295.733704	-102.743065	513.883911	407.136169	58.223404	503.177155	352.712616	-123.430389	82.976265	483.113159	-12.700694	90.435783	280.107635	-127.677299	1424.399658	375.960510	181.761902	1406.992188	271.201904	53.912910	1390.037476	264.107544	78.540306	1683.897949	309.120605	-201.377899	1143.159058	561.935120	248.838699	1171.841187	210.293625	-144.930725	901.895081	318.627319	162.427658	1115.781006	310.073914	21.516975	1000.230469	-265.258087	138.524658	904.893799	-341.772186	9.142946
270.811310	-61.089180	905.341797	339.121429	92.810699	895.306824	295.521576	-102.955070	513.669983	406.559967	57.990551	503.327179	352.824585	-123.303635	82.790321	483.073120	-12.794665	90.525658	278.937256	-129.149399	1424.016968	375.532776	180.107071	1407.075562	270.399750	52.530460	1390.075317	263.747650	76.590004	1684.050293	307.401062	-202.356003	1142.595947	561.307129	246.879807	1171.739502	208.428757	-145.442154	901.480347	317.619690	161.438965	1115.941040	308.492432	20.804092	1000.139832	-265.247681	138.600815	904.888611	-341.761322	9.247337
269.065918	-61.510052	905.079895	337.755432	92.269958	895.328918	294.933044	-103.550095	513.453735	405.783081	57.430954	503.385712	352.945831	-123.252457	82.616127	483.082581	-12.773019	90.674149	277.758148	-130.673798	1423.649170	375.052795	178.456741	1407.184204	269.540161	51.118454	1390.169678	263.321594	74.596672	1684.192993	305.734253	-203.295731	1142.061646	560.704712	244.894775	1171.625000	206.536362	-145.865494	901.146057	316.623596	160.460648	1116.100464	306.961426	20.123638	1000.028687	-265.245544	138.687302	904.874878	-341.763000	9.376159
267.293457	-62.060905	904.888916	336.400787	91.461090	895.373962	294.769745	-103.701630	513.271667	404.992218	56.911037	503.451172	353.033630	-123.247055	82.398453	483.043335	-12.840023	90.805473	276.590851	-132.203552	1423.307129	374.640778	176.701614	1407.312256	268.739410	49.708023	1390.237061	262.958130	72.610031	1684.335571	303.979889	-204.256485	1141.507446	560.084106	242.949951	1171.549683	204.607758	-146.271286	900.832397	315.606964	159.426758	1116.267456	305.389008	19.293077	999.963135	-265.256927	138.786911	904.842041	-341.787598	9.440032
265.461182	-62.607147	904.719666	335.004181	90.839333	895.430725	294.154266	-104.301552	513.090698	404.228973	56.291695	503.601318	353.078461	-123.326653	82.275932	482.985260	-12.911237	90.934151	275.452301	-133.807495	1422.982544	374.195221	174.956161	1407.420654	267.878876	48.225956	1390.311768	262.558533	70.587166	1684.489746	302.354126	-205.447037	1141.062744	559.419800	241.015198	1171.510498	203.191513	-145.811584	900.495911	314.612701	158.327332	1116.419556	303.809814	18.538647	999.913330	-265.244995	138.888504	904.846375	-341.795746	9.524915
263.340454	-63.619884	904.747742	333.602844	90.067139	895.490234	293.578186	-105.016869	512.982178	403.146637	55.606449	503.677704	353.108765	-123.412086	82.152870	482.775665	-13.027510	91.046562	274.303619	-135.393280	1422.732910	373.763062	173.186249	1407.560791	267.068329	46.787388	1390.431885	262.120056	68.588715	1684.656494	300.509460	-206.316071	1140.491211	558.758667	239.034958	1171.428955	200.667114	-147.119293	900.298828	313.571991	157.279083	1116.623413	302.125244	17.567184	999.957764	-265.233551	138.959137	904.836182	-341.816132	9.604255
261.620453	-64.094452	904.568298	332.295105	89.365723	895.603027	293.186462	-105.538498	512.893616	402.319611	55.033226	503.766327	353.165680	-123.594765	82.035423	482.789124	-13.110281	91.209045	273.152374	-136.993011	1422.451904	373.316193	171.344376	1407.693604	266.209625	45.269344	1390.551514	261.690399	66.578331	1684.809204	298.805634	-207.585007	1140.110474	558.037537	237.079453	1171.332520	199.252930	-146.634583	900.079163	312.525604	156.172729	1116.855957	300.583649	16.798933	999.933167	-265.168610	139.264313	904.721924	-341.918243	9.626327
259.821503	-64.816597	904.456848	330.989227	88.582436	895.706238	292.550446	-106.378769	512.779114	401.264923	54.377457	503.868042	353.287872	-123.834419	81.987747	482.611603	-13.260188	91.313721	271.943481	-138.619675	1422.208008	372.868378	169.505005	1407.870117	265.394653	43.757896	1390.665771	261.198730	64.616943	1684.954468	297.010162	-208.623810	1139.661011	557.274170	235.163895	1171.236450	197.230865	-146.982635	899.893860	311.449554	155.126923	1117.045898	298.982819	15.919398	999.935974	-265.177917	138.976089	904.772034	-341.838745	9.743256
258.155151	-65.290962	904.248352	329.768402	87.867661	895.780762	291.832428	-107.144653	512.646973	400.328735	53.713989	503.960754	353.233246	-123.953194	81.917732	482.313446	-13.481561	91.375877	270.870850	-140.312256	1421.937378	372.475037	167.651047	1408.024292	264.552856	42.207455	1390.753052	260.742828	62.606205	1685.119385	295.206329	-209.787338	1139.249146	556.543823	233.232697	1171.193726	195.190247	-147.485199	899.697754	310.375122	153.984344	1117.267334	297.519562	15.145823	999.876770	-265.161743	138.913239	904.822144	-341.794983	9.846334
256.506622	-65.755394	904.065613	328.539368	87.068634	895.916565	291.309509	-107.923866	512.614319	399.412598	53.148880	504.168610	353.207794	-124.107803	81.864105	482.084930	-13.647928	91.480148	269.727264	-141.932526	1421.704712	371.964844	165.800705	1408.207764	263.738403	40.658180	1390.876099	260.222137	60.637524	1685.251221	293.404053	-210.893417	1138.754517	555.820618	231.323181	1171.179565	193.134094	-147.824509	899.549988	309.329620	152.833725	1117.501953	296.035797	14.326287	999.862000	-265.171326	138.920670	904.810242	-341.812012	9.933906
255.011169	-66.248657	903.958801	327.390381	86.370422	896.117676	290.530731	-109.017754	512.393799	398.473114	52.495255	504.266357	353.278717	-124.400734	81.884254	481.932312	-13.750500	91.678864	268.356293	-143.483093	1421.375854	371.438141	163.961823	1408.361328	262.850067	39.119392	1391.004761	259.724731	58.657104	1685.428833	291.558929	-212.064194	1138.346313	555.048035	229.386749	1171.165161	191.074295	-148.266693	899.417603	308.296509	151.670593	1117.773682	294.636658	13.562934	999.917786	-265.147156	138.976425	904.797729	-341.814575	10.010712
253.489243	-66.577232	903.768738	326.176117	85.556114	896.238831	290.170593	-109.769295	512.357178	397.652039	52.006634	504.381622	353.281982	-124.608994	81.780319	481.803650	-13.802423	91.880882	267.200745	-145.161636	1421.159912	371.029083	162.060120	1408.562988	262.062744	37.531345	1391.124023	259.228363	56.667374	1685.593750	289.639526	-213.023682	1137.859009	554.290955	227.511169	1171.204224	188.427124	-149.612274	899.354675	307.252106	150.549667	1118.034790	293.286377	12.783207	999.889832	-265.135864	138.965866	904.798340	-341.821747	10.071874
251.997391	-67.167557	903.714783	325.054657	84.649391	896.440369	289.524841	-110.759216	512.205444	396.654968	51.348618	504.511658	353.202393	-124.847733	81.773018	481.620972	-13.880819	92.147415	265.904327	-146.772034	1420.904053	370.553650	160.127640	1408.721802	261.153107	35.978046	1391.216919	258.680878	54.720501	1685.782227	287.762177	-214.262360	1137.498047	553.514954	225.573608	1171.259277	186.404083	-150.038361	899.236694	306.223328	149.399551	1118.341553	291.929199	11.889663	999.970032	-265.107422	138.971573	904.834778	-341.796448	10.104572
250.455048	-67.725700	903.650391	323.898468	83.856308	896.613464	289.022827	-111.657715	512.086365	395.748932	50.860405	504.721680	353.193115	-125.048767	81.762283	481.521332	-13.923514	92.435410	264.666840	-148.381302	1420.683594	369.896240	158.400085	1408.969971	260.429291	34.255543	1391.197266	258.047363	52.764832	1685.957275	285.937653	-215.667740	1137.126953	552.795166	223.690125	1171.373291	184.882599	-149.471146	899.151489	305.215576	148.173935	1118.613770	290.579041	11.054407	1000.029297	-265.086395	139.022720	904.839172	-341.825134	10.134092
248.733765	-68.102890	903.640930	322.626831	84.158974	897.036926	288.579834	-112.413383	512.049683	394.647308	50.154148	504.949554	353.192841	-125.188583	81.712395	481.236450	-14.052120	92.635513	263.398834	-150.076935	1420.498169	369.454559	156.393265	1409.158203	259.455750	32.753109	1391.499146	257.546936	50.867119	1686.139404	284.023071	-216.751175	1136.772827	552.112427	221.753769	1171.442261	182.315247	-150.802994	899.121399	304.211334	146.896164	1118.928589	289.174988	10.665157	1000.243042	-265.078522	139.066330	904.845337	-341.844208	10.225173
247.200180	-68.847679	903.614746	321.515747	83.311127	897.196594	288.164795	-113.349655	511.999603	393.770935	49.649357	505.078583	353.261688	-125.406067	81.737762	481.069702	-14.196651	92.830048	262.129517	-151.776520	1420.317139	368.807678	154.478134	1409.383545	258.563599	31.128630	1391.578125	256.925903	49.022850	1686.322510	282.168427	-217.961319	1136.382080	551.467529	219.845932	1171.649292	180.229507	-151.236069	899.090149	303.153809	145.241379	1119.200317	287.821503	9.754284	1000.313843	-265.030518	139.124069	904.830444	-341.830200	10.284099
245.659409	-69.650223	903.577881	320.376770	82.394379	897.374451	287.738678	-114.197227	511.898499	392.690704	49.104572	505.159271	353.240356	-125.520981	81.722931	480.831421	-14.343300	92.986015	260.889771	-153.427277	1420.057861	368.217072	152.561218	1409.623657	257.657196	29.534678	1391.716309	256.266418	47.100140	1686.444702	280.340363	-219.246002	1136.044556	550.726807	217.929520	1171.767090	178.197662	-151.667938	899.006958	302.416992	144.466232	1119.514771	286.484558	8.745014	1000.387878	-265.019012	139.167252	904.814514	-341.792084	10.221511
244.156799	-70.499733	903.495361	319.321747	81.458038	897.501343	287.380005	-114.983459	511.837158	391.691956	48.461231	505.235779	353.209198	-125.604721	81.663055	480.721771	-14.440516	93.174263	259.634827	-155.088608	1419.801880	367.588867	150.682816	1409.813599	256.802551	27.947029	1391.781738	255.669662	45.245018	1686.567261	278.510498	-220.500046	1135.679565	550.124451	216.020676	1172.002808	176.190186	-152.139587	898.966309	301.419312	142.815903	1119.802734	285.189789	7.713594	1000.413818	-264.995636	139.156342	904.778015	-341.764069	9.952627
242.612686	-71.358963	903.417297	318.165649	80.374451	897.600464	287.026367	-115.894753	511.801758	390.760406	47.889187	505.241486	353.224915	-125.761520	81.598373	480.558258	-14.557073	93.368729	258.403961	-156.713547	1419.600220	366.874359	148.942215	1410.027954	255.897491	26.296839	1391.857544	254.933533	43.355488	1686.632935	276.739746	-221.775391	1135.338867	549.513733	214.118210	1172.191406	174.190308	-152.561111	898.942566	300.602722	141.538483	1120.041626	283.884613	6.597701	1000.425903	-265.008759	139.500687	904.764343	-341.633148	11.862137
241.203369	-72.223793	903.296448	317.127808	79.405487	897.712402	286.677917	-116.648651	511.737518	389.582092	47.365101	505.252350	353.242432	-125.907753	81.527916	480.243530	-14.686434	93.568527	257.116516	-158.365967	1419.386475	366.372406	146.973724	1410.210571	255.010376	24.696701	1391.883789	254.323532	41.466137	1686.683228	274.985138	-223.030914	1134.961548	548.914734	212.202179	1172.366699	172.208038	-153.031830	898.904419	299.869720	140.357025	1120.286743	282.643768	5.529016	1000.425110	-265.018890	139.575241	904.745544	-341.614929	12.023499
239.785126	-73.180786	903.232178	316.135071	78.403999	897.835388	286.197479	-117.457817	511.676819	388.650299	46.814194	505.255127	353.217133	-126.025703	81.456223	480.180328	-14.803791	93.799515	255.893448	-159.980881	1419.149048	365.639038	145.192307	1410.407104	254.166946	22.979097	1391.774048	253.520050	39.656452	1686.765137	273.269470	-224.276718	1134.576538	548.317505	210.335098	1172.623901	170.232529	-153.462891	898.877747	299.154785	139.148483	1120.553955	281.399017	4.437061	1000.458008	-264.989929	139.611740	904.748169	-341.640747	12.051774
238.453857	-74.058044	903.086365	315.160767	77.349266	897.922302	285.760406	-118.239189	511.588745	387.618042	46.277901	505.270935	353.127808	-126.103455	81.391045	479.959991	-14.909349	93.960243	254.697388	-161.634674	1418.903687	365.085663	143.279617	1410.551514	253.175903	21.525225	1391.959595	252.897949	37.783085	1686.800781	271.637451	-225.740112	1134.311035	547.751282	208.467407	1172.800781	168.851532	-153.079620	898.855652	298.462891	137.905991	1120.708862	280.214417	3.327700	1000.432129	-264.973663	139.647690	904.756592	-341.601074	12.114747
237.077744	-75.099518	902.990173	314.158051	76.270317	897.971863	285.437134	-119.041252	511.543854	386.569519	45.731945	505.293518	353.102936	-126.198807	81.298637	479.752197	-14.996286	94.158791	253.461777	-163.243774	1418.731567	364.332458	141.542084	1410.677368	252.345413	19.851500	1391.784058	252.099365	35.969685	1686.823242	269.918152	-226.991653	1133.930054	547.199829	206.591751	1172.965820	166.900101	-153.555817	898.840759	297.795898	136.648300	1120.852661	279.029022	2.161298	1000.410400	-264.997284	139.682999	904.746216	-341.630768	12.132652
235.779755	-76.145126	902.882996	313.237732	75.119255	898.048340	285.010071	-119.988617	511.417358	385.499359	45.173908	505.368652	353.065735	-126.348450	81.220581	479.522125	-15.080517	94.391953	252.179855	-164.848999	1418.496704	363.670135	139.718735	1410.779907	251.352158	18.409845	1391.943970	251.397919	34.144001	1686.893799	268.187897	-228.125137	1133.605347	546.679626	204.760056	1173.123047	164.478378	-154.922989	898.823914	297.142578	135.379639	1121.002808	277.868317	0.960714	1000.398376	-264.981537	139.689835	904.737610	-341.631470	12.145555
234.435501	-77.075371	902.695251	312.294586	74.064453	898.114990	284.284851	-120.656998	511.211975	384.578522	44.687092	505.441467	352.975403	-126.342705	81.180481	479.426056	-15.205203	94.734428	250.967926	-166.432007	1418.233765	363.125305	137.890137	1410.909912	250.440048	16.823761	1391.895996	250.606934	32.313854	1686.947998	266.525726	-229.373932	1133.224487	546.124878	202.902115	1173.289185	162.571976	-155.388031	898.810974	296.491516	134.075531	1121.120361	276.706726	-0.198416	1000.340698	-265.022766	139.704407	904.708191	-341.672913	12.154794
233.164429	-78.154358	902.602539	311.472076	72.911461	898.275818	283.932434	-121.445007	511.180511	383.539001	44.121655	505.521942	352.938538	-126.448982	81.105148	479.210968	-15.310324	95.041130	249.724792	-168.013565	1418.055786	362.509613	136.055237	1410.984741	249.525696	15.272524	1391.908081	249.899841	30.494747	1687.047119	264.886505	-230.591797	1132.845581	545.589111	200.968185	1173.429199	160.718658	-155.974899	898.781189	295.852722	132.772491	1121.207764	275.567505	-1.443327	1000.379456	-265.039154	139.722137	904.712830	-341.697571	12.165697
232.130508	-79.244720	902.535034	310.596680	71.678787	898.357056	283.515564	-122.307587	511.045380	382.542786	43.546921	505.659790	352.896301	-126.515800	81.062164	478.998505	-15.383692	95.414680	248.446381	-169.581299	1417.872070	361.871307	134.290176	1411.090820	248.617752	13.745893	1391.906006	249.048172	28.731577	1687.139648	263.261658	-231.854019	1132.602905	545.081299	199.065567	1173.560669	158.884308	-156.563843	898.804016	295.174622	131.458038	1121.312622	274.624725	-2.711783	1000.387146	-265.072723	139.666077	904.705017	-341.725098	12.084508
230.795578	-80.262047	902.406372	309.775787	70.432556	898.531921	282.834229	-123.123146	510.865967	381.617859	43.047012	505.760864	352.837677	-126.625526	81.019699	478.789886	-15.459044	95.744240	247.206131	-171.142838	1417.676147	361.215485	132.554016	1411.182007	247.720657	12.202939	1391.908936	248.325409	26.949556	1687.263794	261.623993	-233.139099	1132.269287	544.533936	197.212860	1173.719971	157.098312	-157.171463	898.784546	294.524323	130.129181	1121.455078	273.397247	-3.975856	1000.416321	-265.072052	139.636383	904.726013	-341.719879	12.127315
229.662109	-81.384155	902.354675	309.031372	69.217377	898.697266	282.479004	-123.824852	510.813019	380.589050	42.618614	505.827637	352.836823	-126.780525	81.024719	478.552826	-15.575367	96.025490	245.979614	-172.660690	1417.574219	360.583710	130.812805	1411.288818	246.842712	10.687104	1391.922607	247.521362	25.193666	1687.371826	260.012634	-234.424896	1132.080200	544.021118	195.256195	1173.833618	155.434219	-157.872452	898.780823	293.906616	128.721725	1121.516968	272.417145	-5.274242	1000.475586	-265.121033	139.639816	904.736816	-341.781860	12.106929
228.702606	-82.452682	902.282166	308.239105	67.976227	898.866760	282.005280	-124.785141	510.751038	379.614105	42.162090	505.936615	352.856934	-126.978683	81.030746	478.398712	-15.637847	96.340225	244.741791	-174.177643	1417.544800	359.906067	129.082108	1411.396362	245.990295	9.235846	1391.958374	246.650070	23.474333	1687.503174	258.488434	-235.661697	1131.892456	543.534302	193.293045	1173.993042	153.804993	-158.568619	898.797485	293.254181	127.324097	1121.676147	271.482117	-6.561026	1000.526794	-265.149200	139.612747	904.746582	-341.819946	12.021652
227.870804	-83.544418	902.225403	307.598541	66.745934	899.061401	281.448883	-125.607712	510.626831	378.659698	41.746098	506.039795	352.837860	-127.120430	81.077728	478.147003	-15.669206	96.686325	243.554993	-175.650070	1417.471802	359.260742	127.412209	1411.512451	245.105957	7.761751	1392.016724	245.814087	21.779396	1687.653809	256.901581	-236.920166	1131.758545	542.979797	191.272171	1174.141724	152.142365	-159.307190	898.894226	292.623688	125.901520	1121.781128	270.669830	-7.852010	1000.598816	-265.215118	139.557022	904.752380	-341.856750	11.943257
227.051468	-84.657692	902.180237	306.953613	65.474342	899.265625	281.026672	-126.489006	510.558044	377.669708	41.382427	506.230286	352.853668	-127.332031	81.077507	478.109680	-15.636135	97.085419	242.305298	-177.161804	1417.454956	358.623260	125.720772	1411.661133	244.270966	6.294004	1392.060425	244.980438	20.109840	1687.793823	255.413055	-238.324066	1131.696289	542.467285	189.287720	1174.279297	151.108261	-159.173218	898.995361	292.003571	124.455406	1121.945068	269.857025	-9.170317	1000.681274	-265.251648	139.518585	904.767517	-341.904541	11.921723
226.483795	-85.821480	902.103149	306.395386	64.263817	899.458130	280.680695	-127.395279	510.533234	376.661224	40.968952	506.316101	352.864746	-127.554977	81.053780	477.911835	-15.689411	97.413887	241.078613	-178.610748	1417.534912	357.989319	123.981705	1411.807373	243.395386	4.809504	1392.193604	244.194626	18.453869	1687.954712	253.874817	-239.390091	1131.679077	541.971069	187.207443	1174.465942	149.115692	-160.837860	899.114441	291.404053	123.028870	1122.137573	269.204590	-10.489392	1000.742004	-265.333740	139.465256	904.781006	-341.953796	11.855423
225.948807	-87.142838	901.976135	305.834290	62.303844	899.503784	280.404633	-128.214600	510.424286	375.632385	40.706734	506.288727	352.881744	-127.740280	81.042694	477.796509	-15.650837	97.803520	239.913071	-180.064697	1417.562134	357.377197	122.298119	1411.933960	242.562119	3.325218	1392.295654	243.295853	16.832115	1688.093994	252.440842	-240.851852	1131.737671	541.485413	185.134048	1174.653076	148.196136	-160.904572	899.242065	290.788605	121.582130	1122.376831	268.547058	-12.185228	1000.704407	-265.376282	139.419449	904.804138	-342.019165	11.831571
225.081955	-88.300797	901.941040	305.238129	61.056469	899.734497	279.846100	-129.147232	510.284180	374.447174	40.328789	506.330109	352.855988	-127.833885	81.029793	477.605011	-15.664026	98.103394	238.751480	-181.503464	1417.647827	356.774811	120.616646	1412.087524	241.685394	1.845350	1392.390137	242.436310	15.253722	1688.248169	250.908752	-241.943817	1131.676636	540.991516	183.042740	1174.798340	146.299301	-162.567505	899.370483	290.134521	120.152420	1122.696167	267.763519	-13.542491	1000.803833	-265.474701	139.368988	904.804565	-342.085205	11.760444
224.323456	-89.404442	901.863831	304.772308	59.882046	899.933044	279.469269	-129.844467	510.206146	373.314453	40.095474	506.368378	352.811035	-127.960014	80.986465	477.443726	-15.648818	98.383171	237.553024	-182.957977	1417.702637	356.135315	118.937210	1412.207153	240.857605	0.417501	1392.503174	241.611084	13.698429	1688.360596	249.437866	-243.199402	1131.753174	540.525879	180.982666	1174.933594	144.876984	-163.505203	899.572510	289.570465	118.763412	1122.995483	267.070160	-14.827473	1000.866638	-265.556824	139.354340	904.832703	-342.137756	11.680659
223.624710	-90.465881	901.733459	304.281464	58.674191	900.064026	279.114746	-130.707306	510.099243	371.992920	39.885578	506.300049	352.743195	-128.053894	80.937767	477.284637	-15.572708	98.700790	236.388031	-184.342316	1417.799561	355.530090	117.298424	1412.279785	240.036652	-0.994054	1392.573975	240.874908	12.176962	1688.454346	248.094360	-244.373001	1131.820313	540.090820	178.974884	1175.100220	143.577499	-164.388748	899.744995	289.034424	117.347412	1123.240723	266.392029	-16.095833	1000.868774	-265.666840	139.284744	904.851868	-342.194366	11.613837
222.893600	-91.607735	901.631104	303.952423	57.519840	900.226868	278.664185	-131.524155	509.919373	370.731049	39.860760	506.271912	352.703522	-128.141434	80.876701	477.175476	-15.529073	99.016556	235.229843	-185.688202	1417.943481	354.962677	115.651947	1412.394043	239.212921	-2.363514	1392.625488	240.139328	10.869798	1688.466309	246.755554	-245.629501	1131.963623	539.685852	176.913559	1175.223755	142.253876	-165.379700	899.888123	288.524780	115.898460	1123.358765	265.797119	-17.393030	1000.900208	-265.791351	139.249527	904.848511	-342.281006	11.527712
222.247223	-92.590813	901.503784	303.613464	56.376770	900.392578	278.326691	-132.434738	509.734009	369.310425	39.660007	506.164948	352.626892	-128.190903	80.817207	476.993286	-15.431293	99.339355	234.101471	-187.036133	1417.938232	354.410187	114.037468	1412.452881	238.383972	-3.750813	1392.662720	239.206619	9.254141	1688.574707	245.422653	-246.912781	1132.021606	539.308655	174.893417	1175.371582	141.032425	-166.355026	900.023376	288.006073	114.274506	1123.226074	265.189789	-18.595388	1000.921448	-265.888306	139.165253	904.889343	-342.337738	11.372375
221.582657	-93.527664	901.348328	303.341003	55.361904	900.543152	278.146759	-133.144745	509.612335	367.640015	39.589092	506.055359	352.589661	-128.326523	80.724190	476.809631	-15.268781	99.771843	232.972275	-188.343445	1418.060181	353.817535	112.464584	1412.527588	237.615097	-5.034327	1392.674561	238.474930	7.806924	1688.634766	243.983353	-248.472336	1132.092651	538.976807	172.822174	1175.516846	139.901917	-167.315353	900.131653	287.504730	112.708138	1122.996460	264.615570	-19.724905	1000.920471	-266.014832	139.086853	904.901611	-342.409332	11.304297
221.114288	-94.396095	901.173706	303.134888	54.217365	900.667664	277.617889	-133.938950	509.423706	366.104309	39.600700	506.014954	352.523712	-128.426239	80.655434	476.659271	-15.143718	100.240120	231.779800	-189.595779	1418.032104	353.300079	110.920357	1412.561768	236.823151	-6.367871	1392.665771	237.630890	6.425403	1688.671997	242.810806	-249.776627	1132.156128	538.622559	170.877777	1175.612671	139.151428	-167.712936	900.172668	287.099060	111.407402	1123.112549	264.144653	-20.863800	1000.897278	-266.736542	138.623886	904.600525	-342.716583	11.059800
220.607391	-95.286919	901.002197	303.120605	53.199257	900.801392	277.077271	-134.672470	509.128998	364.475647	39.585674	505.979584	352.483246	-128.531158	80.621552	476.409058	-14.992155	100.754211	230.623734	-190.863403	1418.036743	352.812256	109.358215	1412.574341	236.073807	-7.656176	1392.649048	236.895782	5.238620	1688.683838	241.402100	-251.124100	1132.092285	538.355652	168.897797	1175.697266	137.599808	-169.525970	900.204834	286.701965	110.056725	1123.162598	263.733368	-21.947416	1000.880249	-266.855896	138.554611	904.618225	-342.817352	10.945250
220.218033	-96.135361	900.839661	303.013062	52.068268	900.931152	276.694244	-135.245361	508.972656	362.658417	39.647873	505.936768	352.422882	-128.660843	80.591125	476.032318	-14.859463	101.264618	229.417358	-192.050140	1418.012329	352.352173	107.817009	1412.604980	235.311646	-8.889004	1392.607910	236.177612	3.921972	1688.746948	240.194290	-252.333160	1132.090088	538.090820	166.946808	1175.765259	136.528748	-170.561111	900.207275	286.381622	108.791748	1123.320679	263.352386	-23.065582	1000.864990	-266.981537	138.477264	904.643250	-342.847504	10.824502
219.779495	-96.945686	900.716187	303.020874	51.145878	901.124756	276.450287	-135.780930	508.895508	360.866913	39.771217	505.893188	352.429260	-128.794449	80.591583	475.783264	-14.735489	101.774529	228.196686	-193.239182	1417.970093	351.925812	106.366203	1412.625977	234.603561	-10.067617	1392.557861	235.299713	2.662570	1688.810303	238.916458	-253.698807	1132.044678	537.925964	164.981491	1175.896240	135.493378	-171.767761	900.125122	286.048157	107.332748	1123.061157	262.981567	-24.064644	1000.901184	-267.077789	138.397156	904.651184	-342.894989	10.750988
219.498230	-97.776054	900.613281	303.097260	50.077919	901.276733	276.421783	-136.391708	508.845184	359.118439	40.031059	505.883331	352.487610	-128.953796	80.545502	475.560181	-14.572242	102.328827	227.001511	-194.367661	1417.914185	351.557281	104.947037	1412.620850	233.854126	-11.258029	1392.521851	234.483704	1.420031	1688.843140	237.752060	-255.170609	1132.071411	537.829407	163.119553	1176.024170	135.006760	-172.189972	900.048401	285.686401	105.994179	1122.996582	262.751831	-25.119843	1000.926331	-267.172852	138.198349	904.888672	-342.809052	10.751264
219.172714	-98.586838	900.497559	303.144012	48.943066	901.396240	275.985077	-137.032028	508.610596	357.315735	40.275928	505.875824	352.483032	-129.040054	80.552170	475.276245	-14.436788	103.024635	225.864273	-195.487106	1417.958496	351.153961	103.502396	1412.714355	233.202286	-12.356386	1392.468384	233.763168	0.218268	1688.910156	236.439468	-256.467316	1131.965576	537.781067	161.131668	1176.206787	133.660187	-174.085449	899.913635	285.413483	104.519943	1122.975220	262.475769	-26.180777	1000.928955	-267.331848	138.116333	904.815918	-342.892883	10.578058
218.878326	-99.405403	900.406555	303.218262	48.022633	901.565002	275.776245	-137.580170	508.488831	355.488434	40.580967	505.846222	352.504303	-129.156784	80.518486	475.002808	-14.339107	103.778671	224.650452	-196.579147	1417.885986	350.818359	102.058800	1412.801270	232.540253	-13.416228	1392.433228	232.888596	-0.917958	1688.937134	235.268158	-257.823944	1131.934082	537.703247	159.205170	1176.413940	132.840546	-175.297501	899.792664	285.338409	103.462677	1122.936401	262.263550	-27.172218	1000.967407	-267.432068	138.093430	904.783630	-342.967377	10.481866
218.594574	-100.130203	900.298828	303.305054	46.959885	901.721741	275.841980	-138.027756	508.479126	353.606689	40.889030	505.839661	352.549438	-129.234680	80.470055	474.561981	-14.368199	104.278954	223.458344	-197.573944	1417.775635	350.541260	100.675133	1412.886963	231.844421	-14.549082	1392.430054	232.081619	-2.023463	1688.956543	234.092743	-259.353973	1131.959595	537.771301	157.288971	1176.700806	132.462875	-175.916290	899.628906	285.124969	102.142609	1122.876587	262.099243	-28.214285	1000.990417	-267.440460	138.096848	904.819092	-342.992279	10.422274
218.356415	-100.874466	900.198181	303.442810	45.983036	901.876038	275.630554	-138.619217	508.362946	351.701355	41.344738	505.817841	352.582520	-129.322098	80.432983	474.034576	-14.318892	104.895317	222.347824	-198.530472	1417.785645	350.188141	99.313568	1413.021606	231.268555	-15.549476	1392.376587	231.269058	-3.101120	1688.985107	232.974274	-260.343079	1131.891724	537.837158	155.358109	1177.028687	131.323135	-177.855667	899.461426	285.067322	100.927544	1122.995850	261.962494	-29.203777	1001.015991	-267.443451	138.138748	904.779968	-343.056885	10.317535
218.163071	-101.577988	900.086792	303.630676	45.063046	902.027588	275.557953	-139.118317	508.308258	349.776306	41.751221	505.815216	352.607941	-129.399902	80.411652	473.652069	-14.237360	105.633423	221.197189	-199.505035	1417.704224	349.871033	97.978302	1413.139648	230.614746	-16.532558	1392.345093	230.539795	-4.146353	1688.999878	231.932373	-261.307892	1131.884766	537.952881	153.475113	1177.334839	130.519287	-179.188980	899.315796	285.076782	99.916183	1123.006836	261.861450	-30.142862	1001.034729	-267.546356	138.085281	904.791138	-343.116516	10.245550
218.018082	-102.260582	899.991394	303.868896	44.139843	902.155151	275.388885	-139.569733	508.225555	347.894836	42.173016	505.790375	352.578674	-129.457565	80.372589	473.185730	-14.123515	106.355705	220.005264	-200.409164	1417.663696	349.579315	96.682632	1413.239990	230.022919	-17.513519	1392.289429	229.626038	-5.149281	1688.968262	230.824402	-262.718018	1131.930908	538.132080	151.536087	1177.694214	130.249786	-179.794754	899.109619	285.160858	98.822021	1123.109375	261.821655	-31.052944	1001.049561	-267.673676	138.000366	904.773254	-343.215027	10.094041
217.836380	-102.952957	899.898315	304.105194	43.373554	902.305786	275.260559	-140.020508	508.138458	346.045197	42.639774	505.867340	352.628357	-129.615891	80.371590	472.759460	-14.132529	107.034775	218.889221	-201.266479	1417.554932	349.253540	95.407982	1413.359375	229.445511	-18.445621	1392.229492	228.801575	-6.117944	1688.953857	229.723999	-263.900574	1131.928223	538.341064	149.703461	1178.152954	129.247421	-181.724152	898.911011	285.270874	97.698730	1123.239624	261.769714	-31.905569	1001.076477	-267.684723	137.952972	904.830200	-343.208374	10.032964
217.667664	-103.545174	899.821472	304.342010	42.497288	902.473328	275.075592	-140.462753	508.038940	344.112732	43.009781	505.961609	352.618561	-129.638962	80.352119	472.151703	-14.174709	107.670021	217.762344	-202.090332	1417.594482	348.988007	94.212807	1413.485962	228.851807	-19.321020	1392.178955	227.968658	-7.059736	1688.943359	228.804245	-264.724426	1131.946777	538.655212	147.880356	1178.616333	128.614563	-183.130310	898.674255	285.437439	96.664085	1123.313232	261.737213	-32.773914	1001.119446	-267.781464	137.848495	904.826599	-343.263489	9.946377
217.559753	-104.140091	899.703125	304.587402	41.668777	902.579285	274.879364	-140.833481	507.879669	342.195007	43.340096	506.046936	352.573364	-129.642441	80.299187	471.459991	-14.192720	108.301483	216.631409	-202.880356	1417.542236	348.709869	92.989510	1413.634888	228.323288	-20.184261	1392.113647	227.128815	-7.971664	1688.919678	227.739426	-265.965881	1131.936646	538.949707	146.036819	1179.042358	128.062622	-184.522415	898.432434	285.679932	95.612640	1123.511108	261.728485	-33.598526	1001.111145	-267.813843	137.792343	904.837097	-343.341980	9.841130
217.497757	-104.662880	899.575134	304.891754	40.938328	902.785095	274.619446	-141.206512	507.738678	340.417816	43.681557	506.136658	352.592804	-129.710571	80.272842	470.865143	-14.291718	108.896004	215.554443	-203.634659	1417.418945	348.519409	91.847389	1413.770996	227.830353	-21.024633	1392.048462	226.367111	-8.859216	1688.895630	226.848541	-266.682526	1131.886230	539.328369	144.238312	1179.558960	127.567352	-185.797501	898.130249	285.801788	94.343590	1123.582642	261.742706	-34.395065	1001.146545	-267.819366	137.683182	904.876282	-343.333008	9.763692
217.481979	-105.184265	899.470642	305.250122	40.218102	902.910645	274.422913	-141.598465	507.612152	338.903992	44.109184	506.213959	352.582275	-129.783829	80.247551	470.549713	-14.273741	109.648544	214.461609	-204.333893	1417.348511	348.318695	90.719841	1413.921753	227.296051	-21.816927	1392.000488	225.530304	-9.723655	1688.862305	225.859406	-268.164764	1131.888062	539.717346	142.497009	1180.033447	127.518074	-186.624969	897.757874	286.148376	93.265694	1123.661377	261.833374	-35.130154	1001.154480	-267.838470	137.567642	904.884949	-343.363037	9.620659
217.507675	-105.654793	899.373596	305.572693	39.594200	903.065308	274.349304	-141.972290	507.550293	337.431854	44.573090	506.316254	352.627289	-129.843689	80.238251	470.034088	-14.387501	110.320549	213.416183	-205.010483	1417.205078	348.098999	89.649567	1414.023560	226.845322	-22.511551	1391.937622	224.650620	-10.536003	1688.795166	224.915466	-268.950012	1131.845703	540.064026	140.727722	1180.478027	126.758080	-188.545502	897.492676	286.637573	92.798370	1123.739258	261.924927	-35.804195	1001.180237	-267.893127	137.506714	904.874817	-343.447510	9.513676
217.488556	-106.170700	899.297485	305.861725	38.904121	903.188599	274.308624	-142.376984	507.506622	335.986938	44.925976	506.398132	352.647552	-129.937561	80.242035	469.405212	-14.621374	110.828705	212.416489	-205.633194	1417.139160	347.942291	88.595734	1414.159058	226.393890	-23.215734	1391.885742	223.872101	-11.351263	1688.737549	224.269608	-269.162323	1131.774658	540.565735	139.105896	1180.948120	126.758530	-189.380722	897.079285	287.054413	91.885521	1123.767822	261.977173	-36.498310	1001.201538	-267.970551	137.386658	904.862427	-343.511230	9.362164
217.491150	-106.653511	899.210815	306.137573	38.149830	903.255127	274.188416	-142.715408	507.385406	334.823029	45.328987	506.449463	352.643463	-129.954666	80.217178	468.969421	-14.821626	111.361710	211.383163	-206.226959	1417.029419	347.795532	87.586876	1414.245605	225.954468	-23.859976	1391.805298	223.105682	-12.171867	1688.661621	223.354050	-270.047607	1131.729126	540.963013	137.432785	1181.412476	125.997116	-191.369614	896.741699	287.430359	91.062096	1123.839478	262.055878	-37.191429	1001.189453	-267.996460	137.314209	904.886780	-343.537567	9.323714
217.427597	-107.124077	899.157471	306.357391	37.533676	903.359985	274.130615	-142.967148	507.338379	333.620880	45.605484	506.491669	352.643219	-129.998276	80.208282	468.341949	-15.162601	111.802963	210.371597	-206.796799	1416.888184	347.677429	86.621239	1414.352783	225.518250	-24.482344	1391.735962	222.398254	-12.959298	1688.604126	222.585541	-271.012390	1131.719727	541.417908	135.857452	1181.854614	126.130173	-192.068924	896.388000	287.883728	90.181938	1123.891113	262.072693	-37.809769	1001.213135	-268.023895	137.196381	904.905273	-343.577576	9.192927
217.357956	-107.577957	899.117188	306.569031	36.944000	903.488770	274.022247	-143.229858	507.244110	332.682495	45.896812	506.585052	352.626831	-130.041885	80.192177	467.799133	-15.447680	112.283234	209.432114	-207.272263	1416.827759	347.538483	85.711166	1414.433105	225.143036	-25.071623	1391.642822	221.716263	-13.725347	1688.582764	221.727692	-271.885864	1131.662842	541.939392	134.336136	1182.318726	125.486641	-193.977448	895.994751	288.283783	89.476677	1123.966675	262.102509	-38.426151	1001.254517	-268.029663	137.079025	904.939148	-343.600800	9.061328
217.294373	-108.056442	899.033752	306.796661	36.379318	903.536072	273.911316	-143.547333	507.171692	331.784332	46.022530	506.634338	352.647827	-130.107605	80.169937	467.246246	-15.808550	112.708710	208.471848	-207.783142	1416.621582	347.407288	84.836250	1414.494751	224.763306	-25.603149	1391.550293	221.072525	-14.532479	1688.503052	220.723572	-273.681610	1131.683472	542.358887	132.827591	1182.749390	125.272079	-195.253662	895.633118	288.714630	88.698219	1123.969238	262.128265	-39.005424	1001.234741	-268.063721	136.985184	904.974976	-343.635742	8.927892
217.304581	-108.428123	898.915894	307.003143	35.900654	903.597229	273.742981	-143.798691	507.064911	331.137299	46.109673	506.715729	352.612701	-130.116653	80.137161	466.628967	-16.210804	112.932182	207.386490	-208.242035	1416.577637	347.270203	84.066139	1414.555298	224.360077	-26.102175	1391.437378	220.475296	-15.279714	1688.479492	219.998932	-274.676331	1131.680054	542.788574	131.361328	1183.145630	125.452202	-196.101730	895.144104	289.109161	88.010742	1123.941650	262.162048	-39.510635	1001.203796	-268.122040	136.914932	904.974854	-343.679901	8.876488
217.325714	-108.742622	898.805603	307.212036	35.486595	903.659851	273.661407	-144.051132	506.991455	330.566772	46.152676	506.802612	352.634155	-130.224854	80.107521	466.055023	-16.414743	113.207458	206.555603	-208.631592	1416.428467	347.194977	83.305267	1414.610840	223.967377	-26.595730	1391.327026	219.992645	-16.057571	1688.468506	219.456985	-274.373596	1131.441772	543.255310	129.970016	1183.509644	124.919922	-197.876511	894.734680	289.479431	87.426178	1123.981689	262.215515	-39.958549	1001.177246	-268.158020	136.811462	904.969727	-343.681671	8.774386
217.365158	-109.060699	898.747009	307.366943	35.094582	903.714783	273.579254	-144.327118	506.921295	330.104126	46.023739	506.905609	352.690857	-130.292542	80.111053	465.239105	-16.847055	113.285149	205.683884	-209.032379	1416.232300	347.084259	82.559036	1414.673828	223.627640	-27.028637	1391.252075	219.387665	-16.742653	1688.461182	218.629349	-276.183167	1131.497559	543.676025	128.660538	1183.860718	125.205910	-198.535904	894.313354	289.861572	86.878578	1123.960571	262.257019	-40.359150	1001.173828	-268.197479	136.744614	904.965881	-343.706879	8.675750
217.352539	-109.421371	898.678223	307.522736	34.714046	903.773926	273.579926	-144.505432	506.933105	329.872162	45.828926	507.039978	352.658661	-130.320099	80.060249	464.393494	-17.239082	113.262100	204.901764	-209.382202	1416.123291	346.998779	81.878372	1414.758301	223.360291	-27.427479	1391.159058	218.890503	-17.459620	1688.488770	218.025040	-276.454376	1131.363525	543.992798	127.322365	1184.220703	124.778732	-200.335464	893.888123	290.191711	86.339119	1123.951660	262.256287	-40.773510	1001.167419	-268.228973	136.641693	905.007874	-343.719177	8.553102
217.370377	-109.691856	898.612244	307.691132	34.420254	903.867249	273.532074	-144.661850	506.907837	329.776123	45.622280	507.237396	352.661163	-130.358490	80.086365	463.884003	-17.315353	113.454025	204.186829	-209.701614	1415.940186	346.954010	81.223877	1414.878052	223.073700	-27.821741	1391.118408	218.426788	-18.146637	1688.537354	217.534302	-276.489563	1131.216187	544.306458	126.045280	1184.562500	124.678276	-201.462784	893.491150	290.466766	85.866470	1124.025757	262.270508	-41.116951	1001.178833	-268.216919	136.540985	905.062744	-343.671478	8.429138
217.525558	-109.953384	898.503296	307.893707	34.102154	903.958313	273.535645	-144.887894	506.858124	330.060974	45.398060	507.481659	352.679779	-130.414902	80.088470	462.986816	-17.638842	113.323959	203.480087	-209.989838	1415.902588	346.865356	80.638184	1415.021973	222.778976	-28.181440	1391.114624	217.994827	-18.823797	1688.622803	217.028656	-277.223541	1131.239868	544.619873	124.872307	1184.880127	125.064156	-202.105789	893.098450	290.685669	85.464943	1124.046021	262.316437	-41.463299	1001.167419	-268.214600	136.456833	905.115295	-343.649017	8.366833
217.327911	-110.130196	898.614807	307.876495	33.782505	904.088318	273.516663	-144.958694	506.864868	330.143616	45.125824	507.696838	352.676514	-130.397079	80.082062	462.019226	-17.909294	113.068153	202.572006	-210.521164	1415.815552	346.817505	80.039063	1415.166504	222.531174	-28.518909	1391.088257	217.568710	-19.482800	1688.706909	216.509445	-277.554840	1131.198975	544.818054	123.746956	1185.164917	124.685867	-203.725845	892.757690	290.871826	85.060799	1124.075806	262.201965	-41.722942	1001.287720	-268.219238	136.379303	905.128479	-343.646698	8.277042
217.327682	-110.308876	898.596680	307.965271	33.519245	904.189148	273.533234	-145.060181	506.851105	330.443420	44.860744	507.946655	352.640594	-130.385941	80.033356	461.201935	-18.086782	112.825546	202.027222	-210.825027	1415.727417	346.782928	79.509605	1415.299927	222.321335	-28.829567	1391.087769	217.260284	-20.136299	1688.797852	216.051315	-278.058929	1131.156982	545.036377	122.709892	1185.437622	124.628891	-204.787689	892.425842	291.027435	84.613098	1124.119019	262.165039	-41.977146	1001.327576	-268.250244	136.292282	905.113098	-343.653992	8.166470
217.314270	-110.427124	898.618408	307.996521	33.329369	904.316406	273.602844	-145.167526	506.860809	330.578247	44.591084	508.113007	352.632263	-130.379196	80.013535	460.328430	-18.181742	112.509117	201.521088	-211.109009	1415.661865	346.777588	78.970619	1415.460449	222.152969	-29.139877	1391.127319	216.841843	-20.714817	1688.882080	215.719650	-278.593353	1131.188354	545.200012	121.780205	1185.716553	125.030235	-205.277084	892.055054	291.111755	84.284752	1124.214111	262.117188	-42.170368	1001.400330	-268.243500	136.224487	905.112305	-343.604340	8.070740
217.264893	-110.507530	898.641357	308.044769	33.200405	904.468506	273.616455	-145.278809	506.852936	331.204376	44.366177	508.305359	352.607544	-130.368484	80.002518	459.886688	-18.198231	112.319046	201.077637	-211.363342	1415.597534	346.787048	78.464157	1415.642334	222.027451	-29.449358	1391.179932	216.510223	-21.307709	1688.985962	215.184448	-279.942505	1131.290649	545.328308	120.910492	1185.897705	125.092278	-206.241638	891.784058	291.177582	83.978699	1124.332153	262.061035	-42.330494	1001.485535	-268.322021	136.142487	905.101196	-343.636017	7.966055
217.196411	-110.584648	898.685974	308.057648	33.022762	904.625244	273.684113	-145.338287	506.887268	331.551483	44.216213	508.484222	352.630676	-130.373550	79.992615	459.451874	-18.239906	112.081635	200.762070	-211.677979	1415.565308	346.823669	78.009628	1415.824341	221.927368	-29.774940	1391.273071	216.215942	-21.842047	1689.073486	214.892227	-280.175812	1131.284546	545.410767	120.140854	1186.120239	124.838509	-207.549774	891.610229	291.207062	83.708893	1124.551880	261.997681	-42.515553	1001.583862	-268.297485	136.051788	905.133362	-343.555359	7.896200
217.121552	-110.620262	898.714355	308.088501	32.887180	904.753601	273.782898	-145.394257	506.905457	331.893616	44.065788	508.581726	352.638519	-130.372986	79.988617	459.293732	-18.303669	111.941597	200.495544	-211.950180	1415.537598	346.857666	77.529182	1416.033936	221.828812	-30.090826	1391.380615	215.943420	-22.380093	1689.182861	214.748306	-280.220276	1131.260376	545.523438	119.461586	1186.394531	124.888817	-208.451843	891.386108	291.190369	83.430977	1124.758301	261.939026	-42.649616	1001.660156	-268.250610	135.987244	905.185852	-343.513580	7.819190
217.046219	-110.615440	898.771484	308.077454	32.752174	904.886780	273.865051	-145.427795	506.945526	332.240051	43.847565	508.673737	352.613434	-130.358948	79.983643	459.275757	-18.366819	111.797409	200.324203	-212.218414	1415.525513	346.914276	77.112656	1416.240967	221.776382	-30.362799	1391.499146	215.702377	-22.872540	1689.278809	214.591080	-280.482880	1131.290405	545.628540	118.934486	1186.629639	124.935310	-209.197693	891.230225	291.055939	82.828514	1125.011353	261.866119	-42.752151	1001.753723	-268.248291	135.903030	905.215027	-343.471466	7.693215
216.996384	-110.591713	898.806824	308.095001	32.747738	905.015503	273.916290	-145.530136	506.982849	332.502563	43.655106	508.760895	352.609955	-130.389481	79.972359	459.423096	-18.481888	111.734894	200.154449	-212.520355	1415.529175	346.932953	76.737251	1416.434448	221.755341	-30.659727	1391.613403	215.589554	-23.350313	1689.363525	214.463196	-280.822540	1131.335693	545.654480	118.438911	1186.793457	124.978722	-209.916122	891.077148	291.016815	82.638351	1125.246582	261.816071	-42.786392	1001.833801	-268.257629	135.828644	905.236633	-343.463928	7.615854
216.953659	-110.514381	898.852295	308.131836	32.770138	905.141113	273.963043	-145.548813	506.994110	332.729950	43.438515	508.835632	352.636597	-130.431519	79.972366	459.852386	-18.697926	111.692360	200.079605	-212.820847	1415.533325	346.973206	76.364143	1416.615601	221.739258	-30.942274	1391.716919	215.433060	-23.787193	1689.419678	214.403473	-281.067383	1131.366211	545.643799	118.054985	1186.944702	125.058739	-210.544098	890.910583	291.022156	82.533371	1125.444580	261.776794	-42.770283	1001.917786	-268.288422	135.748230	905.247925	-343.404144	7.531992
216.930954	-110.370842	898.873474	308.146027	32.887665	905.277893	273.925507	-145.487656	506.954041	333.075806	43.175274	508.936493	352.632446	-130.448975	79.978874	460.668945	-18.872709	111.872261	200.047104	-213.129486	1415.511108	347.010162	76.011627	1416.748169	221.751389	-31.233238	1391.820068	215.296555	-24.185406	1689.462646	214.440948	-281.333496	1131.379761	545.662292	117.767342	1187.097534	125.480469	-210.588638	890.688293	290.995667	82.392410	1125.643188	261.741364	-42.700905	1001.994080	-268.296844	135.666351	905.262268	-343.449310	7.448626
216.922592	-110.208763	898.885986	308.184845	33.044895	905.413879	273.914154	-145.496735	506.954803	333.461334	42.917072	508.992767	352.646637	-130.533066	79.974815	461.554291	-19.169943	112.063232	200.097504	-213.412277	1415.460205	347.078552	75.686134	1416.891479	221.796021	-31.517094	1391.924194	215.128433	-24.517845	1689.481445	214.523773	-281.468964	1131.320068	545.671448	117.578468	1187.209595	125.595688	-211.041092	890.561523	290.987244	82.301300	1125.817017	261.729767	-42.610054	1002.065369	-268.338684	135.587036	905.272766	-343.381622	7.305743
216.843048	-110.050491	898.921387	308.181427	33.268944	905.559692	273.901886	-145.387238	506.928833	333.954651	42.664055	509.109619	352.650116	-130.534897	79.955940	463.009308	-19.494656	112.481346	200.192444	-213.675018	1415.408203	347.178406	75.370224	1417.052246	221.879715	-31.770012	1392.009399	215.071213	-24.880138	1689.523682	214.638168	-281.641632	1131.266968	545.677185	117.496605	1187.320801	125.689690	-211.443420	890.447510	290.972778	82.281204	1126.010864	261.698975	-42.500221	1002.152771	-268.315674	135.529068	905.296387	-343.347992	7.273007
216.824097	-109.888130	898.948364	308.182220	33.391346	905.658508	273.852234	-145.321213	506.906647	334.384216	42.470692	509.177338	352.677094	-130.565094	79.958092	464.254456	-19.988785	112.727043	200.322998	-213.953522	1415.321289	347.267639	75.099243	1417.187378	221.947433	-32.023190	1392.084595	215.058197	-25.206118	1689.554565	214.814301	-281.802032	1131.179932	545.615662	117.441238	1187.417480	125.810539	-211.680145	890.347107	290.969635	82.320435	1126.184814	261.690826	-42.409477	1002.213501	-268.346985	135.469208	905.326904	-343.343567	7.170344
216.788071	-109.712128	898.976074	308.172485	33.645061	905.764343	273.812775	-145.195251	506.936707	334.918427	42.294697	509.258026	352.693390	-130.577530	79.987831	465.903290	-20.590736	113.256828	200.461884	-214.236267	1415.252930	347.377747	74.866966	1417.290161	222.050827	-32.263302	1392.165527	215.079468	-25.528034	1689.591064	215.051636	-281.875153	1131.085083	545.649170	117.555611	1187.547607	125.931946	-211.857376	890.263306	291.030090	82.388161	1126.316650	261.692200	-42.261986	1002.277649	-268.368469	135.438324	905.360168	-343.526337	6.975454
216.772247	-109.509666	898.992859	308.166504	33.857658	905.852539	273.855713	-145.050751	506.948761	335.518341	42.194843	509.313995	352.728729	-130.624283	79.972145	467.623505	-21.261637	113.795509	200.651779	-214.461105	1415.171753	347.467834	74.683395	1417.395020	222.193573	-32.479328	1392.201172	215.149902	-25.840157	1689.611450	215.362747	-281.911652	1130.954468	545.649902	117.687874	1187.631958	126.080200	-211.971069	890.165649	291.060455	82.484489	1126.417114	261.705933	-42.119461	1002.327576	-268.405487	135.492401	905.351196	-343.916992	6.672729
216.780426	-109.274925	898.994812	308.154388	34.047672	905.891113	273.838715	-144.818314	506.963287	336.179352	42.112034	509.349152	352.771515	-130.634796	80.024109	469.916412	-21.837618	114.574951	200.875168	-214.693497	1415.055298	347.523651	74.559387	1417.496216	222.311707	-32.674797	1392.240845	215.256851	-26.144306	1689.636719	215.695007	-281.950958	1130.811279	545.733398	117.977928	1187.770264	126.250488	-212.020721	890.083740	291.110931	82.611252	1126.528687	261.722992	-41.946125	1002.346313	-268.428223	135.590164	905.349792	-344.153656	6.262805
216.748505	-109.029816	899.000793	308.135193	34.293423	905.916138	273.813232	-144.613876	506.964294	336.771851	42.171684	509.407715	352.693909	-130.554306	79.993904	472.200897	-22.657606	115.393112	201.196564	-214.884750	1414.933960	347.658813	74.506065	1417.589355	222.517258	-32.788818	1392.262085	215.403748	-26.457598	1689.640869	216.016251	-281.952789	1130.627319	545.725281	118.305298	1187.863892	126.067833	-212.554550	890.080566	291.245514	82.862953	1126.638916	261.742126	-41.742290	1002.360291	-268.519226	135.132309	905.380493	-344.381531	5.040421
216.728058	-108.799873	898.984802	308.127350	34.539402	905.904175	273.858368	-144.395828	506.980347	337.333893	42.134117	509.375000	352.730255	-130.565094	79.999069	474.509766	-23.414341	116.144157	201.520386	-215.045822	1414.781860	347.731110	74.460518	1417.670532	222.705338	-32.909771	1392.286621	215.587479	-26.782648	1689.638672	216.442398	-281.943878	1130.473022	545.733765	118.647873	1187.936035	126.258598	-212.472427	890.014282	291.443085	83.237572	1126.650391	261.764252	-41.529701	1002.345459	-268.578278	135.116714	905.355713	-344.401428	4.750332
216.902740	-108.504776	898.834961	308.216339	34.925812	905.908813	273.928986	-144.192825	506.948547	338.066925	42.059273	509.411957	352.729034	-130.497162	79.997452	476.856598	-24.336008	116.958946	201.885834	-215.226257	1414.653076	347.862000	74.434250	1417.746094	222.951645	-33.048550	1392.306885	215.866455	-27.113321	1689.666748	216.901474	-281.995636	1130.295044	545.797607	119.045479	1188.074585	126.518585	-212.215607	889.978760	291.423035	83.183975	1126.726929	261.878601	-41.282757	1002.268555	-268.654114	135.053772	905.357483	-344.489349	4.594180
216.897278	-108.212257	898.834778	308.199127	35.241104	905.888489	274.028564	-144.024521	507.010437	338.767670	42.084904	509.463715	352.721558	-130.453812	79.992065	479.304199	-25.175482	117.724495	202.343796	-215.333145	1414.489014	348.000732	74.451118	1417.846436	223.189713	-33.113327	1392.312622	216.093719	-27.427822	1689.695801	217.376343	-282.005707	1130.092773	545.775635	119.456329	1188.143188	126.762558	-211.930664	889.950134	291.516418	83.389946	1126.806641	261.897278	-40.983307	1002.258301	-268.739746	134.944244	905.366028	-344.521027	4.465045
216.763199	-107.857269	898.961304	308.047150	35.511036	905.851257	274.099915	-143.783478	507.045807	339.552216	42.062099	509.416656	352.729706	-130.440155	80.001434	481.643463	-26.157553	118.433449	202.823669	-215.419891	1414.311646	348.157349	74.524071	1417.914673	223.442444	-33.168877	1392.318237	216.271667	-27.705494	1689.701660	217.930466	-282.065002	1129.894531	545.807434	119.996971	1188.225586	127.301414	-211.132813	889.875061	291.705597	83.876129	1126.858032	261.862793	-40.628708	1002.305481	-268.873199	134.814667	905.359070	-344.578156	4.362017
216.795135	-107.502174	898.974731	308.023834	35.912037	905.820618	274.247772	-143.554459	507.107727	340.488434	42.020206	509.332733	352.732178	-130.345856	80.001434	484.173187	-26.874598	119.160683	203.363449	-215.489670	1414.162720	348.334137	74.633873	1417.986084	223.707748	-33.192402	1392.334229	216.557419	-28.012905	1689.717896	218.528366	-281.961304	1129.692993	545.883057	120.580070	1188.314697	127.553490	-210.762695	889.841248	291.714844	84.055580	1126.943970	261.905304	-40.243076	1002.297424	-269.015594	134.705429	905.336853	-344.668549	4.248102
216.838394	-107.167618	898.987366	307.998962	36.322472	905.754150	274.398010	-143.342270	507.191284	341.357117	42.021580	509.186829	352.755585	-130.305893	79.978401	486.445038	-27.778194	119.743431	203.962494	-215.495804	1413.962891	348.508179	74.807228	1418.064331	224.009705	-33.165298	1392.349487	216.877380	-28.325886	1689.727417	219.020935	-281.887299	1129.436646	545.962219	121.237396	1188.376099	127.408554	-210.913849	889.874817	291.833954	84.438774	1126.977783	261.954437	-39.838852	1002.272095	-269.156616	134.575500	905.338745	-344.727661	4.082891
216.895706	-106.847351	898.980347	308.015198	36.715416	905.651611	274.567749	-143.113831	507.233124	342.498352	41.967186	509.028687	352.778900	-130.236496	79.970703	488.761658	-28.525726	120.213844	204.780090	-215.245148	1413.944824	348.674438	75.017281	1418.138428	224.322830	-33.093937	1392.341797	217.215530	-28.641708	1689.710571	219.728271	-281.716125	1129.147461	545.983765	121.894730	1188.378296	127.701469	-210.412369	889.827515	291.981873	85.021446	1127.009399	262.019318	-39.431625	1002.219666	-269.307922	134.445480	905.325928	-344.846649	3.907736
216.924469	-106.527596	898.984619	307.990356	37.078835	905.518250	274.655212	-142.829803	507.264893	343.718811	41.939068	508.823334	352.765167	-130.199265	79.984764	491.069733	-29.302116	120.717323	205.498474	-215.257996	1413.757935	348.875031	75.220886	1418.188599	224.703751	-33.033436	1392.332275	217.566772	-28.947163	1689.707520	220.436325	-281.635254	1128.929077	546.030334	122.581940	1188.409912	128.361893	-209.302155	889.788391	292.169159	85.640297	1127.062012	262.068207	-39.023003	1002.158203	-269.228699	134.500885	905.649536	-344.782959	3.851616
216.919769	-106.227936	899.000977	307.947296	37.475616	905.392883	274.799561	-142.637466	507.316071	345.285309	41.878479	508.611023	352.771759	-130.168457	79.972870	493.367676	-30.043484	121.044556	206.187698	-215.214233	1413.548340	349.049835	75.494553	1418.239746	225.046005	-32.909599	1392.330200	217.953110	-29.264536	1689.700195	221.139313	-281.462677	1128.703491	546.098816	123.338264	1188.462769	128.713211	-208.690018	889.777710	292.263214	86.139664	1127.122070	262.103149	-38.610836	1002.106689	-269.386719	134.315994	905.693237	-344.768250	3.976719
217.019440	-105.860474	898.964417	307.899384	37.898518	905.210938	274.926544	-142.394791	507.349823	346.390228	41.780258	508.373108	352.796692	-130.139175	79.955528	495.220428	-30.663700	121.150841	207.105301	-215.084396	1413.218262	349.268707	75.821922	1418.274658	225.443329	-32.757034	1392.290894	218.362213	-29.538774	1689.688477	221.910782	-281.106689	1128.384644	546.147339	124.192513	1188.510864	128.818497	-209.016754	889.574951	292.379517	86.714516	1127.229492	262.173981	-38.141884	1002.000671	-269.619354	134.140030	905.715454	-344.652924	4.412775
217.117737	-105.456444	898.907837	307.863800	38.377144	904.957581	274.992767	-142.176758	507.368408	347.784821	41.705074	508.116180	352.793457	-130.120850	79.956314	497.095276	-31.177536	121.145264	207.957169	-214.946381	1413.026978	349.504913	76.191345	1418.292480	225.823868	-32.575130	1392.256592	218.825058	-29.817177	1689.634521	222.777573	-280.764984	1128.068970	546.185974	125.044441	1188.456177	129.382111	-207.418869	889.624329	292.495300	87.352524	1127.284180	262.230347	-37.577961	1001.850830	-269.898865	134.203537	905.663330	-344.855713	4.439530
217.240967	-105.049469	898.818604	307.885071	38.900822	904.717590	275.056152	-141.926483	507.361084	349.268524	41.575809	507.807953	352.774841	-130.069794	79.941818	499.007996	-31.462301	121.039749	208.794495	-214.852325	1412.699341	349.721588	76.628044	1418.311401	226.224045	-32.351063	1392.186401	219.302750	-30.090019	1689.581299	223.558228	-280.403564	1127.702026	546.237915	125.945717	1188.414429	129.711136	-206.656204	889.533691	292.577759	88.064713	1127.298950	262.330078	-37.022346	1001.689880	-270.218781	134.370071	905.616638	-345.229645	4.477422
217.327393	-104.662277	898.758118	307.863678	39.393173	904.463928	275.113312	-141.764420	507.386414	350.797150	41.402279	507.494659	352.816772	-130.047287	79.952179	500.393097	-31.787056	120.714508	209.714859	-214.681381	1412.396729	349.935638	77.095329	1418.298218	226.658234	-32.095135	1392.091187	219.782455	-30.325039	1689.530762	224.377274	-279.751373	1127.272217	546.257446	126.963142	1188.351685	129.637527	-206.598618	889.452637	292.643524	88.801651	1127.243164	262.420685	-36.482578	1001.536804	-270.515320	132.721527	905.754822	-344.812408	1.878364
217.432602	-104.200172	898.671387	307.908936	39.960445	904.205688	275.194366	-141.549103	507.390625	352.321503	41.147179	507.215424	352.839661	-130.045151	79.944450	501.764130	-31.878704	120.238693	210.659698	-214.476791	1412.082520	350.154755	77.613396	1418.256592	227.075043	-31.791702	1391.987183	220.385941	-30.555670	1689.465576	225.212479	-279.576752	1126.870483	546.293274	128.061722	1188.279541	130.496170	-205.100601	889.285645	292.742065	89.459824	1127.179199	262.546509	-35.878136	1001.367859	-270.847137	132.526123	905.768677	-345.138672	1.539190
217.792648	-103.479324	898.692932	307.907898	40.440422	903.948303	275.230072	-141.340393	507.316589	353.806305	40.903648	506.894836	352.844910	-130.022324	79.944603	502.794495	-32.014950	119.583755	211.582031	-214.228821	1411.709473	350.366455	78.160027	1418.215454	227.501740	-31.499178	1391.872559	220.963257	-30.758545	1689.376587	226.199326	-278.660889	1126.386230	546.310242	129.124939	1188.211060	130.437088	-204.930634	889.142883	292.817505	90.069221	1127.126953	262.824371	-35.152401	1001.254578	-271.167847	132.341202	905.832764	-345.492981	1.404701
217.935684	-102.977814	898.629700	307.988892	41.056503	903.624695	275.244110	-141.163025	507.311798	355.333740	40.596001	506.607086	352.833313	-130.050583	79.939812	503.734680	-31.920103	118.887947	212.488968	-213.986649	1411.282837	350.576599	78.753868	1418.167969	228.003326	-31.161659	1391.737305	221.484726	-30.899796	1689.284180	227.115631	-278.020355	1125.948975	546.330017	130.330872	1188.111450	130.759842	-204.252335	888.904541	292.857483	90.799255	1127.066895	263.009094	-34.455753	1001.066101	-271.585754	132.018417	905.917358	-345.819824	1.054532
218.008408	-102.537132	898.534546	308.106842	41.578957	903.267456	275.300690	-140.961945	507.321289	356.937286	40.318405	506.333466	352.849243	-130.067963	79.940643	504.522430	-31.659182	117.979156	213.517776	-213.722672	1410.895386	350.830750	79.401749	1418.092163	228.509354	-30.753580	1391.571411	222.182571	-31.042046	1689.188843	228.157013	-277.206696	1125.442261	546.288818	131.557266	1187.975098	131.190262	-203.308380	888.619080	292.889801	91.655533	1126.988159	263.160461	-33.825665	1000.844971	-272.087250	131.591568	905.940125	-346.144470	0.549219
218.150436	-101.995354	898.442749	308.192810	42.119190	902.933350	275.313354	-140.674011	507.321228	358.441132	40.026649	506.028870	352.846497	-130.035965	79.948738	504.759186	-31.379694	116.768524	214.558884	-213.374924	1410.536133	351.090210	80.104095	1418.000610	229.010223	-30.314379	1391.392578	222.859512	-31.111843	1689.088501	229.207382	-276.754425	1124.979370	546.273376	132.920441	1187.793213	132.310989	-201.690598	888.258362	292.962158	92.619652	1127.079956	263.336273	-33.155312	1000.636169	-272.751831	131.231232	905.969482	-346.670929	0.155288
218.297775	-101.471954	898.328613	308.366760	42.676586	902.542480	275.367767	-140.401627	507.294373	360.094421	39.751858	505.749451	352.860687	-130.015305	79.962967	505.042358	-30.952089	115.678223	215.581970	-212.991364	1410.139038	351.339966	80.832176	1417.889526	229.485687	-29.877087	1391.238159	223.540283	-31.161087	1688.987305	230.177811	-275.911255	1124.433594	546.275208	134.318665	1187.605225	132.472198	-201.330429	887.983948	293.068359	93.383240	1126.881470	263.544312	-32.452095	1000.388672	-273.300201	130.388184	906.047791	-346.840363	-0.868943
218.504898	-100.868095	898.260071	308.573517	43.419529	902.216431	275.273010	-140.159042	507.267181	361.768372	39.421314	505.499237	352.864990	-130.018723	79.957024	505.146210	-30.566673	114.455353	216.598282	-212.627060	1409.684937	351.590027	81.570587	1417.770264	230.047073	-29.380621	1391.034790	224.177292	-31.125399	1688.846680	231.214935	-275.256195	1123.936890	546.320923	135.780869	1187.453613	133.482681	-199.759125	887.674622	293.146393	94.111359	1126.430420	263.808472	-31.633219	1000.195557	-273.875092	130.268845	906.094177	-347.619171	-0.870656
218.682098	-100.199913	898.189026	308.709747	43.995155	901.873718	275.441986	-139.752640	507.317535	363.231110	38.997620	505.230438	352.886078	-130.023087	79.993286	505.254791	-30.360622	113.477730	217.702255	-212.144501	1409.340698	351.926422	82.389771	1417.626343	230.607605	-28.850801	1390.832520	224.971756	-31.077063	1688.752075	232.330017	-274.334991	1123.405884	546.325256	137.278076	1187.281616	134.125671	-198.759109	887.343811	293.215179	95.045891	1126.208374	264.035034	-30.868450	999.992554	-274.492737	129.890594	906.147766	-348.170349	-1.214604
218.952896	-99.569603	898.073242	309.016174	44.707569	901.531372	275.517059	-139.451828	507.338196	364.836639	38.659401	505.048706	352.918457	-130.011703	79.961632	505.869873	-30.185356	112.714539	218.754639	-211.705734	1408.864990	352.274445	83.168510	1417.537231	231.212662	-28.271870	1390.667725	225.727463	-30.956406	1688.662598	233.368805	-273.164398	1122.901245	546.366455	138.848526	1187.063232	134.287903	-198.594543	887.052307	293.304016	95.937897	1126.071899	264.380890	-30.074446	999.766602	-275.188965	129.431915	906.247986	-348.773621	-1.730145
219.204880	-98.865341	898.029114	309.217773	45.291748	901.192627	275.620514	-139.033234	507.384125	366.250549	38.355526	504.833313	352.921509	-130.012283	79.947647	506.148376	-30.197346	111.913795	219.860245	-211.171432	1408.473511	352.625153	84.012291	1417.466064	231.823349	-27.694628	1390.502563	226.510391	-30.800900	1688.572021	234.477676	-272.169159	1122.392700	546.420471	140.446548	1186.900269	134.987366	-197.500076	886.770569	293.453644	96.871765	1125.916870	264.682709	-29.274895	999.578796	-276.070160	129.086594	906.307251	-349.590393	-1.649418
219.352112	-98.223373	898.038208	309.509827	45.996033	900.907654	275.812225	-138.580475	507.490875	367.687469	38.107677	504.689697	352.958160	-130.010864	79.965454	506.363831	-30.441935	111.169754	220.933609	-210.629974	1408.106201	352.993958	84.908516	1417.374268	232.428635	-27.086935	1390.341064	227.297348	-30.575346	1688.505859	235.641296	-271.125061	1121.892212	546.487610	142.050201	1186.743408	135.741531	-196.467941	886.437866	293.605621	97.773399	1125.647461	264.996063	-28.456017	999.443909	-276.998383	128.769165	906.388794	-350.393341	-1.906795
219.772980	-97.446037	897.969849	309.860779	46.717331	900.590637	275.957520	-138.128189	507.546600	369.082611	37.850586	504.569305	353.018250	-130.010468	80.011436	507.121185	-30.462751	110.775139	222.027634	-210.022964	1407.783691	353.440216	85.805359	1417.293213	233.145172	-26.415079	1390.216309	228.085922	-30.289450	1688.428467	236.881409	-269.905579	1121.508301	546.605347	143.727127	1186.554810	136.591522	-195.420593	886.139404	293.779724	98.742378	1125.466187	265.447876	-27.576111	999.253784	-278.126984	128.047516	906.527893	-351.117493	-2.370980
220.084259	-96.637383	897.968872	310.189575	47.514812	900.360962	276.123627	-137.633163	507.585724	370.462952	37.667225	504.452209	353.042206	-129.983002	80.027046	507.461273	-30.707998	110.203773	223.167191	-209.412979	1407.501099	353.903931	86.732048	1417.252563	233.824844	-25.708286	1390.124146	228.904099	-29.945705	1688.381958	238.045181	-268.904938	1121.136841	546.765198	145.453873	1186.426147	137.453201	-194.309341	885.865723	294.015137	99.801819	1125.363037	265.831726	-26.654589	999.140564	-278.468811	127.984856	906.672729	-351.681030	-2.915682
220.212418	-95.823975	898.027832	310.474457	48.300297	900.188965	276.316040	-137.094894	507.681305	371.887115	37.406967	504.376862	353.072174	-129.980011	80.063026	507.598877	-30.944817	109.577812	224.267471	-208.751526	1407.229370	354.391296	87.673203	1417.200195	234.532700	-24.983150	1390.037720	229.670395	-29.545853	1688.325806	239.251297	-267.823273	1120.787476	546.877197	147.111053	1186.249634	138.594421	-192.919174	885.573975	294.265625	100.809181	1125.254883	266.120422	-25.747604	999.085632	-278.825439	127.672073	906.788208	-352.207275	-3.621979
220.439774	-94.986710	898.119690	310.807434	49.145077	900.011108	276.561066	-136.684891	507.752747	373.394958	36.970818	504.344360	353.129150	-129.996368	80.081596	507.721191	-31.267326	108.903488	225.446259	-208.089279	1406.990967	354.964050	88.626228	1417.177856	235.293777	-24.247734	1389.971558	230.499207	-29.080698	1688.299805	240.529648	-266.783691	1120.572144	547.103943	148.875702	1186.145630	139.912292	-191.254578	885.464172	294.555420	101.810310	1125.212891	266.492096	-24.777340	999.044373	-279.776886	126.837181	906.856628	-352.863373	-4.362530
220.784195	-94.142944	898.172058	311.166260	49.997459	899.887939	276.832672	-136.064606	507.893494	374.943542	36.563343	504.389069	353.132202	-129.879959	80.091476	507.858856	-31.608168	108.316299	226.563232	-207.347961	1406.865723	355.534698	89.563744	1417.203735	236.048447	-23.477007	1389.971680	231.358429	-28.580271	1688.310547	241.783615	-265.562592	1120.363525	547.270630	150.556702	1185.986328	140.931976	-190.175507	885.275330	294.906433	103.296211	1125.817139	266.908630	-23.848192	999.009888	-281.018188	125.826889	906.833923	-353.614227	-5.101892
221.278625	-93.169907	898.190674	311.574036	50.987946	899.787170	277.186157	-135.365448	508.001129	376.434875	36.002754	504.573120	353.116943	-129.757797	80.075600	507.888245	-32.067612	107.713806	227.661896	-206.618912	1406.717529	356.127502	90.540985	1417.248535	236.855408	-22.645386	1389.978149	232.199356	-27.997944	1688.320068	243.020187	-264.394501	1120.203491	547.521484	152.254242	1185.922363	142.048645	-188.982727	885.177063	295.239258	104.385475	1125.870850	267.401642	-22.809107	998.969421	-281.867371	125.157928	906.863159	-354.283936	-5.913319
221.809357	-92.288216	898.274536	312.045471	51.879719	899.712463	277.461273	-134.781540	508.087982	378.009277	35.474216	504.755402	353.127777	-129.762314	80.103600	508.028564	-32.516510	107.222778	228.804138	-205.804123	1406.629517	356.816864	91.540771	1417.286865	237.624329	-21.830326	1390.030518	233.121048	-27.351103	1688.369629	244.342255	-263.068329	1120.070190	547.884094	153.937988	1185.864014	143.177811	-187.858932	885.037964	295.617859	105.419968	1125.892822	267.947845	-21.840195	998.974915	-282.658325	124.404427	906.883362	-354.916290	-6.729759
222.430099	-91.387161	898.363647	312.546906	52.943737	899.685120	277.785095	-134.220337	508.148956	379.508087	35.017635	504.923889	353.138580	-129.661118	80.115723	508.012848	-32.987831	106.697510	229.967926	-204.999695	1406.556885	357.483673	92.540527	1417.377930	238.491699	-20.939133	1390.056641	233.909058	-26.636238	1688.388306	245.571030	-261.978577	1119.955322	548.230164	155.592636	1185.823853	144.342010	-186.684128	885.016907	296.077728	106.503052	1125.902222	268.538361	-20.792646	999.006531	-283.477173	123.615601	906.903198	-355.584686	-7.601200
223.046371	-90.479141	898.456116	312.954346	53.845097	899.618713	278.249603	-133.622299	508.268005	381.084839	34.570927	505.054108	353.193878	-129.646194	80.126595	507.981476	-33.356541	106.216225	231.083374	-204.165482	1406.546265	358.224854	93.567047	1417.439819	239.300934	-20.038719	1390.185791	234.871399	-25.872120	1688.446533	246.876770	-260.769897	1119.899048	548.658325	157.257858	1185.823486	145.616241	-185.567139	884.907471	296.518463	107.549194	1125.926147	269.076416	-19.792774	999.020752	-284.375031	122.816833	906.923706	-356.263336	-8.435279
223.773865	-89.551704	898.556030	313.423950	54.885349	899.560486	278.702118	-133.030746	508.408264	382.719086	34.235889	505.267242	353.257172	-129.669968	80.135307	507.977173	-33.750351	105.746208	232.203415	-203.266876	1406.602661	358.951202	94.629822	1417.532349	240.196014	-19.131020	1390.311646	235.769257	-25.071545	1688.522461	248.180435	-259.580383	1119.918213	549.107788	158.833282	1185.780151	146.907578	-184.273788	884.964783	296.969788	108.687340	1126.001099	269.707062	-18.716297	999.042542	-284.854034	122.384277	907.097778	-356.787109	-9.350307
224.455780	-88.727448	898.671326	313.882568	55.791615	899.544128	279.268005	-132.466614	508.558350	384.310760	33.901608	505.500824	353.276306	-129.564804	80.127983	507.842682	-34.135353	105.220139	233.369812	-202.348053	1406.662842	359.683014	95.721222	1417.622559	241.019089	-18.175980	1390.409668	236.638092	-24.197905	1688.611084	249.544052	-258.366425	1119.922485	549.578308	160.329315	1185.784302	148.344299	-182.997437	885.051270	297.448425	109.820107	1126.086548	270.281158	-17.759850	999.093201	-285.875061	121.532524	907.107727	-357.541992	-10.412689
225.208832	-87.883766	898.811523	314.405518	56.795094	899.535522	279.677765	-131.847687	508.572083	385.973602	33.656101	505.827118	353.342010	-129.502716	80.137665	507.915710	-34.430183	104.835663	234.413559	-201.404556	1406.684326	360.398315	96.792969	1417.723999	241.905899	-17.202684	1390.529419	237.609665	-23.295036	1688.703369	250.859299	-257.160767	1120.024048	550.112793	161.816544	1185.818970	149.634232	-181.779755	885.146606	297.973785	110.968498	1126.239136	270.944031	-16.745567	999.159851	-287.276703	120.470680	907.053345	-358.374634	-11.405835
225.937927	-87.049606	898.921814	314.865387	57.746132	899.516907	280.272644	-131.160446	508.742554	387.621826	33.490044	506.129669	353.366058	-129.340195	80.139610	508.065735	-34.585709	104.489868	235.552200	-200.426331	1406.789063	361.190735	97.908806	1417.823486	242.763580	-16.194681	1390.661743	238.598495	-22.395935	1688.822144	252.199188	-255.953186	1120.088135	550.653687	163.263046	1185.848267	150.919479	-180.627487	885.235779	298.548340	112.065186	1126.385376	271.540253	-15.761938	999.206726	-287.893005	119.656097	907.208252	-358.933533	-12.502838
226.712769	-86.179764	899.072693	315.342285	58.866108	899.534058	281.404572	-130.050964	509.145050	389.265228	33.419300	506.439575	353.376373	-129.243286	80.057007	508.153259	-34.730907	104.085632	236.649399	-199.402588	1406.806274	361.910278	99.074272	1417.904785	243.593781	-15.195333	1390.778442	239.602386	-21.428402	1688.912109	253.524734	-254.783279	1120.141113	551.233521	164.668167	1185.875000	152.338837	-179.388336	885.295593	299.120300	113.161873	1126.471924	272.158661	-14.666050	999.291870	-289.038666	118.718483	907.249268	-359.623962	-13.657197
227.542694	-85.272888	899.175964	315.821655	59.886272	899.547852	281.497437	-129.891968	509.036896	390.982208	33.449047	506.651062	353.437805	-129.160400	80.111595	508.203217	-34.777832	103.645035	237.759552	-198.362640	1406.919434	362.692596	100.228340	1417.957397	244.453171	-14.123667	1390.896851	240.598755	-20.400505	1689.013916	254.893234	-253.561920	1120.265503	551.831116	166.048325	1185.917847	153.738235	-178.178207	885.340027	299.725739	114.252182	1126.555176	272.779816	-13.617001	999.351624	-290.253998	117.791504	907.303040	-360.354889	-14.854390
228.317017	-84.422890	899.322815	316.360168	61.020199	899.565308	282.179626	-129.216248	509.190704	392.651031	33.542278	506.858276	353.489319	-128.982437	80.122169	508.525238	-34.730522	103.235283	238.779083	-197.302917	1406.975586	363.398682	101.451591	1417.992554	245.424255	-13.148132	1390.798218	241.563858	-19.364525	1689.097290	256.294373	-252.423981	1120.354614	552.454590	167.406754	1185.844360	155.176529	-176.871780	885.447876	300.310089	115.328194	1126.635986	273.432953	-12.530521	999.434631	-291.410370	116.761772	907.371521	-361.041077	-16.104967
229.204758	-83.648849	899.431702	316.931854	61.942734	899.520264	282.883881	-128.410324	509.381348	394.378967	33.653469	506.984833	353.481934	-128.719681	80.122116	508.791626	-34.676571	102.787590	239.890839	-196.206177	1407.064087	364.172791	102.694702	1417.998291	246.241913	-12.062341	1390.859985	242.627243	-18.327160	1689.174561	257.704346	-251.218307	1120.506470	553.048340	168.702896	1185.816528	156.642197	-175.631470	885.525452	300.894135	116.420624	1126.668945	274.114471	-11.544248	999.468079	-292.561981	115.719086	907.503906	-361.658691	-17.430113
230.028427	-82.837166	899.536560	317.490234	62.998852	899.458313	283.465515	-127.782272	509.485413	395.995850	33.842854	507.116760	353.523041	-128.571243	80.134140	509.161804	-34.548244	102.440598	240.964905	-195.113327	1407.126587	364.869812	103.933357	1418.004761	246.990799	-10.841857	1391.093994	243.665253	-17.251139	1689.272705	259.108154	-250.075424	1120.565674	553.634521	170.011932	1185.704956	158.165070	-174.382889	885.596436	301.509216	117.481171	1126.731445	274.792694	-10.485229	999.490479	-293.814911	114.607559	907.592285	-362.349365	-18.780596
[truncated: 40 more columns]
