# Supplementary material for: A dyadic stimulus set of audiovisual affective displays for the study of multisensory, emotional, social interactions
Source: Behav Res Methods. 2015 Nov 5;48(4):1285–95. doi: 10.3758/s13428-015-0654-4 (PMC5101291; doi:10.3758/s13428-015-0654-4)
Supplement: Supplementary file 1 — (ZIP 270 MB) [file 13428_2015_654_MOESM1_ESM.zip › supplementary_material_2_stimuli_set_files/D/D03.txt]

306.741852	-100.888802	898.733948	408.175232	35.115314	904.162964	384.334503	-140.321686	507.206512	453.072205	37.299549	506.487579	483.268097	-135.401520	83.552086	520.139282	-16.223207	91.390091	310.602539	-225.466339	1415.759888	464.730011	61.364265	1412.876099	323.280518	-37.216171	1399.258423	334.200714	-58.525509	1707.524170	321.672485	-261.038147	1128.551025	531.622681	78.178078	1134.606201	208.901154	-188.231384	898.169556	418.361298	150.953964	888.714172	358.379791	-37.561096	1001.334900	-551.900574	157.071793	908.159119	-536.707764	5.148091
306.751709	-101.076614	898.690735	408.195709	34.867558	904.133057	384.359802	-140.480667	507.202118	453.046478	37.211567	506.489136	483.259277	-135.438004	83.521561	520.134277	-16.239241	91.367752	310.598358	-225.645844	1415.737427	464.705353	61.213234	1412.833740	323.266754	-37.379978	1399.198120	334.072449	-58.713787	1707.481201	321.724640	-261.109558	1128.499146	531.710571	78.001083	1134.573975	208.948776	-188.364365	898.147217	418.522583	150.757965	888.646851	358.379425	-37.779228	1001.298462	-551.882080	157.022995	908.153992	-536.713867	5.095132
306.785034	-101.274216	898.652527	408.255615	34.578579	904.119324	384.421814	-140.715271	507.188690	453.062866	37.143711	506.480621	483.293732	-135.490631	83.494675	520.128967	-16.247456	91.373344	310.581390	-225.847717	1415.692993	464.694916	61.043480	1412.791748	323.258667	-37.552608	1399.126953	333.927338	-58.904831	1707.445313	321.853577	-261.575684	1128.495728	531.792664	77.816444	1134.564941	209.591843	-187.475922	898.139160	418.675293	150.566788	888.610962	358.406464	-38.029205	1001.272339	-551.902161	156.930161	908.150818	-536.736816	5.049974
306.798889	-101.476707	898.614136	408.293152	34.355171	904.095459	384.391602	-140.843979	507.178467	453.000854	37.061371	506.475769	483.294464	-135.515778	83.498726	520.124084	-16.259920	91.375122	310.582214	-226.029877	1415.628296	464.670471	60.895443	1412.745850	323.255615	-37.732887	1399.075439	333.787445	-59.098633	1707.404663	321.886658	-261.897614	1128.469849	531.891052	77.659622	1134.559326	209.666641	-187.551254	898.127930	418.845032	150.343918	888.548218	358.420410	-38.244919	1001.241211	-551.892395	156.865906	908.163574	-536.743530	4.982475
306.845947	-101.667526	898.572021	408.375366	34.188786	904.096252	384.404968	-141.012054	507.159943	452.979218	36.981274	506.502411	483.274048	-135.584671	83.501884	520.087524	-16.277245	91.366302	310.580444	-226.213898	1415.619507	464.655365	60.724445	1412.726196	323.259613	-37.931236	1399.010742	333.636536	-59.288750	1707.377563	321.492615	-264.146454	1128.423828	531.980469	77.479881	1134.552490	209.783966	-187.720551	898.188293	419.002075	150.132263	888.482483	358.465057	-38.439480	1001.219971	-551.893616	156.787415	908.174194	-536.714478	4.892899
306.879578	-101.858421	898.535583	408.399841	34.077873	904.118225	384.374542	-141.125626	507.136047	452.943573	36.912327	506.519226	483.294403	-135.616699	83.482048	520.069031	-16.267273	91.404617	310.569000	-226.382217	1415.551880	464.622284	60.592613	1412.712402	323.256836	-38.131027	1398.947021	333.480499	-59.483974	1707.332153	321.547241	-264.408875	1128.396240	532.077942	77.306610	1134.559326	209.838577	-187.900391	898.142578	419.196716	149.814301	888.456360	358.489471	-38.626957	1001.211060	-551.898682	156.721771	908.177490	-536.747925	4.830349
306.893951	-102.053978	898.503662	408.438751	33.878223	904.106567	384.504761	-141.220596	507.199127	452.918274	36.809258	506.517426	483.318573	-135.653900	83.479218	520.068420	-16.262218	91.379402	310.565521	-226.562332	1415.490967	464.603729	60.420895	1412.682129	323.260498	-38.310783	1398.880371	333.315735	-59.674137	1707.276489	321.625641	-264.602844	1128.342407	532.187256	77.146217	1134.564209	209.916260	-188.015549	898.104797	419.377502	149.593369	888.415222	358.513794	-38.837990	1001.188660	-551.918823	156.646790	908.168579	-536.781311	4.782341
306.933868	-102.178726	898.470093	408.751129	34.030220	904.167358	384.365356	-141.351303	507.111481	452.999817	36.736053	506.572144	483.301971	-135.601089	83.474289	520.114929	-16.281719	91.396584	310.575317	-226.693695	1415.471313	464.568542	60.321621	1412.649536	323.253143	-38.465832	1398.818115	333.144440	-59.877953	1707.207275	321.705627	-264.808380	1128.315063	532.243713	76.974205	1134.543457	210.020905	-188.236313	898.047424	419.528595	149.474472	888.290894	358.688782	-38.884571	1001.199402	-551.931396	156.588989	908.171326	-536.796204	4.736611
306.968811	-102.353539	898.428894	408.809235	33.793446	904.135803	384.329224	-141.492538	507.085327	452.990814	36.664539	506.580139	483.320831	-135.636902	83.488289	520.119568	-16.290665	91.400406	310.586426	-226.848831	1415.453491	464.544434	60.159813	1412.613037	323.257202	-38.652531	1398.748169	332.948486	-60.094154	1707.131348	321.772308	-265.024353	1128.255249	532.303223	76.788376	1134.519653	210.090652	-188.324677	898.046631	419.694824	149.263550	888.233704	358.730560	-39.096256	1001.162720	-551.954590	156.510788	908.170349	-536.818542	4.666421
307.003357	-102.576393	898.390259	408.882019	33.484604	904.084534	384.327454	-141.575455	507.081573	452.989532	36.561047	506.575500	483.334686	-135.655304	83.485634	520.131958	-16.296793	91.403343	310.606232	-227.035599	1415.421753	464.548737	59.986214	1412.562012	323.292847	-38.846729	1398.655884	332.738922	-60.314953	1707.054077	321.842804	-265.188416	1128.219482	532.385132	76.615547	1134.503296	210.196976	-188.470078	898.007202	419.845154	149.039932	888.165161	358.772552	-39.347378	1001.118591	-551.987183	156.480072	908.175903	-536.858459	4.650945
307.011383	-102.798286	898.348511	408.655212	32.900375	903.991943	384.323578	-141.659866	507.061035	452.874908	36.473072	506.504425	483.349731	-135.639008	83.495972	520.066467	-16.286381	91.377716	310.623383	-227.185120	1415.377075	464.547028	59.836060	1412.524780	323.311951	-39.016380	1398.593994	332.516174	-60.526524	1706.972046	321.909271	-265.370636	1128.178223	532.459961	76.417046	1134.467529	210.288376	-188.659561	897.957520	420.004578	148.788193	888.094666	358.665741	-39.726406	1001.052551	-551.999878	156.418854	908.185547	-536.869080	4.595054
307.029358	-102.962761	898.319641	408.674347	32.697922	904.024109	384.298859	-141.752319	507.036865	452.850983	36.399635	506.524750	483.349426	-135.639877	83.503128	520.133484	-16.325338	91.415665	310.647614	-227.357742	1415.351440	464.552521	59.662369	1412.484741	323.360687	-39.188580	1398.505371	332.297028	-60.721378	1706.895752	321.977020	-265.583771	1128.140747	532.566467	76.238571	1134.440186	210.412048	-188.843414	897.898499	420.165222	148.520706	888.025208	358.674957	-39.949081	1001.052429	-552.018005	156.350143	908.196472	-536.887512	4.545027
307.060760	-103.374275	898.269409	409.247467	32.245979	904.000732	384.299744	-141.906830	507.050781	453.140747	36.277355	506.553070	483.378815	-135.691772	83.496506	520.198181	-16.340878	91.430206	310.643524	-227.519791	1415.259155	464.559082	59.528614	1412.427124	323.387604	-39.365707	1398.411377	332.052917	-60.941315	1706.800903	322.035034	-265.860016	1128.089844	532.672485	76.051788	1134.427002	210.547302	-189.114471	897.816772	420.312836	148.266052	887.951416	358.970245	-40.400021	1001.014771	-552.046936	156.282104	908.211548	-536.917419	4.484475
307.027222	-103.629890	898.244751	409.292145	31.991606	903.980042	384.281738	-142.039017	507.045685	453.132202	36.179363	506.560303	483.358459	-135.720535	83.494164	520.219177	-16.352667	91.459251	310.664520	-227.707535	1415.205322	464.582306	59.383327	1412.374146	323.436035	-39.543003	1398.342285	331.797241	-61.164288	1706.701050	322.112396	-266.109467	1128.016724	532.779724	75.847046	1134.389526	210.671982	-189.355011	897.715698	420.458038	148.002823	887.889099	358.978821	-40.660622	1000.991760	-552.090637	156.227448	908.219727	-536.963074	4.434013
307.015259	-103.935028	898.210022	409.067047	31.263046	903.852295	384.297974	-142.178085	507.041840	453.012329	36.106659	506.486603	483.383392	-135.751526	83.499794	520.147400	-16.342356	91.435677	310.698883	-227.859818	1415.148071	464.612427	59.235096	1412.307983	323.487762	-39.718285	1398.261963	331.529877	-61.405983	1706.591309	322.201263	-266.373169	1127.942871	532.892395	75.649803	1134.363403	210.821350	-189.634354	897.603943	420.601227	147.721512	887.818054	358.867249	-41.127979	1000.912903	-552.104492	156.165359	908.236755	-536.963501	4.335759
307.054932	-104.143082	898.175049	409.116150	31.004499	903.817810	384.295624	-142.319656	507.055817	452.990295	36.000702	506.481354	483.383270	-135.777695	83.468941	520.121765	-16.344702	91.434731	310.731934	-228.038574	1415.089233	464.628265	59.079487	1412.276733	323.539948	-39.908703	1398.182129	331.246674	-61.638016	1706.502319	322.272888	-266.638428	1127.880859	533.019592	75.453781	1134.318848	210.972748	-189.922897	897.501282	420.764130	147.448807	887.746765	358.911255	-41.363174	1000.878052	-552.126892	156.086273	908.251343	-536.965759	4.261504
307.020538	-104.326912	898.148071	409.129333	30.787907	903.797363	384.280365	-142.468109	507.017151	452.953674	35.908600	506.499786	483.370178	-135.770874	83.464195	520.144165	-16.364622	91.457619	310.738220	-228.221725	1415.010986	464.655884	58.934521	1412.227051	323.593262	-40.080803	1398.100098	330.950317	-61.863098	1706.418579	322.346222	-266.923676	1127.806763	533.147400	75.251289	1134.292969	211.135498	-190.181961	897.378479	420.938171	147.166336	887.667114	358.912292	-41.578438	1000.853516	-552.170776	156.068741	908.264587	-537.012939	4.212917
306.997314	-104.495804	898.140442	409.125854	30.566051	903.776611	384.239990	-142.633453	506.996521	452.933319	35.786823	506.498779	483.375153	-135.769043	83.482651	520.137573	-16.356642	91.467438	310.770508	-228.392548	1414.975830	464.682495	58.780350	1412.193726	323.654541	-40.251522	1398.021118	330.666107	-62.097054	1706.326904	322.428528	-267.141022	1127.744385	533.264587	75.038361	1134.272217	211.314072	-190.465210	897.258911	421.119232	146.872391	887.590454	358.917877	-41.780415	1000.838806	-552.212036	155.990204	908.280884	-537.041687	4.147165
306.997894	-104.647942	898.097656	409.167908	30.395920	903.765381	384.188843	-142.756378	506.966431	452.901031	35.694675	506.521027	483.356293	-135.827347	83.461708	520.128235	-16.360334	91.470047	310.805420	-228.540161	1414.914185	464.739075	58.623013	1412.170166	323.703033	-40.419556	1397.968384	330.363586	-62.329094	1706.224976	322.511658	-267.384766	1127.720947	533.417114	74.818138	1134.255127	211.508072	-190.830750	897.138489	421.291962	146.553589	887.539368	358.950439	-41.974224	1000.810181	-552.240295	155.942291	908.294189	-537.083435	4.039303
306.987427	-104.811256	898.076721	409.190887	30.241493	903.775085	384.170624	-142.882278	506.961243	452.868958	35.577316	506.546204	483.376495	-135.827499	83.469025	520.104736	-16.366859	91.496849	310.818268	-228.724884	1414.846802	464.765656	58.457615	1412.127563	323.786377	-40.629047	1397.906372	330.048462	-62.566795	1706.123413	322.602722	-267.657593	1127.699219	533.554199	74.588432	1134.248535	211.735825	-191.255386	897.020203	421.461182	146.268021	887.502747	358.979065	-42.172482	1000.802429	-552.288818	155.848175	908.307800	-537.120056	3.976235
306.978149	-105.037209	898.063599	409.235535	30.038204	903.771179	384.195160	-143.077164	506.939362	452.884064	35.493980	506.576477	483.356018	-135.884583	83.465889	520.200439	-16.385912	91.512878	310.834015	-228.903488	1414.812134	464.796051	58.270432	1412.100342	323.850067	-40.815567	1397.845093	329.736633	-62.824280	1706.025024	322.693726	-267.928986	1127.664551	533.688965	74.366600	1134.244873	211.919724	-191.628357	896.930786	421.611694	145.986328	887.479370	359.011353	-42.404461	1000.792908	-552.345093	155.790100	908.310608	-537.203674	3.931972
307.011200	-105.149933	898.029968	409.552887	30.264017	903.874146	384.145233	-143.201492	506.921692	453.003357	35.378075	506.667389	483.351501	-135.906769	83.453094	520.250854	-16.408581	91.540688	310.883087	-229.057846	1414.792725	464.833069	58.119316	1412.056152	323.912964	-41.030289	1397.762329	329.425446	-63.086323	1705.901367	322.816345	-268.202332	1127.664429	533.805237	74.101822	1134.213745	212.172272	-191.898727	896.872681	421.804504	145.697525	887.424194	359.182343	-42.434956	1000.823303	-552.395508	155.715042	908.313477	-537.257935	3.786703
307.008667	-105.409248	898.006531	409.330139	29.596241	903.757446	384.186371	-143.365463	506.931885	452.916718	35.258465	506.581665	483.388489	-135.899078	83.451065	520.297974	-16.401983	91.556511	310.940216	-229.225342	1414.756470	464.877625	57.957809	1412.047485	323.987549	-41.229889	1397.700806	329.112671	-63.341343	1705.782715	322.957306	-268.465088	1127.661377	533.894592	73.850777	1134.200317	212.397049	-192.149399	896.830627	421.998291	145.389420	887.368225	359.087677	-42.856796	1000.755188	-552.430420	155.655441	908.313049	-537.322510	3.744357
307.006897	-105.581772	897.996277	409.365967	29.360991	903.763733	384.161560	-143.483826	506.919373	452.932953	35.143166	506.601654	483.390381	-135.965118	83.463081	520.149353	-16.405125	91.520523	310.960571	-229.404144	1414.715088	464.923431	57.810375	1412.015869	324.058289	-41.419861	1397.636841	328.796570	-63.592167	1705.651978	323.110229	-268.708038	1127.702393	534.070313	73.625931	1134.205078	212.642578	-192.538239	896.744141	422.229431	145.048355	887.284546	359.117096	-43.084843	1000.751831	-552.468201	155.606689	908.313171	-537.427124	3.697351
306.993805	-105.723770	897.976563	409.386169	29.165071	903.778015	384.141266	-143.644577	506.906250	452.943207	35.041767	506.632324	483.383881	-136.021530	83.444298	520.101135	-16.385330	91.547424	310.988007	-229.583694	1414.651001	464.975098	57.647575	1411.970947	324.139008	-41.615677	1397.574829	328.448273	-63.862579	1705.514160	323.271576	-268.953125	1127.684814	534.196167	73.358345	1134.168213	212.896942	-192.932892	896.640747	422.444672	144.741837	887.247009	359.120514	-43.281044	1000.747803	-552.533020	155.537827	908.310791	-537.524963	3.610825
307.017914	-105.844963	897.960083	409.439178	28.965019	903.812073	384.106049	-143.774734	506.855591	453.004150	34.897827	506.657654	483.379547	-135.997192	83.398575	520.124084	-16.426363	91.555779	311.041992	-229.766434	1414.630005	465.016998	57.492825	1411.935181	324.201874	-41.791309	1397.526855	328.138062	-64.183258	1705.365601	323.455353	-269.248596	1127.679932	534.353943	73.089149	1134.174561	213.145859	-193.341858	896.543518	422.640564	144.427582	887.196411	359.162994	-43.485077	1000.754333	-552.591492	155.473099	908.317200	-537.619995	3.537992
307.028778	-105.949112	897.939331	409.497894	28.800188	903.856750	384.080719	-143.884354	506.823029	453.069580	34.771080	506.718201	483.390198	-136.000046	83.394379	520.059998	-16.410839	91.558464	311.073120	-229.924896	1414.566772	465.053589	57.354061	1411.900635	324.266968	-41.961090	1397.469360	327.786987	-64.476357	1705.266846	323.545288	-269.330933	1127.619385	534.498352	72.816635	1134.139160	212.839127	-194.693649	896.438354	422.841064	144.143784	887.139038	359.190247	-43.664890	1000.764099	-552.660645	155.373886	908.324646	-537.722656	3.499490
307.008728	-106.026108	897.933228	409.790771	29.081354	903.992310	384.042236	-144.041656	506.801178	453.225433	34.657772	506.829315	483.382874	-136.063263	83.420006	520.108582	-16.409548	91.588058	311.127533	-230.139511	1414.538574	465.147095	57.145626	1411.834351	324.358093	-42.163910	1397.414307	327.436859	-64.794975	1705.165039	323.763214	-269.886017	1127.613281	534.682495	72.526550	1134.091309	213.678574	-194.140656	896.375122	423.054688	143.868149	887.042603	359.328857	-43.657619	1000.823914	-552.755127	155.261124	908.311279	-537.832397	3.385138
307.014648	-106.259323	897.906921	409.610626	28.432476	903.920166	383.970825	-144.151016	506.794281	453.159821	34.556278	506.796387	483.406433	-136.069809	83.430321	520.018372	-16.396667	91.574944	311.162750	-230.281006	1414.521240	465.178894	57.003311	1411.762207	324.415802	-42.350018	1397.364624	327.073792	-65.146202	1705.035889	323.842194	-269.953613	1127.557617	534.832703	72.235542	1134.028198	213.382645	-195.527786	896.270508	423.300568	143.578659	886.927185	359.231781	-44.071835	1000.776184	-552.814148	155.230103	908.320007	-537.967590	3.304901
307.049103	-106.411987	897.890930	409.692200	28.224775	903.930359	383.944733	-144.335953	506.749969	453.255615	34.441830	506.823242	483.361969	-136.155334	83.403419	520.011902	-16.395760	91.558754	311.245880	-230.425232	1414.538086	465.267822	56.828606	1411.665161	324.500488	-42.546242	1397.327881	326.716858	-65.497665	1704.905029	324.020294	-270.265991	1127.548828	534.970398	71.951012	1133.958984	213.631256	-195.927231	896.227417	423.554993	143.277359	886.814392	359.281677	-44.267677	1000.772522	-552.893311	155.149765	908.310608	-538.124939	3.210501
307.098358	-105.930992	897.942139	409.732605	29.536907	904.557861	383.765930	-144.314728	506.633057	453.235504	34.345676	507.050690	483.360352	-136.077988	83.411926	519.979065	-16.407003	91.557213	311.325806	-230.612106	1414.531128	465.373230	56.663872	1411.570801	324.600220	-42.742264	1397.272949	326.352692	-65.861877	1704.781250	324.336792	-270.872864	1127.642578	535.147217	71.632896	1133.854126	214.544052	-195.442047	896.134094	423.814026	142.897888	886.791870	359.299561	-43.742748	1001.092163	-552.991455	155.028061	908.290527	-538.283020	3.144009
307.108307	-105.915413	897.947632	409.706451	29.680368	904.751221	383.707611	-144.381348	506.591766	453.239349	34.221161	507.127106	483.317352	-136.159821	83.373016	519.958130	-16.375097	91.556557	311.431519	-230.809952	1414.557739	465.503906	56.482342	1411.482422	324.708496	-42.957958	1397.229370	326.004089	-66.249710	1704.657227	324.581268	-271.217377	1127.701782	535.288391	71.296982	1133.758545	214.899872	-195.794281	896.094971	424.068970	142.727203	886.612366	359.286163	-43.791683	1001.184448	-553.082031	154.972931	908.294250	-538.441284	3.075857
307.119019	-106.035995	897.928894	409.769287	29.550777	904.787170	383.699860	-144.489334	506.561279	453.317535	34.125206	507.193451	483.340942	-136.211227	83.356903	519.934204	-16.390459	91.558784	311.495667	-230.949234	1414.575195	465.600800	56.338509	1411.382813	324.811920	-43.132870	1397.200073	325.648041	-66.716576	1704.522705	324.808075	-271.541687	1127.771973	535.450562	70.945107	1133.655762	215.240143	-196.326065	896.063660	424.335846	142.473480	886.479065	359.313263	-43.950394	1001.191223	-553.169861	154.843903	908.293762	-538.592468	2.936248
307.145050	-106.880119	897.871826	410.186066	28.059986	904.160156	383.777924	-144.830017	506.644745	453.606995	33.969902	507.079865	483.399109	-136.363708	83.387657	520.070618	-16.427927	91.593750	311.591187	-231.123123	1414.607422	465.692444	56.173923	1411.262695	324.926422	-43.269688	1397.159546	325.259766	-67.129181	1704.401611	325.019470	-271.789001	1127.847900	535.584290	70.600105	1133.545776	215.569107	-196.764755	896.042786	424.618683	142.199081	886.336304	359.563477	-44.749012	1000.869324	-553.274597	154.771164	908.290344	-538.768982	2.854450
307.181305	-107.131058	897.838745	409.988464	27.348181	904.036377	383.742706	-144.921066	506.636108	453.558899	33.857540	507.058990	483.379730	-136.427170	83.368782	519.987915	-16.400887	91.566612	311.708771	-231.287567	1414.696533	465.793610	56.052486	1411.165771	325.044556	-43.417019	1397.117432	324.910339	-67.604294	1704.249756	325.252747	-272.071777	1127.901245	535.727600	70.279701	1133.426758	215.894760	-197.094498	896.091187	424.909210	141.936234	886.177124	359.464996	-45.166279	1000.794495	-553.359375	154.686798	908.305420	-538.915771	2.760235
307.190521	-107.261971	897.833557	410.025208	27.196009	904.062195	383.696686	-145.027649	506.597900	453.642090	33.734203	507.103668	483.335938	-136.468582	83.334663	519.998596	-16.396908	91.569084	311.818329	-231.424469	1414.763062	465.892151	55.947647	1411.032471	325.169250	-43.615814	1397.058838	324.527832	-67.997223	1704.129028	325.520233	-272.409149	1128.016357	535.826050	69.941887	1133.295654	216.238159	-197.672668	896.052795	425.186157	141.644882	886.004578	359.478088	-45.324295	1000.803955	-553.465942	154.590240	908.317261	-539.071228	2.676687
307.190826	-106.849174	897.880737	409.746948	28.138836	904.621216	383.588104	-144.972244	506.525879	453.506775	33.582100	507.272736	483.328156	-136.419662	83.358871	519.939758	-16.372986	91.561668	311.927765	-231.604996	1414.773071	465.961517	55.829845	1410.901855	325.297546	-43.779240	1397.025269	324.189697	-68.524475	1703.959717	325.779297	-272.732697	1128.172363	535.982117	69.594376	1133.183960	216.529007	-198.163300	896.078918	425.628082	141.365158	885.788391	359.309021	-44.978752	1001.089172	-553.559387	154.477997	908.323547	-539.198608	2.572524
307.226929	-107.021011	897.854065	409.794830	27.930483	904.632629	383.601990	-145.065323	506.487213	453.596039	33.433247	507.314911	483.323547	-136.461349	83.341072	519.903259	-16.375811	91.535385	312.113708	-231.749039	1414.903198	466.037415	55.729710	1410.777954	325.463409	-43.956871	1396.991089	323.773987	-68.884201	1703.844604	326.045990	-273.103851	1128.267212	536.141663	69.265511	1133.035889	216.920410	-198.699326	896.042969	425.959351	141.112991	885.593445	359.335419	-45.186710	1001.080688	-553.648315	154.372757	908.324524	-539.312134	2.511289
307.231262	-107.243614	897.862915	409.803711	27.735895	904.640625	383.619995	-145.185303	506.504089	453.645447	33.290600	507.349121	483.313812	-136.475342	83.334099	519.985901	-16.408346	91.552864	312.299011	-231.890823	1414.957275	466.108337	55.651669	1410.633545	325.629303	-44.147121	1396.934448	323.506958	-69.550346	1703.620361	326.313934	-273.335938	1128.349121	536.321106	68.959000	1132.884033	217.221146	-199.214844	896.057739	426.311249	140.736435	885.445801	359.336670	-45.389492	1001.089478	-553.740479	154.304932	908.348083	-539.435120	2.403817
307.251648	-107.436378	897.851868	409.852203	27.525442	904.649963	383.605255	-145.302170	506.485199	453.760010	33.190479	507.376770	483.319946	-136.482162	83.303482	520.008484	-16.417578	91.525551	312.447998	-232.040329	1414.994263	466.173950	55.608929	1410.483276	325.778107	-44.340336	1396.858398	322.994568	-69.987740	1703.556152	326.568848	-273.654724	1128.439575	536.401123	68.637047	1132.719971	217.500031	-199.696823	896.106201	426.445984	140.648972	885.197998	359.352417	-45.592873	1001.088684	-553.820190	154.211182	908.342468	-539.547424	2.314528
307.181213	-107.641762	897.864258	409.850220	27.297169	904.668457	383.580688	-145.375916	506.483826	453.773987	33.068192	507.361572	483.247162	-136.525925	83.278862	519.967285	-16.409445	91.528969	312.652435	-232.220108	1415.054565	466.209106	55.554382	1410.346313	325.919525	-44.497341	1396.796387	322.646179	-70.432091	1703.375732	326.833496	-274.103790	1128.516724	536.518494	68.322662	1132.538696	217.834564	-200.162735	896.069763	426.774231	140.430847	884.962891	359.314362	-45.814213	1001.103882	-553.896973	154.160645	908.337830	-539.644104	2.238451
307.147797	-107.838158	897.859497	409.884430	27.143877	904.675171	383.590363	-145.467682	506.474426	453.869843	32.987698	507.386841	483.245544	-136.500839	83.269684	519.987305	-16.415068	91.500710	312.820770	-232.375504	1415.065674	466.266785	55.526672	1410.201660	326.046783	-44.671410	1396.736206	322.301208	-70.851402	1703.182739	327.157440	-274.456726	1128.552490	536.716614	68.049492	1132.406250	218.151993	-200.685242	896.064392	427.239868	140.043610	884.769226	359.303955	-45.987923	1001.104980	-553.969788	154.092422	908.343628	-539.747925	2.163941
307.117157	-108.016495	897.854614	409.865631	27.009960	904.677429	383.632599	-145.573227	506.455780	453.931610	32.909382	507.395325	483.281982	-136.485962	83.243217	520.010559	-16.404259	91.510132	313.037994	-232.554138	1415.111572	466.280579	55.497559	1410.051025	326.170013	-44.832920	1396.644653	321.975128	-71.286980	1702.979614	327.464752	-274.734039	1128.577026	536.841492	67.761551	1132.206299	218.422653	-201.237686	896.038269	427.567017	139.966827	884.487000	359.268616	-46.139439	1001.104065	-554.037354	154.021500	908.348083	-539.845215	2.096419
307.105133	-108.182152	897.844055	409.826355	26.857979	904.671997	383.667023	-145.648819	506.437347	454.036255	32.794769	507.396698	483.300385	-136.507813	83.278671	520.089111	-16.424858	91.504875	313.242859	-232.751221	1415.161865	466.265839	55.510109	1409.861206	326.280792	-45.003487	1396.577271	321.640320	-71.693596	1702.780640	327.799713	-275.014343	1128.603760	536.931458	67.509102	1132.025513	218.748138	-201.724213	896.008911	427.779236	139.822906	884.244690	359.235626	-46.295753	1001.096252	-554.087646	153.984863	908.358887	-539.923279	2.049783
307.067993	-108.420052	897.831543	409.818146	26.642124	904.652527	383.710480	-145.768539	506.437805	454.218018	32.722515	507.431458	483.295746	-136.532394	83.278389	520.185974	-16.448402	91.512123	313.449463	-232.955124	1415.179932	466.243073	55.528603	1409.676147	326.387512	-45.197823	1396.484863	321.263885	-72.052010	1702.601929	328.070129	-275.175079	1128.644775	537.030212	67.255898	1131.826538	218.498108	-203.279572	895.996094	428.243103	139.591049	883.985596	359.219513	-46.521732	1001.080261	-554.158569	153.889511	908.355286	-540.029541	1.979118
307.109375	-108.647324	897.822998	409.809814	26.430216	904.628418	383.774323	-145.885696	506.418304	454.303253	32.648026	507.437317	483.279633	-136.505722	83.254799	520.234009	-16.468227	91.525826	313.615936	-233.120941	1415.227295	466.193512	55.568371	1409.515869	326.488342	-45.413261	1396.425049	320.996429	-72.445160	1702.391846	328.404968	-275.517517	1128.728394	537.138855	66.992325	1131.695313	218.797440	-203.803528	896.036987	428.614044	139.361710	883.754456	359.241913	-46.733402	1001.064331	-554.220581	153.847443	908.360779	-540.130188	1.922700
307.155182	-108.924744	897.782715	409.810791	26.274256	904.590210	383.834869	-146.046646	506.410980	454.295959	32.619968	507.437286	483.276855	-136.524628	83.224846	520.265686	-16.488941	91.527817	313.805450	-233.291656	1415.279907	466.104095	55.592663	1409.334717	326.586853	-45.610561	1396.312500	320.760071	-72.793663	1702.177368	328.743225	-275.870667	1128.761719	537.266541	66.767563	1131.539185	219.144424	-204.267899	896.022583	428.981476	139.147156	883.500427	359.262207	-46.943924	1001.025452	-554.273132	153.762878	908.358643	-540.207153	1.882996
307.200745	-109.170067	897.768127	409.743073	26.115295	904.561035	383.913239	-146.186768	506.401520	454.250336	32.559940	507.426178	483.271790	-136.522812	83.203720	520.319641	-16.508343	91.537788	313.936951	-233.423981	1415.314087	465.958405	55.671864	1409.179810	326.658844	-45.794701	1396.200317	320.442566	-73.130096	1701.964600	329.092499	-276.195099	1128.809570	537.373718	66.557747	1131.415771	219.532761	-204.926254	895.943665	429.338043	138.942993	883.290222	359.271606	-47.146591	1001.003357	-554.331848	153.713028	908.374329	-540.298096	1.822716
307.289246	-109.384819	897.731812	409.691071	25.993229	904.524780	383.976410	-146.293457	506.390228	454.264648	32.553986	507.418427	483.253693	-136.522583	83.192314	520.339478	-16.497442	91.535995	314.168030	-233.625412	1415.305664	465.868530	55.687222	1409.021606	326.756683	-46.002769	1396.089600	320.292419	-73.512337	1701.655640	329.525421	-276.589966	1128.856079	537.480774	66.387245	1131.292847	219.899185	-205.504150	895.920715	429.731476	138.747772	883.047241	359.295319	-47.314552	1000.967102	-554.384216	153.638794	908.383118	-540.356812	1.767145
307.378418	-109.584900	897.707886	409.630890	25.899769	904.507507	384.013245	-146.402756	506.387726	454.190247	32.557854	507.418762	483.245178	-136.520584	83.183731	520.354675	-16.492981	91.537216	314.350128	-233.821503	1415.334595	465.746948	55.745937	1408.901855	326.841492	-46.214886	1396.000732	319.984039	-74.018555	1701.450195	329.943451	-276.966675	1128.892212	537.558350	66.239983	1131.176758	220.262802	-205.923676	895.959167	430.131744	138.570053	882.794434	359.329132	-47.475456	1000.945496	-554.434204	153.596405	908.397034	-540.432617	1.695587
307.478394	-109.831963	897.693787	409.592804	25.722712	904.470093	384.038147	-146.501480	506.399475	454.119507	32.544201	507.406738	483.244476	-136.457413	83.142654	520.348755	-16.503422	91.540314	314.548157	-233.967331	1415.369263	465.609924	55.791309	1408.799438	326.933868	-46.431034	1395.889160	319.724091	-74.333221	1701.230713	330.404053	-277.499146	1128.982544	537.618469	66.078041	1131.090942	221.303955	-205.675201	895.908569	430.524902	138.417816	882.583862	359.382538	-47.683475	1000.919800	-554.498108	153.540253	908.408936	-540.515259	1.658275
307.617035	-110.099899	897.664673	409.551178	25.574217	904.439270	384.199951	-146.596664	506.451813	454.086121	32.589542	507.430573	483.260101	-136.436920	83.130104	520.394592	-16.515253	91.599121	314.764709	-234.127548	1415.413574	465.466797	55.850193	1408.691895	327.016846	-46.634148	1395.797119	319.461731	-74.615501	1701.033691	330.787354	-277.895325	1129.070190	537.692444	65.958534	1131.042603	221.664749	-206.052307	895.996582	430.956909	138.135025	882.443298	359.455811	-47.902927	1000.888977	-554.521912	153.469223	908.429504	-540.578064	1.620460
307.712433	-110.373238	897.664978	409.504944	25.428049	904.409729	384.144501	-146.728851	506.390656	454.020386	32.598980	507.428009	483.210449	-136.444473	83.102707	520.426697	-16.518845	91.621170	314.951874	-234.279846	1415.473633	465.325653	55.908791	1408.599609	327.104279	-46.839508	1395.722778	319.198486	-74.855637	1700.856201	331.117004	-278.154785	1129.127930	537.738403	65.826050	1130.996704	221.692596	-207.905838	895.805908	431.350677	138.043030	882.234070	359.520386	-48.114479	1000.873901	-554.568909	153.427963	908.447144	-540.631714	1.558428
307.868195	-110.560905	897.653442	409.467560	25.350039	904.409363	384.172699	-146.799271	506.399170	453.827271	32.645992	507.386627	483.202362	-136.400192	83.105019	520.360535	-16.500887	91.604263	315.151031	-234.408203	1415.541016	465.142609	56.051544	1408.512085	327.184662	-47.010651	1395.646362	319.032318	-75.028526	1700.607422	331.626709	-278.785370	1129.259155	537.759277	65.694405	1130.955444	222.787689	-207.768631	895.684570	431.789063	137.944656	882.045593	359.597412	-48.262966	1000.866882	-554.621887	153.383926	908.460754	-540.694275	1.503443
308.003998	-110.782135	897.655701	409.377655	25.234949	904.369812	384.243439	-146.869354	506.383423	453.680634	32.701019	507.393768	483.183899	-136.427658	83.092949	520.377136	-16.492731	91.627357	315.355927	-234.591690	1415.599854	465.013153	56.109722	1408.441162	327.271820	-47.252258	1395.572266	318.702087	-75.317490	1700.495239	331.967163	-278.968536	1129.287720	537.776978	65.560555	1130.901245	222.734268	-209.305115	895.656494	432.242065	137.955429	881.792603	359.664001	-48.426983	1000.848083	-554.675659	153.315567	908.467468	-540.771667	1.472896
308.159302	-111.057907	897.654541	409.348755	25.107452	904.342407	384.302948	-146.963806	506.378906	453.586792	32.750645	507.325317	483.176086	-136.416733	83.091446	520.377930	-16.482000	91.641670	315.565338	-234.752243	1415.661377	464.834473	56.185635	1408.380127	327.347839	-47.454292	1395.511841	318.446838	-75.522888	1700.346558	332.497375	-279.573303	1129.402466	537.824158	65.482979	1130.887451	223.747681	-208.957428	895.715881	432.698822	137.829178	881.612671	359.765411	-48.630276	1000.833313	-554.706848	153.265717	908.473694	-540.858521	1.409305
308.321930	-111.348930	897.635437	409.324829	25.020247	904.321960	384.423981	-147.117188	506.398468	453.500702	32.822315	507.326599	483.200134	-136.440720	83.063889	520.430115	-16.477928	91.670242	315.779602	-234.949188	1415.715942	464.695068	56.266838	1408.349243	327.430542	-47.635071	1395.475098	318.252441	-75.728935	1700.192261	332.938110	-280.032776	1129.488770	537.849670	65.379890	1130.868286	224.316147	-209.562607	895.708801	433.152710	137.760101	881.425293	359.874451	-48.837887	1000.812073	-554.748779	153.219849	908.494202	-540.907837	1.326096
308.485413	-111.581505	897.632751	409.281647	24.935249	904.312195	384.495819	-147.204285	506.394348	453.389618	32.884041	507.285034	483.215485	-136.428787	83.062248	520.354004	-16.464954	91.685287	316.031250	-235.116516	1415.825928	464.546631	56.338989	1408.324341	327.490173	-47.852821	1395.457031	318.026123	-75.913948	1700.070068	333.407074	-280.405487	1129.590576	537.895447	65.307434	1130.871460	224.884445	-210.285370	895.664673	433.611542	137.666626	881.284729	359.969177	-49.009266	1000.804749	-554.774841	153.138016	908.492188	-540.950500	1.264080
308.646667	-111.789986	897.634766	409.221069	24.848545	904.296631	384.554779	-147.275101	506.400391	453.337402	32.939117	507.279999	483.244110	-136.409103	83.074905	520.414001	-16.484957	91.734756	316.232391	-235.288071	1415.888184	464.386902	56.422928	1408.332275	327.580872	-48.076275	1395.429565	317.840424	-76.088249	1699.961914	333.895264	-280.778900	1129.732788	537.962524	65.239586	1130.912964	225.484421	-210.980057	895.655090	434.100677	137.541718	881.187683	360.062897	-49.169044	1000.796814	-554.777222	153.065735	908.512268	-540.981812	1.207805
308.744720	-112.068344	897.674744	409.135620	24.789843	904.314148	384.613434	-147.306900	506.390808	454.017883	32.924648	507.372467	483.246155	-136.430679	83.052612	520.792908	-16.535841	91.835068	316.420898	-235.433929	1416.021606	464.192169	56.533512	1408.347778	327.628235	-48.261936	1395.414551	317.667236	-76.245667	1699.848389	334.295532	-280.978821	1129.826782	538.008789	65.193512	1130.953735	225.501480	-212.744736	895.672791	434.580933	137.453400	881.037598	360.126587	-49.352581	1000.824036	-554.817139	152.996384	908.528442	-541.046814	1.166961
308.904816	-112.350998	897.670105	409.089752	24.720619	904.315613	384.726257	-147.387726	506.427917	453.330597	32.971497	507.297668	483.255859	-136.370819	83.047073	520.484863	-16.499773	91.791611	316.675629	-235.614868	1416.137939	464.009155	56.630074	1408.381714	327.707001	-48.491817	1395.420166	317.585144	-76.340065	1699.673584	334.826050	-281.318451	1129.989258	538.078552	65.183861	1131.016235	226.095016	-213.486816	895.653687	435.028809	137.404114	880.959106	360.221619	-49.549908	1000.820801	-554.835022	152.957092	908.546143	-541.088684	1.088002
309.057556	-112.592049	897.662170	409.017395	24.662592	904.313660	384.806000	-147.438934	506.438782	453.991638	32.945953	507.375946	483.223419	-136.359741	83.025726	520.858887	-16.541483	91.891182	316.904968	-235.796280	1416.246094	463.790405	56.727077	1408.405396	327.763672	-48.680336	1395.406250	317.372589	-76.546631	1699.646729	335.392792	-281.633362	1130.141846	538.161682	65.181908	1131.075317	226.803772	-214.261169	895.563843	435.475922	137.316177	880.877991	360.291473	-49.715706	1000.814514	-554.836792	152.904816	908.559448	-541.083923	0.934477
309.223999	-112.808586	897.659790	408.967529	24.560179	904.314026	384.910919	-147.495316	506.418610	453.987885	32.954170	507.386932	483.258057	-136.315842	83.012100	520.898071	-16.551220	91.916092	317.097809	-235.959961	1416.325928	463.533997	56.865604	1408.463135	327.827484	-48.859406	1395.407471	317.239807	-76.701981	1699.549805	336.018738	-282.263489	1130.326294	538.246765	65.172539	1131.167358	228.031799	-213.921906	895.627930	435.927124	137.240417	880.838623	360.359833	-49.877724	1000.813232	-554.843872	152.842300	908.584229	-541.110840	0.867715
309.366882	-112.973778	897.648376	408.910736	24.520012	904.320313	385.004395	-147.560898	506.432800	453.968353	32.961937	507.409271	483.259583	-136.289200	83.007607	520.953491	-16.548679	91.931931	317.258240	-236.092560	1416.365601	463.265930	56.994251	1408.505371	327.841888	-49.007389	1395.385376	317.141205	-76.847000	1699.447510	336.457733	-282.414368	1130.444702	538.357117	65.233566	1131.260986	228.091156	-215.660309	895.570801	436.345245	137.191849	880.790894	360.412781	-49.993313	1000.809814	-554.876221	152.810989	908.609924	-541.172180	0.809371
309.520264	-113.200768	897.637329	408.870728	24.439196	904.337769	385.128387	-147.705399	506.445923	453.925629	32.969589	507.393066	483.236847	-136.325012	82.980766	520.941162	-16.541058	91.939095	317.488831	-236.255127	1416.470703	463.034637	57.072842	1408.585938	327.882568	-49.208885	1395.383545	317.075439	-77.013527	1699.372070	336.974365	-282.768341	1130.547241	538.515015	65.284203	1131.385864	228.812012	-216.543655	895.493408	436.760651	137.029266	880.812256	360.470795	-50.160873	1000.812195	-554.889648	152.711349	908.621948	-541.160034	0.695988
309.672333	-113.426994	897.646667	408.845490	24.349586	904.340820	385.235321	-147.753571	506.440582	453.875458	32.927708	507.406372	483.246918	-136.292206	82.966034	520.932251	-16.553112	91.941780	317.690125	-236.390457	1416.592285	462.749084	57.177620	1408.627441	327.886200	-49.367870	1395.390991	317.018829	-77.170013	1699.302979	337.568329	-283.121521	1130.638916	538.614685	65.311035	1131.483765	229.515396	-217.165039	895.451843	437.170685	137.024979	880.797852	360.547852	-50.316650	1000.818359	-554.877014	152.645462	908.668152	-541.136963	0.588576
309.842804	-113.643120	897.638855	408.835999	24.284218	904.359924	385.304016	-147.803177	506.445496	453.858704	32.921673	507.427002	483.241364	-136.299179	82.941811	520.971313	-16.552967	91.953072	317.909241	-236.558548	1416.637085	462.484650	57.254993	1408.676270	327.889160	-49.581795	1395.378052	316.975983	-77.332054	1699.239014	338.111145	-283.496613	1130.785889	538.738403	65.396576	1131.598389	230.183990	-217.929459	895.419983	437.588623	137.091949	880.730591	360.621185	-50.463730	1000.823730	-554.899048	152.634171	908.694702	-541.180725	0.586106
309.981049	-113.834709	897.667786	408.809448	24.174147	904.362244	385.376312	-147.834381	506.446014	453.863678	32.922115	507.423676	483.284241	-136.305817	82.953964	521.025879	-16.562037	91.963196	318.098145	-236.690903	1416.675903	462.217407	57.358154	1408.728394	327.860809	-49.742584	1395.383423	316.953674	-77.491913	1699.197510	338.673462	-283.873260	1130.907715	538.887146	65.462463	1131.732910	230.985382	-218.740189	895.270020	438.021118	137.089493	880.728516	360.685699	-50.596661	1000.840271	-554.915588	152.604660	908.721741	-541.220825	0.542036
310.154541	-113.960564	897.677063	408.795197	24.119423	904.372498	385.442902	-147.839264	506.438660	453.847992	32.889805	507.416656	483.265381	-136.246094	82.921967	521.043640	-16.561548	91.970268	318.308563	-236.845779	1416.757935	461.958923	57.439632	1408.769653	327.833008	-49.893364	1395.379395	316.954681	-77.645638	1699.166870	339.232788	-284.168030	1131.032715	538.979675	65.517052	1131.842041	231.652512	-219.465103	895.229248	438.423523	137.099884	880.700378	360.781799	-50.694633	1000.849365	-554.945557	152.560593	908.746582	-541.273132	0.502924
310.270264	-114.169159	897.698975	408.783569	24.028364	904.369385	385.458282	-147.875549	506.423157	453.833008	32.883247	507.404755	483.284424	-136.267059	82.936852	521.065796	-16.565399	91.988945	318.467285	-237.000641	1416.832031	461.759064	57.525517	1408.788452	327.803894	-50.015850	1395.379761	316.955353	-77.807098	1699.145752	339.761353	-284.525452	1131.104492	539.102905	65.598312	1131.956665	232.327896	-220.162643	895.194763	438.779999	137.152512	880.673584	360.846802	-50.829540	1000.859497	-555.002502	152.508087	908.756531	-541.330872	0.452507
310.438507	-114.357521	897.702087	408.815796	23.946774	904.361816	385.513733	-147.871216	506.425110	454.163788	32.839119	507.442993	483.254181	-136.274536	82.925529	521.249817	-16.595764	92.016129	318.649170	-237.111832	1416.886963	461.550690	57.605515	1408.826782	327.775208	-50.145123	1395.364258	316.964813	-77.968338	1699.129761	340.341888	-284.876373	1131.220337	539.204529	65.683739	1132.037231	233.076538	-220.981522	895.075745	439.144745	137.086502	880.716736	360.954376	-50.956310	1000.857605	-555.033203	152.496140	908.785828	-541.400574	0.471366
310.571289	-114.546715	897.718628	408.826569	23.877449	904.377197	385.521362	-147.867004	506.419495	454.455872	32.817017	507.469391	483.257263	-136.267609	82.914177	521.421875	-16.630438	92.057823	318.802368	-237.264526	1416.941284	461.345062	57.690582	1408.866211	327.743378	-50.283051	1395.346558	317.015167	-78.041321	1699.110352	340.929688	-285.243805	1131.337158	539.263611	65.761185	1132.106689	233.814514	-221.706894	895.000000	439.471954	137.254501	880.620483	361.037933	-51.086952	1000.873352	-555.062378	152.471558	908.818726	-541.443054	0.424167
310.703369	-114.761711	897.734863	408.855927	23.762093	904.378357	385.572205	-147.877914	506.399567	454.182770	32.773823	507.424133	483.224304	-136.240128	82.845398	521.430969	-16.629745	92.078262	318.997986	-237.408340	1416.968872	461.188538	57.744682	1408.900757	327.743317	-50.444901	1395.327637	317.052612	-78.268921	1699.106567	341.480347	-285.471069	1131.392700	539.332825	65.828979	1132.157715	234.557373	-222.480621	894.923706	439.809235	137.291794	880.613159	361.127960	-51.242771	1000.882446	-555.118530	152.438019	908.836975	-541.498657	0.408765
310.841675	-114.948975	897.721863	408.869629	23.654299	904.359985	385.661652	-147.989578	506.392456	454.487366	32.748615	507.464569	483.284698	-136.259796	82.846748	521.594666	-16.670225	92.095993	319.170563	-237.524979	1417.007568	461.004272	57.813175	1408.947388	327.729462	-50.571167	1395.331421	317.123108	-78.423088	1699.086060	342.022736	-285.822571	1131.546265	539.422729	65.947197	1132.239746	235.381454	-223.307388	894.774902	440.126709	137.338913	880.603699	361.205383	-51.382935	1000.867188	-555.141296	152.390320	908.861450	-541.550720	0.390630
311.012329	-115.120071	897.721863	408.925995	23.523241	904.358459	385.704651	-148.083054	506.391174	454.554504	32.718262	507.472992	483.278625	-136.256058	82.844040	521.502441	-16.663021	92.107674	319.301941	-237.664520	1417.036499	460.797638	57.876171	1409.002075	327.712616	-50.724991	1395.318359	317.174652	-78.544983	1699.091309	342.564148	-286.151672	1131.667114	539.472412	66.048340	1132.350342	236.090118	-223.936920	894.700256	440.428528	137.387863	880.593689	361.302765	-51.518772	1000.867493	-555.168152	152.366943	908.896301	-541.586548	0.369747
311.174469	-115.267731	897.707092	408.978851	23.414776	904.354858	385.781799	-148.208633	506.403625	454.536499	32.727692	507.457397	483.293915	-136.347626	82.840149	521.487122	-16.655750	92.093285	319.409790	-237.774216	1417.083496	460.616119	57.934322	1409.068481	327.703247	-50.864002	1395.313599	317.255249	-78.702484	1699.044434	343.109406	-286.425812	1131.749146	539.512024	66.173981	1132.451172	236.820801	-224.643188	894.616943	440.694855	137.460938	880.567871	361.403320	-51.647350	1000.858337	-555.172546	152.327179	908.921997	-541.610352	0.308666
311.323730	-115.431175	897.698059	409.007599	23.300631	904.343506	385.806091	-148.225067	506.384094	454.461609	32.703182	507.433929	483.292969	-136.347748	82.839241	521.472717	-16.628342	92.103409	319.500397	-237.896072	1417.142944	460.438721	57.963436	1409.115234	327.694458	-51.002983	1395.319946	317.324463	-78.884613	1699.010498	343.644043	-286.668945	1131.872437	539.539368	66.296272	1132.553101	237.611450	-225.316711	894.485901	440.956299	137.541824	880.556763	361.483673	-51.775230	1000.848938	-555.225769	152.268356	908.948730	-541.688293	0.317550
311.447754	-115.627594	897.693909	409.068695	23.166035	904.343445	385.884430	-148.276031	506.369568	454.429626	32.705559	507.431732	483.279388	-136.389511	82.822685	521.497498	-16.630909	92.108521	319.588654	-237.995697	1417.222290	460.260315	58.004131	1409.154541	327.700714	-51.120735	1395.301392	317.383057	-79.089531	1698.982910	344.158020	-286.957733	1132.007568	539.559265	66.417931	1132.643799	238.334686	-226.026306	894.403442	441.222412	137.603149	880.546143	361.566559	-51.933765	1000.847351	-555.267395	152.209778	908.956970	-541.725525	0.240778
311.604309	-115.811913	897.665100	409.159515	23.035601	904.322632	385.923370	-148.317856	506.347839	454.398224	32.726921	507.392761	483.289917	-136.413940	82.824318	521.504211	-16.633261	92.116699	319.652283	-238.079620	1417.281982	460.115845	58.048653	1409.196045	327.677795	-51.231163	1395.268311	317.417419	-79.275024	1698.977051	344.658875	-287.278320	1132.153687	539.581360	66.579414	1132.723267	239.115112	-226.734604	894.309143	441.465393	137.686203	880.506226	361.676147	-52.084175	1000.823120	-555.302612	152.165482	908.974365	-541.764954	0.207293
311.740265	-115.999657	897.655640	409.229095	22.869905	904.313110	385.975586	-148.411499	506.365509	454.280670	32.723576	507.351776	483.304443	-136.455246	82.818977	521.476440	-16.611277	92.122475	319.692444	-238.180786	1417.337158	459.976410	58.082088	1409.226196	327.687012	-51.339012	1395.241577	317.485107	-79.500137	1698.937256	345.141815	-287.548401	1132.250854	539.603638	66.742516	1132.795776	239.850342	-227.387177	894.245850	441.672577	137.736603	880.495117	361.779144	-52.259468	1000.813721	-555.337585	152.119751	909.007080	-541.832947	0.175070
311.880585	-116.156464	897.642883	409.308472	22.736282	904.303223	386.002258	-148.445679	506.350220	454.187744	32.788857	507.343170	483.319031	-136.429840	82.811272	521.520203	-16.623508	92.178650	319.743927	-238.232132	1417.414429	459.844574	58.121204	1409.256470	327.696716	-51.430454	1395.232300	317.534576	-79.711525	1698.907104	345.628723	-287.818329	1132.382935	539.648254	66.911774	1132.874512	240.637436	-228.068909	894.155212	441.851471	137.802200	880.478760	361.889252	-52.405403	1000.802368	-555.357178	152.044022	909.017883	-541.889709	0.119381
312.002380	-116.296890	897.644165	409.364746	22.568434	904.284912	386.032043	-148.498764	506.319855	454.044617	32.844734	507.308960	483.307861	-136.451508	82.794220	521.496948	-16.628180	92.192894	319.793152	-238.300751	1417.463379	459.718811	58.146683	1409.270264	327.714630	-51.508793	1395.216675	317.573486	-79.919312	1698.872314	346.081879	-288.062531	1132.532837	539.663879	67.074173	1132.890503	241.342041	-228.690292	894.114807	442.006531	137.871475	880.442017	361.980103	-52.547264	1000.794495	-555.411560	151.992279	909.030151	-541.955566	0.075286
312.136566	-116.447899	897.645081	409.426971	22.415064	904.272766	386.125763	-148.570496	506.335876	453.925262	32.908394	507.285767	483.290039	-136.469177	82.803406	521.486389	-16.620945	92.228012	319.832184	-238.350861	1417.552124	459.608673	58.197178	1409.264526	327.735352	-51.592251	1395.187256	317.603699	-80.133736	1698.823730	346.538025	-288.333099	1132.685669	539.720398	67.241188	1132.913818	242.143936	-229.438446	893.967041	442.134338	137.926041	880.400391	362.091339	-52.698666	1000.788757	-555.443359	151.921722	909.042114	-542.031982	0.017144
312.234985	-116.638664	897.664856	409.494843	22.223776	904.268555	386.185944	-148.628479	506.348999	453.775696	32.969158	507.247620	483.291199	-136.456009	82.808647	521.470581	-16.622490	92.267616	319.884094	-238.391815	1417.627686	459.499207	58.256405	1409.257446	327.767151	-51.677517	1395.174683	317.654572	-80.386826	1698.750366	346.965546	-288.601074	1132.863525	539.762207	67.415695	1132.929443	242.822113	-229.952805	893.940735	442.203583	138.013809	880.367310	362.187225	-52.881100	1000.796875	-555.482178	151.801743	909.071045	-542.074768	-0.046185
312.366089	-116.791969	897.682678	409.558777	22.085091	904.268982	386.255798	-148.738983	506.353363	453.627350	33.013287	507.197968	483.318085	-136.421295	82.812019	521.536133	-16.620831	92.319328	319.933746	-238.475967	1417.675049	459.420013	58.288097	1409.239868	327.801117	-51.744492	1395.155029	317.667358	-80.599617	1698.682861	347.373871	-288.841522	1133.027344	539.797119	67.561150	1132.924561	243.542938	-230.600967	893.876465	442.268616	138.073929	880.327576	362.316498	-53.035515	1000.805054	-555.532288	151.717453	909.082703	-542.156738	-0.136002
312.477295	-116.962364	897.670715	409.605957	21.944654	904.255554	386.298767	-148.846725	506.326813	453.501648	33.048817	507.194550	483.286987	-136.463608	82.752800	521.504028	-16.613232	92.367020	319.983307	-238.534546	1417.727051	459.333649	58.322853	1409.215332	327.843597	-51.824432	1395.126587	317.667877	-80.815712	1698.606567	347.778320	-289.112946	1133.167847	539.849609	67.713768	1132.906738	244.287537	-231.312210	893.723633	442.304382	138.121811	880.290649	362.411835	-53.199318	1000.791687	-555.548706	151.637650	909.091431	-542.208008	-0.172237
312.572144	-117.176369	897.695984	409.654816	21.782999	904.256592	386.358154	-148.965347	506.335510	453.382263	33.104023	507.194702	483.298309	-136.450974	82.755783	521.516296	-16.616907	92.400864	320.011383	-238.583817	1417.782349	459.266113	58.381493	1409.201904	327.893585	-51.914055	1395.104492	317.654480	-81.014740	1698.520874	348.158569	-289.302368	1133.243896	539.914612	67.850410	1132.895996	244.873596	-231.733658	893.717834	442.315308	138.180984	880.253235	362.516205	-53.389809	1000.804260	-555.601746	151.564224	909.115845	-542.290894	-0.253941
312.659332	-117.361877	897.699768	409.703888	21.622381	904.254944	386.541534	-149.016052	506.371643	453.239746	33.123749	507.181274	483.335266	-136.490555	82.713547	521.481506	-16.639591	92.436775	320.060577	-238.642868	1417.859619	459.204407	58.407284	1409.180176	327.942322	-52.010769	1395.115967	317.641968	-81.230209	1698.444580	348.548553	-289.522430	1133.354126	539.972473	67.964592	1132.895020	245.503189	-232.312576	893.649902	442.303009	138.209030	880.240234	362.613861	-53.578125	1000.804016	-555.622192	151.458527	909.126343	-542.341125	-0.314260
312.775818	-117.527367	897.698425	409.764679	21.499678	904.255188	386.430847	-149.147629	506.299683	453.155670	33.118637	507.157593	483.307556	-136.444931	82.717812	521.405273	-16.619400	92.446724	320.105804	-238.706573	1417.950562	459.147308	58.430080	1409.162598	328.020599	-52.089264	1395.095459	317.615387	-81.435089	1698.360229	348.907196	-289.757721	1133.468506	540.000427	68.103348	1132.845215	246.138245	-232.869308	893.606567	442.279480	138.231827	880.213684	362.716431	-53.730713	1000.802795	-555.693420	151.388138	909.147949	-542.439392	-0.410218
312.906891	-117.687172	897.676575	409.845184	21.356661	904.246460	386.447662	-149.238586	506.264313	453.111725	33.128803	507.147156	483.291809	-136.472916	82.719910	521.400818	-16.614664	92.459427	320.110901	-238.762466	1418.009766	459.098694	58.452282	1409.147339	328.069061	-52.195705	1395.097046	317.567291	-81.636253	1698.288330	349.391266	-290.205475	1133.641968	540.035095	68.218704	1132.835815	247.381592	-232.161194	893.544739	442.217529	138.261414	880.211792	362.828400	-53.894604	1000.786682	-555.714233	151.307053	909.170227	-542.497925	-0.447565
313.006012	-117.846313	897.684326	409.869751	21.187063	904.239807	386.441711	-149.313644	506.248474	452.958405	33.151333	507.124115	483.254669	-136.518463	82.702438	521.408325	-16.591848	92.505791	320.141632	-238.831772	1418.076538	459.034882	58.458344	1409.159790	328.131165	-52.276894	1395.080688	317.500519	-81.831711	1698.200928	349.755157	-290.416504	1133.786987	540.071045	68.330627	1132.835327	247.996689	-232.623047	893.503479	442.165558	138.252975	880.199280	362.916565	-54.066601	1000.786438	-555.933044	151.080414	909.192200	-542.605957	-0.579898
313.141968	-118.029724	897.677002	409.953461	21.008884	904.215759	386.475006	-149.454117	506.248688	452.940521	33.134865	507.140472	483.266846	-136.531998	82.709686	521.435242	-16.598129	92.548225	320.193695	-238.891357	1418.171875	458.995148	58.465164	1409.172852	328.181732	-52.360088	1395.077271	317.441162	-82.005836	1698.144653	350.113220	-290.622589	1133.929688	540.111694	68.431587	1132.859131	248.579620	-233.096832	893.512390	442.112793	138.229721	880.215088	363.032959	-54.239147	1000.771118	-555.819824	151.114273	909.193848	-542.650330	-0.638259
313.276642	-118.223511	897.665588	410.033386	20.840403	904.212708	386.475464	-149.531143	506.209778	452.884369	33.128975	507.135895	483.246033	-136.541306	82.681213	521.417786	-16.577728	92.573120	320.265717	-238.945145	1418.242065	458.970276	58.470493	1409.195679	328.260651	-52.468834	1395.080444	317.463257	-82.103745	1698.018311	350.350342	-290.598602	1133.999756	540.149719	68.531639	1132.877808	248.589661	-234.745972	893.440002	442.057495	138.184509	880.229492	363.148010	-54.430061	1000.763184	-555.860657	151.035934	909.219421	-542.730896	-0.762278
313.407166	-118.447014	897.666565	410.106964	20.672066	904.209534	386.490051	-149.641159	506.199066	452.653717	33.117123	507.121155	483.273041	-136.556229	82.707764	521.285645	-16.561985	92.567848	320.338898	-239.023209	1418.322632	458.916382	58.454781	1409.239868	328.306519	-52.555653	1395.083618	317.392517	-82.260353	1697.954590	350.783661	-290.992828	1134.199829	540.151184	68.602829	1132.916748	249.589554	-233.981277	893.515442	441.981201	138.134399	880.273499	363.270142	-54.634033	1000.761353	-555.884766	150.917618	909.231812	-542.781799	-0.859482
313.527496	-118.682007	897.690186	410.186005	20.500935	904.223877	386.497192	-149.728241	506.207886	452.613495	33.061489	507.108490	483.253632	-136.552383	82.668243	521.310913	-16.571093	92.616188	320.427002	-239.104538	1418.397827	458.874481	58.441982	1409.279297	328.369080	-52.644253	1395.094727	317.333862	-82.388870	1697.906372	351.110046	-291.153503	1134.346802	540.161743	68.631927	1132.950928	250.125473	-234.456772	893.476807	441.907104	138.069092	880.325378	363.386108	-54.838650	1000.779968	-555.911194	150.823029	909.257813	-542.831543	-0.954084
313.641266	-118.894157	897.705078	410.227386	20.357267	904.233948	386.530731	-149.826096	506.203003	452.558655	33.012634	507.130707	483.253510	-136.592957	82.675743	521.278564	-16.570675	92.618011	320.548096	-239.202301	1418.486816	458.829987	58.417652	1409.329224	328.413879	-52.755249	1395.131226	317.169739	-82.594391	1697.923340	351.327057	-291.013306	1134.382202	540.196594	68.661644	1133.008667	249.879761	-235.846405	893.559082	441.813141	138.003586	880.390442	363.486206	-55.025051	1000.791626	-555.969482	150.676605	909.269104	-542.908630	-1.077376
313.758942	-119.071693	897.720032	410.295746	20.225212	904.262268	386.547119	-149.892883	506.174255	452.834229	32.962730	507.192841	483.262482	-136.575760	82.683754	521.406494	-16.562263	92.662575	320.673981	-239.311310	1418.569580	458.773010	58.388779	1409.380493	328.445526	-52.878170	1395.154297	317.198547	-82.648918	1697.804932	351.644562	-291.158966	1134.488281	540.157532	68.632790	1133.059326	250.254303	-236.165588	893.609924	441.703186	137.927200	880.455505	363.581696	-55.188698	1000.812683	-556.027405	150.564743	909.287109	-542.955505	-1.170817
313.874054	-119.249008	897.748718	410.336884	20.018196	904.276917	386.588104	-150.002594	506.179810	452.866760	32.883324	507.186584	483.272339	-136.596573	82.688034	521.373535	-16.566221	92.694740	320.759583	-239.456467	1418.646362	458.692383	58.365211	1409.438599	328.471130	-53.000916	1395.179321	317.032471	-82.855240	1697.819580	351.932922	-291.334747	1134.588135	540.142517	68.600578	1133.118164	250.623642	-236.447952	893.608826	441.568939	137.837692	880.544922	363.664764	-55.374641	1000.834656	-556.063599	150.434525	909.305725	-543.002502	-1.274862
313.979492	-119.452652	897.778870	410.389618	19.817604	904.305054	386.618042	-150.052505	506.167053	452.924042	32.785522	507.204224	483.249329	-136.558273	82.684395	521.358948	-16.560066	92.715149	320.894165	-239.608627	1418.717285	458.619141	58.349285	1409.509766	328.487915	-53.163551	1395.215942	316.958801	-82.984619	1697.751343	352.195282	-291.484039	1134.667358	540.104675	68.532501	1133.179321	250.922455	-236.754486	893.646729	441.447144	137.719666	880.634644	363.762054	-55.587185	1000.862915	-556.133728	150.291336	909.315247	-543.041260	-1.415492
314.097809	-119.685608	897.808533	410.467438	19.647772	904.338745	386.702545	-150.143311	506.194855	453.010284	32.656223	507.242065	483.231262	-136.570908	82.653847	521.396912	-16.573233	92.714333	321.004303	-239.777817	1418.794556	458.519318	58.330204	1409.579224	328.506409	-53.329262	1395.251953	316.905609	-83.094917	1697.686401	352.454865	-291.640869	1134.763062	540.062195	68.464211	1133.243164	251.226685	-236.988541	893.706726	441.324097	137.587036	880.713318	363.862976	-55.790318	1000.894409	-556.170105	150.131073	909.331665	-543.059082	-1.567042
314.185272	-119.917610	897.840881	410.503967	19.429886	904.381165	386.807343	-150.288589	506.212402	453.091064	32.518269	507.264801	483.234955	-136.607407	82.643242	521.359558	-16.587482	92.716667	321.108459	-239.942093	1418.847778	458.408661	58.306438	1409.647827	328.520081	-53.503151	1395.286499	316.844177	-83.208534	1697.615967	352.694427	-291.799255	1134.869507	540.020935	68.373352	1133.300415	251.466156	-237.199112	893.771179	441.218750	137.444290	880.783936	363.927795	-56.023251	1000.931335	-556.240356	150.012466	909.346191	-543.091919	-1.629144
314.306305	-120.109428	897.855103	410.579651	19.256035	904.426086	386.873871	-150.384079	506.222534	453.204590	32.362644	507.291290	483.241455	-136.569199	82.639465	521.386047	-16.594744	92.723778	321.221985	-240.118378	1418.910400	458.291412	58.272522	1409.725586	328.517609	-53.685928	1395.316162	316.779297	-83.323448	1697.535767	352.903992	-291.963348	1134.943115	539.952881	68.284195	1133.380737	251.655624	-237.429718	893.834473	441.088959	137.293045	880.869568	364.009277	-56.215137	1000.960632	-556.275574	149.928375	909.375671	-543.109436	-1.750291
314.438629	-120.288849	897.884949	410.670258	19.101437	904.479797	386.962463	-150.454636	506.200195	453.320068	32.214951	507.314362	483.230621	-136.547211	82.600388	521.268311	-16.582699	92.674408	321.342712	-240.272949	1418.966187	458.159943	58.252533	1409.779663	328.515472	-53.870354	1395.355957	316.731537	-83.421661	1697.481201	353.091827	-292.129639	1135.000000	539.905396	68.187187	1133.464722	251.845337	-237.582062	893.932617	441.017700	137.134750	880.950378	364.113251	-56.392559	1001.001892	-556.335632	149.836639	909.391418	-543.130493	-1.852166
314.536102	-120.453362	897.914185	410.729065	18.932135	904.532104	387.018005	-150.587402	506.208832	453.384460	32.014732	507.346405	483.230988	-136.540710	82.601395	521.286011	-16.583099	92.659645	321.444885	-240.442261	1418.998047	458.013275	58.222424	1409.867554	328.520477	-54.033470	1395.366821	316.685608	-83.504158	1697.436279	353.261688	-292.274658	1135.080566	539.862244	68.071518	1133.585571	251.979965	-237.752731	894.003723	440.939453	136.951309	881.045532	364.191833	-56.575996	1001.041748	-556.364685	149.748627	909.419006	-543.128296	-1.935804
314.705933	-120.630592	897.901611	410.865234	18.709604	904.546143	387.122589	-150.712189	506.182343	453.507507	31.859766	507.379547	483.225616	-136.636108	82.580544	521.417114	-16.611267	92.687195	321.551086	-240.628555	1419.125854	457.826080	58.186153	1409.959717	328.512329	-54.214123	1395.380859	316.635529	-83.591270	1697.379272	353.400665	-292.458099	1135.149902	539.812866	67.979813	1133.661255	252.093719	-237.945236	894.080383	440.858704	136.770615	881.135986	364.315826	-56.776455	1001.042847	-556.407593	149.658707	909.446594	-543.113770	-2.046624
314.856476	-120.813133	897.927490	410.966217	18.514112	904.582031	387.204590	-150.860474	506.175201	453.569489	31.727411	507.406799	483.247070	-136.696335	82.589142	521.274170	-16.579334	92.641228	321.609741	-240.826233	1419.205811	457.631012	58.144966	1410.044189	328.480194	-54.407253	1395.409668	316.584045	-83.672440	1697.332275	353.504791	-292.671478	1135.229126	539.755737	67.858940	1133.765381	252.156296	-238.081146	894.188843	440.765808	136.556686	881.231934	364.438873	-56.970779	1001.073486	-556.458923	149.583450	909.480225	-543.120789	-2.115959
314.977631	-121.024429	897.936218	411.071259	18.302750	904.615601	387.293213	-150.987091	506.190643	453.626526	31.594589	507.452637	483.265900	-136.692993	82.594658	521.224609	-16.577173	92.618202	321.709290	-241.014099	1419.287109	457.448212	58.084908	1410.132202	328.453644	-54.618774	1395.428467	316.541931	-83.764603	1697.291016	353.604889	-292.910919	1135.292847	539.737061	67.737961	1133.876709	252.235886	-238.216476	894.299438	440.685150	136.313797	881.339661	364.535461	-57.188332	1001.094543	-556.484009	149.502533	909.494568	-543.100891	-2.215420
315.133118	-121.268013	897.945313	411.172546	18.076582	904.614868	387.372620	-151.121918	506.162445	453.655884	31.495825	507.469849	483.271515	-136.684509	82.568718	521.232239	-16.574062	92.627548	321.765198	-241.195099	1419.417480	457.255951	58.023228	1410.218750	328.432098	-54.832287	1395.462036	316.492615	-83.871300	1697.237793	353.700623	-293.098480	1135.393311	539.721313	67.640327	1134.007568	252.244003	-238.374741	894.401306	440.584015	136.067062	881.457764	364.663940	-57.414898	1001.099182	-556.516296	149.398239	909.513611	-543.052612	-2.278321
315.260193	-121.494743	897.961060	411.275269	17.886320	904.652832	387.445190	-151.251816	506.154663	453.755066	31.349186	507.507996	483.278076	-136.709564	82.556091	521.207703	-16.582619	92.621620	321.796509	-241.403030	1419.513550	457.062592	57.949875	1410.293091	328.415588	-55.063480	1395.477539	316.542084	-83.920074	1697.119263	353.775116	-293.300568	1135.476196	539.688904	67.530632	1134.110474	252.250443	-238.498856	894.528137	440.505676	135.853577	881.547974	364.763214	-57.626743	1001.126099	-556.538269	149.310959	909.537354	-543.008301	-2.377750
315.373230	-121.720795	897.978455	411.373474	17.689766	904.683228	387.467102	-151.390182	506.166748	453.797516	31.278858	507.559418	483.269836	-136.759186	82.544594	521.224121	-16.588873	92.618164	321.841095	-241.579056	1419.598511	456.899933	57.885971	1410.351318	328.414551	-55.314850	1395.487061	316.496704	-84.026611	1697.054321	353.810791	-293.503601	1135.542603	539.668091	67.412086	1134.214355	252.247589	-238.625839	894.648193	440.440063	135.638153	881.612549	364.878693	-57.852737	1001.148987	-556.556091	149.235550	909.553467	-542.962036	-2.449178
315.547119	-121.899223	897.989319	411.490814	17.496397	904.724976	387.549469	-151.544037	506.138062	453.770477	31.180832	507.574219	483.324982	-136.789627	82.564903	521.219727	-16.559855	92.606468	321.860016	-241.798080	1419.673462	456.744598	57.770161	1410.402588	328.404480	-55.532780	1395.499390	316.459351	-84.138695	1697.006348	353.864136	-293.701538	1135.646362	539.637695	67.290337	1134.287964	252.304291	-238.858444	894.705811	440.397614	135.411499	881.689575	365.013336	-58.053169	1001.174561	-556.600342	149.135300	909.552124	-542.934570	-2.520962
315.716644	-122.095955	898.001648	411.610962	17.250635	904.759644	387.579102	-151.638763	506.148682	453.789215	31.142145	507.589783	483.305847	-136.782883	82.533203	521.204163	-16.579351	92.626411	321.863617	-241.978470	1419.757446	456.579437	57.679821	1410.444458	328.399689	-55.750240	1395.495605	316.424927	-84.260368	1696.953979	353.875153	-293.858368	1135.741211	539.625061	67.186073	1134.387329	252.155167	-238.814392	894.919373	440.369202	135.194717	881.725098	365.154846	-58.289627	1001.197266	-556.633057	149.078293	909.572510	-542.908813	-2.616047
315.890167	-122.307671	898.021301	411.766754	17.028059	904.811340	387.645813	-151.745621	506.150787	453.812592	31.110769	507.592529	483.278259	-136.819901	82.522896	521.221313	-16.567030	92.653389	321.859314	-242.147980	1419.861572	456.427612	57.605328	1410.494019	328.386597	-55.990757	1395.484985	316.344208	-84.359291	1696.926880	353.835052	-294.129395	1135.831299	539.593079	67.070549	1134.460938	252.084473	-238.942490	895.058472	440.348206	134.942490	881.761353	365.321320	-58.531223	1001.231445	-556.678894	149.008484	909.586853	-542.851929	-2.670316
316.060547	-122.567780	898.030273	411.917938	16.824377	904.848328	387.701111	-151.863159	506.141510	453.776947	31.076647	507.604095	483.287384	-136.838333	82.526207	521.192688	-16.553040	92.668739	321.856049	-242.337952	1419.939209	456.286285	57.481094	1410.517944	328.375305	-56.204128	1395.501831	316.279144	-84.482300	1696.884888	353.798981	-294.332245	1135.908569	539.576050	66.947159	1134.530640	251.975739	-239.053848	895.184998	440.351715	134.715454	881.803040	365.484619	-58.782215	1001.253296	-556.681335	148.938721	909.610413	-542.793091	-2.686116
316.215729	-122.826790	898.039063	412.071686	16.604107	904.862305	387.794495	-152.004898	506.139221	453.787170	31.078758	507.609406	483.275696	-136.883057	82.516907	521.215576	-16.561758	92.692017	321.858429	-242.539291	1420.026733	456.139557	57.356369	1410.550415	328.359863	-56.424274	1395.501343	316.232758	-84.617973	1696.830811	353.748169	-294.564545	1135.985718	539.555115	66.785141	1134.567261	251.831879	-239.159927	895.331909	440.357819	134.470245	881.838684	365.649292	-59.030899	1001.263977	-556.700806	148.884354	909.624146	-542.727478	-2.718185
316.416290	-123.019402	898.041016	412.210815	16.407705	904.889221	387.864655	-152.145966	506.131042	453.311066	31.096943	507.559235	483.333282	-136.908188	82.538589	520.992188	-16.517645	92.657074	321.847992	-242.754532	1420.120972	455.979950	57.200340	1410.556885	328.342682	-56.637882	1395.495483	316.176941	-84.761566	1696.778076	353.664398	-294.799011	1136.057861	539.552734	66.575630	1134.617310	251.653305	-239.266754	895.484009	440.546082	134.206543	881.677734	365.842957	-59.259014	1001.276062	-556.698242	148.840637	909.642334	-542.651550	-2.775634
316.585785	-123.230736	898.035339	412.365723	16.199612	904.917236	387.935730	-152.282211	506.123535	453.201447	31.104866	507.553070	483.339081	-136.935349	82.545364	520.981506	-16.527155	92.711273	321.789886	-242.964539	1420.183960	455.861328	57.066292	1410.580811	328.322296	-56.865387	1395.470215	316.112488	-84.914528	1696.717041	353.570709	-294.972931	1136.119019	539.497986	66.385796	1134.630737	251.440262	-239.390259	895.599121	440.399506	134.014160	881.893616	366.007050	-59.493778	1001.285645	-556.733398	148.769730	909.656799	-542.574280	-2.827142
316.809814	-123.433113	898.024231	412.542664	15.962131	904.920532	387.998749	-152.415009	506.095215	453.173645	31.137547	507.554688	483.359528	-136.897293	82.506523	521.009399	-16.506149	92.735756	321.743744	-243.147614	1420.253784	455.740540	56.932526	1410.575684	328.300507	-57.065357	1395.448364	316.043121	-85.069862	1696.637573	353.462158	-295.267517	1136.153564	539.483459	66.177902	1134.663574	251.330154	-239.636963	895.634644	440.352722	133.826538	881.935486	366.226776	-59.738171	1001.280029	-556.738892	148.744949	909.663025	-542.486877	-2.842033
316.999115	-123.684715	898.025024	412.730469	15.714115	904.932312	388.061157	-152.591446	506.085114	453.133453	31.191153	507.540985	483.310150	-136.976486	82.484467	521.040283	-16.498192	92.796753	321.688751	-243.340302	1420.324219	455.644043	56.780056	1410.592041	328.273651	-57.277508	1395.412598	315.927612	-85.188736	1696.596436	353.298462	-295.549408	1136.196045	539.459595	65.912819	1134.697510	251.010437	-239.593262	895.854919	440.528961	133.595688	881.948486	366.433960	-60.008358	1001.284729	-556.724243	148.740570	909.686340	-542.382141	-2.833787
317.208618	-124.012527	898.015076	412.937439	15.413363	904.921509	388.145447	-152.771378	506.077209	453.007599	31.233227	507.517365	483.331177	-136.994385	82.456009	521.023315	-16.514427	92.819366	321.623138	-243.502686	1420.398315	455.547791	56.642094	1410.609375	328.246643	-57.514015	1395.372803	315.816711	-85.454346	1696.512329	353.140808	-295.832306	1136.220703	539.443970	65.646790	1134.731323	250.774429	-239.764694	895.960083	440.603668	133.406296	881.968323	366.657349	-60.331211	1001.273621	-556.750183	148.732010	909.699280	-542.324463	-2.873459
317.419830	-124.289352	898.000427	413.123627	15.167239	904.924622	388.213745	-152.961823	506.073395	453.395599	31.248123	507.537628	483.341461	-137.048706	82.473808	521.250916	-16.536976	92.921814	321.502930	-243.671402	1420.444458	455.436096	56.495621	1410.607666	328.229095	-57.718460	1395.326904	315.739380	-85.624275	1696.428955	352.943085	-296.132324	1136.275513	539.460327	65.380257	1134.798340	250.524582	-239.905914	896.068054	440.687683	133.199097	881.987122	366.868011	-60.611931	1001.266479	-556.736206	148.699554	909.712830	-542.225708	-2.865586
317.627716	-124.556221	897.988525	413.287689	14.894332	904.908875	388.290192	-153.085587	506.048065	452.684326	31.361712	507.459442	483.307800	-137.051163	82.436951	521.099121	-16.516996	92.952805	321.421143	-243.815155	1420.491699	455.335602	56.343609	1410.629028	328.211304	-57.921780	1395.286865	315.650269	-85.812935	1696.329834	352.840424	-296.628906	1136.375610	539.491028	65.119766	1134.841797	250.856583	-238.968124	896.183533	440.785339	132.972046	881.999634	367.075104	-60.893234	1001.251648	-556.754150	148.703766	909.733154	-542.129822	-2.857909
317.863617	-124.846840	897.987427	413.484009	14.655495	904.914124	388.354614	-153.220474	506.019318	453.017731	31.436783	507.508240	483.321198	-137.027466	82.411385	521.297913	-16.542570	93.066383	321.320648	-243.975586	1420.588867	455.259949	56.202541	1410.636597	328.197784	-58.113991	1395.243896	315.497528	-85.967987	1696.277100	352.608917	-296.957397	1136.437500	539.489868	64.820297	1134.882813	250.615479	-239.073990	896.316467	440.765930	132.822159	882.046082	367.308228	-61.171425	1001.252625	-556.733459	148.703751	909.754822	-542.038452	-2.859038
318.139313	-125.140045	897.978394	413.679138	14.369768	904.903198	388.464142	-153.416214	506.009521	452.816589	31.578367	507.477936	483.334045	-137.050507	82.397842	521.122925	-16.492504	93.120636	321.197296	-244.133209	1420.618774	455.137268	56.041454	1410.634766	328.184204	-58.300999	1395.188843	315.369019	-86.167030	1696.177979	352.236450	-297.039459	1136.461182	539.531860	64.535271	1134.935059	249.677185	-240.427597	896.415466	440.879944	132.637009	882.088684	367.559082	-61.468803	1001.241943	-556.741028	148.704666	909.766541	-541.947510	-2.849790
318.376862	-125.461800	897.984802	413.880402	14.079870	904.889282	388.525665	-153.576004	505.975922	452.523560	31.733892	507.417603	483.271118	-137.109848	82.379478	521.234497	-16.492868	93.235596	321.104767	-244.273743	1420.692017	455.048431	55.871269	1410.632446	328.159149	-58.495659	1395.159546	315.209717	-86.348152	1696.072021	351.949005	-297.430634	1136.525024	539.579895	64.248444	1134.942261	249.375946	-240.652542	896.486572	441.026123	132.432556	882.128235	367.804047	-61.775753	1001.237671	-556.724060	148.717712	909.794006	-541.841492	-2.864064
318.665741	-125.809608	897.967896	414.134003	13.760304	904.861877	388.629700	-153.728714	505.989319	452.229614	31.901419	507.362366	483.253662	-137.149628	82.356987	521.174133	-16.462929	93.340714	320.977753	-244.447708	1420.758423	454.990326	55.687973	1410.627686	328.165192	-58.703930	1395.104248	315.130463	-86.486275	1695.930176	351.672791	-297.764709	1136.564697	539.660767	63.969227	1135.023315	249.147202	-240.792023	896.570862	441.308868	132.227600	882.169861	368.086914	-62.108223	1001.215393	-556.692383	148.736725	909.804260	-541.745056	-2.795295
318.946808	-126.086983	897.938416	414.382965	13.497372	904.857666	388.657776	-153.844437	505.931702	451.876617	32.067776	507.298981	483.257568	-137.104446	82.340866	521.108887	-16.433722	93.471085	320.854736	-244.612457	1420.820068	454.929626	55.501488	1410.618408	328.174500	-58.912460	1395.060669	314.989502	-86.677261	1695.816650	351.475220	-298.357330	1136.640259	539.758240	63.686832	1135.043945	249.505188	-239.875717	896.631958	441.511017	132.064713	882.218506	368.359497	-62.400520	1001.197083	-556.687866	148.737732	909.807373	-541.651184	-2.778658
319.209442	-126.382072	897.941345	414.627960	13.212179	904.853943	388.801178	-153.959305	505.973633	451.611572	32.283684	507.293427	483.278839	-137.085617	82.298294	521.076416	-16.442604	93.623955	320.715240	-244.786926	1420.848267	454.901978	55.306026	1410.625488	328.182617	-59.130894	1395.029541	314.799164	-86.857376	1695.690308	351.184357	-298.681793	1136.708496	539.895569	63.394814	1135.110474	249.361740	-240.103470	896.628723	441.722229	131.891663	882.249146	368.634583	-62.699722	1001.195740	-556.650696	148.759048	909.803345	-541.550720	-2.771477
319.516968	-126.722549	897.932556	414.897064	12.885161	904.865112	388.804810	-154.167267	505.901031	450.820831	32.518078	507.230560	483.228851	-137.117310	82.284599	520.781799	-16.365057	93.746407	320.540497	-244.963028	1420.858398	454.859497	55.085163	1410.633545	328.188110	-59.341091	1394.997559	314.586731	-87.028831	1695.582520	350.759766	-298.767944	1136.687378	540.029053	63.107456	1135.193604	248.463165	-241.474106	896.670715	441.964447	131.729721	882.288452	368.932465	-63.053135	1001.195618	-556.589294	148.761642	909.815247	-541.429810	-2.763422
319.821075	-127.069092	897.922241	415.163513	12.573778	904.881226	388.900055	-154.366470	505.861572	450.929901	32.758751	507.265686	483.272919	-137.150070	82.266785	520.880493	-16.367670	93.985023	320.409851	-245.128632	1420.918457	454.866943	54.853355	1410.682129	328.188477	-59.544941	1394.974487	314.378601	-87.197029	1695.463257	350.417877	-299.083679	1136.710083	540.179504	62.849483	1135.260864	248.091507	-241.648849	896.796265	442.242432	131.574860	882.351318	369.228912	-63.406532	1001.196777	-556.570618	148.819321	909.832275	-541.384094	-2.697700
320.123230	-127.391510	897.913940	415.451477	12.235004	904.890625	389.030090	-154.636887	505.884857	450.556183	33.044270	507.244080	483.279602	-137.171417	82.251534	520.770020	-16.333242	94.199707	320.232819	-245.279633	1420.955078	454.840881	54.590950	1410.707764	328.168579	-59.745647	1394.975098	314.120758	-87.377975	1695.345703	350.060089	-299.448914	1136.741943	540.276489	62.587269	1135.292480	247.825760	-241.857620	896.847168	442.407349	131.478958	882.401001	369.535950	-63.758450	1001.195801	-556.525024	148.835144	909.835693	-541.241455	-2.661636
320.434631	-127.677856	897.917175	415.715118	11.958489	904.931702	389.201263	-154.899078	505.873474	450.127289	33.379581	507.286011	483.293640	-137.243713	82.260612	520.663757	-16.286505	94.456657	320.043640	-245.455490	1421.064697	454.827423	54.362629	1410.735474	328.174774	-59.948811	1394.945679	313.918945	-87.571175	1695.218872	349.802704	-300.006500	1136.855713	540.434875	62.330219	1135.392700	248.179642	-241.058533	896.837402	442.722504	131.347046	882.455872	369.837860	-64.075562	1001.215515	-556.499756	148.856979	909.825684	-541.156555	-2.634711
320.753845	-128.030731	897.934387	416.034882	11.599646	904.971375	389.344788	-155.207230	505.878876	449.916473	33.753422	507.354248	483.319641	-137.312805	82.248421	520.691528	-16.236637	94.819023	319.873352	-245.632385	1421.151855	454.848511	54.090485	1410.776367	328.144287	-60.179993	1394.927490	313.671021	-87.736320	1695.083862	349.494965	-300.280762	1136.905884	540.597168	62.061798	1135.486816	247.859604	-241.156616	896.937317	443.063293	131.225449	882.522583	370.175598	-64.460098	1001.241821	-556.436279	148.914078	909.844238	-541.072937	-2.569668
321.110626	-128.447571	897.955261	416.426025	11.141428	905.011536	389.487701	-155.493286	505.895752	449.508942	34.279068	507.447296	483.342896	-137.344391	82.193947	520.663879	-16.159512	95.222595	319.657227	-245.816437	1421.233032	454.858276	53.805405	1410.845459	328.141418	-60.415668	1394.913574	313.359619	-87.898438	1694.956665	349.197235	-300.531311	1136.965088	540.781067	61.799656	1135.614380	247.584610	-241.356644	897.003418	443.448792	131.143066	882.586975	370.540924	-64.907806	1001.271851	-556.398193	148.950500	909.838379	-540.995239	-2.520293
321.515320	-128.781967	897.947632	416.838074	10.771692	905.106262	389.660278	-155.813324	505.899536	448.922546	34.851284	507.553802	483.379181	-137.438904	82.176765	520.565308	-15.998172	95.661118	319.455566	-246.005203	1421.304321	454.855072	53.526646	1410.906006	328.122284	-60.644207	1394.908936	313.021240	-88.036858	1694.848145	348.785950	-300.586029	1136.963135	540.966553	61.519638	1135.744263	246.704010	-242.685715	897.075867	443.864807	131.041504	882.684570	370.925354	-65.318169	1001.312134	-556.354370	148.978653	909.844299	-540.906189	-2.503612
321.896362	-129.037949	897.954468	417.203857	10.475933	905.227966	389.776947	-156.061203	505.885162	448.077087	35.568214	507.718689	483.364990	-137.516068	82.130844	520.501038	-15.779351	96.205437	319.218018	-246.197632	1421.414917	454.837830	53.209000	1411.001587	328.104065	-60.906574	1394.896851	312.644440	-88.186592	1694.737061	348.420013	-300.920013	1137.039063	541.175232	61.275238	1135.891968	246.423172	-242.986984	897.153870	444.408173	130.894821	882.828491	371.267944	-65.656624	1001.372986	-556.318237	149.030533	909.852173	-540.847229	-2.456487
322.295288	-129.321518	898.017822	417.649689	10.043127	905.397522	389.946716	-156.261459	505.890808	447.062164	36.345238	507.888000	483.403595	-137.564682	82.123940	520.360046	-15.510981	96.799644	318.954742	-246.385300	1421.542847	454.831909	52.882900	1411.100342	328.060028	-61.144485	1394.931885	312.265686	-88.316414	1694.641113	348.088074	-301.201904	1137.103760	541.378967	60.947933	1136.089966	246.228180	-243.305359	897.160156	444.882019	130.798492	882.981018	371.673248	-66.086334	1001.485168	-556.251709	149.059433	909.864990	-540.779846	-2.421532
322.702362	-129.718048	898.108398	418.192322	9.513266	905.536987	390.098663	-156.487076	505.925446	446.044464	37.287640	508.091705	483.445038	-137.610199	82.099762	520.425842	-15.219243	97.553085	318.666107	-246.579620	1421.657104	454.817871	52.553715	1411.218994	327.999695	-61.391270	1394.968384	311.854858	-88.460594	1694.567749	347.755707	-301.437805	1137.219604	541.605469	60.679054	1136.292480	245.984818	-243.450348	897.288818	445.253448	130.746979	883.153809	372.150787	-66.594063	1001.597229	-556.226379	149.118805	909.867981	-540.731689	-2.380218
323.168671	-130.024780	898.175720	418.763275	9.102663	905.727295	390.250488	-156.650482	505.942322	444.849609	38.240795	508.331787	483.380035	-137.690002	82.063980	520.386780	-14.936941	98.365974	318.338013	-246.820007	1421.741821	454.802155	52.214165	1411.381958	327.946564	-61.618343	1395.026367	311.430664	-88.604996	1694.496094	347.499695	-301.962128	1137.439453	541.858643	60.364040	1136.508667	246.387207	-242.719864	897.336609	445.918243	130.612808	883.304688	372.631683	-67.020935	1001.722229	-556.169556	149.184891	909.876099	-540.654907	-2.302442
323.615631	-130.265778	898.242981	419.335876	8.649811	905.949341	390.401703	-156.840576	505.935028	443.492798	39.286720	508.630554	483.441620	-137.706039	82.091812	520.288269	-14.618227	99.174576	317.981934	-247.019043	1421.927612	454.791351	51.868263	1411.544556	327.870178	-61.867790	1395.075317	310.985992	-88.737488	1694.448242	347.080597	-302.020264	1137.583862	542.069214	60.037811	1136.746582	245.590179	-243.894165	897.478821	446.346344	130.586884	883.487244	373.102814	-67.463585	1001.861206	-556.119324	149.254684	909.879761	-540.587341	-2.280344
324.046844	-130.520569	898.347717	419.976624	8.212752	906.187195	390.592468	-157.044708	505.949768	441.681122	40.189545	508.825348	483.460266	-137.745636	82.079269	519.938599	-14.163309	100.008774	317.592316	-247.210709	1422.101318	454.747223	51.511074	1411.722046	327.758240	-62.119808	1395.153442	310.501251	-88.874306	1694.416870	346.753815	-302.300232	1137.763428	542.280396	59.691624	1137.020020	245.384460	-244.162949	897.634766	446.925079	130.524429	883.713318	373.630249	-67.910164	1002.025818	-556.057617	149.295105	909.883972	-540.529541	-2.220835
324.550476	-130.807327	898.458008	420.636566	7.722826	906.428528	390.812805	-157.310104	505.939972	439.886871	41.348534	509.172852	483.488007	-137.829666	82.059944	519.651978	-13.726735	100.948624	317.212738	-247.383148	1422.331421	454.682098	51.133713	1411.906006	327.666016	-62.370674	1395.217285	310.050385	-89.009735	1694.399170	346.439972	-302.624115	1137.966797	542.563965	59.342873	1137.340576	245.300079	-244.446381	897.725464	447.681488	130.365799	883.934021	374.208313	-68.401627	1002.194641	-556.030884	149.370331	909.879883	-540.511475	-2.119908
325.109924	-131.051498	898.541260	421.367767	7.271065	906.697205	391.055450	-157.513290	505.943970	438.564911	42.651783	509.557281	483.455536	-137.865982	82.030609	519.470825	-13.324117	101.940475	316.738831	-247.567917	1422.543701	454.625916	50.758469	1412.108521	327.540466	-62.646980	1395.297119	309.593018	-89.156754	1694.380371	346.076965	-302.937378	1138.177612	542.814514	58.959797	1137.665771	245.188019	-244.686386	897.902161	448.208252	130.292023	884.216858	374.833160	-68.880806	1002.361877	-555.985413	149.450760	909.880737	-540.457947	-2.069543
325.678711	-131.280609	898.622498	422.060059	6.935044	906.963074	391.307678	-157.653015	505.929291	436.914215	43.880699	509.998871	483.466614	-137.845093	82.000031	519.130676	-12.908633	102.927582	316.249176	-247.779251	1422.691528	454.563263	50.352936	1412.317139	327.415070	-62.882626	1395.351563	309.116577	-89.311035	1694.361816	345.731384	-303.282471	1138.421021	543.110657	58.600773	1137.977295	245.079117	-244.893646	898.061584	448.835510	130.178619	884.509338	375.461517	-69.301346	1002.525635	-555.923950	149.518982	909.875366	-540.405090	-2.029771
326.247833	-131.547714	898.700378	422.811798	6.434035	907.182556	391.573547	-157.866638	505.958618	435.247589	45.123978	510.399445	483.502960	-137.886887	81.971504	518.852966	-12.460708	103.983978	315.728455	-247.947922	1422.863770	454.516907	49.951233	1412.536133	327.305176	-63.126194	1395.407715	308.598724	-89.409729	1694.334351	345.390015	-303.651550	1138.687622	543.430359	58.149689	1138.364136	245.023834	-245.105515	898.238647	449.583160	130.070206	884.804688	376.154266	-69.823944	1002.663818	-555.913330	149.588165	909.864685	-540.389282	-1.962072
326.961823	-131.742569	898.771240	423.603638	6.002624	907.434265	391.875854	-158.131943	505.943085	433.661255	46.360332	510.817352	483.512390	-137.909012	81.956940	518.654053	-12.002935	105.012474	315.248352	-248.064133	1423.046265	454.452545	49.569679	1412.765991	327.167480	-63.356281	1395.456299	308.075806	-89.484818	1694.291992	345.042908	-304.044952	1138.943359	543.740356	57.720589	1138.691528	244.989517	-245.318115	898.395325	450.439301	129.937439	885.115356	376.922424	-70.291344	1002.813477	-555.844116	149.657623	909.842590	-540.350342	-1.907831
327.902344	-132.054291	898.726990	424.471436	5.626581	907.559448	392.213898	-158.431076	505.911987	432.207062	47.674557	511.226105	483.571136	-137.915649	81.903419	518.510864	-11.619181	106.106697	314.675568	-248.207397	1423.308960	454.341248	49.149483	1412.998535	327.035614	-63.597878	1395.483521	307.557281	-89.568924	1694.226074	344.654510	-304.438599	1139.149902	544.028137	57.283150	1139.053345	244.960526	-245.551376	898.530029	451.034271	129.844696	885.429932	377.817200	-70.753410	1002.845276	-555.840027	149.709518	909.823181	-540.398743	-1.763741
328.571564	-132.781433	898.724243	425.516113	4.361424	907.320129	392.569092	-158.770416	505.939636	430.819061	48.951500	511.486664	483.602844	-137.976471	81.865952	518.325623	-11.220364	107.157677	314.075836	-248.345367	1423.418091	454.209503	48.720226	1413.237305	326.882660	-63.842728	1395.497314	307.018127	-89.668526	1694.125488	344.260498	-304.852692	1139.308228	544.397278	56.765144	1139.501831	244.932678	-245.775269	898.627441	451.862030	129.663895	885.741821	378.716766	-71.642151	1002.731567	-555.840210	149.890488	909.815186	-540.494873	-1.570415
329.188873	-133.045288	898.760071	426.201050	3.987248	907.466797	392.844940	-158.980789	505.924225	429.331787	50.182312	511.874481	483.615875	-137.942978	81.829018	517.950012	-10.813979	108.095695	313.437408	-248.491684	1423.479004	454.099701	48.310120	1413.489258	326.738892	-64.103951	1395.479004	306.476563	-89.739052	1694.010376	343.841980	-305.362549	1139.517090	544.749268	56.292732	1139.881714	244.931274	-245.990585	898.708496	452.608368	129.511978	886.097839	379.397125	-72.068855	1002.814270	-555.821228	149.983658	909.802917	-540.498169	-1.444420
329.772827	-133.315445	898.783264	426.963837	3.706054	907.642944	393.231995	-159.281860	505.900635	427.969849	51.511429	512.271423	483.629791	-138.010071	81.770058	517.698608	-10.470279	109.154617	312.829987	-248.616837	1423.540161	454.038696	47.903828	1413.684570	326.608032	-64.388527	1395.446167	305.963196	-89.845207	1693.844482	343.436035	-305.855194	1139.681641	545.102173	55.784100	1140.268433	244.963470	-246.204330	898.735413	453.598755	129.299011	886.376709	380.089630	-72.471573	1002.903931	-555.818298	150.060226	909.794006	-540.527283	-1.331318
330.405884	-133.553497	898.776794	427.669159	3.432787	907.764160	393.567749	-159.543976	505.847443	426.930511	52.665237	512.592957	483.638214	-138.006409	81.709251	517.498413	-10.227151	110.174072	312.192993	-248.698273	1423.588379	453.951935	47.483635	1413.855103	326.492889	-64.628036	1395.374878	305.405304	-89.923698	1693.662964	343.020935	-306.336060	1139.778809	545.469788	55.294136	1140.670898	244.979843	-246.438675	898.729858	454.308197	129.184769	886.648621	380.748535	-72.815247	1002.954651	-555.806641	150.171753	909.772705	-540.538757	-1.238973
331.015137	-133.768219	898.781799	428.278656	3.208499	907.882141	393.863464	-159.637115	505.822906	425.749695	53.482430	512.867004	483.613434	-137.859558	81.685516	517.212097	-10.004023	111.089592	311.672607	-248.788055	1423.641846	453.884735	47.114178	1414.037109	326.390137	-64.827354	1395.296997	304.940704	-89.948044	1693.480225	342.595947	-306.814178	1139.820679	545.900940	54.832432	1141.006470	244.992645	-246.685440	898.674011	455.285828	128.962082	886.971008	381.359802	-73.118469	1003.009583	-555.770630	150.249039	909.764465	-540.511292	-1.170163
331.687286	-133.960968	898.733459	429.239532	3.336270	908.073120	394.199371	-159.842377	505.770935	424.877655	54.173302	513.175354	483.601196	-137.813141	81.595657	517.095276	-9.789927	111.995613	311.175903	-248.901184	1423.603516	453.853088	46.766422	1414.235962	326.315765	-65.034843	1395.250488	304.372070	-90.076691	1693.296875	342.163574	-307.364166	1139.858643	546.335388	54.382835	1141.333740	245.035828	-246.957047	898.608948	456.208191	128.778580	887.201721	382.140442	-73.283852	1003.070923	-555.749512	150.323349	909.753296	-540.499451	-1.094293
332.333496	-134.203140	898.722351	429.706512	2.890113	908.133911	394.522644	-160.075516	505.683868	423.646881	54.957150	513.519043	483.603241	-137.785217	81.557205	516.800232	-9.545978	112.819603	310.710968	-249.000580	1423.578979	453.846344	46.394928	1414.415527	326.248657	-65.232697	1395.219604	303.866455	-90.156326	1693.094849	341.745483	-307.842651	1139.852295	546.771606	53.905411	1141.710205	245.062378	-247.222336	898.510498	457.017059	128.598328	887.440918	382.655731	-73.660461	1003.093872	-555.720581	150.400116	909.750000	-540.459778	-1.061216
332.940186	-134.255692	898.716125	430.464813	3.117467	908.364197	394.821777	-160.234192	505.616913	422.385681	55.939144	514.011536	483.582367	-137.681595	81.504219	516.524048	-9.305569	113.672829	310.340790	-249.101257	1423.566895	453.854797	46.093899	1414.612793	326.210846	-65.419685	1395.176392	303.364929	-90.258537	1692.904785	341.294342	-308.310272	1139.833862	547.226624	53.533302	1142.032227	245.081009	-247.497910	898.338806	457.997864	128.400711	887.663879	383.290588	-73.695663	1003.196716	-555.679016	150.488983	909.739685	-540.429810	-0.997241
333.553314	-133.926346	898.786011	430.754333	3.613910	908.928406	395.030853	-160.165237	505.528442	421.083008	56.458126	514.472107	483.495758	-137.586411	81.437302	516.242981	-9.085728	114.404259	309.984192	-249.254761	1423.492676	453.923706	45.769283	1414.810791	326.201660	-65.616623	1395.204102	302.912476	-90.358154	1692.734131	340.833801	-308.729492	1139.794922	547.687805	53.151493	1142.348511	244.976242	-247.651794	898.270020	458.776611	128.222717	887.928711	383.686371	-73.586311	1003.489441	-555.661255	150.575623	909.728882	-540.397400	-0.967237
334.155273	-133.703400	898.859619	431.312836	4.299700	909.456116	395.313171	-160.141479	505.489990	420.096863	56.910641	515.009521	483.474823	-137.500443	81.365280	516.203186	-8.870848	115.189522	309.711029	-249.426392	1423.454102	453.985718	45.464611	1415.042358	326.189056	-65.814133	1395.226318	302.515198	-90.508156	1692.549561	340.419037	-309.152496	1139.736328	548.178955	52.771893	1142.723755	245.022461	-248.055557	898.050171	459.762939	127.991119	888.123657	384.200287	-73.382729	1003.769592	-555.628601	150.628220	909.716614	-540.369873	-0.934115
334.676056	-133.614227	898.937317	431.851959	4.643661	909.834473	395.555054	-160.130508	505.406799	418.940735	57.274506	515.490173	483.452087	-137.445358	81.317871	516.309082	-8.717625	115.913475	309.526611	-249.590515	1423.428467	454.079895	45.167385	1415.289917	326.177277	-65.972664	1395.304321	302.058411	-90.630035	1692.438965	340.054779	-309.428925	1139.647583	548.650085	52.405331	1143.116943	244.880615	-248.162781	897.987427	460.795044	127.737770	888.372009	384.682465	-73.332329	1003.983704	-555.591492	150.751831	909.698975	-540.340576	-0.911513
335.314392	-133.760300	898.859741	432.331787	4.398413	909.893127	395.869751	-160.163895	505.414978	419.016724	57.527756	515.804749	483.450012	-137.421021	81.250557	516.908875	-8.612947	116.705826	309.384521	-249.760941	1423.390869	454.178467	44.898628	1415.573120	326.209106	-66.142410	1395.393555	301.695587	-90.793671	1692.314087	339.728577	-309.691803	1139.599487	549.180664	52.052620	1143.491211	244.820740	-248.496048	897.838013	461.762146	127.518318	888.581055	385.152435	-73.568146	1003.971863	-555.564148	150.790421	909.675781	-540.314819	-0.875624
335.698151	-133.616913	899.057068	432.676208	4.418524	910.159485	396.120331	-160.064026	505.438354	419.302704	57.717690	516.154053	483.500488	-137.333801	81.253418	517.607544	-8.484761	117.403107	309.317352	-249.942886	1423.395142	454.334076	44.668491	1415.860962	326.229950	-66.297447	1395.550903	301.421021	-90.948105	1692.226563	339.435822	-309.971405	1139.558594	549.697021	51.737244	1143.876831	244.891953	-248.990173	897.622314	462.830719	127.242821	888.826904	385.543121	-73.561890	1004.196594	-555.543640	150.865829	909.654236	-540.302002	-0.823989
336.206177	-133.571014	899.154785	433.109283	4.434300	910.394287	396.495728	-159.946564	505.470337	419.692352	57.673664	516.467590	483.507050	-137.296463	81.209053	518.415405	-8.294057	118.114243	309.290649	-250.116409	1423.465942	454.470673	44.432014	1416.194824	326.299408	-66.451866	1395.757080	301.113403	-91.171593	1692.189453	339.175629	-310.117096	1139.521851	550.213318	51.434933	1144.366821	244.847672	-249.333679	897.510437	463.898987	126.977242	889.044739	385.975037	-73.603569	1004.356812	-555.522278	150.943771	909.639526	-540.302551	-0.767735
336.639771	-133.487198	899.285278	433.458160	4.532702	910.656555	396.809875	-159.783249	505.531067	419.122711	57.590710	516.878235	483.550323	-137.297195	81.215553	518.737000	-8.033137	118.613884	309.303741	-250.288177	1423.545166	454.581665	44.250954	1416.565674	326.370880	-66.610252	1395.964722	300.783844	-91.469765	1692.182739	338.971497	-310.245544	1139.546021	550.706665	51.189278	1144.855225	244.828720	-249.656921	897.447449	464.970795	126.768494	889.383728	386.326416	-73.577377	1004.547791	-555.498047	150.997513	909.642029	-540.277405	-0.702404
337.037292	-133.339813	899.421936	433.772522	4.734598	910.991089	397.093933	-159.599396	505.562286	418.499969	57.304482	517.301514	483.550385	-137.204376	81.199669	519.102783	-7.868927	119.033936	309.361115	-250.467392	1423.644165	454.711365	44.115154	1416.971069	326.443573	-66.732071	1396.203491	300.549591	-91.763405	1692.183960	338.795837	-310.368561	1139.615356	551.176086	50.937218	1145.369995	244.832977	-249.916779	897.416626	466.038300	126.547852	889.649536	386.664032	-73.527275	1004.772156	-555.501343	151.031555	909.612671	-540.285522	-0.664181
337.462830	-133.189743	899.583008	434.144409	4.976299	911.337280	397.363861	-159.471161	505.624969	418.411804	56.998096	517.576233	483.570648	-137.185898	81.181732	519.658081	-7.722864	119.422783	309.426331	-250.630112	1423.766968	454.798553	43.988319	1417.401489	326.531952	-66.865974	1396.481323	300.379791	-92.042900	1692.215088	338.659332	-310.394745	1139.738403	551.650330	50.697277	1145.925903	244.808380	-250.171036	897.425415	467.126831	126.310440	889.978088	387.048279	-73.447151	1005.015198	-555.507446	151.094711	909.590881	-540.328491	-0.624832
337.771851	-132.951553	899.770874	434.404510	5.437234	911.772644	397.631226	-159.208176	505.686127	417.757080	56.644966	517.880737	483.575348	-137.165604	81.136818	519.880920	-7.622367	119.636047	309.546600	-250.755661	1423.943604	454.850769	43.893162	1417.864380	326.615204	-66.968781	1396.765991	300.278381	-92.344009	1692.265137	338.581573	-310.360229	1139.852295	552.127197	50.474686	1146.471313	244.805939	-250.427307	897.480896	468.204407	126.045540	890.309265	387.316284	-73.247375	1005.312866	-555.507080	151.174789	909.581970	-540.332947	-0.543262
338.091034	-132.692627	899.927917	434.631622	5.740530	912.124817	397.744049	-159.010239	505.669952	417.261444	56.227940	518.132507	483.543732	-137.105835	81.132492	520.199768	-7.549118	119.828316	309.651550	-250.889633	1424.118164	454.856842	43.815311	1418.310791	326.690552	-67.076767	1397.053345	300.213959	-92.693207	1692.333862	338.501587	-310.345886	1140.043457	552.593872	50.321247	1147.046387	244.757751	-250.685684	897.584717	469.487976	125.916512	890.735168	387.562500	-73.082985	1005.556580	-555.536621	151.215088	909.567200	-540.353882	-0.482420
338.370331	-132.459610	900.090637	434.875916	5.993396	912.468506	397.991821	-158.787506	505.751984	416.836823	55.807068	518.393982	483.620026	-137.077728	81.131882	520.554260	-7.479066	120.008743	309.750854	-250.994293	1424.279297	454.840424	43.796413	1418.758179	326.762909	-67.163177	1397.369385	300.262238	-93.008331	1692.414429	338.447205	-310.303009	1140.225586	553.052673	50.199924	1147.694458	244.743240	-250.949951	897.702454	470.478424	125.686798	891.108887	387.801666	-72.951744	1005.799194	-555.564880	151.261734	909.555481	-540.370911	-0.432894
338.690216	-132.235870	900.243713	435.124359	6.338593	912.823242	398.259125	-158.575012	505.824860	416.473877	55.279694	518.620117	483.656647	-136.938858	81.152061	520.957520	-7.479497	120.145126	309.865875	-251.041321	1424.488159	454.816986	43.792377	1419.222046	326.820282	-67.232048	1397.635254	300.251831	-93.411629	1692.541382	338.454346	-310.246674	1140.434082	553.503662	50.086014	1148.287598	244.732559	-251.125427	897.851624	471.588959	125.477959	891.448914	388.053162	-72.779312	1006.042480	-555.618591	151.330490	909.549927	-540.388733	-0.350902
338.989136	-131.940125	900.407410	435.298248	6.733438	913.161560	398.476349	-158.381271	505.878693	416.231873	54.771065	518.804260	483.649323	-136.993103	81.130394	521.407410	-7.471729	120.243645	309.964081	-251.086472	1424.708618	454.760132	43.786659	1419.677979	326.886810	-67.249573	1397.923706	300.403473	-93.759872	1692.658081	338.478180	-310.211578	1140.645020	553.928772	50.049000	1148.898193	244.748581	-251.276657	898.008911	472.567535	125.300163	891.832886	388.265076	-72.533356	1006.283936	-555.661926	151.398575	909.549561	-540.412903	-0.275991
339.231842	-131.670898	900.539429	435.426453	7.166409	913.456299	398.668884	-158.096375	505.960876	416.007568	54.329472	519.035645	483.688568	-136.881760	81.146049	521.941223	-7.504217	120.366684	310.059723	-251.113678	1424.859497	454.694397	43.840599	1420.108032	326.940247	-67.299484	1398.203857	300.551666	-94.158638	1692.780029	338.505676	-310.189087	1140.820313	554.384705	50.041920	1149.498291	244.727280	-251.385559	898.181335	473.652222	125.099594	892.162109	388.435028	-72.274635	1006.488220	-555.721680	151.462997	909.537292	-540.446655	-0.185960
339.142395	-131.616226	900.661865	435.505981	7.617270	913.749451	398.823944	-157.803894	506.049255	415.862335	53.798908	519.204468	483.679962	-136.867477	81.122955	522.448914	-7.597786	120.412148	310.171204	-251.161972	1424.988647	454.628021	43.908707	1420.536499	326.976501	-67.316582	1398.465698	300.683044	-94.581894	1692.913452	338.551056	-310.152771	1140.947510	554.810242	50.095024	1150.085083	244.700775	-251.509399	898.337219	474.651642	124.977509	892.545837	388.417328	-72.107063	1006.687500	-555.773560	151.528397	909.528442	-540.470093	-0.133504
339.664642	-131.076981	900.770203	435.646057	8.027449	913.990051	398.958435	-157.532303	506.008057	415.896118	53.256092	519.331177	483.695435	-136.804642	81.100624	523.003052	-7.698729	120.407082	310.312866	-251.178238	1425.171021	454.550720	44.000259	1420.944336	327.020142	-67.292862	1398.690552	300.910919	-94.972366	1693.052490	338.620453	-310.154236	1141.099121	555.218994	50.192837	1150.649292	244.688019	-251.562393	898.499878	475.681427	124.859970	892.823547	388.693268	-71.694679	1006.856262	-555.872314	151.608810	909.521301	-540.554077	-0.081331
339.549103	-131.018250	900.874268	435.669434	8.417715	914.214294	399.016418	-157.201645	506.039429	415.943726	52.766689	519.422546	483.686768	-136.742386	81.105797	523.617798	-7.854025	120.373528	310.431091	-251.174591	1425.255859	454.465424	44.131420	1421.325439	327.044342	-67.272598	1398.913208	301.159302	-95.350502	1693.186646	338.697693	-310.176544	1141.195313	555.616943	50.312836	1151.166626	244.663620	-251.600494	898.636414	476.681854	124.687187	893.250244	388.642944	-71.529236	1007.014404	-555.951904	151.668579	909.512512	-540.605652	0.033999
339.700195	-130.664871	900.965820	435.723175	8.900234	914.429321	399.110199	-156.856781	506.041077	416.599640	52.278988	519.476501	483.671387	-136.711914	81.083397	524.522949	-8.103907	120.452492	310.606995	-251.151703	1425.381714	454.365173	44.276260	1421.709595	327.073730	-67.221664	1399.116211	301.424469	-95.733971	1693.310669	338.766296	-310.192505	1141.253662	556.008728	50.514885	1151.676758	244.619003	-251.636429	898.793335	477.587921	124.664101	893.433167	388.717499	-71.169395	1007.161987	-556.007141	151.726898	909.489502	-540.679382	0.094980
339.891235	-130.297897	901.064819	435.768829	9.379171	914.609924	399.163513	-156.559296	506.031433	416.510437	51.697159	519.544678	483.685699	-136.621643	81.079239	525.116577	-8.352769	120.323013	310.804199	-251.112885	1425.464233	454.264740	44.462296	1422.046631	327.112030	-67.151222	1399.322998	301.726929	-96.101196	1693.411377	338.859192	-310.224945	1141.318604	556.385559	50.753639	1152.208618	244.590149	-251.653809	898.916016	478.478729	124.649200	893.731628	388.804688	-70.773613	1007.299255	-556.109436	151.800613	909.479248	-540.774780	0.178345
340.084290	-129.919235	901.144470	435.813446	9.830379	914.763733	399.353668	-156.230057	506.091797	416.772247	51.217968	519.541382	483.686249	-136.598801	81.072983	525.836426	-8.603865	120.238144	311.000610	-251.061295	1425.519165	454.151581	44.701580	1422.425537	327.185547	-67.077530	1399.521362	302.127716	-96.402130	1693.509644	338.978058	-310.233368	1141.363770	556.688293	50.989399	1152.671753	244.565506	-251.598099	899.032532	479.336365	124.642883	893.952576	388.902954	-70.390747	1007.412842	-556.180237	151.848175	909.462708	-540.866882	0.313778
340.255951	-129.579468	901.207336	435.849792	10.225740	914.892883	399.330200	-156.025574	506.108612	417.108337	50.725643	519.506348	483.724640	-136.527313	81.073692	526.536133	-8.938980	120.125259	311.211487	-250.969406	1425.556885	454.059479	44.950851	1422.779785	327.267365	-66.987915	1399.713013	302.474426	-96.730377	1693.613770	339.103882	-310.202789	1141.376343	557.030823	51.293510	1153.139160	244.398743	-251.355011	899.252991	480.176300	124.618042	894.141418	388.994080	-70.056145	1007.505554	-556.268738	151.940857	909.449524	-540.976013	0.394065
340.442688	-129.274551	901.261658	435.877014	10.594446	914.984375	399.382965	-155.743149	506.077881	417.516907	50.238266	519.463562	483.708221	-136.553070	81.056122	527.276855	-9.247382	120.004089	311.462524	-250.871384	1425.587769	453.996399	45.198627	1423.088745	327.350098	-66.893936	1399.869995	302.782745	-97.033768	1693.693604	339.236786	-310.280243	1141.410645	557.290527	51.612164	1153.566650	244.482941	-251.452499	899.246460	480.929199	124.676826	894.357178	389.080994	-69.726219	1007.577942	-556.361877	151.956116	909.439453	-541.081238	0.505620
340.568451	-128.935516	901.324524	435.907379	11.026011	915.080139	399.512390	-155.516373	506.114777	417.969147	49.750435	519.387268	483.744720	-136.517792	81.098557	528.085205	-9.578032	119.818039	311.715363	-250.789703	1425.601929	453.907288	45.485485	1423.387939	327.454773	-66.760811	1400.025513	303.068176	-97.382637	1693.757813	339.382355	-310.248779	1141.413940	557.574829	51.986748	1154.046265	244.435669	-251.346237	899.309570	481.664063	124.698608	894.546082	389.138733	-69.342949	1007.657227	-556.439331	152.062042	909.424500	-541.191895	0.592871
340.727081	-128.586853	901.365173	435.908356	11.445117	915.153625	399.604828	-155.279999	506.131531	418.487457	49.268826	519.302979	483.747101	-136.569534	81.061470	528.952820	-9.916080	119.597603	311.974792	-250.674072	1425.635864	453.830902	45.791904	1423.691528	327.546661	-66.649292	1400.163086	303.421509	-97.683014	1693.813477	339.536377	-310.223572	1141.382935	557.810303	52.343143	1154.434448	244.395691	-251.210892	899.385071	482.363068	124.755737	894.682922	389.196289	-68.961037	1007.714294	-556.503540	152.094604	909.407288	-541.280457	0.629435
340.842743	-128.227646	901.414673	435.893921	11.890192	915.211792	399.764343	-154.999634	506.147034	419.011383	48.797646	519.188965	483.701385	-136.576324	81.045967	529.605469	-10.165731	119.280533	312.260620	-250.549362	1425.604004	453.765350	46.118046	1423.977173	327.658844	-66.509819	1400.261475	303.775085	-97.930382	1693.855469	339.702545	-310.129547	1141.340942	558.021851	52.754665	1154.784058	244.354553	-251.080063	899.448669	482.981964	124.883629	894.831421	389.234253	-68.549355	1007.769226	-556.575928	152.161560	909.399109	-541.383057	0.742840
340.952667	-127.862518	901.429749	435.887512	12.410517	915.213745	399.881439	-154.747910	506.165070	419.630463	48.329010	518.992798	483.758301	-136.531219	81.043221	530.477600	-10.473215	118.959961	312.595795	-250.393997	1425.579712	453.689850	46.439899	1424.225952	327.760559	-66.335388	1400.354126	304.115173	-98.129509	1693.886475	339.974335	-310.264832	1141.347168	558.262878	53.216328	1155.147949	244.921265	-249.893661	899.488403	483.485870	125.033211	894.952454	389.282959	-68.083298	1007.780212	-556.657776	152.229889	909.377136	-541.507446	0.791619
341.066162	-127.521690	901.474487	435.899933	12.879576	915.203613	400.046753	-154.521286	506.199951	420.590851	47.935745	518.808289	483.817902	-136.525116	81.053825	531.335083	-10.743020	118.627876	312.959442	-250.284531	1425.541138	453.621948	46.798210	1424.482666	327.894287	-66.147903	1400.450562	304.473572	-98.309334	1693.925415	340.183411	-310.135498	1141.302124	558.449768	53.667671	1155.432739	244.905563	-249.696655	899.538147	483.992584	125.192696	895.066711	389.359253	-67.638809	1007.801514	-556.731323	152.294052	909.348511	-541.653503	0.900640
341.202118	-127.181068	901.509583	435.938690	13.262472	915.179199	400.186218	-154.344025	506.254364	421.403015	47.547150	518.598877	483.848785	-136.539536	81.019371	532.168030	-10.959868	118.217102	313.378510	-250.102814	1425.540405	453.602631	47.167171	1424.715698	328.031616	-65.932800	1400.539673	304.843536	-98.465446	1693.959595	340.398529	-309.908112	1141.196777	558.649353	54.166904	1155.740723	244.824493	-249.544937	899.575500	484.447357	125.381569	895.177612	389.450775	-67.234436	1007.811218	-556.803528	152.325638	909.331116	-541.770203	0.926193
341.339386	-126.812515	901.512268	435.955750	13.672027	915.120483	400.283539	-154.121475	506.298035	422.226837	47.071968	518.323242	483.884155	-136.540756	81.026031	533.031860	-11.154469	117.722198	313.786133	-249.911377	1425.539917	453.550751	47.565815	1424.911499	328.171509	-65.689606	1400.614014	305.201416	-98.583008	1693.982056	340.652283	-309.652252	1141.114746	558.776978	54.649364	1155.986084	244.785095	-249.340820	899.592712	484.874359	125.654617	895.292358	389.517914	-66.791962	1007.788757	-556.865112	152.363220	909.316284	-541.888428	0.964031
341.456390	-126.466743	901.536804	435.971649	14.163645	915.085571	400.327515	-153.873734	506.343964	423.271820	46.614014	518.039734	483.865784	-136.491592	81.056931	533.747559	-11.306968	117.186684	314.213470	-249.746002	1425.494995	453.519562	48.013866	1425.123779	328.333679	-65.439873	1400.701538	305.554443	-98.662300	1693.987549	340.869080	-309.384796	1141.025513	558.880981	55.186272	1156.242432	244.761627	-249.134171	899.610229	485.202362	125.986519	895.379456	389.575409	-66.314568	1007.789673	-556.934143	152.386429	909.314880	-542.009460	0.972732
341.566162	-126.171776	901.544250	435.911835	14.544082	914.981262	400.435638	-153.645386	506.402496	424.157257	46.245556	517.743774	483.900024	-136.501846	81.074226	534.430054	-11.474899	116.464172	314.640900	-249.544312	1425.441528	453.477570	48.484955	1425.296997	328.492737	-65.177902	1400.755493	305.915009	-98.690620	1693.985962	341.127197	-309.038361	1140.920654	558.998779	55.776394	1156.410889	244.731430	-248.874847	899.607117	485.433380	126.331932	895.497925	389.609070	-65.897194	1007.749329	-556.987305	152.428696	909.290283	-542.130920	1.013055
341.673615	-125.868492	901.561646	435.871460	15.024707	914.867554	400.455627	-153.370438	506.417786	425.625519	45.914955	517.699768	483.851837	-136.512039	81.046104	535.383911	-11.617173	115.810005	315.104462	-249.292389	1425.385010	453.424866	49.049561	1425.473145	328.658142	-64.888657	1400.789917	306.293640	-98.670799	1693.958496	341.313080	-308.484680	1140.782837	559.052002	56.316238	1156.581543	244.141083	-249.604294	899.593689	485.618408	126.724106	895.584045	389.643616	-65.400749	1007.711670	-557.046936	152.445908	909.289246	-542.239563	0.987982
341.838440	-125.507538	901.554565	435.884827	15.526819	914.738220	400.464447	-153.084930	506.421722	427.004639	45.635597	517.527466	483.891815	-136.417725	81.022171	536.370422	-11.730755	115.200493	315.587067	-249.039291	1425.281006	453.359039	49.594891	1425.597046	328.831604	-64.602821	1400.802856	306.738159	-98.578613	1693.879150	341.574615	-308.121094	1140.647339	559.136169	56.928165	1156.742798	244.097977	-249.390717	899.579834	485.730621	127.124252	895.658630	389.739960	-64.877731	1007.652527	-557.098206	152.432755	909.256836	-542.353699	0.986060
341.999298	-125.211006	901.542786	435.898407	15.836609	914.548889	400.491150	-152.849792	506.405731	428.314117	45.427227	517.274963	483.859253	-136.360809	81.035637	537.198975	-11.790312	114.505508	316.095917	-248.760147	1425.193481	453.271881	50.205849	1425.723755	329.024628	-64.257896	1400.808105	307.070190	-98.516571	1693.796509	341.866455	-307.715942	1140.565308	559.183960	57.541874	1156.872314	244.099335	-249.119431	899.551270	485.798737	127.548492	895.702942	389.812073	-64.438637	1007.565491	-557.103210	152.474106	909.243225	-542.405029	0.948806
342.091888	-124.936974	901.498413	435.850342	16.225163	914.329468	400.549011	-152.626709	506.454071	429.112427	44.999691	516.906738	483.877136	-136.357620	81.036461	537.726196	-11.907914	113.604607	316.675018	-248.423264	1425.183228	453.196625	50.817799	1425.838135	329.220459	-63.897110	1400.788696	307.531372	-98.334343	1693.702271	342.189545	-307.210266	1140.421143	559.230896	58.225719	1156.998047	244.088531	-248.849976	899.527283	485.793457	128.030670	895.769043	389.870331	-64.000015	1007.443726	-557.141968	152.454239	909.245972	-542.455505	0.830280
342.137054	-124.695007	901.444580	435.814240	16.665276	914.070129	400.604218	-152.435028	506.473633	430.176117	43.986469	516.115417	483.897675	-136.310806	81.018997	538.304138	-11.954428	112.633202	317.247467	-248.066727	1425.099121	453.111206	51.481220	1425.938232	329.436554	-63.482151	1400.753662	307.870728	-98.196434	1693.625244	342.511627	-306.723633	1140.264160	559.259155	58.970951	1157.078735	244.095428	-248.531311	899.512329	485.693970	128.497177	895.848389	389.936584	-63.542091	1007.297852	-557.177185	152.466705	909.229980	-542.552551	0.858995
342.162262	-124.445320	901.399353	435.756134	17.051502	913.826050	400.664459	-152.191940	506.514404	431.413849	43.270634	515.519165	483.869507	-136.266144	81.022087	538.811829	-11.986372	111.727219	317.809235	-247.680023	1425.035034	453.015594	52.198708	1425.986084	329.630798	-63.073746	1400.718262	308.269287	-97.978355	1693.505371	342.950592	-306.507813	1140.225220	559.269470	59.763165	1157.142822	244.722107	-247.072098	899.484741	485.578278	128.992599	895.859863	389.967194	-63.106541	1007.163940	-557.162170	152.489365	909.226685	-542.601685	0.831169
342.194977	-124.190910	901.352417	435.613251	17.411333	913.513672	400.740051	-152.075409	506.550629	432.761078	42.789009	515.093445	483.903564	-136.226013	81.025414	539.328735	-12.081532	110.728424	318.501526	-247.299286	1424.950928	452.936218	52.953178	1425.997925	329.857300	-62.633465	1400.702393	308.701050	-97.643532	1693.387207	343.342072	-305.968567	1140.082031	559.264099	60.546921	1157.182983	244.781860	-246.647919	899.454712	485.398682	129.523041	895.869751	389.956665	-62.635197	1006.999146	-557.189636	152.467743	909.206482	-542.667603	0.780188
342.463562	-123.614891	901.337952	435.533325	17.909212	913.233582	400.901825	-151.864426	506.574768	434.376282	42.369953	514.737000	483.940125	-136.174103	81.042152	539.898621	-12.245654	109.686264	319.178406	-246.875977	1424.864868	452.877319	53.727673	1425.989014	330.088898	-62.155533	1400.667236	309.141754	-97.327934	1693.215576	343.688171	-305.055511	1139.862183	559.251526	61.404659	1157.161499	244.198105	-247.353989	899.408325	485.138062	130.067108	895.868958	390.122162	-61.961742	1006.863708	-557.214844	152.463455	909.186096	-542.730835	0.705574
342.492371	-123.412613	901.286499	435.432434	18.245520	912.861206	400.784119	-151.800079	506.529388	435.979492	41.762600	514.260193	483.903656	-136.212875	81.040405	540.351440	-12.265365	108.648048	319.870148	-246.439392	1424.740601	452.849701	54.518475	1425.982544	330.351898	-61.656044	1400.594604	309.527405	-97.006157	1693.056885	344.180084	-304.798981	1139.789063	559.259033	62.373478	1157.144531	244.830338	-245.946793	899.378296	484.789795	130.690323	895.869446	390.151215	-61.501240	1006.668335	-557.235352	152.505997	909.177673	-542.850769	0.728574
342.518311	-123.167793	901.215088	435.345123	18.684053	912.514038	400.792206	-151.664551	506.579437	437.614075	41.367935	513.755859	483.917877	-136.214905	81.070396	540.606262	-12.380675	107.476746	320.620117	-245.955811	1424.672485	452.801086	55.332947	1425.949829	330.649048	-61.096447	1400.511475	309.993713	-96.533607	1692.898193	344.508514	-303.944733	1139.549927	559.228149	63.339493	1157.047729	244.203629	-246.366211	899.445068	484.441956	131.269791	895.787231	390.176117	-60.990345	1006.473389	-557.273193	152.481689	909.135437	-542.969971	0.767274
342.548828	-122.885468	901.134460	435.220703	19.107616	912.149170	400.762512	-151.527435	506.588684	439.274475	40.885422	513.194641	483.894287	-136.247086	81.035660	540.845459	-12.501934	106.451317	321.332794	-245.458527	1424.488647	452.802460	56.206100	1425.894165	330.929993	-60.537918	1400.441040	310.414764	-96.126488	1692.682861	344.988770	-303.249237	1139.343750	559.161255	64.381378	1156.969971	244.268082	-245.920105	899.395996	484.022766	131.908554	895.712769	390.188995	-60.468090	1006.264587	-557.280334	152.502426	909.118408	-543.061829	0.774131
342.550598	-122.614281	901.056580	435.059174	19.430725	911.722534	400.712952	-151.402252	506.569611	441.124847	40.400169	512.619446	483.928680	-136.262589	81.053749	540.883850	-12.598120	105.287689	322.091034	-244.890350	1424.392090	452.834351	57.066021	1425.830200	331.242401	-59.944069	1400.334473	310.863129	-95.627190	1692.476318	345.525482	-302.638153	1139.171631	559.107788	65.496880	1156.835083	244.518448	-245.628494	899.241516	483.495117	132.666183	895.612854	390.170868	-59.963177	1006.029236	-557.316956	152.564240	909.112610	-543.198914	0.830585
342.505951	-122.384972	901.005127	434.882935	19.948931	911.310486	400.914856	-151.586319	506.645477	443.086395	39.915787	512.041626	484.009857	-136.379120	81.053711	540.979919	-12.564723	104.253723	322.885040	-244.298477	1424.304810	452.904083	57.972069	1425.765381	331.609619	-59.297077	1400.238770	311.356750	-95.074974	1692.271729	346.164063	-302.188141	1139.043701	559.050232	66.640457	1156.729248	245.253250	-244.093185	899.161926	483.052155	133.360962	895.494751	390.148804	-59.377270	1005.813782	-557.324219	152.572449	909.097473	-543.302856	0.846573
342.460754	-122.187088	900.946350	434.670959	20.328203	910.908020	400.861633	-151.510895	506.684570	444.997864	39.384903	511.516510	484.038330	-136.381714	81.067429	540.859253	-12.702435	103.127281	323.626678	-243.660889	1424.149658	453.003052	58.917004	1425.654663	331.972351	-58.689301	1400.140747	311.847290	-94.414642	1692.091309	346.656281	-301.296387	1138.877441	558.948364	67.850548	1156.502686	244.867157	-244.527725	899.143677	482.424347	134.158051	895.375488	390.097015	-58.887035	1005.598328	-557.336121	152.608795	909.065247	-543.373840	0.847137
342.379822	-121.974007	900.919861	434.451569	20.744413	910.466919	400.748810	-151.310104	506.677063	446.036041	38.705257	510.929962	484.030792	-136.310547	81.069077	540.395752	-12.860021	101.949112	324.415833	-243.036713	1424.031738	453.067810	59.924252	1425.560181	332.360931	-57.972004	1400.042725	312.347229	-93.768852	1691.889404	347.185699	-300.572113	1138.692993	558.834900	69.053452	1156.304321	245.011383	-243.998810	899.116150	481.842896	134.933853	895.187012	390.023529	-58.320755	1005.383057	-557.365295	152.613464	909.053284	-543.494812	0.891415
342.325226	-121.691101	900.855713	434.251343	21.167881	910.069275	400.524872	-150.934906	506.660461	447.865662	38.105103	510.355072	483.950592	-136.164749	81.052773	540.531555	-13.013574	101.011826	325.228424	-242.382996	1423.896484	453.172455	60.943432	1425.472290	332.766357	-57.269867	1399.953491	312.912415	-93.078255	1691.691162	347.801086	-299.798279	1138.547241	558.705017	70.333031	1156.068481	245.213715	-243.410782	899.099121	481.135071	135.764465	895.051208	389.963013	-57.769554	1005.166199	-557.367310	152.643555	909.045654	-543.568359	0.892635
342.280121	-121.440529	900.797913	434.035126	21.491232	909.627869	400.608917	-150.947754	506.713074	449.701904	37.669617	509.985718	483.951324	-136.285858	81.040581	540.728943	-13.223903	100.118217	326.051361	-241.712463	1423.822144	453.352081	61.876709	1425.360596	333.182648	-56.561481	1399.864990	313.473999	-92.308975	1691.517578	348.418488	-299.031586	1138.434082	558.561584	71.548965	1155.825439	245.296692	-242.542496	899.212280	480.386719	136.638550	894.849243	389.897858	-57.252235	1004.932556	-557.385742	152.656342	909.022827	-543.665771	0.968805
342.230438	-121.166908	900.739868	433.885223	21.998098	909.252808	400.366272	-150.545868	506.694519	451.310303	37.099911	509.602173	483.895111	-136.133087	81.062889	540.975769	-13.572064	99.320541	326.884338	-240.994995	1423.745850	453.427338	62.996387	1425.270142	333.663177	-55.816261	1399.764038	314.024353	-91.483231	1691.378418	349.062073	-298.227844	1138.310425	558.404480	72.878563	1155.527832	245.608292	-242.000824	899.186523	479.665955	137.480133	894.666382	389.842407	-56.657303	1004.729919	-557.394653	152.673462	909.002869	-543.744507	0.976380
342.372681	-120.804337	900.599854	433.820923	22.548231	908.934692	400.350372	-150.364670	506.705017	452.711548	36.547684	509.255951	483.903137	-136.086441	81.092361	541.087646	-13.944972	98.604141	327.732880	-240.262512	1423.732910	453.630951	64.060143	1425.161987	334.082916	-55.076839	1399.710815	314.673767	-90.631111	1691.213501	349.716522	-297.458435	1138.236816	558.249329	74.192802	1155.294189	245.983459	-241.465637	899.157593	478.799408	138.444962	894.475403	389.873535	-56.060791	1004.510803	-557.375122	152.741745	908.995117	-543.830444	0.981713
342.172302	-120.386703	900.671448	433.644928	22.991211	908.597961	400.278442	-150.081528	506.739044	453.822205	35.762226	508.946899	483.876251	-136.047531	81.078278	541.237244	-14.228043	97.804840	328.645020	-239.527191	1423.693359	453.809479	65.117493	1425.019287	334.533386	-54.279335	1399.683350	315.394775	-89.677826	1691.076416	350.389496	-296.629730	1138.171875	558.045227	75.518951	1154.983398	246.320694	-240.758240	899.223389	478.027313	139.336685	894.306458	389.772675	-55.401993	1004.392334	-557.363220	152.801086	908.981812	-543.888794	1.038692
342.118073	-119.998405	900.685547	433.554443	23.468870	908.321228	400.247620	-149.788681	506.791504	454.925415	35.078159	508.729889	483.892303	-136.039673	81.058319	541.529480	-14.455868	97.120598	329.476990	-238.764771	1423.670776	453.984222	66.160843	1424.944092	335.038849	-53.476227	1399.678345	315.977112	-88.743874	1691.015259	351.127563	-295.718231	1138.135132	557.862854	76.858795	1154.673950	246.702225	-240.103180	899.285889	477.136383	140.310211	894.157593	389.749451	-54.794003	1004.271667	-557.356018	152.831528	908.956116	-543.941772	1.047426
342.112000	-119.524979	900.691956	433.452972	23.920458	908.040161	400.259125	-149.510193	506.842896	456.027832	34.322197	508.507019	483.835571	-135.997681	81.087273	541.712036	-14.647813	96.463577	330.350494	-237.981598	1423.762695	454.249542	67.099297	1424.750122	335.533112	-52.685524	1399.649536	316.801514	-87.725410	1690.900024	351.848633	-294.869629	1138.157959	557.766113	78.250717	1154.421631	247.109222	-239.392593	899.403992	476.403931	141.242615	893.767334	389.721161	-54.148083	1004.145691	-557.358704	152.860123	908.953552	-544.006470	1.052847
342.093658	-119.012169	900.718262	433.390472	24.547941	907.846741	400.307617	-149.164230	506.918671	457.249359	33.628986	508.421783	483.866302	-135.961578	81.120247	541.857544	-14.827037	95.873886	331.181427	-237.219376	1423.771118	454.508789	68.115044	1424.643311	336.002258	-51.840328	1399.660522	317.539490	-86.674042	1690.861084	352.721802	-294.128296	1138.281250	557.518066	79.661880	1154.077515	248.147995	-237.654022	899.537415	475.297638	142.284622	893.839783	389.696503	-53.430023	1004.071106	-557.342041	152.860260	908.919678	-544.037170	1.038870
342.143951	-118.433128	900.784607	433.329956	25.173893	907.672668	400.395721	-148.797791	507.018097	459.024994	32.920616	508.354767	483.860321	-135.945786	81.125717	542.346436	-15.003364	95.391014	332.004089	-236.373001	1423.885498	454.674347	69.295273	1424.595215	336.475525	-51.021439	1399.691406	318.236267	-85.615578	1690.859619	353.394775	-292.977844	1138.328125	557.300781	81.043144	1153.808105	248.056580	-237.906158	899.727844	474.342468	143.257309	893.702148	389.709137	-52.668648	1004.026672	-557.343140	152.895172	908.916382	-544.098328	1.088345
342.176849	-117.848511	900.835999	433.290894	25.804716	907.536987	400.471558	-148.397827	507.069916	460.054932	32.266716	508.301147	483.870575	-135.890213	81.162552	542.374634	-15.247898	94.862045	332.756073	-235.519165	1423.997314	454.991760	70.351692	1424.502808	337.130615	-50.286873	1399.555542	319.113464	-84.453827	1690.831909	354.201477	-291.947998	1138.468750	557.109680	82.506592	1153.500732	248.547775	-237.145493	899.927673	473.313446	144.328079	893.573853	389.712280	-51.932373	1003.992065	-557.325745	152.957169	908.898193	-544.151611	1.150739
342.226288	-117.371895	900.897888	433.264313	26.283611	907.365234	400.645844	-148.120895	507.160004	461.055908	31.652279	508.231384	483.951660	-135.876785	81.188599	542.547913	-15.457992	94.482086	333.526184	-234.690796	1424.107910	455.337738	71.358337	1424.424561	337.500702	-49.310165	1399.760742	319.872040	-83.360794	1690.860474	354.973114	-291.014343	1138.594482	556.895752	83.916359	1153.208252	249.088379	-236.275345	900.129150	472.337311	145.317078	893.478149	389.727844	-51.294167	1003.946472	-557.312317	152.980652	908.893982	-544.181702	1.152361
342.263336	-116.817390	900.993103	433.182983	26.938213	907.242065	400.598450	-147.469650	507.177643	461.929108	31.039261	508.237579	483.927429	-135.757767	81.225960	542.601501	-15.609241	94.132294	334.272064	-233.791321	1424.300659	455.753113	72.390671	1424.359131	338.069672	-48.392067	1399.831543	320.724915	-82.182922	1690.899170	355.804596	-290.034058	1138.832764	556.736023	85.391151	1152.895508	249.689651	-235.513916	900.389160	471.352692	146.349258	893.361877	389.731873	-50.549232	1003.939941	-557.288452	152.968826	908.857361	-544.210083	1.157052
342.295990	-116.280937	901.111633	433.062195	27.571749	907.164673	400.754608	-146.964294	507.350677	462.749542	30.601357	508.230255	483.959534	-135.634842	81.251900	542.921265	-15.734965	93.899750	335.044220	-232.859711	1424.484375	456.254089	73.356789	1424.210571	338.577393	-47.515877	1399.902466	321.572266	-80.978531	1690.965088	356.723999	-289.300354	1139.074219	556.620483	86.886925	1152.623901	251.038361	-233.664307	900.525391	470.307983	147.330399	893.265808	389.714050	-49.839188	1003.966919	-557.243774	152.981598	908.845581	-544.229553	1.170207
342.293732	-115.702164	901.263489	432.910980	28.280045	907.104065	400.888306	-146.514450	507.505188	463.611206	30.287359	508.401917	483.989014	-135.580246	81.288002	543.025146	-15.780044	93.702583	335.679901	-231.909317	1424.686646	456.604980	74.420990	1424.164551	339.110962	-46.586426	1399.998535	322.457733	-79.755394	1691.043945	357.389069	-288.095276	1139.337402	556.448364	88.301559	1152.374268	251.022186	-233.774307	900.876709	469.186798	148.414230	893.242432	389.679626	-49.068176	1004.018555	-557.205872	153.036880	908.846375	-544.215454	1.188811
342.300476	-115.159729	901.390320	432.748077	28.877316	907.053223	401.137848	-146.073166	507.635284	464.182892	30.093502	508.364563	484.020874	-135.463806	81.305855	543.067383	-15.856690	93.492195	336.378601	-230.926422	1424.978271	457.026917	75.495895	1424.129639	339.700745	-45.646542	1400.092896	323.340668	-78.520348	1691.120483	358.275482	-287.366821	1139.660156	556.369751	89.823425	1152.116699	252.357346	-231.823318	901.120361	468.152710	149.364731	893.210571	389.634644	-48.391682	1004.061523	-557.187805	153.051590	908.828247	-544.232483	1.198608
342.280945	-114.658615	901.547668	432.589325	29.584972	907.021179	401.324341	-145.635101	507.772217	464.704712	29.983932	508.482697	484.046753	-135.282272	81.309608	543.167419	-15.893014	93.350800	337.009277	-229.952103	1425.213867	457.359039	76.689240	1424.215942	340.268707	-44.687691	1400.175903	324.259308	-77.263199	1691.224976	358.943298	-286.181152	1139.891602	556.221863	91.242531	1151.870972	252.606018	-232.179474	901.304688	467.076782	150.315018	893.205261	389.601135	-47.681629	1004.128479	-557.134460	153.050797	908.823975	-544.217896	1.233417
342.315643	-114.124466	901.693848	432.492401	30.171541	906.992126	401.542908	-145.230179	507.901855	465.403870	30.066164	508.569427	484.043518	-135.240463	81.320724	543.326233	-15.902206	93.264755	337.617249	-228.975571	1425.480713	457.896240	77.664993	1424.093140	340.915985	-43.780979	1400.260498	325.161560	-76.010094	1691.317383	359.712494	-285.250885	1140.262085	556.169617	92.709862	1151.663086	253.306427	-231.125076	901.695129	466.038635	151.262268	893.247925	389.619324	-47.027115	1004.190796	-557.126465	153.051636	908.821533	-544.224487	1.226122
342.371155	-113.560196	901.831116	432.351868	30.917568	907.003967	401.657928	-144.839798	507.954163	465.812775	30.265127	508.497131	484.039520	-135.107788	81.340302	543.340637	-15.928354	93.169312	338.164337	-227.977692	1425.741821	458.294586	78.843864	1424.226074	341.508301	-42.826904	1400.392700	326.086548	-74.728249	1691.413086	360.424744	-284.305878	1140.552246	556.095215	94.158867	1151.506958	254.069366	-230.245926	901.999451	464.814819	152.255646	893.263855	389.612457	-46.298244	1004.268250	-557.068604	153.082779	908.829834	-544.174500	1.223590
342.437988	-112.968704	901.976868	432.244141	31.729927	907.055725	401.767120	-144.444916	508.038605	466.612640	30.592348	508.713745	483.984619	-135.000198	81.313690	543.651733	-15.883670	93.197090	338.723785	-226.959686	1425.995239	458.883423	79.742760	1424.150391	342.157990	-41.855801	1400.507202	326.994843	-73.447464	1691.522949	361.212646	-283.363739	1140.963745	556.031555	95.579613	1151.249268	254.913696	-229.261414	902.315002	463.735260	153.186661	893.322571	389.626343	-45.542484	1004.368896	-557.029358	153.090088	908.844055	-544.149048	1.262912
342.453186	-112.382164	902.125549	432.148102	32.366344	907.062927	401.919739	-144.036469	508.072205	467.069672	30.929857	508.706787	483.991272	-134.931061	81.356697	543.690063	-15.802432	93.140968	339.240997	-225.934784	1426.322266	459.354828	80.801529	1424.169800	342.793732	-40.909729	1400.629028	327.942230	-72.184555	1691.612671	361.926605	-282.459412	1141.349121	556.037354	97.034309	1151.079468	255.797607	-228.399597	902.613098	462.705139	154.091385	893.411072	389.626740	-44.855350	1004.449585	-556.975769	153.143295	908.852051	-544.133911	1.311099
342.437286	-111.772995	902.281555	432.016937	33.213558	907.111450	401.964355	-143.574844	508.117828	462.177002	30.695175	508.170166	483.959717	-134.860779	81.356094	540.956604	-15.860557	92.550568	339.768036	-224.916534	1426.695313	459.925262	81.811630	1424.160645	343.402740	-39.950268	1400.749390	328.851837	-70.895500	1691.711914	362.622253	-281.543182	1141.745361	556.040161	98.433647	1150.907471	256.635742	-227.432892	902.940186	461.694000	154.982620	893.505615	389.582642	-44.061588	1004.554321	-556.933044	153.181122	908.852234	-544.102234	1.273739
342.288879	-111.272835	902.471069	431.892242	33.851295	907.145752	402.081909	-143.111526	508.196014	462.732269	31.123314	508.167969	483.921387	-134.831345	81.336906	541.102783	-15.805202	92.517883	340.290497	-223.912399	1427.010498	460.462860	82.806595	1424.180176	344.005524	-39.003811	1400.901367	329.773132	-69.642426	1691.787354	363.431030	-280.865540	1142.203247	556.099304	99.803467	1150.712524	258.108856	-225.397766	903.237122	460.738708	155.855591	893.431152	389.501556	-43.416080	1004.668579	-556.878235	153.201096	908.838684	-544.081970	1.265630
342.247131	-110.659538	902.621948	431.752777	34.569656	907.150757	402.226501	-142.619812	508.282623	463.243469	31.525007	508.108734	483.935852	-134.727798	81.346039	541.178406	-15.754589	92.435570	340.790253	-222.872116	1427.307129	460.924835	83.803185	1424.147339	344.554565	-38.016193	1401.031372	330.778778	-68.292053	1691.882324	363.996552	-279.731842	1142.528320	556.097595	101.195740	1150.497681	258.356079	-225.554855	903.547546	459.528595	156.726227	893.704224	389.471283	-42.682133	1004.748169	-556.796387	153.219681	908.844177	-544.024170	1.255995
342.373352	-110.704262	902.685974	432.112305	34.092869	906.639587	402.412140	-142.340195	508.458313	463.951813	31.942947	507.899872	484.013855	-134.692047	81.373131	541.433289	-15.708833	92.393806	341.342896	-221.888458	1427.638062	461.474792	84.795479	1424.070435	345.164032	-37.045891	1401.194702	331.722321	-67.019020	1691.967163	364.781311	-279.079834	1143.021973	556.156006	102.482803	1150.214966	259.831512	-223.474228	903.864075	458.669067	157.567215	893.602905	389.742035	-42.581726	1004.540039	-556.742188	153.267883	908.836975	-543.975464	1.244134
342.496216	-110.215942	902.805664	432.057526	34.788544	906.610107	402.505707	-141.835129	508.569122	464.316315	32.324547	507.804749	483.973572	-134.634705	81.382835	541.538757	-15.692057	92.309669	341.877563	-220.894028	1427.995972	462.011169	85.814880	1424.067383	345.691895	-36.072147	1401.358521	332.601227	-65.781693	1692.098145	365.335846	-278.000061	1143.395874	556.277954	103.781761	1150.042480	260.075195	-223.663147	904.207336	457.608215	158.354141	893.726990	389.808655	-41.898003	1004.588196	-556.679993	153.251617	908.839722	-543.921875	1.300544
342.507935	-109.688423	902.915283	431.935059	35.468662	906.564026	402.552368	-141.304245	508.622620	464.612274	32.700962	507.655670	483.950714	-134.540253	81.421204	541.612976	-15.658010	92.236679	342.441101	-219.874817	1428.332275	462.505157	86.797348	1424.011841	346.192261	-35.089878	1401.511108	333.556793	-64.530815	1692.188965	366.098816	-277.336578	1143.841675	556.302551	105.024727	1149.776123	261.488190	-221.627579	904.535767	456.411011	159.142838	894.010742	389.805389	-41.212418	1004.622070	-556.591553	153.296707	908.852539	-543.847900	1.262163
342.556824	-109.209457	903.011841	431.844788	36.149200	906.487305	402.599457	-140.755554	508.668945	464.903442	32.962223	507.623871	483.901459	-134.433594	81.456581	541.731995	-15.632207	92.141869	343.051514	-218.880203	1428.595947	463.037140	87.813362	1423.956299	346.731018	-34.129322	1401.662476	334.494232	-63.268414	1692.292725	366.641541	-276.251617	1144.145996	556.443665	106.258102	1149.573486	261.746429	-221.804962	904.769165	455.387390	159.886978	894.080017	389.846771	-40.543633	1004.633972	-556.527893	153.318054	908.858093	-543.791565	1.305128
342.465759	-108.884270	903.161072	431.717529	36.850967	906.402039	402.692749	-140.278458	508.777527	465.118103	33.164944	507.576324	483.950958	-134.284866	81.502777	541.827637	-15.612484	92.075653	343.668457	-217.900650	1429.010742	463.488220	88.797333	1423.903442	347.208313	-33.168262	1401.810425	335.429260	-62.000988	1692.390503	367.235901	-275.388245	1144.496582	556.563049	107.464462	1149.292725	262.598511	-221.017365	905.025330	454.619202	160.600616	893.953003	389.820129	-39.908993	1004.668518	-556.455566	153.333374	908.848633	-543.710999	1.301664
342.579376	-108.234344	903.215820	431.613495	37.572952	906.353760	402.819366	-139.831955	508.841339	465.252167	33.303612	507.441742	483.947632	-134.221649	81.475670	541.834167	-15.558026	91.991638	344.183838	-217.009232	1429.239380	463.880157	89.902397	1423.924194	347.677826	-32.250443	1401.934326	336.373779	-60.753979	1692.483032	367.837311	-274.503723	1144.859131	556.591003	108.566078	1149.037720	263.313599	-220.000092	905.330017	453.472626	161.275192	894.160217	389.867004	-39.172199	1004.672546	-556.393005	153.325851	908.850830	-543.622803	1.309438
342.710083	-107.660835	903.281738	431.550903	38.262836	906.271484	402.913116	-139.404984	508.896393	465.581207	33.484776	507.586853	483.970642	-134.167542	81.517609	541.921082	-15.551258	91.942307	344.848145	-216.061432	1429.577881	464.365662	90.861801	1423.800049	348.158997	-31.311544	1402.032593	337.296997	-59.510742	1692.561279	368.536530	-273.937134	1145.248047	556.761902	109.714607	1148.775146	264.730011	-218.066788	905.536316	452.811890	161.865845	894.070251	389.938110	-38.454929	1004.666626	-556.347229	153.336624	908.832153	-543.550415	1.308865
342.850098	-107.059837	903.355103	431.511505	39.024014	906.237976	403.027557	-138.992844	508.960785	465.893494	33.671047	507.667755	483.947144	-134.152725	81.519569	542.041321	-15.522754	91.910995	345.454102	-215.172256	1429.803711	464.893677	91.743500	1423.638672	348.633270	-30.414309	1402.199097	338.212402	-58.285408	1692.682739	369.039246	-272.811279	1145.470825	556.885437	110.760597	1148.539917	264.842072	-218.223450	905.800659	451.987793	162.504730	894.115845	390.018127	-37.711254	1004.688049	-556.257019	153.344666	908.827271	-543.459961	1.306269
342.998993	-106.344795	903.473694	431.428558	39.779076	906.243042	403.078949	-138.558426	509.028320	466.091919	33.910137	507.716705	483.996826	-134.121780	81.530670	542.043335	-15.521181	91.901108	346.038513	-214.321457	1430.106812	465.378906	92.709129	1423.556763	349.089417	-29.525011	1402.400879	339.101563	-57.075062	1692.787842	369.761047	-272.174225	1145.818115	556.939575	111.813293	1148.276001	266.173523	-216.236877	906.051758	451.113556	163.303635	894.492432	390.099670	-36.922485	1004.750427	-556.178650	153.371490	908.832764	-543.391785	1.290383
343.078308	-105.749992	903.632874	431.347198	40.473648	906.260132	403.247162	-138.125595	509.104065	466.289398	34.152763	507.734680	484.009399	-134.062668	81.554527	542.069702	-15.457083	91.879486	346.670135	-213.444519	1430.381958	465.811646	93.678551	1423.476685	349.544159	-28.615301	1402.588501	339.987610	-55.846394	1692.877930	370.209808	-271.038452	1146.023193	557.036133	112.819801	1148.074219	266.171875	-216.300705	906.395447	450.515900	163.734451	894.307312	390.162964	-36.213932	1004.838989	-556.085938	153.349579	908.829102	-543.272583	1.266932
343.369965	-104.895912	903.692688	431.348083	41.248173	906.246643	403.331146	-137.618408	509.136993	466.641541	34.355423	507.756439	484.047089	-133.993439	81.572227	542.147827	-15.414187	91.837204	347.331787	-212.589462	1430.669067	466.261200	94.633270	1423.467651	350.007050	-27.730080	1402.819214	340.826843	-54.659203	1692.995850	370.915009	-270.403839	1146.437012	557.048828	113.799484	1147.868774	267.454529	-214.362442	906.614502	449.589996	164.186737	894.450806	390.306458	-35.343941	1004.864197	-556.025940	153.336258	908.820068	-543.180725	1.261121
343.308655	-104.373032	903.925659	431.239319	41.984024	906.283081	403.382813	-137.142181	509.165131	467.001343	34.589211	507.774780	484.053589	-133.888596	81.575615	542.232910	-15.402283	91.811081	348.024811	-211.727966	1431.024170	466.728760	95.562057	1423.419922	350.475403	-26.848381	1403.029663	341.652283	-53.471977	1693.097656	371.406891	-269.332367	1146.668945	557.188232	114.789642	1147.698242	267.519470	-214.488937	906.975586	449.029480	164.704666	894.494446	390.313354	-34.629570	1004.999146	-555.932434	153.362137	908.825012	-543.062195	1.239670
343.464905	-103.655319	904.033936	431.219727	42.725666	906.323120	403.412506	-136.614594	509.222260	467.378296	34.844196	507.739105	484.089020	-133.779205	81.636589	542.275940	-15.361938	91.750130	348.631805	-210.926239	1431.293701	467.189880	96.473457	1423.415527	350.939545	-26.021967	1403.227905	342.450623	-52.319237	1693.218994	372.034027	-268.426849	1147.025269	557.225220	115.691582	1147.545166	268.154968	-213.602234	907.287903	448.663055	165.251495	894.374023	390.403259	-33.862080	1005.073914	-555.846497	153.355270	908.833679	-542.969116	1.250058
343.633942	-102.967529	904.156311	431.179626	43.446453	906.345703	403.463287	-136.149673	509.269501	467.892365	35.106575	507.790100	484.074432	-133.763474	81.680588	542.384460	-15.323555	91.712692	349.330139	-210.103088	1431.673706	467.511780	97.514130	1423.554565	351.432281	-25.146858	1403.434448	343.277161	-51.136719	1693.312500	372.682068	-267.603699	1147.358521	557.168396	116.610809	1147.378418	268.786713	-212.755768	907.624512	448.246674	165.791351	894.440491	390.487518	-33.096420	1005.147888	-555.759399	153.379349	908.828369	-542.873840	1.232903
343.844452	-102.252136	904.253174	431.164124	44.123981	906.328552	403.473877	-135.663040	509.303314	468.412384	35.415474	507.886322	484.117615	-133.688614	81.704109	542.477051	-15.307287	91.645081	349.965546	-209.290588	1431.964844	467.942688	98.424484	1423.616211	351.854584	-24.333858	1403.675171	344.088043	-49.974483	1693.394775	373.273865	-266.740112	1147.685303	557.138794	117.453392	1147.250854	269.368073	-211.832367	907.972229	447.608673	166.203415	894.619324	390.608215	-32.332077	1005.189270	-555.673645	153.349716	908.821350	-542.762390	1.232856
344.008636	-101.572342	904.367249	431.160797	44.870956	906.370728	403.639038	-135.167145	509.375000	468.794708	35.704956	507.926636	484.169739	-133.650330	81.749115	542.490295	-15.273295	91.586975	350.610535	-208.503357	1432.386719	468.348114	99.275780	1423.606323	352.312073	-23.517389	1403.929077	344.828033	-48.873466	1693.525879	373.905426	-265.846985	1148.060547	557.220459	118.310822	1147.174805	269.907440	-210.889191	908.379517	447.414978	166.465714	894.322449	390.708221	-31.576269	1005.268127	-555.608826	153.347733	908.809570	-542.640320	1.210630
344.092072	-100.982475	904.483337	431.156464	45.635632	906.398132	403.712463	-134.665344	509.455200	469.188446	35.989799	507.928131	484.172577	-133.625732	81.774940	542.548523	-15.217363	91.561539	351.186829	-207.716888	1432.642090	468.776184	100.191460	1423.697998	352.736481	-22.711372	1404.149780	345.640533	-47.734467	1693.610474	374.604492	-265.264282	1148.457886	557.215027	119.151016	1147.100220	271.080963	-209.064682	908.682861	447.126678	166.838287	894.284729	390.789764	-30.857851	1005.339905	-555.524292	153.324707	908.810608	-542.526978	1.154265
344.077820	-100.410316	904.638611	431.060303	46.295982	906.430176	403.755707	-134.226151	509.549438	469.555115	36.269634	507.916351	484.182343	-133.552094	81.800285	542.636963	-15.137968	91.513405	351.829926	-206.896744	1432.936157	469.175415	101.036469	1423.733765	353.138184	-21.881035	1404.384521	346.397491	-46.644882	1693.692261	375.121246	-264.212494	1148.752808	557.164856	119.932999	1147.016602	270.960114	-209.102249	909.130432	446.893921	167.296829	894.289246	390.789703	-30.186670	1005.433533	-555.424988	153.329895	908.799438	-542.404419	1.146036
344.202759	-99.745140	904.710266	431.044617	47.007023	906.431274	403.740204	-133.737854	509.566864	469.962402	36.554516	507.919983	484.145813	-133.480499	81.814659	542.636963	-15.092640	91.441635	352.427551	-206.095688	1433.263062	469.573639	101.681610	1423.672241	353.543671	-21.069860	1404.607056	347.159302	-45.551498	1693.760986	375.703461	-263.383636	1149.052856	557.246521	120.775558	1146.962280	271.332733	-208.334808	909.532227	446.685028	167.633102	894.222473	390.874695	-29.464396	1005.469971	-555.330444	153.309830	908.793640	-542.289551	1.097040
344.336700	-99.086700	904.788147	431.090179	47.759567	906.451721	403.723999	-133.252090	509.612396	470.516479	36.900940	508.037292	484.162506	-133.356979	81.852768	542.659302	-15.049049	91.359306	353.026398	-205.302307	1433.588867	469.994904	102.507683	1423.662109	353.949280	-20.252748	1404.839478	347.889893	-44.519100	1693.868774	376.386566	-262.890656	1149.469360	557.249756	121.537003	1146.894775	272.394073	-206.359711	909.940491	446.143921	167.836639	894.203186	390.994385	-28.733574	1005.518921	-555.241333	153.273041	908.778748	-542.157410	1.036018
344.435791	-98.362373	904.887817	431.104431	48.519444	906.505981	403.685425	-132.738678	509.664398	470.976349	37.198761	508.065094	484.186371	-133.292068	81.898880	542.725464	-14.969132	91.333206	353.620789	-204.549179	1433.931519	470.462341	103.854362	1423.764404	354.363098	-19.469542	1405.042358	348.620209	-43.477222	1693.939331	376.836334	-261.914459	1149.731812	557.166687	122.293533	1146.891357	272.140289	-206.597672	910.381775	446.242249	168.107880	893.889648	391.085114	-27.978060	1005.595154	-555.147339	153.273254	908.764648	-542.040466	1.040206
344.448486	-97.790077	904.992249	431.091156	49.170116	906.525330	403.694702	-132.294495	509.690643	471.480682	37.587517	508.101166	484.200897	-133.264816	81.938385	542.796265	-14.905771	91.318146	354.239380	-203.778732	1434.192383	470.814423	104.624733	1423.769531	354.709717	-18.724838	1405.262817	349.350220	-42.550201	1694.007324	377.392029	-261.194305	1150.095825	557.148987	123.015160	1146.774170	272.418671	-205.809830	910.793579	446.172668	168.454514	893.770691	391.130951	-27.333706	1005.656555	-555.078918	153.212723	908.739075	-541.927063	1.001412
344.562378	-97.075462	905.086487	431.105225	49.903484	906.549561	403.734558	-131.799561	509.700256	471.939850	37.909187	508.125641	484.256195	-133.230499	81.976936	542.855652	-14.837644	91.236374	354.779694	-203.049774	1434.542480	471.215851	105.391136	1423.796875	355.067352	-17.940054	1405.472900	350.051880	-41.515465	1694.111206	377.882690	-260.468018	1150.365234	557.202942	123.722237	1146.668945	272.718536	-204.992081	911.231201	446.130157	168.706772	893.603638	391.241882	-26.587130	1005.714844	-554.971924	153.198654	908.728882	-541.791199	0.956625
344.690216	-96.358742	905.158081	431.187561	50.613293	906.570068	403.819824	-131.374878	509.694916	472.067200	38.083286	507.905884	484.291260	-133.163361	81.997978	542.718323	-14.788061	91.150162	355.343628	-202.289230	1434.878906	471.581451	106.159256	1423.786743	355.438263	-17.140203	1405.662964	350.768036	-40.562065	1694.199219	378.486755	-260.049103	1150.769165	557.245056	124.463043	1146.578491	273.619629	-203.186829	911.606812	446.163513	168.995377	893.442688	391.385468	-25.860840	1005.759949	-554.875916	153.163177	908.710571	-541.668701	0.904604
344.781769	-95.732292	905.277588	431.236450	51.306759	906.580566	403.928589	-130.937332	509.751404	472.469971	38.327877	507.946014	484.329681	-133.156555	82.007965	542.783081	-14.700481	91.138565	355.903839	-201.530609	1435.217529	471.889679	106.887985	1423.776001	355.766510	-16.398632	1405.875854	351.529358	-39.656609	1694.258423	378.836731	-259.139832	1150.998413	557.376099	125.199753	1146.491333	273.254639	-203.486908	912.008301	446.205627	169.259964	893.283142	391.497589	-25.149124	1005.825073	-554.781555	153.117004	908.696716	-541.567139	0.887927
344.794617	-95.123123	905.406982	431.275421	52.004337	906.624084	403.907806	-130.444504	509.815247	473.119202	38.846104	508.255585	484.282135	-131.819458	81.865509	542.912170	-14.678969	91.137230	356.397614	-200.820709	1435.464722	472.226807	107.640175	1423.791992	356.084137	-15.664821	1406.090454	352.101776	-38.741425	1694.402588	379.228607	-258.534790	1151.307495	557.436157	125.864418	1146.418091	273.441101	-202.818420	912.427185	446.246246	169.531906	893.120850	391.567810	-24.462311	1005.910950	-554.696533	153.073288	908.688660	-541.442505	0.806050
344.885162	-94.569649	905.523560	431.323181	52.600166	906.637390	403.977814	-129.951706	509.915314	473.217590	38.869858	508.035614	484.321838	-132.953094	82.085075	542.877808	-14.616940	91.090698	356.929535	-200.097122	1435.867554	472.548309	108.366745	1423.775146	356.425354	-14.933201	1406.272827	352.855652	-37.808422	1694.480957	379.586945	-257.922363	1151.662354	557.497925	126.505539	1146.344727	273.623566	-202.005310	912.878662	446.470886	169.920456	893.007996	391.668365	-23.834158	1005.976318	-554.584106	153.051010	908.678284	-541.317078	0.798644
345.116394	-93.817474	905.585571	431.445892	53.296295	906.662170	404.035309	-129.414322	509.963959	473.786987	39.105110	508.111572	484.293884	-132.863541	82.109863	543.014526	-14.583309	91.061897	357.355133	-199.436905	1436.175781	472.830505	109.129868	1423.814819	356.743042	-14.248522	1406.462891	353.454956	-37.007751	1694.634155	380.025726	-257.527130	1152.062744	557.632446	127.127968	1146.271240	274.388794	-200.319992	913.256409	446.649261	170.220673	892.874878	391.844788	-23.082903	1006.020508	-554.491943	153.017517	908.669006	-541.208435	0.723829
345.196808	-93.315948	905.679749	431.519623	53.895016	906.625977	404.157104	-129.006241	510.045197	473.986908	39.302086	508.105072	484.332825	-132.832870	82.135277	542.989685	-14.585368	91.007423	357.787292	-198.721024	1436.445313	473.114349	109.880905	1423.849976	357.059540	-13.526545	1406.663940	354.163605	-36.130936	1694.724121	380.245117	-256.759064	1152.322632	557.797791	127.808998	1146.267334	274.000977	-200.714401	913.638184	446.838593	170.352142	892.638000	391.959503	-22.464336	1006.050049	-554.410522	152.989792	908.649658	-541.083923	0.717249
345.341187	-92.664352	905.768066	431.569672	54.547840	906.638000	404.231628	-128.568909	510.084900	474.273651	39.520168	508.121399	484.371277	-132.767807	82.162003	543.065796	-14.563053	90.991463	358.224304	-198.049057	1436.785156	473.400543	110.623825	1423.885864	357.363586	-12.808656	1406.833862	354.871399	-35.284569	1694.788696	380.544006	-256.170471	1152.618652	557.943970	128.398788	1146.250488	274.108551	-200.174545	914.020996	447.082336	170.572952	892.499390	392.100983	-21.783937	1006.099365	-554.315857	152.925461	908.638245	-540.950623	0.674031
345.398407	-92.146362	905.882019	431.594635	55.091633	906.651733	404.402832	-128.149490	510.136871	474.507050	39.762634	508.128967	484.408722	-132.731445	82.189384	543.052368	-14.545294	90.985672	358.647095	-197.322052	1437.051025	473.744324	111.372551	1423.943481	357.625916	-12.142674	1406.998535	355.543091	-34.490711	1694.920288	380.806488	-255.598495	1152.949829	558.092773	129.046906	1146.222412	274.196594	-199.607300	914.453613	447.234131	170.879807	892.624390	392.182739	-21.207611	1006.162964	-554.231934	152.922043	908.621399	-540.850220	0.663319
345.537476	-91.621284	905.981140	431.658722	55.711555	906.679260	404.509460	-127.825943	510.204376	474.744965	40.039703	508.145966	484.438843	-132.676498	82.214142	543.119751	-14.490810	90.966415	359.057373	-196.642181	1437.354858	474.025787	112.052612	1423.993042	357.955627	-11.433516	1407.156982	356.140503	-33.759216	1695.082764	381.132294	-255.297913	1153.323486	558.266907	129.611282	1146.210815	274.882782	-197.910934	914.822449	447.539917	171.098373	892.512207	392.307312	-20.596365	1006.226501	-554.122620	152.909927	908.614807	-540.696289	0.622486
345.740723	-90.990715	906.041565	431.758575	56.313541	906.672791	404.548950	-127.427383	510.252716	474.990967	40.319237	508.134399	484.440948	-132.639771	82.211510	543.080872	-14.486882	90.912430	359.467590	-195.925659	1437.619751	474.307190	112.746788	1424.044556	358.255798	-10.738741	1407.319580	356.831818	-32.952942	1695.145996	381.320465	-254.771317	1153.605591	558.552979	130.292984	1146.287231	274.965240	-197.335861	915.152649	448.080048	171.292511	892.218750	392.465027	-19.936234	1006.254333	-554.047546	152.870316	908.612183	-540.577637	0.559352
345.800354	-90.514900	906.129944	431.805084	56.878654	906.677795	404.551300	-127.048965	510.271729	475.479248	41.120026	508.363037	484.441956	-132.553650	82.265800	543.239258	-14.438494	90.950378	359.827942	-195.248291	1437.903931	474.607910	113.420532	1424.112549	358.520020	-10.079394	1407.478638	357.478577	-32.289909	1695.257568	381.373474	-254.029358	1153.817139	558.756409	130.845291	1146.355347	274.391693	-198.023178	915.469910	448.442474	171.646835	892.187927	392.558502	-19.380953	1006.300476	-553.936401	152.838120	908.597107	-540.435730	0.545025
345.911407	-90.087898	906.207458	431.880493	57.445694	906.697266	404.585419	-126.714104	510.301514	475.404022	40.975410	508.117767	484.429901	-132.538330	82.271881	543.091675	-14.393857	90.873596	360.195953	-194.563919	1438.140503	474.941895	114.059410	1424.197876	358.805847	-9.383654	1407.650146	358.141998	-31.527151	1695.350586	381.538300	-253.518463	1154.087280	559.058838	131.505707	1146.416138	274.354950	-197.524139	915.811157	448.744507	171.806366	892.033264	392.668365	-18.850985	1006.349121	-553.832458	152.798599	908.599976	-540.276794	0.505553
346.077026	-89.547310	906.279968	431.933990	57.925343	906.680298	404.595886	-126.379784	510.319183	475.504578	41.245689	508.072144	484.423767	-132.487686	82.251961	543.084229	-14.368647	90.858498	360.546051	-193.927521	1438.355347	475.242676	114.722748	1424.296265	359.058105	-8.713665	1407.835449	358.721558	-30.825861	1695.492432	381.655884	-252.990265	1154.293091	559.324158	132.073181	1146.437378	274.294434	-196.998657	916.136902	449.180267	171.977341	891.865906	392.808685	-18.296314	1006.376892	-553.739746	152.783401	908.579529	-540.163269	0.456213
346.351868	-88.942497	906.285767	432.093262	58.487789	906.664063	404.621094	-125.983986	510.281708	475.666168	41.548218	508.050323	484.391693	-132.421890	82.282990	543.123352	-14.334504	90.826187	360.871399	-193.286987	1438.571533	475.532349	115.391121	1424.353394	359.287201	-8.067908	1407.963135	359.343231	-30.104324	1695.548096	381.731812	-252.507095	1154.503662	559.585632	132.654053	1146.512329	274.230865	-196.601776	916.386353	449.620239	172.262039	891.820435	393.023956	-17.694469	1006.372131	-553.625488	152.788589	908.580811	-540.008301	0.443338
346.429413	-88.505310	906.368713	432.178223	59.054337	906.670959	404.678558	-125.693604	510.295044	475.800232	41.891884	508.054688	484.436859	-132.432419	82.298485	543.185486	-14.279489	90.839249	361.189575	-192.668060	1438.778320	475.816650	116.004303	1424.437256	359.568604	-7.402510	1408.072998	359.878784	-29.437149	1695.677368	381.788391	-252.044403	1154.679688	559.827698	133.262375	1146.554565	274.155029	-196.252136	916.616821	449.797729	172.598831	892.011597	393.151703	-17.166174	1006.415955	-553.528687	152.748474	908.568726	-539.897217	0.406671
346.537567	-88.000572	906.442688	432.257477	59.584930	906.693115	404.739075	-125.427544	510.314240	475.872711	42.202194	508.020782	484.401703	-132.403748	82.256020	543.150085	-14.277291	90.816086	361.499908	-192.074402	1438.972412	476.074768	116.672684	1424.622559	359.832520	-6.766662	1408.205933	360.373871	-28.716290	1695.822632	381.861786	-251.505707	1154.850098	560.105652	133.801514	1146.614014	274.088104	-195.812317	916.856934	450.278168	172.792648	891.882996	393.280945	-16.632881	1006.463013	-553.412537	152.737442	908.569275	-539.744263	0.355595
346.636627	-87.531723	906.527405	432.309509	60.039219	906.686340	404.835327	-125.125290	510.315338	476.013428	42.482491	507.987396	484.421661	-132.362625	82.261200	543.153015	-14.239041	90.824852	361.794495	-191.477539	1439.136963	476.357941	117.270653	1424.755981	360.089844	-6.162932	1408.360962	361.001343	-28.060020	1695.865356	381.905060	-251.020126	1155.034302	560.489929	134.417618	1146.729004	273.980011	-195.417694	917.083740	451.064026	173.056274	891.659546	393.397339	-16.132080	1006.501343	-553.310730	152.735825	908.569458	-539.623047	0.352342
346.853729	-87.005310	906.535706	432.442932	60.584103	906.681335	404.989990	-124.831734	510.359741	476.168121	42.751106	507.938416	484.438751	-132.343872	82.271729	543.166077	-14.229991	90.806122	362.107208	-190.886658	1439.345825	476.601227	117.820366	1424.846802	360.318695	-5.579874	1408.501831	361.595520	-27.327591	1695.911133	381.944977	-250.557327	1155.250122	560.826660	134.922485	1146.786987	273.865479	-195.056625	917.303040	451.557007	173.326370	891.577148	393.578308	-15.588211	1006.502991	-553.207947	152.701630	908.557007	-539.473511	0.319248
347.013702	-86.551407	906.583679	432.584869	61.012775	906.660461	405.099518	-124.518333	510.388123	476.255737	42.955204	507.894714	484.401855	-132.326889	82.269211	543.195679	-14.194651	90.837685	362.361511	-190.309952	1439.538940	476.892090	118.341225	1424.936646	360.565491	-4.986429	1408.592041	362.114929	-26.649061	1696.013428	381.974060	-250.027954	1155.422974	561.249939	135.542679	1146.859741	273.728241	-194.728180	917.503845	452.048920	173.587860	891.519775	393.743317	-15.108412	1006.516846	-553.110596	152.702774	908.546936	-539.358704	0.331677
347.137482	-85.905739	906.652405	432.565430	61.856300	906.815674	405.188629	-124.190079	510.415588	476.365387	43.167671	507.969391	484.405182	-132.220871	82.272598	543.226440	-14.178641	90.818016	362.668213	-189.745255	1439.684082	477.192291	118.873825	1425.017578	360.798462	-4.403048	1408.710571	362.565002	-26.008801	1696.151123	381.989868	-249.516373	1155.607300	561.573059	136.035751	1146.941040	273.596283	-194.366302	917.726440	452.621185	174.030731	891.574280	393.821198	-14.430211	1006.626282	-553.010620	152.701263	908.528625	-539.224121	0.320160
347.116516	-85.412323	906.799683	432.456451	62.727100	906.994446	405.230255	-123.936523	510.425781	476.453552	43.864651	508.105286	484.389832	-132.175476	82.262390	543.245728	-14.132635	90.870842	362.955292	-189.204773	1439.875366	477.492157	119.330917	1425.083496	361.045959	-3.844741	1408.834595	363.106842	-25.269014	1696.197144	381.946167	-249.074997	1155.755249	561.921265	136.554642	1147.040527	273.424316	-194.000076	917.961426	453.227203	174.482941	891.606750	393.825195	-13.800574	1006.785217	-552.900635	152.657333	908.520996	-539.116333	0.248307
347.369110	-84.825340	906.793640	432.499115	63.346592	907.046753	405.373810	-123.750481	510.423523	476.554260	44.068844	508.148346	484.404785	-132.187958	82.257889	543.207764	-14.137150	90.848701	363.271942	-188.661758	1440.031860	477.785278	119.830025	1425.144409	361.286987	-3.278319	1408.937988	363.503082	-24.639435	1696.331055	381.918671	-248.628754	1155.875366	562.217102	137.041672	1147.102417	273.267975	-193.687653	918.154480	453.531433	174.846176	891.700317	393.971954	-13.229903	1006.807617	-552.794373	152.646210	908.513916	-538.953247	0.270178
347.527771	-84.354012	906.853455	432.573029	63.817268	907.066711	405.446289	-123.485031	510.416016	476.629456	44.256054	508.143158	484.441101	-132.108948	82.267059	543.294312	-14.093311	90.882210	363.552032	-188.161407	1440.150146	478.170654	120.229309	1425.117676	361.536469	-2.738553	1409.067505	363.897552	-23.923447	1696.458496	381.930084	-248.157684	1156.019653	562.649841	137.496170	1147.198975	273.107483	-193.435974	918.319336	454.277435	175.237106	891.521240	394.122589	-12.749427	1006.846313	-552.681274	152.625427	908.492188	-538.794067	0.251153
347.551910	-83.997116	906.967529	432.581848	64.242851	907.093811	405.521729	-123.299072	510.420868	476.690948	44.434891	508.139313	484.435394	-132.095978	82.282990	543.264893	-14.106235	90.837204	363.858917	-187.654739	1440.259644	478.497803	120.657478	1425.164795	361.760101	-2.218029	1409.180786	364.464172	-23.240362	1696.437744	381.909851	-247.730392	1156.168945	563.053040	137.977783	1147.236572	272.906494	-193.146713	918.504456	454.848053	175.736252	891.527954	394.210693	-12.339117	1006.914429	-552.583740	152.638580	908.493713	-538.657532	0.265340
347.697876	-83.623596	907.019470	432.724060	64.688850	907.115051	405.648743	-123.120354	510.454559	476.843811	44.620007	508.151489	484.462341	-132.110397	82.265907	543.357910	-14.045893	90.869011	364.140167	-187.141312	1440.377808	478.825562	121.108711	1425.217041	361.964783	-1.709921	1409.279297	364.917053	-22.582464	1696.504639	381.882965	-247.313675	1156.301270	563.411926	138.462524	1147.267456	272.763428	-192.945419	918.617737	455.383057	176.255386	891.547546	394.378387	-11.920876	1006.950256	-552.485168	152.598434	908.476501	-538.505676	0.211374
347.743713	-83.364342	907.106934	432.793701	64.986107	907.097107	405.708649	-122.934349	510.489746	476.904541	44.803932	508.115326	484.467163	-132.073120	82.278641	543.346863	-14.024971	90.867485	364.416870	-186.673218	1440.506104	479.122986	121.554024	1425.263916	362.201630	-1.206840	1409.356934	365.228210	-21.969448	1696.621948	381.833801	-246.867081	1156.411865	563.707886	138.829895	1147.312256	272.443787	-192.512894	918.859253	455.845367	176.740311	891.577026	394.483887	-11.599067	1006.984070	-552.382141	152.599274	908.479736	-538.366882	0.221705
347.995605	-82.893433	907.074341	432.959442	65.326477	907.075073	405.800598	-122.681915	510.487579	476.955109	44.973083	508.082825	484.443085	-132.071365	82.320816	543.337097	-14.001173	90.852585	364.660004	-186.175781	1440.626099	479.423553	121.996414	1425.321655	362.426056	-0.694483	1409.449707	365.702209	-21.257877	1696.619385	381.767975	-246.476715	1156.514771	564.076477	139.319656	1147.334351	272.212463	-192.162704	919.047424	456.320068	177.231171	891.582703	394.686005	-11.196420	1006.956970	-552.302368	152.580414	908.470459	-538.243835	0.199333
348.153290	-83.002838	907.106567	433.356842	64.717995	906.612305	405.932465	-122.557838	510.574982	477.071686	45.151585	507.902252	484.503571	-132.115662	82.322403	543.386658	-13.984740	90.825211	364.856873	-185.700027	1440.726440	479.734894	122.427322	1425.352539	362.674194	-0.227900	1409.512939	366.013031	-20.640465	1696.728516	381.712341	-246.113983	1156.607788	564.453003	139.747513	1147.355103	271.999512	-191.851257	919.204285	456.788696	177.793777	891.684631	395.002716	-11.258180	1006.746765	-552.211121	152.547043	908.466919	-538.096558	0.175241
348.023163	-82.366417	907.289063	433.085510	65.879356	907.035278	405.873840	-122.218224	510.584564	476.916138	45.341740	507.967285	484.420319	-132.029526	82.317863	543.247192	-14.002977	90.813461	365.062317	-185.254623	1440.810303	480.032593	123.003365	1425.434692	362.867096	0.209356	1409.586182	366.360168	-19.986536	1696.770996	381.658936	-245.788971	1156.700806	564.811218	140.135117	1147.407959	271.747192	-191.562561	919.360229	457.190430	178.188995	891.666260	394.907684	-10.570443	1007.040283	-552.110962	152.572708	908.467346	-537.957092	0.187931
348.212311	-82.046341	907.296509	433.239166	66.223541	907.005798	405.890350	-121.995270	510.599121	476.931213	45.537941	507.911377	484.414001	-131.973068	82.317459	543.240723	-13.991203	90.825287	365.258087	-184.747696	1440.861450	480.297638	123.436165	1425.471436	363.065521	0.705265	1409.619629	366.788269	-19.296593	1696.741943	381.588928	-245.429947	1156.798340	565.234802	140.603302	1147.443848	271.471741	-191.250473	919.519714	457.550049	178.327515	891.554565	395.092438	-10.219689	1007.029114	-552.034607	152.483856	908.480530	-537.983459	-0.312621
348.354370	-81.714516	907.331970	433.377075	66.485130	906.979187	405.970886	-121.797218	510.603516	476.927643	45.721634	507.828461	484.440399	-131.914276	82.300255	543.260010	-13.981451	90.844131	365.478455	-184.290848	1440.961670	480.587402	123.813644	1425.449951	363.272583	1.180203	1409.632324	367.118591	-18.646622	1696.760620	381.511993	-245.092682	1156.833618	565.653015	141.027664	1147.479370	271.330811	-191.041718	919.581421	458.060150	178.530060	891.441223	395.270477	-9.903958	1007.032288	-551.909607	152.557541	908.453308	-537.653320	0.171236
348.650513	-81.265305	907.273315	433.610413	66.768471	906.926941	406.083832	-121.630623	510.597809	477.002960	45.913948	507.753937	484.460571	-131.923569	82.310440	543.303833	-13.949464	90.850029	365.679962	-183.854202	1441.044312	480.837219	124.198463	1425.432373	363.463348	1.626263	1409.681396	367.438721	-18.026976	1696.792236	381.433289	-244.766541	1156.864624	566.127136	141.468262	1147.460815	271.020966	-190.558273	919.807373	458.810974	178.702316	891.218628	395.520264	-9.534137	1006.977600	-551.811707	152.524551	908.470581	-537.627075	-0.075764
348.800140	-80.947441	907.286316	433.793304	67.059082	906.894104	406.125946	-121.470749	510.603271	477.023743	46.073071	507.680267	484.438019	-131.871170	82.313835	543.299255	-13.907159	90.837646	365.842865	-183.394012	1441.033325	481.066864	124.606018	1425.425415	363.665436	2.051104	1409.674072	367.707214	-17.366066	1696.852417	381.319519	-244.536438	1156.927490	566.553223	141.906799	1147.455566	270.805511	-190.200287	919.942017	459.439301	178.872055	891.088867	395.698486	-9.207260	1006.967651	-551.709351	152.512695	908.451721	-537.444214	-0.037657
348.937225	-80.690224	907.307739	433.992462	67.266998	906.856323	406.245697	-121.311913	510.636261	477.050446	46.281837	507.638580	484.436096	-131.861618	82.332123	543.287903	-13.913272	90.829994	366.002289	-182.957809	1441.070679	481.325165	124.979874	1425.402466	363.860901	2.481696	1409.673096	367.886139	-16.854202	1696.909668	381.231689	-244.250290	1156.959229	566.908020	142.265945	1147.433350	270.567993	-189.838470	920.069092	460.026093	179.100235	891.033875	395.889130	-8.950245	1006.958984	-551.632263	152.497833	908.445129	-537.282898	0.062857
348.854218	-80.625168	907.475159	434.090424	67.432167	906.837280	406.370300	-121.190056	510.681488	477.064484	46.449688	507.606842	484.462982	-131.885941	82.337929	543.265869	-13.910542	90.826492	366.186554	-182.541473	1441.104370	481.564056	125.349686	1425.333862	364.079803	2.908587	1409.680786	368.217804	-16.296234	1696.879150	381.162292	-243.947052	1156.990845	567.197388	142.533707	1147.405151	270.394409	-189.642334	920.125793	460.141357	179.294418	890.954224	395.990082	-8.767103	1007.030518	-551.525085	152.482788	908.435608	-537.103394	0.117812
349.008881	-80.350349	907.484314	434.283539	67.645508	906.788940	406.466003	-121.007729	510.667908	477.135284	46.658669	507.589172	484.430328	-131.837692	82.333748	543.288757	-13.893548	90.820015	366.372437	-182.102264	1441.133911	481.772522	125.753967	1425.259399	364.282196	3.325691	1409.679810	368.472748	-15.703309	1696.880371	381.068359	-243.662231	1156.972534	567.573792	142.864014	1147.366821	270.085876	-189.131592	920.307556	460.573212	179.480362	890.776733	396.187073	-8.499546	1007.010376	-551.455872	152.453506	908.432373	-536.961487	0.128832
349.440948	-79.832138	907.350769	434.541504	67.921104	906.734558	406.532257	-120.862869	510.632172	477.160828	46.859970	507.581451	484.448456	-131.843216	82.335495	543.304016	-13.890268	90.842049	366.536255	-181.700897	1441.153442	482.040497	126.075386	1425.096680	364.460449	3.711038	1409.661255	368.777863	-15.074090	1696.796265	380.960571	-243.389053	1156.995361	567.974365	143.169067	1147.323364	269.868561	-188.772430	920.392395	461.106812	179.712723	890.608032	396.483582	-8.126437	1006.918152	-551.378052	152.452347	908.405273	-536.827087	0.138736
349.607452	-79.553856	907.363220	434.722443	68.153107	906.700989	406.685486	-120.713356	510.665314	477.150604	46.996605	507.566010	484.463287	-131.800079	82.314186	543.275696	-13.898948	90.847282	366.718689	-181.318466	1441.166382	482.233429	126.454102	1425.004150	364.623810	4.092216	1409.640503	368.916779	-14.592473	1696.863037	380.841522	-243.184174	1157.024902	568.345581	143.413589	1147.301636	269.741974	-188.588242	920.411560	461.872650	179.940170	890.365234	396.679626	-7.854169	1006.906921	-551.272278	152.454529	908.410461	-536.659485	0.157624
349.745148	-79.381706	907.392761	434.903809	68.330116	906.648743	406.756226	-120.554474	510.675964	477.133392	47.146641	507.524597	484.494385	-131.758194	82.303497	543.295166	-13.878881	90.835129	366.908844	-180.888321	1441.184814	482.423523	126.825439	1424.932495	364.799591	4.490060	1409.589233	369.127991	-14.043261	1696.843628	380.740875	-242.873627	1157.020386	568.636902	143.622726	1147.234375	269.432953	-188.085831	920.589050	462.384613	180.287094	890.284973	396.864502	-7.640149	1006.895264	-551.189514	152.407745	908.396790	-536.520081	0.127974
349.572540	-79.411194	907.575867	434.954742	68.487816	906.620544	406.891022	-120.368607	510.764740	477.035492	47.290791	507.494293	484.491730	-131.715988	82.294449	543.285461	-13.852595	90.868843	367.097015	-180.515228	1441.216919	482.612122	127.172615	1424.864746	364.971985	4.869367	1409.560425	369.302246	-13.494982	1696.826904	380.673523	-242.550797	1157.016113	568.903870	143.835403	1147.178101	269.264221	-187.690048	920.647034	462.677124	180.574341	890.224609	396.921204	-7.505416	1006.968750	-551.115234	152.380295	908.388306	-536.382141	0.128920
349.749268	-79.186371	907.578430	435.164154	68.661736	906.564331	406.991180	-120.218948	510.771790	477.019043	47.415905	507.489746	484.468475	-131.683426	82.305779	543.290466	-13.851774	90.887062	367.295410	-180.146210	1441.225830	482.828217	127.530319	1424.786499	365.162079	5.242118	1409.509766	369.558807	-12.942113	1696.751343	380.599884	-242.259888	1156.984741	569.203552	144.071335	1147.101929	269.049591	-187.271790	920.718140	463.057831	180.903961	890.157043	397.131958	-7.278310	1006.941711	-551.013672	152.392548	908.374390	-536.211060	0.094453
349.927185	-78.979584	907.576599	435.367737	68.803619	906.507629	407.077881	-120.127686	510.784424	477.005646	47.555099	507.465454	484.459503	-131.697510	82.288750	543.297424	-13.858095	90.892479	367.486389	-179.777283	1441.193115	483.059570	127.889229	1424.709717	365.352600	5.578180	1409.473755	369.713623	-12.431060	1696.744141	380.551880	-242.004715	1156.990967	569.549438	144.323975	1147.047729	268.918671	-187.037582	920.691040	463.560425	181.114502	889.985535	397.344513	-7.081187	1006.911865	-550.947998	152.329834	908.371704	-536.089844	0.066925
350.466583	-78.509781	907.415588	435.677856	68.985924	906.441772	407.180481	-120.041550	510.739105	477.076111	47.687218	507.489471	484.488861	-131.633026	82.288467	543.281799	-13.864461	90.898094	367.710663	-179.453796	1441.139771	483.275879	128.214813	1424.618286	365.510895	5.895726	1409.447266	369.795990	-11.922256	1696.764893	380.526520	-241.705978	1156.958984	569.878174	144.542358	1146.984131	268.733154	-186.701889	920.746826	464.180725	181.306366	889.755981	397.700378	-6.776306	1006.801208	-550.853455	152.273056	908.367920	-535.958618	0.050717
350.662537	-78.290672	907.412048	435.855499	69.188950	906.414185	407.284363	-119.928253	510.756866	477.110901	47.825218	507.515778	484.478210	-131.610138	82.271202	543.282837	-13.866694	90.889069	367.907654	-179.145325	1441.095215	483.403748	128.613663	1424.626099	365.703186	6.237292	1409.418213	369.920288	-11.497820	1696.783813	380.538147	-241.326889	1156.885010	570.066467	144.725159	1146.895752	268.509735	-186.178574	920.835938	464.318207	181.640976	889.740723	397.895905	-6.553675	1006.785522	-550.773560	152.242889	908.362305	-535.799194	-0.016402
350.441956	-78.348946	907.611206	435.876068	69.266502	906.381897	407.410645	-119.802696	510.810822	477.020477	47.901836	507.474518	484.486389	-131.576096	82.288826	543.223022	-13.865085	90.882759	368.116730	-178.830292	1441.046143	483.667175	128.828674	1424.431641	365.893524	6.578801	1409.373169	370.046875	-11.039214	1696.750488	380.510590	-241.005630	1156.799927	570.343079	144.972382	1146.805542	268.380402	-185.735336	920.856873	464.697662	181.893402	889.606445	397.899078	-6.452903	1006.865845	-550.723816	152.154648	908.343384	-535.682983	-0.083950
350.662506	-78.166901	907.615417	436.078125	69.503029	906.365845	407.498535	-119.728043	510.798309	477.130707	48.018936	507.502960	484.507782	-131.593094	82.299805	543.265991	-13.863792	90.910225	368.298248	-178.521027	1440.964722	483.840698	129.124832	1424.349854	366.081024	6.898748	1409.323975	370.342194	-10.370310	1696.609619	380.524658	-240.660950	1156.719604	570.591125	145.207916	1146.708496	268.335388	-185.429337	920.780090	464.874420	182.130386	889.658691	398.106140	-6.226161	1006.860474	-550.636719	152.127090	908.331299	-535.553406	-0.151803
350.958527	-77.985870	907.591003	436.297119	69.675697	906.320435	407.643188	-119.641335	510.822327	477.220947	48.144653	507.506592	484.522858	-131.579712	82.251053	543.287292	-13.844510	90.909241	368.523315	-178.218521	1440.886230	484.054352	129.419449	1424.277832	366.267639	7.214578	1409.291138	370.351929	-9.978574	1696.650635	380.545105	-240.343704	1156.612549	570.887512	145.500778	1146.655273	268.230072	-184.991669	920.782837	465.317871	182.368591	889.520691	398.356964	-6.028873	1006.826233	-550.583801	152.077576	908.319397	-535.437012	-0.212345
351.622375	-77.587357	907.405029	436.657013	69.914551	906.264832	407.783752	-119.575745	510.759033	477.628937	48.291039	507.531464	484.532776	-131.563232	82.260239	543.471924	-13.852495	90.936440	368.767883	-177.920959	1440.767456	484.250519	129.715775	1424.187256	366.414429	7.487465	1409.234863	370.507568	-9.610688	1696.635376	380.689148	-240.197968	1156.526123	571.220825	145.785400	1146.592041	268.751923	-183.533875	920.703003	465.979004	182.568573	889.174866	398.783264	-5.741375	1006.708862	-550.541870	152.018341	908.315918	-535.301880	-0.271423
351.893433	-77.413422	907.368042	436.854065	70.061653	906.207458	407.929657	-119.462929	510.748291	478.246613	48.419743	507.560211	484.545685	-131.569092	82.243065	543.782166	-13.825090	90.982597	368.978546	-177.670441	1440.656494	484.432404	130.023392	1424.087769	366.566833	7.759992	1409.207642	370.614929	-9.181332	1696.594971	380.766174	-239.823929	1156.417603	571.459473	146.065308	1146.493164	268.757507	-183.061478	920.637207	466.309784	182.759369	889.023682	399.003845	-5.557303	1006.662781	-550.481445	151.945328	908.300964	-535.179382	-0.346545
352.151306	-77.269981	907.355164	437.058746	70.169273	906.168823	408.007935	-119.398308	510.766174	478.349182	48.520359	507.557892	484.577362	-131.524948	82.227951	543.807434	-13.808331	90.984673	369.229584	-177.417084	1440.547729	484.603912	130.319138	1424.020264	366.761505	8.051302	1409.159302	370.765411	-8.614980	1696.520874	380.817322	-239.477203	1156.278687	571.752563	146.319824	1146.429932	268.727966	-182.674530	920.564331	466.899231	182.871521	888.789429	399.238037	-5.414813	1006.637207	-550.417175	151.917984	908.299011	-535.056885	-0.388199
352.408508	-77.139595	907.331177	437.271820	70.300133	906.112488	408.155884	-119.286583	510.780609	478.421539	48.592548	507.553711	484.589600	-131.559280	82.220657	543.797241	-13.791854	91.004654	369.471008	-177.162216	1440.470093	484.775116	130.612473	1423.943726	366.939423	8.310863	1409.115479	371.019928	-8.217709	1696.429443	380.883942	-239.146881	1156.177124	571.929504	146.610428	1146.360718	268.652496	-182.174698	920.571045	467.061401	183.073074	888.777344	399.461212	-5.253956	1006.598145	-550.374817	151.875092	908.286804	-534.939392	-0.411959
352.208618	-77.205505	907.516663	437.280914	70.378052	906.098022	408.219940	-119.127838	510.845673	478.409546	48.642262	507.511383	484.593903	-131.458893	82.215645	543.761353	-13.769727	90.977783	369.717804	-176.934845	1440.387085	484.916656	130.891891	1423.868286	367.120972	8.553491	1409.071777	371.039246	-7.892879	1696.470459	380.898682	-238.589554	1156.008911	572.183838	146.914139	1146.320313	268.095154	-182.701126	920.538513	467.600372	183.129120	888.570496	399.470123	-5.177540	1006.680054	-550.347046	151.752075	908.263428	-534.804138	-0.490177
352.462738	-77.023369	907.487732	437.466248	70.529610	906.064575	408.324219	-119.017876	510.862762	478.550537	48.750462	507.520966	484.571777	-131.445450	82.220276	543.761108	-13.764725	90.942184	369.961273	-176.718948	1440.299194	485.041992	131.174072	1423.792603	367.302673	8.815924	1409.028442	371.148682	-7.485886	1696.420288	380.998474	-238.223358	1155.877075	572.313965	147.160126	1146.251587	268.157745	-182.407867	920.423889	467.671021	183.322083	888.645020	399.671143	-4.995023	1006.650024	-550.287659	151.707764	908.262390	-534.710876	-0.530028
353.088379	-76.693802	907.315186	437.803314	70.750595	906.010437	408.489746	-118.952621	510.814117	478.763611	48.854980	507.555176	484.586609	-131.430176	82.202118	543.842468	-13.724246	90.971085	370.251831	-176.507553	1440.199707	485.152161	131.446213	1423.717163	367.466919	9.045981	1408.997192	371.275848	-7.114425	1696.385376	381.131012	-237.867645	1155.748657	572.482422	147.357864	1146.193481	268.192810	-181.970917	920.393250	467.961792	183.452652	888.507935	400.076141	-4.748133	1006.539734	-550.280518	151.607254	908.226440	-534.612000	-0.574919
352.913818	-76.725204	907.498230	437.806976	70.863289	906.010559	408.552795	-118.806213	510.862793	478.817108	48.922230	507.519165	484.583191	-131.425964	82.206253	543.844727	-13.730327	90.956863	370.491608	-176.293640	1440.148682	485.279175	131.743469	1423.664429	367.622559	9.270892	1408.958984	371.391418	-6.749347	1696.342773	381.315094	-237.530930	1155.654541	572.716614	147.599274	1146.173462	268.300629	-181.480576	920.328735	468.545929	183.551804	888.163208	400.106232	-4.654066	1006.626831	-550.234497	151.474243	908.204895	-534.481689	-0.649625
353.613770	-76.414055	907.291443	438.167969	71.102287	905.933655	408.717621	-118.733589	510.827606	479.066345	49.030003	507.539063	484.615509	-131.481659	82.199936	543.935974	-13.704221	90.968819	370.748444	-176.072464	1440.065796	485.415253	131.994385	1423.591553	367.787415	9.486584	1408.923218	371.508942	-6.398641	1696.297729	381.595825	-237.375092	1155.612305	572.881287	147.816345	1146.140259	268.988403	-180.007889	920.278259	468.787079	183.686752	888.048828	400.555481	-4.410272	1006.488281	-550.182312	151.433304	908.201477	-534.356689	-0.716361
353.492035	-76.460541	907.451050	438.195282	71.151031	905.898438	408.790192	-118.602676	510.863586	478.918884	48.740543	507.296967	484.617615	-131.441299	82.179138	543.807434	-13.691050	90.872635	370.990051	-175.871841	1440.039917	485.532623	132.267441	1423.518799	367.928162	9.691372	1408.870483	371.699890	-5.998532	1696.196411	381.793701	-236.977707	1155.528076	573.062073	148.072311	1146.063110	269.048462	-179.472427	920.304321	469.059326	183.842957	887.952881	400.605530	-4.336737	1006.547119	-550.139587	151.323090	908.186035	-534.216370	-0.793938
353.723816	-76.322189	907.468445	438.375732	71.344948	905.884033	408.902679	-118.512718	510.869049	479.255737	49.197472	507.530304	484.656647	-131.461838	82.188934	543.984741	-13.677340	90.934372	371.242859	-175.658096	1440.018311	485.634979	132.553970	1423.500854	368.075562	9.900061	1408.836914	371.714203	-5.751060	1696.222656	381.926819	-236.405258	1155.421509	573.224121	148.268768	1146.042358	268.650391	-180.024612	920.326904	469.316315	183.996307	887.865234	400.832550	-4.158820	1006.547852	-550.110779	151.242340	908.167175	-534.122803	-0.859654
353.956177	-76.165024	907.454590	438.579742	71.477692	905.846619	408.958099	-118.433510	510.870789	479.419800	49.312061	507.539917	484.639984	-131.418152	82.197128	544.000000	-13.651450	90.912262	371.485870	-175.450714	1439.981689	485.733368	132.823685	1423.469604	368.219818	10.115499	1408.806396	371.817322	-5.422958	1696.206299	382.149933	-236.103485	1155.389771	573.317078	148.444260	1146.007935	268.804749	-179.557816	920.337708	469.358765	184.195007	887.886414	401.049042	-3.996291	1006.522583	-550.062256	151.186386	908.170166	-534.003784	-0.915315
354.155243	-76.015373	907.465332	438.736847	71.618561	905.827820	408.990509	-118.292343	510.854156	479.281586	49.037117	507.286804	484.646820	-131.398941	82.190781	543.847961	-13.662003	90.802292	371.701538	-175.251694	1439.936646	485.805511	133.090012	1423.434692	368.368500	10.338631	1408.751709	371.908691	-5.110619	1696.183594	382.477631	-236.031830	1155.380737	573.423523	148.613770	1145.989868	269.572815	-178.096466	920.317505	469.495575	184.359482	887.863708	401.233582	-3.833517	1006.518555	-550.032288	151.063553	908.157043	-533.911987	-1.016370
354.327576	-75.918579	907.478943	438.903900	71.756607	905.789368	409.095245	-118.169617	510.890564	479.657745	49.472561	507.509827	484.656433	-131.446274	82.200279	544.074524	-13.619810	90.854286	371.924805	-175.034805	1439.878052	485.896698	133.350449	1423.415894	368.505646	10.545033	1408.712036	371.995972	-4.810691	1696.163574	382.742432	-235.709473	1155.314087	573.540771	148.770798	1145.971558	269.808990	-177.612030	920.334412	469.681396	184.447800	887.806946	401.422882	-3.691467	1006.505554	-549.964966	150.973770	908.148193	-533.666809	-1.127417
354.881470	-75.521851	907.313110	439.217285	72.024986	905.757080	409.140778	-118.032448	510.821014	479.816071	49.563053	507.503876	484.681152	-131.394958	82.194794	544.101135	-13.632790	90.813774	372.143829	-174.802048	1439.841553	485.966125	133.607468	1423.407349	368.643494	10.754278	1408.672363	372.096130	-4.504729	1696.144043	382.950958	-235.217728	1155.216187	573.665283	148.968384	1145.982544	269.553375	-178.280640	920.303162	469.821533	184.594009	887.801086	401.782654	-3.400663	1006.409363	-549.933838	150.861938	908.150635	-533.561279	-1.256527
354.812561	-75.555305	907.456543	439.280823	72.131638	905.729065	409.170746	-117.889038	510.857086	479.860474	49.624332	507.459290	484.693207	-131.396225	82.206200	544.110535	-13.579286	90.790817	372.335510	-174.609695	1439.797363	486.054016	133.824463	1423.347534	368.766602	10.942141	1408.613892	372.307587	-4.149814	1696.053833	383.321747	-235.108765	1155.191284	573.763672	149.174133	1145.946655	270.255737	-176.693588	920.385132	469.932861	184.728745	887.776184	401.864410	-3.299085	1006.464050	-549.913452	150.767105	908.135620	-533.462036	-1.356795
355.005737	-75.410545	907.458984	439.426697	72.304947	905.697083	409.221466	-117.774605	510.887360	479.946350	49.726677	507.453247	484.685608	-131.371078	82.204361	544.139954	-13.580866	90.766457	372.525848	-174.392349	1439.736328	486.115295	134.111282	1423.310547	368.879852	11.136375	1408.569702	372.392670	-3.876733	1696.043091	383.522247	-234.754807	1155.108032	573.878967	149.410446	1145.954102	270.108246	-177.397598	920.287842	469.998413	184.876434	887.767883	402.059509	-3.129584	1006.448242	-549.879517	150.684860	908.131409	-533.334778	-1.456519
355.255341	-75.225494	907.423157	439.618286	72.522552	905.674316	409.287384	-117.612991	510.876221	480.094055	49.822166	507.425262	484.685486	-131.368408	82.207733	544.186340	-13.568321	90.732864	372.736908	-174.171402	1439.641968	486.172516	134.371902	1423.247070	368.982147	11.328502	1408.495483	372.376434	-3.694796	1696.097656	383.900299	-234.725388	1155.038086	573.960632	149.658340	1145.915894	270.859528	-175.992310	920.313660	470.050415	185.015198	887.740845	402.280029	-2.934778	1006.418823	-549.829407	150.563019	908.121826	-533.194519	-1.560884
355.415405	-75.092705	907.430481	439.748718	72.665268	905.636963	409.313538	-117.455681	510.885559	480.171417	49.926041	507.374725	484.690796	-131.291534	82.175301	544.192261	-13.559131	90.711494	372.926636	-173.946976	1439.547974	486.237732	134.616440	1423.193481	369.097382	11.555674	1408.413208	372.559601	-3.350512	1696.028564	384.263062	-234.484268	1154.937134	574.093262	149.884048	1145.890869	271.243042	-175.400726	920.274902	470.254211	185.112640	887.640808	402.452759	-2.781471	1006.402710	-549.808105	150.510178	908.125854	-533.106445	-1.615722
356.033020	-74.747833	907.195251	440.093994	72.931107	905.555725	409.421204	-117.333916	510.852448	480.346283	50.030891	507.309998	484.730072	-131.317398	82.198708	544.253784	-13.548460	90.686699	373.113770	-173.751831	1439.419922	486.297089	134.881485	1423.110962	369.184723	11.784304	1408.331543	372.537720	-3.155854	1696.088257	384.515961	-233.989792	1154.774170	574.177002	150.096649	1145.829834	270.997467	-176.034576	920.209412	470.298126	185.282227	887.604797	402.829865	-2.512657	1006.248962	-549.833679	150.451752	908.111084	-533.190063	-1.639865
355.751282	-74.723282	907.443726	440.250854	73.476715	905.720825	409.380249	-117.130318	510.882141	480.286835	49.963520	507.189209	484.734558	-131.234192	82.203377	544.145935	-13.539900	90.638496	373.280182	-173.559799	1439.298218	486.352142	135.115189	1423.023071	369.257385	11.993101	1408.224976	372.592682	-2.891136	1696.078003	384.855072	-233.721832	1154.699219	574.259033	150.332733	1145.733276	271.330261	-175.735001	920.107971	470.268707	185.423325	887.567688	402.902222	-2.256824	1006.448730	-549.770813	150.351135	908.115906	-532.931580	-1.737890
355.900574	-74.698814	907.428345	440.231140	73.169617	905.494629	409.462921	-116.980972	510.881561	480.329926	50.062492	507.102905	484.718719	-131.249878	82.191551	544.114685	-13.513169	90.600479	373.456085	-173.360306	1439.167114	486.389587	135.375748	1422.960327	369.331879	12.204031	1408.161011	372.663635	-2.636045	1696.072876	385.281311	-233.682312	1154.624023	574.329529	150.593369	1145.651855	272.278656	-174.384155	919.971863	470.243591	185.583694	887.504333	402.976807	-2.259353	1006.329651	-549.754883	150.230499	908.114929	-532.862549	-1.830539
356.661224	-74.275276	907.122131	440.633514	73.468384	905.418823	409.594330	-116.803314	510.816559	480.647552	50.172344	507.101746	484.745026	-131.202774	82.223061	544.251953	-13.465119	90.625931	373.625458	-173.161362	1439.078125	486.428375	135.627487	1422.901855	369.386688	12.410878	1408.075928	372.698334	-2.379551	1696.078125	385.552094	-233.248199	1154.464233	574.424072	150.834488	1145.573364	272.186371	-174.981308	919.851074	470.239868	185.736893	887.464355	403.421234	-1.965332	1006.144226	-549.718323	150.155075	908.128357	-532.757141	-1.927979
356.373779	-74.267593	907.343140	440.566132	73.564148	905.397400	409.618103	-116.546875	510.865265	480.729401	50.257069	507.098206	484.702026	-131.123459	82.207474	544.234802	-13.424248	90.572212	373.767822	-172.962830	1438.964478	486.425659	135.919174	1422.820190	369.436005	12.617785	1408.013184	372.714417	-2.067039	1696.092041	385.974640	-233.237625	1154.367920	574.499573	151.087494	1145.536011	273.179321	-173.714111	919.646423	470.216187	185.867233	887.421570	403.366608	-1.825977	1006.239441	-549.703369	150.055145	908.131653	-532.684082	-2.006020
356.578033	-74.060242	907.331421	440.712311	73.749382	905.372070	409.677734	-116.371796	510.847382	480.949768	50.297470	507.066711	484.718414	-131.094955	82.202248	544.263062	-13.432528	90.542282	373.924316	-172.780792	1438.823120	486.414459	136.162277	1422.764648	369.468292	12.826520	1407.949097	372.720947	-1.790569	1696.082764	386.233948	-232.825195	1154.208130	574.528442	151.320526	1145.480957	273.129120	-174.375778	919.514954	470.200073	186.020416	887.351929	403.545227	-1.620749	1006.220886	-549.694214	149.917068	908.113403	-532.615540	-2.115107
356.758484	-73.890617	907.340759	440.865723	73.926971	905.331970	409.751984	-116.221741	510.863434	481.230072	50.372551	507.087189	484.755859	-131.121201	82.219666	544.376160	-13.385586	90.507996	374.072601	-172.590714	1438.681885	486.412476	136.437119	1422.696533	369.514374	13.039724	1407.876831	372.752716	-1.542536	1696.036987	386.676117	-232.773041	1154.112305	574.566162	151.567413	1145.441895	274.159119	-173.114731	919.309692	470.173798	186.165344	887.327393	403.726227	-1.420749	1006.205200	-549.685913	149.803909	908.106689	-532.522217	-2.234883
357.409180	-73.510582	907.132568	441.201599	74.230675	905.289368	409.878021	-116.081474	510.800476	481.589111	50.487251	507.116699	484.786102	-131.132217	82.206245	544.423706	-13.370356	90.480530	374.246826	-172.412445	1438.559570	486.402008	136.696899	1422.659668	369.535095	13.228005	1407.805908	372.844452	-1.188363	1695.951416	386.961975	-232.254150	1153.920166	574.579407	151.794464	1145.420776	274.057068	-173.821625	919.152527	470.163422	186.301880	887.307861	404.119171	-1.124115	1006.083984	-549.725464	149.745605	908.111755	-532.655579	-2.256968
357.652496	-73.350395	907.103394	441.403625	74.448158	905.255859	409.940216	-115.889954	510.791168	481.874969	50.532112	507.129395	484.810883	-131.045624	82.210182	544.462891	-13.343821	90.413040	374.354034	-172.211105	1438.450562	486.365051	136.997849	1422.598877	369.553375	13.455949	1407.760498	372.720398	-0.979414	1696.010620	387.272858	-232.003937	1153.822998	574.601746	152.113571	1145.428345	274.511780	-173.630173	918.971252	470.129822	186.430054	887.288574	404.322327	-0.919341	1006.053833	-549.743774	149.651474	908.108948	-532.595154	-2.386170
357.382568	-73.421570	907.353516	441.351318	74.545044	905.286987	409.927307	-115.729645	510.854706	481.919952	50.609703	507.105438	484.802399	-131.054626	82.255119	544.430420	-13.339391	90.402405	374.457550	-171.994461	1438.351318	486.342987	137.269119	1422.591553	369.562378	13.671910	1407.698364	372.682373	-0.698568	1696.012817	387.603027	-231.739777	1153.729492	574.605042	152.399536	1145.428223	274.982605	-173.405640	918.784424	470.088165	186.562592	887.299011	404.276764	-0.829703	1006.189941	-549.714111	149.557632	908.104858	-532.521057	-2.488060
357.583923	-73.243851	907.354553	441.520752	74.742218	905.277405	409.996490	-115.559990	510.877411	482.094757	50.709106	507.118042	484.808807	-131.056091	82.269600	544.398987	-13.261516	90.352776	374.527130	-171.756241	1438.250488	486.317596	137.519012	1422.576050	369.586182	13.891156	1407.664185	372.638428	-0.427166	1696.011475	387.948822	-231.483521	1153.640015	574.538330	152.649307	1145.398071	275.490997	-173.185318	918.599792	469.850342	186.776962	887.386536	404.463318	-0.634508	1006.185730	-549.703491	149.435730	908.105591	-532.449646	-2.569155
357.807495	-73.084213	907.345764	441.727325	74.943710	905.267395	410.044159	-115.433746	510.876068	482.234589	50.787098	507.114746	484.819519	-131.006058	82.288124	544.438049	-13.263021	90.324295	374.590942	-171.550644	1438.186157	486.268433	137.777115	1422.557739	369.596985	14.141485	1407.596558	372.599030	-0.164076	1696.021973	388.316742	-231.155411	1153.539063	574.489258	152.904556	1145.368164	275.995178	-173.013290	918.431641	469.788116	186.926270	887.381409	404.678284	-0.452112	1006.176331	-549.716187	149.301132	908.083435	-532.421082	-2.685369
358.020111	-72.895393	907.343018	441.924683	75.183357	905.251343	410.126770	-115.225113	510.900085	482.399628	50.937340	507.132538	484.826843	-130.989578	82.279984	544.453796	-13.234575	90.300240	374.654510	-171.332825	1438.126221	486.209290	138.035065	1422.530884	369.600586	14.359431	1407.536377	372.529724	0.103797	1696.016602	388.652649	-230.893692	1153.507446	574.448792	153.187866	1145.362793	276.563843	-172.887024	918.243591	469.730865	187.085968	887.372009	404.876770	-0.224196	1006.167480	-549.705139	149.186386	908.081055	-532.341064	-2.798814
358.621338	-72.255432	907.083008	442.463867	76.083107	905.427795	410.130768	-115.070152	510.827454	482.768188	51.089104	507.241089	484.813507	-130.956619	82.274666	544.629944	-13.220770	90.305397	374.706970	-171.082535	1438.075073	486.122467	138.338120	1422.484741	369.598297	14.593097	1407.483398	372.453735	0.377489	1696.017334	388.997772	-230.623550	1153.443359	574.401123	153.518875	1145.374390	277.193787	-172.918060	917.966736	469.651672	187.280304	887.346680	405.344086	0.314395	1006.127258	-549.706604	149.074539	908.067017	-532.302246	-2.901393
358.890961	-72.210182	907.062927	442.556213	75.827934	905.217163	410.287079	-114.988625	510.851288	482.779144	51.203041	507.186157	484.820618	-130.948517	82.276184	544.619019	-13.194035	90.262482	374.761322	-170.839493	1438.002197	486.078217	138.623596	1422.443726	369.585297	14.839083	1407.407715	372.370178	0.652849	1696.016846	389.360657	-230.272934	1153.418091	574.335632	153.790634	1145.356934	277.646301	-172.660339	917.919189	469.580414	187.468872	887.335449	405.458954	0.377901	1006.017639	-549.698242	148.981491	908.072754	-532.234924	-2.996807
359.070282	-71.772705	907.055054	442.862366	76.627907	905.408813	410.294739	-114.836723	510.820984	483.011292	51.356270	507.267670	484.806366	-130.887985	82.264549	544.712341	-13.162137	90.247520	374.800751	-170.571808	1437.939087	485.936523	138.979660	1422.496460	369.555450	15.075069	1407.347412	372.269440	0.915535	1696.009033	389.721619	-229.987061	1153.415283	574.238892	154.066299	1145.337036	278.204956	-172.636002	917.758057	469.511047	187.687683	887.283569	405.719543	0.851689	1006.106445	-549.721436	148.839066	908.051270	-532.190918	-3.139929
358.977203	-71.966560	907.235413	442.805389	76.317841	905.230347	410.425323	-114.736900	510.910522	482.973541	51.499962	507.177216	484.847290	-130.894470	82.278908	544.652222	-13.133100	90.239151	374.816772	-170.322937	1437.877075	485.860901	139.263184	1422.411133	369.519470	15.330472	1407.270630	372.243561	1.267992	1695.920776	390.087799	-229.744019	1153.404053	574.166016	154.387421	1145.284424	278.768677	-172.566727	917.565369	469.421875	187.896805	887.230225	405.682190	0.817762	1006.108826	-549.716064	148.724899	908.039612	-532.137817	-3.235053
359.224243	-71.725990	907.207581	443.004639	76.559364	905.202026	410.531006	-114.580971	510.895111	483.109924	51.643829	507.159332	484.857544	-130.873016	82.293465	544.709717	-13.137480	90.217522	374.862854	-170.100647	1437.820313	485.782593	139.563889	1422.318848	369.480042	15.581776	1407.189941	372.038086	1.464128	1695.961426	390.492737	-229.484467	1153.353516	574.097778	154.739471	1145.254150	279.441498	-172.564941	917.263000	469.338318	188.117218	887.176392	405.894531	1.066772	1006.081360	-549.708801	148.584091	908.035034	-532.066895	-3.326689
359.877838	-71.204247	906.947815	443.394562	76.962807	905.153137	410.669739	-114.525238	510.838684	483.296204	51.806911	507.176758	484.876251	-130.858932	82.273926	544.737671	-13.145794	90.163254	374.884521	-169.845581	1437.731445	485.714844	139.878937	1422.243286	369.433502	15.848427	1407.102173	371.903351	1.746915	1695.954346	390.905151	-229.140442	1153.263062	574.000427	155.062927	1145.180786	279.910553	-172.367050	917.177979	469.218933	188.343887	887.119751	406.293518	1.463929	1005.931946	-549.705688	148.494232	908.033569	-532.025696	-3.439143
360.117737	-70.910431	906.896912	443.549469	77.225060	905.140381	410.780212	-114.356438	510.814789	483.395660	51.946068	507.152130	484.860992	-130.861084	82.244102	544.783875	-13.081256	90.184097	374.904236	-169.551712	1437.637573	485.742981	140.087219	1422.047363	369.381592	16.126215	1406.994629	371.761719	2.018888	1695.934814	391.274078	-228.862274	1153.173218	573.960266	155.374863	1145.091309	280.527832	-172.502594	916.887451	469.087341	188.593018	887.055725	406.464325	1.733636	1005.901245	-549.707886	148.362076	908.028748	-531.961487	-3.522762
360.307983	-70.514290	906.870483	443.817169	77.917831	905.284241	410.834106	-114.220924	510.777649	483.558258	52.123173	507.216980	484.851776	-130.770859	82.244629	544.899963	-13.061664	90.200485	374.899139	-169.272415	1437.534546	485.667114	140.402252	1421.947021	369.312744	16.410393	1406.871094	371.611237	2.309244	1695.894531	391.634338	-228.607407	1153.133789	573.876648	155.697662	1144.982300	281.013458	-172.419815	916.742493	468.979980	188.850800	886.976685	406.708771	2.155197	1005.957397	-549.707214	148.281982	908.038940	-531.919067	-3.651737
360.151062	-70.503220	907.051941	443.840881	78.147453	905.284729	410.915924	-114.030655	510.828735	482.843842	52.213573	507.128845	484.863953	-130.735062	82.249672	544.526917	-13.050829	90.128273	374.914032	-169.009323	1437.415161	485.588287	140.734863	1421.872070	369.263580	16.650988	1406.786499	371.435852	2.588673	1695.870361	392.095032	-228.603928	1153.094604	573.765198	156.047714	1144.896362	282.131836	-171.387009	916.496338	468.850189	189.107162	886.904968	406.742859	2.336995	1006.044556	-549.702942	148.175507	908.036194	-531.872620	-3.748841
360.399841	-70.417328	907.005066	443.969635	78.068695	905.083557	411.017517	-113.926994	510.848053	482.763672	52.403618	507.046204	484.852020	-130.690277	82.241249	544.463196	-13.025999	90.092644	374.926788	-168.729797	1437.285156	485.399292	141.194122	1421.887329	369.218658	16.935120	1406.681274	371.256927	2.879357	1695.820313	392.452332	-228.415070	1153.007690	573.578735	156.353088	1144.809082	282.668579	-171.285736	916.290283	468.492615	189.386398	887.038330	406.903778	2.462262	1005.923584	-549.688049	148.073090	908.046509	-531.815613	-3.835660
360.998444	-69.901588	906.756958	444.272919	78.411659	905.000977	411.163116	-113.792435	510.800690	482.860291	52.619568	507.037567	484.896881	-130.728271	82.246902	544.511292	-13.022901	90.088570	374.921326	-168.397888	1437.151733	485.264465	141.549637	1421.802002	369.148407	17.249552	1406.583740	371.083527	3.192233	1695.766724	392.709534	-227.981537	1152.896240	573.441772	156.669495	1144.738770	282.595306	-172.350525	916.093140	468.347534	189.636658	886.943787	407.236908	2.854149	1005.763245	-549.651733	147.939651	908.046204	-531.608887	-3.976040
360.840607	-69.785599	906.936035	444.322021	79.010620	905.139587	411.218597	-113.559799	510.853180	482.861481	52.807018	507.032806	484.912109	-130.682419	82.272850	544.556458	-13.005076	90.085938	374.962219	-168.098511	1437.016113	485.167877	141.902618	1421.723877	369.095062	17.523567	1406.462036	370.892700	3.499262	1695.703125	393.155579	-227.947876	1152.843628	573.401428	156.996063	1144.706055	283.711884	-171.427231	915.846863	468.447418	189.853226	886.660461	407.297028	3.172629	1005.916199	-549.677307	147.874420	908.042114	-531.724548	-4.047399
361.396912	-69.266022	906.683960	444.587341	79.365845	905.064026	411.297668	-113.429253	510.800781	482.938110	53.008423	506.965027	484.912811	-130.663208	82.259087	544.650757	-12.967903	90.128693	374.967102	-167.790955	1436.900757	485.091888	142.165771	1421.543701	369.036438	17.828108	1406.344482	370.673035	3.797936	1695.669922	393.502899	-227.719833	1152.773804	573.325928	157.365784	1144.621460	284.253784	-171.474869	915.615601	468.294739	190.095001	886.593445	407.598145	3.560495	1005.756775	-549.671509	147.730804	908.051636	-531.662659	-4.126578
361.260254	-69.224968	906.843445	444.526550	79.573891	905.029297	411.396851	-113.239548	510.888855	482.790344	53.158432	506.895966	484.910706	-130.627228	82.232986	544.623962	-12.959140	90.106483	375.050415	-167.502243	1436.761719	484.853760	142.638031	1421.588257	368.977600	18.113008	1406.216797	370.477051	4.136404	1695.615967	393.849701	-227.521545	1152.704590	573.186523	157.734833	1144.574707	284.839478	-171.723694	915.302979	468.149384	190.383530	886.539246	407.595459	3.760952	1005.815735	-549.663269	147.637634	908.056396	-531.624878	-4.229791
361.405487	-68.951691	906.790466	444.595520	79.884392	904.934509	411.448425	-113.001549	510.888702	482.755981	53.331642	506.873047	484.942627	-130.560379	82.269722	544.665283	-12.955839	90.129044	375.060913	-167.186310	1436.670776	484.767914	142.954681	1421.390503	368.905060	18.425283	1406.078979	370.278900	4.463988	1695.556641	394.068634	-227.084885	1152.589233	573.089844	158.101151	1144.554810	284.719635	-172.861313	915.110291	468.036682	190.677185	886.484436	407.737000	4.064422	1005.740417	-549.665039	147.528168	908.060547	-531.580994	-4.360003
361.590088	-68.715782	906.726135	444.696930	80.169952	904.851196	411.459991	-112.825912	510.874664	482.711121	53.495430	506.792969	484.907196	-130.590576	82.282204	544.679688	-12.930207	90.112389	375.079437	-166.859406	1436.541992	484.587463	143.329178	1421.309448	368.816559	18.711544	1405.976929	370.053589	4.813689	1695.493652	394.381165	-226.778229	1152.504517	572.943237	158.425385	1144.497314	285.048889	-172.833176	915.021240	467.904083	190.977051	886.410095	407.856750	4.353949	1005.668091	-549.649963	147.432480	908.077637	-531.520874	-4.430477
361.798065	-68.449303	906.673096	444.781067	80.527710	904.802429	411.545441	-112.629478	510.865875	482.663696	53.670376	506.762207	484.906342	-130.571671	82.259743	544.673035	-12.956428	90.083015	375.159760	-166.548523	1436.393188	484.409210	143.723907	1421.215820	368.748840	19.010773	1405.845947	369.821777	5.146199	1695.443359	394.743927	-226.565033	1152.403687	572.786926	158.784866	1144.434326	285.516052	-172.973465	914.813721	467.533569	191.284729	886.545227	407.986542	4.677077	1005.618103	-549.641846	147.338120	908.074951	-531.487305	-4.530931
362.399200	-67.988998	906.430908	445.037811	80.790733	904.699219	411.620148	-112.439346	510.821075	482.705566	53.852402	506.699341	484.924683	-130.544052	82.246292	544.840942	-12.868399	90.156448	375.230591	-166.263748	1436.296021	484.244568	144.130844	1421.129395	368.658203	19.329367	1405.745483	369.588867	5.523136	1695.402588	395.202179	-226.591187	1152.375488	572.708923	159.246246	1144.400269	286.670532	-172.154663	914.489014	467.663422	191.567123	886.313965	408.260071	5.040948	1005.452637	-549.662964	147.228821	908.047180	-531.470581	-4.644073
362.591980	-67.818939	906.380798	445.113159	80.929298	904.522156	411.626312	-112.223602	510.803894	482.694611	54.060226	506.651917	484.970398	-130.582901	82.301949	544.795959	-12.919473	90.069649	375.323730	-165.955200	1436.186890	484.048309	144.533920	1421.050537	368.569550	19.640789	1405.636108	369.331665	5.880613	1695.339478	395.458740	-226.105713	1152.254517	572.565002	159.620956	1144.354614	286.443207	-173.180527	914.348694	467.534424	191.888733	886.260925	408.379822	5.291749	1005.340942	-549.668579	147.107361	908.045532	-531.432556	-4.743279
362.488861	-68.368271	906.503540	445.344666	80.108688	903.950317	411.722504	-112.090576	510.903412	482.765289	54.287819	506.483704	485.010986	-130.593704	82.298882	544.807800	-12.942281	90.035194	375.364197	-165.619431	1436.024536	483.817322	144.929886	1420.945435	368.473297	19.959356	1405.504028	369.081726	6.260960	1695.277588	395.818787	-225.783142	1152.129028	572.431335	160.017014	1144.244019	286.805756	-173.287430	914.150330	467.406250	192.237717	886.189392	408.506500	5.026733	1005.117981	-549.653564	146.968430	908.031006	-531.388916	-4.869452
362.953796	-67.881638	906.251770	445.496429	80.543335	903.868774	411.701904	-111.866081	510.857361	482.855896	54.500851	506.456055	485.032928	-130.588348	82.321503	544.848328	-12.957929	89.993301	375.442688	-165.286407	1435.879517	483.579407	145.392029	1420.815918	368.365875	20.276800	1405.369385	368.785034	6.639465	1695.238525	396.264496	-225.632309	1152.064697	572.295654	160.501923	1144.182251	287.601501	-172.671341	913.950195	467.298798	192.577194	886.108154	408.701721	5.445157	1004.956055	-549.657959	146.874832	908.029785	-531.356873	-4.934620
363.080475	-67.571503	906.203186	445.438324	80.924606	903.831543	411.585693	-111.599289	510.814819	482.835724	54.741119	506.408386	484.994965	-130.526993	82.335022	544.856812	-12.913610	90.000839	375.533630	-164.977188	1435.725830	483.312744	145.818344	1420.690918	368.255615	20.592808	1405.232422	368.500244	7.052755	1695.196777	396.594788	-225.378967	1151.942261	572.135254	160.962921	1144.111816	287.993469	-172.753876	913.729431	467.169556	192.919357	886.000366	408.720062	5.798103	1004.913940	-549.663696	146.791199	908.036316	-531.344299	-5.024562
363.144897	-67.335869	906.126953	445.342743	81.205040	903.709290	411.505463	-111.325813	510.814636	482.834808	54.954514	506.378418	484.939789	-130.506012	82.331497	544.790649	-12.955892	89.926094	375.581482	-164.613037	1435.519897	483.040039	146.248016	1420.577515	368.119324	20.904583	1405.086426	368.237427	7.462302	1695.139282	396.917664	-225.079254	1151.765625	571.983093	161.414978	1144.037720	288.343170	-172.941666	913.448181	467.009216	193.241516	885.878723	408.735382	6.074991	1004.813477	-549.673889	146.706711	908.046753	-531.312012	-5.105049
363.309052	-67.099380	906.098267	445.332886	81.528015	903.686096	411.430908	-111.088799	510.770874	482.869324	55.172913	506.352020	484.948212	-130.485321	82.373505	544.743896	-12.981422	89.896591	375.671265	-164.268036	1435.325195	482.800171	146.708344	1420.432129	367.970886	21.236944	1404.932983	367.965851	7.866046	1695.082886	397.278320	-224.776978	1151.590942	571.827820	161.928818	1143.944092	288.738007	-173.009186	913.212036	466.874695	193.638016	885.752014	408.752472	6.389973	1004.790527	-549.694519	146.582703	908.026855	-531.304138	-5.220861
363.467102	-66.814072	906.029785	445.313446	81.899307	903.630981	411.348663	-110.838440	510.738281	482.893768	55.352314	506.332733	484.960175	-130.482468	82.386360	544.712830	-13.025349	89.788818	375.783997	-163.933426	1435.130981	482.458679	147.261353	1420.404419	367.800812	21.594561	1404.792969	367.683136	8.304869	1695.007080	397.649384	-224.568741	1151.431885	571.578003	162.404495	1143.830322	289.229675	-172.766571	912.982056	466.498962	194.072784	885.810974	408.797668	6.728361	1004.729919	-549.720825	146.442413	908.031189	-531.274719	-5.308745
363.257782	-66.742554	906.192017	445.075439	82.206650	903.599243	411.228180	-110.534836	510.733337	482.773163	55.553932	506.280609	484.952911	-130.406418	82.414978	544.642517	-12.993594	89.808952	375.873077	-163.624496	1434.940552	482.265350	147.632523	1420.100952	367.632538	21.931065	1404.656006	367.394043	8.754621	1694.942383	397.984375	-224.294785	1151.270020	571.482788	163.000458	1143.727905	289.518188	-172.864532	912.749329	466.556793	194.404083	885.483887	408.668427	6.998110	1004.791504	-549.717896	146.304642	908.025879	-531.247192	-5.416310
363.361267	-66.472122	906.128662	444.975525	82.560913	903.505859	411.016785	-110.177086	510.672119	482.698761	55.741432	506.248810	484.915833	-130.380615	82.428871	544.665100	-12.954126	89.807510	375.980682	-163.274033	1434.736816	481.841736	148.227310	1420.080322	367.458069	22.276482	1404.546387	367.091858	9.155158	1694.892700	398.346710	-223.967590	1151.073608	571.244873	163.567169	1143.631470	289.812683	-172.972656	912.500549	466.449829	194.801926	885.331238	408.650177	7.348152	1004.714355	-549.731628	146.179916	908.032898	-531.203125	-5.542704
363.433716	-66.187012	906.083740	444.869537	82.830559	903.418213	410.863464	-109.827301	510.662445	482.617432	55.897961	506.190277	484.948212	-130.336472	82.469719	544.692322	-12.908784	89.841148	376.067841	-162.930847	1434.566162	481.555969	148.691666	1419.906250	367.281982	22.628616	1404.406860	366.818054	9.572264	1694.833252	398.712311	-223.580368	1150.913696	571.043640	164.093887	1143.492798	290.085419	-173.092865	912.292419	466.318176	195.237839	885.163696	408.611725	7.671312	1004.649353	-549.730591	146.013382	908.025452	-531.173523	-5.654813
363.521667	-65.918365	906.043396	444.794250	83.175133	903.347290	410.718475	-109.531769	510.644775	482.516144	56.098595	506.148407	484.937866	-130.331528	82.510468	544.677551	-12.879469	89.869255	376.190094	-162.571625	1434.402100	481.255890	149.229492	1419.724243	367.107483	22.985802	1404.259033	366.597656	10.060692	1694.745972	399.047974	-223.144028	1150.751709	570.811646	164.735519	1143.357788	290.198883	-173.605072	912.098389	466.172852	195.682358	884.986084	408.595001	8.016209	1004.594971	-549.752502	145.863495	908.020264	-531.144775	-5.790797
363.586243	-65.652870	905.989929	444.684540	83.531471	903.247192	410.552856	-109.200630	510.673615	482.394409	56.332211	506.061462	484.915985	-130.313751	82.514977	544.649780	-12.860132	89.878677	376.267242	-162.197083	1434.247681	480.920502	149.770355	1419.577026	366.937378	23.346157	1404.137085	366.322205	10.507313	1694.691406	399.448456	-222.747116	1150.636597	570.521912	165.322906	1143.237915	290.538330	-173.638565	911.929871	466.059967	196.112457	884.802490	408.561096	8.370087	1004.518921	-549.773254	145.700317	908.014465	-531.099854	-5.947088
363.596497	-65.419991	905.954834	444.573059	83.901627	903.153381	410.408875	-108.898590	510.676910	482.345490	56.579372	506.013428	484.902374	-130.317612	82.572433	544.674255	-12.809425	89.925758	376.362976	-161.805893	1434.140137	480.568848	150.268051	1419.459473	366.767242	23.696005	1404.019409	366.048096	10.953616	1694.638428	399.803131	-222.352661	1150.556274	570.269287	165.923065	1143.145264	290.781769	-173.798386	911.795349	465.918671	196.515533	884.613098	408.506317	8.717304	1004.454895	-549.781250	145.579269	908.008179	-531.065247	-6.073819
363.616058	-65.129135	905.938965	444.417023	84.330307	903.091675	410.346802	-108.610664	510.700073	482.277252	56.881878	505.919952	484.876282	-130.279800	82.588989	544.687622	-12.780572	89.939552	376.453644	-161.406647	1434.038452	480.184998	150.821732	1419.347656	366.585327	24.067537	1403.926147	365.797516	11.383377	1694.581177	400.181641	-221.974335	1150.525879	569.976685	166.504150	1143.042969	291.045074	-173.894989	911.693726	465.764313	197.001434	884.440186	408.442749	9.110868	1004.416138	-549.801758	145.385254	908.000122	-531.044434	-6.201625
363.591064	-64.823723	905.918457	444.270142	84.730728	903.028687	410.289703	-108.388260	510.734711	482.220734	57.198135	505.882996	484.910614	-130.250977	82.637817	544.605652	-12.773042	89.909241	376.522919	-161.000900	1433.962646	479.778412	151.377335	1419.177856	366.399506	24.446789	1403.818359	365.610718	11.911714	1694.477905	400.618774	-221.512329	1150.500977	569.653259	167.150757	1142.919312	291.382935	-173.947250	911.579468	465.596222	197.484390	884.283142	408.364777	9.491766	1004.374146	-549.827087	145.220764	907.981995	-531.008545	-6.365512
363.589996	-64.540581	905.886841	444.094940	85.107079	902.946289	410.210571	-108.173477	510.761749	482.267639	57.527229	505.813629	484.849091	-130.244003	82.697411	544.686523	-12.702674	89.963272	376.615082	-160.575531	1433.893188	479.513275	151.836868	1418.924683	366.228577	24.827602	1403.699829	365.317810	12.383349	1694.464111	400.999603	-221.011719	1150.467041	569.373047	167.840149	1142.847900	291.624237	-174.039459	911.469482	465.336639	197.943787	884.082825	408.266663	9.866234	1004.317749	-549.843506	145.091782	907.978271	-531.001099	-6.487501
363.548523	-64.253685	905.871216	443.873230	85.464157	902.882080	410.174133	-108.025246	510.795715	482.225861	57.812309	505.796997	484.820557	-130.221024	82.753357	544.635254	-12.655895	89.953720	376.721527	-160.143204	1433.820313	479.118378	152.397949	1418.780762	366.059357	25.209370	1403.571411	365.035767	12.809799	1694.452637	401.331848	-220.624557	1150.443848	569.004578	168.417084	1142.739868	291.863586	-174.157883	911.402405	465.176880	198.423615	883.882385	408.136871	10.225212	1004.277893	-549.806091	144.901184	907.975037	-530.797119	-6.667256
363.466583	-63.958111	905.864807	443.579773	85.847572	902.806396	410.145538	-107.841278	510.874725	482.178406	58.049198	505.778168	484.781799	-130.161545	82.774513	544.618347	-12.599298	89.936172	376.845032	-159.709274	1433.728149	478.699524	152.968964	1418.669678	365.884735	25.621719	1403.450317	364.617798	13.289753	1694.498047	401.695648	-220.220825	1150.410400	568.644775	169.143921	1142.649536	292.129456	-174.179398	911.341003	464.985168	198.906265	883.703735	407.967255	10.607671	1004.236206	-549.857300	144.758301	907.950500	-530.898987	-6.816662
363.453888	-63.688026	905.856262	443.352570	86.253685	902.720520	410.116699	-107.682152	510.956757	482.225128	58.253872	505.775085	484.773468	-130.148453	82.824493	544.601440	-12.581020	89.900475	376.961639	-159.289749	1433.648804	478.275177	153.588852	1418.510498	365.700745	26.023191	1403.355835	364.312866	13.682829	1694.502197	402.036377	-219.806671	1150.348389	568.286072	169.767517	1142.520142	292.356079	-174.290924	911.256897	464.862701	199.466202	883.502869	407.808136	11.024838	1004.190979	-549.841431	144.622726	907.945435	-530.823730	-6.989760
363.423462	-63.410114	905.872559	443.118835	86.665176	902.643677	410.049408	-107.568100	511.002472	482.389496	58.492851	505.752625	484.741852	-130.198654	82.911179	544.720154	-12.492946	89.947594	377.087158	-158.810059	1433.580078	477.878387	154.175247	1418.372681	365.522125	26.446493	1403.258057	364.039063	14.198494	1694.480469	402.371155	-219.398285	1150.325684	567.938477	170.531815	1142.448242	292.553955	-174.380630	911.207642	464.668335	200.001465	883.324158	407.671417	11.440246	1004.161072	-549.871094	144.423737	907.933167	-530.784973	-7.137034
363.380920	-63.130180	905.877869	442.858185	87.025482	902.582031	409.946472	-107.330803	511.073029	482.465759	58.683605	505.762634	484.676880	-130.192505	82.973572	544.800110	-12.427473	89.950813	377.206085	-158.392426	1433.509399	477.497223	154.792984	1418.231567	365.326843	26.853514	1403.170898	363.729462	14.670130	1694.453735	402.690826	-218.990707	1150.301392	567.557251	171.219238	1142.349731	292.726288	-174.547791	911.132874	464.405640	200.478790	883.161865	407.503906	11.819871	1004.133728	-549.849731	144.273529	907.948975	-530.712708	-7.327519
363.302032	-62.840271	905.915283	442.506409	87.409157	902.543396	409.834076	-107.086563	511.128510	482.486145	58.914619	505.741974	484.627960	-130.136917	83.023987	544.840088	-12.415414	89.973465	377.339172	-157.956314	1433.416626	477.024658	155.493561	1418.223389	365.108765	27.293596	1403.087158	363.346832	15.163223	1694.455688	403.037170	-218.596634	1150.227173	567.137451	171.942719	1142.214355	292.904572	-174.567810	911.077881	464.120209	201.049820	883.025146	407.270752	12.224635	1004.133972	-549.857971	144.025711	907.950867	-530.671936	-7.501462
363.253235	-62.624256	905.906738	442.134399	87.577103	902.373108	409.691315	-106.831291	511.188110	482.424469	59.083164	505.639435	484.551849	-130.180420	83.085091	544.771790	-12.377911	89.936920	377.465454	-157.464020	1433.323120	476.566864	156.147934	1418.089600	364.876221	27.717247	1402.990112	363.015320	15.646079	1694.417114	403.378937	-218.192047	1150.175049	566.692810	172.655273	1142.083008	293.068115	-174.654968	911.042358	463.848633	201.637360	882.808899	407.057739	12.534973	1004.044617	-549.870544	143.829605	907.948730	-530.620911	-7.703052
363.227478	-62.350067	905.908142	441.842285	87.981651	902.302307	409.576813	-106.579002	511.225616	482.419830	59.347839	505.587128	484.475891	-130.138870	83.122581	544.823242	-12.355117	89.972580	377.588684	-157.018738	1433.220825	476.137390	156.747513	1417.957275	364.648651	28.132080	1402.886719	362.777863	16.256699	1694.281616	403.702606	-217.789337	1150.122559	566.363586	173.432190	1142.003052	293.197052	-174.705719	911.012634	463.566895	202.151779	882.609558	406.869354	12.945433	1004.011169	-549.885864	143.615707	907.936829	-530.574768	-7.912394
363.200745	-62.065212	905.938965	441.614716	88.588066	902.323914	409.394958	-106.302223	511.251862	482.838074	59.600323	505.564911	484.453247	-130.123154	83.171570	545.068726	-12.284911	89.999184	377.687134	-156.530090	1433.117432	475.722321	157.397583	1417.791504	364.503540	28.462990	1402.612061	362.408508	16.774387	1694.233154	404.088501	-217.361832	1150.085327	565.947998	174.195038	1141.852661	293.439240	-174.514282	910.974731	463.309082	202.695862	882.433289	406.705627	13.421770	1004.038940	-549.852966	143.371475	907.915771	-530.466248	-8.127611
363.178894	-61.928326	905.917542	441.174255	88.638550	902.073730	409.175018	-106.098236	511.255737	482.355438	59.748844	505.391998	484.450867	-130.104279	83.253586	544.839661	-12.267325	89.976624	377.839417	-156.052338	1433.012085	475.266083	158.054764	1417.613159	364.155151	29.026539	1402.662842	361.904480	17.221668	1694.254517	404.487915	-216.744354	1150.006226	565.537537	174.986908	1141.726196	293.406921	-174.880280	910.955811	462.933563	203.260971	882.264282	406.467896	13.682716	1003.903015	-549.865723	143.193039	907.923340	-530.407349	-8.322575
363.204102	-61.749344	905.913513	440.804993	88.913597	901.947266	408.880707	-105.903557	511.281525	482.235901	59.927616	505.325958	484.422516	-130.143188	83.337852	544.863342	-12.227987	89.997322	377.947845	-155.618317	1432.922729	474.909546	158.549789	1417.352539	363.922180	29.476406	1402.567749	361.578430	17.817282	1694.114380	404.831970	-216.303635	1149.896240	565.042908	175.767212	1141.539429	293.456024	-174.987244	910.931824	462.319489	203.868134	882.265808	406.278748	14.010775	1003.838074	-549.860046	142.986923	907.925415	-530.336243	-8.552911
363.225525	-61.523647	905.930481	440.422821	89.332115	901.883789	408.442505	-105.623756	511.297516	482.302124	60.197376	505.280853	484.348297	-130.153549	83.456474	544.900208	-12.182239	90.007446	378.082947	-155.151306	1432.804810	474.375336	159.187500	1417.222534	363.677094	29.883892	1402.427002	361.009460	18.264248	1694.133545	405.208984	-215.766815	1149.836182	564.675720	176.617599	1141.426392	293.531219	-175.072311	910.895447	462.161987	204.404099	881.900269	406.078247	14.407307	1003.815369	-549.861572	142.713577	907.912476	-530.247498	-8.814493
363.285095	-61.383038	905.936279	440.029663	89.594688	901.751160	407.938141	-105.201935	511.336090	482.345306	60.439911	505.195648	484.239227	-130.278671	83.590904	544.926147	-12.145267	90.029182	378.151703	-154.634033	1432.689697	473.811951	159.916245	1417.057861	363.362946	30.348618	1402.291504	360.304352	18.699236	1694.234497	405.633881	-215.214920	1149.791382	564.181702	177.427872	1141.342896	293.625153	-175.131989	910.865601	461.744568	204.934250	881.756287	405.914551	14.711270	1003.751221	-549.895813	142.412460	907.905945	-530.195618	-9.047587
363.346222	-61.271477	905.911926	439.585022	89.861832	901.577026	407.230713	-104.715820	511.398743	482.854706	60.876122	505.171631	484.098511	-130.352432	83.758255	545.217834	-12.083043	90.068573	378.291443	-154.172211	1432.610962	473.174896	160.590057	1416.894653	363.045807	30.813034	1402.142212	360.067444	19.353985	1693.961304	406.018707	-214.615128	1149.749634	563.648560	178.201874	1141.222168	293.689941	-175.226868	910.829407	461.355560	205.532700	881.639465	405.739471	15.004815	1003.650574	-549.880249	142.134781	907.879089	-530.118469	-9.305232
363.427704	-61.087200	905.923889	439.016510	90.304237	901.563293	406.382446	-104.241753	511.443939	482.397644	61.196857	505.057312	483.989319	-130.450409	83.983353	545.107178	-12.025007	90.086464	378.446625	-153.706528	1432.518677	472.467743	161.318771	1416.836304	362.744141	31.198261	1401.989868	359.540283	20.002943	1693.842163	406.452087	-213.961731	1149.712646	563.119446	179.147293	1141.094482	293.769226	-175.284027	910.764282	460.884949	206.135345	881.446167	405.502838	15.348796	1003.649170	-549.847168	141.811630	907.873779	-530.029358	-9.578175
363.578003	-61.196842	905.925415	438.743652	90.465576	901.349426	405.237518	-103.697952	511.454742	482.373596	61.537762	504.958130	483.826111	-130.489288	84.241623	545.266907	-12.030381	90.133995	378.554871	-153.204102	1432.368042	471.693329	162.106567	1416.646118	362.487305	31.529001	1401.625977	359.050781	20.513317	1693.716553	406.817993	-213.376877	1149.603638	562.662415	180.127075	1141.002319	293.809296	-175.376419	910.704895	460.357391	206.686981	881.282349	405.417206	15.539205	1003.542725	-549.798157	141.457413	907.849976	-529.762512	-9.902210
363.760620	-61.263302	905.983337	438.330383	90.601631	901.252380	404.082153	-103.205391	511.508453	482.301025	61.883518	504.805450	483.670990	-130.619324	84.543190	545.408813	-11.963313	90.170502	378.726868	-152.750885	1432.218018	470.910065	162.805283	1416.462891	361.999054	32.020977	1401.549438	358.406250	21.095839	1693.629517	407.245728	-212.712997	1149.516724	562.059326	181.033707	1140.912598	293.861237	-175.415665	910.643799	459.921875	207.252472	881.149475	405.266083	15.709043	1003.523376	-549.828674	141.261719	907.850403	-529.907349	-10.130041
363.962158	-61.327515	906.000671	437.876221	90.832230	901.119568	402.545624	-102.503212	511.477905	482.163147	62.252270	504.646851	483.488281	-130.690689	84.933586	545.461487	-11.917365	90.165802	378.915436	-152.242050	1432.057129	470.199982	163.412018	1416.130249	361.571777	32.414188	1401.338135	357.641388	21.532215	1693.614990	407.542389	-212.218475	1149.346069	561.576050	182.011887	1140.813599	293.789337	-175.597076	910.624390	459.378296	207.812866	880.985046	405.165070	15.894646	1003.463379	-549.801270	141.004868	907.845154	-529.832764	-10.377321
364.112305	-61.475864	906.012207	437.381744	90.955673	900.982361	401.008301	-101.671555	511.563416	481.839020	62.542061	504.522522	483.221161	-130.849197	85.342583	545.426819	-11.870093	90.145935	379.131470	-151.863388	1431.933960	469.272705	164.165161	1415.879639	361.128571	32.766228	1401.143433	356.903931	22.107224	1693.536621	407.951721	-211.481354	1149.211670	560.910767	182.899963	1140.705322	293.697876	-175.797089	910.593811	458.729950	208.302124	880.776184	405.039490	15.973058	1003.397522	-549.797729	140.752167	907.836060	-529.782104	-10.653008
364.284760	-61.643227	906.039673	436.840973	91.083092	900.851929	399.269287	-100.794525	511.584015	482.255829	62.908649	504.497711	482.855133	-130.923645	85.798920	545.831177	-11.836841	90.230965	379.291840	-151.412521	1431.812378	468.146027	165.011475	1415.791626	360.770447	33.012215	1400.754395	356.153564	22.629553	1693.407471	408.295532	-210.854065	1149.087158	560.195679	183.907227	1140.586914	293.589020	-176.098969	910.578674	458.029968	208.892883	880.752808	404.916565	16.044819	1003.342163	-549.777588	140.424484	907.833374	-529.685486	-10.950237
364.445801	-61.864319	906.072144	436.326324	91.205223	900.714111	397.312622	-99.892746	511.572601	482.069550	63.170311	504.359375	482.665131	-130.959732	86.360992	545.979370	-11.788803	90.258904	379.546509	-151.006348	1431.674072	467.105957	165.785919	1415.557983	360.147095	33.436127	1400.678223	355.343323	23.300259	1693.238281	408.762329	-210.144699	1148.951538	559.496765	184.814072	1140.428711	293.505341	-176.364700	910.594971	457.484467	209.470993	880.585510	404.808136	16.090467	1003.285217	-549.759949	140.101608	907.816040	-529.613281	-11.249109
364.590637	-62.006763	906.096985	435.747681	91.331284	900.576904	395.131683	-99.028587	511.558258	481.096558	63.322735	504.159485	482.445251	-131.068481	86.994507	545.671143	-11.816520	90.183411	379.726898	-150.584335	1431.554565	465.976074	166.566391	1415.297607	359.560547	33.767277	1400.409302	354.605957	23.794834	1693.021484	409.274261	-209.369598	1148.829956	558.739075	185.766602	1140.298096	293.407135	-176.690887	910.593750	457.255402	209.962997	880.246277	404.702240	16.154528	1003.222961	-549.713318	139.779297	907.784302	-529.528503	-11.552915
364.843964	-62.283752	906.162292	435.191193	91.367744	900.422119	392.989502	-98.264709	511.703064	481.514160	63.714588	504.088318	482.182251	-131.296204	87.719391	546.053345	-11.772178	90.267693	380.005859	-150.233643	1431.424316	464.740143	167.317673	1415.100098	359.050201	34.017578	1400.152710	353.681580	24.455883	1692.792236	409.722595	-208.781342	1148.741577	558.003845	186.906525	1140.196899	293.325348	-177.057480	910.600525	456.724274	210.516632	879.982117	404.683929	16.136869	1003.170532	-549.666565	139.438934	907.781433	-529.437378	-11.905678
365.009491	-62.523117	906.237915	434.521484	91.440857	900.298035	390.686676	-97.508675	511.771637	481.146240	64.025597	503.931335	481.827057	-131.370178	88.526581	546.116089	-11.727216	90.300362	380.239777	-149.881821	1431.357666	463.396942	168.078552	1414.818115	358.458893	34.254154	1399.918457	352.625732	24.796677	1692.686401	410.254303	-208.069489	1148.645142	557.050720	187.916031	1140.049194	293.287506	-177.296707	910.649597	455.916229	211.041275	879.867737	404.593933	16.131876	1003.137329	-549.642578	139.114288	907.765686	-529.355957	-12.219349
365.132080	-62.766479	906.319031	433.836365	91.520111	900.179321	388.293213	-96.596939	511.962982	480.732574	64.262970	503.744751	481.512848	-131.534332	89.350410	546.093567	-11.738939	90.323341	380.484711	-149.560745	1431.285645	462.032623	168.775040	1414.617065	357.897766	34.421116	1399.641724	351.574097	25.439974	1692.465088	410.712921	-207.604599	1148.570801	556.247925	189.101608	1140.010132	293.276550	-177.540070	910.721008	455.709839	211.558548	879.538818	404.475433	16.128086	1003.109192	-549.625366	138.712051	907.747559	-529.296021	-12.539935
365.301941	-63.096264	906.434998	433.136963	91.495705	900.052246	385.761383	-96.054298	512.160034	480.377167	64.536095	503.584259	481.282135	-131.696945	90.311760	546.181091	-11.733911	90.360336	380.849731	-149.350189	1431.274658	460.630463	169.500015	1414.387573	357.262146	34.548016	1399.387207	350.534668	25.827642	1692.243652	411.245209	-207.063828	1148.507324	555.309631	190.227997	1139.963257	293.222839	-177.975937	910.836487	455.053925	211.927338	879.151184	404.399200	16.049381	1003.092224	-549.605286	138.336090	907.738708	-529.224121	-12.880889
365.538086	-63.413235	906.539307	432.389008	91.541100	899.950989	382.959442	-95.490944	512.439697	479.829254	64.800163	503.473419	481.000732	-131.953644	91.397583	546.221863	-11.650661	90.394615	381.189026	-149.132126	1431.267944	459.114441	170.180161	1414.166260	356.583588	34.640541	1399.112061	349.425812	26.274578	1692.001465	411.749786	-206.666000	1148.516602	554.298218	191.399414	1139.917969	293.394653	-178.531036	910.800903	454.459015	212.401230	878.951233	404.326080	15.995303	1003.082581	-549.611938	137.959702	907.717102	-529.164612	-13.230102
365.610626	-63.706696	906.669312	431.509277	91.750458	899.877380	380.456116	-94.527611	512.852417	479.209473	65.006432	503.371704	480.524261	-131.982269	92.485779	546.125366	-11.621685	90.376068	381.437256	-148.898315	1431.263428	457.590454	170.798035	1413.947021	355.930817	34.701836	1398.830322	348.253784	26.749361	1691.790283	412.201904	-206.145828	1148.515747	553.289063	192.570877	1139.904175	293.156189	-178.871216	911.109436	453.925415	212.904938	878.778198	404.108154	16.031378	1003.099060	-549.580383	137.616257	907.721191	-529.099182	-13.550850
365.733154	-64.301308	906.830933	430.859009	91.335854	899.661438	377.350281	-94.215271	513.249939	478.688141	65.305138	503.140350	480.198578	-132.258896	93.833420	546.241150	-11.562930	90.420227	381.606140	-148.675400	1431.268921	455.966309	171.428787	1413.753174	355.209686	34.679504	1398.565308	347.053650	27.174387	1691.585449	412.704285	-205.742477	1148.509399	552.176636	193.733841	1139.901367	293.099060	-179.459320	911.295959	453.056671	213.401566	878.738159	404.033875	15.714158	1003.057251	-549.529419	137.254883	907.705017	-528.984253	-13.937511
365.907318	-64.745872	907.027771	430.061371	91.096260	899.525391	374.291138	-93.531822	513.803772	477.952667	65.625732	502.956787	479.693329	-132.406677	95.273758	546.194275	-11.509139	90.443413	381.752838	-148.490250	1431.301025	454.295776	171.958405	1413.571533	354.412048	34.665104	1398.382813	345.784180	27.691111	1691.401855	413.178680	-205.507965	1148.521362	551.034729	194.944443	1139.877930	293.091431	-179.994934	911.454224	452.330597	213.825485	878.482056	403.894989	15.546338	1003.073547	-549.452148	136.891144	907.697876	-528.890259	-14.291329
365.969879	-65.294914	907.205444	429.266602	90.925842	899.390381	370.840240	-93.288902	514.257507	477.299347	65.860992	502.733063	479.174957	-132.546097	96.843018	546.223267	-11.440403	90.488441	381.854645	-148.299133	1431.362671	452.535034	172.569290	1413.396973	353.553772	34.656212	1398.166138	344.529816	27.914583	1691.223633	413.706085	-205.337952	1148.568481	549.934143	196.183350	1139.955566	293.295502	-180.616791	911.509705	451.913788	214.263275	878.113953	403.675476	15.352982	1003.082031	-549.333008	136.448090	907.677856	-528.584290	-14.639088
365.987030	-65.721832	907.374023	428.413422	90.691437	899.304077	367.658295	-92.659653	514.919739	476.456177	66.028946	502.581879	478.434723	-132.788605	98.471283	546.206543	-11.387904	90.527443	381.931885	-148.137756	1431.428467	450.726898	173.071533	1413.217407	352.614929	34.577991	1397.988159	343.199463	28.246515	1691.054443	414.113770	-205.131989	1148.665527	548.558167	197.214783	1139.961548	293.088959	-181.350266	911.874084	450.913696	214.759659	878.093811	403.387817	15.162931	1003.111511	-549.339844	136.139572	907.665710	-528.689087	-14.993731
365.927429	-66.243996	907.577881	427.576752	90.525352	899.238403	364.313599	-92.242538	515.533203	475.885925	66.153091	502.431213	477.675446	-132.923935	100.035652	546.286011	-11.370648	90.578606	382.123627	-148.052963	1431.541626	448.927826	173.573334	1413.132202	351.761536	34.471142	1397.829712	341.847534	28.533470	1690.944702	414.592163	-204.960846	1148.724487	547.263977	198.279785	1140.058716	293.114197	-182.135162	912.095764	450.544250	215.272766	877.907043	403.074402	14.961276	1003.168213	-549.309570	135.722809	907.643311	-528.592468	-15.416604
365.807617	-66.684242	907.785156	426.655548	90.327187	899.196411	361.220337	-91.866074	516.210022	475.182678	66.223579	502.305023	476.645142	-133.024445	101.715553	546.229248	-11.324334	90.634750	382.281433	-147.931259	1431.675049	447.085632	174.027725	1413.042969	350.765076	34.342094	1397.734375	340.449249	28.775326	1690.817871	415.102020	-204.855225	1148.798218	545.922485	199.338058	1140.173096	293.184692	-182.974625	912.303833	449.822174	215.675552	877.654297	402.668304	14.783361	1003.239441	-549.252014	135.357483	907.639282	-528.479736	-15.802296
365.598236	-67.116005	908.024536	425.721893	90.192238	899.171570	357.965820	-91.847824	516.856689	474.646454	66.201294	502.259369	475.394897	-133.201294	103.335999	546.201599	-11.321321	90.690170	382.264099	-147.902847	1431.725098	445.199188	174.439026	1412.936768	349.794281	34.164047	1397.610474	338.973389	29.005020	1690.722290	415.508362	-204.835831	1148.964478	544.434937	200.327057	1140.244507	293.301880	-183.847092	912.541504	448.774475	216.120331	877.645691	402.203094	14.650362	1003.335205	-549.212463	134.847809	907.640259	-528.370239	-16.222635
365.329987	-67.509399	908.312561	424.737640	90.090340	899.191467	355.181732	-92.007462	517.548889	474.052124	66.023735	502.206268	473.798248	-133.337555	104.790291	546.155518	-11.376794	90.698692	382.169006	-147.883652	1431.828979	443.250488	174.844833	1412.897949	348.766235	33.987568	1397.555176	337.465332	29.165367	1690.645264	415.940247	-204.815170	1149.136963	542.983459	201.303528	1140.427368	293.448547	-184.711365	912.820068	448.150391	216.380920	877.385559	401.687683	14.553855	1003.476990	-549.174805	134.395798	907.623962	-528.268494	-16.642633
364.996613	-67.833939	908.629395	423.716278	89.938660	899.219238	352.680786	-92.708939	518.153809	473.586884	65.931992	502.194000	471.848328	-133.812820	106.041565	546.195862	-11.371599	90.746086	382.106293	-147.878693	1431.971680	441.259430	175.195404	1412.878784	347.691498	33.781406	1397.499512	336.013153	29.323378	1690.534424	416.426788	-204.855118	1149.369995	541.469727	202.298233	1140.666870	293.635193	-185.637100	913.052185	447.380035	216.762054	877.316589	401.108795	14.486515	1003.636963	-549.117371	134.014633	907.624084	-528.154236	-17.066271
364.424316	-68.171921	909.004089	422.654358	89.886032	899.277466	350.308167	-92.862434	518.881226	473.061432	65.778809	502.218872	469.378448	-133.904312	106.988823	546.095215	-11.412036	90.777161	382.024872	-147.791183	1432.197998	439.279724	175.522263	1412.928345	346.546539	33.566597	1397.464722	334.308960	29.338089	1690.554199	416.788879	-204.961853	1149.537964	539.850952	203.242874	1140.882568	293.736725	-186.642944	913.359436	446.459839	217.015793	877.229065	400.373230	14.474785	1003.841370	-549.047424	133.645370	907.607117	-528.057861	-17.449760
363.849060	-68.357735	909.342224	421.549530	89.782494	899.405762	347.933258	-93.428795	519.534058	472.548096	65.559860	502.229126	466.299591	-134.024216	107.614243	545.987427	-11.427526	90.802902	381.766998	-147.807465	1432.330811	437.264313	175.807495	1412.997803	345.384125	33.363899	1397.506958	332.680298	29.331841	1690.521729	417.138062	-205.039566	1149.760254	538.200439	204.147964	1141.163452	293.932770	-187.682449	913.590820	445.537659	217.291702	877.157654	399.573761	14.468113	1004.066711	-548.973328	133.201401	907.594421	-527.934998	-17.871365
363.174744	-68.592979	909.720032	420.478729	89.776543	899.523865	346.093628	-93.965378	520.266541	472.170074	65.327103	502.352661	462.793274	-134.004700	108.001984	545.845276	-11.507879	90.811516	381.415558	-147.796631	1432.525757	435.218994	176.037613	1413.117188	344.210968	33.158329	1397.546631	331.022400	29.321051	1690.522583	417.531860	-205.163498	1150.044434	536.469849	204.983459	1141.415161	294.142761	-188.766403	913.864441	444.330719	217.558365	877.271606	398.729187	14.512129	1004.306396	-548.880798	132.661453	907.570496	-527.626770	-18.314676
362.408691	-68.778831	910.112488	419.337860	89.729759	899.646484	344.360474	-94.771721	520.975281	471.799652	64.982002	502.420013	458.780182	-134.074509	107.992851	545.768066	-11.563896	90.818886	381.036072	-147.769104	1432.728760	433.247559	176.266800	1413.289063	342.945740	32.917637	1397.629395	329.355988	29.338835	1690.500732	417.907379	-205.251755	1150.363281	534.763184	205.818161	1141.781128	294.410095	-189.900131	914.110168	443.543427	217.806458	877.232788	397.789093	14.573031	1004.555847	-548.790527	132.250687	907.571411	-527.463379	-18.736761
361.666473	-68.940208	910.481750	418.233398	89.692589	899.756531	342.705750	-95.891624	521.664978	471.640961	64.670982	502.534515	454.014343	-133.771500	107.673592	545.757263	-11.588097	90.834465	380.511047	-147.843857	1432.865845	431.272522	176.446777	1413.504150	341.616730	32.717831	1397.761230	327.614807	29.135693	1690.535156	418.196960	-205.371262	1150.683960	532.934143	206.530060	1142.114624	294.693970	-191.028564	914.350159	442.236298	218.056931	877.427979	396.840179	14.657939	1004.789551	-548.729919	131.840164	907.567322	-527.365051	-19.184130
360.872131	-69.097641	910.841797	417.100189	89.579605	899.865234	341.109344	-97.172409	522.267456	471.372955	64.354958	502.627930	449.070496	-134.075302	107.315483	545.686096	-11.666683	90.812874	379.914276	-147.880508	1433.047485	429.233063	176.602539	1413.728760	340.262146	32.533039	1397.867310	325.871246	28.961569	1690.575317	418.408325	-205.556396	1150.984741	531.113708	207.220963	1142.508789	294.964355	-192.244431	914.568542	441.298767	218.279083	877.466492	395.832092	14.709499	1005.018799	-548.751343	131.391068	907.547180	-527.434570	-19.633816
360.018829	-69.270760	911.241760	415.934113	89.428543	900.007813	339.553131	-98.650169	522.968079	471.225555	64.042236	502.745697	443.710846	-134.179962	106.818092	545.678406	-11.724772	90.810661	379.200745	-147.874771	1433.273804	427.249542	176.752014	1414.000488	338.796234	32.328693	1398.032349	324.166718	28.744263	1690.586670	418.590149	-205.759567	1151.313965	529.255371	207.839127	1142.894775	295.230225	-193.525345	914.742981	439.825989	218.496613	877.715759	394.763885	14.742167	1005.285156	-548.705933	130.880051	907.523010	-527.334534	-20.059509
359.147217	-69.400673	911.576843	414.714539	89.304184	900.166077	338.142456	-100.205147	523.644226	470.919525	63.654835	502.853210	437.786652	-134.371674	105.979454	545.604553	-11.764780	90.824989	378.337708	-147.931305	1433.397461	425.213409	176.845520	1414.265625	337.301239	32.125935	1398.193604	322.327759	28.473831	1690.664063	418.881805	-206.108444	1151.731689	527.344421	208.423355	1143.297119	295.538971	-194.853043	914.876465	438.543091	218.679596	877.930237	393.633118	14.770488	1005.530212	-548.668945	130.428436	907.507935	-527.202454	-20.540302
358.262939	-69.893494	911.786438	413.712921	89.050491	900.214905	336.751343	-101.695442	524.210205	470.780426	63.299294	502.959686	431.509521	-134.560532	105.105141	545.567871	-11.810543	90.846764	377.448425	-148.009521	1433.642700	423.170776	176.907211	1414.563965	335.743042	31.912447	1398.365723	320.473999	28.210228	1690.766357	418.898438	-206.309250	1152.034424	525.577820	209.269012	1143.807983	295.897888	-196.242432	914.978638	437.332275	218.787689	878.087891	392.504120	14.560961	1005.663696	-548.629272	129.941269	907.484497	-527.073608	-21.045826
357.308258	-70.387749	912.172485	412.514740	88.555008	900.291504	335.356720	-103.315605	524.761047	470.552887	62.870174	503.077759	424.807892	-134.761719	104.153313	545.514954	-11.883871	90.850960	376.353058	-148.128098	1433.758911	421.135681	176.968964	1414.898560	334.134918	31.699511	1398.531128	318.572571	27.883442	1690.863525	418.801758	-206.619797	1152.380737	523.703308	209.759079	1144.259399	296.274902	-197.625793	915.025208	435.901276	218.904984	878.398376	391.316254	14.308461	1005.889832	-548.797485	129.130463	907.416565	-526.999573	-21.592308
356.440308	-70.607140	912.571716	411.221832	88.168152	900.389954	334.033417	-105.232635	525.317444	470.254730	62.342884	503.201660	417.865417	-135.255493	103.154877	545.425537	-11.965228	90.881340	375.198303	-148.222961	1433.931763	419.020599	176.973587	1415.254639	332.467926	31.477247	1398.722900	316.526978	27.469645	1691.039917	418.659515	-206.891739	1152.746582	521.663208	209.691666	1144.607178	296.684357	-199.114594	915.056091	434.413635	219.006409	878.698914	390.172852	14.237857	1006.130249	-548.766113	128.647705	907.411987	-526.877258	-22.074951
355.217957	-71.317612	912.903320	409.883942	87.695679	900.483032	333.079834	-106.895493	525.945679	470.040070	61.840961	503.300262	410.591156	-135.801254	102.091187	545.378540	-12.034433	90.906265	373.917389	-148.328018	1434.098022	416.904266	176.971466	1415.592773	330.750580	31.228498	1398.873169	314.564941	27.085882	1691.131836	418.417236	-207.177231	1153.125977	519.770691	210.323837	1145.173218	297.145325	-200.537872	915.039490	432.500702	219.056870	879.134644	388.761169	13.837363	1006.340210	-548.428955	128.522995	907.485474	-526.512268	-22.454420
354.529968	-71.832306	913.154358	408.922272	86.588623	900.304932	332.065460	-108.842018	526.320007	469.727905	61.346790	503.276672	403.065277	-136.439377	101.117546	545.317810	-12.098639	90.918236	372.520935	-148.424957	1434.303833	414.758881	176.893387	1415.912476	328.974823	30.966669	1399.017334	312.550537	26.764858	1691.239014	418.061676	-207.599686	1153.559692	517.932007	210.637100	1145.655396	297.624725	-202.002823	915.007690	431.234863	219.036362	879.369690	387.802734	13.373160	1006.364685	-548.366272	128.131226	907.487122	-526.520508	-22.896961
352.945801	-72.513588	913.610779	407.046448	86.626915	900.565613	331.199799	-110.985497	526.825867	469.385895	60.836609	503.471497	395.439240	-137.259262	100.051315	545.257629	-12.139568	90.930786	371.064056	-148.617020	1434.434570	412.587830	176.788254	1416.183960	327.188354	30.688147	1399.131714	310.472717	26.364979	1691.287476	417.593719	-207.966751	1153.974976	515.785461	210.333511	1145.962524	298.063110	-203.560989	914.905212	428.969635	219.025391	879.912903	386.079956	13.155209	1006.716492	-548.552734	127.260429	907.402649	-526.457703	-23.510260
351.737457	-73.179749	913.908936	405.653992	85.978378	900.534180	330.100861	-113.021355	527.253845	469.170044	60.324677	503.583160	387.545929	-137.940079	99.042976	545.247681	-12.196703	90.951508	369.479309	-148.806656	1434.592163	410.456299	176.602356	1416.467773	325.336121	30.369864	1399.227905	308.347168	25.904064	1691.355957	417.048981	-208.420883	1154.377441	513.952698	210.816254	1146.481567	298.549927	-205.124466	914.831848	427.127258	218.952942	880.323975	384.734436	12.724897	1006.838440	-548.323425	127.082863	907.440186	-526.297180	-23.878687
350.808044	-73.427849	913.901306	404.183197	85.626869	900.497070	328.979828	-115.272888	527.492493	468.929413	59.807194	503.763885	379.655579	-138.826904	98.140167	545.276672	-12.231874	91.011292	367.876007	-149.037292	1434.757813	408.277802	176.377151	1416.727173	323.463684	30.023340	1399.296265	306.252228	25.422813	1691.336182	416.394867	-208.929520	1154.752197	511.988983	210.863159	1146.870605	299.025238	-206.795273	914.653931	425.238251	218.882202	880.700867	383.387085	12.517866	1006.818909	-548.245178	126.547241	907.433716	-525.969849	-24.406658
349.416901	-74.927589	914.272766	402.525909	83.752922	899.803772	327.957123	-117.439598	527.840576	468.273224	59.203518	503.725983	371.672028	-139.716110	97.169930	545.104126	-12.345195	91.029861	366.124603	-149.285049	1434.842529	406.097717	176.103500	1416.925415	321.561951	29.589962	1399.332397	303.902985	24.843357	1691.385010	415.703125	-209.253784	1155.075806	510.014954	210.892990	1147.217896	299.384766	-208.518860	914.471191	423.244110	218.730621	881.068542	381.773560	11.550395	1006.614319	-548.253174	126.065201	907.435425	-526.029236	-24.904400
347.804291	-75.752533	914.591187	400.675629	82.997726	899.758057	326.520782	-119.461632	528.056213	467.890717	58.735600	503.840027	363.527863	-140.480682	96.254799	545.070007	-12.399562	91.052681	364.308838	-149.669342	1434.886963	403.913330	175.743225	1417.108154	319.631073	29.180765	1399.292114	301.592468	24.284164	1691.362549	414.859711	-209.661911	1155.371948	507.938568	210.428360	1147.428711	299.720581	-210.266296	914.254211	421.152954	218.566422	881.386841	380.080353	10.979853	1006.732422	-548.414551	125.193459	907.370544	-525.955750	-25.499237
346.209259	-76.269173	914.756592	398.713745	82.872337	899.880066	324.974091	-121.474747	528.250610	467.451172	58.369587	504.079559	355.588135	-141.319397	95.426971	545.010254	-12.458301	91.119270	362.477325	-150.108566	1434.907349	401.708466	175.327759	1417.253540	317.659729	28.684137	1399.283203	299.185577	23.765671	1691.331177	413.866333	-210.503906	1155.269409	506.083038	210.855377	1147.809082	300.028992	-212.005798	913.981689	419.046997	218.330872	881.735779	378.344849	10.666885	1006.873047	-548.350159	124.698120	907.358398	-525.818359	-25.976034
344.604004	-77.083168	914.860352	396.740356	81.804291	899.685547	323.827179	-123.281998	528.368835	466.833130	57.891922	504.118500	347.878296	-142.275940	94.573143	545.144348	-12.466637	91.204369	360.672272	-150.556076	1434.827881	399.543213	174.837982	1417.336304	315.689178	28.140488	1399.248413	296.827759	23.104073	1691.155029	412.955292	-210.811188	1155.516724	504.118713	210.784424	1148.020142	300.224792	-213.725098	913.653076	416.900696	218.067383	882.012878	376.551910	9.937872	1006.811951	-548.305664	124.222923	907.355591	-525.655518	-26.514578
342.902069	-77.843765	914.894958	394.654175	81.094841	899.579773	322.213287	-124.765327	528.432495	466.264954	57.441238	504.274658	340.095978	-143.143951	93.906921	545.095276	-12.528461	91.250427	358.797943	-151.116608	1434.759888	397.377594	174.284622	1417.362793	313.663208	27.534729	1399.157715	294.477692	22.602991	1690.890991	411.938171	-211.116302	1155.670776	502.130554	210.584686	1148.135254	300.385742	-215.450333	913.243835	414.627930	217.780151	882.271240	374.654755	9.302798	1006.768921	-548.045105	124.077774	907.409607	-525.472351	-26.894123
341.042908	-78.442825	914.900330	392.497894	80.543182	899.574646	320.433807	-126.159126	528.288391	465.497101	56.960880	504.372437	332.447723	-143.917328	93.208458	544.963074	-12.623269	91.292717	356.957764	-151.702560	1434.594482	395.173828	173.656281	1417.304688	311.649933	26.850639	1399.032837	291.968079	21.930061	1690.720459	410.854767	-211.522049	1155.794189	500.100281	210.347626	1148.241577	300.481537	-217.174118	912.782532	412.358276	217.458054	882.434937	372.689545	8.728714	1006.766418	-547.990784	123.604248	907.426880	-525.331238	-27.356173
339.129669	-79.078018	914.816284	390.345703	80.248100	899.587830	318.507874	-127.516121	528.164001	464.691376	56.582382	504.528931	325.113708	-144.759155	92.563095	544.907837	-12.655086	91.362251	355.096863	-152.423645	1434.349854	393.033875	172.976715	1417.227539	309.634460	26.147511	1398.869019	289.386658	21.224873	1690.547607	409.695709	-211.985901	1155.763306	498.148285	210.125351	1148.309692	300.499481	-218.872421	912.281860	410.257141	217.079117	882.515076	370.718475	8.175794	1006.734009	-547.971069	123.051903	907.409180	-525.195068	-27.860680
337.184723	-79.661484	914.609131	388.291626	79.851555	899.523376	316.541016	-128.804184	527.858398	463.513336	56.059643	504.507904	318.101471	-145.586166	91.964905	544.774902	-12.756122	91.384842	353.219604	-153.176544	1434.083984	390.863159	172.226013	1417.090088	307.538055	25.348835	1398.641724	286.930511	20.448006	1690.261475	408.485901	-212.394348	1155.669434	496.085236	209.786896	1148.259033	300.400421	-220.653778	911.629883	407.640015	216.700302	882.693909	368.733032	7.588066	1006.604736	-548.180054	122.180824	907.359253	-525.146912	-28.514378
335.099854	-80.347557	914.417480	386.129944	79.451019	899.478210	314.645447	-130.024124	527.448120	462.689819	55.747799	504.627838	311.571747	-146.681335	91.537651	544.738708	-12.788936	91.473236	351.265839	-154.025986	1433.698608	388.656677	171.410492	1416.893799	305.440094	24.479244	1398.405518	284.504822	19.770164	1689.934082	407.138428	-213.052429	1155.444458	494.036499	209.378448	1148.120850	300.212982	-222.382568	910.979858	405.316925	216.258286	882.701294	366.667084	6.925220	1006.491821	-548.100525	121.668922	907.375122	-524.782349	-29.101564
332.912567	-80.955788	914.115540	383.944702	78.979446	899.360107	312.644379	-131.243652	527.013184	461.754852	55.341648	504.685120	305.236816	-146.706436	90.756592	544.747803	-12.810490	91.551346	349.333893	-154.955124	1433.348267	386.473907	170.529236	1416.675659	303.372070	23.564775	1398.100586	282.001831	18.998386	1689.669189	405.823334	-213.693771	1155.200073	491.922272	208.875443	1147.960449	300.022919	-224.173523	910.276123	402.693787	215.850143	882.751038	364.519318	6.252900	1006.289185	-548.112061	121.314362	907.405334	-524.902405	-29.699301
330.685791	-81.650696	913.696838	381.737976	78.465187	899.151917	310.596893	-132.426773	526.424011	460.273712	54.412807	504.501282	299.302765	-147.289474	90.154518	544.520020	-12.874535	91.573982	347.332123	-155.917084	1432.825684	384.328033	169.542480	1416.378784	301.276703	22.563234	1397.758057	279.408356	18.028503	1689.453857	404.419769	-214.334351	1154.805664	489.838776	208.272354	1147.766113	299.643127	-225.896088	909.519287	400.168274	215.405579	882.689514	362.319000	5.504126	1005.985107	-547.870911	121.224014	907.492432	-524.748596	-30.294447
328.354218	-82.220245	913.258911	379.447723	77.953888	898.939209	308.595093	-133.691223	525.769714	458.981903	53.899124	504.406464	293.814545	-147.757507	89.525078	544.356262	-12.929634	91.622696	345.311066	-156.975693	1432.350586	382.176636	168.487350	1416.073486	299.160767	21.518114	1397.351685	277.012726	17.240818	1689.070801	402.959412	-215.186050	1154.405029	487.667938	207.588776	1147.420532	299.193054	-227.657013	908.762573	397.573181	214.940002	882.561279	360.029236	4.813622	1005.669067	-547.852783	120.863503	907.509521	-524.553223	-30.295979
325.950287	-82.878510	912.679321	377.261688	77.449722	898.650208	306.618469	-135.046127	524.987793	457.946442	53.614166	504.372101	288.596924	-148.147446	88.748055	544.282654	-13.023189	91.714767	343.242493	-158.129791	1431.768066	380.091553	167.357056	1415.668945	297.018433	20.410538	1396.940674	274.429688	16.168938	1688.780518	401.435944	-215.976181	1154.007202	485.512878	206.809311	1147.128540	298.687225	-229.372711	907.946350	394.955139	214.427490	882.406738	357.708954	4.046285	1005.249146	-547.843445	120.491951	907.546814	-524.539246	-31.532501
323.475006	-83.465614	912.083679	375.002533	76.724342	898.272766	304.495880	-136.460297	524.131897	456.635437	53.206657	504.188293	283.859070	-148.429474	87.914474	544.187622	-13.069571	91.866760	341.184021	-159.303040	1431.208496	378.004669	166.145203	1415.265991	294.896362	19.255377	1396.480713	271.962891	15.200856	1688.416260	399.832184	-216.854599	1153.496216	483.330048	205.878647	1146.753662	297.993958	-231.104279	907.122925	392.406525	213.918625	882.192505	355.331573	3.256117	1004.772217	-547.804932	120.078552	907.546448	-524.325012	-31.261536
320.914520	-84.013153	911.374817	372.669861	76.268677	897.927429	302.446106	-137.919357	523.252136	455.090881	52.746208	504.058502	279.640472	-148.852249	87.053719	543.856628	-13.181334	91.895523	339.003876	-160.553680	1430.612183	375.987152	164.803604	1414.816284	292.758026	18.014080	1396.013672	269.481750	14.012487	1688.012085	398.162537	-217.926620	1152.929321	481.083252	204.855225	1146.306152	297.144379	-232.818909	906.328186	389.693939	213.410004	881.980225	352.850220	2.528807	1004.261963	-547.967468	119.225845	907.501892	-524.108826	-31.748699
318.227844	-84.558380	910.617615	370.288971	75.679832	897.532349	300.332306	-139.226227	522.230530	453.850342	52.568192	503.906769	275.979675	-149.327362	86.037239	543.847717	-13.211046	92.054802	336.723267	-161.936356	1429.945923	374.005280	163.373489	1414.353882	290.585754	16.706806	1395.505005	267.018188	12.838092	1687.564575	396.430634	-218.988190	1152.395386	478.856110	203.777863	1145.799438	296.324341	-234.583847	905.574829	387.145782	212.834839	881.567139	350.267548	1.744093	1003.702576	-548.029785	118.746399	907.515869	-524.282959	-32.257793
315.564270	-85.058952	909.822632	367.866547	75.047272	897.129517	298.070557	-140.339996	521.217163	452.490479	52.403133	503.746460	273.037201	-150.087860	85.012573	543.687988	-13.324474	92.136253	334.392059	-163.329620	1429.235962	372.127075	161.886597	1413.837524	288.396973	15.340037	1395.001953	264.637695	11.635397	1687.051514	394.667847	-220.048279	1151.834473	476.597412	202.559631	1145.224121	295.296906	-236.264633	904.714233	384.431702	212.255096	881.234619	347.690338	0.942029	1003.120056	-547.798767	118.447945	907.501282	-524.158081	-32.745007
312.690643	-85.654243	909.014160	365.289459	74.420410	896.694275	295.576782	-141.315552	520.216553	450.845062	51.934135	503.473450	270.712555	-150.710327	83.983467	543.412354	-13.357379	92.184128	331.918884	-164.854538	1428.510010	370.279144	160.281662	1413.373169	286.207489	13.957767	1394.487671	262.053070	10.267106	1686.675659	392.834503	-221.239029	1151.205566	474.305389	201.244904	1144.596313	294.182312	-237.908554	903.833679	381.583771	211.653351	880.862305	344.940948	0.097802	1002.513306	-547.817932	117.796692	907.460571	-524.097656	-33.293186
309.792328	-86.238625	908.141968	362.623108	73.736671	896.258057	292.977142	-142.120697	519.130798	449.226135	51.640614	503.259796	269.113983	-151.400665	83.080772	543.193848	-13.456330	92.233925	329.315277	-166.461456	1427.708984	368.452057	158.607971	1412.811523	283.995270	12.511248	1393.980835	259.585785	8.873322	1686.186890	390.919922	-222.635941	1150.555908	471.955719	199.829041	1143.982666	292.886108	-239.514496	902.960815	378.653046	211.048889	880.488220	342.112946	-0.796619	1001.876404	-547.841370	117.160011	907.435181	-524.061829	-33.784718
306.746063	-87.011513	907.261169	359.962341	72.923912	895.749329	290.187714	-142.822556	518.147095	447.342957	51.074738	502.886230	268.466980	-152.046341	82.178146	542.798828	-13.556199	92.242477	326.576416	-168.151306	1426.900269	366.630005	156.818726	1412.258667	281.684357	10.957067	1393.445435	257.145935	7.452997	1685.635132	388.925201	-224.068542	1149.870972	469.652435	198.319901	1143.258545	291.475586	-241.101532	902.004639	375.904114	210.393677	879.988159	339.227234	-1.822425	1001.195984	-547.880554	116.574287	907.413330	-524.057434	-34.266335
303.591125	-87.681641	906.384338	357.086243	72.177940	895.330872	287.169525	-143.460022	517.001526	445.773499	50.851383	502.699249	268.667267	-152.570816	81.313522	542.702759	-13.646543	92.375374	323.759979	-169.888885	1426.023315	364.837799	155.021286	1411.682007	279.356110	9.402710	1392.917114	254.518188	5.854874	1685.202026	386.858582	-225.473236	1149.101929	467.256927	196.566940	1142.523193	289.955444	-242.615173	901.064941	372.935120	209.700195	879.599426	336.189545	-2.815556	1000.564209	-547.893066	115.972099	907.416687	-524.027710	-34.745724
300.305847	-88.675941	905.549438	354.166016	71.124321	894.795471	284.210785	-143.943939	515.942505	443.777435	50.130280	502.283905	269.409088	-152.945831	80.277290	542.246155	-13.787637	92.393791	320.906769	-171.704788	1425.279663	363.070251	153.111755	1411.140137	276.976288	7.816092	1392.397339	251.978622	4.253778	1684.675903	384.714264	-227.231735	1148.382690	464.915680	194.786194	1141.810669	288.317749	-244.105927	900.077515	370.195923	209.051422	879.141663	333.092377	-4.039190	999.888367	-548.188049	115.033249	907.338074	-524.096375	-35.371849
296.851563	-89.552444	904.767212	351.063538	70.279572	894.464661	281.337128	-144.204803	514.940857	441.800781	49.605713	502.084686	270.451752	-152.963226	79.306374	541.978577	-13.898528	92.493103	317.981720	-173.601486	1424.390503	361.263763	151.123322	1410.578369	274.474335	6.159968	1391.924683	249.504745	2.633885	1684.039673	382.436523	-228.880081	1147.605469	462.555450	192.862228	1141.097046	286.528625	-245.598770	899.098145	367.523651	208.291458	878.625488	329.835907	-5.201887	999.344482	-548.145386	114.508080	907.347534	-523.773926	-35.852512
293.295868	-90.463799	903.986816	347.802216	69.311333	894.088318	278.495789	-144.359009	513.952148	439.902069	49.172680	501.882599	271.007568	-152.651505	78.372009	541.745544	-14.039454	92.661598	314.970337	-175.536407	1423.539917	359.400360	149.095047	1410.019897	271.944092	4.425852	1391.447510	246.835938	0.802335	1683.533203	380.027985	-230.896805	1146.852173	460.103577	190.779572	1140.377563	284.629059	-247.076309	898.082275	364.144958	207.445740	878.373901	326.467041	-6.416089	998.775574	-547.941284	114.490219	907.448792	-523.648254	-36.160316
289.713226	-91.680923	903.273376	344.777039	67.973602	893.597717	276.250793	-144.486267	513.016479	438.074890	48.606911	501.650177	271.148651	-152.160446	77.706131	541.555725	-14.207833	92.781540	311.953705	-177.537048	1422.719727	357.504181	147.001373	1409.537476	269.318787	2.624709	1391.026489	244.320175	-1.029897	1682.960083	377.521942	-232.846634	1146.100708	457.665222	188.601471	1139.710327	282.574982	-248.510605	897.104553	361.209839	206.519852	878.009521	323.195496	-7.861082	998.178467	-548.058533	113.970642	907.423645	-523.908142	-36.670151
285.796814	-92.566872	902.718445	341.045593	67.413002	893.451416	274.070770	-144.701981	512.125977	435.832031	47.822021	501.560333	270.872406	-151.490433	77.321770	541.164917	-14.377548	92.938629	308.839142	-179.603165	1421.954346	355.515656	144.819901	1409.054199	266.698517	0.787551	1390.608032	241.840485	-2.850842	1682.389038	374.872620	-234.731506	1145.410400	455.245728	186.455612	1139.066772	280.401215	-249.911057	896.180298	358.265747	205.559799	877.673157	319.501099	-8.898639	997.832092	-548.427673	112.919052	907.301025	-524.015625	-37.330433
281.904602	-93.546539	902.222168	337.534882	66.392647	893.248962	272.215729	-144.713928	511.344086	433.660004	47.003990	501.494812	270.602844	-150.907486	77.055626	540.992737	-14.519861	93.210373	305.675629	-181.719788	1421.232910	353.463013	142.615875	1408.646118	263.979309	-1.089882	1390.307129	239.192383	-4.875392	1682.015747	372.103668	-236.901672	1144.708496	452.811462	184.158157	1138.625122	278.104126	-251.345200	895.257996	355.334381	204.453552	877.426514	315.881012	-10.123586	997.485840	-548.526306	112.442642	907.307739	-524.057373	-37.802776
278.101379	-94.704597	901.844482	334.186951	65.051620	892.972595	270.456360	-144.613632	510.917847	431.314819	46.091724	501.345673	270.771149	-150.525833	76.904167	540.577576	-14.781233	93.410721	302.462708	-183.880371	1420.606812	351.393219	140.367630	1408.315430	261.247559	-3.028329	1390.088379	236.623322	-6.938502	1681.691284	369.142365	-239.118088	1144.077759	450.366669	181.795868	1138.165649	275.672760	-252.701904	894.416809	352.662598	203.269730	877.193359	312.381836	-11.476909	997.157593	-548.473572	111.962334	907.308777	-523.755493	-38.245422
274.298676	-95.992790	901.599670	330.857971	63.688484	892.803101	268.453064	-144.585388	510.776733	429.180939	45.299068	501.309204	271.184631	-150.435959	76.904907	540.470947	-14.922729	93.840492	299.241425	-186.080826	1420.050171	349.287384	138.095734	1408.075562	258.469543	-4.985360	1389.965210	234.108871	-8.963988	1681.405518	366.101990	-241.163300	1143.558838	447.845551	179.282455	1137.804810	273.123901	-254.030533	893.637878	349.770477	202.009979	877.084045	308.880493	-12.889439	996.949219	-548.613037	111.346725	907.271362	-523.832581	-38.750713
270.514404	-97.340363	901.545044	327.514191	62.140205	892.725830	265.673370	-144.397186	510.936371	426.840576	44.384315	501.442505	271.301147	-150.289139	77.021301	540.451904	-15.067299	94.355461	295.972168	-188.190552	1419.643066	347.133759	135.846451	1407.936157	255.703125	-6.935994	1389.929688	231.415863	-11.194538	1681.348145	362.954834	-243.311951	1143.064941	445.297302	176.798767	1137.596191	270.468811	-255.340820	892.958740	346.760071	200.741684	877.195129	305.401550	-14.367176	996.878906	-548.414246	111.375130	907.369141	-523.725098	-39.078259
266.810272	-98.688622	901.567444	324.317017	60.662189	892.662659	262.092102	-144.276382	511.255005	424.492004	43.439594	501.544342	270.922333	-149.995865	77.241051	540.345459	-15.184739	94.895874	292.700775	-190.333282	1419.295532	344.890411	133.592392	1407.966797	252.882034	-8.836552	1389.987183	228.781830	-13.409988	1681.336914	359.658142	-245.703430	1142.718262	442.700195	174.246689	1137.462036	267.641052	-256.609406	892.440002	343.939758	199.359604	877.314575	302.016937	-15.768549	996.853821	-548.504395	110.926125	907.343750	-523.757690	-39.484222
263.174591	-100.022758	901.726868	321.135315	59.043217	892.694275	258.623322	-144.880890	511.598114	421.275787	41.750874	501.181274	270.723145	-150.042648	77.475777	539.447327	-15.401322	95.279907	289.457428	-192.395386	1419.109619	342.616272	131.375397	1408.107178	250.045670	-10.785884	1390.136841	226.127975	-15.689855	1681.419189	356.276611	-247.854630	1142.454224	440.074158	171.589661	1137.487671	264.710785	-257.885590	892.000061	341.102966	197.974243	877.519836	298.678345	-17.203423	996.943420	-548.901917	109.994728	907.226379	-524.100708	-40.183998
259.518799	-101.454025	902.010315	318.025543	57.359627	892.816956	255.368195	-145.850510	511.918365	418.614624	40.581337	501.228302	270.571503	-150.379486	77.683800	539.002136	-15.585124	95.937210	286.136658	-194.466141	1418.944702	340.213440	129.187607	1408.323242	247.251907	-12.721786	1390.312622	223.480652	-17.988991	1681.552246	352.803253	-249.934174	1142.318848	437.496399	168.932434	1137.643799	261.610168	-259.074463	891.671387	338.314484	196.492355	877.900696	295.381561	-18.709209	997.139099	-549.028137	109.434555	907.214233	-524.182861	-40.651562
255.953369	-102.640961	902.274902	315.023926	56.694370	893.158142	252.289734	-147.336487	512.067505	415.841827	39.530334	501.409943	270.663422	-151.106964	77.883110	538.727112	-15.667722	96.731522	282.907532	-196.524734	1418.927612	337.812866	127.025543	1408.680908	244.409988	-14.630458	1390.540771	220.843506	-20.341616	1681.703735	349.217560	-252.158432	1142.152954	434.803070	166.096252	1137.946167	258.331390	-260.262543	891.466675	335.681305	194.997986	878.316284	292.210236	-19.759357	997.438599	-549.154114	108.999016	907.221008	-524.243835	-41.119595
252.530075	-104.229652	902.543823	312.027405	54.048569	893.177185	249.588989	-148.978958	512.240417	413.065887	38.734268	501.338348	270.873657	-151.997391	78.002617	538.478149	-15.640147	97.688484	279.646484	-198.552856	1418.913818	335.253204	124.836205	1409.059204	241.571426	-16.595757	1390.787476	218.186493	-22.719162	1681.884399	345.528717	-254.259476	1142.112549	432.000153	162.837158	1138.196899	254.891388	-261.419922	891.288452	332.636139	193.517181	878.942017	289.062134	-21.739595	997.573853	-549.223022	108.556122	907.206116	-524.225769	-41.540871
249.061386	-105.573570	902.790649	309.119110	52.341362	893.387451	246.790634	-150.445572	512.231323	410.504639	38.070427	501.518829	271.135498	-152.891846	78.194260	538.217407	-15.513146	98.658257	276.384674	-200.559723	1418.939453	332.705017	122.604713	1409.499023	238.757935	-18.555393	1390.991699	215.593262	-25.062471	1682.075073	341.800903	-256.300720	1142.137817	429.498627	160.315720	1138.737061	251.227295	-262.533081	891.227173	329.800110	191.942551	879.653992	285.972626	-23.296381	997.796692	-549.073608	108.535271	907.324524	-524.168579	-41.827396
245.640015	-106.887871	903.016663	306.262451	50.747177	893.633667	243.931778	-151.741974	512.156860	407.547424	37.542065	501.604858	271.238129	-153.561111	78.425064	538.202698	-15.246231	99.926590	273.180695	-202.585175	1418.982788	330.121094	120.426468	1409.970947	235.928329	-20.525640	1391.229492	212.954620	-27.482197	1682.286499	338.010864	-258.475555	1142.051270	426.750397	157.093094	1139.064331	247.398560	-263.598236	891.177429	327.201019	190.359512	880.213135	282.962402	-24.832090	998.026489	-549.221069	108.026932	907.323608	-524.235352	-42.280716
242.267578	-108.126785	903.175659	303.374603	49.213116	893.908875	241.102280	-152.862427	512.031189	404.379242	37.195972	501.688507	271.221680	-154.018921	78.627777	537.693909	-15.091773	101.016968	269.906006	-204.646866	1419.029053	327.509216	118.162361	1410.424194	233.098343	-22.517124	1391.410400	210.347473	-29.812548	1682.462036	334.127930	-260.560394	1141.979126	424.194519	154.447037	1139.624268	243.427536	-264.609436	891.174622	324.343445	188.722488	880.920837	279.953918	-26.355247	998.239319	-549.543884	107.120415	907.217712	-524.339905	-42.843510
238.933243	-109.390747	903.220642	300.674042	47.711735	894.214355	238.360565	-153.585693	511.747284	401.113922	36.954964	501.755005	271.147522	-154.235504	78.793633	537.216858	-14.888760	102.214699	266.553894	-206.748184	1419.073120	324.826172	115.906372	1410.913086	230.250000	-24.575756	1391.609131	207.744781	-32.145550	1682.712769	330.196198	-262.643524	1141.936035	421.483856	151.523010	1140.015747	239.215454	-265.552307	891.180176	321.289246	187.058762	881.773438	277.017761	-27.959217	998.415344	-549.630859	106.700203	907.242798	-524.384338	-43.261471
235.527222	-110.363686	903.212280	297.948578	47.201683	894.752441	235.711121	-154.185898	511.453918	397.373535	36.707382	501.881012	271.100067	-154.295044	78.975952	536.623535	-14.645483	103.549736	263.290619	-208.882660	1419.150146	322.238617	113.581276	1411.326294	227.383789	-26.593464	1391.811279	204.897491	-34.572895	1682.968628	326.274750	-264.722839	1141.771484	418.930725	148.889877	1140.415283	234.937729	-266.432465	891.139587	318.401367	185.365891	882.429260	274.050018	-29.124678	998.684448	-549.759338	106.123848	907.224792	-524.426147	-43.754650
232.219772	-111.839409	903.129211	295.324158	44.762775	894.914978	233.426346	-154.689697	511.142578	393.691956	36.639091	501.893250	270.945923	-154.176941	79.104965	535.874573	-14.488272	104.889099	260.018372	-210.962250	1419.165894	319.753113	111.292229	1411.701416	224.621429	-28.624601	1391.996460	202.260315	-36.864929	1683.148438	322.271515	-266.823914	1141.540039	416.341919	146.358673	1140.769775	230.530029	-267.237946	891.100220	315.507019	183.650101	883.061523	271.099030	-31.261015	998.727295	-549.865845	105.665329	907.253479	-524.540344	-44.165974
229.087296	-112.842903	902.908203	292.853424	44.068432	895.380859	231.343246	-154.995209	510.770721	389.260895	36.471199	501.887177	270.808472	-153.963928	79.168655	534.924011	-14.336733	106.161263	256.797485	-213.052643	1419.146484	317.311340	108.995552	1412.026489	221.853989	-30.678299	1392.168457	199.391693	-39.239628	1683.342773	318.261566	-268.882690	1141.310425	413.828918	143.947769	1141.065552	225.993668	-267.924683	891.035095	312.791809	181.921097	883.515137	268.279144	-32.573853	998.860596	-549.726379	105.813805	907.391541	-524.570251	-44.408165
225.773605	-114.238289	902.707703	290.374634	42.491180	895.685608	229.752853	-155.505020	510.469604	384.303955	36.342537	501.636505	270.781036	-153.856598	79.234436	533.637573	-14.239497	107.527367	253.589798	-215.248703	1419.115479	314.964905	106.651314	1412.307129	219.115112	-32.716785	1392.334351	196.620255	-41.558571	1683.468750	314.210022	-271.090759	1140.980347	411.284637	141.612747	1141.294067	221.380386	-268.553741	890.966187	309.784821	180.141953	884.047485	265.342712	-34.401478	998.921265	-549.838196	105.375496	907.384766	-524.690002	-44.863255
222.519730	-115.849693	902.456909	287.870789	40.115917	895.877747	227.591827	-155.849762	510.109497	380.107544	36.533962	501.492065	270.502869	-153.481369	79.271599	532.786133	-14.034132	109.063995	250.322495	-217.380630	1419.040405	312.650665	104.288597	1412.546387	216.402649	-34.785534	1392.478027	193.812759	-43.834602	1683.577026	310.131897	-273.150299	1140.693970	408.782349	139.367462	1141.445313	216.647217	-269.163177	890.910156	306.898315	178.582428	884.496460	262.361389	-36.662376	998.902954	-549.911743	104.904282	907.360901	-524.757874	-45.325451
219.708786	-117.180519	902.255188	285.636597	39.006050	896.287231	226.122543	-156.393173	509.848816	376.786987	37.067093	501.758575	270.453522	-153.402023	79.272774	532.406860	-13.749526	110.979027	247.128525	-219.544800	1419.018555	310.480103	101.942505	1412.696777	213.766312	-36.795567	1392.623657	191.075989	-46.025887	1683.627930	305.961945	-275.274658	1140.415527	406.328064	137.198471	1141.575562	211.802628	-269.680145	890.883301	304.158478	176.900543	884.758972	259.781311	-38.276630	999.014954	-550.303711	103.907227	907.245911	-524.942932	-45.948692
216.620590	-118.748711	902.073730	283.204620	36.958935	896.646912	224.703094	-157.020248	509.633209	372.065765	37.383732	501.520203	270.399353	-153.391159	79.285599	531.223755	-13.592728	112.708984	243.937225	-221.702637	1419.001099	308.351227	99.550079	1412.857788	211.162766	-38.830452	1392.774536	188.330307	-48.205856	1683.700439	301.804871	-277.271240	1140.118652	403.888916	135.003128	1141.604736	206.876846	-270.122131	890.925964	301.309723	175.188019	885.083313	256.878113	-40.396717	999.116211	-550.447754	103.453941	907.285217	-525.078064	-46.422661
213.626755	-120.354271	901.950806	280.991486	35.412457	896.928101	223.181931	-157.750854	509.437714	367.293335	37.763409	501.387299	270.443634	-153.526703	79.348465	530.025269	-13.409374	114.537193	240.725098	-223.882828	1418.982666	306.260895	97.158073	1413.003906	208.570984	-40.822636	1392.893433	185.684280	-50.277424	1683.692993	297.618652	-279.421051	1139.804321	401.469238	132.777161	1141.601196	202.022949	-270.411774	890.831604	298.360901	173.639114	885.417480	254.224472	-42.244827	999.199768	-550.263306	103.519165	907.433716	-525.109680	-46.714745
210.853134	-121.787628	901.812683	278.611816	33.555138	897.295715	221.832947	-158.426620	509.362061	362.132233	38.197090	501.061340	270.348175	-153.584152	79.406792	528.563965	-13.390240	116.471207	237.576202	-226.002625	1418.997803	304.252014	94.806511	1413.082153	206.086639	-42.846069	1393.009888	182.854950	-52.416992	1683.811768	293.348114	-281.521210	1139.573853	399.088104	130.530685	1141.569092	196.923813	-270.757294	890.905457	295.437286	172.092850	885.732483	251.620102	-44.219707	999.316650	-550.367554	102.993019	907.434570	-525.213257	-47.149216
208.196381	-123.299744	901.775513	276.490204	31.913805	897.612549	220.524673	-159.485626	509.264465	356.810516	38.608849	500.914551	270.274536	-153.744293	79.463440	526.969604	-13.368203	118.455368	234.478531	-228.093201	1419.012939	302.304474	92.489372	1413.200195	203.585083	-44.828056	1393.127075	180.193893	-54.426979	1683.854858	289.065002	-283.422119	1139.149780	396.705872	128.285858	1141.518921	191.676712	-271.092804	890.974426	292.468842	170.725204	886.147156	249.180725	-46.025646	999.459473	-550.472046	102.581512	907.454834	-525.318665	-47.563190
205.730026	-124.736572	901.778259	274.441895	30.319035	897.958679	219.223038	-160.398926	509.249390	351.295471	39.092564	500.677155	270.136536	-153.794434	79.525482	525.184387	-13.497257	120.637543	231.299698	-230.151566	1418.971924	300.294556	90.225792	1413.253418	201.169464	-46.696018	1393.171753	177.559540	-56.380299	1683.888672	284.797424	-285.509674	1138.928711	394.368225	125.941620	1141.448242	186.359558	-271.352478	891.118103	289.591888	169.079926	886.414551	246.834137	-47.741470	999.639099	-550.523682	102.143188	907.435852	-525.359192	-48.123829
203.519119	-125.999664	901.700745	272.585693	28.830910	898.332642	218.316727	-161.569336	509.185394	345.720978	39.609474	500.582092	270.146851	-153.961685	79.602631	523.178589	-13.773324	122.850006	228.239700	-232.171021	1419.008057	298.383789	88.014725	1413.355225	198.759750	-48.643288	1393.256592	174.959091	-58.299034	1683.918335	280.437225	-287.516479	1138.503418	392.069519	123.607307	1141.410278	180.940308	-271.626373	891.257324	286.702515	167.614731	886.833618	244.725571	-49.390724	999.790527	-550.665527	101.581940	907.411804	-525.480774	-48.674709
201.107880	-127.319389	901.714783	270.730255	27.278332	898.652771	217.462021	-162.660370	509.198059	340.119415	40.147316	500.438568	270.155701	-154.119553	79.664581	520.912537	-14.116314	125.080902	225.229431	-234.053818	1418.972412	296.518860	85.836082	1413.496216	196.403488	-50.466892	1393.357300	172.502151	-60.119583	1683.944824	275.961975	-289.482300	1138.140747	389.844879	121.300476	1141.403564	175.504288	-271.865295	891.459351	283.921509	166.125626	887.225769	242.542740	-51.027302	999.959106	-551.039368	100.538620	907.277588	-525.723755	-49.339146
198.961517	-128.556244	901.729065	268.964935	25.860821	898.981262	216.480835	-163.465134	509.050598	334.300781	40.708588	500.400360	270.049377	-154.122375	79.691597	518.450684	-14.672774	127.393867	222.275146	-235.902557	1419.048950	294.631348	83.753448	1413.692627	194.136383	-52.264069	1393.486572	169.934158	-61.998707	1684.061646	271.528229	-291.385559	1137.840820	387.597351	118.881783	1141.502686	169.863968	-271.990845	891.662720	280.991333	164.511719	887.796936	240.520187	-52.544731	1000.132751	-550.833801	100.709557	907.441650	-525.758728	-49.556122
197.056473	-129.606705	901.679810	267.318756	24.642563	899.410461	215.423798	-164.107712	508.966705	328.543823	41.161892	500.485107	269.926392	-154.067108	79.715942	515.881836	-15.425179	129.766464	219.412964	-237.668198	1419.127197	292.843842	81.695213	1413.921753	191.890869	-53.995476	1393.650635	167.463684	-63.793304	1684.122681	266.992249	-293.275757	1137.517334	385.415771	116.467430	1141.651489	164.343201	-272.206177	891.945496	278.329407	162.819824	888.255493	238.642700	-53.954441	1000.325745	-550.850769	100.231041	907.453247	-525.650696	-49.929081
194.850449	-131.251389	901.883057	265.875000	22.760637	899.538086	214.580460	-164.915466	508.871368	322.908569	41.592518	500.551392	269.858612	-154.116882	79.800026	512.966370	-16.272900	132.066925	216.619843	-239.341263	1419.194214	291.049744	79.727150	1414.225586	189.677536	-55.652954	1393.832153	165.096436	-65.467003	1684.215698	262.382233	-294.839355	1137.271484	383.251404	114.071297	1141.892212	158.690201	-272.366882	892.356873	276.013489	161.291718	888.744934	236.841461	-55.713882	1000.489685	-551.027161	99.670067	907.484009	-526.051575	-50.458168
193.028885	-132.062851	901.905334	264.067810	22.124630	900.149841	213.678421	-165.633942	508.684113	317.208221	41.981396	500.777405	269.768188	-154.162354	79.825623	509.984283	-17.346029	134.403793	213.896378	-240.941742	1419.288940	289.297546	77.832291	1414.538330	187.551117	-57.234097	1394.027466	162.659119	-67.244583	1684.359131	257.856628	-296.478973	1137.054077	381.119324	111.738701	1142.122314	152.965088	-272.557343	892.756042	273.559814	159.765701	889.353149	234.963074	-56.788570	1000.804993	-551.099670	99.201500	907.517334	-526.009155	-50.897957
191.628296	-132.928604	901.779602	262.638092	21.146713	900.497375	212.534958	-166.210968	508.481750	311.767578	42.428577	500.965759	269.506714	-153.994049	79.836197	506.800659	-18.581339	136.663651	211.323929	-242.506271	1419.360229	287.579712	76.007751	1414.886841	185.494400	-58.772484	1394.197632	160.302307	-68.923424	1684.481445	253.290054	-298.321808	1136.697754	379.011078	109.333588	1142.376587	147.141113	-272.717194	893.229004	271.166718	158.180389	889.990051	233.440659	-57.967522	1000.917725	-551.454895	98.110504	907.429443	-526.200134	-51.593029
189.961853	-134.250763	901.699951	261.412750	19.611456	900.511292	211.736969	-166.975159	508.319153	306.488098	42.863499	501.115631	269.393768	-154.063950	79.857552	503.444885	-20.034239	138.851471	208.796753	-243.989838	1419.459351	285.911621	74.269836	1415.251709	183.477081	-60.247772	1394.324829	157.981201	-70.607948	1684.592041	248.673859	-300.210083	1136.439209	376.977386	107.032761	1142.633667	141.381393	-272.823944	893.651123	268.554321	156.522110	890.633850	231.870819	-59.420265	1000.892151	-551.328125	98.230743	907.598083	-526.505798	-51.887413
188.753693	-134.739838	901.441467	259.822937	19.023300	900.943481	211.231216	-167.893066	508.135712	301.461456	43.274345	501.447937	269.315918	-154.151947	79.798592	500.044464	-21.650667	141.037476	206.338043	-245.430344	1419.433716	284.285583	72.592896	1415.595825	181.513290	-61.672050	1394.453125	155.714066	-72.239182	1684.726318	244.064575	-301.986542	1136.064819	375.035126	104.775482	1142.953613	135.614899	-272.994781	894.090271	266.146667	154.950745	891.268677	230.348038	-60.335888	1000.977966	-551.298401	97.819016	907.653198	-526.408630	-52.333477
186.984528	-136.124115	901.657959	258.187805	17.859987	901.202698	210.915146	-168.851547	508.161774	296.399109	43.538673	501.660583	269.357880	-154.286224	79.759178	496.207214	-23.297869	142.898544	204.080429	-246.790649	1419.499512	282.680450	70.977440	1415.896606	179.582947	-63.062122	1394.626587	153.545471	-73.868507	1684.866089	239.574081	-303.572418	1135.718628	373.179626	102.496941	1143.262329	129.784912	-273.173279	894.561768	264.070007	153.425476	891.723572	228.738190	-61.681816	1001.208313	-551.374207	97.417465	907.703247	-526.560181	-52.820225
185.246552	-137.350311	901.708069	256.618500	16.673979	901.383240	210.720566	-169.884506	508.155457	291.672699	43.803131	501.950806	269.440918	-154.466812	79.761894	492.274475	-24.995872	144.672989	201.854858	-248.088654	1419.477783	281.108429	69.433418	1416.261841	177.776108	-64.397675	1394.780273	151.490326	-75.413712	1685.034546	235.069595	-305.054352	1135.311890	371.422577	100.384857	1143.609619	123.949776	-273.322235	895.058289	261.753448	151.848175	892.378845	227.104904	-62.987904	1001.319763	-551.509705	96.908813	907.742859	-526.917908	-53.306541
183.612457	-138.362274	901.789551	254.959381	15.672230	901.733582	210.442398	-170.688095	508.211212	286.944122	43.761280	502.295898	269.315277	-154.387833	79.747620	488.074249	-26.596359	146.293121	199.762894	-249.426559	1419.514038	279.566132	67.969116	1416.578857	175.977753	-65.660851	1394.957886	149.340729	-77.015823	1685.300903	230.723969	-306.299194	1135.012939	369.682495	98.282425	1143.868164	118.121544	-273.490723	895.611084	259.549103	150.317429	892.986511	225.466110	-64.171387	1001.530396	-551.501343	96.358963	907.785095	-526.872864	-53.679462
182.324219	-139.198486	901.836548	253.422821	14.837787	902.108582	210.501541	-171.416153	508.228943	282.436340	43.637299	502.772675	269.283478	-154.378571	79.725517	483.848907	-28.107828	147.738739	197.735001	-250.672409	1419.533325	278.091675	66.531815	1416.923950	174.237503	-66.864037	1395.180420	147.325623	-78.536118	1685.603271	226.328705	-307.566315	1134.658325	367.988678	96.357025	1144.159912	112.229027	-273.775879	896.209595	257.142578	148.771729	893.704163	224.049515	-65.207184	1001.735779	-551.828552	95.383301	907.716675	-527.181274	-54.361874
180.520691	-140.071289	902.047119	251.676193	14.004721	902.593872	210.234436	-171.819092	508.271790	277.930084	43.401337	503.293030	269.094940	-154.208923	79.734993	479.416321	-29.541702	148.920349	195.704498	-251.872604	1419.580688	276.530701	65.201790	1417.302490	172.490845	-68.019218	1395.398315	145.359879	-80.025681	1685.952759	221.993484	-308.899628	1134.344971	366.393036	94.553452	1144.489136	106.498192	-273.897430	896.913574	255.284180	147.357437	894.198425	222.276001	-66.240227	1002.078003	-551.602112	95.427086	907.872070	-527.168945	-54.733181
178.990814	-140.774246	902.310913	249.915466	13.509454	903.280518	210.201462	-172.340836	508.330780	273.346863	43.087826	503.857117	268.978607	-154.086182	79.713318	474.676880	-30.903227	149.787643	193.888031	-253.042511	1419.685303	275.175934	63.876995	1417.726929	170.856522	-69.205231	1395.677856	143.466858	-81.488632	1686.322632	217.789825	-310.023956	1134.095215	364.812561	92.898888	1144.832275	100.750435	-273.999268	897.651611	253.078705	145.864944	894.917786	220.644409	-67.105400	1002.543396	-551.661072	94.915764	907.887390	-527.281799	-55.251072
176.980484	-141.459457	902.579163	248.218292	12.772135	903.883972	210.143311	-172.714081	508.399200	268.724976	42.599335	504.415894	268.842316	-153.971207	79.682587	469.859375	-32.174271	150.482986	192.013596	-254.140717	1419.807983	273.753723	62.668270	1418.161377	169.174454	-70.273781	1395.939941	141.603546	-82.894478	1686.694824	213.794861	-310.840546	1133.881226	363.320251	91.348579	1145.264282	95.041779	-273.893433	898.475830	251.359863	144.485535	895.382690	218.724243	-68.016541	1002.976196	-551.706482	94.435097	907.933716	-527.377686	-55.722530
176.163773	-142.431259	902.582275	247.331146	11.612779	904.172546	210.386581	-173.342133	508.443665	264.640045	42.011856	504.934784	268.841858	-153.938644	79.598419	465.010834	-33.310673	150.985611	190.306976	-255.292465	1419.938843	272.469849	61.402962	1418.588501	167.605362	-71.401566	1396.244385	139.815002	-84.256279	1687.084229	209.949310	-311.590393	1133.699341	361.836243	89.830505	1145.654907	89.399796	-273.623138	899.415588	249.503952	143.161896	895.972900	217.693985	-69.186256	1003.128967	-551.731628	93.900185	907.984314	-527.472290	-56.200283
175.337784	-142.917725	902.666199	246.116547	11.251891	904.799683	210.579224	-173.803513	508.439331	260.478424	41.298557	505.503418	268.803864	-153.882584	79.542641	459.775574	-34.239285	151.165604	188.530136	-256.290802	1420.069092	271.145111	60.172623	1419.032715	166.028610	-72.398056	1396.622314	138.079514	-85.599144	1687.462402	206.238937	-312.125793	1133.617554	360.266479	88.355522	1145.987549	83.925697	-273.622040	900.344482	247.539795	141.969894	896.763855	216.528336	-69.876633	1003.482605	-551.714783	93.418350	908.040649	-527.532104	-56.684006
173.825333	-143.105286	902.878601	244.500412	11.322900	905.738464	210.611511	-174.105743	508.418396	256.149963	40.402946	506.256226	268.707306	-153.753403	79.458649	454.450378	-35.018311	151.024796	186.831039	-257.291626	1420.309570	269.783936	59.077908	1419.455444	164.490112	-73.390770	1396.946533	136.390747	-86.866219	1687.856567	202.632553	-312.616302	1133.563599	359.129883	87.235847	1146.539673	78.519997	-273.620972	901.357971	246.133789	140.675247	897.200073	214.850906	-70.341454	1004.047424	-551.993103	92.455086	907.955505	-527.708679	-57.384987
172.946457	-143.887985	902.967712	243.749969	10.350212	906.059021	211.125610	-174.849747	508.545502	252.264206	39.538868	506.810760	268.840607	-153.872223	79.435806	449.037415	-35.571449	150.670319	185.086792	-258.272797	1420.506348	268.437408	57.981762	1419.889893	162.876007	-74.261353	1397.353394	134.662018	-87.813744	1688.373047	199.124832	-313.211945	1133.583496	357.783447	86.068291	1146.978394	73.307358	-273.554779	902.389526	244.549515	139.636566	897.819885	213.799683	-71.270630	1004.263123	-551.667542	92.494659	908.114563	-527.660706	-57.712791
171.908035	-143.978577	903.140259	242.431030	10.458666	906.904419	210.988861	-175.063538	508.514740	248.187439	38.275253	507.397308	268.686554	-153.723160	79.435188	443.367249	-35.965809	149.979401	183.367126	-259.163605	1420.775757	267.099030	56.928303	1420.328735	161.367722	-75.179672	1397.680420	133.187653	-89.275917	1688.700317	195.802856	-313.556183	1133.689087	356.503967	84.994598	1147.436523	68.259171	-273.454529	903.475830	242.827835	138.593918	898.536926	212.429169	-71.592842	1004.766907	-551.668945	91.874290	908.129578	-527.696838	-58.250896
170.760696	-144.297302	903.298706	241.293549	10.221801	907.583313	211.220139	-175.520386	508.594635	244.507538	37.287849	508.219055	268.669434	-153.715652	79.443237	437.562500	-36.203911	149.147644	181.661194	-260.071411	1421.057739	265.818451	55.844948	1420.683228	159.806519	-75.978203	1398.106323	131.609390	-90.298080	1689.183594	192.555344	-313.990753	1133.824829	355.358826	84.091209	1147.952881	63.352551	-273.239716	904.683472	241.659073	137.600006	898.991577	211.079590	-72.109772	1005.184387	-551.664551	91.375084	908.181641	-527.720398	-58.766632
169.692657	-144.498505	903.470398	240.197037	10.058039	908.294067	211.191864	-175.727081	508.601227	241.095093	36.023685	509.002747	268.584076	-153.669174	79.487877	431.631805	-36.344379	147.956696	179.979507	-260.884277	1421.422852	264.314636	54.973301	1421.278809	158.281693	-76.840233	1398.470703	130.138535	-91.397018	1689.604736	189.435745	-314.471313	1134.005371	354.045166	83.079903	1148.471802	58.662926	-272.949432	905.875854	240.333374	136.660202	899.574890	209.839706	-72.565918	1005.619202	-551.668457	90.839897	908.235840	-527.771790	-59.280750
169.159348	-144.771744	903.454041	239.406708	9.807911	908.873413	211.305084	-175.976685	508.595490	237.949356	34.708664	509.734253	268.560089	-153.662506	79.479836	425.709595	-36.293846	146.645721	178.255997	-261.643005	1421.758545	262.881744	54.048397	1421.789307	156.686188	-77.549126	1398.886719	128.684540	-92.453133	1690.061890	186.454803	-314.711517	1134.209961	352.808044	82.190125	1149.015625	54.065754	-272.756927	907.045593	238.939743	135.795212	900.298401	208.904587	-73.078758	1005.899963	-551.959473	89.661972	908.151794	-527.975586	-60.037655
167.927368	-145.155029	903.705933	238.275452	9.496790	909.504150	211.254684	-176.093307	508.641357	234.736511	33.404446	510.508087	268.492004	-153.566849	79.455399	419.477081	-36.126801	144.977173	176.581253	-262.360077	1422.061157	261.464539	53.206226	1422.250000	155.167648	-78.352173	1399.182861	127.165672	-93.224968	1690.605835	183.420013	-315.221375	1134.340942	351.754242	81.461365	1149.662476	49.523605	-272.689636	908.213135	238.043533	134.979279	900.671814	207.581238	-73.606102	1006.337463	-551.918823	89.216064	908.219971	-528.000183	-60.557884
166.471649	-145.351349	903.967834	237.039551	9.188415	910.107910	211.045319	-176.144073	508.652405	231.873993	32.005932	511.213196	268.420410	-153.487198	79.436432	413.221100	-35.779667	143.183517	174.893860	-263.000153	1422.351929	259.978455	52.398849	1422.654297	153.581863	-79.017693	1399.458374	125.859528	-94.233658	1690.999756	180.646027	-315.487854	1134.523804	350.522797	80.563065	1150.194214	45.248478	-272.449615	909.338440	237.012955	134.229645	901.132324	206.115265	-74.034546	1006.765259	-551.605530	89.281815	908.398010	-527.926758	-60.868481
165.636490	-145.998459	904.110779	236.448349	8.138211	910.191528	211.112564	-176.278702	508.716034	229.731644	30.710241	511.764648	268.425629	-153.460190	79.412552	406.934448	-35.366043	141.160583	173.127167	-263.612427	1422.523193	258.472656	51.620598	1423.052979	152.019531	-79.609283	1399.686401	124.504410	-95.173256	1691.391846	177.920364	-315.887634	1134.664063	349.349243	79.910454	1150.711304	41.168060	-272.122375	910.437866	236.040665	133.618515	901.556580	205.257660	-74.801353	1006.889587	-551.582275	88.732628	908.418213	-527.982483	-61.392727
164.518890	-145.779434	904.254822	234.889816	8.802552	911.047302	210.870529	-176.228577	508.694946	227.448181	29.341351	512.534546	268.346924	-153.341019	79.381950	400.479431	-34.873924	138.965088	171.368484	-264.149231	1422.677002	257.004944	50.955738	1423.425903	150.467438	-80.220894	1399.831421	123.357079	-96.102455	1691.727539	175.423447	-315.892975	1134.837524	348.115265	79.177048	1151.172729	37.158451	-271.877686	911.464539	234.918503	133.149673	902.119202	203.863861	-74.763618	1007.367310	-551.502686	88.254021	908.449524	-527.970581	-61.983006
163.896637	-145.871994	904.158875	233.968567	8.842264	911.575317	210.783783	-176.396362	508.727020	225.363297	27.950157	513.195862	268.381439	-153.351395	79.408051	393.913971	-34.286152	136.645844	169.782196	-264.618774	1422.927856	255.575607	50.287884	1423.725464	148.915482	-80.706230	1400.004517	122.057869	-96.787895	1692.154785	172.810699	-316.405945	1134.916992	347.020721	78.672882	1151.676025	33.371159	-271.649994	912.534790	234.310471	132.671310	902.354187	202.820313	-75.055382	1007.577209	-551.489502	87.743782	908.513367	-528.010559	-62.488976
163.248871	-146.197601	904.303101	232.997833	8.662601	911.979553	210.774445	-176.474121	508.814240	223.726517	26.774940	513.766663	268.403809	-153.354370	79.426506	387.190247	-33.783188	134.122070	168.096237	-265.055206	1423.117554	254.104385	49.750721	1424.100952	147.429840	-81.242149	1400.094604	120.946129	-97.715683	1692.481079	170.362793	-316.854919	1135.051636	345.797668	78.071205	1152.142334	29.735554	-271.386017	913.497681	233.295731	132.314056	902.820557	201.909958	-75.415504	1007.848206	-551.750000	86.576714	908.446289	-528.122620	-63.225201
162.410172	-146.437210	904.398499	231.961060	8.403058	912.353394	210.575531	-176.553024	508.871613	222.142838	25.614075	514.310120	268.368042	-153.309540	79.479233	380.416199	-33.268848	131.525620	166.374954	-265.408997	1423.230957	252.722809	49.127178	1424.238159	145.940460	-81.666679	1400.278687	119.749756	-98.456741	1692.845337	168.037170	-317.192047	1135.108643	344.719299	77.538765	1152.609863	26.279882	-271.160065	914.443298	232.784180	131.974106	902.936646	200.850449	-75.785522	1008.079285	-551.447876	86.587196	908.660706	-528.093994	-63.541786
161.524521	-146.659164	904.470764	230.838043	8.196390	912.691162	210.216446	-176.688019	508.896942	220.965088	24.495472	514.712585	268.309509	-153.275681	79.517067	373.798035	-32.674496	128.915649	164.753571	-265.845123	1423.354370	251.212982	48.713467	1424.674683	144.628906	-82.095909	1400.288086	118.594208	-99.259468	1693.121094	165.753723	-317.618378	1135.147461	343.515930	77.105759	1152.972656	22.947613	-270.863831	915.337585	232.085251	131.747498	903.149109	199.731186	-76.112808	1008.280762	-551.677368	85.457382	908.606262	-528.212891	-64.355179
160.598328	-146.836304	904.519470	229.674622	8.071772	912.938538	209.808167	-176.806595	508.876587	219.984024	23.518339	515.014221	268.242798	-153.232513	79.537331	366.811707	-32.415417	125.902222	163.281708	-266.156616	1423.404175	249.865738	48.309216	1424.855469	143.306549	-82.482368	1400.358643	117.505226	-100.074059	1693.305786	163.628632	-318.015503	1135.136597	342.338501	76.727737	1153.257324	19.899124	-270.598724	916.062500	231.334473	131.533493	903.206604	198.626785	-76.356972	1008.424377	-551.462158	85.376938	908.742798	-528.250793	-64.774086
159.721115	-147.157120	904.497620	228.567108	7.849753	913.087952	209.395172	-176.965286	508.828247	219.248337	22.720963	515.218628	268.242737	-153.226273	79.555855	360.414185	-31.958033	123.253296	161.896973	-266.475677	1423.414429	248.740784	47.824528	1424.844360	142.136505	-82.880692	1400.328979	116.330627	-100.644569	1693.485474	161.514771	-318.540436	1135.094482	341.275879	76.454018	1153.462158	17.018063	-270.367096	916.673950	230.705215	131.415634	903.196899	197.516098	-76.676430	1008.488892	-551.444275	84.879486	908.776184	-528.297241	-65.357384
158.695999	-147.441086	904.469604	227.326019	7.634553	913.151245	208.867203	-176.992844	508.750671	218.891068	21.916374	515.298889	268.157135	-153.142761	79.539734	354.202393	-31.462774	120.599724	160.688004	-266.733002	1423.377808	247.449554	47.578457	1425.083130	140.979034	-83.210022	1400.305054	115.338882	-101.657394	1693.478882	159.579514	-319.083099	1134.974365	340.131989	76.279945	1153.653809	14.381919	-270.207947	917.204590	229.929504	131.348099	903.296814	196.313126	-76.946007	1008.507446	-551.719727	83.752968	908.660889	-528.442871	-66.117363
157.706299	-147.665878	904.460632	226.117294	7.466296	913.237183	208.431168	-177.002197	508.675293	218.607208	21.201319	515.318848	268.162872	-153.168091	79.574654	348.155212	-30.948801	118.073967	159.548218	-267.003326	1423.293091	246.288757	47.280354	1425.115723	139.902145	-83.534409	1400.268555	114.276405	-102.253998	1693.517578	157.773697	-319.341095	1134.869019	339.044586	76.102295	1153.763672	11.934241	-270.062256	917.709412	229.609818	131.312943	903.002075	195.168991	-77.176422	1008.544983	-551.714417	83.260544	908.723328	-528.557251	-66.766525
156.694397	-148.008209	904.409119	224.946564	7.149807	913.201782	208.097809	-176.770187	508.668854	218.498322	20.395065	515.281860	268.158417	-153.130371	79.593803	342.325592	-30.536205	115.569237	158.614380	-267.240326	1423.193359	245.257538	47.046257	1425.138306	138.908600	-83.832703	1400.253174	113.177612	-102.505119	1693.647949	156.182404	-319.492737	1134.799927	338.042694	75.971336	1153.838501	9.649743	-269.941498	918.126465	229.075897	131.253815	902.741638	193.981445	-77.469696	1008.507202	-551.674561	82.702133	908.817017	-528.640808	-67.293175
155.663025	-148.284225	904.323547	223.638519	6.926569	913.114929	207.767776	-176.622269	508.672272	218.670547	19.690231	515.144409	268.155884	-153.070419	79.653374	336.671173	-30.281685	113.176941	157.748978	-267.499146	1423.054321	244.234604	46.787487	1425.150024	137.928207	-84.105934	1400.278687	112.212502	-103.050652	1693.649658	154.596512	-319.747772	1134.607178	336.893646	75.864380	1153.839355	7.555890	-269.806458	918.504333	228.522781	131.458679	902.575073	192.817429	-77.712967	1008.421265	-551.387695	82.552551	909.006226	-528.654358	-67.736542
154.618286	-148.595581	904.265930	222.435989	6.696400	913.013855	207.304626	-176.634857	508.693726	219.043396	19.076361	514.949280	268.122101	-153.070709	79.725677	331.402161	-30.058233	110.951180	156.958801	-267.730896	1422.875244	243.238541	46.652084	1425.118286	136.990753	-84.314713	1400.219360	111.192184	-103.373756	1693.619385	153.152191	-320.078522	1134.489990	335.799103	75.832207	1153.717651	5.652643	-269.733246	918.804138	227.842316	131.649368	902.428162	191.654999	-77.932251	1008.346741	-551.419006	81.958969	909.079956	-528.738037	-68.399734
153.491165	-148.804184	904.157410	221.173508	6.533731	912.838379	206.813263	-176.666214	508.700470	219.157120	18.398123	514.693848	268.096405	-153.034561	79.795853	326.261353	-29.853117	108.800117	156.402069	-268.001038	1422.705566	242.322021	46.487862	1424.990723	136.187820	-84.572876	1400.128662	110.364471	-103.899055	1693.456543	151.851822	-320.299347	1134.257935	334.792358	75.893669	1153.607422	3.866447	-269.671509	919.015015	227.610138	131.770889	901.840454	190.463425	-78.071739	1008.207886	-551.716980	80.713364	909.020264	-528.945313	-69.244347
152.417725	-149.015427	904.046204	219.963684	6.443700	912.601379	206.288498	-176.633026	508.671997	219.946671	18.002356	514.396301	268.036804	-152.993393	79.824837	321.955933	-29.476559	106.931702	155.836472	-268.132874	1422.473999	241.520645	46.387371	1424.683960	135.399841	-84.673309	1399.991943	109.565392	-104.388687	1693.229858	150.757584	-320.421173	1134.023315	333.746674	76.005226	1153.398926	2.311064	-269.605286	919.173340	227.062302	132.150711	901.557678	189.331604	-78.138069	1008.039307	-551.689880	80.151733	909.119446	-529.013367	-69.868385
151.215881	-149.210602	903.897156	218.667297	6.366291	912.309937	205.676422	-176.591080	508.577484	220.510559	17.486248	514.050720	268.009369	-152.982101	79.837013	317.746124	-29.237610	105.145081	155.346420	-268.259003	1422.230835	240.449066	46.487831	1424.585205	134.574310	-84.809937	1399.817383	108.818878	-104.694000	1693.031616	149.796539	-320.337494	1133.726440	332.787201	76.168495	1153.205322	0.885161	-269.602814	919.175110	226.881317	132.566345	900.976013	188.133957	-78.198486	1007.822632	-551.724854	79.640938	909.184814	-529.147522	-70.475929
150.026428	-149.372177	903.737122	217.411926	6.274110	911.965454	205.203781	-176.719894	508.572571	220.879913	16.992123	513.670837	268.038513	-153.082352	79.865067	313.906403	-29.067949	103.557228	154.910919	-268.408142	1421.894775	239.588165	46.501659	1424.320068	133.878204	-84.990265	1399.621460	108.132507	-104.948593	1692.817871	148.980515	-320.430969	1133.453491	331.769073	76.349213	1152.944702	-0.266969	-269.586151	919.163452	226.458084	132.946304	900.526611	186.971054	-78.228851	1007.574890	-551.409790	79.400452	909.390503	-528.852234	-71.353760
148.865646	-149.467926	903.608276	216.162796	6.275915	911.679932	204.681763	-176.841461	508.582581	220.493698	16.307146	513.284180	268.076843	-153.112640	79.876038	310.312256	-28.859198	102.031029	154.596085	-268.496307	1421.571167	238.752029	46.557224	1424.080078	133.155823	-85.120087	1399.455566	107.524284	-104.985970	1692.657227	148.408524	-320.157440	1133.096680	330.945648	76.667061	1152.676514	-1.260156	-269.529175	919.110474	226.125076	133.297485	899.975891	185.825058	-78.195152	1007.371155	-551.707336	78.257484	909.406372	-529.079773	-72.145821
147.586090	-149.615417	903.431824	214.896576	6.228399	911.259827	204.053879	-176.812500	508.550140	221.232254	15.911547	512.784973	268.063019	-153.161316	79.914055	307.557526	-28.760666	100.632492	154.239075	-268.473663	1421.221680	237.820526	46.737206	1423.766968	132.447693	-85.097397	1399.264160	107.052864	-105.167137	1692.441406	148.019592	-319.907593	1132.789063	329.962982	76.931175	1152.397949	-2.012520	-269.541473	918.932068	225.807297	133.726578	899.486572	184.652664	-78.176361	1007.077148	-551.768494	77.555168	909.475403	-529.222656	-72.819458
146.329529	-149.720551	903.284424	213.532806	6.060226	910.778687	203.422455	-176.803894	508.524292	221.311295	15.456934	512.174561	268.022858	-153.159439	79.968094	304.766296	-28.883413	99.333603	154.021393	-268.472137	1420.903320	236.954788	46.915836	1423.437988	131.830414	-85.129280	1398.994263	106.688171	-105.301132	1692.196411	147.770462	-319.635406	1132.444824	329.087921	77.261269	1152.089844	-2.567773	-269.520142	918.684326	225.259354	134.189468	899.113647	183.425812	-78.136009	1006.771362	-551.816162	76.925285	909.581482	-529.359619	-73.465813
145.094223	-149.819595	903.075562	212.223862	6.002126	910.260742	202.675140	-176.961624	508.542206	221.423859	15.005232	511.562286	267.963287	-153.189926	80.076515	302.679169	-29.186499	98.341850	153.842316	-268.450836	1420.495728	236.127594	47.136360	1423.072266	131.243118	-85.112465	1398.700195	106.422531	-105.384079	1691.944092	147.642899	-319.365662	1132.027832	328.319702	77.796394	1151.720459	-2.915336	-269.519287	918.359253	224.925049	134.584366	898.563171	182.224792	-78.044426	1006.416077	-551.668945	76.659286	909.775635	-529.407593	-74.036575
143.796646	-150.037766	902.792908	210.839828	5.746717	909.511780	201.980484	-176.974533	508.537445	221.375092	14.437528	510.833344	267.996948	-153.285736	80.159988	301.704620	-29.967451	97.743362	153.607635	-268.342438	1420.075928	235.201447	47.494087	1422.658203	130.658783	-84.997040	1398.372559	106.326157	-105.627380	1691.619629	147.731216	-318.932312	1131.582397	327.336548	78.133568	1151.275879	-3.044755	-269.479858	917.950806	224.794952	135.020813	897.788208	180.961182	-78.015938	1005.913391	-552.097412	75.511024	909.702393	-529.677124	-74.854393
142.463455	-150.145187	902.553772	209.438873	5.590472	908.837952	201.234924	-176.979553	508.467346	221.076859	13.980092	510.189575	267.988220	-153.385803	80.201218	301.474701	-30.989849	97.306793	153.391541	-268.209381	1419.515137	234.286423	47.872108	1422.180664	130.130707	-84.817650	1398.035400	106.212143	-105.648224	1691.374023	147.858444	-318.699371	1131.105103	326.780731	78.862999	1150.925903	-2.951292	-269.462311	917.459778	224.473602	135.472183	897.151062	179.684464	-77.908821	1005.467346	-552.412231	75.013153	909.748108	-530.289795	-75.110886
141.105713	-150.226700	902.311279	208.060989	5.520661	908.205627	200.546539	-177.112076	508.480560	220.902237	13.381854	509.636932	268.012024	-153.509521	80.266037	301.435242	-32.012077	96.906242	153.345673	-268.115326	1419.007813	233.505814	48.253155	1421.798828	129.671814	-84.667656	1397.699829	106.125282	-105.631439	1691.161865	148.140076	-318.352631	1130.627930	326.143768	79.487617	1150.531982	-2.696140	-269.461243	916.850525	224.109741	135.815872	896.502991	178.426834	-77.781502	1005.036987	-552.312012	74.826828	909.923096	-530.412231	-75.598152
139.724838	-150.244446	902.070129	206.814972	5.514737	907.672485	199.622711	-177.047180	508.361206	220.705353	12.818346	509.161224	267.866760	-153.416107	80.298073	301.370667	-32.668827	96.559174	153.344696	-267.906982	1418.508789	232.790207	48.687241	1421.370361	129.216644	-84.439339	1397.411011	106.137459	-105.583847	1690.989014	148.607483	-317.881744	1130.097412	325.368439	80.193237	1150.118042	-2.202793	-269.477051	916.179749	223.576324	136.269714	896.010254	177.194931	-77.644501	1004.654663	-552.489563	74.187897	909.998840	-530.592224	-76.148880
138.395889	-150.278381	901.862366	205.572968	5.572850	907.138306	199.042313	-177.398727	508.453674	220.796799	12.321284	508.816925	267.881714	-153.474976	80.356316	301.066010	-33.021832	96.013657	153.470978	-267.699829	1418.080566	232.205170	49.153515	1420.966309	128.841919	-84.243004	1397.176147	106.199791	-105.470909	1690.862549	149.258835	-317.215607	1129.642090	324.775818	80.908997	1149.641235	-1.415183	-269.606445	915.399353	223.444870	136.673431	895.193420	176.001236	-77.462227	1004.288940	-552.714722	73.466583	910.002625	-530.795837	-76.794357
137.048904	-150.141174	901.701172	204.292969	5.635803	906.724426	198.171982	-177.176849	508.304413	221.624725	11.777171	508.444794	267.755646	-153.353775	80.390396	301.095490	-33.049629	95.343719	153.587494	-267.434814	1417.655273	231.610870	49.687065	1420.593506	128.473343	-83.967072	1396.983765	106.313393	-105.305222	1690.765625	149.870514	-316.946289	1129.151978	324.038666	81.689590	1149.183716	-0.481025	-269.662811	914.658203	222.883423	137.121872	894.696716	174.777802	-77.243378	1004.003723	-552.832458	73.174431	910.138794	-530.970276	-77.274780
135.769302	-150.010300	901.515686	203.146301	5.750944	906.345825	197.409225	-177.050446	508.247375	222.169022	11.298598	508.112976	267.608337	-153.246262	80.437370	301.283203	-32.913780	94.780350	153.691177	-267.143921	1417.282715	231.083237	50.220303	1420.203491	128.130127	-83.631897	1396.806641	106.539154	-105.029427	1690.682129	150.683472	-316.426941	1128.713135	323.428589	82.488625	1148.741089	0.667672	-269.740997	913.812439	222.723404	137.539581	893.855408	173.586884	-77.010429	1003.726196	-552.862000	73.033257	910.365601	-531.070801	-77.649971
134.626450	-149.817017	901.382019	201.985809	5.848238	905.985718	196.749527	-177.038925	508.260132	222.177765	10.760772	507.782928	267.556244	-153.200699	80.508659	301.318848	-32.846264	94.243065	153.785263	-266.910583	1416.945190	230.595779	50.725529	1419.864136	127.814079	-83.254669	1396.718384	106.642265	-104.801308	1690.697754	151.675156	-315.641937	1128.417236	322.729523	83.336517	1148.314209	2.016827	-269.818420	912.990112	222.384171	138.025955	893.198975	172.475449	-76.740059	1003.483643	-552.809265	72.957764	910.624756	-531.151123	-77.966110
133.258255	-149.643875	901.496460	200.663727	5.862409	905.753784	195.998611	-176.867950	508.264038	222.625336	10.440505	507.427185	267.502655	-153.161942	80.592293	301.577850	-32.826050	93.811226	153.982086	-266.622345	1416.728760	230.254257	51.173824	1419.591309	127.535362	-82.890579	1396.682983	106.874031	-104.467888	1690.707031	152.743332	-315.043091	1128.153809	322.054565	84.103668	1147.890137	3.595821	-269.936859	912.135315	222.007263	138.661041	892.688477	171.254745	-76.484192	1003.427246	-554.360107	69.694618	909.276917	-531.919434	-79.675003
130.984863	-149.492996	901.869995	199.030441	5.833118	905.651550	195.054214	-176.463516	508.329071	223.086700	10.452563	507.220123	267.386200	-153.118134	80.663521	302.034180	-32.807369	93.534767	153.915680	-266.306274	1416.450684	229.901672	51.737087	1419.352295	127.247795	-82.531204	1396.698120	107.132797	-104.059189	1690.749146	153.782745	-314.547882	1127.957031	321.377899	84.874741	1147.590820	5.402559	-270.091309	911.299866	221.558655	139.032990	892.141052	169.522522	-76.237595	1003.561523	-554.743225	68.882919	909.128357	-532.155945	-80.345650
130.530762	-148.946732	901.605713	198.091476	6.154782	905.499451	194.542114	-176.332245	508.251190	223.276382	10.435707	507.127411	267.426270	-153.185410	80.758034	302.172607	-32.818470	93.244545	153.966827	-265.952026	1416.325439	229.631271	52.215179	1419.167847	127.002045	-82.163246	1396.750488	107.372223	-103.602470	1690.819214	155.036713	-313.860840	1127.813354	320.726471	85.589676	1147.301147	7.404898	-270.209686	910.477539	221.075165	139.574265	891.719116	168.745026	-75.832825	1003.355652	-554.979675	68.499458	909.243713	-532.353638	-80.703224
129.355087	-149.050400	901.652832	196.942947	6.254148	905.369995	193.940842	-176.110138	508.328369	223.654190	10.347841	507.088226	267.748871	-153.541153	80.885941	302.356293	-32.756039	92.968033	154.015442	-265.614655	1416.299683	229.489120	52.645142	1419.039551	126.766510	-81.763084	1396.845947	107.649139	-103.083908	1690.920532	156.434525	-313.222870	1127.830933	320.053406	86.211647	1147.021362	9.690667	-270.313446	909.683411	220.364395	140.135422	891.498047	167.651642	-75.746437	1003.315308	-554.194580	70.419380	910.262451	-532.138794	-80.157639
128.389862	-148.996811	901.639832	195.862091	6.557922	905.306152	193.362900	-175.919525	508.395294	224.498062	10.271487	507.137299	267.560211	-153.370209	80.973724	302.705414	-32.685818	92.749504	154.091537	-265.265350	1416.361328	229.327866	53.085770	1418.896118	126.548378	-81.385880	1396.954102	107.945107	-102.521187	1691.037109	157.888199	-312.369110	1127.943359	319.470093	86.833031	1146.747437	12.151149	-270.474121	908.830017	220.020126	140.679031	891.018188	166.677582	-75.545998	1003.275635	-555.235291	68.343788	909.702393	-532.680054	-81.175781
127.225357	-148.954132	901.714478	194.665436	6.717585	905.191895	192.855820	-175.689087	508.512390	224.549179	9.992024	507.108185	267.819916	-153.636612	81.118851	302.486572	-32.692028	92.488998	153.992676	-264.901550	1416.413208	229.148788	53.494064	1418.731689	126.347679	-80.975563	1397.076904	108.271935	-101.870377	1691.160889	159.418945	-311.700012	1128.150024	318.867462	87.376862	1146.444458	14.878061	-270.525421	908.022522	219.440689	141.350540	890.709900	165.537994	-75.337341	1003.258545	-554.750061	69.384338	910.271790	-532.626953	-81.028534
126.024567	-148.778748	901.775208	193.506439	6.841708	905.159668	192.146912	-175.250137	508.587524	225.078506	9.877638	507.160797	267.761658	-153.573685	81.255234	302.590424	-32.712467	92.320923	153.899963	-264.552826	1416.521118	228.961853	53.887569	1418.532471	126.133095	-80.545204	1397.204834	108.584457	-101.207733	1691.293823	160.945435	-311.188385	1128.361938	318.260529	87.887993	1146.128784	17.744406	-270.626495	907.173584	218.553314	141.977539	890.595825	164.401642	-75.149475	1003.272339	-555.874390	66.969963	909.526978	-533.211060	-82.171547
124.862534	-148.665771	901.855469	192.322617	7.062228	905.117432	191.919846	-175.126984	508.754944	225.218964	9.726976	507.153503	267.902832	-153.698181	81.385033	302.597168	-32.723045	92.174988	153.786469	-264.194397	1416.656738	228.869400	54.261227	1418.351929	125.969734	-80.190422	1397.341431	108.994385	-100.451378	1691.386108	162.662140	-310.212982	1128.669434	317.816864	88.394836	1145.851685	20.806433	-270.727997	906.303284	218.118088	142.540909	890.186218	163.264954	-74.916397	1003.292480	-555.033813	68.805984	910.484375	-533.000305	-81.699944
123.411118	-148.481949	901.986633	191.154007	7.135132	905.107971	191.028961	-174.446365	508.797821	225.400726	9.569047	507.159271	267.779419	-153.507706	81.448563	302.634552	-32.792980	92.059731	153.635834	-263.862488	1416.813110	228.789932	54.595028	1418.137939	125.773323	-79.830177	1397.448242	109.303505	-99.760201	1691.572876	164.359344	-309.491882	1128.999268	317.265961	88.737312	1145.469604	24.070646	-270.798431	905.403625	217.162308	143.106369	890.061035	161.987854	-74.723648	1003.354370	-555.315308	67.864243	910.298401	-533.322571	-82.211090
122.388771	-148.333313	902.040833	190.095810	7.341682	905.111328	190.274597	-173.859741	508.788818	225.544006	9.419369	507.189270	267.634583	-153.316605	81.492165	302.661469	-32.821350	91.951553	153.465851	-263.582123	1416.963501	228.737167	54.957802	1417.904053	125.614021	-79.426941	1397.558594	109.665405	-99.016289	1691.720459	166.084793	-308.797638	1129.362549	316.863983	89.107452	1145.122192	27.440931	-270.950348	904.518616	216.572113	143.547745	889.668762	160.919418	-74.498650	1003.386414	-555.613586	67.242279	910.315369	-533.614136	-82.633217
121.613228	-148.224686	902.032104	189.244995	7.558439	905.074036	190.351700	-174.053696	508.941956	225.719589	9.279755	507.204956	267.811554	-153.483582	81.606087	302.802704	-32.858921	91.903389	153.210129	-263.116547	1417.152466	228.638428	55.453564	1417.666382	125.344841	-78.992874	1397.647095	110.040550	-98.231674	1691.891235	167.765411	-308.332001	1129.707153	316.344147	89.411049	1144.777100	31.014648	-271.009674	903.597229	215.647705	144.078613	889.565491	160.061081	-74.293121	1003.367188	-555.662964	66.979721	910.462036	-533.804993	-82.931221
120.844505	-148.076019	901.985291	188.324631	7.821044	905.061035	190.040222	-173.945526	509.015137	225.878311	9.124103	507.265778	267.781250	-153.413925	81.666733	302.862152	-32.902016	91.797211	152.871994	-262.696960	1417.325073	228.531952	55.778572	1417.397949	125.126480	-78.568542	1397.684448	110.442429	-97.426994	1692.044189	169.512924	-307.633484	1130.126587	316.019104	89.760902	1144.337280	34.579636	-271.068420	902.674683	214.997879	144.512238	889.185425	159.174316	-74.083488	1003.339417	-556.551025	64.942017	909.909241	-534.403687	-83.885452
119.941086	-147.892822	901.971069	187.448792	7.966408	904.936707	189.773895	-173.830902	509.088806	225.927109	8.960785	507.278229	267.788574	-153.376404	81.706001	302.832458	-32.943039	91.682396	152.489426	-262.269684	1417.492432	228.433197	56.193218	1417.028687	124.894966	-78.103249	1397.668945	110.864708	-96.693123	1692.152710	171.212540	-307.164948	1130.518799	315.657135	90.117256	1143.813843	38.251812	-271.160797	901.723877	214.173996	144.942368	888.849243	158.240295	-73.831345	1003.275635	-556.464111	64.979752	910.230164	-534.540100	-83.954292
119.062782	-147.765152	901.947876	186.618698	8.148108	904.831543	189.474915	-173.698074	509.143036	225.995346	8.837314	507.285339	267.755157	-153.303055	81.770912	302.767303	-32.977001	91.496986	152.091736	-261.824982	1417.583252	228.331055	56.649902	1416.617065	124.636215	-77.669708	1397.614746	111.187309	-95.824844	1692.337524	172.878067	-306.729980	1130.865234	315.272461	90.377945	1143.283813	41.960060	-271.269958	900.810608	213.036240	145.352875	888.648071	157.343506	-73.605850	1003.216064	-556.459900	64.411354	910.123047	-534.776672	-84.321228
118.254341	-147.542862	901.917908	185.805923	8.373448	904.718811	189.141907	-173.572556	509.158356	226.224472	8.778518	507.284454	267.712311	-153.242111	81.810364	302.810944	-32.980549	91.364311	151.665588	-261.367981	1417.678711	228.384308	56.929714	1416.001831	124.361664	-77.165260	1397.518555	111.655220	-94.955833	1692.439209	174.572647	-306.127960	1131.251831	314.995422	90.646103	1142.702393	45.675289	-271.374878	899.804810	212.338974	145.702530	888.190613	156.478058	-73.305199	1003.150085	-556.311218	64.151466	910.198547	-534.981445	-84.560745
117.531097	-147.183594	901.856995	185.035477	8.597418	904.636841	188.806152	-173.442627	509.127930	226.414917	8.733676	507.274841	267.668945	-153.182846	81.825874	302.817291	-33.006123	91.247047	151.190186	-260.919952	1417.726196	228.239105	57.481651	1415.700073	124.097679	-76.664528	1397.405884	111.930847	-94.193855	1692.580688	176.173615	-305.742188	1131.501221	314.656250	90.878639	1142.124634	49.328842	-271.618103	898.837463	211.313950	146.023071	887.804749	155.688919	-72.983688	1003.081604	-556.108398	63.998917	910.281250	-535.195190	-84.791496
116.860046	-146.967026	901.821655	184.409988	8.856609	904.562500	188.527145	-173.362869	509.116333	226.597549	8.720402	507.264709	267.666870	-153.194092	81.834030	302.767395	-33.060886	91.111313	150.616180	-260.528931	1417.704956	228.141800	57.876205	1415.239258	123.788223	-76.167778	1397.297974	112.251091	-93.372429	1692.668823	177.693390	-305.343109	1131.791504	314.315369	91.074844	1141.529663	52.963947	-272.314636	898.028076	210.098053	146.347427	887.605286	155.012054	-72.708755	1003.029419	-555.839417	63.923214	910.407227	-535.393250	-85.008873
116.174736	-146.600082	901.785583	183.661438	9.391833	904.564148	188.185135	-173.215973	509.043549	226.802094	8.710413	507.310272	267.622314	-153.156998	81.838165	302.677887	-33.125854	90.954094	149.998611	-260.130432	1417.649536	228.176453	58.258606	1414.808716	123.530434	-75.689514	1397.162231	112.585045	-92.546761	1692.702637	179.377457	-304.572357	1132.090698	314.023956	91.263977	1140.909668	56.634232	-272.284912	896.975891	209.312149	146.578110	887.152710	154.276199	-72.267921	1003.012634	-554.436096	66.053123	911.559387	-535.084656	-84.339455
115.577103	-146.346817	901.726929	183.127213	9.533258	904.409973	187.854584	-173.033951	508.987854	226.864410	8.763958	507.144989	267.559479	-153.073929	81.887772	302.571564	-33.181625	90.834412	149.378174	-259.728058	1417.617798	228.243317	58.618866	1414.197998	123.339348	-75.278465	1396.972656	112.762482	-91.801300	1692.782104	180.911835	-304.336395	1132.359985	313.728119	91.429817	1140.295410	60.291691	-272.766052	896.077454	208.098160	146.827957	887.008179	153.696808	-72.008011	1002.909119	-554.100525	65.452095	911.465149	-535.325439	-84.736610
115.426506	-145.563278	901.399963	182.789078	9.802861	904.201355	187.555359	-172.837875	508.903656	227.129257	8.838637	507.157166	267.541809	-153.030487	81.905975	302.577271	-33.185543	90.687386	148.826965	-259.289368	1417.568848	228.246170	59.033226	1413.761108	123.082390	-74.760681	1396.800537	112.964432	-91.019043	1692.811523	182.530212	-303.666382	1132.656982	313.448029	91.556358	1139.652466	63.993603	-273.305725	895.207764	207.224518	147.033066	886.550720	153.298248	-71.497406	1002.647278	-553.664001	65.198792	911.572510	-535.487915	-85.046364
114.881165	-145.280472	901.338196	182.241928	10.110629	904.065308	187.309937	-172.689240	508.893127	227.285217	8.895103	507.096313	267.473022	-152.949081	81.918953	302.516632	-33.197601	90.486092	148.308167	-258.849182	1417.550659	228.110626	59.545792	1413.424805	122.872803	-74.241653	1396.661377	113.096779	-90.256973	1692.816895	184.155853	-302.847168	1132.981079	313.014252	91.557465	1138.984131	67.633362	-273.838776	894.345215	206.332306	147.226501	886.215088	152.743607	-71.150169	1002.550659	-553.200134	65.113174	911.722534	-535.659180	-85.315239
114.370308	-144.946075	901.259583	181.747681	10.401211	903.961365	187.031677	-172.474304	508.865692	227.112183	8.778630	506.953186	267.523743	-152.932388	81.956787	302.298981	-33.241535	90.336136	147.841446	-258.460571	1417.562256	228.044434	59.948856	1413.012695	122.688126	-73.790901	1396.522949	113.176758	-89.478981	1692.813110	185.786194	-302.124084	1133.275635	312.569275	91.510284	1138.347412	71.197090	-274.351746	893.541504	205.305817	147.566681	886.006409	152.235886	-70.820618	1002.460205	-552.667175	65.082909	911.984436	-535.818542	-85.482330
113.888412	-144.857986	901.189209	181.259369	10.269950	903.649597	186.841583	-172.292145	508.893707	227.114670	8.623033	506.840851	267.544922	-152.909393	82.002602	302.163879	-33.295300	90.188881	147.410843	-258.015808	1417.577393	228.129059	60.271156	1412.510010	122.484802	-73.300362	1396.402100	113.163437	-88.692871	1692.801514	187.311264	-301.379028	1133.625244	312.056732	91.384491	1137.639526	74.559074	-274.514709	892.927368	204.131287	147.519836	885.883911	151.735428	-70.685104	1002.275208	-552.114685	64.885277	912.221497	-535.970093	-85.723862
113.452255	-144.599533	901.156433	180.815536	10.561443	903.583679	186.588211	-172.124161	508.897736	227.131149	8.517103	506.848633	267.557922	-152.869980	82.014992	302.179779	-33.339531	90.147263	147.050430	-257.604919	1417.541016	228.064362	60.754490	1412.372192	122.339134	-72.878571	1396.285400	113.173813	-88.029861	1692.719238	189.060059	-300.916229	1134.054077	311.393372	91.100662	1136.993164	78.255348	-274.992889	892.224487	203.202499	147.507050	885.710938	151.268982	-70.376381	1002.228088	-551.597290	64.686951	912.461487	-536.125061	-85.970741
112.941666	-144.356766	901.125183	180.612305	10.873136	903.612854	186.410004	-171.989059	508.938171	227.942749	8.559857	506.951416	267.566162	-152.853302	82.063408	302.358093	-33.400497	90.150208	146.746490	-257.256348	1417.525635	228.114090	61.141766	1412.144897	122.223900	-72.500984	1396.195190	113.017845	-87.217705	1692.749756	190.451904	-300.664337	1134.308350	310.993744	91.030861	1136.602905	81.675026	-275.609985	891.499878	202.278122	147.491882	885.582336	150.918381	-70.147499	1002.225159	-550.922546	64.562180	912.781982	-536.163635	-86.147217
112.504906	-144.142838	901.135559	180.348389	11.098552	903.577393	186.252808	-171.901855	508.996185	227.537628	8.419896	506.946228	267.549133	-152.853867	82.089661	302.089020	-33.458168	90.123505	146.518372	-256.932861	1417.519775	228.265701	61.379055	1411.802856	122.136642	-72.049759	1396.132813	112.886482	-86.477753	1692.706787	191.954620	-299.905426	1134.689819	310.694641	90.977943	1136.278198	84.801712	-275.861084	890.945679	201.656143	147.407791	885.320007	150.556717	-69.897766	1002.214111	-550.238525	64.507683	913.103882	-536.207153	-86.292320
112.138336	-144.029556	901.132935	180.258270	10.994924	903.411255	186.128098	-171.789001	509.052582	227.793076	8.421650	506.939728	267.535553	-152.846405	82.126907	302.150055	-33.416138	90.150192	146.335785	-256.601715	1417.554077	228.171310	61.845360	1411.794800	122.051590	-71.680199	1396.109131	112.766205	-85.777214	1692.636353	193.316238	-299.228455	1135.039307	310.316772	90.945000	1136.006226	88.017120	-276.544922	890.349854	200.621933	147.317352	885.408813	150.304962	-69.789452	1002.134155	-549.543945	64.455887	913.394348	-536.242981	-86.385727
111.755264	-143.816711	901.147949	179.998856	11.020438	903.289307	185.980911	-171.611130	509.093872	227.835510	8.338303	506.884125	267.531891	-152.774384	82.158119	302.099976	-33.421375	90.133751	146.186874	-256.273712	1417.598999	228.294693	62.081863	1411.502808	121.981125	-71.327553	1396.069214	112.591156	-84.965324	1692.639648	194.621429	-298.878754	1135.330078	310.003052	90.926323	1135.696411	90.943619	-277.077454	889.884705	199.829193	147.216095	885.347595	149.953979	-69.576134	1002.084961	-548.902161	64.347015	913.601135	-536.288025	-86.524391
111.405075	-143.505997	901.184998	179.893112	11.176434	903.303223	185.912537	-171.515366	509.160187	228.005814	8.282784	506.896729	267.508575	-152.787262	82.203110	302.093536	-33.405422	90.114006	146.079468	-255.957382	1417.666870	228.182373	62.557415	1411.551025	121.903008	-70.957954	1396.059692	112.388176	-84.220154	1692.639404	195.895889	-298.227173	1135.690063	309.707489	90.905022	1135.480835	93.570351	-277.575714	889.572876	199.202148	147.033813	885.157349	149.714935	-69.332588	1002.111206	-548.150696	64.348122	913.885376	-536.271973	-86.510796
111.118622	-143.191513	901.210754	179.863998	11.368487	903.325684	185.675201	-171.294281	509.170319	228.239532	8.291966	506.978149	267.475098	-152.720047	82.260849	302.227600	-33.433327	90.130249	145.957458	-255.677139	1417.677246	228.151215	62.853962	1411.444946	121.804993	-70.646080	1396.050659	112.203354	-83.505775	1692.646973	197.043045	-297.739349	1136.043945	309.458496	90.905869	1135.335205	96.308144	-278.268402	889.149536	198.436600	146.824142	885.145630	149.536575	-69.077339	1002.136230	-547.417603	64.428093	914.167969	-536.252808	-86.431229
110.835365	-142.845871	901.219666	179.813187	11.587386	903.373657	185.565552	-171.161102	509.197754	228.435013	8.378724	507.105530	267.472015	-152.689011	82.279922	302.236908	-33.473824	90.138870	145.860870	-255.401978	1417.718872	228.124847	63.136234	1411.337891	121.699585	-70.385109	1396.059082	112.025543	-82.792824	1692.669067	198.102371	-297.120239	1136.246704	309.218201	90.847145	1135.207764	98.706451	-278.931854	888.817688	197.707031	146.552292	885.144348	149.346725	-68.818825	1002.164795	-546.644958	64.448875	914.428955	-536.181641	-86.367714
110.611992	-142.578445	901.216797	179.843842	11.806162	903.375427	185.626694	-171.219940	509.243652	227.910202	8.274255	507.125458	267.531342	-152.784393	82.307610	301.939423	-33.498978	90.086868	145.754364	-255.156693	1417.704956	228.088196	63.397606	1411.283447	121.588837	-70.125450	1396.026123	111.878838	-82.136360	1692.675537	199.155380	-296.950165	1136.541260	308.981506	90.837067	1135.097778	100.983376	-279.598633	888.556152	196.971542	146.260391	885.153015	149.212006	-68.569160	1002.166016	-545.827820	64.515549	914.612183	-536.097229	-86.350410
110.385712	-142.281906	901.230774	179.849777	12.004330	903.389404	185.455368	-171.081665	509.259491	227.932007	8.277601	507.130890	267.538269	-152.802048	82.335762	301.792938	-33.540627	90.047516	145.600815	-254.919373	1417.735107	228.006973	63.675915	1411.189331	121.491440	-69.853249	1395.979370	111.738022	-81.463715	1692.676270	200.133774	-297.002441	1136.818970	308.792969	90.872116	1134.984741	103.052246	-280.306305	888.334229	196.271225	145.978149	885.105530	149.087708	-68.323463	1002.180481	-545.037781	64.558487	914.776489	-536.014709	-86.271782
110.219353	-142.071182	901.239868	179.865967	12.171059	903.350525	185.190125	-171.141846	509.211914	228.296005	8.382446	507.114380	267.534424	-152.836685	82.364357	302.052429	-33.463589	90.059113	145.459366	-254.679718	1417.736206	227.928726	63.965767	1411.091797	121.381035	-69.564507	1395.905273	111.585991	-80.821465	1692.693237	201.052597	-296.714691	1137.033203	308.614227	90.915512	1134.845459	104.948662	-281.000183	888.187805	195.653366	145.680984	885.091187	149.001266	-68.104195	1002.167053	-544.052368	64.720085	914.964844	-535.806091	-86.204636
110.052689	-141.814911	901.206543	179.873383	12.374628	903.287903	185.058075	-171.177292	509.208771	227.848083	8.396932	506.990234	267.580322	-152.810654	82.411598	301.810547	-33.443039	89.973961	145.319016	-254.388550	1417.734741	227.857910	64.215126	1410.988525	121.317078	-69.297997	1395.843628	111.485306	-80.185844	1692.709717	201.937958	-296.776764	1137.329224	308.464508	90.996399	1134.688477	106.656548	-281.726318	888.056274	195.110138	145.403549	885.061096	148.926056	-67.862831	1002.119263	-543.107178	64.853844	915.143250	-535.626892	-86.079117
109.917252	-141.617050	901.181702	179.944565	12.541596	903.231750	185.076172	-171.195313	509.243256	227.730499	8.427847	506.914948	267.606140	-152.838730	82.430870	301.679871	-33.434853	89.937004	145.182739	-254.099136	1417.772339	227.780090	64.511551	1410.889771	121.256401	-69.042412	1395.774658	111.403183	-79.576828	1692.713501	202.717606	-296.916565	1137.597046	308.313782	91.071335	1134.556274	108.243713	-282.429901	887.976440	194.614258	145.095673	885.013306	148.863022	-67.652077	1002.080811	-542.044128	64.863647	915.284485	-535.354248	-86.014626
109.866890	-141.432251	901.153320	180.042221	12.678599	903.190491	185.063538	-171.330490	509.266174	227.790131	8.436994	506.908936	267.664459	-152.914063	82.451210	301.649475	-33.436954	89.930672	145.034470	-253.781815	1417.857422	227.844315	64.626785	1410.643433	121.205605	-68.794594	1395.709229	111.333588	-79.013420	1692.732544	203.367859	-297.082275	1137.814209	308.199432	91.130890	1134.404419	109.620071	-283.149536	887.967590	193.929382	144.790222	885.122314	148.828217	-67.460953	1002.049255	-540.922729	65.052032	915.546814	-535.262634	-86.388786
109.753212	-141.189713	901.124329	180.200012	12.928208	903.267029	185.083954	-171.229385	509.311523	227.989716	8.480435	506.940094	267.673889	-152.908112	82.466278	301.691528	-33.453320	89.963135	144.847214	-253.505646	1417.855103	227.687195	64.982895	1410.692993	121.151566	-68.543121	1395.655273	111.229675	-78.566422	1692.710938	204.037079	-297.474762	1138.096191	308.039429	91.161049	1134.296143	110.838341	-283.848755	887.951721	193.483658	144.552490	885.107117	148.790955	-67.262871	1002.073792	-539.718262	65.122375	915.715759	-534.892029	-86.276985
109.783607	-141.040741	901.101929	180.326126	13.064556	903.239502	185.334152	-171.114090	509.430359	228.134811	8.534713	506.986725	267.715302	-152.923370	82.462730	301.595276	-33.475597	89.893898	144.708221	-253.220322	1417.900146	227.675964	65.202728	1410.581421	121.129555	-68.291000	1395.561523	111.146408	-78.024971	1692.742065	204.571518	-298.128784	1138.339844	307.653473	90.871376	1133.997314	111.878090	-284.592346	887.981140	193.289764	144.132004	884.770569	148.813202	-67.093925	1002.051819	-538.425537	65.656860	915.746765	-534.513672	-86.111885
109.839066	-140.832932	901.061157	180.428116	13.268131	903.208740	185.446274	-170.474258	509.276062	228.289001	8.564429	506.987488	267.600250	-152.723389	82.381836	301.607941	-33.436523	89.882050	144.537064	-252.943237	1417.909058	227.658890	65.422867	1410.437134	121.102013	-68.047722	1395.477783	111.130539	-77.425217	1692.743652	205.017288	-298.514618	1138.562134	307.571777	90.868980	1133.856689	112.750763	-285.296600	888.017639	192.955856	143.957809	884.724731	148.833282	-66.869148	1002.018799	-538.764221	63.842716	914.648926	-534.660156	-86.963692
109.895485	-140.639420	901.035095	180.540237	13.426251	903.192871	185.555893	-170.334427	509.305267	228.412109	8.660479	507.044739	267.582672	-152.710953	82.368385	301.567902	-33.432709	89.824181	144.367996	-252.695679	1417.936279	227.695526	65.643364	1410.300781	121.102112	-67.844902	1395.381958	111.070389	-77.084663	1692.706421	205.356415	-298.775970	1138.772461	307.938751	91.225037	1133.911743	113.444092	-285.992554	888.065491	192.714478	143.686661	884.587524	148.846237	-66.669304	1002.001160	-536.960571	64.621414	915.177734	-533.735229	-86.280052
109.982452	-140.441742	901.028137	180.662659	13.554040	903.180969	185.912354	-170.431961	509.485077	228.591751	8.675823	507.031494	267.695984	-152.807617	82.378014	301.561279	-33.419834	89.788429	144.277313	-252.494553	1417.955811	227.791229	65.798210	1410.163452	121.148026	-67.642097	1395.312378	111.040428	-76.617477	1692.724365	205.636551	-298.905701	1138.901489	307.929260	91.217041	1133.770142	113.959816	-286.637451	888.155762	192.508011	143.424408	884.446594	148.882828	-66.474380	1001.995239	-535.421204	65.579315	915.524597	-533.198853	-86.125198
110.092880	-140.223557	901.029236	180.808365	13.735606	903.206787	185.781265	-170.086899	509.335022	229.289474	8.847489	507.111389	267.599060	-152.658859	82.379372	301.941101	-33.348091	89.816238	144.237839	-252.226807	1418.042114	227.890335	65.986290	1410.061646	121.177902	-67.426270	1395.291992	111.120193	-76.128044	1692.746460	205.869476	-299.664673	1139.093140	307.934052	91.172585	1133.621094	114.335144	-287.297302	888.257507	192.356094	143.068817	884.235046	148.955734	-66.266785	1002.010803	-534.019836	65.882408	915.646851	-532.585327	-85.814865
110.205009	-139.972305	901.048462	180.955338	13.884583	903.255310	185.873474	-169.878479	509.330200	229.525635	8.939919	507.135010	267.581940	-152.572403	82.370041	301.998688	-33.335632	89.832649	144.204315	-252.026764	1418.125122	228.157425	66.027031	1409.813477	121.242020	-67.237076	1395.271240	111.198647	-75.804054	1692.707764	205.996582	-300.282013	1139.255615	307.921051	91.069550	1133.477783	114.532898	-287.875732	888.410034	192.275497	142.846237	884.091797	149.009506	-66.053673	1002.047729	-532.850525	66.268005	915.585693	-532.081299	-84.578110
110.342224	-139.795334	901.064636	181.132019	13.987926	903.283447	185.791122	-170.262817	509.410065	229.422256	8.907094	507.109161	267.660492	-152.645050	82.459404	301.666626	-33.385273	89.706360	144.179092	-251.815430	1418.176514	228.217712	66.278648	1409.889282	121.319641	-67.053375	1395.273682	111.201942	-75.348663	1692.833252	206.051758	-300.599182	1139.421509	307.848389	90.941223	1133.344116	114.598167	-288.401062	888.555969	192.207916	142.632339	883.951904	149.099731	-65.892914	1002.072754	-531.485962	66.470085	915.555786	-531.509338	-84.898079
110.526863	-139.646973	901.078064	181.360123	14.164536	903.307434	186.112762	-169.609680	509.443726	229.588669	8.968779	507.129700	267.611084	-152.515976	82.364723	301.669434	-33.394581	89.665802	144.198532	-251.628876	1418.241089	228.390656	66.376915	1409.805664	121.414246	-66.902374	1395.258179	111.256989	-75.127663	1692.837036	206.043640	-300.944763	1139.515259	307.862244	90.818825	1133.214722	114.475006	-288.905426	888.720764	192.216095	142.454895	883.804993	149.235306	-65.705185	1002.094604	-529.983887	66.419685	915.442322	-530.173279	-83.691063
110.699913	-139.542908	901.098389	181.581635	14.348773	903.294617	186.197952	-169.470154	509.487427	229.847778	9.030000	507.118805	267.601135	-152.469818	82.349030	301.765808	-33.346615	89.632851	144.260941	-251.453903	1418.302368	228.692780	66.364746	1409.599854	121.535942	-66.782822	1395.224365	111.352341	-74.775414	1692.861450	205.971756	-301.268127	1139.583130	307.935638	90.697769	1133.065674	114.218636	-289.388611	888.866394	192.274399	142.293060	883.645508	149.382721	-65.516052	1002.101257	-528.488525	66.436974	915.373474	-529.299622	-83.260712
110.857094	-139.480637	901.096069	181.785324	14.509442	903.267456	186.475433	-169.749939	509.690002	230.013046	9.057947	507.092712	267.735626	-152.625183	82.359604	301.826752	-33.336849	89.614876	144.314178	-251.330292	1418.323364	228.782440	66.574341	1409.644409	121.676697	-66.651939	1395.174561	111.468987	-74.462982	1692.885498	205.814560	-301.488525	1139.631348	307.936127	90.574821	1132.965332	113.760719	-289.815857	888.999756	192.381683	142.147034	883.478516	149.511139	-65.363670	1002.089417	-526.352112	66.457581	915.653076	-528.329773	-82.687897
111.069572	-139.428131	901.079468	181.995819	14.603506	903.216003	186.413025	-169.277786	509.530060	230.229462	9.129601	507.099091	267.630035	-152.491013	82.329002	301.846924	-33.357197	89.532379	144.381973	-251.197327	1418.318237	228.983124	66.646477	1409.577881	121.841179	-66.552307	1395.113770	111.588730	-74.167191	1692.909180	205.597260	-301.759125	1139.649414	308.039978	90.496445	1132.842529	113.236298	-290.201813	889.120544	192.517487	141.970779	883.328735	149.682510	-65.248520	1002.057861	-524.945129	66.777092	915.339111	-527.631775	-82.508362
111.316315	-139.326660	901.074036	182.219360	14.676654	903.178955	186.509460	-169.259216	509.561218	230.332184	9.094145	507.128082	267.644012	-152.495697	82.323967	301.869141	-33.322502	89.531914	144.493423	-251.086441	1418.356323	229.198257	66.705177	1409.499634	122.024559	-66.461411	1395.070190	111.746887	-73.855324	1692.943481	205.320969	-302.006531	1139.654785	308.088867	90.380974	1132.745728	112.563248	-290.528473	889.230042	192.509781	141.921799	883.424866	149.888062	-65.127144	1002.038513	-523.432190	67.037430	915.184143	-526.816223	-82.264114
111.566444	-139.216797	901.055115	182.443863	14.791934	903.207581	186.293594	-169.392365	509.448730	230.463440	9.083413	507.178040	267.624695	-152.447632	82.324440	301.856445	-33.322533	89.528069	144.627441	-250.990921	1418.363037	229.432800	66.757515	1409.453003	122.222748	-66.407730	1395.024902	111.925240	-73.552147	1692.999268	204.940826	-302.386139	1139.588623	308.295166	90.305420	1132.739624	111.739433	-290.774048	889.366882	192.975571	141.630585	883.084045	150.095871	-65.031235	1002.043823	-521.719910	67.249969	915.177551	-525.867249	-81.899353
111.870445	-139.097549	901.033875	182.676758	14.882724	903.203979	186.693527	-168.936401	509.551056	230.570190	9.043816	507.166077	267.613708	-152.431671	82.290848	301.827972	-33.359409	89.525398	144.767441	-250.916245	1418.400269	229.653763	66.804245	1409.432373	122.429855	-66.367172	1395.005737	112.085159	-73.269180	1693.044189	204.543472	-302.739990	1139.489624	308.415253	90.200012	1132.706787	110.852501	-290.991364	889.494019	193.096863	141.460892	883.140930	150.326553	-64.919395	1002.032776	-520.193115	67.645462	914.971619	-524.985596	-81.566475
112.158615	-139.013382	901.051453	182.924469	14.906395	903.195313	187.037811	-169.019409	509.604309	230.668823	9.021529	507.177765	267.731110	-152.521912	82.299812	301.758789	-33.380257	89.499657	144.894485	-250.874756	1418.403687	229.854919	66.782410	1409.389526	122.634689	-66.345413	1394.970215	112.270477	-72.968155	1693.083252	204.077560	-302.998047	1139.352417	308.677460	90.118988	1132.698975	109.739944	-291.116913	889.619690	193.463928	141.314514	883.034363	150.585876	-64.844780	1002.038025	-518.573547	68.103622	914.859802	-524.035889	-81.162727
112.442307	-138.957382	901.055725	183.174118	14.995432	903.207642	186.798111	-169.127792	509.505615	230.955719	9.082744	507.170502	267.698120	-152.470932	82.328049	301.787354	-33.367409	89.485565	145.057938	-250.829636	1418.417725	230.055374	66.818359	1409.356079	122.844894	-66.321274	1394.947510	112.477608	-72.703194	1693.104980	203.547531	-303.201904	1139.180664	308.958282	90.088097	1132.705811	108.589951	-291.229248	889.715820	193.890656	141.153778	882.926941	150.841385	-64.771103	1002.046692	-516.881714	68.499062	914.734070	-523.021545	-80.675461
112.765144	-138.957428	901.065613	183.473312	15.013302	903.197510	186.926422	-169.156189	509.531372	231.209641	9.096377	507.141571	267.733887	-152.489960	82.319008	301.834930	-33.354404	89.449638	145.310577	-250.855667	1418.418823	230.300171	66.770210	1409.317749	123.087021	-66.329376	1394.891602	112.690750	-72.445656	1693.111328	202.943604	-303.435730	1138.958618	309.288788	89.995338	1132.674316	107.328827	-291.257568	889.846191	194.497787	141.034729	882.654602	151.138046	-64.741829	1002.047607	-515.178833	69.016502	914.614258	-521.958069	-80.256142
113.059219	-138.996841	901.067932	183.761322	15.059241	903.203003	187.059998	-169.076782	509.544067	231.548782	9.217665	507.154846	267.781342	-152.525208	82.365410	301.955261	-33.317612	89.459221	145.501099	-250.882828	1418.379761	230.536224	66.738289	1409.284912	123.331726	-66.341621	1394.862183	112.905518	-72.212860	1693.114380	202.362259	-303.504547	1138.766357	309.555023	89.929337	1132.655029	105.945168	-291.186462	889.944641	194.729782	140.936554	882.700684	151.434402	-64.741447	1002.051270	-513.452454	69.480850	914.483459	-520.820557	-79.793526
113.325279	-138.922348	901.090271	183.942627	15.294012	903.285767	187.048920	-168.927933	509.514099	231.965973	9.496469	507.263977	267.755890	-152.486221	82.339165	302.123901	-33.295204	89.466660	145.732117	-250.923172	1418.349365	230.922043	66.578636	1409.127808	123.574226	-66.402603	1394.838501	113.141464	-71.991730	1693.124390	201.699768	-303.471375	1138.574829	309.918762	89.883667	1132.657104	104.462013	-291.041046	890.055176	195.271194	140.805832	882.629272	151.678665	-64.630783	1002.101929	-511.703369	70.004501	914.313110	-519.672546	-79.246056
113.697060	-138.946533	901.084534	184.316132	15.260054	903.283386	186.952805	-168.781128	509.443909	232.457748	9.264458	507.347565	267.740540	-152.432297	82.324493	302.343140	-33.257858	89.452446	145.998276	-250.989944	1418.351318	231.077728	66.618332	1409.240356	123.837730	-66.459503	1394.813232	113.424393	-71.818550	1693.149414	201.024246	-303.504913	1138.319458	310.211121	89.783798	1132.662842	102.937019	-290.834442	890.190552	195.877396	140.688248	882.570618	152.051163	-64.662178	1002.097839	-509.663452	70.466240	914.290405	-518.434387	-78.477242
114.096581	-138.903488	901.077271	184.656998	15.236574	903.287537	187.443909	-169.163895	509.541443	232.885834	9.391109	507.380249	267.960449	-152.668091	82.332748	302.511230	-33.228184	89.453598	146.244370	-251.055542	1418.349365	231.320770	66.560226	1409.245483	124.109940	-66.559013	1394.788086	113.730003	-71.643257	1693.194824	200.316452	-303.640045	1138.035278	310.663208	89.758667	1132.706421	101.280830	-290.517059	890.323608	196.626572	140.555923	882.330933	152.409683	-64.654510	1002.096558	-508.171661	71.349815	914.083679	-517.340820	-77.941826
114.479553	-139.044022	901.083130	185.033401	15.172935	903.272217	187.232315	-168.917740	509.481201	233.233917	9.494487	507.381134	267.872650	-152.525024	82.300446	302.520660	-33.207104	89.440430	146.457916	-251.127075	1418.320435	231.541092	66.470566	1409.213379	124.375092	-66.653595	1394.762817	114.069275	-71.533867	1693.214600	199.566681	-303.599731	1137.799561	311.096130	89.693466	1132.713623	99.612221	-290.169495	890.502075	197.045761	140.515823	882.402832	152.785614	-64.739616	1002.092468	-505.976227	71.928055	914.049255	-515.901062	-77.119217
114.897186	-138.955872	901.073669	185.389038	15.207392	903.303650	187.177414	-168.764877	509.442993	233.453522	9.539116	507.362610	267.806824	-152.476578	82.296471	302.512329	-33.191853	89.421722	146.717529	-251.219727	1418.336548	231.788956	66.374596	1409.200073	124.659218	-66.740189	1394.732544	114.411568	-71.376671	1693.306641	198.795456	-303.584717	1137.631958	311.131348	89.282242	1132.522095	97.879807	-289.759369	890.727295	197.752747	140.516479	882.374939	153.164734	-64.701172	1002.103027	-504.517944	72.661934	913.529419	-514.737671	-76.618950
115.301659	-139.058960	901.074890	185.806961	15.154147	903.300720	186.958786	-168.533295	509.354614	233.704727	9.516047	507.370331	267.713196	-152.373779	82.314606	302.576782	-33.181099	89.390671	146.923264	-251.321198	1418.355103	232.066101	66.262886	1409.193848	124.940048	-66.812500	1394.720215	114.797218	-71.254486	1693.383423	197.981750	-303.580933	1137.378296	311.570618	89.169250	1132.572998	96.061699	-289.211151	890.958984	198.669647	140.288422	882.072205	153.582672	-64.779091	1002.101929	-502.889679	73.374489	913.389832	-513.371216	-75.954185
115.516907	-139.798172	901.147583	186.220703	15.036032	903.287354	187.237717	-168.703903	509.484253	233.939713	9.462604	507.356567	267.834320	-152.503021	82.322815	302.651825	-33.156246	89.408363	147.149719	-251.431259	1418.366211	232.438171	66.028122	1409.045654	125.258270	-66.892937	1394.703735	115.200806	-71.237030	1693.450195	197.205704	-303.638000	1137.152222	312.472504	89.448143	1132.825928	94.224464	-288.606995	891.210632	199.203018	140.200104	882.194214	153.937881	-65.163330	1002.131592	-501.174622	74.405891	913.021240	-512.008728	-75.298126
116.336929	-139.082382	900.934326	186.789581	15.313628	903.407959	187.483902	-168.807495	509.383698	234.180603	9.412659	507.414490	267.925171	-152.598770	82.310822	302.681183	-33.166004	89.387062	147.395981	-251.552170	1418.392090	232.789932	65.898994	1409.041504	125.562752	-67.001038	1394.698120	115.605713	-71.204323	1693.557129	196.390381	-303.651917	1136.939819	313.059021	89.384987	1132.895752	92.340652	-287.951599	891.501465	199.925644	140.084518	882.110840	154.529099	-64.838448	1002.083496	-499.234589	75.401939	912.745300	-510.718079	-73.915154
116.659569	-139.027771	901.026062	187.256042	15.649980	903.604004	187.237930	-168.471436	509.280243	233.713654	9.186891	507.454590	267.801758	-152.451736	82.260818	302.345367	-33.151726	89.341713	147.623016	-251.656509	1418.430908	233.005417	65.879951	1409.189941	125.884567	-67.123596	1394.706299	116.014877	-71.177544	1693.681519	195.530838	-303.524628	1136.700928	313.527557	89.225189	1132.920898	90.442390	-287.221741	891.779236	200.738617	139.980743	882.074890	154.976501	-64.731758	1002.223145	-497.197021	76.218285	912.443726	-509.172119	-73.029037
117.238190	-139.154800	901.052917	187.828781	14.850610	903.580505	187.448959	-168.576263	509.281311	233.946365	9.071681	507.401520	267.883301	-152.537933	82.261459	302.212128	-33.177750	89.291046	147.869553	-251.770935	1418.510376	233.358124	65.721237	1409.198975	126.209740	-67.234650	1394.729736	116.428261	-71.188225	1693.802368	194.709076	-303.594971	1136.566528	314.012299	89.016960	1132.986206	88.527855	-286.431549	892.116577	201.852203	139.862564	881.852051	155.536453	-65.168320	1002.226074	-495.107239	77.060349	912.033386	-507.504150	-72.192032
117.629288	-139.532623	901.098206	188.329895	14.616470	903.617554	187.670624	-168.642197	509.359894	234.270813	9.016137	507.432495	267.910339	-152.575485	82.251122	302.258392	-33.138241	89.306038	148.088089	-251.899826	1418.567627	233.742477	65.526382	1409.229004	126.516167	-67.375427	1394.729126	116.862938	-71.236534	1693.902466	193.866287	-303.485809	1136.369507	314.756409	89.054169	1133.224854	86.532303	-285.604736	892.490173	202.614258	139.757172	881.805847	155.959244	-65.457626	1002.268433	-493.023132	77.920036	911.493042	-505.923645	-71.300919
117.776787	-140.171646	901.291626	188.687988	14.227940	903.664429	187.916763	-168.684631	509.484192	234.491684	8.921812	507.461792	267.919159	-152.603317	82.261742	302.286621	-33.152725	89.298973	148.306610	-252.025024	1418.661255	234.129517	65.361298	1409.250610	126.872681	-67.524849	1394.743408	117.330261	-71.304825	1694.009766	192.945663	-303.604797	1136.295166	315.336823	88.939072	1133.310791	84.460236	-284.609833	892.894836	203.229034	139.691025	881.938171	156.232315	-65.885086	1002.390564	-490.735901	78.710434	910.929321	-504.122253	-70.435287
118.516640	-140.080032	901.156250	189.295288	14.162748	903.706665	188.141159	-168.703384	509.440430	234.802063	8.760791	507.515411	267.934967	-152.613220	82.252014	302.175262	-33.193504	89.259575	148.543701	-252.156708	1418.788086	234.538422	65.138039	1409.299438	127.261902	-67.673508	1394.785156	117.769020	-71.384659	1694.115479	192.102325	-303.569641	1136.182983	315.654022	88.550224	1133.186646	82.542175	-283.643372	893.317810	204.082718	139.570480	881.892639	156.782440	-65.930687	1002.345886	-488.377563	79.608665	910.247314	-502.375549	-69.581764
118.331154	-140.726791	901.491394	189.654556	13.888672	903.837158	188.223099	-168.576447	509.534790	234.946167	8.574401	507.549866	267.912842	-152.561981	82.224602	302.141937	-33.209007	89.251099	148.779999	-252.297165	1418.892334	235.011520	64.917824	1409.358887	127.620895	-67.795128	1394.826172	118.229187	-71.460922	1694.240234	191.227570	-303.706757	1136.057861	316.192932	88.256828	1133.286865	80.692116	-282.657776	893.778625	204.941177	139.501068	881.834595	156.951965	-66.299942	1002.578979	-485.904388	80.490448	909.533569	-500.500732	-68.680603
118.829834	-141.021515	901.518494	190.274094	13.614938	903.864746	188.633789	-168.736725	509.550171	235.299637	8.365067	507.567688	267.988068	-152.677261	82.203094	302.148621	-33.193497	89.227394	149.000168	-252.451706	1418.973877	235.477158	64.647430	1409.432739	127.960167	-67.925018	1394.851074	118.668907	-71.569389	1694.361694	190.383957	-303.552002	1135.941772	316.884674	88.017578	1133.399048	78.749748	-281.612549	894.258545	205.988129	139.358505	881.651428	157.431198	-66.549583	1002.609619	-483.316376	81.387993	908.753235	-498.586578	-67.748337
119.647583	-141.191574	901.485474	190.958267	13.335651	903.925354	188.979416	-168.837769	509.512268	235.786407	8.330131	507.657867	268.070587	-152.758652	82.186440	302.321747	-33.186104	89.268150	149.270279	-252.644882	1419.105835	235.946854	64.315269	1409.476318	128.345490	-68.132652	1394.863037	119.115616	-71.665283	1694.475342	189.483292	-303.729462	1135.870117	317.413788	87.701019	1133.417847	76.688263	-280.570038	894.827637	206.864151	139.217728	881.586792	158.085052	-66.789528	1002.625732	-480.683960	82.398743	907.907471	-496.590576	-66.847618
121.118240	-140.615112	900.952454	192.000305	13.221122	903.908752	189.152664	-168.818817	509.340576	236.287521	8.332685	507.707733	268.076019	-152.768173	82.118904	302.474335	-33.148090	89.288048	149.468643	-252.843964	1419.200195	236.578720	63.905468	1409.372803	128.692490	-68.267426	1394.921875	119.559135	-71.775932	1694.600586	188.674225	-303.655853	1135.727661	318.078400	87.422020	1133.506958	74.857780	-279.379547	895.282104	207.791519	139.150681	881.533569	159.001007	-66.742325	1002.354431	-477.862885	83.276619	907.130676	-494.398132	-66.266243
122.056213	-140.613693	900.699707	192.834778	13.051820	903.911011	189.282852	-168.910339	509.251587	236.516479	8.251141	507.696136	268.045105	-152.738358	82.086395	302.550140	-33.111607	89.315109	149.657104	-253.044418	1419.309448	237.004700	63.693394	1409.503906	129.084244	-68.442619	1394.930786	120.000504	-71.905930	1694.696777	187.792160	-303.651001	1135.611572	318.697601	87.153259	1133.556641	72.825645	-278.283569	895.817932	208.375870	139.004028	881.640686	159.670059	-66.893822	1002.232117	-475.042236	84.219307	906.464783	-492.325317	-65.294289
122.266258	-141.524445	901.068481	193.405258	12.394073	903.966980	189.530975	-169.021469	509.362122	236.718658	8.126257	507.667175	268.093109	-152.813721	82.109177	302.551178	-33.085487	89.296928	149.828506	-253.317474	1419.366211	237.523727	63.313923	1409.558716	129.502060	-68.747047	1394.886719	120.438545	-72.020622	1694.802246	186.989777	-303.510681	1135.488403	319.342163	86.841805	1133.624390	70.920273	-277.140930	896.341370	209.559326	138.778183	881.389465	160.138397	-67.511261	1002.447815	-472.104004	85.272614	905.905090	-490.205933	-64.088806
122.728951	-142.224915	901.312439	194.125397	11.992464	904.052185	189.840439	-169.175598	509.441650	236.831528	8.019459	507.802979	268.140350	-152.829178	82.065262	302.533234	-33.104576	89.277184	149.988281	-253.571884	1419.464111	238.055710	62.919785	1409.597046	129.856674	-68.998901	1394.902588	120.870682	-72.120316	1694.907593	186.266785	-303.344849	1135.344971	319.931763	86.418022	1133.679688	69.061737	-275.888672	896.880798	210.240891	138.606934	881.491333	160.726776	-67.956200	1002.615540	-469.153259	86.355988	905.425903	-488.032043	-62.831699
123.352165	-142.695786	901.405640	194.907593	11.389515	904.093079	190.155563	-169.374039	509.481903	236.960892	7.770346	507.636932	268.144623	-152.822632	82.021614	302.486877	-33.092976	89.325752	150.111038	-253.822128	1419.516846	238.615158	62.522476	1409.647461	130.155304	-69.161591	1395.009766	121.293060	-72.213303	1695.049683	185.527771	-303.287903	1135.265747	320.620789	86.080612	1133.754883	67.234177	-274.672516	897.421692	211.258575	138.496216	881.370483	161.374084	-68.438324	1002.685364	-466.243439	87.642769	905.198853	-485.854187	-61.377396
124.059052	-143.164001	901.421448	195.846329	10.765902	904.128662	190.528763	-169.594803	509.488342	237.098984	7.606605	507.607025	268.225433	-152.952911	81.981880	302.482971	-33.087772	89.397850	150.262802	-254.150986	1419.589478	239.206757	62.049927	1409.718018	130.537430	-69.458794	1394.991089	121.712555	-72.299011	1695.159424	184.778885	-303.170837	1135.122192	321.600677	85.930061	1134.110352	65.458122	-273.471313	897.946472	212.354279	138.122864	881.356934	162.099091	-68.957710	1002.713928	-463.571747	89.199440	905.267395	-483.694824	-59.854664
124.879692	-143.573105	901.410339	196.763779	10.365506	904.174255	191.003326	-169.987976	509.486084	237.268753	7.521407	507.674438	268.312592	-153.057846	81.955246	302.510742	-33.109562	89.467529	150.334183	-254.460052	1419.661499	239.751251	61.594601	1409.774902	130.924774	-69.716621	1394.955688	122.105026	-72.379959	1695.291016	184.033356	-303.321045	1134.980713	322.417603	85.560776	1134.281250	63.743313	-272.165192	898.494873	213.257523	137.891266	881.384338	162.863907	-69.351837	1002.733643	-460.905731	90.698128	905.494446	-481.423309	-58.339203
125.899597	-143.969635	901.357422	197.850311	9.716568	904.216675	191.194534	-170.164444	509.329498	237.485458	7.419827	507.711975	268.279877	-153.065857	81.893715	302.437897	-32.718689	89.509178	150.390793	-254.784821	1419.695068	240.338898	61.118217	1409.784058	131.264832	-69.988251	1394.924438	122.476059	-72.441978	1695.402710	183.353226	-303.328949	1134.847046	323.155884	85.094269	1134.435303	62.093010	-270.653442	899.040039	214.184158	137.641937	881.432556	163.772781	-69.874481	1002.731262	-458.188263	92.251022	905.904907	-479.204407	-56.809742
126.708313	-144.402206	901.337341	198.904785	9.360256	904.298462	191.506775	-170.436523	509.275269	237.637756	7.326786	507.777649	268.275269	-153.082230	81.826157	302.574799	-33.015900	89.655075	150.432571	-255.136017	1419.742065	240.928467	60.631145	1409.811035	131.621658	-70.304520	1394.891113	122.829163	-72.507729	1695.501343	182.819321	-302.988342	1134.706543	323.864929	84.498260	1134.528931	60.566589	-268.896332	899.372681	215.113022	137.374146	881.471252	164.606720	-70.290939	1002.763306	-455.575684	93.840332	906.476563	-476.942200	-55.150902
127.688988	-144.851624	901.333252	200.087479	8.821033	904.393188	191.814926	-170.770844	509.245880	237.815872	7.161124	507.859192	268.258820	-153.127792	81.795158	302.595276	-33.022762	89.738739	150.447830	-255.482681	1419.781006	241.643478	59.992592	1409.776367	131.969574	-70.608131	1394.863647	123.178406	-72.553673	1695.614258	182.254440	-302.823425	1134.591187	324.635315	83.986031	1134.618408	59.231609	-267.578064	899.922058	216.026245	137.026321	881.510925	165.601990	-70.812836	1002.809387	-452.964142	95.382652	907.112793	-474.668640	-53.726101
128.318314	-145.570190	901.377930	201.048477	8.011515	904.450073	191.938644	-170.895264	509.193878	237.990143	6.964211	507.945282	268.191010	-153.100815	81.743607	302.608856	-33.025322	89.834473	150.411942	-255.870056	1419.830322	242.236282	59.427814	1409.847778	132.418091	-71.047493	1394.685913	123.492973	-72.584633	1695.706787	181.620178	-302.532349	1134.488525	325.330994	83.301865	1134.726929	57.745033	-266.507172	900.453613	216.779968	136.809204	881.734070	166.341415	-71.563805	1002.861511	-450.478516	96.886406	907.754883	-472.359253	-52.171913
129.621582	-145.991486	901.313782	202.417664	7.511407	904.529297	192.530350	-171.381210	509.207977	238.353317	6.731548	508.025940	268.315796	-153.220932	81.737175	302.689758	-33.016449	89.945633	150.372894	-256.288879	1419.880005	242.853622	58.835751	1409.912720	132.702377	-71.327690	1394.782959	123.785156	-72.608360	1695.806274	180.953735	-302.694458	1134.387207	326.205170	82.748703	1134.874023	56.509804	-265.141815	900.923889	217.960327	136.374664	881.606812	167.565399	-72.066750	1002.869629	-447.958801	98.435326	908.358337	-470.137451	-50.701126
130.796402	-146.391922	901.260010	203.791107	6.806079	904.619141	192.874695	-171.756836	509.172485	238.677292	6.514676	508.049408	268.356384	-153.329391	81.674919	302.745087	-32.980309	90.031174	150.312988	-256.670563	1419.930664	243.359283	58.308945	1410.010620	133.130219	-71.781403	1394.588257	124.074989	-72.594856	1695.916748	180.397842	-302.665619	1134.271851	326.886261	81.948723	1134.942505	55.401047	-263.766632	901.331970	218.991913	135.994766	881.706177	168.712997	-72.660698	1002.888367	-445.388733	99.911842	908.926392	-467.839172	-49.191345
132.006165	-146.922974	901.208801	205.095139	6.153973	904.667969	193.235245	-172.109985	509.089630	238.838501	6.278943	508.087067	268.419983	-153.439651	81.627373	302.741669	-32.916672	90.088249	150.226730	-257.101379	1419.983643	244.106949	57.570827	1410.016479	133.426361	-72.151749	1394.500244	124.337822	-72.569824	1695.994385	179.781021	-302.795868	1134.162476	327.692719	81.217773	1135.027710	54.304527	-262.353912	901.707092	220.021469	135.661942	881.781494	169.856018	-73.266426	1002.888306	-442.915955	101.431702	909.332947	-465.664093	-47.737484
132.435104	-148.020660	901.437378	206.125656	5.808494	904.878906	193.531631	-172.382980	509.142334	238.954971	6.104337	508.164978	268.441101	-153.518967	81.597374	302.629669	-32.890549	90.161644	150.072479	-257.557770	1420.010986	244.731522	56.898373	1410.070190	133.643661	-72.434921	1394.585571	124.596863	-72.552116	1696.062012	179.204224	-303.002991	1134.122192	328.456024	80.388992	1135.171997	53.355301	-260.974487	902.098145	221.166580	135.204010	881.963196	170.640137	-73.993584	1003.107178	-440.345123	102.924171	909.689087	-463.478027	-46.366924
134.153503	-148.174637	901.140015	207.901733	4.695440	904.819092	193.926041	-172.832413	508.937164	239.540070	5.965233	508.191040	268.525757	-153.656342	81.556511	302.826813	-32.845539	90.256813	149.834961	-257.980194	1420.060303	245.337692	56.191868	1410.147583	133.951538	-72.787415	1394.509033	124.827919	-72.512611	1696.153931	178.683151	-302.971222	1134.119507	329.332123	79.696960	1135.357544	52.455063	-259.672058	902.474548	222.202759	134.637039	882.110229	172.153885	-74.688431	1002.929688	-438.126099	104.020538	909.818848	-461.579407	-44.975815
136.197586	-148.011841	900.887756	209.627518	3.854415	904.859192	194.346283	-173.239807	508.749542	239.984634	5.672926	508.287231	268.563568	-153.708832	81.487350	302.977753	-32.829033	90.369690	149.626495	-258.463928	1420.109009	245.932648	55.440125	1410.257568	134.276779	-73.225182	1394.448242	125.052155	-72.479446	1696.213135	178.097214	-303.014984	1134.042969	330.079468	78.673546	1135.510254	51.653252	-258.443573	902.828125	223.106308	133.971008	882.384644	173.843277	-75.142456	1002.822205	-435.581268	105.493088	910.031128	-459.625458	-43.451408
136.107468	-149.666809	901.239258	210.753723	2.919226	905.015991	194.538254	-173.519775	508.882629	240.045273	5.257256	508.358459	268.540375	-153.743088	81.409485	302.879700	-32.869125	90.404564	149.307343	-258.851807	1420.202026	246.531433	54.691822	1410.300171	134.630997	-73.790382	1394.206787	125.238647	-72.422508	1696.242432	177.519348	-303.322571	1134.000122	330.958130	77.769142	1135.699097	50.933376	-257.212830	903.148193	224.363556	133.305695	882.385742	174.508560	-76.375053	1003.076782	-432.960480	106.941757	910.184570	-457.596527	-41.947575
137.307800	-150.414368	901.242920	212.292389	2.019899	905.073608	194.911545	-173.938385	508.822937	240.297867	4.878543	508.345642	268.605042	-153.849319	81.360451	302.869110	-32.883171	90.444351	148.987137	-259.337616	1420.270630	247.137283	53.906677	1410.335938	134.790695	-74.132820	1394.222656	125.400749	-72.347343	1696.234863	177.002029	-303.462067	1133.917480	331.888641	76.937431	1135.841919	50.316860	-255.992538	903.402161	225.520569	132.608231	882.574402	175.831909	-77.216553	1003.107361	-430.331482	108.446747	910.297668	-455.610382	-40.378830
138.245850	-151.132721	901.247009	214.019943	1.550289	905.276978	195.106598	-174.230331	508.767059	240.656342	4.631836	508.414673	268.541565	-153.815475	81.239555	302.934540	-32.836952	90.459511	148.628983	-259.820984	1420.276611	247.737549	53.067177	1410.338623	135.014633	-74.573456	1394.046875	125.578568	-72.265961	1696.194824	176.550446	-303.606323	1133.832275	332.712769	75.811890	1135.921875	49.811962	-254.814117	903.620972	226.483170	132.027817	882.754944	177.153412	-77.935692	1003.207336	-427.755707	109.889648	910.284546	-453.700531	-38.938633
139.440689	-151.914856	901.198303	215.846008	0.943372	905.350708	195.402145	-174.812759	508.673615	240.847870	4.328970	508.444397	268.632568	-153.960129	81.145401	302.949188	-32.776081	90.472939	148.204208	-260.317780	1420.204956	248.356140	52.239975	1410.301758	135.266663	-75.049477	1393.843018	125.762505	-71.951546	1696.067749	176.075439	-303.888306	1133.797119	333.588287	74.697510	1135.986938	49.417511	-253.715012	903.776062	227.279846	131.475388	883.063904	178.601501	-78.679642	1003.218933	-425.192383	111.351517	910.261963	-451.794617	-37.404316
142.976395	-151.126999	900.037354	218.512527	0.560821	905.236145	195.794952	-175.453186	508.213318	241.781601	4.168437	508.547424	268.741028	-154.171936	81.092995	303.274170	-32.701443	90.625977	147.682816	-260.780945	1420.146484	248.957733	51.415588	1410.274536	135.503845	-75.539116	1393.620605	125.873604	-71.983536	1696.017212	175.554718	-304.142029	1133.724609	334.576385	73.635399	1136.075562	49.114643	-252.702835	903.896729	228.595673	130.828003	883.097656	181.037033	-78.853897	1002.572571	-422.652985	112.816048	910.256104	-449.907745	-35.761845
144.420731	-151.765137	899.889954	220.355896	-0.147515	905.308350	196.018112	-176.029175	508.035431	242.023590	3.892562	508.637299	268.796204	-154.336945	81.023514	303.267029	-32.660736	90.747597	147.108154	-261.253448	1420.064819	249.580872	50.542835	1410.292358	135.713013	-75.995537	1393.414795	126.002563	-71.853546	1695.927734	175.018219	-304.712860	1133.628662	335.501099	72.368706	1136.219116	48.918934	-251.655365	904.007629	229.669693	130.175903	883.298035	182.543030	-79.605171	1002.532410	-420.159149	114.309532	910.241516	-448.041260	-34.214340
145.910187	-152.415009	899.814819	222.167023	-0.978469	905.370605	196.216019	-176.719818	507.891052	242.061249	3.546660	508.789276	268.839020	-154.504700	80.933037	303.125610	-32.627586	90.889465	146.536713	-261.730225	1420.049561	250.233765	49.669495	1410.321533	135.906006	-76.458908	1393.199707	126.093864	-71.639328	1695.856445	174.536545	-305.184601	1133.554077	336.506622	71.264030	1136.336548	48.864952	-250.745529	904.083679	230.766678	129.454910	883.586548	184.099487	-80.393616	1002.524353	-417.703430	115.677658	910.275513	-445.927460	-32.876438
147.120605	-153.220795	899.835571	223.877045	-1.954469	905.411072	196.357468	-177.214157	507.778076	242.047424	3.297579	508.944336	268.868347	-154.624741	80.881790	302.992401	-32.575420	91.068382	145.804672	-262.139893	1419.947388	250.849121	48.769627	1410.364014	136.099014	-76.938721	1392.968994	126.186729	-71.455383	1695.736572	174.015015	-305.646088	1133.519287	337.415405	70.116951	1136.450073	48.861603	-249.911148	904.076111	231.647949	128.765228	883.945923	185.515381	-81.279411	1002.555176	-415.148071	116.878708	910.382507	-443.439850	-31.880756
148.800156	-153.728134	899.595703	225.966660	-2.751497	905.471191	196.571213	-177.750198	507.601288	242.280090	3.072179	509.090668	268.903870	-154.768845	80.843063	302.839294	-32.508537	91.219940	145.088623	-262.560883	1419.902466	251.482346	47.810238	1410.325439	136.315155	-77.425255	1392.699829	126.259903	-71.284348	1695.569214	173.515503	-306.177948	1133.424438	338.500305	68.914803	1136.560425	48.951550	-249.180618	904.010742	232.998154	127.920845	883.993591	187.198700	-82.034241	1002.461243	-412.839691	118.302246	910.428345	-441.557587	-30.498940
150.238739	-154.240479	899.444458	227.881332	-3.537289	905.505249	196.695770	-178.229843	507.389252	242.113327	2.760902	509.195343	268.867706	-154.796829	80.711655	302.583282	-32.409557	91.345459	144.167694	-262.988464	1419.658325	252.123123	46.869442	1410.263428	136.488602	-77.890289	1392.366943	126.268967	-70.958023	1695.381226	173.031326	-306.698334	1133.250854	339.535522	67.638924	1136.647583	49.204433	-248.515533	903.859741	234.235764	127.167320	884.108398	188.775436	-82.760918	1002.399475	-410.544220	119.779121	910.523865	-439.696411	-28.922789
151.954529	-154.441498	899.274475	230.011230	-3.963575	905.699402	196.852341	-178.732468	507.102600	242.206070	2.572451	509.437683	268.894806	-154.850510	80.597054	302.375305	-32.264511	91.533432	143.292877	-263.419495	1419.420898	252.842804	45.823509	1410.179199	136.655106	-78.335228	1392.027222	126.334000	-70.732948	1695.131836	172.651215	-307.284424	1133.132568	340.537476	66.361404	1136.674194	49.621685	-247.245422	903.655212	235.457809	126.412529	884.235168	190.538803	-83.238327	1002.404480	-408.236633	121.249092	910.650452	-437.782684	-27.537535
153.702728	-154.648712	899.068176	232.252533	-4.304878	905.968994	197.102310	-179.271713	506.877258	242.426041	2.477208	509.776978	268.903473	-154.898392	80.510788	302.351471	-32.032085	91.860771	142.331070	-263.850250	1419.185913	253.539429	44.796677	1410.120972	136.768555	-78.819603	1391.710327	126.389526	-70.467979	1694.885864	172.130646	-307.976868	1132.946655	341.537445	65.053810	1136.766602	50.035030	-246.611710	903.351318	236.581772	125.608978	884.558899	192.342896	-83.730949	1002.426025	-406.101318	122.534279	910.635559	-436.006104	-26.259741
155.187805	-154.958374	898.961975	234.435776	-4.917157	906.284058	197.402466	-179.754501	506.694183	242.614334	2.374897	510.214081	268.923706	-154.982788	80.446800	302.177368	-31.902740	92.207153	141.332825	-264.268005	1418.983887	254.293854	43.722645	1410.119751	136.884766	-79.308655	1391.398193	126.479271	-69.990967	1694.598267	171.604904	-308.664337	1132.807617	342.596802	63.553619	1136.930054	50.517460	-246.041672	903.038635	238.123978	124.738701	884.646851	194.004486	-84.386414	1002.520752	-403.832642	124.139305	910.970947	-434.155121	-24.712162
155.928986	-155.847366	899.451782	236.241898	-5.713086	906.708862	197.685898	-180.124222	506.664032	242.722763	2.132447	510.665375	268.884918	-155.005783	80.429924	301.936127	-31.722588	92.615791	140.326874	-264.699554	1418.782104	255.019272	42.628670	1410.192627	137.026901	-79.794540	1391.138794	126.476715	-69.790497	1694.426270	171.186737	-309.161743	1132.683960	343.645081	62.230305	1137.141602	51.119789	-245.530945	902.689575	239.271500	123.807579	885.068481	195.416229	-85.250999	1002.978088	-401.679138	125.571457	911.185547	-432.320038	-23.369102
157.347275	-156.116806	899.543579	238.488937	-6.413843	907.145142	198.131790	-180.558502	506.551880	243.319168	1.998649	511.092896	268.933289	-155.073273	80.408340	301.920044	-31.558022	92.989334	139.210709	-265.092834	1418.639771	255.769409	41.466946	1410.290771	137.157272	-80.242256	1390.914063	126.600311	-69.281517	1694.233521	170.657150	-309.957825	1132.558716	344.834900	60.759480	1137.441040	51.802219	-245.060287	902.339661	240.884796	122.608124	885.111206	197.170776	-85.932327	1003.232605	-399.512909	126.706741	911.491760	-430.389618	-22.144413
158.918091	-156.474915	899.520813	240.895844	-7.135940	907.447144	198.567581	-180.948929	506.470215	243.809891	1.847876	511.571167	268.967529	-155.139496	80.411804	301.926941	-31.393618	93.298073	138.054214	-265.407654	1418.527588	256.450836	40.397350	1410.382935	137.263855	-80.685921	1390.657593	126.723366	-68.895760	1694.007813	170.203827	-310.761444	1132.551514	346.079895	59.536892	1137.747925	52.764214	-244.420120	901.948364	242.500824	121.401619	885.265625	199.000748	-86.609230	1003.364441	-397.196381	127.727013	911.822021	-428.308167	-21.216700
159.900864	-156.853775	899.521912	243.165649	-8.040860	907.746460	199.198883	-181.302536	506.488617	244.308548	1.822795	511.950409	269.018768	-155.216446	80.341713	301.993134	-31.191336	93.668755	136.824051	-265.766632	1418.319336	257.138062	39.285046	1410.429077	137.358810	-81.086464	1390.375977	126.881645	-68.448952	1693.752686	169.744537	-311.164795	1132.528564	347.314545	58.238037	1138.014648	53.452385	-244.531342	901.460693	244.363083	120.197052	885.351746	200.500046	-87.388939	1003.506653	-395.126221	129.062820	911.893799	-426.619812	-19.927732
161.965759	-157.264648	899.497009	245.866272	-9.057366	907.907104	200.037796	-181.696457	506.365448	245.020706	1.756315	512.338440	269.056915	-155.314850	80.246941	302.146088	-31.031485	93.984413	135.569183	-266.011902	1418.129028	257.802521	38.213779	1410.467407	137.430771	-81.483376	1390.045410	127.070343	-67.919991	1693.388916	169.161865	-312.037231	1132.420776	348.293732	56.586445	1138.227295	54.249783	-244.552307	900.800659	245.934464	119.181541	885.723694	202.744034	-88.164604	1003.569885	-393.166748	130.449173	911.948242	-425.010315	-18.533682
163.184692	-157.447769	899.318481	248.324661	-9.919447	908.052979	200.738770	-182.012665	506.344177	245.532898	1.695239	512.722778	269.068604	-155.332718	80.126266	302.316254	-30.936012	94.364532	134.271820	-266.281769	1417.872070	258.475800	37.075806	1410.481201	137.478378	-81.846832	1389.713745	127.393112	-67.418518	1693.070679	168.524277	-312.477875	1132.275513	349.517975	55.118507	1138.573242	54.745388	-246.236633	900.320313	247.796951	118.065620	885.831970	204.378525	-88.801620	1003.545166	-391.224060	131.934265	911.939697	-423.435669	-17.226656
164.770004	-158.049103	899.267578	251.098160	-11.477215	908.098511	201.679382	-182.638809	506.397186	246.202209	1.645673	513.063965	269.164307	-155.497162	80.043983	302.513580	-30.862173	94.817657	132.873138	-266.453583	1417.551880	259.155975	35.905037	1410.538574	137.566605	-82.235069	1389.431519	127.728714	-66.868446	1692.731201	168.026047	-313.186462	1132.184570	350.793365	53.685719	1138.942139	55.723377	-246.461380	899.690979	249.246506	117.031647	886.308594	206.391586	-89.871063	1003.540588	-389.408081	133.315338	911.885986	-421.887939	-15.877398
166.237946	-158.289383	899.262878	253.474243	-12.297979	908.397400	202.614227	-182.921890	506.376465	246.777008	1.368747	513.629272	269.252991	-155.609375	79.957169	302.563568	-30.847441	95.229477	131.547256	-266.608551	1417.226196	259.874084	34.752438	1410.658203	137.639404	-82.603882	1389.139648	128.146072	-66.304420	1692.467773	167.787674	-314.368683	1132.183228	352.047668	52.003040	1139.331665	57.914219	-243.902679	899.101318	250.982178	115.913109	886.678955	208.129318	-90.509300	1003.679077	-387.827576	134.619720	911.753601	-420.491852	-14.616951
167.905731	-158.716827	899.021729	256.072693	-12.869638	908.752502	203.622345	-183.419098	506.393066	247.608826	1.235888	514.199097	269.365448	-155.712509	79.876251	302.814728	-30.813471	95.656616	130.154724	-266.693848	1416.916626	260.566162	33.686512	1410.773315	137.723785	-82.879959	1388.856079	128.651215	-65.753700	1692.188721	167.145645	-314.657288	1132.005859	353.438660	50.259136	1139.753784	58.211617	-246.466431	898.352966	252.759323	114.794136	887.063354	209.956223	-91.224945	1003.718811	-386.278076	135.687088	911.605164	-419.156250	-13.311318
169.507111	-158.943695	898.996948	258.511505	-13.613914	909.011230	204.714920	-183.882813	506.422852	248.460541	1.146476	514.684021	269.444489	-155.751007	79.789665	303.197754	-30.758457	96.054115	128.837601	-266.784485	1416.602539	261.345154	32.594486	1410.888184	137.854156	-83.106125	1388.570313	129.289627	-65.093796	1691.903320	166.693893	-315.361176	1131.846069	354.864136	48.471344	1140.057251	59.448147	-246.845093	897.637146	254.742035	113.646690	887.224182	211.706146	-91.746887	1003.827881	-384.538513	136.874359	911.529114	-417.759521	-11.880064
171.122192	-159.125031	898.924438	260.868500	-14.210536	909.230713	205.746017	-184.335327	506.535858	248.902527	0.916053	515.177673	269.551758	-155.888000	79.748436	303.260712	-30.722130	96.307388	127.487198	-266.791412	1416.302612	262.116394	31.619644	1410.979614	137.997498	-83.311897	1388.289551	130.036057	-64.429817	1691.593750	166.233948	-316.151825	1131.787964	356.346832	46.798927	1140.416260	60.841862	-247.171494	896.785522	256.573120	112.534210	887.563354	213.366928	-92.138863	1003.893188	-383.069519	138.070740	911.329041	-416.807098	-10.563365
172.932388	-159.424469	899.038208	263.177673	-14.575930	909.579651	207.047623	-184.757965	506.512268	249.530716	0.832486	515.729553	269.578003	-155.926987	79.619659	303.617920	-30.725842	96.600945	126.183327	-266.833527	1415.966553	262.982025	30.596136	1411.075562	138.164780	-83.494728	1388.003906	130.851746	-63.727367	1691.275635	165.816986	-316.801819	1131.691895	357.893250	45.184059	1140.767456	62.302059	-247.589066	895.873108	258.537689	111.487663	887.873901	215.216553	-92.495361	1004.117493	-381.520721	139.458221	911.120972	-415.669525	-9.463934
174.268021	-159.263535	898.822144	265.335480	-15.061685	909.850220	207.997925	-185.239273	506.486359	250.525909	0.619778	516.198975	269.607391	-155.961472	79.535797	304.505493	-30.746634	96.960655	124.934151	-266.802612	1415.595093	263.799103	29.640074	1411.212769	138.364990	-83.683548	1387.736572	131.762741	-63.033257	1690.972534	165.480392	-317.956665	1131.589844	359.461884	43.506512	1141.107666	64.476295	-246.035873	894.900085	260.563416	110.472893	888.307861	216.584579	-92.762573	1004.127441	-379.926727	140.802155	910.966553	-414.442749	-8.398700
175.951370	-159.610321	898.930420	267.391663	-15.638412	910.105164	209.234451	-185.738831	506.483246	251.267136	0.480088	516.700500	269.720947	-156.133179	79.419533	305.330505	-30.895706	97.306122	123.742218	-266.784332	1415.153687	264.702148	28.719343	1411.365967	138.596756	-83.843330	1387.514648	132.727951	-62.323666	1690.702515	165.010345	-318.699677	1131.358521	361.027466	41.820370	1141.503906	65.917755	-246.623154	893.988403	262.347137	109.532547	888.933350	218.289734	-93.221672	1004.303711	-378.473297	142.193054	910.832825	-413.760468	-6.662459
177.139145	-159.605057	898.767761	269.468750	-16.198895	910.468201	210.275604	-185.976181	506.454132	252.386627	0.135854	517.197083	269.781494	-156.199173	79.290604	306.838684	-31.226379	97.760506	122.573944	-266.692322	1414.722534	265.656799	27.785805	1411.534668	138.895050	-83.993095	1387.314453	133.794617	-61.689240	1690.489136	164.556564	-319.425751	1131.148682	362.680939	40.052303	1141.948608	67.391663	-247.235489	893.053406	264.542145	108.419189	889.218689	219.570099	-93.637825	1004.383484	-376.806549	143.140427	910.725098	-412.084167	-6.123091
178.537201	-159.669098	898.782349	271.321838	-16.620230	910.792053	211.369644	-186.285995	506.488037	253.222153	-0.185787	517.718689	269.829193	-156.246902	79.147049	308.650299	-31.674736	98.353645	121.626793	-266.652893	1414.300293	266.608612	26.884729	1411.757324	139.274536	-84.108116	1387.173340	134.961212	-61.077000	1690.302246	164.014404	-319.782593	1130.842773	364.362366	38.377647	1142.410400	68.074883	-249.468170	891.978760	266.451080	107.469536	889.831665	220.963898	-93.947243	1004.539917	-375.961517	145.979889	910.493042	-413.600494	-0.305417
180.250671	-159.296844	898.845886	273.064941	-16.882490	911.094788	212.427002	-186.663406	506.455994	254.392258	-0.440581	518.190979	269.820770	-156.209076	79.054955	311.174133	-32.171474	98.921967	120.707230	-266.583679	1413.898071	267.702484	26.075087	1411.984253	139.693039	-84.159897	1387.080444	136.196945	-60.405685	1690.130737	163.604553	-320.362793	1130.635376	366.100861	36.788937	1142.866211	69.561935	-250.307419	891.061523	268.589844	106.411575	890.267151	222.474213	-93.941750	1004.711243	-374.454956	147.127747	910.407532	-412.634979	1.123280
181.612091	-159.310150	898.867004	274.741455	-17.161676	911.362305	213.516296	-186.906219	506.491150	255.442215	-0.636519	518.581238	269.765320	-156.103195	78.977280	314.033203	-32.944756	99.587036	119.979645	-266.421722	1413.677612	268.768463	25.290586	1412.258057	140.202301	-84.155991	1387.015991	137.684311	-59.606236	1689.983398	163.334839	-321.124268	1130.524048	367.853912	35.227753	1143.303833	71.628517	-249.918076	890.204285	270.871246	105.530884	890.694397	223.744629	-94.098709	1004.844177	-372.983521	148.108948	910.320435	-411.582886	1.943485
182.471390	-159.651154	898.943970	276.213440	-17.364939	911.677185	214.621460	-187.222610	506.723663	256.732391	-0.896170	518.935852	269.942078	-156.251343	78.927048	317.452789	-33.859219	100.231804	119.337463	-266.306702	1413.358765	269.946503	24.527979	1412.544312	140.775681	-84.176094	1387.009399	139.015427	-59.063324	1689.922363	162.921814	-321.339691	1130.375854	369.600372	33.685688	1143.822876	72.433884	-251.946686	889.255981	273.402466	104.542999	890.926331	224.742950	-94.401733	1005.030762	-371.722687	149.203003	910.190063	-410.814240	3.358866
183.592957	-159.757660	899.062988	277.679932	-17.821581	911.936768	215.630478	-187.370667	506.793579	258.684174	-1.084279	519.170044	269.967041	-156.281235	78.875977	321.836243	-34.978149	101.202858	118.869652	-266.212738	1413.182617	271.199158	23.781124	1412.863647	141.406601	-84.163528	1387.092651	140.361572	-58.580906	1689.938110	162.644150	-321.732117	1130.308716	371.335236	32.263493	1144.290527	73.750916	-252.973694	888.494324	275.622803	103.649788	891.488831	225.889923	-94.687325	1005.212891	-370.392944	150.110809	910.230591	-409.812622	4.166038
184.961411	-159.425583	899.188171	278.969147	-17.929331	912.269043	216.509567	-187.702362	506.760803	260.215942	-1.283876	519.535828	270.027405	-156.329819	78.833763	326.268402	-36.317280	102.125755	118.450127	-266.068726	1413.019409	272.481201	23.005764	1413.268555	142.134262	-84.139687	1387.228149	141.731476	-58.186325	1690.015259	162.453720	-322.016998	1130.267944	373.118378	30.793360	1144.866211	75.128212	-254.039322	887.748230	278.013092	102.700340	891.906860	227.076324	-94.646461	1005.430542	-369.162781	151.198792	910.284912	-409.064667	5.579463
185.468109	-159.131821	899.440857	279.574249	-16.709766	913.110718	217.268829	-187.683884	506.839447	261.597260	-1.484139	519.995972	269.965973	-156.266769	78.740913	331.194855	-37.990974	103.107246	118.185860	-265.887268	1412.887451	273.855072	22.281816	1413.679321	142.904785	-84.163628	1387.388306	143.186172	-57.828594	1690.110352	162.287796	-322.250946	1130.227173	374.860748	29.354111	1145.427246	76.444534	-255.149902	887.030640	280.438843	101.781425	892.336182	227.574661	-94.219650	1005.954590	-367.974854	152.028641	910.274902	-408.216370	6.653408
186.232712	-159.183731	899.584656	280.831329	-16.763166	913.434509	218.141846	-187.879288	506.914307	263.482483	-1.598067	520.140808	270.054352	-156.325195	78.660255	336.794495	-39.801380	104.203903	117.993599	-265.678741	1412.816406	275.341400	21.578911	1414.053223	143.781998	-84.097176	1387.534546	144.653503	-57.534500	1690.230347	162.257263	-322.556519	1130.347656	376.664124	28.020220	1145.954834	78.166687	-255.551407	886.467468	283.179169	100.970245	892.733521	228.508682	-94.329491	1006.180908	-366.846375	153.117599	910.359314	-407.411163	7.805706
187.048218	-159.235565	899.686340	282.046051	-17.035898	913.566467	218.824432	-187.928970	506.953125	265.350494	-1.707871	520.221191	270.098907	-156.324860	78.598755	342.947266	-41.666943	105.438675	118.002449	-265.446045	1412.848022	276.856110	20.983675	1414.390259	144.741257	-84.014153	1387.754395	146.160385	-57.320423	1690.362183	162.197861	-322.487701	1130.410278	378.451202	26.788979	1146.429688	78.931923	-257.497772	885.966858	285.741150	100.300049	893.040894	229.477951	-94.478012	1006.296204	-365.800598	153.968948	910.340515	-406.641418	8.830707
188.191818	-158.936157	899.739380	283.362152	-17.247181	913.621948	219.472229	-188.116516	506.938019	267.264008	-1.765912	520.156860	270.131073	-156.345169	78.557709	349.374390	-43.829548	106.714394	118.090691	-265.173920	1412.876831	278.490997	20.411674	1414.682129	145.809387	-83.803078	1387.963135	147.764923	-57.138191	1690.514893	162.309296	-322.439819	1130.656372	380.177155	25.595072	1146.747070	80.118668	-258.698029	885.525330	288.350555	99.661217	893.289978	230.636597	-94.404343	1006.348755	-364.737457	154.921600	910.292114	-405.795807	9.815755
188.606689	-158.992920	899.870911	284.706757	-16.959742	914.015320	219.987442	-188.231705	507.058929	269.297943	-1.835930	520.090149	270.191895	-156.374542	78.516144	356.036530	-46.179596	108.019241	118.359947	-264.853790	1412.994019	280.138397	19.967985	1414.949951	146.895309	-83.645287	1388.197388	149.371521	-57.039848	1690.701172	162.480698	-322.430389	1130.941650	381.986359	24.458578	1147.072266	81.303253	-259.787201	885.159973	291.005371	98.943291	893.332886	231.516876	-94.423309	1006.602661	-363.759460	155.893936	910.300110	-404.969574	10.756025
189.573135	-158.149384	899.995239	285.588745	-15.763341	914.563599	220.331604	-188.162857	506.993500	271.170776	-1.948310	520.176086	270.213104	-156.367203	78.532936	362.932129	-48.697250	109.478867	118.735382	-264.561859	1413.127808	281.829773	19.508596	1415.231323	148.081894	-83.427277	1388.421753	151.023438	-57.029678	1690.952148	162.729553	-322.301971	1131.219360	383.748413	23.344975	1147.381104	82.299995	-260.773834	885.028625	293.546692	98.318901	893.409851	232.403320	-93.659760	1006.920044	-362.829956	156.729050	910.239624	-404.174744	11.735928
190.173080	-158.207993	900.089661	286.705048	-16.568869	914.594177	220.723816	-188.244049	507.046265	273.408844	-2.088165	519.922546	270.262024	-156.450043	78.540657	370.150940	-51.416912	111.027893	119.149384	-264.321136	1413.219482	283.539398	19.074665	1415.525146	149.308716	-83.249001	1388.700195	152.752670	-57.058395	1691.177612	163.052658	-322.567505	1131.534790	385.599182	22.262543	1147.659424	83.862289	-260.894318	884.852722	296.435364	97.591705	893.257568	233.273865	-94.072060	1006.984558	-361.907562	157.764252	910.277954	-403.418488	12.873780
190.662094	-159.674973	899.982788	286.906097	-21.008970	912.611267	221.199417	-188.504807	507.247253	275.423126	-2.189049	519.207581	270.385254	-156.611069	78.515854	377.123596	-54.305157	112.522774	119.694603	-264.007690	1413.289673	285.281982	18.716211	1415.750122	150.563889	-83.066269	1388.945923	154.520325	-57.147331	1691.417725	163.311844	-322.729645	1131.712769	387.410370	21.289516	1147.966064	84.850906	-261.930969	884.721985	298.943634	97.081367	893.442444	233.719299	-95.907928	1006.013489	-360.971252	158.633316	910.177063	-402.598694	13.815527
190.922318	-159.294342	900.095581	287.842834	-20.209419	912.963135	221.200439	-188.349854	507.225525	278.261719	-2.214535	519.089417	270.416504	-156.678726	78.510231	384.651306	-57.328224	114.102097	120.307365	-263.719818	1413.303711	286.949005	18.366423	1415.925659	151.857208	-82.854126	1389.119751	156.340164	-57.253368	1691.630981	163.711838	-322.759399	1131.901733	389.216492	20.446222	1148.093994	85.774445	-263.008087	884.511841	301.595032	96.621155	893.462830	234.422546	-95.520287	1006.239563	-360.072906	159.463867	910.106018	-401.773132	14.467761
191.357040	-158.719879	900.073730	288.671051	-19.521317	913.169250	221.131592	-188.137955	507.158539	281.587402	-2.167624	518.749817	270.391235	-156.689972	78.511551	392.370636	-60.543377	115.775871	121.005333	-263.474274	1413.392700	288.665558	18.089386	1416.007202	153.159882	-82.683044	1389.278564	158.258926	-57.403854	1691.773926	164.210861	-322.751709	1132.064209	391.019562	19.687113	1148.211548	86.612228	-263.987762	884.334961	304.344391	96.194496	893.341614	235.113632	-95.074478	1006.323730	-359.386383	160.408752	909.977722	-401.221039	15.626828
191.832352	-157.752380	900.081909	289.065216	-18.303988	913.419006	220.944305	-187.850754	507.037262	285.116516	-2.115182	518.432007	270.396637	-156.669159	78.507393	400.438965	-63.735821	117.430199	121.834244	-263.186401	1413.446777	290.381531	17.855034	1416.061890	154.521637	-82.535301	1389.425537	160.150574	-57.514400	1691.911133	164.848160	-322.670715	1132.173584	392.856018	19.038734	1148.247681	87.465416	-264.908997	884.098450	307.032990	95.895485	893.109070	235.643509	-94.212440	1006.443298	-358.471008	161.277710	909.773499	-400.450836	16.515875
191.927002	-157.676285	900.067932	289.612274	-18.515839	912.998962	220.723679	-187.618408	507.027435	289.041534	-1.973684	517.710571	270.413055	-156.686752	78.498436	408.285736	-67.268433	119.100830	122.784477	-262.946686	1413.434692	292.078857	17.631086	1416.062012	155.888748	-82.319046	1389.514038	162.189590	-57.668175	1691.995605	165.425964	-322.791565	1132.191895	394.626770	18.482405	1148.232544	88.176376	-265.764984	883.934937	309.704376	95.617447	892.899597	236.156479	-94.123146	1006.244995	-357.712524	162.109009	909.549316	-399.854767	17.464993
192.229568	-157.453201	900.032837	290.202820	-18.721880	912.574036	220.565247	-187.407013	507.022064	293.150574	-1.788253	516.955261	270.447418	-156.728577	78.537262	416.039063	-70.776039	120.694336	123.801453	-262.782684	1413.308228	293.759949	17.414228	1416.097656	157.301682	-82.148193	1389.584351	164.356949	-57.865555	1692.036133	166.066849	-322.993042	1132.177368	396.444763	17.983730	1148.259888	88.848747	-266.458923	883.770874	312.470276	95.324944	892.685364	236.776382	-93.967438	1006.031616	-356.915100	162.953415	909.415344	-399.313751	18.684484
192.135956	-157.343735	900.033081	290.687134	-18.757271	912.194885	220.272522	-187.147186	507.081207	297.460266	-1.709677	516.030945	270.507782	-156.750641	78.565399	423.681061	-74.531868	122.346397	124.902405	-262.614532	1413.237183	295.416412	17.214678	1416.138916	158.736313	-82.059769	1389.690674	166.529770	-58.080292	1692.068970	166.845703	-323.030396	1132.080322	398.234863	17.553837	1148.339722	89.420654	-267.149384	883.621887	315.220917	95.097191	892.455566	237.184174	-93.797607	1005.859131	-356.208771	163.755127	909.316650	-398.803314	19.718836
192.205551	-157.206223	899.981262	291.135529	-18.919165	911.679749	220.161423	-187.079056	507.143158	302.256927	-1.872494	515.224365	270.687103	-156.962875	78.614311	431.129395	-78.455666	123.833000	126.065323	-262.466553	1413.053955	297.038391	17.054935	1416.113159	160.144348	-81.928551	1389.694092	168.768585	-58.285595	1692.071045	167.604095	-323.256927	1131.900635	400.053223	17.219490	1148.407227	89.937027	-267.774841	883.456909	317.938416	94.891945	892.211304	237.664597	-93.636513	1005.594666	-355.471924	164.540344	909.189514	-398.306519	20.586018
192.433105	-156.799591	899.845459	291.660797	-18.833490	911.116699	219.817932	-186.817413	507.075867	307.189026	-1.477068	514.388550	270.719391	-157.007996	78.665779	438.426880	-82.441620	125.281960	127.303139	-262.334137	1412.737427	298.609558	16.999187	1416.080933	161.576645	-81.857574	1389.686157	171.002792	-58.457241	1692.019409	168.485992	-323.408936	1131.678101	401.784943	16.961288	1148.346680	90.370987	-268.275543	883.289001	320.702118	94.728119	891.877502	238.254059	-93.240280	1005.261841	-354.763641	165.293518	909.074402	-397.761902	21.319138
192.488480	-156.363647	899.643372	292.041840	-18.718369	910.477051	219.393799	-186.549057	506.986053	312.272308	-1.774930	513.559937	270.677979	-157.007706	78.687950	445.570313	-86.430939	126.621353	128.683716	-262.254333	1412.478027	300.155365	16.997110	1415.941528	163.012283	-81.737389	1389.575684	173.344208	-58.638275	1691.866455	169.314926	-323.712769	1131.347534	403.504883	16.796976	1148.247559	90.694092	-268.726807	883.109436	323.391998	94.680313	891.502686	238.694000	-92.812889	1004.857300	-354.124146	165.963425	908.905457	-397.271912	21.914480
192.409180	-155.862259	899.445618	292.333099	-18.453045	909.760803	218.949707	-186.256546	506.925934	317.202820	-1.779414	512.663513	270.659668	-156.979752	78.706612	452.169098	-90.567322	127.699120	130.107574	-262.200470	1412.122437	301.651031	17.062588	1415.753906	164.433746	-81.624962	1389.450317	175.722031	-58.819725	1691.665771	170.303192	-323.807098	1130.920044	405.242157	16.685305	1148.132813	90.835388	-269.426514	882.881714	326.080322	94.651802	891.097046	239.109772	-92.279076	1004.418701	-353.410248	166.681625	908.714539	-396.732941	22.523272
192.328629	-155.337326	899.277405	292.590912	-18.205240	909.039246	218.300003	-186.168274	506.849243	322.181000	-1.980631	511.822113	270.640930	-156.999741	78.684059	458.433228	-94.676315	128.748886	131.670441	-262.118042	1411.740845	303.097870	17.204418	1415.597534	165.943542	-81.523071	1389.307251	178.208282	-59.003174	1691.430786	171.429825	-324.011383	1130.465942	406.992126	16.678936	1147.992065	91.297966	-269.408051	882.579590	328.781158	94.580345	890.644714	239.501144	-91.714844	1003.992188	-352.740631	167.395416	908.565002	-396.249878	23.191442
192.299545	-154.694748	899.095276	293.005829	-17.802147	908.448303	217.925598	-185.971695	506.761444	326.957916	-2.312508	511.065186	270.640594	-157.016281	78.689026	464.039734	-98.844833	129.491913	133.368103	-262.119019	1411.376343	304.588806	17.362478	1415.424438	167.417496	-81.412064	1389.160034	180.615082	-59.143925	1691.250244	172.568848	-324.105194	1129.909058	408.647430	16.644682	1147.820435	91.506668	-269.601990	882.305786	331.327942	94.595543	890.229492	239.963943	-91.092331	1003.618225	-352.173248	168.044037	908.409119	-395.793793	23.862131
192.085327	-154.162689	898.954163	293.342651	-17.466415	907.796753	217.600159	-185.811356	506.703430	331.467987	-2.864056	510.455292	270.683899	-157.117966	78.688889	468.993195	-103.021568	130.079941	135.076447	-262.093658	1410.907837	305.970093	17.629574	1415.310547	168.936813	-81.297073	1388.989990	183.021301	-59.334633	1691.081787	173.733307	-324.326935	1129.308960	410.359253	16.787539	1147.811035	91.683815	-269.784851	882.057312	333.807251	94.610359	889.817932	240.332199	-90.510071	1003.236755	-351.467377	168.723557	908.403442	-395.282471	24.518663
192.124908	-153.310135	898.796021	293.817200	-17.042049	907.248230	217.449860	-185.500183	506.604492	336.044800	-3.293763	509.913788	270.737335	-157.210266	78.682404	473.461975	-107.015167	130.447876	136.932632	-262.041077	1410.410400	307.342133	17.945570	1415.200195	170.475281	-81.189804	1388.848022	185.562988	-59.450439	1690.909668	174.911560	-324.410156	1128.691406	412.016876	16.928064	1147.739136	91.631943	-270.281464	881.864136	336.378510	94.590080	889.384888	240.836487	-89.777771	1002.893372	-350.866760	169.334061	908.289185	-394.835449	25.184752
192.136810	-152.487198	898.691650	294.307831	-16.599539	906.693054	216.996185	-185.249146	506.489624	340.985840	-4.106123	509.456970	270.733673	-157.287781	78.705803	477.660980	-110.999382	130.682144	138.881027	-261.987244	1410.014160	308.737610	18.379089	1415.074341	171.982254	-81.049980	1388.672607	188.018188	-59.594364	1690.731934	176.315613	-324.385712	1128.090942	413.670227	17.130087	1147.636230	91.793434	-270.302185	881.613098	338.896454	94.539925	889.003418	241.342117	-89.011047	1002.574829	-350.267151	169.958023	908.173401	-394.368164	25.814857
192.327744	-151.648605	898.495239	294.994751	-16.130484	906.132141	216.596375	-184.958542	506.444916	346.619110	-4.852285	509.108795	270.734161	-157.339981	78.737892	481.622009	-114.759132	130.737625	140.946945	-261.987854	1409.580566	310.078156	18.872784	1414.892578	173.517929	-80.837799	1388.474854	190.565887	-59.679214	1690.531494	177.639694	-324.363708	1127.416504	415.292633	17.470150	1147.556396	91.710579	-271.101349	881.336121	341.467346	94.556335	888.568787	241.937805	-88.213112	1002.205322	-349.628510	170.563934	908.082886	-393.889496	26.406246
192.296890	-150.892105	898.364014	295.622009	-15.696723	905.583862	216.272690	-184.635818	506.436279	352.497162	-5.721633	508.852844	270.734497	-157.630005	78.845871	485.054718	-118.426483	130.473038	143.051025	-261.936279	1409.111328	311.414154	19.442951	1414.802002	175.076721	-80.643677	1388.360962	193.051819	-59.761940	1690.352783	179.203827	-324.452301	1126.911621	416.980560	17.893476	1147.501953	92.329239	-270.183105	881.156921	344.091980	94.503716	888.098938	242.404938	-87.441437	1001.875854	-349.006927	171.147781	907.932922	-393.438202	27.058182
192.401703	-150.025635	898.251282	296.364227	-15.273315	905.105957	216.101395	-184.304474	506.369293	357.342224	-6.744747	508.584412	270.736084	-157.362717	78.780930	487.416077	-121.790512	129.768570	145.294083	-261.842438	1408.740967	312.817688	20.047031	1414.742432	176.685623	-80.394669	1388.272949	195.500580	-59.867439	1690.265869	180.694382	-324.458191	1126.305542	418.598297	18.361967	1147.410278	92.447601	-270.015045	881.095581	346.557404	94.524414	887.714233	242.971756	-86.643013	1001.588867	-348.453644	171.711227	907.774719	-393.052032	27.682133
192.568680	-149.205719	898.138428	297.226105	-14.873642	904.709045	216.025009	-183.892532	506.349670	361.648468	-7.963604	508.376495	270.764557	-157.557053	78.794304	489.137817	-124.952347	128.789001	147.602768	-261.733215	1408.419067	314.121338	20.740093	1414.752441	178.306763	-80.076622	1388.225220	197.998550	-59.918049	1690.200806	182.281830	-324.030457	1125.792358	420.214874	18.833323	1147.413208	92.283920	-270.353790	881.104065	349.001801	94.526237	887.344604	243.568481	-85.891586	1001.340698	-347.899170	172.310791	907.661499	-392.715363	28.380878
192.730591	-148.343842	898.091187	298.112610	-14.541486	904.355286	216.169189	-183.561020	506.334778	366.574036	-9.334933	508.274902	270.792419	-157.816788	78.801285	490.827667	-127.904861	127.810371	149.950684	-261.603638	1408.166382	315.421844	21.510513	1414.829102	179.935684	-79.742630	1388.245972	200.522781	-59.931034	1690.183105	183.937714	-323.818054	1125.297729	421.783386	19.405308	1147.493652	92.400482	-269.698822	881.318665	351.350525	94.581009	887.074463	244.157928	-85.125473	1001.147400	-347.332581	172.988632	907.649963	-392.503967	29.323057
192.979431	-147.413788	898.074402	299.102844	-14.224238	904.078308	216.320755	-183.108459	506.376099	372.314606	-11.009872	508.395874	270.763641	-157.919891	78.757996	492.300385	-130.473663	126.728729	152.378372	-261.466064	1407.923828	316.745239	22.324783	1414.969727	181.647476	-79.358116	1388.294556	203.065750	-59.897533	1690.172607	185.625473	-323.553284	1124.926025	423.377686	19.964874	1147.604492	92.645813	-269.256439	881.480530	353.614685	94.665527	886.884521	244.801071	-84.335625	1001.006775	-346.823822	173.556396	907.569397	-392.321625	30.155407
193.399673	-146.401443	898.041077	300.240112	-13.907364	903.782410	216.668808	-182.743713	506.466736	377.635834	-12.795403	508.530182	270.835907	-157.846680	78.748039	493.664856	-132.915924	125.623444	154.805115	-261.295929	1407.725830	317.987793	23.199196	1415.097656	183.317764	-78.967735	1388.382080	205.634201	-59.827499	1690.180420	187.457123	-323.161713	1124.656982	424.978180	20.674540	1147.774902	93.031700	-268.673279	881.715210	355.791687	94.743980	886.685608	245.563400	-83.471725	1000.848816	-346.235168	174.165802	907.467346	-391.964874	30.801847
193.773651	-145.321686	898.068604	301.469330	-13.584846	903.519775	216.997070	-182.281189	506.540405	382.630493	-14.742305	508.712189	270.986877	-157.764160	78.831436	494.260254	-135.172195	124.097687	157.401749	-261.035797	1407.652344	319.309540	24.151964	1415.283203	185.104858	-78.483635	1388.505493	208.236008	-59.708752	1690.180420	189.304047	-322.727478	1124.381958	426.525421	21.356003	1147.868774	93.319099	-268.239075	881.955688	357.907593	94.952049	886.558594	246.367554	-82.563782	1000.737915	-345.600800	174.782272	907.412048	-391.557220	31.491459
194.266800	-144.164795	898.094727	302.795258	-13.238092	903.314880	217.395828	-181.800186	506.559753	387.332520	-16.832823	508.982330	270.943726	-157.294525	78.692764	494.939850	-136.852036	122.662018	160.027557	-260.696411	1407.524170	320.654053	25.146704	1415.501953	186.958115	-77.945137	1388.632446	210.915482	-59.485798	1690.136108	191.173065	-322.196594	1124.163818	428.149231	22.158333	1148.105591	93.613525	-267.730652	882.313721	359.938843	95.076988	886.500854	247.263611	-81.635887	1000.653687	-345.077484	175.278671	907.293518	-391.193573	32.036282
194.831085	-142.896530	898.090942	304.300079	-12.904433	903.147583	217.981033	-181.484573	506.700806	391.533722	-18.976824	509.225647	271.300537	-157.554871	78.850861	494.986023	-138.221878	121.019905	162.731888	-260.324524	1407.438354	322.073883	26.145456	1415.789917	188.818253	-77.428123	1388.788696	213.458984	-59.356480	1690.190796	193.100174	-321.542023	1124.008667	429.810303	23.010557	1148.379883	93.981239	-267.281006	882.676025	361.956512	95.207001	886.492676	248.247330	-80.678452	1000.571960	-344.491974	175.853165	907.210938	-390.825287	32.651531
195.319733	-141.746292	898.253967	305.915466	-12.531295	903.081909	218.450729	-181.049957	506.824219	395.533813	-21.226648	509.472839	271.310120	-157.479645	78.735321	495.730499	-139.272873	119.812897	165.537064	-259.847198	1407.383789	323.527313	27.207863	1416.071777	190.808243	-76.796761	1388.961182	216.127792	-59.106892	1690.232788	195.039551	-320.741425	1123.777100	431.465271	23.914686	1148.707520	94.301613	-267.168610	883.168091	363.893005	95.352264	886.563416	249.332214	-79.773369	1000.624939	-343.896545	176.478104	907.181274	-390.404205	33.315868
195.905548	-140.453171	898.393982	307.672729	-12.252216	903.003967	218.809982	-180.662384	506.891632	398.898773	-23.603796	509.787292	271.221741	-157.474915	78.574409	495.847626	-140.202438	118.329216	168.308807	-259.352173	1407.350708	325.055115	28.225855	1416.428833	192.823273	-76.176620	1389.128296	218.883499	-58.763023	1690.233154	196.962708	-320.085510	1123.605469	433.213104	24.903172	1149.085938	94.694206	-266.650818	883.630432	365.756958	95.488197	886.649292	250.504608	-78.827324	1000.660095	-343.392822	176.861816	907.092834	-390.037537	33.828606
196.818741	-139.136230	898.510132	309.680542	-11.955973	902.960938	219.235779	-180.202560	506.970642	401.936432	-25.934414	510.068268	271.278717	-157.543213	78.539597	495.946289	-140.954514	116.940636	171.104004	-258.758972	1407.309814	326.637146	29.289124	1416.849854	194.880310	-75.428131	1389.282471	221.512939	-58.461411	1690.299683	198.937027	-319.244385	1123.505981	434.913483	25.911554	1149.442749	95.146446	-266.089417	884.032349	367.604218	95.693451	886.835205	251.931992	-77.875145	1000.699707	-342.792267	177.402267	907.095642	-389.620667	34.398785
197.692383	-137.731049	898.595520	311.777557	-11.614508	902.875916	219.481659	-179.640167	507.006256	404.418823	-28.025852	510.183044	271.317383	-157.601593	78.558617	495.866394	-141.475815	115.545540	173.858521	-258.122864	1407.259033	328.293335	30.415451	1417.237915	197.022781	-74.705109	1389.415649	224.288086	-58.044167	1690.348633	200.906174	-318.513916	1123.417114	436.693359	27.071293	1149.864136	95.775337	-265.676575	884.396973	369.383881	95.934326	887.044678	253.399445	-76.857597	1000.702942	-342.158508	178.028915	907.117249	-389.164154	35.020187
198.935364	-136.318604	898.700562	314.088593	-11.396463	902.765686	219.733292	-179.225632	507.071442	406.823273	-29.872898	510.290253	271.418457	-157.765488	78.571854	495.768341	-141.790451	114.153053	176.515335	-257.309387	1407.178955	329.922668	31.617132	1417.636353	199.128204	-73.783867	1389.498535	227.080658	-57.523911	1690.320801	202.928146	-317.575012	1123.313354	438.521149	28.213491	1150.228760	96.297974	-265.177795	884.784363	371.121368	96.274551	887.253784	255.117920	-75.825668	1000.703979	-341.651031	178.443542	907.029846	-388.773376	35.493824
200.082291	-134.901428	898.781372	316.450745	-11.091998	902.603333	219.991104	-178.644882	507.097565	408.364655	-31.313734	510.123322	271.543640	-158.011322	78.605278	495.214966	-141.770203	112.649635	179.112915	-256.380280	1407.002563	331.625580	32.894100	1418.025635	201.251221	-72.789764	1389.518433	229.907455	-56.999313	1690.269043	204.801254	-316.776306	1123.137573	440.313202	29.307844	1150.537231	96.753540	-264.406860	885.263184	372.651154	96.746399	887.553833	256.940979	-74.837036	1000.666626	-341.078796	178.909485	906.931946	-388.387512	36.024368
201.218826	-133.420334	898.852478	318.789795	-10.824091	902.462097	220.158722	-177.928116	507.122498	410.465332	-32.814835	510.070892	271.658356	-158.134094	78.628998	495.131195	-141.796616	111.298935	181.729950	-255.219238	1406.849487	333.452057	34.310612	1418.399902	203.503372	-71.607109	1389.475342	232.782532	-56.372669	1690.208374	206.757446	-315.903717	1122.928711	442.249817	30.446579	1150.955078	97.436211	-263.739380	885.568359	374.213928	97.190582	887.828064	258.744476	-73.857666	1000.634277	-340.466583	179.461685	906.961914	-387.919708	36.564369
202.303436	-132.041092	898.968994	321.190765	-10.598725	902.261353	220.522324	-177.541626	507.160217	411.981964	-33.914593	509.886902	271.841339	-158.368896	78.622131	494.751373	-141.513062	109.730438	184.286942	-253.990814	1406.590820	335.361206	35.653931	1418.774048	205.757370	-70.438599	1389.423950	235.673935	-55.722336	1690.125854	208.686539	-314.878357	1122.593384	444.202667	31.492620	1151.294434	98.071907	-263.409760	885.756714	375.665070	97.746773	888.283752	260.630280	-72.937111	1000.595886	-339.933777	179.969955	906.942322	-387.513184	37.104023
203.640594	-130.610733	899.020813	323.661041	-10.310353	902.028015	220.734619	-176.865356	507.140839	413.683350	-34.916531	509.847260	271.927032	-158.406082	78.600677	494.621246	-141.162491	108.241341	186.762634	-252.699615	1406.318604	337.403900	36.987545	1419.091309	207.983994	-69.194954	1389.348511	238.553864	-55.059116	1690.002686	210.624664	-313.924957	1122.303955	446.265656	32.583107	1151.604736	98.888260	-262.549896	885.974182	377.173828	98.370659	888.682617	262.703522	-72.014786	1000.507874	-339.430908	180.347443	906.887817	-387.160767	37.622257
205.096710	-129.023117	898.991638	325.982483	-9.697177	901.745789	220.970566	-176.080048	507.104889	415.259247	-35.776276	509.547150	272.010803	-158.427704	78.619675	494.360138	-141.005264	106.714333	189.070389	-251.368408	1405.957275	339.487732	38.244205	1419.382935	210.366592	-67.834801	1389.160034	241.433487	-54.285458	1689.877075	212.555984	-312.720642	1122.032471	448.428284	33.615982	1151.812256	99.542465	-261.957672	886.177124	378.486633	99.061058	889.041809	264.777191	-70.895477	1000.354004	-338.820831	180.877411	906.847656	-386.752533	38.230350
206.577316	-127.566391	899.030334	328.467316	-9.461808	901.419434	221.362167	-175.383911	507.129425	416.513916	-36.399811	509.084320	272.108643	-158.433563	78.616409	493.686920	-140.961502	105.374008	191.402054	-249.880081	1405.627930	341.808685	39.577736	1419.593994	212.772842	-66.452576	1389.008301	244.426239	-53.405907	1689.632446	214.393555	-311.765472	1121.711670	450.634888	34.642883	1152.028809	100.666336	-261.138062	886.264404	379.842041	99.811790	889.438354	267.003082	-70.000854	1000.212463	-338.192352	181.390533	906.852966	-386.314484	38.785538
208.116486	-126.193764	899.032410	331.000061	-9.264436	901.020569	221.837479	-174.673599	507.203766	417.727112	-37.022308	508.499573	272.212311	-158.448135	78.642487	493.289063	-141.231155	104.535538	193.629654	-248.370514	1405.302612	344.177582	40.839043	1419.765259	215.223785	-64.909622	1388.753174	247.291718	-52.539066	1689.387695	216.127747	-310.825653	1121.469238	452.951080	35.633606	1152.095093	101.646751	-260.591309	886.337280	381.176788	100.671562	889.819092	269.296387	-69.154060	1000.015991	-337.609253	181.824997	906.774841	-385.948578	39.254131
209.716522	-124.692398	899.030151	333.443542	-8.828712	900.622375	222.300964	-173.851181	507.157318	419.079437	-37.342312	508.037354	272.239960	-158.370529	78.645599	493.202881	-141.844376	103.726234	195.920502	-246.607605	1405.050415	346.822052	42.174477	1419.935913	217.763992	-63.337337	1388.511230	250.221863	-51.608139	1689.144775	217.951767	-309.837982	1121.287354	455.378235	36.627007	1152.107666	103.046471	-259.751465	886.338318	382.386749	101.572479	890.171753	271.612030	-68.168793	999.816345	-337.107574	182.225372	906.743774	-385.587463	39.743019
211.364548	-123.173882	899.020020	335.894257	-8.335713	900.274719	222.848816	-173.259247	507.155396	419.818085	-37.947250	507.575165	272.323700	-158.318695	78.638817	492.918335	-142.225174	102.779785	198.154251	-244.929321	1404.723267	349.524445	43.429150	1420.041870	220.355637	-61.741074	1388.305908	253.178345	-50.654755	1688.877441	219.672440	-308.641998	1121.013184	457.944458	37.522053	1152.114258	104.271019	-259.381317	886.279236	383.726196	102.445694	890.590088	273.939850	-67.183907	999.636658	-336.502380	182.679611	906.729797	-385.156097	40.195477
213.051208	-121.739670	899.056274	338.372955	-7.777391	900.028503	223.633865	-172.422226	507.177307	420.642609	-38.617077	507.211182	272.364258	-158.282410	78.583572	492.797668	-142.464294	101.980606	200.343689	-243.191132	1404.376465	352.442261	44.755512	1420.181885	223.066940	-60.089111	1388.104004	256.105743	-49.591850	1688.674927	221.394791	-307.370117	1120.800049	460.530212	38.346252	1152.055176	105.646469	-258.825592	886.252258	385.019257	103.397530	891.050354	276.300476	-66.258553	999.529419	-335.852936	183.173691	906.738647	-384.738495	40.725433
214.769302	-120.598885	899.017700	340.977142	-7.762012	899.424255	224.372925	-171.961700	507.219330	421.610352	-39.627151	506.845306	272.509460	-158.328873	78.558220	492.914185	-142.647232	101.112015	202.513794	-241.420120	1404.111328	355.504517	46.006634	1420.319092	225.808121	-58.424057	1387.941162	259.070160	-48.470665	1688.492920	223.144928	-305.986450	1120.554688	463.273010	39.128960	1151.931152	107.136391	-258.450165	886.175415	386.262146	104.393829	891.623169	278.766022	-65.539284	999.207764	-335.328644	183.449768	906.690308	-384.330139	41.162498
216.671753	-119.355705	899.067688	343.690735	-7.469445	899.115112	225.310593	-171.196701	507.201569	422.851868	-40.597813	506.609314	272.588165	-158.278839	78.497772	493.301788	-142.880600	100.296410	204.621887	-239.668686	1403.862183	358.809814	47.092892	1420.509644	228.662262	-56.722984	1387.827637	262.029846	-47.399097	1688.261475	224.941269	-304.590637	1120.411255	466.221466	39.780327	1151.804688	108.813034	-257.794952	886.072266	387.643402	105.312881	892.111023	281.315338	-64.742432	999.076111	-334.810913	183.785156	906.586304	-383.960602	41.496510
218.672333	-118.062729	899.094055	346.321503	-7.236990	898.766052	226.181473	-170.580933	507.294800	424.054352	-41.534569	506.385254	272.646240	-158.208191	78.460075	493.691833	-143.052902	99.529755	206.694885	-237.858719	1403.681396	362.037567	48.400928	1420.558350	231.571976	-55.005981	1387.728027	265.029297	-45.992165	1688.241455	226.698563	-302.961670	1120.322876	469.169495	40.350136	1151.735596	110.297997	-257.475220	886.061096	388.933899	106.306458	892.764648	283.842377	-63.903629	998.913147	-334.195251	184.191284	906.552185	-383.531769	41.911240
220.392944	-116.864403	899.256775	348.880127	-6.864944	898.514526	227.028534	-170.000748	507.325714	425.294617	-42.439991	506.128113	272.774475	-158.182144	78.425186	493.842896	-143.039841	98.688309	208.703568	-236.081680	1403.593506	365.605896	49.227417	1420.848389	234.588577	-53.274639	1387.699097	268.025574	-44.631424	1688.198242	228.511688	-301.324677	1120.315308	472.340332	40.780487	1151.662598	111.943268	-256.789795	886.075867	390.200623	107.306419	893.512939	286.237885	-63.060543	998.865662	-333.606995	184.654205	906.512207	-383.149048	42.343796
222.691101	-115.343582	899.320129	351.391968	-5.954695	898.607849	228.069763	-169.277420	507.317230	426.592560	-43.269051	505.897247	272.863007	-158.134842	78.434952	494.400116	-143.252945	98.228264	210.640228	-234.259598	1403.510498	369.210510	50.173603	1421.068726	237.669235	-51.523304	1387.726318	271.033386	-43.237755	1688.174194	230.314331	-299.659576	1120.421753	475.550140	41.119949	1151.644409	113.659424	-256.041626	886.146851	391.683746	108.175919	894.324524	288.722076	-61.975388	998.941040	-333.149109	184.982147	906.441895	-382.818878	42.742764
224.742310	-114.412186	899.484924	354.204102	-5.871882	898.359314	229.106979	-168.747192	507.378357	428.376373	-43.807796	505.805450	272.945068	-158.104965	78.391449	494.833008	-143.330124	97.782654	212.623428	-232.328705	1403.560425	372.915222	51.113007	1421.362061	240.798050	-49.754017	1387.836060	273.991364	-41.822197	1688.247803	232.099228	-298.053833	1120.612427	478.848511	41.324795	1151.711914	115.590622	-255.252182	886.240662	393.062531	109.067749	895.249084	291.340424	-61.332401	998.897583	-332.665161	185.214920	906.350159	-382.431641	43.091576
226.878021	-113.300369	899.646851	356.815979	-5.443740	898.358887	229.897980	-167.723663	507.372253	430.362335	-44.241562	505.912659	272.894592	-157.884918	78.379715	495.297272	-143.378525	97.492020	214.544876	-230.375519	1403.687134	376.760559	51.986107	1421.676147	243.960419	-47.972824	1388.004028	277.035187	-40.245380	1688.400635	233.898178	-296.415436	1120.913696	482.272675	41.442226	1151.822144	117.784302	-254.088211	886.350952	394.575378	109.933296	896.315979	293.811035	-60.544323	998.976685	-332.171356	185.556473	906.305603	-382.057922	43.552704
228.733322	-112.100258	899.873413	359.307007	-5.049824	898.452271	231.128891	-167.260452	507.514069	432.539001	-44.604645	506.159668	273.020966	-157.930374	78.299934	495.682922	-143.381897	97.292564	216.440704	-228.369217	1403.855835	380.607574	52.839317	1422.006348	247.145432	-46.164284	1388.218872	280.110901	-38.649231	1688.498901	235.618073	-294.630676	1121.245605	485.685364	41.465054	1151.912476	119.744339	-253.544495	886.489136	396.246887	110.817734	897.369568	296.058441	-59.734089	999.135376	-331.630768	185.993286	906.362976	-381.693481	43.978474
231.265656	-110.996765	900.010010	362.059021	-4.340672	898.639160	232.285568	-166.806702	507.467346	434.877045	-44.893955	506.450134	273.104218	-157.908310	78.246292	495.930176	-143.265137	97.070541	218.308975	-226.296768	1404.129150	384.497833	53.671047	1422.317017	250.347443	-44.312405	1388.480835	283.195374	-36.878616	1688.702637	237.367569	-292.832336	1121.640259	489.234283	41.465675	1152.047485	121.951859	-252.591125	886.649719	397.967072	111.736725	898.482422	298.677429	-58.854851	999.297241	-331.119537	186.353012	906.290161	-381.351929	44.386818
233.427444	-109.912720	900.257385	364.622803	-3.739311	898.874146	233.514282	-166.203079	507.564911	437.437225	-45.052952	506.762939	273.193024	-157.883423	78.162430	496.222534	-143.155701	96.843491	220.099457	-224.179352	1404.432617	388.506042	54.550694	1422.637695	253.580627	-42.454536	1388.775391	286.225281	-35.158680	1688.835205	239.156174	-291.085358	1122.224487	492.796082	41.392727	1152.183472	124.335274	-251.573700	886.835571	399.877655	112.622955	899.531494	301.049011	-58.024399	999.538086	-331.646454	185.891129	905.642578	-381.504639	44.429581
235.787048	-108.767441	900.383423	367.323273	-3.212615	899.072388	234.633041	-165.655182	507.583282	440.072632	-45.329971	507.128204	273.241760	-157.856461	78.098755	496.601929	-143.042587	96.644157	221.897171	-222.000549	1404.899658	392.494659	55.373032	1422.921997	256.826080	-40.567566	1389.148438	289.383392	-33.330914	1689.003174	240.895966	-289.304504	1122.855713	496.366180	41.241089	1152.267822	126.739723	-250.546661	887.092834	401.845093	113.532516	900.661682	303.507721	-57.181454	999.701721	-331.154572	186.137741	905.518127	-381.147400	44.797302
238.314514	-107.669266	900.554993	370.128845	-2.541018	899.375854	235.916855	-165.115646	507.665833	442.952209	-45.552364	507.640289	273.350220	-157.838684	78.011772	497.176086	-142.977631	96.482780	223.666489	-219.797943	1405.345215	396.537292	56.173317	1423.186768	260.078796	-38.711319	1389.516235	292.526337	-31.449463	1689.207031	242.733017	-287.376892	1123.597778	500.081085	41.059032	1152.447510	129.293396	-249.428879	887.366516	403.984924	114.408569	901.691284	306.080414	-56.314342	999.940857	-330.500549	186.466034	905.474182	-380.762878	45.164978
240.797241	-106.550369	900.721558	372.950653	-1.969603	899.608398	237.001495	-164.121155	507.631104	445.289124	-45.989826	507.789398	273.364136	-157.694397	77.952156	497.707306	-142.920441	96.235222	225.390701	-217.607819	1405.888794	400.561523	56.933449	1423.419922	263.356628	-36.857853	1389.886353	295.807617	-29.544109	1689.334595	244.507202	-285.721466	1124.451782	503.788727	40.883553	1152.527588	131.957047	-248.378204	887.639771	406.229492	115.283882	902.741638	308.656189	-55.447964	1000.142029	-329.962769	186.731125	905.458496	-380.386414	45.451782
243.085190	-105.419052	900.920715	375.717133	-1.416231	899.869385	238.533920	-163.878357	507.796753	447.674652	-46.316181	508.006714	273.557678	-157.853195	77.913582	498.255524	-142.901596	96.034691	227.048386	-215.311966	1406.439941	404.633850	57.640648	1423.621094	266.582214	-34.945293	1390.266724	299.106873	-27.512812	1689.553955	246.257370	-284.093048	1125.255981	507.538055	40.729362	1152.633667	134.448074	-246.895264	888.103943	408.557037	116.115082	903.771362	311.128174	-54.609413	1000.373047	-329.420746	187.028427	905.447510	-379.993896	45.846210
244.907593	-104.270187	901.232056	378.411377	-0.876465	900.066895	239.636200	-163.348938	507.896759	449.792847	-46.643559	508.149414	273.607819	-157.903900	77.854698	498.659027	-142.869553	95.847816	228.684158	-212.935287	1407.004517	408.690033	58.375504	1423.751343	269.846100	-33.008316	1390.617065	302.356049	-25.500698	1689.743286	247.946915	-282.463135	1126.116699	511.301605	40.556870	1152.632568	136.967789	-245.536438	888.493774	410.997314	116.945145	904.700439	313.412231	-53.709854	1000.627625	-328.843323	187.250809	905.426819	-379.517700	46.115044
247.463821	-103.059059	901.299438	381.384918	-0.225763	900.198730	241.095490	-162.607803	508.010193	451.683014	-47.076649	508.230164	273.656555	-157.879807	77.775810	499.082062	-142.909439	95.587387	230.270874	-210.578583	1407.567627	412.714050	59.101788	1423.833008	273.042725	-31.113401	1390.912720	305.666260	-23.488670	1689.841431	249.676941	-280.796356	1126.922485	515.078003	40.375732	1152.599365	139.463516	-244.171616	888.881958	413.549377	117.807991	905.520325	316.114990	-52.773991	1000.728394	-328.333405	187.487869	905.365662	-379.096436	46.363701
250.412308	-101.840988	901.268433	384.518158	0.330843	900.271973	242.336838	-162.123260	507.904572	453.630890	-47.524952	508.325500	273.734283	-157.987183	77.705162	499.490021	-142.978653	95.334190	231.814087	-208.166168	1408.071167	416.734344	59.819416	1423.755859	276.246429	-29.145519	1391.138794	308.992218	-21.440840	1689.842773	251.376877	-279.147980	1127.734497	518.912048	40.189487	1152.461914	141.910782	-242.690826	889.285645	416.252930	118.574852	906.242554	319.052155	-51.862881	1000.751465	-327.812805	187.722137	905.256836	-378.717072	46.525383
252.817291	-100.715721	901.317993	387.532867	0.876902	900.237671	243.693939	-161.279480	508.008392	455.752594	-47.807919	508.512085	273.835602	-158.010391	77.586403	499.814667	-143.091537	95.086502	233.392319	-205.695953	1408.512573	420.796021	60.654831	1423.662964	279.460266	-27.150005	1391.318359	312.413696	-19.378492	1689.821533	253.055832	-277.539276	1128.458862	522.727783	39.986790	1152.276489	144.272308	-241.281998	889.619751	419.038788	119.382317	906.825378	321.750336	-50.945072	1000.760193	-327.215088	187.998428	905.163696	-378.271423	46.853146
254.952515	-99.370567	901.383057	390.388458	1.475534	900.164001	244.822403	-160.783279	508.051422	457.495178	-48.187019	508.527832	273.910156	-157.983261	77.489395	500.016052	-143.114487	94.784073	234.943146	-203.263062	1408.912231	424.813324	61.451988	1423.512085	282.682281	-25.206442	1391.418945	315.869110	-17.283371	1689.746582	254.731796	-275.897766	1129.117554	526.541687	39.759529	1152.032715	146.599640	-239.636856	889.935547	421.969879	120.148506	907.358643	324.281708	-49.902714	1000.755981	-326.661804	188.258270	905.101257	-377.854553	47.160175
257.473145	-98.306274	901.415649	393.473816	2.095574	900.123291	246.233475	-159.972137	508.136292	459.191376	-48.647453	508.522614	274.012054	-157.974243	77.395538	500.202637	-143.108658	94.463089	236.477585	-200.709763	1409.300293	428.801392	62.321957	1423.292236	285.899963	-23.175547	1391.489746	319.341370	-15.210640	1689.637451	256.454590	-274.257141	1129.814209	530.337219	39.378700	1151.763794	148.997208	-237.453857	890.247803	425.040070	120.756943	907.774658	327.110931	-49.036465	1000.751709	-326.088898	188.465836	905.042236	-377.427216	47.422569
[truncated: 120 more rows]
[truncated: 40 more columns]
