# Supplementary material for: A dyadic stimulus set of audiovisual affective displays for the study of multisensory, emotional, social interactions
Source: Behav Res Methods. 2015 Nov 5;48(4):1285–95. doi: 10.3758/s13428-015-0654-4 (PMC5101291; doi:10.3758/s13428-015-0654-4)
Supplement: Supplementary file 1 — (ZIP 270 MB) [file 13428_2015_654_MOESM1_ESM.zip › supplementary_material_2_stimuli_set_files/D/D04.txt]

344.542297	-139.679886	902.607666	425.403137	8.038332	915.050354	406.767548	-162.746002	505.862701	398.693420	37.102680	520.704529	491.556732	-141.525162	81.043045	476.068817	17.583462	104.913612	357.308685	-266.233978	1419.379761	467.572968	37.191669	1421.521362	337.921448	-77.715134	1404.734253	378.281494	-125.909317	1716.159668	378.819824	-305.348877	1133.588623	535.423523	63.897575	1144.626587	256.523804	-264.104004	900.842773	420.188293	129.980942	897.866516	385.493347	-74.497139	1008.450500	-537.459290	36.242023	915.113708	-487.474182	-107.010818
344.726898	-139.795639	902.536072	425.997375	7.661824	914.601685	406.947418	-162.768799	505.963776	398.536346	37.443127	520.503418	491.637665	-141.640244	81.049088	476.230835	17.613430	104.918678	357.265381	-265.832153	1419.202148	467.612396	37.578907	1421.616455	338.085663	-77.410522	1404.463745	378.196838	-125.729225	1716.083984	378.735474	-304.833862	1133.397339	535.872314	64.174187	1144.825439	256.282379	-263.299133	900.787842	421.500092	130.304642	897.561096	385.892609	-74.512360	1008.210205	-537.244568	36.586544	915.080688	-487.347534	-106.800888
344.781921	-139.146469	902.580383	425.788910	8.495107	914.876648	406.989136	-162.695953	506.015320	398.170868	37.809303	520.502380	491.689514	-141.728668	81.099670	476.543091	17.606485	104.965057	357.303406	-265.429779	1419.111206	467.656342	37.988533	1421.700928	338.066589	-76.838295	1404.539307	378.085693	-125.507385	1715.992188	378.674774	-304.126617	1133.287231	536.258484	64.483536	1144.968384	256.038391	-262.590607	900.730835	422.447021	130.682831	897.648743	385.874268	-73.946060	1008.354492	-537.118713	36.997437	915.044495	-487.551056	-106.393822
344.970398	-139.239624	902.515076	426.400177	8.263104	914.435669	407.125061	-162.712051	506.158112	398.154327	38.271255	520.319397	491.755341	-141.753342	81.115532	477.094208	17.595446	105.108337	357.288605	-264.946808	1419.027954	467.663635	38.463554	1421.761230	338.219421	-76.447502	1404.263062	377.987488	-125.250778	1715.904663	378.553772	-303.592010	1133.092285	536.773987	64.880722	1145.208618	255.848618	-261.745728	900.645691	423.700012	130.985779	897.311829	386.304504	-73.883057	1008.120483	-536.947693	37.430164	915.026733	-487.588898	-106.093575
345.352844	-138.992294	902.523926	426.689911	8.476723	914.321106	407.409637	-162.583069	506.333160	398.052612	38.675705	520.170288	491.816742	-141.831345	81.114960	477.839478	17.580738	105.347931	357.331360	-264.471497	1418.898682	467.684601	38.945614	1421.836792	338.186859	-75.862007	1404.350098	377.878479	-124.968277	1715.828125	378.489075	-302.932220	1132.930664	537.164124	65.327003	1145.378174	255.627228	-260.896606	900.575012	424.552185	131.352234	897.385803	386.715851	-73.612442	1008.070496	-536.771423	37.923264	915.034424	-487.679260	-105.693359
345.146240	-138.646774	902.689026	426.323425	9.036348	914.537048	407.247101	-162.384720	506.368866	397.636719	39.058514	520.146057	491.781677	-141.839142	81.129417	478.532654	17.456657	105.524834	357.306946	-263.995514	1418.770264	467.715637	39.480305	1421.886353	338.246460	-75.362755	1404.245728	377.765839	-124.652184	1715.751221	378.406433	-302.469940	1132.774536	537.562683	65.725876	1145.523438	255.497543	-260.018372	900.512573	425.873383	131.695435	897.064758	386.597595	-73.272942	1008.250122	-536.666870	38.087093	914.948853	-487.780182	-105.459969
345.332977	-138.660217	902.662109	426.836365	8.931200	914.151672	407.357727	-162.242615	506.519867	397.651398	39.663643	520.018311	491.789978	-141.836578	81.131424	479.591705	17.297577	105.895866	357.301239	-263.498505	1418.620850	467.733582	40.025131	1421.968628	338.330261	-74.854721	1404.163940	377.686584	-124.249527	1715.713989	378.342102	-301.808929	1132.613403	538.017578	66.214836	1145.664551	255.318924	-259.148041	900.470276	426.721649	132.114227	897.169739	387.016205	-73.136620	1008.059814	-536.530029	38.400612	914.935852	-487.849701	-105.215172
345.389954	-138.066284	902.744629	426.612030	9.537854	914.368652	407.341492	-161.973694	506.540466	397.372314	40.194569	520.023010	491.796661	-141.833313	81.144821	480.682556	17.086542	106.167892	357.322693	-262.988861	1418.542725	467.780334	40.566723	1422.035645	338.439972	-74.311859	1404.118286	377.564026	-123.960129	1715.657837	378.218231	-301.280914	1132.472046	538.536743	66.738998	1145.830078	255.203964	-258.215118	900.458862	428.078522	132.495285	896.922974	387.067474	-72.697708	1008.194702	-536.382935	38.778645	914.927307	-487.942108	-104.949989
345.415466	-137.597672	902.706970	426.712128	9.921050	914.331421	407.509857	-161.667297	506.562836	397.437561	40.704506	519.958679	491.782837	-141.761581	81.125755	482.020142	16.814405	106.564919	357.340210	-262.403290	1418.506348	467.806976	41.143929	1422.116333	338.550903	-73.749847	1404.087646	377.463104	-123.475952	1715.643555	378.225769	-300.421570	1132.393188	538.940491	67.216995	1145.997803	255.105179	-257.259155	900.415649	429.054077	132.897110	896.806824	387.184143	-72.306931	1008.153687	-536.252136	39.155602	914.899353	-488.039734	-104.732452
345.470306	-137.274384	902.739868	426.798157	10.306795	914.292542	407.733917	-161.332642	506.579681	397.583435	41.348537	519.917175	491.746155	-141.693604	81.084572	483.373138	16.464453	107.049011	357.376312	-261.855957	1418.511719	467.818848	41.767242	1422.180542	338.619843	-73.182396	1404.048462	377.326385	-123.118912	1715.574707	378.183197	-299.823273	1132.333862	539.328674	67.726974	1146.138794	255.051819	-256.274170	900.452454	429.792755	133.299072	896.866943	387.341827	-71.948616	1008.150024	-536.139160	39.486481	914.863220	-488.163635	-104.481888
345.576355	-136.921402	902.739685	427.058533	10.850364	914.301270	408.024658	-161.213150	506.623688	398.343475	41.997028	519.891418	491.774017	-141.588242	81.070137	485.233704	16.133478	107.584778	357.403564	-261.253021	1418.468628	467.861359	42.360565	1422.235962	338.706665	-72.589424	1403.989624	377.226440	-122.550385	1715.570068	378.185791	-299.101318	1132.310913	539.847290	68.253197	1146.300659	255.010056	-255.247574	900.474426	430.678986	133.631409	896.762634	387.577301	-71.525307	1008.151489	-536.076599	39.746433	914.803345	-488.334595	-104.292091
345.273560	-136.910461	902.864014	426.936615	10.960932	914.174744	408.193298	-161.166016	506.735199	398.446747	42.436859	519.807861	491.793213	-141.542953	81.083450	486.869629	15.773365	108.074104	357.424255	-260.685303	1418.437378	467.935486	42.990555	1422.302002	338.784302	-71.989967	1403.959106	377.089935	-122.137764	1715.511841	378.116669	-298.439392	1132.302856	540.356201	68.822937	1146.449463	255.000671	-254.249680	900.546875	431.746368	134.034103	896.531799	387.482361	-71.356758	1008.157959	-535.969299	40.080547	914.749268	-488.501282	-104.010078
345.382507	-136.468048	902.871521	427.073639	11.461142	914.172668	408.646301	-161.170593	506.847321	398.623627	42.942360	519.799988	491.789063	-141.484802	81.025215	488.440460	15.451278	108.507393	357.466400	-260.057556	1418.511230	467.961151	43.586807	1422.338989	338.906830	-71.381256	1403.916260	376.971832	-121.578995	1715.491821	378.152954	-297.568359	1132.335938	540.707397	69.328896	1146.537598	254.995148	-253.190872	900.615906	432.321075	134.497574	896.661560	387.597656	-70.871811	1008.161926	-535.834839	40.383755	914.710571	-488.402679	-103.960670
345.459808	-136.088043	902.885864	427.176453	11.978500	914.143127	409.269867	-161.027924	507.009918	398.822113	43.402431	519.798645	491.816406	-141.479645	80.975540	490.433167	15.266157	109.188560	357.529388	-259.418396	1418.533203	468.002045	44.242775	1422.402466	338.994476	-70.752045	1403.911255	376.856232	-120.962456	1715.491699	378.164917	-296.963379	1132.379639	541.168274	69.902458	1146.693604	255.054779	-252.177094	900.667725	433.128784	134.814835	896.572327	387.679718	-70.381935	1008.157898	-535.754517	40.732552	914.694519	-488.584076	-103.722496
345.587097	-135.686050	902.947510	427.375061	12.619524	914.179810	409.737610	-160.899796	507.096405	399.077911	43.831581	519.834595	491.781097	-141.394470	80.901443	492.312225	15.077040	109.765129	357.642731	-258.765289	1418.649292	468.017487	44.967316	1422.477417	339.090485	-70.138443	1403.922363	376.763123	-120.342506	1715.494141	378.164276	-296.244873	1132.444214	541.657166	70.454475	1146.827271	255.127579	-251.123764	900.805969	434.111389	135.226974	896.331116	387.807526	-69.811874	1008.211548	-535.732239	41.086128	914.687500	-488.820190	-103.514572
345.768524	-135.222672	903.008057	427.449219	13.114361	914.148743	410.138092	-160.733093	507.200317	399.212830	44.226803	519.847839	491.788574	-141.333725	80.870445	494.284698	15.020799	110.397514	357.738892	-258.130676	1418.698975	468.089966	45.655197	1422.553589	339.159119	-69.473450	1403.949707	376.660950	-119.673515	1715.510986	378.249084	-295.372192	1132.568115	542.032410	70.957268	1146.920044	255.189301	-250.076065	900.958679	434.794525	135.748947	896.327942	387.876343	-69.236671	1008.235046	-535.662537	41.407356	914.664185	-489.033966	-103.298721
346.704865	-134.371628	902.910583	427.840271	13.743268	914.166138	410.327484	-160.812164	507.140869	399.586395	44.665386	519.852539	491.784485	-141.325851	80.873238	496.437531	15.079764	110.931419	357.842987	-257.399567	1418.814697	468.159363	46.383770	1422.609375	339.281433	-68.765984	1403.999146	376.590302	-118.820641	1715.574219	378.379730	-294.467438	1132.671265	542.427490	71.537926	1147.063721	255.300629	-248.976334	901.071167	435.267548	136.115051	896.428650	388.365356	-68.486107	1008.197937	-535.610901	41.664803	914.615295	-489.277863	-103.076073
346.898682	-133.832153	903.022888	427.999176	14.568116	914.273499	410.628113	-160.725037	507.237793	399.783112	45.147209	519.895935	491.785126	-141.257477	80.865479	498.513947	15.157529	111.562050	357.951935	-256.637024	1418.875854	468.189240	47.135326	1422.642578	339.481049	-68.155556	1403.835083	376.476776	-118.174789	1715.542480	378.494293	-293.674866	1132.748291	542.848267	72.127556	1147.178955	255.401276	-247.881592	901.215149	436.096466	136.625381	896.225403	388.475372	-67.748833	1008.312988	-535.567139	41.969994	914.570251	-489.535217	-102.843910
346.315033	-133.732300	903.307251	427.775208	15.120410	914.311096	410.942291	-160.510132	507.434235	399.814026	45.571022	519.853149	491.753113	-141.172211	80.818367	500.493835	15.308259	112.030144	358.072540	-255.938354	1418.934570	468.254852	47.947693	1422.676880	339.468964	-67.326744	1404.047363	376.403748	-117.408104	1715.558716	378.648041	-292.761749	1132.828369	543.197449	72.660866	1147.244629	255.528122	-246.859833	901.341309	436.661713	137.043121	896.151672	388.127167	-67.266640	1008.485962	-535.539856	42.308319	914.521851	-489.819458	-102.614044
346.466278	-133.204361	903.406189	427.824066	15.877982	914.396667	411.451263	-160.171387	507.536804	400.127655	46.019512	519.836487	491.780273	-141.071732	80.797852	502.694061	15.583895	112.573990	358.247101	-255.148468	1419.055786	468.259003	48.822506	1422.748169	339.552734	-66.525703	1404.066895	376.331909	-116.443069	1715.599854	378.802917	-292.071808	1132.875488	543.512573	73.248466	1147.323853	255.700058	-245.713135	901.458191	436.979462	137.527664	896.275635	388.167480	-66.569740	1008.583130	-535.528625	42.653938	914.467957	-490.147949	-102.392319
347.128082	-132.346466	903.307190	427.977203	16.648350	914.368164	411.782501	-159.873260	507.554474	400.556366	46.519199	519.763123	491.798218	-141.059341	80.801025	504.864014	15.980720	113.069565	358.335846	-254.362183	1419.010376	468.246948	49.656235	1422.765137	339.659973	-65.719765	1404.102295	376.226471	-115.683472	1715.540039	379.014526	-291.122589	1132.942139	543.826233	73.900368	1147.364502	255.818054	-244.643158	901.544128	437.682831	138.065903	896.009766	388.414276	-65.717056	1008.523926	-535.475708	42.924358	914.406372	-490.443420	-102.173004
346.801819	-131.989151	903.577698	427.689575	17.574114	914.549255	411.845886	-159.472122	507.671753	400.866608	46.970051	519.762390	491.753021	-140.916428	80.766983	506.963593	16.344511	113.461189	358.473877	-253.571930	1419.094727	468.282379	50.565399	1422.765625	339.759918	-64.890083	1404.084717	376.161926	-114.806419	1715.520386	379.245514	-290.212189	1132.981079	544.051208	74.513588	1147.421387	256.026672	-243.553879	901.616028	438.113739	138.653488	895.984558	388.181396	-65.026497	1008.752930	-535.394897	43.213249	914.342346	-490.707153	-101.969536
346.861877	-131.604645	903.630249	427.637207	18.009064	914.408936	411.987885	-159.175201	507.781616	401.371948	47.433662	519.682739	491.745026	-140.871521	80.813477	509.161041	16.776354	113.807449	358.639282	-252.637863	1419.176880	468.249969	51.553703	1422.790649	339.845428	-64.077560	1404.085083	376.106812	-113.758133	1715.535156	379.495483	-289.227722	1133.009277	544.365417	75.203606	1147.493530	256.232361	-242.465546	901.690491	438.529205	139.033234	895.849121	388.173096	-64.479164	1008.719849	-535.307068	43.527931	914.277954	-490.955872	-101.730415
346.882782	-131.119644	903.670166	427.492310	18.693230	914.342346	412.070160	-158.724380	507.877106	401.977722	47.826473	519.583008	491.738983	-140.745132	80.762291	511.187775	17.331137	113.924171	358.794159	-251.819641	1419.167480	468.192474	52.522469	1422.783325	339.912384	-63.190266	1404.058350	376.026184	-112.900482	1715.449951	379.749359	-288.253082	1133.034668	544.583191	75.902206	1147.497192	256.442139	-241.365799	901.742615	438.885834	139.584610	895.770386	388.128448	-63.822212	1008.711914	-535.268982	43.788490	914.248108	-491.230804	-101.507866
346.885834	-130.590240	903.689087	427.320343	19.476580	914.272461	412.106384	-158.309555	507.933014	402.636383	48.138706	519.400085	491.742828	-140.657669	80.779762	513.100098	17.934221	114.026871	358.937164	-250.921310	1419.167236	468.153320	53.542816	1422.723022	339.981384	-62.280529	1404.020386	375.982819	-111.929024	1715.374634	379.937286	-287.623596	1132.997437	544.758118	76.633423	1147.456543	256.683258	-240.324875	901.791748	439.198608	140.111893	895.617371	388.039124	-63.090611	1008.692200	-535.244751	44.150955	914.223816	-491.493134	-101.279724
347.370575	-129.733932	903.490173	427.268799	20.099360	914.073242	412.170288	-157.897995	507.877106	403.558014	48.513584	518.978333	491.723633	-140.532333	80.793259	515.057678	18.527433	114.041237	359.139038	-249.952011	1419.202148	468.098175	54.630344	1422.639404	340.044952	-61.411686	1403.945923	375.942993	-110.794968	1715.343262	380.259247	-286.603790	1132.970947	544.956482	77.463303	1147.429077	256.939819	-239.270126	901.791931	439.482391	140.663010	895.451355	388.161377	-62.309216	1008.497131	-535.240479	44.493900	914.166748	-491.817932	-101.046455
346.907837	-129.898712	903.629761	426.745117	19.721334	913.431946	412.284058	-157.507385	508.021545	404.663391	49.024117	518.546509	491.757904	-140.520172	80.790703	516.911926	19.224569	113.888580	359.313049	-249.014816	1419.122314	467.979218	55.726837	1422.587280	340.123810	-60.461502	1403.833618	375.895111	-109.730354	1715.244751	380.620728	-285.451233	1132.988647	545.052368	78.276848	1147.384399	257.211517	-238.183273	901.810059	439.703796	141.245865	895.296143	387.796783	-62.141193	1008.277100	-535.245239	44.837975	914.129150	-492.093048	-100.849854
346.884430	-129.300812	903.585632	426.434875	20.385132	913.195801	412.413666	-157.091614	508.078674	405.722473	49.354137	518.205200	491.807129	-140.504150	80.820122	518.601746	20.038151	113.588829	359.492615	-248.058838	1419.059814	467.901093	56.838528	1422.491943	340.203033	-59.472301	1403.731812	375.862885	-108.666397	1715.156982	380.941467	-284.442841	1132.977173	545.134094	79.152451	1147.307983	257.484467	-237.180969	901.788208	439.879944	141.803055	895.093262	387.679138	-61.404018	1008.143982	-535.221008	45.095154	914.080505	-492.367249	-100.630737
346.845062	-128.614685	903.559082	426.146942	21.270403	913.032532	412.449615	-156.663925	508.153931	407.269257	49.910233	517.818237	491.801453	-140.440048	80.818825	520.389404	20.789715	113.194489	359.708954	-247.039719	1419.059204	467.761688	58.038864	1422.410645	340.331879	-58.646801	1403.471436	375.767517	-107.663757	1714.977539	381.251190	-283.453033	1132.924316	545.225830	80.124756	1147.228149	257.751038	-236.134659	901.783264	440.035461	142.395859	894.879272	387.559509	-60.540028	1008.054077	-535.216919	45.357708	914.029724	-492.624420	-100.411324
346.749023	-128.003448	903.544861	425.810303	21.986216	912.773132	412.463562	-156.212494	508.209290	408.666992	50.203735	517.224304	491.810364	-140.384995	80.825867	521.903870	21.661654	112.700256	359.958130	-246.030365	1418.981689	467.647125	59.217197	1422.275635	340.321808	-57.541866	1403.500854	375.730316	-106.517395	1714.844482	381.568237	-282.573151	1132.877441	545.228394	81.079849	1147.089844	258.073029	-235.173203	901.755432	440.123566	143.028534	894.662354	387.417511	-59.746624	1007.925232	-535.206543	45.701885	913.996155	-492.889130	-100.164818
346.572388	-127.325272	903.531311	425.445496	22.872824	912.519836	412.470734	-155.802032	508.265625	410.122711	50.446156	516.684509	491.817871	-140.351181	80.819443	523.345154	22.451014	111.937141	360.251221	-244.958603	1418.939331	467.530945	60.479721	1422.136841	340.395935	-56.540051	1403.379272	375.702759	-105.357292	1714.696777	381.962860	-281.444946	1132.826172	545.169678	82.051834	1146.932007	258.397614	-234.195435	901.711304	439.996796	143.664764	894.576843	387.243835	-58.845551	1007.798584	-535.231018	45.962814	913.950806	-493.163086	-99.974998
346.990814	-126.320000	903.205261	425.333130	23.815411	912.113464	412.372467	-155.324783	508.217194	411.646820	50.600925	516.120728	491.784729	-140.245300	80.835358	524.646423	23.318516	111.189941	360.569885	-243.879745	1418.892334	467.362427	61.794075	1421.977661	340.504608	-55.495316	1403.221924	375.645203	-104.156532	1714.500732	382.282166	-280.463348	1132.733154	545.196533	83.161369	1146.789551	258.737976	-233.202621	901.666992	440.015778	144.324142	894.290649	387.323700	-57.778866	1007.439392	-535.256042	46.252224	913.887146	-493.454041	-99.742447
346.428497	-125.837631	903.333008	424.772583	24.623995	911.776550	412.297821	-154.916473	508.297180	413.128754	50.767136	515.384888	491.784149	-140.223328	80.839340	525.800110	24.168417	110.266830	360.855316	-242.777405	1418.820435	467.204559	63.119946	1421.766113	340.626556	-54.406693	1403.029053	375.627472	-102.955284	1714.289551	382.772125	-279.138062	1132.711060	545.167175	84.337700	1146.589478	259.100037	-232.313568	901.535645	440.012451	145.022598	893.970032	386.927979	-56.898136	1007.347839	-535.271912	46.564896	913.833496	-493.717224	-99.474815
346.301422	-125.172447	903.250427	424.403442	25.524803	911.339050	412.223297	-154.579330	508.320984	414.732544	50.906399	514.694031	491.817932	-140.223511	80.839584	526.873108	24.936682	109.239159	361.178436	-241.618088	1418.683960	467.034119	64.529694	1421.519653	340.740967	-53.319504	1402.822388	375.617798	-101.572250	1714.080322	383.211151	-278.093658	1132.600098	545.042297	85.454697	1146.352417	259.470032	-231.336090	901.424011	439.961212	145.707520	893.588989	386.752136	-55.906242	1007.099792	-535.316650	46.826015	913.761902	-493.975281	-99.222595
346.396729	-124.463913	903.162720	424.107178	26.412828	910.879944	412.171753	-154.328354	508.326782	416.338043	51.032875	514.041443	491.831116	-140.173538	80.841797	527.943726	25.691908	108.048866	361.553345	-240.442017	1418.508057	466.860992	65.969872	1421.278320	340.853149	-52.178825	1402.579102	375.583801	-100.292519	1713.838379	383.700378	-276.896118	1132.474243	545.002563	86.739395	1146.098022	259.868958	-230.473618	901.249329	440.084564	146.439407	893.042725	386.728455	-54.891582	1006.838196	-535.311707	47.116474	913.715454	-494.209320	-98.966011
345.890167	-123.629562	903.091370	423.538788	27.320686	910.463989	411.914459	-153.776886	508.303162	417.951630	51.140339	513.236816	491.810547	-140.076904	80.866127	528.582764	26.326059	106.864006	361.881317	-239.231033	1418.364746	466.701569	67.436829	1421.037720	340.999298	-50.960312	1402.345459	375.547546	-99.078758	1713.505737	384.090179	-275.975891	1132.267578	544.906555	87.992065	1145.871216	260.290009	-229.544846	901.110168	439.936401	147.146042	892.666504	386.241791	-53.815815	1006.605591	-535.322754	47.463593	913.703979	-494.437103	-98.712212
345.708374	-122.806900	902.979492	423.099365	28.373219	909.988037	411.741425	-153.318542	508.310181	419.887634	51.277622	512.593018	491.781616	-140.062912	80.926071	529.117065	27.038496	105.558441	362.245941	-237.953644	1418.160034	466.531586	68.912758	1420.763550	341.124451	-49.798191	1402.093994	375.521149	-97.726730	1713.237305	384.703186	-274.498444	1132.130737	544.738892	89.337479	1145.582275	260.711700	-228.694977	900.888672	439.747742	147.966660	892.276978	386.006348	-52.665554	1006.322327	-535.367371	47.808289	913.682190	-494.698578	-98.433090
345.370453	-121.217743	902.945313	422.279205	30.868986	910.292908	411.490662	-152.559128	508.220215	421.752777	51.455109	512.062866	491.720459	-139.891937	80.941513	529.592834	27.668535	104.279892	362.653687	-236.671921	1417.963135	466.404663	70.483002	1420.462769	341.242249	-48.532330	1401.858643	375.509888	-96.241600	1712.961426	385.179779	-273.394867	1131.941040	544.541077	90.709839	1145.258545	261.189880	-227.848923	900.700684	439.282623	148.782059	892.068909	385.522064	-50.855366	1006.443176	-535.393799	48.147232	913.673096	-494.916473	-98.148186
345.368134	-120.311684	902.846741	421.860229	32.014507	909.863525	411.420685	-152.178589	508.292969	423.776184	51.624893	511.392120	491.739044	-139.856339	80.960510	530.169373	28.193359	102.902527	363.108704	-235.338501	1417.812988	466.227753	72.020920	1420.187988	341.363892	-47.237705	1401.588501	375.486176	-94.923569	1712.670532	385.746613	-272.151978	1131.764038	544.378296	92.142044	1144.947021	261.671600	-226.931763	900.418518	439.255646	149.652115	891.450500	385.367950	-49.628056	1006.189453	-535.474731	48.424839	913.607483	-495.145203	-97.936211
344.926300	-119.505180	902.730774	421.284607	32.629711	909.152527	411.211334	-151.636444	508.318573	425.755219	51.767414	510.649811	491.702820	-139.793228	80.966293	530.647339	28.611414	101.642685	363.584839	-233.986633	1417.613037	466.087891	73.675789	1419.901245	341.538818	-45.910969	1401.322510	375.472839	-93.485565	1712.372803	386.320435	-270.863007	1131.540161	544.184326	93.679916	1144.604980	262.137756	-226.154587	900.156738	438.980499	150.589798	891.076111	384.887665	-48.547161	1005.795105	-535.528931	48.715580	913.538513	-495.367218	-97.624352
344.859558	-118.454292	902.659729	420.942291	34.007214	908.829956	411.180420	-151.271179	508.333984	427.940338	51.951435	509.972260	491.742615	-139.798843	80.986961	531.148926	28.770462	100.457474	364.036530	-232.593903	1417.353271	465.927002	75.317047	1419.583862	341.771027	-44.694389	1400.901733	375.498718	-91.980980	1712.090454	386.892639	-269.687164	1131.287354	543.901489	95.178955	1144.243042	262.689301	-225.275406	899.870178	438.394867	151.535233	890.835022	384.754425	-47.189861	1005.604248	-535.601929	48.995975	913.447998	-495.608582	-97.350853
344.388275	-117.498856	902.524048	420.419495	34.844982	908.194458	411.024445	-150.760071	508.403900	430.027405	52.193806	509.349823	491.743408	-139.749695	80.997368	531.664063	28.890720	99.378784	364.497894	-231.220718	1417.091553	465.818604	76.990860	1419.323364	341.964386	-43.285370	1400.650757	375.491852	-90.475090	1711.809937	387.540283	-268.232117	1131.106567	543.693359	96.736862	1143.931641	263.231506	-224.509323	899.584229	438.211273	152.529327	890.276550	384.274231	-45.977829	1005.233521	-535.613464	49.436344	913.431946	-495.803284	-97.032936
344.381165	-116.391899	902.450684	420.059143	36.087418	907.819153	410.877777	-150.093140	508.395142	432.261078	52.472427	508.858032	491.683990	-139.612717	81.004257	532.109985	28.878855	98.320511	365.028473	-229.813446	1416.869263	465.692230	78.652260	1419.078125	342.046234	-41.852440	1400.580200	375.523132	-88.920288	1711.579834	388.179840	-266.841705	1130.900635	543.500916	98.379997	1143.642822	263.828888	-223.673798	899.333313	437.830261	153.503235	889.922241	384.138519	-44.620968	1005.016602	-535.636108	49.803169	913.405029	-496.034119	-96.722733
344.074127	-115.228249	902.403137	419.669586	37.383064	907.443909	410.826141	-149.530441	508.476196	434.523468	52.776508	508.480042	491.749603	-139.630035	81.044243	532.476074	28.696714	97.362419	365.513855	-228.397781	1416.650635	465.572662	80.376854	1418.864502	342.240936	-40.427498	1400.388916	375.542725	-87.328705	1711.348389	388.816742	-265.514374	1130.713745	543.191223	99.968460	1143.395630	264.449982	-222.906723	899.077026	437.328400	154.658188	889.651794	383.815552	-43.184761	1004.813721	-535.631348	50.173859	913.393738	-496.230499	-96.434944
343.542328	-113.940102	902.332397	419.252533	38.658314	907.156128	410.680359	-148.861282	508.587494	436.621155	52.990963	508.143982	491.741516	-139.525131	81.104424	532.743652	28.602951	96.465729	366.080170	-226.968933	1416.495605	465.460968	82.098007	1418.657715	342.399445	-39.029346	1400.192627	375.574463	-85.706314	1711.142578	389.542175	-264.080170	1130.511230	542.985901	101.712639	1143.132690	265.080719	-222.115112	898.789307	436.884674	155.700531	889.334595	383.345123	-41.765018	1004.640198	-535.664490	50.471375	913.353760	-496.463287	-96.160294
343.556030	-112.518593	902.302979	419.045074	40.294773	907.001892	410.655029	-148.116623	508.602997	438.691864	53.176445	507.877716	491.736572	-139.455185	81.134315	532.846741	28.513615	95.585648	366.556732	-225.513931	1416.386597	465.299866	83.861420	1418.468750	342.635071	-37.595127	1400.005615	375.630829	-84.029312	1710.943604	390.268768	-262.602600	1130.393311	542.668945	103.421234	1142.864746	265.766907	-221.285995	898.561401	436.323181	156.810776	889.044250	383.250122	-40.146847	1004.551941	-535.738220	50.879223	913.320129	-496.674835	-95.860397
343.108032	-111.300369	902.233398	418.813904	41.266468	906.526550	410.686066	-147.301239	508.744965	440.683014	53.402531	507.745117	491.750427	-139.371689	81.173393	532.896057	28.366301	94.769714	367.045898	-224.025818	1416.238281	465.159058	85.647858	1418.301025	342.837219	-36.175236	1399.881104	375.685242	-82.343437	1710.767456	391.053833	-260.983917	1130.311035	542.328308	105.178436	1142.640381	266.534149	-220.478531	898.326477	435.514587	158.063156	889.052429	382.848175	-38.764885	1004.291870	-535.759216	51.231182	913.269897	-496.905182	-95.531250
342.870209	-109.726456	902.249634	418.614960	42.884563	906.509277	410.633820	-146.388962	508.815704	442.545624	53.502949	507.605133	491.753418	-139.302094	81.232841	533.067383	28.175432	94.094109	367.548096	-222.529449	1416.162476	464.998749	87.452271	1418.177246	343.077789	-34.713257	1399.738037	375.726837	-80.604622	1710.614746	391.801697	-259.496399	1130.250732	542.072205	106.991615	1142.437378	267.279297	-219.668777	898.126404	435.173981	159.301102	888.664246	382.582764	-37.123058	1004.293945	-535.771790	51.626995	913.243774	-497.241852	-95.423187
342.887390	-108.848587	902.179810	418.954193	43.099087	905.752258	410.788544	-145.693939	508.957581	443.585480	53.486290	507.453644	491.795135	-139.294312	81.249519	532.952881	27.948580	93.528091	368.026825	-220.998489	1416.050293	464.828705	89.306030	1418.091187	343.457184	-33.365894	1399.458496	375.820984	-78.738052	1710.518066	392.619843	-257.882935	1130.202148	541.725891	108.812065	1142.233154	268.087341	-218.867065	897.933716	434.300812	160.542435	888.698486	382.617462	-36.073711	1003.900452	-535.753052	51.917206	913.194885	-497.299316	-94.914268
343.359222	-106.880402	901.953308	419.101959	44.747292	905.741089	410.754730	-144.818359	508.944519	445.141724	53.538967	507.607056	491.845947	-139.182098	81.331284	532.990051	27.793295	93.123917	368.582428	-219.473129	1416.035034	464.679474	91.126656	1418.077148	343.588928	-31.798538	1399.592896	375.845276	-77.045464	1710.382935	393.413269	-256.570953	1130.207642	541.548706	110.683815	1142.154419	268.937347	-218.014740	897.807495	433.905853	161.850388	888.427917	382.710114	-34.302135	1003.783875	-535.699463	52.237064	913.175842	-497.480774	-94.680069
342.934692	-105.320503	902.051208	418.991852	46.286594	905.790833	410.775635	-143.705048	509.046112	446.323334	53.589142	507.872925	491.869202	-139.051880	81.360321	533.039368	27.691196	92.792252	369.079651	-217.949310	1416.036987	464.542175	92.977219	1418.065674	343.861084	-30.310833	1399.577515	375.926147	-75.234642	1710.307129	394.234253	-255.007965	1130.235229	541.222107	112.539955	1142.038086	269.799164	-217.231583	897.707275	433.210754	163.263290	888.434814	382.369110	-32.687389	1003.860901	-535.642273	52.599895	913.156250	-497.677429	-94.405960
342.690216	-103.516418	902.165833	419.009644	48.191708	906.075745	410.838165	-142.689728	509.160522	447.457092	53.677155	508.283203	491.905731	-138.939804	81.438042	532.948364	27.626017	92.516174	369.587372	-216.421890	1416.058228	464.380157	94.856544	1418.129761	344.186340	-28.829552	1399.591064	375.989746	-73.391083	1710.267578	395.119446	-253.326569	1130.404907	540.947998	114.525383	1141.938721	270.720825	-216.402054	897.645935	432.602081	164.587021	888.379883	382.167175	-30.900723	1004.059631	-535.609985	52.948730	913.119751	-497.899628	-94.159225
342.550934	-101.546486	902.288147	419.022980	50.269321	906.463501	410.753174	-141.531418	509.257996	448.604187	53.847622	508.648804	491.913452	-138.756348	81.516998	532.993713	27.614483	92.297127	370.063019	-214.813217	1416.180176	464.189270	96.714554	1418.146118	344.592010	-27.402100	1399.465820	376.043762	-71.535919	1710.196655	395.929779	-251.764160	1130.461914	540.606995	116.406487	1141.835327	271.633209	-215.579498	897.615295	431.888519	165.954895	888.360107	382.021454	-29.008923	1004.311401	-535.601318	53.286335	913.059631	-498.115204	-93.880409
342.313843	-99.842491	902.433228	419.064331	51.996326	906.680908	410.794952	-140.347977	509.431671	449.646271	54.288891	509.071320	491.900940	-138.538910	81.595451	533.030212	27.663837	92.170631	370.534241	-213.250793	1416.283081	464.099609	98.605598	1418.197754	344.805206	-25.776104	1399.684692	376.118652	-69.647507	1710.141479	396.842804	-250.093140	1130.670898	540.357788	118.412422	1141.782471	272.572815	-214.734406	897.619141	431.154724	167.315140	888.414246	381.842041	-27.301575	1004.493347	-535.569153	53.594994	913.023132	-498.314819	-93.576546
342.094025	-98.070793	902.541260	419.010986	53.574272	906.852783	410.791168	-139.279251	509.454529	450.744690	54.890186	509.433044	491.903534	-138.325424	81.688705	532.949768	27.707565	92.044968	370.987396	-211.622528	1416.390747	463.904724	100.511711	1418.292725	345.131042	-24.241215	1399.734009	376.181946	-67.733696	1710.098267	397.717865	-248.641357	1130.818481	540.015442	120.359032	1141.734253	273.564240	-213.842712	897.640930	430.154968	168.750961	888.610596	381.616425	-25.629313	1004.634155	-535.567444	53.856567	912.959717	-498.531555	-93.327400
341.900848	-96.389832	902.674622	419.009766	55.108025	906.944092	410.814178	-138.253067	509.606689	451.751038	55.646324	509.702087	491.957092	-138.262924	81.761940	533.061951	27.820566	91.953125	371.411407	-209.998550	1416.480103	463.889099	102.296257	1418.331177	345.485413	-22.638973	1399.811157	376.282043	-65.796684	1710.043457	398.628326	-247.003540	1131.047363	539.879211	122.419830	1141.688354	274.510498	-213.001068	897.668152	429.651184	170.135559	888.519348	381.446503	-23.961838	1004.749268	-535.513550	54.139927	912.911743	-498.713013	-93.109779
341.664185	-94.664391	902.766663	418.974396	56.639992	907.082520	410.778168	-137.272324	509.699341	452.800415	56.477177	509.925629	491.999878	-138.142365	81.815613	533.108093	27.936815	91.897545	371.831512	-208.312637	1416.594971	463.872009	104.121292	1418.395386	345.864929	-21.079863	1399.861450	376.328247	-63.865471	1709.971802	399.510040	-245.487213	1131.203125	539.684265	124.398956	1141.638306	275.511993	-212.179260	897.699463	428.912018	171.596527	888.578003	381.221680	-22.324020	1004.865662	-535.402771	54.730019	912.968811	-498.891663	-92.801895
341.496948	-92.898827	902.869995	418.921356	58.323563	907.193787	410.794403	-136.187134	509.723663	453.671875	57.376247	510.201447	491.964508	-138.026962	81.839783	533.092346	28.088961	91.802155	372.285461	-206.649551	1416.692505	463.823120	106.019333	1418.476807	346.168915	-19.485865	1399.921631	376.423584	-61.923870	1709.886230	400.470306	-243.654739	1131.438232	539.441467	126.411903	1141.645386	276.502930	-211.246948	897.695435	428.246399	173.115982	888.724915	381.046234	-20.573784	1004.974365	-535.399353	55.104828	912.980835	-499.326355	-92.686554
341.170441	-91.181091	902.945862	418.814941	59.967533	907.249268	410.712402	-135.079330	509.839081	454.596436	58.368587	510.233551	491.946899	-137.863342	81.872932	533.209656	28.254526	91.683395	372.701111	-204.942291	1416.807373	463.868256	107.853996	1418.516357	346.553070	-17.834890	1399.941406	376.505951	-59.930542	1709.781494	401.344208	-242.225510	1131.584595	539.286316	128.447266	1141.609131	277.496002	-210.451645	897.677979	427.514404	174.662704	888.859497	380.814056	-18.874228	1005.040771	-535.393555	55.381203	912.932373	-499.551483	-92.463326
341.011597	-89.420837	902.976501	418.695862	61.704498	907.251770	410.672974	-134.246124	509.956726	455.513885	59.377228	510.178345	492.022980	-137.845963	82.005569	533.235229	28.437731	91.569214	373.034912	-203.205688	1416.842041	464.113037	109.530548	1418.479736	346.960999	-16.194841	1399.942871	376.600861	-57.927532	1709.656982	402.242493	-240.608124	1131.725952	539.217224	130.519501	1141.503906	278.523682	-209.504623	897.655334	426.802979	176.237503	888.933472	380.646484	-17.093067	1005.058655	-535.410461	55.465050	912.833740	-499.729492	-92.328636
340.752411	-87.772835	903.054199	418.552795	63.337242	907.196167	410.585785	-133.310608	509.978790	456.407745	60.434544	510.084503	492.008240	-137.709305	82.034142	533.306885	28.642622	91.420967	373.451080	-201.494812	1416.854492	464.276093	111.338348	1418.437378	347.304993	-14.503002	1399.972534	376.699249	-55.953205	1709.547607	403.076599	-239.252090	1131.890137	539.108398	132.470413	1141.372559	279.507843	-208.662872	897.602661	426.120819	177.814362	889.029968	380.446045	-15.365881	1005.072449	-535.410828	55.727016	912.806641	-499.964661	-92.052887
340.557373	-86.043968	903.061646	418.372101	65.052925	907.130615	410.467896	-132.114838	509.968536	457.274292	61.436722	509.978180	491.994293	-137.532761	82.072845	533.423645	28.796219	91.260574	373.871918	-199.723694	1416.808838	464.418671	113.262390	1418.467651	347.700134	-12.817749	1399.943848	376.803711	-53.937580	1709.397095	403.976257	-237.757584	1131.941528	539.034851	134.518417	1141.295654	280.650421	-207.470566	897.500061	425.405762	179.435333	889.116943	380.256317	-13.594742	1005.044983	-535.392700	55.984524	912.787415	-500.175659	-91.825806
340.294861	-84.324692	903.068054	418.137268	66.811188	906.992737	410.427307	-131.254166	510.014008	458.012787	62.359818	509.940063	492.066528	-137.479553	82.124237	533.413574	28.924461	91.087143	374.247406	-197.979675	1416.835449	464.836395	114.895546	1418.332031	348.063232	-11.058845	1399.904663	376.905914	-51.905815	1709.253784	404.823212	-236.251282	1132.052124	538.986145	136.431900	1141.145752	281.581085	-206.444839	897.330566	424.455658	181.082703	889.386597	380.067444	-11.790775	1004.980713	-535.313843	56.222359	912.760620	-500.074738	-91.545914
340.043488	-82.613579	903.041687	417.891998	68.531494	906.847778	410.288055	-130.125610	510.046387	458.509003	63.282951	509.807739	492.030548	-137.319000	82.186722	533.343079	29.051670	90.915848	374.533630	-196.179230	1416.750000	465.109009	116.699287	1418.227539	348.551544	-9.456568	1399.709839	377.003845	-49.902122	1709.075806	405.554321	-234.743195	1132.025146	539.010864	138.412018	1140.968872	282.450623	-205.650681	897.132324	424.027252	182.722443	889.274902	379.829742	-10.001964	1004.897156	-535.367432	56.578709	912.756897	-500.521637	-91.388519
339.862396	-80.882195	902.999023	417.677368	70.238831	906.652832	410.165985	-129.076355	510.063599	458.993500	64.120804	509.615204	492.028229	-137.163803	82.233475	533.377747	29.138073	90.746147	374.924530	-194.408905	1416.629150	465.300751	118.567200	1418.216675	348.836334	-7.671286	1399.749634	377.116821	-47.856026	1708.906250	406.435822	-233.654541	1132.109497	539.004517	140.327454	1140.740356	283.341888	-205.008865	897.072754	423.389343	184.412735	889.307068	379.669617	-8.201697	1004.780396	-535.350098	56.882965	912.755493	-500.700897	-91.207420
339.605927	-79.214783	902.966003	417.428467	71.898613	906.431091	410.097229	-128.084824	510.138428	459.582825	64.878044	509.566956	492.064484	-137.073029	82.339165	533.273010	29.212404	90.509003	375.312012	-192.653671	1416.581543	465.872253	120.259003	1417.977417	349.266388	-5.873304	1399.652222	377.225616	-45.841774	1708.715820	407.167633	-232.226868	1132.057251	539.066833	142.173950	1140.474609	284.458862	-204.489044	896.793091	422.687073	186.078552	889.340942	379.489716	-6.450959	1004.654846	-535.330872	57.152431	912.734558	-500.850677	-90.995163
339.421997	-77.477982	902.942688	417.244446	73.629791	906.227112	410.041779	-126.885406	510.202667	460.221954	65.661179	509.450378	492.054230	-136.924011	82.405563	533.370850	29.340357	90.281166	375.770264	-190.874374	1416.496948	466.145325	122.184441	1417.884888	349.719788	-4.130110	1399.527832	377.357300	-43.784653	1708.516357	407.916870	-230.689178	1132.049072	539.120789	144.108765	1140.216797	285.337311	-203.517242	896.607361	422.071106	187.815842	889.340027	379.348541	-4.619652	1004.543396	-535.314453	57.343536	912.695496	-501.012726	-90.811180
339.172424	-75.774872	902.903503	417.023468	75.404900	906.041321	409.954803	-125.821388	510.245728	460.818512	66.413033	509.364807	492.068054	-136.755432	82.480873	533.423462	29.447632	90.030807	376.104858	-189.077408	1416.418823	466.633148	123.872704	1417.608398	350.257690	-2.429876	1399.263794	377.480164	-41.736439	1708.291748	408.603607	-229.242142	1131.984497	539.268616	145.978516	1139.886108	286.190521	-202.631866	896.410522	421.479736	189.467209	889.313232	379.147827	-2.800383	1004.432678	-535.297729	57.577370	912.690857	-501.268890	-90.877914
338.948303	-73.737762	902.897217	416.486603	77.845139	905.971558	409.849182	-124.613159	510.275604	461.346283	67.152649	509.344696	492.091888	-136.613434	82.592110	533.451599	29.564041	89.778015	376.406677	-187.268585	1416.219604	467.036682	125.818687	1417.465088	350.633545	-0.571401	1399.304688	377.635315	-39.684277	1708.081177	409.271698	-227.754150	1131.901855	539.331482	147.843719	1139.540771	287.040985	-201.660248	896.202087	420.696625	191.174149	889.482544	378.807648	-0.531331	1004.395020	-535.299133	57.792439	912.662842	-501.395508	-90.400558
338.689636	-72.045296	902.914246	416.350098	79.599411	905.798401	409.778381	-123.264297	510.253571	461.810791	67.936424	509.246307	492.116852	-136.380981	82.651657	533.302429	29.668020	89.582535	376.879272	-185.544861	1416.087524	467.496582	127.592010	1417.244507	351.164642	1.215667	1399.152710	377.795227	-37.599834	1707.845459	409.927826	-226.093430	1131.842529	539.519043	149.697845	1139.228760	287.873230	-200.840256	895.954529	420.120300	192.880997	889.421875	378.638397	1.303001	1004.319458	-535.290222	57.998287	912.635254	-501.512878	-90.173210
338.642242	-70.278801	902.886047	416.294861	81.226051	905.595825	409.848633	-122.149376	510.369995	462.518585	68.818893	509.203247	492.148529	-136.195343	82.744392	533.398560	29.780941	89.460426	377.279999	-183.708420	1415.907471	467.982635	129.433380	1417.043823	351.610138	2.992385	1399.033203	377.975983	-35.553345	1707.607300	410.559448	-224.627304	1131.760742	539.717590	151.534821	1138.921265	288.725189	-199.894379	895.730835	419.898132	194.574432	889.211914	378.531036	3.141092	1004.208130	-535.272461	58.207809	912.601624	-501.644958	-89.999893
338.434967	-68.620110	902.940430	416.212280	82.924591	905.450745	409.758942	-120.860703	510.498322	463.006042	69.607292	509.156799	492.140808	-135.978348	82.826622	533.374878	29.844238	89.315659	377.627869	-181.889160	1415.741211	468.458618	131.276321	1416.860229	352.209839	4.706154	1398.763916	378.162903	-33.557728	1707.328735	411.180695	-222.966751	1131.689697	539.911194	153.437271	1138.585083	289.479462	-199.070831	895.494568	419.482300	196.286163	889.153320	378.398834	4.944450	1004.165405	-535.244080	58.410938	912.601318	-501.759583	-89.824287
338.470245	-66.822937	902.927917	416.248077	84.602432	905.312378	409.791046	-119.647110	510.516937	462.920441	70.303490	509.014191	492.208832	-135.819107	82.934715	533.110962	29.888958	89.215385	378.140625	-180.136887	1415.625000	468.964813	133.073029	1416.631592	352.652710	6.581025	1398.797974	378.308807	-31.391750	1707.133057	411.779480	-221.423996	1131.564819	540.121765	155.295258	1138.255737	290.241608	-198.174927	895.269165	419.131836	197.995758	889.112915	378.330017	6.816854	1004.093933	-535.235535	58.682915	912.573425	-501.858429	-89.664413
338.371490	-65.141853	902.982483	416.267914	86.258041	905.169189	409.712280	-118.387535	510.565460	463.211365	71.066605	508.929199	492.284698	-135.685013	83.024605	533.046936	29.969439	89.153748	378.621613	-178.328430	1415.494385	469.575745	134.879837	1416.438354	353.142151	8.438684	1398.719482	378.498383	-29.308987	1706.895142	412.437897	-219.756287	1131.528076	540.376465	157.186890	1137.958130	291.011963	-197.285889	895.053101	418.781708	199.740997	889.046692	378.241608	8.639738	1004.053162	-535.157410	58.801807	912.539734	-501.679382	-89.463257
338.338562	-63.088074	903.002563	416.179413	88.557327	905.298096	409.524719	-117.173370	510.536499	463.632690	71.838875	508.999603	492.292542	-135.479553	83.129059	533.067932	30.056837	89.121025	379.012512	-176.479385	1415.453735	470.080536	136.721191	1416.272339	353.730713	10.229380	1398.592896	378.710388	-27.218174	1706.660645	412.997711	-218.096542	1131.468018	540.584839	159.025146	1137.686523	291.657806	-196.475204	894.955627	418.251343	201.488998	889.180786	378.086334	10.796550	1004.128113	-535.352051	59.002457	912.587585	-502.208221	-89.306229
338.415283	-61.548382	903.014465	416.488983	89.751106	905.013977	409.444122	-115.996117	510.583344	463.988190	72.599678	508.942261	492.347992	-135.305435	83.211929	533.140198	30.137350	89.078033	379.527313	-174.730835	1415.382446	470.650543	138.563873	1416.111450	354.245392	12.073105	1398.526611	378.929138	-25.130800	1706.432861	413.543610	-216.523529	1131.415161	540.863403	160.874588	1137.424683	292.380768	-195.569824	894.810181	418.033936	203.235886	889.101318	378.174835	12.407089	1003.997253	-535.349548	59.158249	912.555176	-502.304504	-89.167999
338.429260	-59.629681	903.041687	416.517609	91.744858	905.070251	409.156525	-114.641060	510.540436	465.827209	73.667877	509.155487	492.319183	-135.134689	83.293747	533.958618	30.320847	89.187958	379.948029	-172.885040	1415.304688	471.201080	140.335342	1415.959106	354.768219	13.904787	1398.459106	379.167969	-23.056835	1706.212036	414.136230	-214.847458	1131.432007	541.184326	162.766647	1137.208862	293.082245	-194.605820	894.655457	418.137665	204.959915	888.920227	378.103821	14.392544	1004.040100	-535.346924	59.296169	912.527039	-502.376648	-89.022400
338.462677	-58.158337	903.057556	416.956207	92.923302	904.764648	408.959198	-113.395966	510.583984	464.491150	74.201614	508.933899	492.368652	-135.018631	83.415077	533.081665	30.311230	89.042526	380.294098	-171.057602	1415.227295	471.757599	142.145264	1415.828369	355.329376	15.719566	1398.359131	379.394409	-20.945314	1705.988159	414.723633	-213.003830	1131.594482	541.494690	164.599274	1136.998535	293.716370	-193.653030	894.538208	418.063446	206.711502	888.883667	378.271912	15.960486	1003.899414	-535.328857	59.437447	912.512817	-502.432983	-88.878975
338.602722	-56.415699	902.993408	417.251160	94.467758	904.612366	408.549438	-112.201515	510.543243	464.655853	75.026360	508.769745	492.351288	-134.839157	83.477264	533.000244	30.387608	89.032883	380.780823	-169.228943	1415.214844	472.422363	143.827301	1415.577393	355.790436	17.556452	1398.267090	379.644653	-18.854280	1705.758179	415.191406	-211.373138	1131.537476	541.905518	166.545120	1136.795776	294.352325	-192.701843	894.454346	418.047638	208.507248	888.798828	378.389648	17.711948	1003.793213	-535.330322	59.615742	912.488708	-502.532043	-88.734116
338.671692	-54.652985	902.959961	417.470276	96.090317	904.485535	408.132690	-110.946701	510.495941	466.501343	76.161072	508.882935	492.379547	-134.691803	83.608833	533.877136	30.594608	89.124138	381.167816	-167.409271	1415.228516	472.814758	145.766449	1415.517822	356.327667	19.372896	1398.155029	379.908447	-16.770344	1705.535278	415.692566	-209.824173	1131.514404	542.187256	168.337997	1136.577026	295.016785	-191.643356	894.374756	417.913177	210.248993	888.928467	378.495544	19.484787	1003.714233	-535.311157	59.783817	912.484802	-502.596985	-88.582191
338.691315	-52.975487	902.912292	417.762939	97.643257	904.306580	407.528198	-109.576271	510.341675	465.835571	76.868416	508.706024	492.370056	-134.524292	83.721199	533.405884	30.674894	89.031647	381.498962	-165.543915	1415.193970	473.350952	147.563019	1415.359741	356.861511	21.219563	1398.069092	380.176544	-14.694803	1705.346191	416.135651	-208.158371	1131.568970	542.573792	170.282791	1136.415039	295.585846	-190.633896	894.335632	418.031219	212.019638	888.858765	378.652985	21.184664	1003.601929	-535.321106	59.921909	912.464294	-502.659973	-88.477516
338.845520	-51.211136	902.836853	418.152710	99.142403	904.139526	406.877075	-108.347038	510.144348	466.991089	77.949150	508.693817	492.338623	-134.364822	83.900864	533.919434	30.865261	89.046509	381.826782	-163.735504	1415.151245	473.947906	149.206863	1415.128540	357.363068	23.063509	1397.975708	380.443420	-12.591105	1705.163208	416.583832	-206.571869	1131.600830	543.111023	172.239517	1136.227295	296.110962	-189.552658	894.327637	418.471588	213.720825	888.573486	378.933350	22.870253	1003.481201	-535.331970	60.063465	912.451355	-502.726898	-88.363632
338.898682	-49.452625	902.774475	418.454407	100.772530	904.008667	406.474884	-107.340767	510.058350	467.270447	78.874664	508.635284	492.458710	-134.430939	84.119247	534.014709	31.010023	89.009132	382.163788	-161.868164	1415.180908	474.384277	151.139725	1415.079102	357.885437	24.874720	1397.887451	380.750885	-10.488312	1705.006348	416.978333	-205.043640	1131.637573	543.512451	174.069138	1136.048950	296.597839	-188.482117	894.300781	418.751312	215.489838	888.498047	379.159485	24.582706	1003.384583	-535.340332	60.249100	912.446350	-502.790100	-88.247246
338.976074	-47.735889	902.684998	418.752136	102.337219	903.810547	405.500702	-106.000748	509.856232	467.511536	79.848877	508.481567	492.463898	-134.378815	84.339127	534.022644	31.142105	88.972069	382.420410	-159.995758	1415.233398	474.881287	152.879562	1414.917603	358.462708	26.604740	1397.690308	381.031982	-8.396641	1704.843750	417.382721	-203.522232	1131.741089	543.938843	175.992004	1135.830566	297.078003	-187.413834	894.341614	419.142761	217.286011	888.346924	379.416382	26.257162	1003.240784	-535.339722	60.384014	912.449585	-502.848602	-88.125816
339.107635	-46.078308	902.645569	419.098267	103.773621	903.599426	404.551666	-104.600365	509.636597	467.816315	80.888428	508.317078	492.362549	-134.246811	84.544289	534.093384	31.224291	88.904991	382.702728	-158.155502	1415.327148	475.622864	154.521057	1414.651855	358.884674	28.519983	1397.807617	381.350464	-6.334035	1704.687744	417.729340	-202.004990	1131.837524	544.493103	177.847046	1135.618774	297.583527	-186.282516	894.380188	419.533173	219.019821	888.140381	379.774445	27.852758	1003.115295	-535.353149	60.498543	912.441162	-502.919525	-88.028343
339.260742	-44.497444	902.597900	419.404816	105.230270	903.333069	403.591248	-103.357132	509.442719	468.035645	81.841965	508.237244	492.414154	-134.395782	84.843651	534.139160	31.314016	88.828506	382.981384	-156.383530	1415.313354	476.069122	156.371765	1414.562012	359.377350	30.378151	1397.735962	381.635223	-4.216046	1704.553833	417.990173	-200.588593	1131.925049	544.924377	179.718323	1135.447144	297.942535	-185.139389	894.436340	419.859650	220.933624	888.265869	380.118988	29.454603	1002.958252	-535.360901	60.602097	912.427429	-502.963928	-87.965240
339.468933	-42.870041	902.546326	419.728302	106.663422	903.064087	402.521454	-102.110619	509.213165	468.282196	82.754356	508.025146	492.336914	-134.354218	85.187424	534.192627	31.430485	88.726967	383.265900	-154.513443	1415.323975	476.667145	158.111267	1414.382568	359.858093	32.224480	1397.696777	381.972778	-2.135029	1704.411865	418.300171	-199.196320	1132.076416	545.478271	181.533249	1135.263672	298.297058	-183.956177	894.511292	420.549744	222.660553	887.909302	380.493530	31.070137	1002.797791	-535.399475	60.759533	912.425476	-503.029694	-87.843010
340.034912	-41.320736	902.496704	420.169006	108.109573	902.791504	401.565460	-100.603424	508.969513	468.609375	83.624031	507.827545	492.368073	-134.398331	85.520920	534.292847	31.541716	88.648346	383.527191	-152.721207	1415.492432	477.288635	159.774460	1414.213867	360.370026	34.030125	1397.661865	382.323029	-0.039222	1704.273438	418.518829	-197.633377	1132.229004	546.052673	183.384827	1135.052124	298.602142	-182.819153	894.761230	421.162598	224.507095	887.736267	381.110535	32.656300	1002.636292	-535.423157	60.859283	912.410828	-503.097504	-87.748001
340.350616	-39.855972	902.453369	420.504059	109.499031	902.503540	400.418854	-99.057411	508.805115	468.803375	84.432411	507.683624	492.253540	-134.302795	85.855515	534.340393	31.630001	88.541916	383.772858	-150.900681	1415.659912	478.070831	161.357788	1413.962402	360.868286	35.884846	1397.622681	382.665344	2.064135	1704.132202	418.741699	-196.307663	1132.365967	546.600281	185.206955	1134.818604	298.953796	-181.621201	894.905212	421.522125	226.280487	887.682434	381.554474	34.183056	1002.470093	-535.447327	60.972881	912.397888	-503.153381	-87.635574
340.432465	-38.466679	902.398682	420.783081	110.800072	902.221008	399.165894	-97.589088	508.687225	468.955078	85.246895	507.477875	492.289642	-134.362488	86.296173	534.391541	31.743212	88.476700	384.014893	-149.083908	1415.739746	478.664856	163.104721	1413.852661	361.366241	37.674675	1397.576904	383.008179	4.123248	1704.010986	418.968353	-194.913834	1132.593628	547.203430	186.906677	1134.677368	299.303009	-180.346115	894.854858	422.487793	228.060104	887.325195	381.811249	35.637882	1002.301208	-535.470581	61.082870	912.395935	-503.213806	-87.522545
340.817047	-37.175930	902.415344	421.089783	112.085358	901.950317	397.731598	-96.200577	508.587463	469.063751	85.985008	507.303619	492.196869	-134.273026	86.822830	534.426697	31.821545	88.404984	384.220093	-147.254791	1415.881470	479.265198	164.804535	1413.689209	361.963837	39.442307	1397.342407	383.390503	6.092917	1703.846924	419.172424	-193.609543	1132.813721	547.843994	188.653564	1134.514282	299.608521	-179.046539	895.057129	423.197144	229.830231	887.121155	382.257904	37.064697	1002.173523	-535.524109	61.151829	912.387817	-503.301056	-87.425468
341.341248	-35.980907	902.422180	421.562744	113.338318	901.702698	396.290253	-94.591782	508.437714	469.299561	86.693085	507.125458	492.161804	-134.291077	87.460411	534.517212	31.897808	88.386299	384.442200	-145.429062	1416.056641	480.064331	166.360275	1413.477783	362.391876	41.354465	1397.438110	383.696381	8.260386	1703.793213	419.265747	-192.320938	1133.026733	548.463684	190.383163	1134.323242	299.746887	-177.733948	895.241272	423.826294	231.712708	887.152466	382.776031	38.449162	1002.053406	-535.498962	61.167564	912.382080	-503.094543	-87.346611
341.917725	-34.707153	902.489441	422.120850	114.929260	901.655579	394.736267	-92.868027	508.362854	469.703827	87.488487	507.100708	491.967682	-134.095322	88.083214	534.709229	32.021973	88.374702	384.696198	-143.613342	1416.279785	480.706329	168.038177	1413.360596	362.877228	43.194176	1397.440430	384.031708	10.316959	1703.730835	419.386963	-191.046646	1133.265137	549.109070	191.986771	1134.167725	299.886597	-176.399323	895.446594	424.678040	233.536896	886.963623	383.383759	39.936909	1002.063049	-535.527283	61.283863	912.404480	-503.153442	-87.237465
342.515625	-33.793922	902.570251	422.349701	115.664925	901.335754	393.061981	-91.090096	508.391174	469.813690	88.010933	506.981537	491.853638	-134.058746	88.798553	534.716187	32.073761	88.328293	384.866455	-141.790848	1416.416626	481.372253	169.745377	1413.225830	363.372681	45.032951	1397.375488	384.381348	12.350332	1703.671265	419.459747	-189.780930	1133.536255	549.810242	193.647308	1133.998779	299.982788	-175.083099	895.664856	425.824799	235.254639	886.608032	383.837341	41.011070	1001.943115	-535.593933	61.373520	912.393433	-503.261078	-87.133362
343.251923	-32.914345	902.658569	423.161285	116.483749	901.263306	391.228027	-89.272606	508.376770	470.226044	88.524551	506.875000	491.674835	-133.859360	89.680969	534.894165	32.219009	88.322586	385.109894	-139.960754	1416.601563	481.963593	171.411194	1413.057739	363.852844	46.830063	1397.344482	384.712891	14.405821	1703.624512	419.557953	-188.493607	1133.792358	550.560425	195.279800	1133.860840	300.033295	-173.700470	895.885315	426.742096	236.936249	886.389832	384.604767	41.970665	1001.950989	-535.699707	61.534664	912.405396	-503.595795	-87.058266
343.950500	-31.789762	902.780457	423.415588	118.123329	901.183655	389.238922	-87.381615	508.354370	470.491272	89.185333	506.883209	491.370056	-133.616180	90.570900	534.959045	32.270905	88.288589	385.409271	-138.184143	1416.867554	482.589264	173.075760	1412.955200	364.322906	48.608799	1397.368286	385.076233	16.433346	1703.603271	419.550354	-187.257141	1134.009277	551.207764	196.827011	1133.731323	300.034912	-172.325668	896.141602	427.458740	238.570709	886.273254	385.105316	43.477928	1001.971436	-535.660950	61.568481	912.406494	-503.398071	-86.971794
344.684296	-31.129967	902.899170	424.106903	118.542442	901.052246	387.213440	-85.553665	508.395691	470.814331	89.780937	506.725769	491.183746	-133.379227	91.566574	535.041565	32.327621	88.274864	385.644318	-136.415176	1417.099365	483.088745	174.757248	1412.819458	364.820770	50.410366	1397.353760	385.402405	18.485580	1703.631226	419.308807	-185.708466	1134.308838	552.038574	198.398605	1133.654175	300.046021	-170.881348	896.452209	428.713165	240.137909	885.799805	385.830170	44.178829	1001.964294	-535.720093	61.668259	912.417847	-503.461426	-86.906242
345.499725	-30.275286	903.099365	424.539459	119.471107	900.972107	385.182129	-83.724762	508.516052	471.006378	90.175392	506.643494	490.909302	-133.207443	92.654106	535.053833	32.389553	88.260147	385.960968	-134.669388	1417.385498	483.625580	176.429733	1412.756470	365.233459	52.148952	1397.386108	385.768860	20.492779	1703.685547	419.231384	-184.376144	1134.614990	552.778381	199.921661	1133.589722	299.925781	-169.392029	896.818481	429.790588	241.756668	885.513550	386.507385	45.233006	1002.022644	-535.797241	61.750607	912.405640	-503.553436	-86.856628
346.253876	-29.463737	903.309448	424.982727	120.431870	900.960938	383.097656	-81.804245	508.769104	471.252502	90.606155	506.646118	490.579834	-132.961777	93.845795	534.997009	32.434750	88.199425	386.269867	-132.899292	1417.746948	484.094086	178.168747	1412.702759	365.644562	53.846920	1397.439697	386.089844	22.515652	1703.774780	419.163940	-183.060333	1134.976196	553.537537	201.451553	1133.550781	299.882996	-167.903061	897.190247	430.661804	243.390198	885.409668	387.154114	46.243992	1002.120483	-535.919495	61.840111	912.407898	-503.897980	-86.795403
347.155029	-28.697781	903.543030	425.537933	121.323196	900.877502	380.942719	-79.937607	509.040833	471.661133	91.117401	506.607544	490.200165	-132.660233	95.125969	535.033447	32.478416	88.165970	386.613464	-131.233475	1418.153198	484.469208	179.840240	1412.658691	366.071808	55.552616	1397.563110	386.431030	24.560711	1703.894775	419.037781	-181.700119	1135.396729	554.329712	202.978027	1133.502686	299.763031	-166.369049	897.666626	432.074707	244.935593	885.005432	387.933044	47.260231	1002.193237	-535.965942	61.949921	912.425354	-503.972076	-86.726265
348.015045	-28.049875	903.804077	426.079071	122.119843	900.795410	378.800049	-78.083801	509.411407	472.106964	91.696747	506.559540	489.707977	-132.348663	96.446938	535.101440	32.541496	88.151489	386.987854	-129.610916	1418.649658	484.876770	181.456100	1412.629639	366.553711	57.178566	1397.661133	386.764343	26.617615	1704.053223	418.926941	-180.434250	1135.870728	555.150269	204.504959	1133.531738	299.613831	-164.815811	898.168396	433.325165	246.524597	884.779053	388.693451	48.182255	1002.279602	-536.052185	61.966354	912.414429	-504.060730	-86.712051
348.858856	-27.102158	904.113037	426.436218	123.362877	901.002808	376.443909	-76.058647	509.732758	472.458557	92.163551	506.566040	489.202301	-132.166428	97.864548	535.148865	32.594578	88.133560	387.422791	-127.963722	1419.134644	485.224365	183.132538	1412.596558	366.922241	58.762695	1397.764893	387.075989	28.646477	1704.209595	418.837189	-178.988235	1136.367432	555.862183	205.999725	1133.539185	299.457947	-163.221985	898.756165	434.741455	248.158768	884.623779	389.389374	49.298908	1002.535889	-536.138184	62.032639	912.414368	-504.150879	-86.678596
349.791107	-26.650299	904.427612	427.054108	123.761787	900.789551	374.176971	-74.291481	510.192169	472.859589	92.596100	506.473877	488.631866	-131.956863	99.371353	535.147339	32.620098	88.099533	387.898956	-126.316017	1419.665894	485.473816	184.799088	1412.637451	367.327515	60.342281	1397.913696	387.358429	30.699623	1704.398926	418.696106	-177.698685	1136.908691	556.626465	207.471436	1133.660034	299.226471	-161.624161	899.404968	436.092743	249.667343	884.491211	390.256531	50.031757	1002.580872	-536.211304	62.107384	912.430054	-504.244965	-86.647881
350.686249	-26.089304	904.717285	427.683228	124.512314	900.742615	371.742279	-72.108429	510.593475	473.309113	93.008186	506.427216	487.871094	-131.671783	100.878151	535.273499	32.689224	88.083298	388.375153	-124.723923	1420.208374	485.665649	186.439728	1412.704590	367.777191	61.818478	1398.041138	387.665253	32.773048	1704.572754	418.636017	-176.339584	1137.494629	557.402893	209.023315	1133.801514	298.998474	-159.980804	900.129517	437.214630	251.153641	884.510864	391.097412	50.871960	1002.697876	-536.281738	62.167553	912.430481	-504.310791	-86.599068
351.658081	-25.461035	905.041138	428.180756	125.252861	900.742004	369.247314	-70.069298	511.061646	473.721466	93.479225	506.307983	487.275635	-131.660416	102.581039	535.174744	32.737236	88.043365	388.914581	-123.128059	1420.819214	485.806671	188.130127	1412.738037	368.175049	63.326916	1398.161621	387.959198	34.844776	1704.755859	418.599731	-174.951233	1138.129639	558.226929	210.560791	1134.035767	298.719788	-158.280197	900.895813	439.004303	252.499542	884.178345	391.936554	51.723198	1002.854553	-536.347107	62.222157	912.432373	-504.378204	-86.585609
352.579193	-24.964485	905.375488	428.695648	125.983398	900.678894	366.697388	-68.246277	511.578247	474.075317	93.936317	506.258423	486.472351	-131.455261	104.303154	535.132874	32.811951	88.015526	389.443573	-121.574715	1421.405640	485.916565	189.749756	1412.821045	368.559143	64.783150	1398.269165	388.223572	36.922581	1704.927002	418.380768	-173.533600	1138.691772	559.036987	212.132584	1134.203613	298.444733	-156.609299	901.718140	440.594208	253.959335	884.075806	392.786377	52.535892	1002.983521	-536.450256	62.270512	912.423889	-504.485992	-86.545219
353.637054	-24.448206	905.714355	429.281769	126.585526	900.641785	364.123108	-66.180435	512.175293	474.327637	94.389488	506.172668	485.719543	-131.303055	106.176857	535.162659	32.868431	87.992920	390.063629	-120.009453	1422.023926	485.932983	191.410629	1412.936768	369.018311	66.215492	1398.392334	388.449921	38.864487	1705.111328	418.421478	-172.175980	1139.393555	559.749390	213.594315	1134.413086	298.126160	-154.829758	902.606812	442.155548	255.432999	884.006775	393.705383	53.300652	1003.127930	-536.556396	62.274479	912.415405	-504.572357	-86.534554
354.670837	-23.952038	906.067322	429.867493	127.277901	900.685425	361.383545	-64.167198	512.829773	474.675903	94.852570	506.138000	484.812134	-131.036285	108.030312	535.218689	32.929813	88.002708	390.690674	-118.453415	1422.677124	486.017792	192.993729	1412.973999	369.422211	67.583916	1398.550659	388.684784	41.098537	1705.253296	418.519928	-170.929108	1140.085083	560.558960	215.207962	1134.644775	297.776642	-153.045502	903.570313	443.660797	256.826874	883.904907	394.623505	54.049034	1003.320129	-536.656616	62.327610	912.438599	-504.681915	-86.530731
355.717896	-23.546556	906.428894	430.407867	127.840889	900.634888	358.757111	-62.125637	513.513733	475.007141	95.262054	506.134674	483.951843	-130.887985	109.999596	535.266602	32.971283	87.978981	391.340118	-116.936188	1423.338623	486.018005	194.594269	1413.062256	369.846954	68.963142	1398.662109	388.907043	43.205849	1705.411255	418.574951	-169.755920	1140.730347	561.320801	216.798447	1134.902466	297.413910	-151.340408	904.527954	445.198700	258.044891	883.714172	395.544708	54.747494	1003.467285	-536.792053	62.303337	912.427979	-504.784149	-86.518562
356.759491	-23.133974	906.759399	431.012115	128.466721	900.627014	355.921509	-60.115913	514.240112	475.493378	95.624626	506.098145	483.028198	-130.556061	112.037384	535.367493	33.041256	87.959991	392.015930	-115.460587	1423.916748	485.986847	196.208557	1413.138672	370.207733	70.292488	1398.775391	389.091980	45.318695	1705.558838	418.752655	-168.561874	1141.387207	562.120117	218.411484	1135.170410	297.027649	-149.527313	905.533142	446.718048	259.084717	883.470581	396.506104	55.425156	1003.620789	-536.915344	62.295113	912.450562	-504.882629	-86.539719
357.762085	-22.746283	907.131470	431.545624	128.996445	900.604919	353.110107	-58.230022	514.991943	476.506714	96.158600	506.107849	482.018616	-130.093918	114.051147	535.717468	33.147972	87.979225	392.804810	-114.042633	1424.541138	485.804718	197.907120	1413.287598	370.616425	71.586433	1398.870483	389.229004	47.256081	1705.680054	418.969299	-167.370926	1142.006836	562.848999	220.009125	1135.441650	296.653564	-147.749252	906.483643	448.341980	260.222626	883.228638	397.458008	56.059082	1003.785828	-537.055298	62.312939	912.471069	-504.976013	-86.504379
358.815094	-22.288647	907.462585	432.040192	129.527267	900.606262	350.053223	-56.590183	515.695374	476.894257	96.567627	506.085693	481.088593	-129.642715	116.192497	535.786682	33.198284	87.942741	393.432007	-112.577705	1425.081299	485.814667	199.384445	1413.222778	371.032654	72.851944	1398.919556	389.414551	49.149502	1705.719238	419.228088	-166.288986	1142.587524	563.673157	221.700806	1135.654907	296.273041	-145.963303	907.480042	450.022034	261.328094	882.949524	398.420563	56.687786	1003.942505	-537.186646	62.297718	912.473389	-505.065399	-86.532036
359.891754	-22.039782	907.808960	432.670746	129.989319	900.545349	347.263916	-55.041325	516.433899	477.732910	97.092049	506.009338	480.149384	-129.257462	118.366859	536.129089	33.303673	87.960960	394.208740	-111.132980	1425.644775	485.597961	201.088745	1413.336670	371.418304	74.083565	1398.981567	389.563873	51.264595	1705.784058	419.574768	-165.204376	1143.107666	564.374023	223.337753	1135.881104	295.910980	-144.187958	908.460754	451.424072	262.478485	882.949341	399.397369	57.255905	1004.074707	-537.326538	62.313232	912.484558	-505.149933	-86.539650
360.850037	-21.688797	908.194458	433.137238	130.469513	900.471558	344.487091	-53.303356	517.265259	478.060425	97.056389	505.560425	479.142792	-128.686523	120.565857	536.154907	33.351360	87.917854	394.953735	-109.775337	1426.151733	485.555969	202.531677	1413.178833	371.799622	75.324066	1399.035278	389.684998	53.331688	1705.793701	419.995270	-164.040939	1143.646973	565.132080	224.972382	1136.039307	295.537048	-142.411865	909.402344	453.440643	263.658234	882.583984	400.415955	57.834087	1004.215088	-537.485718	62.276791	912.476501	-505.253723	-86.583351
361.801544	-21.403502	908.620300	433.593903	130.896759	900.516724	341.754730	-51.653778	518.145264	478.201324	97.570808	505.518311	478.173218	-128.038834	122.868233	536.100403	33.367916	87.854996	395.755615	-108.448097	1426.679565	485.289154	204.177994	1413.260254	372.150665	76.477608	1399.063232	389.744476	55.478977	1705.837280	420.440369	-163.015106	1144.107544	565.917419	226.559219	1136.254883	295.169312	-140.684769	910.438843	455.033203	264.529144	882.153320	401.324341	58.350933	1004.437683	-537.630432	62.275208	912.501343	-505.356903	-86.577194
362.828705	-21.122787	908.955688	434.074677	131.244659	900.439453	339.062347	-49.815975	519.068420	478.723328	98.423660	505.678223	477.041718	-127.346825	125.122719	536.348145	33.421333	87.884743	396.514160	-107.122261	1427.205688	485.090637	205.683060	1413.197144	372.499512	77.596222	1399.059692	389.742371	57.797478	1705.900879	421.041595	-161.854462	1144.653076	566.583984	228.192001	1136.343750	294.822784	-138.962662	911.439697	456.760590	265.743530	882.063843	402.302094	58.841648	1004.551880	-537.777649	62.210125	912.520813	-505.441803	-86.598701
364.116455	-20.842924	909.033997	434.801239	131.727814	900.329712	336.297424	-48.256310	519.984436	479.997864	99.229988	505.805023	475.977203	-126.554497	127.605186	536.961853	33.549984	87.898453	397.284668	-105.866249	1427.688965	484.908600	207.169525	1413.109741	372.849274	78.710617	1399.068115	389.860718	59.785534	1705.814209	421.622528	-160.813263	1145.121094	567.281311	229.724548	1136.446411	294.530945	-137.207443	912.485413	458.163757	266.686584	881.931702	403.393188	59.316063	1004.529297	-537.929382	62.162155	912.531982	-505.557281	-86.622726
365.238037	-20.645041	909.303772	435.314880	132.050125	900.206726	333.499939	-46.489048	521.020996	480.341461	99.268097	505.600189	474.732239	-125.731033	130.023529	537.018066	33.587608	87.848381	398.104095	-104.646904	1428.152466	484.811554	208.511322	1412.890503	373.140228	79.803185	1399.064819	389.827332	61.975197	1705.816895	422.317383	-159.692474	1145.609863	568.049133	231.330627	1136.492310	294.240906	-135.544800	913.516052	459.758636	267.691559	881.608032	404.397827	59.758770	1004.587952	-538.088623	62.157681	912.544128	-505.651764	-86.634438
366.337891	-20.441525	909.562988	435.779175	132.352646	900.126282	330.635956	-44.778652	522.000977	479.723602	99.389557	505.393188	473.488617	-124.623131	132.483795	536.621704	33.534729	87.754456	398.905701	-103.466003	1428.604370	484.461914	210.023407	1412.823853	373.490021	80.828934	1398.991699	389.823364	64.075455	1705.744629	423.032074	-158.684723	1146.056152	568.720520	232.811249	1136.613770	294.040863	-133.921799	914.521484	461.589111	268.479340	881.005310	405.336975	60.176018	1004.663879	-538.210266	62.099541	912.521301	-505.520325	-86.650986
367.410187	-20.396587	909.856873	436.308777	132.624863	900.060547	327.634277	-43.107868	523.032349	479.877441	99.723961	505.272766	472.177032	-123.423584	134.892609	536.613159	33.557343	87.698883	399.709442	-102.263420	1429.030884	484.184998	211.484802	1412.633911	373.748413	81.801804	1398.911011	389.904846	66.085838	1705.615356	423.848999	-157.553146	1146.527466	569.476990	234.318039	1136.634766	293.856323	-132.276901	915.558228	463.165588	269.339996	880.642883	406.309692	60.499821	1004.763306	-538.352234	62.094852	912.527222	-505.618774	-86.654091
368.620331	-20.298071	910.001831	436.924408	132.872787	899.916443	324.667694	-41.464779	524.144958	480.630096	100.168068	505.217316	470.874176	-122.117538	137.412094	536.951416	33.664780	87.720123	400.646027	-101.190056	1429.498535	483.880463	212.865997	1412.457153	373.994965	82.788963	1398.834473	389.829712	68.274033	1705.554077	424.686523	-156.639053	1146.965576	570.134705	235.683350	1136.706909	293.761871	-130.707138	916.609619	464.550140	270.043091	880.290527	407.301025	60.838692	1004.752808	-538.521606	62.083672	912.508118	-505.748505	-86.674362
369.736450	-20.237835	910.184204	437.454132	133.089096	899.838745	321.720276	-39.663258	525.308655	480.807220	100.450394	505.134369	469.462891	-120.723907	139.807465	536.843140	33.635189	87.666245	401.471649	-100.035622	1429.912598	483.555267	214.275177	1412.289429	374.163788	83.766365	1398.775879	389.811279	70.305328	1705.453369	425.595551	-155.659943	1147.429199	570.793213	237.039017	1136.725586	293.693268	-129.291641	917.619751	466.336975	270.840546	879.728821	408.224487	61.113777	1004.794189	-538.659546	62.051140	912.521606	-505.822174	-86.695847
370.921783	-20.188543	910.374939	437.942810	133.328812	899.757568	318.710693	-38.032959	526.484558	480.939423	100.786919	505.074493	468.099152	-119.118790	142.245667	536.837280	33.658150	87.657623	402.286407	-98.938904	1430.385498	483.349335	215.517029	1411.992310	374.362183	84.712173	1398.717651	389.735626	72.345230	1705.376953	426.523102	-154.705566	1147.950562	571.589172	238.444107	1136.821045	293.706757	-127.808784	918.704102	467.911987	271.446014	879.287048	409.165436	61.404030	1004.837158	-538.825256	61.961468	912.511292	-505.926300	-86.725067
371.968658	-20.148401	910.556213	438.421936	133.497849	899.716919	316.054596	-37.606022	528.024170	481.098267	100.989716	504.957062	466.889191	-117.937271	144.754440	536.751892	33.633133	87.606483	403.092438	-97.839256	1430.839355	482.882721	216.996948	1411.946045	374.639374	85.486435	1398.508423	389.716949	74.405014	1705.267212	427.526581	-153.791718	1148.446167	572.055603	239.521118	1136.812622	293.804657	-126.444221	919.763489	469.190369	272.122711	879.076355	410.033081	61.620140	1004.896973	-538.986023	61.909340	912.526062	-506.007538	-86.759125
373.407349	-20.070757	910.715637	439.031372	133.657593	899.660889	313.577362	-35.038307	528.786438	481.422638	101.305855	504.895081	465.438110	-115.906532	146.844330	536.726074	33.644966	87.575981	403.882019	-96.828712	1431.304199	482.506256	218.280258	1411.740723	374.821381	86.346497	1398.450562	389.662659	76.415947	1705.161255	428.514862	-153.082306	1148.967651	572.713684	240.773514	1136.901855	293.961548	-125.172852	920.822021	470.748718	272.705475	878.686035	411.161224	61.856907	1004.937622	-538.976990	61.889107	912.452271	-505.905304	-86.750992
374.033173	-20.109682	910.917908	439.412903	133.770996	899.621338	311.118378	-33.654774	529.992859	481.566498	101.548141	504.783417	464.188416	-114.190857	148.934402	536.612793	33.633591	87.497871	404.597473	-95.802406	1431.802612	482.095581	219.519638	1411.544067	374.864777	87.276382	1398.543701	389.568909	78.451630	1705.029663	429.558258	-152.258743	1149.478638	573.405334	241.946335	1136.934326	294.190521	-124.008530	921.831360	472.404144	273.218475	878.148865	411.803070	61.994118	1005.006958	-539.137268	61.862762	912.466003	-505.967041	-86.768166
374.691803	-20.104721	911.389893	439.635773	133.885101	899.620789	309.172028	-32.391819	531.160583	481.589783	101.789635	504.665741	463.101166	-112.511192	150.781647	536.496277	33.653290	87.449577	405.237823	-94.779709	1432.242920	481.659149	220.778549	1411.357056	375.003113	88.068466	1398.460815	389.496948	80.472824	1704.887207	430.602844	-151.564743	1150.043213	573.874756	242.829910	1136.971558	294.587738	-122.849197	922.841064	473.959351	273.684082	877.717346	412.528839	62.248280	1005.217468	-539.299988	61.859924	912.475891	-506.029633	-86.761894
375.774506	-19.907970	911.273438	440.136444	134.210861	899.541992	307.438538	-31.181780	532.128540	481.705078	102.057373	504.595367	461.989044	-110.730400	152.370468	536.593933	33.696342	87.412560	405.861115	-93.791725	1432.748901	481.196289	221.982162	1411.133667	375.130188	88.839333	1398.393066	389.389587	82.447861	1704.728760	431.650299	-150.961990	1150.563354	574.425964	243.866562	1137.048706	294.998138	-121.845062	923.790039	475.115509	274.194153	877.540100	413.368347	62.480923	1005.118774	-539.461304	61.797710	912.483582	-506.270325	-86.894814
376.237762	-19.274225	911.729187	439.873810	135.631470	900.104187	305.659485	-29.969145	533.051025	481.475861	102.288902	504.676971	460.575409	-108.788544	153.494247	536.396790	33.688992	87.361519	406.458435	-92.805061	1433.199707	480.692749	223.178101	1410.968872	375.220154	89.572006	1398.315796	389.370117	84.183701	1704.454834	432.756409	-150.305695	1151.165161	574.983459	244.724487	1137.075928	295.514709	-120.865616	924.751831	476.785675	274.520325	876.994751	413.824097	63.291222	1005.619202	-539.633118	61.798473	912.505188	-506.333130	-86.905991
376.937134	-19.011612	911.861023	440.214905	136.162704	900.185486	304.355347	-29.046177	533.858704	481.453979	102.526001	504.645172	458.774017	-106.580772	153.992325	536.195435	33.658924	87.326172	406.976654	-91.877945	1433.709717	480.217224	224.343109	1410.781738	375.294922	90.302414	1398.246948	389.169281	86.406898	1704.340942	433.836975	-149.780655	1151.716675	575.489136	245.659119	1137.196777	296.140717	-119.996689	925.688049	478.180145	274.885071	876.725891	414.491333	63.664558	1005.718323	-539.723816	61.793339	912.524475	-506.183319	-86.781418
377.845520	-18.771143	911.762329	440.719452	136.583755	900.151733	303.394318	-28.239283	534.543762	482.696198	102.973320	504.707855	456.364685	-104.214722	153.855713	536.779419	33.803566	87.391991	407.469360	-90.952332	1434.178833	479.656799	225.482941	1410.631226	375.305206	90.996910	1398.174316	389.058655	88.372246	1704.142090	434.959167	-149.223022	1152.309814	575.937317	246.325150	1137.249268	296.850189	-119.276688	926.546631	479.534760	275.163025	876.410706	415.230804	63.949783	1005.652466	-539.900146	61.780800	912.550598	-506.370972	-86.876633
378.344666	-18.777067	912.171082	440.937317	136.678940	900.113586	302.919739	-27.288523	535.341919	482.857513	103.188065	504.619080	453.438477	-101.842651	153.097427	536.771301	33.815216	87.359009	407.902832	-90.058372	1434.701294	479.056732	226.628555	1410.493164	375.317780	91.706299	1398.124634	388.961395	90.333740	1703.940796	436.121033	-148.736893	1152.972412	576.523254	247.175644	1137.407349	297.689301	-118.556320	927.414795	480.881805	275.353790	876.137512	415.806580	64.199196	1005.813965	-540.021240	61.750168	912.540649	-506.229797	-86.814445
379.197235	-18.693604	912.100098	441.421509	136.912750	899.976074	302.953735	-26.622101	535.964050	483.169159	103.392998	504.563232	449.988800	-99.566330	151.698151	536.830627	33.864464	87.377716	408.263519	-89.131439	1435.177490	478.495026	227.718323	1410.369385	375.395660	92.286217	1397.908081	388.858459	92.240585	1703.772949	437.218567	-148.419800	1153.542725	576.909790	247.754044	1137.516235	298.633972	-117.932663	928.160095	482.174805	275.525330	875.890808	416.408264	64.436592	1005.709656	-540.178955	61.724419	912.554688	-506.251221	-86.791229
379.929626	-18.586975	912.260864	441.800873	137.033493	899.928406	303.026031	-26.340687	536.469727	483.466125	103.527390	504.512909	446.020599	-97.032738	149.685135	536.940613	33.914154	87.359360	408.583984	-88.302269	1435.644165	477.867798	228.771179	1410.223755	375.263336	93.059181	1397.968994	388.731445	94.184990	1703.626953	438.364227	-148.010712	1154.229248	577.384277	248.466461	1137.690430	299.633942	-117.467392	928.884277	483.239166	275.616577	875.877380	416.968872	64.694649	1005.758118	-540.385742	61.732410	912.556213	-506.302246	-86.805710
380.616608	-18.523216	912.459229	442.105957	137.058075	899.900513	303.565430	-26.139441	536.881775	483.655548	103.622246	504.455109	441.510773	-94.418297	147.154282	536.955872	33.917633	87.352509	408.820740	-87.403397	1436.122314	477.216309	229.836609	1410.162720	375.215149	93.737892	1397.835571	388.699097	95.848656	1703.431885	439.495300	-147.657211	1154.840454	577.813965	248.817001	1137.914063	300.791229	-117.084099	929.525024	484.633728	275.636200	875.546570	417.449127	64.905655	1005.835022	-540.565308	61.701138	912.569824	-506.329498	-86.810936
381.207794	-18.531288	912.711792	442.411835	137.111069	899.916016	304.542419	-25.993275	537.186951	483.867157	103.655792	504.448303	436.491760	-91.549095	144.118332	536.997375	33.918793	87.379425	408.982452	-86.503586	1436.613892	476.569794	230.901550	1410.065674	375.121490	94.344597	1397.715942	388.568481	97.746346	1703.334839	440.611755	-147.392914	1155.535278	578.302002	249.514297	1138.196289	302.044006	-116.808617	930.120300	485.653168	275.601471	875.600708	417.897552	65.088150	1005.959839	-540.719116	61.661434	912.601563	-506.350128	-86.802055
381.916229	-18.510996	913.005493	442.686096	137.091156	899.924072	305.945923	-26.122049	537.441162	484.051880	103.646347	504.424530	430.999481	-88.695770	140.720169	537.173645	33.947071	87.394417	409.094330	-85.640541	1437.106567	476.030701	231.789063	1409.888550	374.963928	94.999786	1397.739502	388.420258	99.612419	1703.259033	441.730042	-147.003235	1156.199219	578.768127	249.890457	1138.453003	303.365906	-116.581474	930.635925	487.051758	275.473419	875.322815	418.407410	65.281448	1006.098206	-540.877319	61.660561	912.649109	-506.389984	-86.786957
382.578644	-18.481844	913.259521	442.936310	137.071152	899.932068	307.251526	-26.620497	537.547974	484.220886	103.633446	504.398956	425.087006	-85.819870	137.034805	537.111267	33.936230	87.384987	409.176880	-84.781914	1437.611694	475.291931	232.878571	1409.943359	374.700775	95.762039	1397.807739	388.299591	101.423355	1703.147827	442.785492	-146.779327	1156.925049	579.177429	250.440430	1138.757080	304.819733	-116.564178	931.079285	487.923096	275.341431	875.417419	418.849518	65.466316	1006.219055	-541.024841	61.657089	912.667908	-506.410156	-86.787460
383.056671	-18.545916	913.537170	443.106201	137.004440	899.929993	309.177734	-27.154587	537.607239	484.349762	103.639595	504.384705	418.831482	-82.914322	133.134705	537.172180	33.977798	87.401062	409.220825	-83.906197	1438.077881	474.610474	233.863068	1409.889160	374.540436	96.390678	1397.750244	388.158722	103.245178	1703.081787	443.854309	-146.404755	1157.639526	579.599609	250.689148	1138.992798	306.426666	-116.572655	931.447815	489.333252	275.177795	875.147461	419.183533	65.587296	1006.344543	-541.184631	61.612209	912.652405	-506.429138	-86.765846
383.513306	-18.640116	913.836182	443.176147	137.004791	899.946045	311.317352	-27.887787	537.588074	484.592804	103.707047	504.379730	412.192200	-79.897186	129.118668	537.320129	34.012772	87.366333	409.199188	-83.083298	1438.626221	473.996643	234.814987	1409.855347	374.212708	97.127869	1397.871094	387.995728	105.011841	1703.003540	444.873291	-146.049896	1158.361816	579.965637	251.035599	1139.234741	308.081604	-116.781502	931.714905	490.426697	275.026917	875.056030	419.484070	65.717247	1006.488342	-541.332031	61.649185	912.679138	-506.453003	-86.708565
383.872223	-18.576567	914.166199	443.209686	137.222137	900.050293	313.893158	-28.582264	537.474365	484.542694	103.753815	504.367004	405.205902	-76.914436	124.948792	537.300659	34.028152	87.395828	409.063934	-82.215019	1439.140625	473.353638	235.771393	1409.787598	373.919769	97.814148	1397.908325	387.820862	106.733665	1702.907227	445.891815	-145.653473	1159.157104	580.302917	251.403122	1139.493896	309.818146	-117.050377	931.964539	491.551392	274.805786	874.993896	419.743195	65.983383	1006.693237	-541.503967	61.633766	912.676147	-506.488586	-86.687653
384.189453	-18.701073	914.415833	443.154022	137.013901	900.002136	316.757355	-29.449604	537.211060	484.405823	103.795769	504.319061	397.903320	-73.833725	120.864258	537.291626	34.024498	87.394608	408.930634	-81.387970	1439.596680	472.699341	236.673340	1409.696533	373.659576	98.460625	1397.875122	387.632263	108.448708	1702.820801	446.908295	-145.230637	1159.877319	580.681152	251.780136	1139.782837	311.644348	-117.400970	932.124084	492.890747	274.595886	874.791748	419.918427	66.007584	1006.778259	-541.662903	61.630043	912.688843	-506.499054	-86.657394
384.412994	-18.730516	914.673950	443.086334	137.038208	900.042542	319.662231	-30.526070	536.686096	484.257050	103.817009	504.271454	390.326630	-70.844749	116.825142	537.282532	34.006237	87.423492	408.716553	-80.590897	1440.137207	472.044983	237.584564	1409.640381	373.353241	99.114319	1397.869385	387.412140	110.088654	1702.710571	447.954498	-144.822495	1160.680908	580.946960	252.066559	1140.020264	313.700714	-117.825119	932.217773	493.983978	274.453339	874.849915	420.088318	66.117577	1006.913879	-541.796753	61.610233	912.709656	-506.508453	-86.639221
384.622894	-18.693180	914.819824	443.018585	137.113632	900.046692	322.704590	-31.823994	536.076050	484.057617	103.885765	504.236572	382.464569	-67.807327	112.880119	537.195679	33.955505	87.423828	408.473694	-79.776215	1440.590332	471.390289	238.481461	1409.574341	372.957764	99.791580	1397.896362	387.212189	111.725197	1702.578247	448.911377	-144.395935	1161.443359	581.146484	252.312958	1140.232300	315.758545	-118.349182	932.257202	494.839966	274.284424	874.863342	420.245819	66.240730	1006.978638	-541.954895	61.588753	912.742126	-506.513580	-86.637749
384.791870	-18.677206	914.963562	442.950165	137.139130	899.980286	325.941254	-33.222702	535.404114	483.884003	103.994133	504.149811	374.384369	-64.786713	109.200920	537.166138	33.963509	87.446625	408.142609	-78.953148	1441.020264	470.694489	239.320770	1409.461304	372.618225	100.434242	1397.815186	386.937927	113.317467	1702.411865	449.867401	-144.006546	1162.199707	581.453369	252.586365	1140.509644	317.815125	-118.975624	932.199890	496.026855	273.944183	874.587158	420.384613	66.370743	1007.003784	-542.146240	61.805988	912.871582	-506.519806	-86.520256
384.919159	-18.666124	915.062073	442.858734	137.186111	899.890198	329.130890	-34.782223	534.581360	483.708160	104.073273	504.049377	366.145721	-61.647861	105.750336	537.147583	33.936871	87.454414	407.821320	-78.206139	1441.447754	469.983154	240.186554	1409.339722	372.263550	101.069099	1397.713867	386.610443	114.883942	1702.218262	450.766968	-143.534637	1162.895386	581.688416	252.786255	1140.742310	319.949585	-119.594940	932.059631	496.969055	273.646515	874.572815	420.477448	66.498703	1006.995911	-542.291565	61.784378	912.906616	-506.617340	-86.677643
384.986847	-18.620905	915.138794	442.769257	137.327072	899.829529	332.159760	-36.582859	533.810181	483.532104	104.199516	503.920349	357.899292	-58.642590	102.721985	537.157654	33.948841	87.461983	407.429382	-77.460098	1441.865479	469.255951	240.983429	1409.232910	371.899109	101.685951	1397.601685	386.420258	116.407852	1701.973022	451.648285	-143.123947	1163.660034	581.974243	252.978546	1140.963013	322.163483	-120.345833	931.877686	497.797180	273.315308	874.567688	420.542358	66.652649	1006.994507	-542.454651	61.843647	912.920288	-506.634369	-86.622116
385.057800	-18.523981	915.140137	442.675995	137.468567	899.718201	334.989716	-38.154503	532.999756	483.401581	104.373955	503.803741	349.443512	-55.253017	100.030167	537.150452	33.941994	87.452980	407.011566	-76.744324	1442.203369	468.513153	241.765213	1409.088501	371.549744	102.274239	1397.479248	386.015198	117.900681	1701.753540	452.497284	-142.771347	1164.380371	582.217590	253.132858	1141.193726	324.437622	-121.197632	931.622498	498.525726	272.912872	874.708313	420.573700	66.832245	1006.932190	-542.591919	61.520702	912.749207	-506.592133	-86.526215
385.110107	-18.410271	915.134705	442.572296	137.654465	899.630066	337.704102	-39.790890	532.237671	483.326111	104.537407	503.703003	340.976074	-51.809608	97.804176	537.334106	33.971760	87.483826	406.585510	-76.045067	1442.557007	467.781464	242.505463	1408.945557	371.206329	102.819252	1397.341797	385.830933	119.327263	1701.474609	453.326172	-142.374298	1165.025146	582.594238	253.323761	1141.441528	326.792908	-122.128250	931.320557	499.964417	272.400391	874.454163	420.571777	67.028831	1006.880310	-542.733215	61.591839	912.772766	-506.592865	-86.462776
385.165192	-18.269478	915.058472	442.457153	137.822784	899.519958	340.045135	-41.221027	531.472046	483.235596	104.741646	503.652954	332.453522	-48.232796	96.054604	537.403931	33.968666	87.530960	406.150696	-75.340050	1442.864014	467.064148	243.193573	1408.790161	370.838776	103.376671	1397.231567	385.409088	120.694534	1701.230713	454.120148	-142.086044	1165.676025	582.828674	253.459610	1141.645386	329.222504	-123.116028	930.938354	500.982483	271.982727	874.449768	420.521729	67.218231	1006.785889	-542.873413	61.600471	912.816650	-506.578064	-86.429543
385.206787	-18.086432	914.968811	442.278625	138.034149	899.445557	342.069000	-42.388309	530.693848	483.099457	104.962624	503.640350	324.179260	-44.731884	94.778572	537.327515	33.956543	87.564468	405.764465	-74.677055	1443.136963	466.387726	243.902527	1408.594849	370.488159	103.876465	1397.104736	385.189026	122.048347	1700.945313	454.917725	-141.773209	1166.279175	582.984802	253.548096	1141.772217	331.695038	-124.274559	930.522949	501.283051	271.561340	874.561096	420.442596	67.417793	1006.704407	-543.026917	61.597710	912.834595	-506.584106	-86.394539
385.227936	-17.962427	914.864624	442.058075	138.201752	899.321838	343.772308	-43.666183	529.904053	482.864990	105.163071	503.563324	316.208313	-41.220947	93.953156	537.339417	33.962067	87.568031	405.397186	-74.074791	1443.419922	465.779510	244.559448	1408.401367	370.180817	104.366844	1396.983154	384.832855	123.326157	1700.678101	455.662140	-141.514130	1166.865601	583.261658	253.675537	1141.940796	334.217743	-125.487679	930.064575	502.252716	271.140625	874.401672	420.318451	67.593155	1006.589905	-543.151306	61.609528	912.848938	-506.566406	-86.368004
385.301331	-17.908707	914.766235	441.808441	138.223160	899.103638	345.514160	-44.293766	529.099487	482.647949	105.388992	503.434723	308.799561	-37.859798	93.390610	537.371277	33.997311	87.605453	405.026581	-73.477951	1443.584351	465.207886	245.164642	1408.182983	369.877228	104.869141	1396.843018	384.453033	124.547691	1700.392822	456.423889	-141.338074	1167.350098	583.460876	253.820892	1142.009277	336.725891	-126.679298	929.541931	502.489594	270.653839	874.569458	420.191010	67.736115	1006.426270	-543.270813	61.733269	912.889343	-506.565369	-86.243172
385.445221	-17.890083	914.655823	441.617279	138.201935	898.898071	346.845184	-44.670231	528.400208	482.440002	105.542435	503.290985	302.066650	-34.528324	93.127541	537.376892	34.041870	87.602928	404.679535	-72.950455	1443.765625	464.746429	245.752747	1407.938477	369.581970	105.348915	1396.707275	383.918945	125.719032	1700.184814	457.213135	-141.148376	1167.882568	583.831970	254.059204	1142.115967	339.220184	-127.967102	929.021606	503.407684	269.943512	874.014404	420.118286	67.828888	1006.264343	-543.466675	61.613586	912.833740	-506.566772	-86.279533
385.630829	-17.819025	914.541199	441.429199	138.359146	898.802246	347.813141	-44.555576	527.748108	482.213898	105.733070	503.202423	296.392609	-31.375011	93.019623	537.432251	34.065281	87.579704	404.374969	-72.443085	1443.873657	464.358856	246.271149	1407.725708	369.292206	105.765900	1396.581909	383.516846	126.810852	1699.921265	457.921082	-140.980606	1168.312622	584.019958	254.242538	1142.062866	341.692383	-129.337006	928.566040	503.801880	269.496124	874.213562	420.071930	67.958916	1006.160828	-543.597412	61.662895	912.841736	-506.543579	-86.201469
385.957306	-17.745390	914.406189	441.249695	138.589630	898.745422	347.946381	-44.063992	527.157776	482.054169	105.882797	503.138947	292.399048	-28.878534	93.003716	537.503418	34.120525	87.621086	404.075989	-71.970848	1443.987427	463.997284	246.781387	1407.526489	369.005829	106.183441	1396.482300	383.284424	127.851982	1699.626709	458.644989	-140.877182	1168.729004	584.334778	254.464523	1142.118774	344.131958	-130.771896	928.046875	505.014435	268.866241	873.635620	420.078217	68.098961	1006.070251	-543.661865	61.884270	912.942139	-506.498444	-86.051971
386.441895	-17.777597	914.240112	441.041809	138.722992	898.656311	346.812256	-43.524265	526.859436	481.923981	106.074547	503.062775	290.249359	-27.681719	93.221558	537.638367	34.162907	87.691010	403.801758	-71.501595	1444.088379	463.723297	247.212418	1407.361206	368.765045	106.584000	1396.386353	382.890930	128.820892	1699.390625	459.372345	-140.734009	1169.135010	584.536255	254.606781	1142.125000	346.513153	-132.218124	927.586182	505.834045	268.350006	873.324463	420.131073	68.151520	1005.947998	-543.802124	61.918358	912.954773	-506.475159	-86.026520
387.042542	-17.968170	914.073120	440.941315	138.758575	898.542297	344.760254	-42.657539	527.020386	481.870636	106.349892	503.037445	289.759338	-27.877859	93.635506	537.864868	34.240299	87.755699	403.582916	-71.137268	1444.168457	463.458008	247.604065	1407.179688	368.531036	106.948975	1396.277100	382.496429	129.726929	1699.148682	460.057617	-140.706558	1169.518433	584.709656	254.720612	1142.148926	348.855042	-133.645050	927.167175	506.502502	267.912689	873.032104	420.294708	68.088005	1005.811951	-543.914917	61.914803	912.979187	-506.454041	-85.980530
387.683777	-18.291645	913.914185	440.779083	138.700729	898.419983	342.319366	-41.420605	527.482178	481.794128	106.541908	502.920471	290.279633	-28.901829	94.122589	538.053528	34.344143	87.793579	403.407440	-70.781937	1444.227661	463.327423	247.853714	1406.867676	368.293762	107.260170	1396.185547	381.954010	130.498581	1698.984131	460.727936	-140.697342	1169.822998	584.859375	254.761261	1142.107910	351.113251	-135.154526	926.719482	506.942627	267.539825	872.865234	420.462372	67.917961	1005.674255	-544.033203	61.929306	912.993591	-506.428284	-85.931427
388.179932	-18.765419	913.852966	440.450928	138.545853	898.257996	340.274628	-40.514576	528.165710	481.293518	106.605072	502.805054	291.672821	-30.161072	94.598190	538.049438	34.380215	87.800552	403.269501	-70.481049	1444.234741	462.966034	248.306732	1406.751587	368.018036	107.550560	1396.063843	381.734314	131.271149	1698.698242	461.425232	-140.709137	1170.154541	584.903320	254.769577	1142.028687	353.442017	-136.791672	926.267639	507.248474	267.238770	872.699402	420.528229	67.689896	1005.557068	-544.205627	61.951420	912.985901	-506.443695	-85.863823
388.621124	-19.273027	913.823914	440.135345	138.411179	898.158875	338.786163	-40.079876	528.880554	481.270996	106.823486	502.742554	293.909698	-31.999069	95.055161	538.378174	34.540112	87.847473	403.170898	-70.207298	1444.270142	462.686768	248.629288	1406.537354	367.710815	107.755363	1395.936890	381.346039	131.949249	1698.506592	462.120026	-140.745224	1170.479858	584.988831	254.763992	1141.929810	355.636322	-138.370697	925.857117	507.564117	266.888336	872.338806	420.611023	67.417267	1005.487915	-544.339783	61.986862	912.995422	-506.427307	-85.800156
388.937347	-19.902195	913.845947	439.744507	138.040741	898.017517	337.925812	-40.317703	529.632751	480.910736	106.852516	502.624908	296.851257	-33.927116	95.473251	538.460693	34.551037	87.872528	403.132385	-70.000084	1444.347534	462.347565	248.906601	1406.295532	367.425995	107.904861	1395.857788	380.842224	132.537491	1698.385742	462.696167	-140.835754	1170.748901	585.048828	254.735748	1141.773193	357.699493	-139.965698	925.518677	507.817169	266.619873	872.109253	420.625092	67.017815	1005.417053	-544.460754	62.021156	912.985352	-506.407867	-85.741653
389.193268	-20.566660	913.979187	439.329773	137.549347	897.890320	337.327057	-40.876766	530.248108	480.453217	106.785957	502.536682	300.276703	-35.923759	95.764824	538.398926	34.552402	87.901672	403.167267	-69.835182	1444.429199	461.926666	249.184280	1406.028564	367.177856	107.979141	1395.777100	380.465088	133.072098	1698.292480	463.305756	-140.965195	1171.027344	585.079346	254.676910	1141.645508	359.750031	-141.538452	925.237854	507.994720	266.302429	871.880188	420.609711	66.599670	1005.403076	-544.572510	62.042324	912.999268	-506.378143	-85.683853
389.340820	-21.081465	914.141052	438.964661	137.235458	897.864990	336.998993	-41.681717	530.683777	479.987488	106.631104	502.443512	304.034210	-38.135963	96.165985	538.335876	34.513100	87.922035	403.273712	-69.721077	1444.533569	461.514587	249.448120	1405.771484	366.928833	107.992599	1395.731934	380.277008	133.551987	1698.150146	463.937378	-141.142685	1171.318115	585.045654	254.658142	1141.551270	361.688202	-143.139008	925.033813	508.129852	266.030518	871.686218	420.582581	66.286240	1005.457825	-544.672302	62.033901	913.022888	-506.351196	-85.644180
389.462921	-21.616148	914.337524	438.654816	136.952057	897.901550	336.734375	-42.713871	531.108521	479.786591	106.508469	502.448639	307.978699	-40.151527	96.646736	538.312927	34.462624	87.959877	403.449127	-69.653778	1444.695190	461.019592	249.682907	1405.563110	366.686493	107.979019	1395.736938	379.945892	133.938766	1698.080078	464.562805	-141.271988	1171.638550	584.958801	254.701614	1141.462646	363.490631	-144.719406	924.949036	508.242157	265.749756	871.512451	420.558289	65.959244	1005.563049	-544.761841	62.021221	913.040588	-506.320923	-85.597893
389.563080	-21.940670	914.590881	438.360077	136.625839	897.945129	336.640045	-43.580658	531.435486	479.544220	106.360405	502.456329	312.061157	-42.411324	97.054756	538.383179	34.479160	87.967896	403.724792	-69.623978	1444.905273	460.459076	249.870041	1405.383667	366.473511	107.895905	1395.792725	379.510315	134.269318	1698.052979	465.203857	-141.414246	1171.948730	584.819824	254.769348	1141.389893	365.164215	-146.284775	924.964417	508.312134	265.435059	871.330322	420.531097	65.758560	1005.696472	-544.880127	62.065952	913.066833	-506.310425	-85.534927
389.579834	-22.182276	914.900757	438.020599	136.410645	898.033997	336.465393	-44.493935	531.823364	479.318176	106.259773	502.454803	316.245636	-44.733784	97.530472	538.373352	34.488693	87.959274	404.021973	-69.622429	1445.107788	459.942200	250.053085	1405.219238	366.286041	107.779556	1395.845215	379.120422	134.549957	1698.067383	465.946381	-141.449966	1172.325439	584.585022	254.926056	1141.337891	366.790222	-147.801575	925.013123	508.363922	265.152313	871.195435	420.476929	65.647476	1005.878662	-545.027466	62.014256	913.048340	-506.313904	-85.497520
389.542694	-22.364941	915.185669	437.742798	136.244003	898.169983	336.424927	-45.387932	532.186890	479.171021	106.124542	502.441193	320.758911	-47.308460	98.083923	538.335693	34.492252	87.942101	404.352142	-69.654289	1445.344238	459.361328	250.205032	1405.087402	366.164368	107.638824	1395.932007	378.878235	134.752594	1698.019287	466.697418	-141.651917	1172.704468	584.223877	255.075699	1141.285278	368.400299	-149.315872	925.156677	508.363770	264.822754	870.986694	420.410614	65.546402	1006.076660	-545.199829	61.928951	912.993713	-506.335144	-85.473572
389.447357	-22.526217	915.460632	437.532593	136.051483	898.281555	336.087463	-46.112316	532.637085	479.050873	105.978340	502.486084	325.427124	-49.911507	98.741264	538.263306	34.452183	87.946411	404.737244	-69.729561	1445.610229	458.791534	250.324539	1405.048462	366.044312	107.453140	1396.058960	378.516479	134.867554	1698.076050	467.485413	-141.999649	1173.148193	583.753357	255.286301	1141.276978	370.075470	-150.868805	925.308167	508.363190	264.627808	870.938782	420.326172	65.456482	1006.257629	-545.301147	62.293537	913.186523	-506.273987	-85.300117
389.188751	-22.658169	915.701355	437.315552	135.952103	898.420593	335.473999	-46.686375	533.072021	479.013519	105.777077	502.551636	330.262299	-52.735527	99.433563	538.093994	34.386845	87.941093	405.155731	-69.823807	1445.870728	458.274658	250.395508	1405.085693	365.948395	107.250458	1396.298340	378.206787	134.928207	1698.146973	468.338287	-142.088974	1173.531494	583.210571	255.539795	1141.293213	371.469391	-152.251694	925.542297	507.680023	264.342102	871.128662	420.179291	65.372383	1006.438477	-545.404175	62.320538	913.200989	-506.278992	-85.241096
389.076538	-22.762903	915.933960	437.210602	135.795410	898.561829	334.916138	-46.859066	533.437744	479.093079	105.576607	502.648804	335.249359	-55.673584	100.242027	538.157715	34.364697	87.981010	405.595581	-69.965538	1446.171997	457.746552	250.457275	1405.180908	365.902283	106.939926	1396.483398	378.110504	134.942917	1698.163452	469.206573	-142.339218	1173.973999	582.728882	255.807190	1141.420654	372.745361	-153.600372	925.832336	508.053223	264.070526	870.807739	420.093628	65.293800	1006.619141	-545.484985	61.998745	913.025879	-506.294647	-85.322662
389.005646	-22.821978	916.125610	437.105957	135.668579	898.661133	334.087006	-47.359669	533.889465	479.180542	105.313438	502.725006	340.490997	-58.757732	101.196556	538.240662	34.329056	87.969284	406.067047	-70.098999	1446.474243	457.188538	250.465576	1405.328857	365.856995	106.686905	1396.723022	377.875977	134.884384	1698.256104	470.078918	-142.562424	1174.342041	582.089966	256.136475	1141.564575	373.889465	-154.909531	926.170898	507.865692	263.849487	870.801147	420.046539	65.250854	1006.757385	-545.555115	62.370846	913.267090	-506.244293	-85.114365
388.745178	-22.917164	916.350708	436.916992	135.543259	898.789856	333.406189	-47.294014	534.223022	479.264709	105.032417	502.811066	345.885895	-61.937626	102.214622	538.047852	34.257813	87.938385	406.504364	-70.257187	1446.770996	456.717651	250.467346	1405.485718	365.815369	106.430832	1396.959717	377.651825	134.778015	1698.363647	470.917877	-142.845810	1174.803345	581.408386	256.406555	1141.650879	374.906616	-156.163345	926.550049	507.595764	263.695282	870.788086	419.875305	65.182472	1006.926819	-545.655334	62.052971	913.069702	-506.281677	-85.187546
388.371124	-23.076834	916.597595	436.690033	135.353348	898.885742	332.559570	-47.437508	534.589600	479.360992	104.743340	502.872131	351.582977	-65.244438	103.377014	538.051208	34.219009	87.907097	406.908325	-70.399063	1447.027954	456.231903	250.420090	1405.680298	365.753693	106.160446	1397.197632	377.442719	134.607925	1698.487671	471.806183	-143.140411	1175.180176	580.706360	256.735077	1141.761963	375.856720	-157.357407	926.950134	507.248932	263.582794	870.818665	419.664764	65.068726	1007.086243	-545.759705	62.043152	913.052185	-506.262268	-85.153748
387.941132	-23.286552	916.854431	436.443176	135.141052	898.979370	331.756775	-47.481758	534.910156	479.432495	104.453033	502.912567	357.312134	-68.409981	104.634346	537.818665	34.169746	87.863556	407.325775	-70.594620	1447.292358	455.744751	250.361084	1405.879395	365.703766	105.865768	1397.440918	377.261597	134.405090	1698.609375	472.661072	-143.409149	1175.547241	579.919983	257.107941	1141.850098	376.661682	-158.575653	927.342407	506.756653	263.524658	870.877441	419.400024	64.928108	1007.249878	-545.836914	62.039791	913.052734	-506.262817	-85.116745
387.491180	-23.413193	917.098267	436.128540	134.929855	899.120850	331.045013	-47.702587	535.261597	479.489563	104.235039	502.990936	363.261383	-71.622101	106.011139	537.731689	34.113594	87.845177	407.703186	-70.821297	1447.526001	455.351807	250.274475	1406.068359	365.602570	105.588669	1397.741211	377.025391	134.135513	1698.762695	473.438721	-143.753616	1175.887817	579.150879	257.345703	1141.956421	377.283875	-159.673523	927.733643	506.217804	263.504883	870.934875	419.100433	64.795578	1007.433105	-545.921143	62.098461	913.066650	-506.236176	-85.055328
386.925537	-23.589886	917.316956	435.817657	134.717133	899.246399	330.418823	-48.024441	535.580017	479.622314	104.025269	503.023590	369.345337	-74.889168	107.432129	537.692322	34.043736	87.854141	408.018768	-71.032631	1447.706909	454.978607	250.141495	1406.312744	365.540833	105.251137	1397.966431	376.891113	133.812286	1698.889404	474.131348	-144.248856	1176.162598	578.263000	257.620575	1142.012207	377.906403	-160.761581	928.085205	505.075806	263.531158	871.298279	418.747986	64.622215	1007.596985	-545.971008	62.092361	913.084717	-506.211365	-85.006584
386.420197	-23.682371	917.521240	435.465881	134.575165	899.399109	329.605011	-48.580544	535.915588	479.709869	103.792587	503.087036	375.451935	-78.110451	109.008934	537.649963	34.023304	87.844276	408.294830	-71.279556	1447.863281	454.631470	249.952286	1406.530396	365.473572	104.896133	1398.208130	376.804626	133.442932	1699.001465	474.804230	-144.765259	1176.434570	577.495850	257.878143	1142.074951	378.423157	-161.715546	928.441772	504.268005	263.514801	871.365356	418.414825	64.502625	1007.768555	-546.014954	62.106495	913.117371	-506.152191	-84.964294
386.090942	-23.689899	917.648865	435.157318	134.444794	899.497559	329.071808	-49.046108	536.056396	479.799042	103.638077	503.170258	381.726074	-81.458748	110.679512	537.672607	33.971001	87.855934	408.502136	-71.596764	1447.986816	454.314148	249.753204	1406.726807	365.381042	104.546593	1398.432617	376.681396	133.016037	1699.145996	475.411865	-145.238632	1176.683228	576.762756	258.150208	1142.107666	378.815796	-162.675537	928.721558	503.977264	263.460815	871.155884	418.160309	64.437492	1007.876404	-546.102173	62.104126	913.117188	-506.148346	-84.941780
385.419800	-23.754807	917.814148	434.699738	134.310440	899.604553	328.553345	-49.307983	536.209167	479.781403	103.425858	503.184845	387.900238	-84.571457	112.389008	537.609985	33.949699	87.837555	408.684570	-71.915154	1448.104370	453.999054	249.541122	1406.897339	365.274475	104.201378	1398.647339	376.558533	132.559097	1699.255493	475.940063	-145.704407	1176.911987	575.904541	258.384949	1142.034058	379.151947	-163.581192	928.994812	502.420715	263.561951	871.476624	417.672150	64.343811	1008.006165	-546.166992	62.117859	913.113586	-506.134827	-84.887169
384.867859	-23.865898	917.926453	434.301331	134.164932	899.661072	327.939880	-49.929741	536.446350	479.723633	103.287308	503.209564	394.174042	-87.798805	114.291115	537.599670	33.953655	87.816101	408.795288	-72.246086	1448.170288	453.753998	249.297470	1407.039185	365.178009	103.885597	1398.812134	376.462585	132.064499	1699.349609	476.371429	-146.385880	1177.111084	575.159058	258.563202	1141.913696	379.443298	-164.392700	929.208984	501.882904	263.594940	871.233521	417.225037	64.235909	1008.086609	-546.232544	62.153618	913.110779	-506.103668	-84.872681
384.369781	-23.995142	918.020996	433.912689	134.018875	899.690186	327.650330	-50.382938	536.564270	479.537354	103.118423	503.250244	400.458069	-90.885773	116.227722	537.582825	33.919838	87.811424	408.852814	-72.605354	1448.225830	453.507385	249.012390	1407.168335	365.058502	103.520561	1398.957031	376.371887	131.511520	1699.447266	476.616394	-147.129211	1177.230103	574.177856	258.592896	1141.711792	379.675354	-165.185791	929.408325	500.143036	263.765442	871.527100	416.784760	64.133652	1008.144897	-546.312378	62.165314	913.099731	-506.099518	-84.822250
384.033752	-24.123343	918.057068	433.562073	133.838913	899.681519	327.144348	-51.122101	536.639343	479.335571	102.954994	503.260834	406.735382	-94.159180	118.317535	537.580383	33.925747	87.828262	408.850861	-72.959419	1448.251709	453.309082	248.716293	1407.285034	364.905487	103.129875	1399.079956	376.287842	130.922333	1699.533447	476.899719	-147.701157	1177.326782	573.448853	258.685791	1141.589600	379.790466	-165.931030	929.554199	499.389465	263.799713	871.291565	416.426514	64.015823	1008.156433	-546.340637	62.643002	913.385681	-506.007568	-84.583061
383.493256	-24.341225	918.090576	433.020050	133.504700	899.687195	326.643250	-51.511490	536.685059	478.996948	102.755165	503.281189	412.768585	-97.269257	120.413132	537.597717	33.901016	87.867622	408.777679	-73.364021	1448.257324	453.108093	248.350143	1407.416748	364.716156	102.719414	1399.251099	376.174927	130.296234	1699.630127	477.035614	-148.251785	1177.372559	572.585266	258.720947	1141.465332	379.864227	-166.645218	929.637695	498.040131	263.929779	871.363403	415.873505	63.767609	1008.174316	-546.380005	62.700310	913.428101	-505.988556	-84.538055
382.988586	-24.625811	918.058594	432.519531	133.108505	899.657776	326.431732	-52.179150	536.707031	478.490540	102.545708	503.279175	418.816010	-100.490372	122.489624	537.529236	33.844467	87.887321	408.649170	-73.774261	1448.228516	452.911652	247.957718	1407.504150	364.543213	102.325394	1399.360229	376.077942	129.649811	1699.712646	477.066833	-148.814926	1177.415161	571.703064	258.604584	1141.256592	379.851624	-167.365128	929.632935	496.231812	264.161102	871.616821	415.329468	63.445068	1008.145142	-546.435547	62.724293	913.429810	-505.981140	-84.503944
382.653564	-24.827047	917.993713	432.085724	132.843414	899.676331	326.192505	-52.816891	536.603455	477.842743	102.272568	503.249115	424.759186	-103.650017	124.621017	537.473450	33.812950	87.906380	408.476624	-74.213982	1448.204468	452.725067	247.556213	1407.587036	364.362915	101.893425	1399.444214	375.974304	128.935486	1699.777100	476.981384	-149.355301	1177.400391	570.847778	258.608185	1141.084961	379.780701	-168.015350	929.654358	494.655487	264.334595	871.739014	414.912750	63.178619	1008.127563	-546.461853	62.758377	913.446777	-505.934784	-84.462479
382.190155	-25.184219	917.934204	431.503510	132.519714	899.649231	326.085724	-53.595024	536.423645	477.419464	102.041924	503.211487	430.430481	-106.686150	126.579201	537.584290	33.817028	87.909706	408.239807	-74.735313	1448.172241	452.539948	247.116653	1407.657104	364.173340	101.447464	1399.497559	375.865417	128.212601	1699.809814	476.789825	-149.934418	1177.380615	570.023438	258.445313	1140.862793	379.569183	-168.601685	929.626648	493.052124	264.488434	871.798889	414.357666	62.831944	1008.087280	-546.517883	62.762913	913.444275	-505.946045	-84.445320
381.583740	-25.562672	917.887878	430.872986	132.287003	899.646973	326.078552	-54.543316	536.269226	477.002167	101.855103	503.205078	436.096252	-109.822754	128.613342	537.448242	33.800564	87.890877	407.952789	-75.254448	1448.133667	452.367035	246.616669	1407.709961	363.970123	100.994415	1399.539429	375.742096	127.482361	1699.838257	476.516998	-150.456543	1177.339600	569.142395	257.961151	1140.611694	379.286743	-169.157013	929.574646	491.386688	264.557343	871.842957	413.722778	62.496914	1008.066895	-546.561951	62.779030	913.436340	-505.917358	-84.407288
380.987640	-25.916750	917.807190	430.310455	131.959305	899.674011	326.254211	-55.370979	536.056091	476.562714	101.722458	503.191498	441.298798	-112.843460	130.364899	537.348816	33.779072	87.920944	407.616486	-75.784714	1448.088989	452.205658	246.098495	1407.762329	363.733856	100.473961	1399.608398	375.629547	126.681503	1699.873535	476.144043	-150.946838	1177.276001	568.416626	257.780090	1140.382568	378.974365	-169.694489	929.459106	489.729095	264.599487	871.931519	413.116791	62.094364	1008.047791	-546.593506	62.800690	913.438049	-505.902100	-84.380898
380.604095	-26.203173	917.654846	429.737915	131.540939	899.654419	326.598419	-56.164772	535.711487	476.159760	101.630554	503.209961	446.328003	-115.775063	131.944580	537.297546	33.755756	87.941986	407.225006	-76.386307	1448.036865	452.038940	245.504456	1407.804321	363.486023	99.926865	1399.684082	375.514984	125.861809	1699.895386	475.643219	-151.454178	1177.140259	567.597961	257.380615	1140.154785	378.542297	-170.162628	929.326477	487.903198	264.616486	872.041199	412.596436	61.689037	1007.969788	-546.626831	62.801380	913.446106	-505.894440	-84.394165
379.971802	-26.667036	917.586792	429.106873	131.112549	899.698853	327.121185	-57.067974	535.341614	475.795746	101.451378	503.165710	451.170624	-118.654274	133.312286	537.236023	33.734138	87.964066	406.799194	-77.012138	1447.988281	451.860291	244.875504	1407.834473	363.205048	99.363380	1399.747681	375.340485	125.007202	1699.937744	475.060883	-151.970444	1177.020752	566.868347	256.978302	1139.917969	378.013580	-170.524704	929.183411	485.990143	264.546387	872.148315	411.936066	61.179829	1007.965820	-546.652710	62.799286	913.463440	-505.874786	-84.398224
379.367615	-27.059885	917.471252	428.536285	130.884628	899.753601	327.868195	-58.227394	534.879822	475.662079	101.243225	503.185730	455.807159	-121.586967	134.531158	537.335632	33.752506	87.986351	406.323975	-77.670776	1447.912109	451.713440	244.224365	1407.852173	362.930206	98.759216	1399.793701	375.153198	124.161613	1699.964966	474.396454	-152.435104	1176.900879	566.062622	256.410431	1139.619019	377.447266	-170.874146	929.001404	483.563171	264.516724	872.447693	411.325470	60.759964	1007.946960	-546.674438	62.796394	913.481628	-505.867126	-84.383392
379.031494	-27.594250	917.297791	427.935272	130.179398	899.340637	328.877869	-59.295391	534.303284	475.474304	101.015343	503.143585	460.201385	-124.351791	135.397385	537.341919	33.725746	87.973999	405.852966	-78.384056	1447.847290	451.563171	243.509811	1407.864014	362.634766	98.113586	1399.848999	374.938843	123.248039	1699.957764	473.667023	-152.846710	1176.673584	565.298401	255.933578	1139.336426	376.829620	-171.185760	928.758545	481.796600	264.426788	872.420410	410.752747	60.343979	1007.643066	-546.703735	62.788898	913.482727	-505.856323	-84.375198
378.365753	-28.068375	917.159912	427.321320	129.809189	899.361267	329.993439	-60.312771	533.671143	475.360107	100.907280	503.151062	464.324860	-126.984200	135.997040	537.360352	33.724136	87.973648	405.350189	-79.116272	1447.791626	451.414825	242.778534	1407.863281	362.352875	97.460396	1399.873901	374.728577	122.327179	1699.929077	472.834137	-153.373734	1176.463745	564.537964	255.469223	1139.062866	376.077301	-171.406937	928.504089	479.625427	264.388092	872.558838	410.084106	59.823914	1007.595459	-546.709045	62.766285	913.466125	-505.861450	-84.390907
377.733551	-28.514700	916.956970	426.740143	129.511429	899.323303	331.370148	-61.571472	532.973999	475.340729	100.752228	503.171783	468.097443	-129.379913	136.203339	537.425476	33.753040	87.949539	404.818390	-79.902176	1447.696533	451.275818	241.982788	1407.848999	362.038116	96.782295	1399.860474	374.517303	121.343758	1699.893799	472.005219	-153.749054	1176.288940	563.722229	255.015396	1138.710938	375.251160	-171.593201	928.229980	477.561157	264.351776	872.687866	409.429565	59.353645	1007.487244	-546.731201	62.756538	913.445618	-505.833374	-84.379288
377.021088	-28.506027	916.723083	426.087219	129.652771	899.692200	332.806885	-62.668945	532.110779	475.203156	100.599075	503.248047	471.569611	-131.639069	136.051208	537.544617	33.776146	87.949669	404.269745	-80.703758	1447.582397	451.181152	241.117615	1407.878174	361.700958	96.047798	1399.878174	374.266571	120.348564	1699.835815	471.032166	-154.316803	1176.010010	562.829346	254.321167	1138.355591	374.375366	-171.739410	927.969666	475.380829	264.262390	872.757690	408.786224	59.031052	1007.586548	-546.724060	62.763218	913.450256	-505.806396	-84.375504
376.429047	-28.756155	916.378174	425.541534	129.517181	899.677917	334.513428	-63.869518	531.161621	475.327362	100.503159	503.362823	474.802185	-133.698929	135.544312	537.689880	33.806877	87.973763	403.678162	-81.537064	1447.461914	451.067169	240.242386	1407.922974	361.323578	95.289665	1399.898560	373.949951	119.416107	1699.801880	470.027252	-154.845612	1175.736206	561.945923	253.702606	1138.107666	373.315491	-171.800034	927.667297	472.923798	264.004089	872.874023	408.132416	58.651058	1007.428833	-546.744080	62.712097	913.444397	-505.812866	-84.398163
375.863342	-29.124550	916.083923	424.940826	129.247040	899.665710	336.451965	-65.241959	530.204834	474.860382	100.229309	503.388763	477.724976	-135.604706	134.747772	537.460815	33.736732	87.946396	403.058411	-82.410378	1447.341309	450.981689	239.323227	1408.001953	360.958282	94.497459	1399.885132	373.630219	118.363113	1699.774658	468.923859	-155.472046	1175.424683	561.000671	253.028397	1137.881836	372.200348	-171.872437	927.377991	470.841766	263.797028	873.098572	407.474701	58.176208	1007.293762	-546.742126	62.691364	913.464905	-505.753265	-84.431297
375.195374	-29.502186	915.720337	424.169434	128.743195	899.517456	338.629425	-66.677895	529.125061	474.522522	100.016663	503.422058	480.315338	-137.276917	133.500107	537.261841	33.944317	88.157120	402.426025	-83.311676	1447.168579	450.898987	238.285873	1408.099487	360.604401	93.675087	1399.912476	373.330627	117.302567	1699.728760	467.817230	-156.114029	1175.117432	560.059753	252.249481	1137.693115	370.975220	-171.852280	927.034851	468.813019	263.597107	873.303040	406.627594	57.652302	1007.053528	-546.743958	62.630585	913.476440	-505.756042	-84.465935
374.431122	-29.639254	915.317261	423.730377	128.941544	899.656494	340.964447	-68.258865	527.953552	474.489197	99.922333	503.514038	482.601318	-138.757095	131.866959	537.576416	33.877033	88.319298	401.776123	-84.281151	1447.000000	450.798706	237.301163	1408.170654	360.217194	92.822388	1399.936157	372.964905	116.181633	1699.656982	466.626801	-156.816589	1174.685425	559.123413	251.481171	1137.509155	369.631958	-171.817810	926.742493	466.616333	263.329224	873.542664	405.934113	57.343613	1006.954773	-546.743469	62.590450	913.500183	-505.731384	-84.501297
373.624481	-30.148125	914.939575	422.952881	128.357849	899.475220	343.809143	-70.131516	526.774048	474.315460	99.811226	503.498230	484.715210	-140.181503	129.956299	537.350098	33.638157	88.040680	401.046509	-85.291145	1446.786499	450.718018	236.231201	1408.256592	359.830597	91.942513	1399.959595	372.591522	115.068062	1699.560791	465.475708	-157.462555	1174.347168	558.181641	250.661667	1137.234985	368.230408	-171.718430	926.370178	464.587982	263.027679	873.743835	405.020996	56.715542	1006.689819	-546.758057	62.550480	913.481445	-505.716400	-84.538300
372.776306	-30.455454	914.473999	422.318024	128.120453	899.445374	346.645416	-71.883537	525.482605	473.998688	99.659111	503.471191	486.505981	-141.299149	127.669815	537.214172	33.700531	87.949265	400.316498	-86.325554	1446.543823	450.639282	235.091446	1408.308960	359.434967	91.054512	1399.909180	372.189178	113.912270	1699.437500	464.190765	-158.223770	1173.892334	557.219910	249.830460	1136.967651	366.728027	-171.594925	925.969788	462.278107	262.744415	874.155579	404.146240	56.201603	1006.469177	-546.750854	62.544949	913.480042	-505.712921	-84.538826
371.870880	-30.694250	913.961731	421.747192	127.953331	899.403625	349.866180	-73.702164	524.182007	473.793335	99.524529	503.480408	487.974426	-142.306610	125.041702	537.173279	33.693348	87.936577	399.558319	-87.423653	1446.261597	450.567139	233.950928	1408.378906	359.049255	90.071960	1399.867432	371.779999	112.699692	1699.279419	462.939545	-159.022003	1173.383789	556.224670	248.908951	1136.753418	365.115601	-171.358704	925.550842	460.100342	262.349365	874.399841	403.281769	55.728569	1006.220154	-546.743042	62.465637	913.475525	-505.670197	-84.596703
370.917145	-30.755808	913.484558	421.140900	128.438980	899.562256	353.000244	-75.364090	522.845947	473.623749	99.447334	503.606171	488.989380	-142.930771	122.052933	537.187256	33.675220	87.919815	398.766479	-88.546440	1445.916016	450.527893	232.709290	1408.414429	358.652313	89.067627	1399.809204	371.355957	111.445404	1699.092651	461.625397	-159.827560	1172.829956	555.389893	247.999741	1136.563232	363.431122	-171.140198	925.088684	458.285278	261.879578	874.431702	402.447479	55.524460	1006.093201	-546.740356	62.439037	913.485596	-505.675720	-84.640411
369.956940	-31.187172	912.982910	420.422241	127.725090	899.355652	356.725250	-77.244652	521.600220	473.159943	99.256676	503.539215	489.822723	-143.742416	118.922729	536.874329	33.598576	87.933395	397.931152	-89.730179	1445.573120	450.501556	231.422699	1408.434692	358.251495	88.049301	1399.761230	370.909332	110.127548	1698.904785	460.224731	-160.782303	1172.261719	554.460083	247.011063	1136.312622	361.622528	-170.856659	924.647827	456.332886	261.396210	874.646545	401.468628	54.814915	1005.757019	-546.711670	62.339687	913.489624	-505.647919	-84.716400
368.973145	-31.380199	912.498962	419.721680	127.500847	899.352722	360.481781	-79.166367	520.429993	472.925323	99.162094	503.574585	490.614349	-144.245010	115.755280	537.007690	33.616051	87.936974	397.086609	-90.965698	1445.164551	450.503754	230.116455	1408.486816	357.791168	86.967064	1399.712891	370.485840	108.786682	1698.698242	458.837616	-161.697784	1171.628052	553.563293	245.917282	1136.062866	359.754852	-170.537857	924.123779	454.209167	260.880249	874.895203	400.557129	54.318932	1005.536438	-546.709595	62.340084	913.535461	-505.618195	-84.754951
367.948975	-31.654446	911.954102	419.042542	127.235687	899.269592	364.466400	-80.661301	519.267517	472.644043	99.053696	503.601349	491.297485	-144.617111	112.674980	536.994995	33.611622	87.951805	396.222809	-92.249184	1444.766846	450.480194	228.717499	1408.467407	357.360168	85.867737	1399.599121	370.007446	107.394142	1698.439087	457.384491	-162.666168	1170.987915	552.664795	244.794861	1135.777832	357.759949	-170.219147	923.612915	452.304321	260.398071	875.089233	399.598724	53.782040	1005.245422	-546.707275	62.237957	913.531738	-505.617279	-84.814743
366.952179	-31.978088	911.378296	418.393433	126.999092	899.167114	368.319275	-82.184792	518.101501	472.466492	98.985855	503.615143	491.956940	-144.913177	109.808586	537.118164	33.648464	87.978683	395.285370	-93.550537	1444.311890	450.510468	227.317505	1408.444092	356.939453	84.729713	1399.434937	369.529053	105.961296	1698.168091	455.828156	-163.731049	1170.321045	551.799622	243.617798	1135.406982	355.697021	-169.856476	923.091614	450.195770	259.759430	875.227783	398.663574	53.226761	1004.929321	-546.692749	62.185749	913.552002	-505.596100	-84.856819
365.950684	-32.505810	910.757263	417.809998	126.437607	898.951538	372.112274	-83.601906	517.104431	472.373657	98.995476	503.619781	492.709045	-145.260147	107.249039	537.144226	33.664875	88.010078	394.383514	-94.899963	1443.833984	450.518738	225.879974	1408.431396	356.501801	83.556427	1399.266479	369.079590	104.454750	1697.901367	454.228973	-164.838501	1169.563721	550.842041	242.322586	1135.054810	353.523621	-169.495483	922.551514	448.130646	259.236359	875.593201	397.730896	52.460659	1004.531738	-546.692627	62.173595	913.555603	-505.581207	-84.887680
365.014465	-32.939045	910.114136	417.252930	125.754532	898.722778	375.677643	-84.947952	516.089905	472.110199	98.967148	503.571564	493.663055	-145.583160	104.872383	537.235962	33.669846	88.052307	393.505096	-96.279808	1443.298950	450.540802	224.388474	1408.367188	355.998627	82.355270	1399.130981	368.576599	102.925117	1697.612915	452.566895	-165.978317	1168.734863	550.123169	241.061478	1134.782959	351.277039	-169.177490	921.955017	446.536621	258.601593	875.584106	396.821533	51.691986	1004.116638	-546.678711	62.110310	913.569458	-505.544586	-84.946564
363.824982	-33.266609	909.512451	416.286041	125.970695	898.848633	378.846558	-86.026245	515.146729	471.850952	98.878181	503.674957	494.673096	-145.710846	102.721436	537.379456	33.713753	88.121407	392.629944	-97.693085	1442.788940	450.548218	222.851181	1408.318359	355.514648	81.106239	1398.978516	368.061615	101.350563	1697.346680	450.816833	-167.163696	1167.937378	549.314209	239.789795	1134.472290	348.941406	-168.849625	921.428223	444.705566	257.933228	875.789429	395.637939	51.191414	1003.907288	-546.661377	62.046093	913.565796	-505.534637	-84.990211
362.925018	-33.857193	908.883057	415.711060	125.160294	898.649292	381.781586	-87.305733	514.338806	471.792389	98.847000	503.697998	495.576294	-145.596588	100.702629	537.746033	33.791058	88.222023	391.788177	-99.121269	1442.304932	450.550293	221.326096	1408.270996	355.077545	79.797272	1398.774902	367.607788	99.711761	1697.095093	449.014557	-168.385849	1167.111572	548.493469	238.273621	1134.165771	346.515167	-168.476593	920.909973	442.827881	257.116791	875.895325	394.727356	50.275249	1003.512634	-546.666260	61.966122	913.569824	-505.523560	-85.063950
361.836395	-34.354130	908.333984	414.790253	124.874435	898.672791	384.651184	-88.562210	513.462769	471.479523	98.741806	503.825256	496.352936	-145.495163	98.711525	537.812500	33.783806	88.283127	391.025665	-100.600357	1441.846191	450.520782	219.761887	1408.234497	354.569397	78.474113	1398.659424	367.099487	98.032883	1696.881592	447.171814	-169.623032	1166.283081	547.722656	236.838959	1133.907104	344.000214	-168.161209	920.428162	441.101013	256.354523	876.051331	393.593597	49.557549	1003.271423	-546.676147	61.873440	913.555237	-505.502106	-85.160622
360.774719	-34.741528	907.863159	413.745789	124.869026	898.841980	387.489105	-89.925446	512.823364	465.209137	96.721748	503.271088	497.046936	-145.282089	96.798088	534.717896	33.157639	87.867584	390.277649	-102.129280	1441.366455	450.484619	218.181793	1408.220459	354.066589	77.133278	1398.548706	366.608459	96.277649	1696.655762	445.222107	-170.822891	1165.504883	547.019348	235.396210	1133.703857	341.310150	-167.856369	919.990417	439.432251	255.517502	876.265015	392.449829	48.981491	1003.140930	-546.664368	61.771301	913.563660	-505.508179	-85.213440
359.719574	-35.334190	907.389771	412.793915	124.480629	898.897400	389.961609	-91.144524	512.119385	470.334412	98.081062	504.035187	497.451324	-144.770416	95.045486	537.779541	33.731350	88.396530	389.583069	-103.658913	1440.981323	450.367645	216.643127	1408.203613	353.621216	75.775414	1398.490967	366.078186	94.542381	1696.494385	443.237946	-172.042969	1164.720825	546.211182	233.810150	1133.464844	338.492401	-167.588867	919.571045	437.568451	254.662338	876.609619	391.302338	48.201202	1002.950256	-546.681580	61.671909	913.557556	-505.488678	-85.287918
358.750122	-36.034218	907.018921	411.955505	123.829529	898.879944	392.674805	-92.553406	511.497711	468.334534	97.186996	503.849274	498.042450	-144.278976	93.378532	536.928345	33.537605	88.337463	388.890900	-105.199509	1440.571289	450.249939	215.043930	1408.194824	353.170319	74.396004	1398.426514	365.541321	92.768852	1696.348267	441.214905	-173.429367	1163.985596	545.359985	232.047989	1133.175049	335.711304	-167.319016	919.199402	436.044678	253.696243	876.904602	390.252777	47.348907	1002.769653	-546.703613	61.575562	913.539490	-505.473572	-85.357498
357.715393	-36.754230	906.653931	410.964386	123.277046	898.978333	395.590149	-94.094261	511.033752	467.816833	96.814659	503.951782	498.714996	-143.908890	91.889694	536.907288	33.493008	88.412338	388.278656	-106.764618	1440.231445	450.109924	213.460480	1408.187500	352.680969	72.977631	1398.393311	365.049927	90.893623	1696.169434	439.197876	-174.696198	1163.246582	544.723633	230.647385	1133.065674	332.890015	-166.974762	918.891785	434.601349	252.661133	877.031982	389.090088	46.469250	1002.651733	-546.694031	61.491722	913.543335	-505.455750	-85.427505
356.753662	-37.356140	906.345947	410.094635	122.789482	899.125244	398.723450	-95.741089	510.616821	467.113678	96.314728	504.035919	499.414642	-143.530319	90.448479	536.593323	33.390583	88.469398	387.651428	-108.317070	1439.881104	449.947510	211.817062	1408.281128	352.225250	71.500153	1398.409912	364.487427	89.048607	1696.048828	437.081787	-176.119415	1162.554810	544.025146	229.044601	1132.977783	330.004547	-166.677551	918.648438	433.533142	251.542572	877.057434	388.045715	45.679359	1002.584778	-546.716675	60.946323	913.271790	-505.504913	-85.717369
355.824524	-38.172161	906.107849	409.171539	122.044823	899.225586	401.652069	-97.325470	510.298126	466.595062	95.764122	504.110840	499.772156	-143.123657	89.058868	536.866760	33.367504	88.559135	387.087250	-109.902824	1439.591675	449.770752	210.201981	1408.354248	351.802002	70.038612	1398.469238	363.938782	87.143967	1695.939819	435.032196	-177.487778	1161.889404	543.256348	227.395065	1132.883911	327.067261	-166.318192	918.453796	432.260773	250.450012	877.382935	386.998016	44.727570	1002.526428	-546.710327	60.857925	913.288940	-505.462799	-85.791542
354.823395	-38.941998	905.872559	408.268097	121.414101	899.362000	404.816193	-98.891724	510.201508	465.954590	95.180420	504.282104	500.201111	-142.935837	87.830414	537.022156	33.335617	88.703171	386.553925	-111.553268	1439.307861	449.582764	208.546249	1408.455322	351.339386	68.538177	1398.542236	363.423035	85.190155	1695.816162	432.977081	-178.870377	1161.296265	542.529358	225.806519	1132.884155	324.169464	-165.969315	918.174988	431.054474	249.248489	877.552124	385.905945	43.837673	1002.488342	-546.699036	60.792561	913.301331	-505.459747	-85.871262
353.929230	-39.731606	905.645874	407.456238	120.560814	899.448608	408.055054	-100.373535	510.230438	465.405396	94.663025	504.366760	500.494537	-142.940063	86.733948	536.948059	33.275219	88.774712	386.066650	-113.154343	1439.054077	449.328918	206.882721	1408.617432	350.862549	66.967972	1398.623047	362.864227	83.244301	1695.769287	430.684174	-180.684006	1160.616699	541.740051	224.158524	1132.811646	321.240540	-165.720947	918.104553	429.641327	247.947540	877.837280	384.923767	42.863300	1002.427673	-546.699951	60.688126	913.300598	-505.466248	-85.943695
352.971802	-40.625256	905.520508	406.580261	119.772751	899.564453	411.229889	-101.744789	510.442108	464.721222	94.119194	504.416595	500.880920	-143.074631	85.855286	536.878357	33.225159	88.845596	385.579102	-114.789185	1438.855591	449.047089	205.242233	1408.775024	350.434143	65.444183	1398.720581	362.323364	81.263229	1695.733398	428.621582	-182.157806	1160.062134	540.988220	222.535110	1132.887085	318.333191	-165.395813	918.044067	428.887848	246.721344	877.898071	383.896851	41.905613	1002.430359	-546.711548	60.572281	913.277832	-505.464966	-86.052124
352.046112	-41.462379	905.423767	405.803497	118.817513	899.662048	413.896881	-102.981537	510.743225	464.252106	93.596924	504.468750	501.085083	-143.149307	85.184914	536.972107	33.187218	88.951370	385.118073	-116.400620	1438.675781	448.761902	203.575409	1408.952881	349.934326	63.905991	1398.891357	361.788635	79.262062	1695.751587	426.570831	-183.602982	1159.535034	540.244934	221.042480	1132.923706	315.402893	-165.164413	918.024963	427.992615	245.499329	878.091492	382.941650	40.921322	1002.437012	-546.703918	60.536823	913.267883	-505.443573	-86.124733
351.053253	-42.413956	905.440247	404.896759	117.963715	899.827087	416.323883	-104.277939	511.227814	463.592987	92.970581	504.559113	501.201477	-143.140091	84.782753	537.037720	33.130726	89.045425	384.700043	-118.072983	1438.517334	448.424561	201.983841	1409.215332	349.467224	62.350983	1399.056641	361.244934	77.215424	1695.837158	424.508698	-185.014618	1158.988892	539.519836	219.653244	1133.078735	312.387482	-164.913300	918.119202	426.815979	243.942673	878.075256	381.939362	39.940319	1002.531616	-546.672363	60.444092	913.275757	-505.428253	-86.216873
350.148102	-43.316002	905.458130	404.214874	117.100739	899.992126	418.258362	-105.538376	511.697693	463.120026	92.316200	504.626465	501.249298	-143.051880	84.526154	536.965454	32.999352	89.153236	384.326080	-119.688179	1438.413086	448.065186	200.381821	1409.465576	348.962555	60.814453	1399.306885	360.673950	75.233368	1696.011475	422.455719	-186.444122	1158.588013	538.730103	218.231888	1133.288574	309.352417	-164.763275	918.257629	426.022430	242.633301	878.341248	381.049255	38.992870	1002.628235	-546.658447	60.855038	913.552612	-505.385345	-86.117996
349.275330	-44.208328	905.601257	403.389435	116.096420	900.219849	419.870728	-106.948296	512.218445	462.563049	91.680046	504.683350	501.207520	-143.018143	84.327866	536.830933	32.856956	89.258751	383.945251	-121.315750	1438.334106	447.612457	198.865143	1409.820190	348.474731	59.271748	1399.596680	360.146973	73.158264	1696.194214	420.604401	-187.556534	1158.231201	537.820007	216.723785	1133.506958	306.339600	-164.566940	918.487061	425.068420	241.361954	878.749207	380.152496	38.008312	1002.816223	-546.611511	60.730217	913.540955	-505.363586	-86.261398
348.352539	-45.255169	905.803345	402.736816	115.179962	900.434875	421.182709	-108.383850	512.828491	461.014008	90.508598	504.700165	501.104767	-143.061234	84.197998	536.120972	32.586037	89.260689	383.634491	-122.886940	1438.286377	447.146240	197.339096	1410.249268	347.994781	57.726372	1399.947266	359.572693	71.136520	1696.442871	418.783722	-189.101898	1157.845215	537.049683	215.287811	1133.857910	303.291504	-164.335312	918.807068	424.467102	239.810455	878.739258	379.309052	37.029469	1003.026855	-546.587646	60.683952	913.536804	-505.377472	-86.342377
347.616272	-46.137890	906.060425	402.076172	114.132881	900.703979	422.151215	-109.696045	513.325867	460.480316	89.711433	504.830200	500.937500	-143.119766	84.079018	535.970764	32.450165	89.297394	383.309387	-124.442734	1438.235596	446.675629	195.851028	1410.724121	347.493988	56.241039	1400.316040	359.060913	69.073250	1696.685059	416.791046	-190.442856	1157.471680	536.180725	213.894852	1134.280151	300.223083	-164.388733	919.227966	423.800903	238.383438	879.070862	378.552063	36.077366	1003.291870	-546.580566	60.593033	913.540344	-505.391388	-86.463364
346.849792	-47.200943	906.341614	401.457947	113.169235	900.981384	422.898468	-111.065468	513.757202	460.269012	89.241539	504.983337	500.807587	-143.261169	84.011322	535.983154	32.349026	89.364899	383.022156	-125.976288	1438.241211	446.138062	194.333206	1411.214233	347.050446	54.757610	1400.670288	358.530884	67.011299	1696.901489	414.956177	-191.762344	1157.194214	535.407410	212.515762	1134.797729	297.230316	-164.307098	919.675659	423.227325	236.882126	879.389893	377.790344	35.085358	1003.573242	-546.618896	60.317635	913.523499	-505.428619	-86.614853
346.273346	-48.189842	906.599060	400.980286	112.128395	901.230469	423.221252	-112.145081	514.050903	460.083496	88.691818	505.121094	500.733856	-143.543839	83.996170	536.092346	32.282070	89.449516	382.695770	-127.467178	1438.238037	445.539856	192.887146	1411.753906	346.582397	53.281799	1401.050903	358.028503	64.930115	1697.126221	413.197601	-193.098770	1156.980347	534.474731	211.035141	1135.284668	294.364532	-163.917175	920.187866	422.468597	235.417206	879.954346	377.185089	34.100872	1003.828735	-546.633118	60.140667	913.584351	-505.429840	-86.736443
345.765320	-49.217758	906.862427	400.419861	111.100609	901.488831	423.166473	-113.587975	514.360779	459.727844	87.836777	505.289734	500.864319	-144.034470	84.115219	536.055420	32.203136	89.476936	382.414917	-128.943054	1438.268677	444.984253	191.444443	1412.337646	346.114014	51.823555	1401.376099	357.563843	62.813770	1697.290649	411.360809	-194.450272	1156.703491	533.698792	209.707321	1135.906128	291.324066	-164.088470	920.814453	422.265442	233.968353	880.232727	376.582977	33.100536	1004.091370	-546.574219	60.699226	913.683533	-505.421997	-86.744804
345.346802	-50.330635	907.093140	400.002289	110.132835	901.768982	422.654144	-113.991302	514.197205	459.403229	86.841431	505.414703	500.580780	-144.061264	84.126152	535.894958	32.070084	89.470985	382.122284	-130.404999	1438.283203	444.385803	190.007202	1412.898682	345.617462	50.344860	1401.723145	357.055145	60.778469	1697.517944	409.715546	-195.624939	1156.477051	532.907532	208.413025	1136.566650	288.361572	-164.131821	921.420288	421.648071	232.518082	880.830017	376.093231	32.051907	1004.349487	-546.592957	60.056576	913.528259	-505.463684	-87.067360
345.245087	-51.096718	907.013855	399.711914	109.130104	901.957703	421.906860	-114.784149	514.073914	459.368073	86.596016	505.525726	500.648102	-144.297424	84.271431	535.994385	32.017994	89.556046	381.771271	-131.883881	1438.260620	443.759583	188.553146	1413.502319	345.142059	48.868881	1402.026855	356.648926	58.664322	1697.657715	408.033478	-196.963821	1156.184814	532.135498	207.209869	1137.182983	285.504272	-163.943680	922.092346	421.274353	231.047653	881.278137	375.748291	31.058434	1004.411438	-546.429993	60.306660	913.671997	-505.431091	-87.098793
344.476410	-52.486820	907.304688	399.116302	107.951744	902.156006	420.929565	-114.839394	513.906250	458.990936	85.844482	505.687378	500.524689	-144.271759	84.360779	535.887268	31.887695	89.610107	381.422028	-133.359283	1438.249146	443.171326	187.105225	1414.065063	344.695374	47.383598	1402.255005	356.184387	56.643848	1697.853638	406.549164	-198.179703	1155.979492	531.520935	206.075760	1137.786255	282.685333	-163.537949	922.741516	421.097839	229.541504	881.534851	375.125366	29.805395	1004.653442	-546.368347	60.162659	913.668213	-505.469727	-87.292099
344.082550	-53.571018	907.323425	398.676056	106.965378	902.327454	419.888458	-115.115372	513.729126	458.723053	85.167648	505.821381	500.444336	-144.205994	84.495148	535.777405	31.768711	89.654518	381.040100	-134.863525	1438.206177	442.533966	185.627609	1414.542480	344.175171	45.930206	1402.468506	355.717041	54.612957	1697.994507	405.064178	-199.425400	1155.713745	530.801697	204.897842	1138.312744	280.039093	-163.460602	923.325562	420.761322	228.139420	881.882446	374.689606	28.681175	1004.750977	-546.292542	59.911282	913.633423	-505.491272	-87.485809
343.754303	-54.801666	907.297729	398.299194	105.911247	902.407227	418.957031	-115.427711	513.497009	458.413971	84.414490	505.859009	500.389862	-144.076965	84.593407	535.669922	31.656528	89.703735	380.671661	-136.335754	1438.160522	441.931091	184.167618	1414.948608	343.690063	44.473392	1402.642212	355.343567	52.556400	1698.113037	403.770782	-200.495712	1155.510620	530.212646	203.791290	1138.730591	277.616364	-163.045975	923.851501	420.348328	226.690811	882.143921	374.341278	27.470612	1004.779175	-546.176636	58.941223	913.268799	-505.585724	-87.951233
343.375793	-56.055489	907.284973	397.937500	104.695908	902.511353	418.154541	-115.703873	513.355469	458.166870	83.723999	505.907379	500.335541	-143.926743	84.736061	535.650208	31.550295	89.733322	380.334686	-137.820541	1438.133301	441.276642	182.795547	1415.296265	343.176666	43.000648	1402.786987	354.916962	50.587883	1698.220215	402.378845	-201.313278	1155.266479	529.568420	202.690659	1139.134644	274.993408	-163.319717	924.388672	420.003448	225.349442	882.445313	373.966187	26.164358	1004.826355	-546.191284	59.526798	913.605347	-505.555817	-87.904579
342.973572	-57.245041	907.192505	397.544739	103.603546	902.570679	417.527008	-115.979950	513.251587	457.828186	82.932182	505.976868	500.347382	-143.798691	84.811447	535.531311	31.438736	89.758896	379.904266	-139.582870	1438.144165	440.614258	181.372482	1415.654419	342.600250	41.511963	1402.962280	354.552673	48.568077	1698.296387	401.101624	-202.421875	1155.083740	529.018738	201.609161	1139.483276	272.675354	-163.251907	924.902588	419.571960	224.015961	882.651489	373.582703	24.923048	1004.811096	-546.070740	58.532658	913.240112	-505.645111	-88.367889
342.531982	-58.370419	907.249512	397.079285	102.460098	902.673706	416.884003	-116.382790	513.086304	457.501160	82.226875	506.059814	500.329376	-143.713379	84.849709	535.464478	31.299980	89.791771	379.540710	-141.089096	1438.065430	439.985748	179.942795	1415.906860	342.153259	40.016281	1403.009888	354.216309	46.543705	1698.322998	399.817322	-203.639450	1154.763794	528.524353	200.588120	1139.791992	270.462372	-163.204880	925.357727	419.173218	222.720245	882.872009	373.232513	23.725639	1004.888733	-546.010498	58.317627	913.220947	-505.707916	-88.607018
342.085175	-59.605118	907.194336	396.747833	101.450806	902.784241	416.387268	-116.899506	513.032227	457.195465	81.533066	506.135498	500.329865	-143.706940	84.939331	535.405945	31.174269	89.802429	379.219940	-142.613434	1438.008911	439.320648	178.518448	1416.151489	341.677460	38.483074	1403.113403	353.803284	44.656929	1698.432251	398.704803	-204.608246	1154.526489	528.009399	199.494705	1140.059570	268.322693	-163.142365	925.768005	418.800476	221.471985	883.066589	372.880066	22.483562	1004.917114	-545.941040	58.101845	913.222534	-505.731476	-88.873344
341.612976	-60.826229	907.144165	396.417419	100.266922	902.907654	416.123138	-117.421539	512.982788	456.868652	80.858635	506.189301	500.451721	-143.863068	84.976494	535.371765	31.102173	89.856125	378.906189	-144.174591	1438.031738	438.727631	177.103104	1416.379272	341.203766	36.948200	1403.241455	353.440094	42.716980	1698.482788	397.444397	-205.893570	1154.254517	527.429260	198.372055	1140.239868	266.399780	-163.295120	926.212036	418.374207	220.278046	883.259949	372.513885	21.158058	1004.954346	-545.947021	58.575455	913.473267	-505.772766	-88.950470
341.114227	-62.049747	907.062317	396.168945	99.240547	903.017944	415.772675	-118.075882	512.944397	456.656708	80.244080	506.240265	500.482147	-143.988617	85.009804	535.345886	31.000282	89.887566	378.432281	-145.734146	1438.244385	438.113831	175.614471	1416.582886	340.769501	35.431492	1403.323120	353.086151	40.836346	1698.534180	396.415009	-206.887833	1154.169922	526.921204	197.217865	1140.439697	264.579773	-163.345886	926.598511	417.975433	219.091049	883.443359	372.169891	19.896814	1004.969421	-545.853333	58.333630	913.465027	-505.817688	-89.224037
340.608917	-63.208618	907.039429	395.860901	98.176163	903.156372	415.464691	-118.752594	512.902039	456.323029	79.659805	506.237366	500.476990	-144.115158	85.024696	535.300903	30.933065	89.903694	378.149567	-147.195236	1438.226440	437.562012	174.173325	1416.794922	340.235107	33.920250	1403.619141	352.733582	38.954441	1698.573120	395.309387	-208.152695	1153.971558	526.422485	196.018875	1140.613159	262.859375	-163.630585	927.023499	417.386627	217.948547	883.735168	371.796570	18.668770	1005.027466	-545.743652	57.361652	913.143799	-505.950256	-89.738205
340.107361	-64.232613	907.011719	395.547729	97.177948	903.282959	415.276367	-119.397858	512.884277	455.969910	78.977341	506.267792	500.435791	-144.204697	85.003860	535.145325	30.813133	89.921196	377.894531	-148.740616	1438.261353	437.106842	172.666138	1417.004150	339.910950	32.370010	1403.701904	352.371643	37.121197	1698.633057	394.382935	-209.251053	1153.908203	526.038757	194.865860	1140.872925	261.374878	-163.671234	927.458252	417.048523	216.822479	883.923462	371.395844	17.555527	1005.077759	-545.672791	57.655136	913.388367	-505.921570	-89.840508
339.531158	-65.269150	906.993225	395.249603	96.021385	903.440552	415.191986	-120.067108	512.852051	455.670380	78.298027	506.336243	500.457977	-144.348022	84.948578	535.013977	30.668917	89.917175	377.605438	-150.314423	1438.331421	436.742249	171.102554	1417.054321	339.487396	30.817875	1403.966919	352.022400	35.324200	1698.693970	393.475647	-210.271194	1153.848999	525.728760	193.697937	1141.078125	259.909943	-163.977310	927.877563	416.950867	215.690460	884.018188	370.962738	16.343163	1005.148376	-545.532104	56.648148	913.076904	-506.017761	-90.387344
338.971100	-66.292587	906.995972	394.927643	94.880890	903.578369	415.199829	-120.849449	512.828003	455.404022	77.635529	506.464447	500.510681	-144.490982	84.923553	534.919861	30.557316	89.957001	377.235199	-151.846695	1438.439331	436.214661	169.682526	1417.474365	339.272491	29.247807	1404.066040	351.734436	33.455734	1698.692871	392.563599	-211.594803	1153.834229	525.204285	192.335907	1141.340210	258.708099	-163.988754	928.263550	416.632904	214.561508	884.222778	370.516541	15.174697	1005.219666	-545.438477	56.313850	913.051758	-506.058594	-90.733612
338.398773	-67.177338	907.026123	394.632996	93.940010	903.802673	415.300842	-121.608978	512.831787	455.175629	76.933105	506.532471	500.607452	-144.660950	84.871750	534.854980	30.443464	89.964638	376.924438	-153.425888	1438.572876	435.949921	168.136078	1417.770264	338.919983	27.764280	1404.378662	351.341248	31.753716	1698.764282	391.738800	-212.687790	1153.839966	524.911804	191.166489	1141.558716	257.419983	-164.585144	928.698120	416.330933	213.432373	884.425537	370.077972	14.137436	1005.348083	-545.368347	56.009792	913.035461	-506.068665	-91.141487
337.898376	-68.354019	907.025330	394.405151	92.298775	903.728577	415.434082	-122.248940	512.880371	454.902832	76.264877	506.502655	500.644379	-144.750778	84.806931	534.749207	30.322128	90.010002	376.614105	-154.988342	1438.714111	435.743469	166.591797	1418.031372	338.486969	26.259550	1404.720337	351.002991	29.987453	1698.817017	390.926788	-213.845047	1153.888794	524.422546	189.733490	1141.796021	256.332489	-165.123489	929.091125	416.018707	212.323807	884.656799	369.624634	12.801670	1005.313171	-545.313293	56.124691	913.208984	-506.031921	-91.380630
337.538452	-70.016068	907.009094	394.570557	89.542076	903.133850	415.790375	-122.994888	513.001404	454.601563	75.509918	506.356537	500.747314	-144.844635	84.769966	534.544983	30.162861	89.999855	376.284851	-156.538910	1438.893799	435.541626	165.073013	1418.323242	338.218018	24.768330	1404.991943	350.701355	28.257109	1698.867920	390.246826	-214.996017	1153.936768	524.089111	188.396820	1142.077515	255.334641	-165.610825	929.441772	415.743286	211.222839	884.905884	369.370941	11.004790	1005.008728	-545.175110	55.307060	912.998169	-506.093811	-91.908455
337.032440	-70.838890	907.028931	394.292694	88.684967	903.317627	416.017151	-123.784462	513.011658	454.386200	74.869247	506.485657	500.809998	-144.950531	84.722031	534.429016	30.102814	90.047386	375.891876	-158.073944	1439.073608	435.392456	163.543839	1418.631592	337.996216	23.310606	1405.287476	350.352356	26.560572	1698.894531	389.567993	-216.267334	1154.047852	523.825439	187.082626	1142.320190	254.468903	-166.133148	929.791748	415.493805	210.214569	885.188782	368.950043	10.068089	1005.112671	-545.027283	54.813450	912.929565	-506.084381	-92.345490
336.490997	-71.696503	907.032959	393.940308	87.720741	903.523560	416.132324	-124.464722	512.965393	454.107452	74.261597	506.557648	500.830414	-144.973907	84.610458	534.262085	29.974566	90.085449	375.536560	-159.601654	1439.194946	435.266602	162.000198	1418.975586	337.779449	21.861872	1405.504761	350.090027	24.783539	1698.889038	389.006561	-217.556381	1154.138428	523.378784	185.535522	1142.554810	253.828201	-166.490585	930.055969	415.159119	209.150833	885.487061	368.476654	9.037065	1005.219849	-544.899719	54.370918	912.908264	-506.032959	-92.824234
335.978851	-72.426575	907.022034	393.627014	86.888657	903.746826	416.135895	-125.025124	512.881592	453.589844	73.385406	506.526642	500.776917	-144.959305	84.490471	533.985901	29.860464	90.075676	375.113281	-161.071747	1439.335205	435.211426	160.472168	1419.306030	337.673309	20.423563	1405.690552	349.763611	23.181246	1698.916016	388.371460	-218.860260	1154.196655	523.075256	184.117599	1142.804077	253.104858	-167.372192	930.275940	414.633301	208.110672	885.889771	368.016632	8.122816	1005.328796	-544.764526	53.960442	912.887207	-505.980713	-93.255081
335.419250	-72.912636	907.040222	393.039795	86.940498	904.351685	415.955536	-125.466141	512.729187	453.669159	73.106224	506.903900	500.704620	-144.933807	84.383690	534.080383	29.819990	90.169594	374.705170	-162.573318	1439.358521	435.207489	158.980270	1419.645874	337.422089	19.020197	1405.939941	349.507935	21.465328	1698.896118	387.791992	-220.220230	1154.189941	522.804016	182.701553	1143.024658	252.525620	-168.218826	930.396851	414.318573	207.104782	886.186279	367.451782	7.533405	1005.642700	-544.620300	53.528938	912.847168	-505.919647	-93.736198
335.003845	-73.606850	907.027771	392.667877	86.140732	904.598572	415.907410	-126.129799	512.656555	453.171387	72.291283	506.844818	500.708344	-145.049667	84.274490	533.817810	29.689972	90.166122	374.290161	-164.039017	1439.415405	435.217987	157.465454	1419.930054	337.162994	17.660770	1406.175659	349.194458	19.848644	1698.901978	387.237183	-221.654083	1154.164429	522.644226	181.188004	1143.291382	252.085129	-168.995407	930.431458	414.233490	206.014404	886.293823	367.009064	6.641387	1005.762085	-544.468262	53.126842	912.802368	-505.860840	-94.220192
334.570526	-74.435829	907.024536	392.433105	85.609039	904.879517	415.767822	-126.804405	512.550537	453.243378	72.000504	507.014954	500.734070	-145.169678	84.208130	533.895081	29.662998	90.201187	373.832855	-165.522827	1439.408447	435.258789	155.980820	1420.201782	336.915039	16.280424	1406.400146	348.972687	18.153843	1698.850586	386.691254	-223.130920	1154.136963	522.447083	179.776169	1143.448853	251.686691	-169.906525	930.391846	413.939026	204.970856	886.567200	366.627686	5.796065	1005.902954	-544.312012	52.638752	912.731323	-505.773254	-94.728073
334.287567	-75.540138	907.011780	392.247681	84.248604	904.856873	415.755890	-127.523178	512.526123	452.948639	71.479851	506.902618	500.809082	-145.379868	84.169373	533.820679	29.597864	90.244560	373.381836	-166.985992	1439.414917	435.329346	154.484650	1420.527588	336.674255	15.005107	1406.589722	348.705658	16.596142	1698.873779	386.215820	-224.606369	1154.072754	522.233154	178.271439	1143.671387	251.587753	-170.538925	930.283875	413.633453	203.947830	886.833862	366.316925	4.596132	1005.887512	-544.114075	52.073055	912.673889	-505.686462	-95.220886
334.073914	-76.663528	906.987122	392.000122	82.766281	904.737549	415.614716	-128.202911	512.501770	452.418823	70.779762	506.741058	500.848846	-145.583466	84.138969	533.643982	29.543413	90.243912	372.947388	-168.443634	1439.408203	435.380859	153.010681	1420.785034	336.428192	13.663525	1406.802490	348.526794	14.925112	1698.859619	385.729340	-226.065125	1154.006714	522.125305	176.835388	1143.879761	251.417313	-171.560364	930.120178	413.356232	202.867767	887.127380	365.985291	3.390561	1005.818298	-543.885498	51.605732	912.640320	-505.525269	-95.766502
333.853607	-77.684601	906.967896	391.740662	81.675919	904.794800	415.345184	-128.934464	512.411133	452.055664	70.222664	506.730133	500.849060	-145.701630	84.083633	533.550598	29.469206	90.222893	372.502502	-169.861404	1439.351929	435.466888	151.536819	1421.044922	336.113373	12.384322	1407.068726	348.294403	13.335617	1698.863037	385.213318	-227.504471	1153.964478	521.958740	175.384216	1144.049927	251.215424	-172.950180	929.873901	413.080414	201.863510	887.376160	365.683868	2.310152	1005.839172	-543.676453	51.066547	912.592346	-505.376953	-96.346390
333.596161	-78.663605	906.945374	391.472717	80.697815	904.900635	415.103882	-129.688126	512.323303	451.747314	69.690437	506.732178	500.886353	-145.903549	84.070778	533.442139	29.398731	90.230202	372.034149	-171.247925	1439.333252	435.522156	150.084000	1421.335205	335.879395	11.112050	1407.229980	348.154053	11.704049	1698.881958	384.829895	-229.036194	1153.880005	521.861511	173.963959	1144.250854	251.364136	-173.782532	929.621033	412.832825	200.756348	887.664001	365.400818	1.258672	1005.881592	-543.407227	50.494362	912.557251	-505.200439	-96.900887
333.400879	-79.640930	906.895752	391.296448	79.759850	904.981812	414.931000	-130.126541	512.234070	451.544312	69.265549	506.766022	500.898865	-146.013947	83.975540	533.468933	29.337305	90.263550	371.604919	-172.633301	1439.323608	435.584534	148.638336	1421.594727	335.633087	9.860268	1407.403076	348.024017	10.013166	1698.851196	384.376984	-230.427200	1153.785889	521.749329	172.568695	1144.418213	251.352600	-175.228989	929.326965	412.596405	199.696640	887.960754	365.165283	0.236656	1005.898926	-543.111633	49.807335	912.476685	-505.006714	-97.536087
333.184235	-80.679787	906.863892	391.102203	78.798615	905.072144	414.695190	-130.843109	512.207397	451.340912	68.838646	506.758026	500.990570	-146.222946	83.975868	533.478760	29.265495	90.266052	371.172363	-174.002975	1439.283691	435.616730	147.219711	1421.833984	335.396912	8.570081	1407.554199	347.848938	8.459425	1698.908569	383.970428	-231.818649	1153.779175	521.643311	171.197571	1144.653809	251.538483	-176.517212	928.934509	412.115814	198.622360	888.404236	364.947418	-0.835943	1005.928650	-542.795532	49.283386	912.425232	-504.745911	-98.110565
332.983795	-81.753479	906.852539	390.983582	77.663200	905.122131	414.500275	-131.470352	512.088623	451.176788	68.311623	506.747986	501.016388	-146.369873	83.938431	533.552795	29.239187	90.315750	370.753174	-175.310257	1439.218018	435.652557	145.818283	1422.088379	335.142792	7.346863	1407.669556	347.728729	6.835822	1698.926514	383.637848	-233.281296	1153.699951	521.498840	169.795258	1144.848999	251.890549	-177.602753	928.526428	411.828583	197.584793	888.695496	364.765778	-1.972310	1005.948608	-542.478638	48.742050	912.376465	-504.508453	-98.702141
332.791473	-82.672623	906.818665	390.807739	76.774117	905.219421	414.283081	-132.027740	511.934570	450.983246	67.777924	506.806732	501.058075	-146.496262	83.914680	533.496643	29.161856	90.319611	370.317719	-176.641724	1439.176880	435.618744	144.424866	1422.312866	334.997772	6.091295	1407.716919	347.580017	5.257371	1698.991089	383.318909	-234.542358	1153.672852	521.519836	168.517502	1145.040039	252.169891	-179.220276	928.133850	411.778259	196.463959	888.876526	364.581268	-2.958764	1005.980347	-542.114380	48.078476	912.302124	-504.215271	-99.403671
332.589203	-83.712776	906.795654	390.671509	75.875206	905.328125	414.085327	-132.621307	511.890900	450.728546	67.167137	506.776123	501.084717	-146.622833	83.891037	533.455505	29.067560	90.326492	370.000061	-177.993637	1439.179321	435.660980	143.048599	1422.597168	334.745331	4.850382	1407.933105	347.497375	3.621225	1699.012207	383.097260	-235.854691	1153.663818	521.429382	167.116760	1145.299683	252.645554	-180.471573	927.694153	411.573151	195.444122	889.195496	364.419281	-4.014585	1006.022949	-541.725220	47.380135	912.247498	-503.882843	-100.103767
332.387573	-84.766075	906.766052	390.569977	74.804420	905.379639	413.913513	-133.329865	511.847626	450.484375	66.578224	506.753082	501.162445	-146.765060	83.885597	533.372070	28.995922	90.295860	369.600494	-179.291290	1439.226929	435.662903	141.701431	1422.823364	334.637878	3.610977	1407.983521	347.370636	2.044159	1699.072510	382.859863	-237.021606	1153.640381	521.423462	165.846649	1145.530884	252.984558	-182.275101	927.238281	411.346558	194.334991	889.535339	364.267578	-5.129179	1006.033875	-541.399170	46.756020	912.187195	-503.637238	-100.762062
332.188538	-85.674156	906.724731	390.507324	73.828072	905.502258	413.631805	-133.880707	511.772888	450.295105	66.051590	506.793884	501.148804	-146.844833	83.863289	533.367065	28.930967	90.336899	369.280853	-180.629379	1439.221191	435.600311	140.328369	1423.074707	334.446472	2.386404	1408.112061	347.291321	0.452162	1699.138184	382.704926	-238.166611	1153.614014	521.370056	164.471039	1145.737305	253.439377	-183.955505	926.759949	411.178497	193.302673	889.851929	364.139801	-6.177702	1006.074219	-541.090759	46.970932	912.415588	-503.189056	-101.314781
331.949158	-86.627647	906.694641	390.369263	72.985718	905.645325	413.380646	-134.247849	511.669983	450.132996	65.427521	506.888641	501.123901	-146.874588	83.871422	533.322510	28.852360	90.328072	368.918976	-181.904785	1439.196533	435.658875	138.884949	1423.180786	334.229553	1.124700	1408.257690	347.183228	-1.099669	1699.203613	382.615570	-239.270340	1153.650269	521.360229	163.195740	1145.965820	254.033417	-185.524551	926.319885	410.973938	192.353638	890.250183	363.973724	-7.193962	1006.129700	-540.689148	46.119766	912.317322	-502.890808	-102.127785
331.734344	-87.654922	906.686707	390.347076	71.981354	905.746399	413.145355	-134.795929	511.605804	449.963135	64.776939	507.002258	501.124573	-146.949905	83.870064	533.242615	28.755836	90.320541	368.609924	-183.189590	1439.178467	435.507355	137.617569	1423.567017	334.039032	-0.122380	1408.380615	347.102631	-2.686510	1699.265015	382.582428	-240.370529	1153.705200	521.245422	161.915802	1146.218628	254.648361	-187.227417	925.838745	410.581879	191.399368	890.753418	363.882080	-8.291270	1006.175171	-540.247131	45.236374	912.213135	-502.564972	-102.930161
331.517731	-88.548630	906.646545	390.264191	70.963669	905.840698	412.900055	-135.456223	511.510162	449.815674	64.177979	507.056091	501.137421	-147.029785	83.891251	533.159851	28.682320	90.290497	368.282227	-184.534988	1439.179321	435.436127	136.276505	1423.828857	333.831238	-1.370149	1408.510620	347.019989	-4.234905	1699.330566	382.623322	-241.416718	1153.710449	521.273804	160.651138	1146.467773	255.332001	-188.828674	925.362183	410.658478	190.343887	890.886780	363.751526	-9.341035	1006.201172	-539.831360	44.276554	912.099976	-502.253479	-103.834801
331.255188	-89.554893	906.637878	390.200989	70.090904	905.950195	412.632904	-135.956573	511.382172	449.695679	63.600739	507.046875	501.112793	-147.077621	83.879196	533.134766	28.596495	90.284073	367.898529	-185.798737	1439.175659	435.356506	134.940704	1424.033936	333.657318	-2.596750	1408.598389	346.948608	-5.762477	1699.393799	382.653259	-242.407928	1153.706177	521.196167	159.393585	1146.661499	255.997787	-190.654053	924.873413	410.471924	189.357300	891.200806	363.622498	-10.370140	1006.250122	-539.384460	43.380638	912.001343	-501.916168	-104.674957
331.062988	-90.438164	906.568665	390.184540	69.105927	906.048279	412.371033	-136.346252	511.304688	449.691467	63.062298	507.062592	501.141174	-147.143219	83.885628	533.180725	28.569603	90.294113	367.668091	-187.129227	1439.136230	435.333557	133.601486	1424.211792	333.490692	-3.887120	1408.723999	346.889465	-7.273768	1699.455688	382.798920	-243.490616	1153.699585	521.192688	158.148926	1146.902466	256.788269	-192.394028	924.362671	410.336578	188.306595	891.460693	363.518982	-11.412926	1006.263733	-538.909363	42.317860	911.904419	-501.572144	-105.632179
330.803284	-91.360458	906.556213	390.083191	68.212044	906.177185	412.069244	-136.820068	511.235413	449.542206	62.472370	507.126129	501.124359	-147.206116	83.859474	533.085205	28.461380	90.286385	367.386749	-188.429977	1439.152588	435.278473	132.268402	1424.440186	333.238617	-5.087573	1408.924316	346.823120	-8.769586	1699.507202	382.936676	-244.537140	1153.725098	521.177368	156.956055	1147.101440	257.578796	-194.214737	923.866333	410.152161	187.296265	891.696472	363.358551	-12.419822	1006.320618	-538.350098	41.138058	911.758179	-501.189758	-106.644203
330.548065	-92.339737	906.535828	390.057007	67.282616	906.272644	411.779022	-137.452881	511.189667	449.464752	61.870731	507.178528	501.144684	-147.279083	83.865036	533.032532	28.395807	90.254791	367.085388	-189.713959	1439.121704	435.215057	130.959412	1424.598267	333.158447	-6.374759	1408.942627	346.811096	-10.257801	1699.558594	383.089905	-245.644928	1153.683350	521.120300	155.751038	1147.272095	258.460327	-195.952545	923.365540	410.016205	186.309860	891.911621	363.227905	-13.454351	1006.357178	-537.947937	40.393368	911.781372	-500.824280	-107.571877
330.353210	-93.225723	906.510315	390.060303	66.197716	906.365967	411.476685	-138.039749	511.072083	449.439148	61.387856	507.204590	501.178833	-147.366989	83.878799	533.028442	28.337154	90.272072	366.824402	-191.005875	1439.077026	435.144867	129.639297	1424.785767	332.917114	-7.590865	1409.119385	346.761047	-11.728618	1699.592285	383.324310	-246.755310	1153.714111	521.075134	154.596802	1147.458740	259.379333	-197.854630	922.817749	409.880615	185.321320	892.107849	363.112976	-14.511937	1006.390930	-537.423523	39.371277	911.715576	-500.472992	-108.555435
330.006317	-93.861870	906.523926	389.637665	65.823662	906.765137	411.161926	-138.279205	510.878540	449.279144	60.871567	507.318634	501.144775	-147.411636	83.876305	532.925110	28.273560	90.247490	366.626648	-192.317200	1439.061279	435.086182	128.323868	1424.921753	332.740509	-8.834044	1409.262207	346.745789	-13.184606	1699.646973	383.548706	-247.959549	1153.727661	520.996704	153.420013	1147.604614	260.373169	-199.625092	922.348145	409.789642	184.357056	892.251648	362.770477	-15.271122	1006.593201	-536.879150	38.454586	911.699341	-500.022186	-109.600327
329.816254	-94.780365	906.492126	389.636322	64.739708	906.839417	410.880341	-138.927872	510.845856	448.114563	60.081326	507.186279	501.188232	-147.553162	83.903824	532.295166	28.117109	90.148048	366.387268	-193.581116	1438.986084	435.009613	127.008942	1425.086426	332.551086	-10.079121	1409.363647	346.724609	-14.610121	1699.679321	383.804474	-249.143723	1153.709961	520.959900	152.264618	1147.749634	261.261658	-201.524094	921.844055	409.737091	183.378143	892.394226	362.664673	-16.339834	1006.613892	-536.300110	37.468216	911.654297	-499.621002	-110.660515
329.623962	-95.676674	906.455750	389.578735	63.759678	906.870178	410.652588	-139.449432	510.759125	447.939972	59.560371	507.183441	501.173157	-147.637985	83.883919	532.162720	28.057817	90.131615	366.176025	-194.875305	1438.938721	434.934418	125.742348	1425.226074	332.356323	-11.305203	1409.436768	346.710266	-16.022173	1699.725586	384.156738	-250.420410	1153.715210	520.852844	151.116562	1147.898682	262.423065	-203.104355	921.325073	409.606567	182.415634	892.523315	362.525574	-17.317938	1006.610962	-535.790283	36.242287	911.523071	-499.202240	-111.815773
329.385620	-96.648743	906.408264	389.601746	62.811287	906.924072	410.470917	-139.977966	510.706726	447.959747	59.079285	507.167969	501.234802	-147.757050	83.860168	532.184387	27.993439	90.129692	366.003296	-196.223450	1438.897217	434.922668	124.407463	1425.337646	332.199249	-12.551110	1409.557861	346.714935	-17.437935	1699.753540	384.445099	-251.583267	1153.649414	520.737732	149.975616	1147.979126	263.200195	-205.406174	920.851501	409.532623	181.525070	892.606445	362.392517	-18.336695	1006.614075	-534.941101	34.940781	911.451294	-498.709137	-112.922081
329.195923	-97.639603	906.360718	389.785370	61.600605	906.879517	410.325653	-140.520676	510.623535	448.048096	58.585358	507.129791	501.271027	-147.896622	83.860252	532.229126	27.956360	90.172295	365.824341	-197.504776	1438.870972	434.893372	123.115860	1425.454590	332.036560	-13.799947	1409.663696	346.714325	-18.823082	1699.810547	384.824554	-252.838455	1153.683472	520.644104	148.791000	1148.106323	264.148560	-207.344391	920.425171	409.501617	180.612350	892.707336	362.348541	-19.432549	1006.569275	-534.381409	33.957626	911.412720	-498.254456	-114.022049
328.999084	-98.543945	906.327637	389.764557	60.634438	906.938232	410.135345	-141.187653	510.534271	448.042877	58.090687	507.129089	501.273071	-147.964935	83.811066	532.266296	27.932680	90.174408	365.594666	-198.780472	1438.819580	434.814178	121.875679	1425.606567	331.854218	-15.007852	1409.789063	346.740356	-20.190203	1699.847412	385.195068	-254.052841	1153.658813	520.494751	147.640106	1148.180176	265.082428	-209.392151	919.985962	409.484650	179.705826	892.775269	362.225464	-20.423668	1006.581726	-533.809570	32.898113	911.380005	-497.794342	-115.246346
329.006134	-99.206703	906.084534	389.889709	59.808727	907.026123	410.013519	-141.837173	510.405121	448.004852	57.558765	507.209564	501.298981	-148.091400	83.793213	532.263000	27.879559	90.215256	365.435150	-200.072449	1438.771362	434.781830	120.547363	1425.708252	331.707153	-16.226086	1409.875854	346.765778	-21.567234	1699.895264	385.668671	-255.328796	1153.645874	520.358276	146.543076	1148.278809	266.033447	-211.357605	919.590576	409.420532	178.933716	892.871155	362.162384	-21.330149	1006.505188	-533.279602	31.577906	911.278809	-497.506500	-116.561592
328.781281	-100.295692	906.064270	389.987457	58.470573	906.961670	410.059570	-142.517609	510.443542	447.949310	57.009636	507.223541	501.346161	-148.220642	83.764015	532.284790	27.816010	90.272858	365.248138	-201.345093	1438.703003	434.778931	119.289116	1425.850708	331.565521	-17.462900	1409.955200	346.790588	-22.903528	1699.956177	386.193726	-256.769287	1153.572144	520.168396	145.364731	1148.366577	266.989197	-213.350769	919.215149	409.401978	178.141205	893.009766	362.065369	-22.511084	1006.464233	-532.542419	30.490784	911.234680	-496.810089	-117.706802
328.528412	-100.943802	906.067200	389.821503	57.840862	907.191650	410.070862	-143.156982	510.373718	447.774139	56.480709	507.297607	501.355865	-148.327606	83.722527	532.183838	27.744314	90.288506	365.055664	-202.578400	1438.659424	434.718048	118.024521	1425.970581	331.366028	-18.640427	1410.093018	346.845367	-24.267876	1700.034424	386.694153	-258.169708	1153.653809	520.021423	144.237015	1148.476196	268.089539	-215.067352	918.866394	409.124908	177.372192	893.270935	361.839691	-23.287928	1006.578796	-531.937988	29.209871	911.189575	-496.279114	-118.989700
328.319275	-102.180481	906.037415	390.089081	56.201504	906.984436	410.167542	-143.957840	510.406799	447.696075	55.981094	507.209320	501.422180	-148.550491	83.713066	532.152161	27.678165	90.343819	364.911896	-203.831757	1438.641479	434.718750	116.739174	1426.107422	331.217102	-19.863956	1410.233276	346.880127	-25.588078	1700.105957	387.191315	-259.523834	1153.667236	519.842896	143.075302	1148.624268	269.014221	-217.090088	918.567871	409.084869	176.500946	893.339294	361.821625	-24.607965	1006.463562	-531.427551	27.730749	911.042297	-496.027679	-120.462494
327.957855	-102.683258	906.048828	389.737457	55.938816	907.372437	410.070831	-144.574936	510.329224	447.544250	55.487019	507.321533	501.361053	-148.583267	83.631668	532.153687	27.616955	90.397629	364.740967	-205.086121	1438.604126	434.664459	115.504631	1426.279419	331.075775	-21.062969	1410.341431	346.955170	-26.911629	1700.196899	387.647400	-260.773376	1153.711670	519.674988	141.951523	1148.701782	269.855042	-219.444656	918.266724	409.036224	175.703415	893.422913	361.492676	-25.236374	1006.658264	-530.750122	26.363506	910.944397	-495.449768	-121.881393
327.769897	-103.561615	906.034851	389.753571	54.901310	907.429321	409.984436	-145.157898	510.276794	447.377045	54.947083	507.341980	501.337006	-148.629028	83.610428	532.056152	27.526253	90.440941	364.561279	-206.284363	1438.622925	434.631805	114.242775	1426.441895	330.880798	-22.222990	1410.467529	346.997101	-28.237434	1700.271362	388.112305	-262.206940	1153.783447	519.485413	140.748413	1148.839600	270.776276	-221.360703	917.983948	409.154388	174.902756	893.390625	361.381927	-26.234602	1006.679626	-530.124146	25.006798	910.871521	-494.952942	-123.195160
327.600708	-104.681305	906.013733	389.915741	53.461487	907.314575	410.055786	-145.857452	510.253143	447.271149	54.474709	507.304108	501.413849	-148.797638	83.619713	532.067078	27.486832	90.506989	364.393951	-207.490585	1438.578735	434.576569	113.044312	1426.563110	330.718719	-23.410534	1410.598877	347.091980	-29.534681	1700.347412	388.589569	-263.619354	1153.869751	519.295227	139.586716	1148.934937	271.674225	-223.371109	917.747375	409.102264	174.060410	893.442322	361.348328	-27.452711	1006.613647	-529.469238	23.589758	910.818848	-494.447235	-124.599098
327.377472	-105.486855	906.010071	389.848755	52.692020	907.459229	409.997467	-146.457153	510.192291	447.039398	53.949905	507.353455	501.379669	-148.888901	83.575455	531.980835	27.408863	90.551056	364.268890	-208.708084	1438.559937	434.504181	111.787399	1426.760254	330.559448	-24.578503	1410.712769	347.190491	-30.831665	1700.428833	389.161682	-264.906555	1153.992676	519.096130	138.442230	1149.079834	272.620728	-225.298309	917.515503	409.048981	173.257751	893.567322	361.206451	-28.337311	1006.682190	-528.669312	22.350838	910.788208	-493.825134	-125.978577
327.162506	-106.406776	906.014099	389.761749	51.659775	907.537598	410.000671	-147.168335	510.171631	446.798370	53.416145	507.344910	501.445557	-149.051971	83.577660	531.889038	27.354588	90.596046	364.058075	-209.894836	1438.551147	434.556091	110.447189	1426.740845	330.414764	-25.723465	1410.813354	347.268494	-32.105690	1700.522217	389.551025	-266.462128	1154.045288	518.959595	137.338196	1149.222778	273.473358	-227.315826	917.290344	409.046082	172.462814	893.669373	361.047668	-29.360817	1006.722656	-528.051025	20.656969	910.652344	-493.070526	-127.501381
327.017090	-107.305771	906.010559	389.769318	50.634029	907.599609	410.000488	-147.795761	510.141693	446.672394	52.965260	507.388641	501.392181	-149.091370	83.530052	531.866394	27.297812	90.680199	363.894043	-211.073654	1438.520996	434.426575	109.360641	1427.087158	330.258850	-26.853456	1410.915405	347.366180	-33.387512	1700.625854	389.988129	-267.840210	1154.129395	518.799988	136.243774	1149.426514	274.324158	-229.347885	917.071289	409.008667	171.631943	893.804321	360.933655	-30.350807	1006.752502	-527.439453	19.155096	910.552551	-492.787811	-129.015366
326.805786	-108.207306	906.021362	389.693451	49.800690	907.750366	409.869080	-148.304840	510.106354	446.575287	52.472233	507.469910	501.385895	-149.134537	83.518738	531.862915	27.257883	90.752205	363.689514	-212.222809	1438.523071	434.408844	108.170158	1427.241821	330.104034	-28.012894	1411.025513	347.443390	-34.654579	1700.726685	390.543823	-269.180542	1154.259644	518.609741	135.124832	1149.564697	275.229401	-231.126785	916.872498	408.979706	170.852631	893.948914	360.790283	-31.308176	1006.831421	-526.765869	17.581646	910.483704	-492.246948	-130.536087
326.690308	-109.168640	906.015869	389.607971	48.710789	907.770142	409.797729	-148.870102	510.071594	446.324127	51.879932	507.473999	501.374023	-149.264938	83.486435	531.766907	27.174793	90.796631	363.454926	-213.342682	1438.490723	434.342224	106.946571	1427.404907	330.059662	-29.159870	1410.986328	347.558044	-35.951828	1700.821411	390.966339	-270.593445	1154.301636	518.416565	134.011108	1149.698242	276.103180	-233.377670	916.615784	408.915253	170.139420	894.116394	360.671112	-32.344517	1006.838806	-526.092834	16.157549	910.419861	-491.695740	-132.035736
326.524231	-110.099205	906.023987	389.514893	47.758484	907.842407	409.610260	-149.305588	510.012482	446.183533	51.405464	507.493713	501.305969	-149.281326	83.467430	531.777161	27.152203	90.850365	363.281982	-214.463974	1438.475098	434.303009	105.823593	1427.563110	329.776917	-30.238779	1411.208252	347.660095	-37.178715	1700.908569	391.480804	-271.857391	1154.474854	518.208557	132.884659	1149.826294	276.883698	-235.366333	916.411316	408.841797	169.247421	894.242371	360.546661	-33.330074	1006.877930	-525.441528	14.622081	910.350159	-491.188171	-133.573044
326.410431	-111.070747	905.998047	389.426117	46.874676	907.903015	409.564117	-149.946793	509.952179	445.983948	50.977200	507.473877	501.371368	-149.426620	83.463371	531.759460	27.096842	90.910706	363.082825	-215.581009	1438.464844	434.273651	104.636894	1427.707031	329.628448	-31.344131	1411.248291	347.738739	-38.464722	1700.998047	391.824371	-273.387482	1154.537842	518.098145	131.834488	1149.985352	277.621948	-237.304993	916.244873	408.797424	168.458389	894.360840	360.446655	-34.312187	1006.894043	-524.811584	13.073087	910.280457	-490.709137	-135.145386
326.351929	-112.065750	905.988586	389.327393	45.773338	907.897888	409.465240	-150.480148	509.918335	445.821777	50.493595	507.420929	501.340637	-149.467911	83.444252	531.744446	27.052847	90.957748	362.892975	-216.667374	1438.404663	434.228088	103.510712	1427.813965	329.453308	-32.419521	1411.318237	347.843445	-39.719009	1701.088989	392.243103	-274.709015	1154.646729	517.969177	130.817459	1150.138428	278.338470	-239.223511	916.050293	408.742950	167.638748	894.501648	360.370575	-35.364944	1006.886597	-524.059509	11.375926	910.177307	-489.851776	-136.810257
326.245514	-113.041954	905.961060	389.243500	44.874378	907.941223	409.306702	-151.023438	509.820801	445.653931	49.990719	507.419189	501.358673	-149.524231	83.448944	531.765503	27.026278	91.037277	362.746765	-217.782822	1438.392578	434.169495	102.398407	1427.998535	329.282837	-33.508183	1411.400757	347.911682	-40.956688	1701.175903	392.565704	-276.050171	1154.729126	517.840942	129.771255	1150.235229	279.040436	-241.031036	915.925354	408.583221	166.909088	894.731445	360.301270	-36.356949	1006.892578	-523.558044	9.855830	910.084961	-489.698730	-138.361465
326.143433	-114.018456	905.950684	389.133240	43.913296	907.969421	409.181885	-151.587158	509.744904	445.469330	49.547005	507.417755	501.287903	-149.533508	83.417183	531.796814	26.984095	91.117126	362.571136	-218.850403	1438.371460	434.051910	101.290810	1428.111084	329.143646	-34.549232	1411.479614	347.994263	-42.225422	1701.274658	392.852600	-277.411652	1154.833740	517.726318	128.671814	1150.364502	279.780945	-242.693848	915.780884	408.468536	166.135574	894.871460	360.226440	-37.362316	1006.899841	-522.894348	8.207716	909.987732	-489.183594	-139.961929
326.048584	-115.000755	905.950500	388.979004	42.881454	907.973938	409.140991	-152.121750	509.707672	445.123627	48.988476	507.379272	501.294952	-149.581512	83.386711	531.767639	26.929611	91.144112	362.449554	-219.952682	1438.405396	433.999023	100.156197	1428.263306	329.017242	-35.640099	1411.524170	348.055878	-43.443054	1701.362305	393.189728	-278.539154	1154.937134	517.620911	127.621780	1150.463379	280.314697	-244.671082	915.662292	408.351135	165.313644	895.005615	360.144409	-38.389042	1006.900452	-522.228882	6.535394	909.923706	-488.642181	-141.627289
325.960358	-115.964676	905.939209	388.933990	42.009846	908.030640	409.110229	-152.648788	509.687592	444.906830	48.520557	507.396271	501.295380	-149.652679	83.375824	531.759949	26.894264	91.235443	362.283997	-220.973267	1438.379028	433.834381	99.130051	1428.404175	328.855225	-36.652672	1411.581177	348.132721	-44.694908	1701.459595	393.388489	-280.045807	1154.984741	517.540833	126.604057	1150.617310	280.906494	-246.455322	915.536987	408.230988	164.470352	895.221863	360.112457	-39.362934	1006.920898	-521.632568	4.938608	909.836548	-488.173309	-143.128357
325.870117	-116.845154	905.884094	388.825165	41.086315	908.080383	409.034180	-153.146561	509.650543	444.647583	48.124821	507.440796	501.315399	-149.748016	83.353294	531.696716	26.849485	91.321251	362.130463	-222.028046	1438.399292	433.696960	98.060364	1428.522461	328.694305	-37.702957	1411.646240	348.154297	-45.922791	1701.548340	393.604736	-281.365326	1155.097412	517.456848	125.600334	1150.747314	281.393921	-248.256866	915.436951	408.075104	163.742264	895.436218	360.043518	-40.343819	1006.915527	-521.122559	3.370738	909.768311	-487.738586	-144.731583
325.842590	-117.757332	905.827759	388.770935	40.126762	908.087280	408.925354	-153.760529	509.567017	444.357300	47.681210	507.444305	501.312531	-149.841782	83.358505	531.653320	26.817404	91.411171	361.987488	-223.057602	1438.429565	433.567505	97.010849	1428.659546	328.554932	-38.745094	1411.692383	348.179718	-47.136436	1701.639160	393.841309	-282.557739	1155.171509	517.389099	124.588715	1150.887573	281.822021	-250.033142	915.335083	407.901825	162.952896	895.639832	360.012634	-41.323914	1006.889404	-520.552063	1.774193	909.709351	-487.274139	-146.346436
325.745209	-118.729790	905.814758	388.724091	39.231781	908.142151	408.861847	-154.386154	509.552002	444.160400	47.218174	507.483856	501.367645	-149.977875	83.350670	531.671570	26.768869	91.537125	361.924805	-224.139816	1438.423096	433.462158	95.967278	1428.781982	328.421173	-39.756676	1411.723633	348.194611	-48.364700	1701.700317	394.026154	-283.823853	1155.250488	517.333313	123.604645	1151.042847	282.242004	-251.766479	915.263611	407.768219	162.076309	895.805603	359.978882	-42.315460	1006.907837	-520.070740	0.189668	909.622314	-486.870270	-147.901123
325.713959	-119.604950	905.771179	388.698303	38.244133	908.186646	408.808441	-154.949478	509.473816	443.919647	46.777283	507.467377	501.372559	-150.039276	83.351067	531.666443	26.742577	91.642776	361.811615	-225.136368	1438.392456	433.355103	94.929489	1428.912720	328.272156	-40.789108	1411.776123	348.186157	-49.577747	1701.780640	394.243927	-284.921722	1155.350220	517.240601	122.631279	1151.173950	282.606598	-253.436508	915.166321	407.608612	161.365768	896.028503	359.959839	-43.308319	1006.906433	-519.590088	-1.383417	909.544067	-486.432739	-149.453400
325.640717	-120.496170	905.765381	388.649567	37.386925	908.222839	408.687500	-155.393112	509.362183	443.455505	46.234516	507.397125	501.328308	-150.070694	83.329750	531.565247	26.672655	91.756912	361.642700	-226.097885	1438.377197	433.193756	93.920631	1429.015259	328.145020	-41.782207	1411.813721	348.176270	-50.771915	1701.867310	394.389374	-286.067810	1155.407349	517.195374	121.698265	1151.316406	282.914490	-255.056686	915.119507	407.455719	160.548752	896.255554	359.933350	-44.222691	1006.919617	-519.087036	-3.023753	909.431213	-486.059784	-151.058609
325.560333	-121.426674	905.756104	388.635193	36.496231	908.305664	408.647461	-155.878372	509.261993	443.345276	45.954357	507.525940	501.343781	-150.132935	83.306107	531.644653	26.672169	91.908905	361.581787	-227.133224	1438.381348	433.047272	92.906723	1429.124756	328.029114	-42.822598	1411.839478	348.127838	-52.006905	1701.953369	394.565613	-287.078369	1155.492432	517.093384	120.739807	1151.425293	283.198242	-256.656830	915.053894	407.308044	159.744034	896.403198	359.904327	-45.199371	1006.954102	-518.708130	-5.015882	909.131775	-485.805908	-152.777084
325.588135	-122.276825	905.712036	388.663666	35.482300	908.323547	408.628265	-156.425613	509.223633	442.873535	45.439854	507.388214	501.342041	-150.172241	83.284210	531.498169	26.592100	92.015327	361.527740	-228.143646	1438.366455	432.895599	91.899269	1429.217896	327.865051	-43.807434	1411.867310	348.065186	-53.161625	1702.047363	394.747131	-288.041382	1155.541382	517.021362	119.866875	1151.511353	283.438385	-258.179443	914.985657	407.147949	158.929062	896.546570	359.940796	-46.176811	1006.939514	-518.245789	-6.894074	908.977417	-485.429504	-154.402740
325.555573	-123.155907	905.704834	388.675049	34.697197	908.397827	408.635925	-157.053070	509.250244	442.737640	45.074890	507.434387	501.353577	-150.259094	83.276604	531.511536	26.549505	92.147461	361.422913	-229.100296	1438.347046	432.747253	90.902740	1429.245972	327.761841	-44.762798	1411.871094	347.971741	-54.347061	1702.145874	394.799133	-289.150482	1155.537109	516.892883	118.930107	1151.626343	283.611694	-259.662079	914.923950	406.982056	158.239380	896.755737	359.938812	-47.063038	1006.971252	-517.803223	-9.097199	908.800842	-485.060120	-156.237854
325.588104	-123.976883	905.655945	388.705688	33.767288	908.438110	408.666718	-157.628052	509.231720	442.469971	44.642025	507.451263	501.417114	-150.403900	83.280540	531.433899	26.493391	92.277710	361.303467	-230.049500	1438.326050	432.593689	89.954636	1429.285889	327.637909	-45.796169	1411.867310	347.876434	-55.521992	1702.216187	394.893219	-290.185822	1155.532593	516.817322	118.037575	1151.683960	283.808807	-261.063599	914.818909	406.858673	157.461746	896.886414	359.950745	-47.988964	1006.966125	-517.488831	-10.098408	908.869202	-484.739716	-157.620758
325.553894	-124.901245	905.601807	388.766357	32.903137	908.444153	408.643372	-158.090332	509.160248	442.189087	44.227299	507.505890	501.377228	-150.434921	83.254143	531.408875	26.474422	92.415428	361.180969	-231.008560	1438.258789	432.414093	89.005417	1429.316650	327.544403	-46.756023	1411.805420	347.734039	-56.673782	1702.304688	394.905121	-291.174500	1155.475098	516.709900	117.171890	1151.754761	283.877167	-262.446899	914.732605	406.679260	156.691223	896.953247	359.964752	-48.922222	1006.940918	-517.128479	-11.659732	908.760437	-484.535431	-159.134598
325.560303	-125.710938	905.563232	388.815033	32.041718	908.476563	408.643311	-158.528778	509.122894	441.884460	43.892727	507.565369	501.361542	-150.468857	83.210785	531.303833	26.418518	92.572952	361.077423	-231.950760	1438.194336	432.281616	88.048042	1429.339844	327.544617	-47.705502	1411.607422	347.580139	-57.817520	1702.381592	394.922668	-292.127411	1155.431519	516.625366	116.308289	1151.806030	283.918030	-263.819092	914.641052	406.486786	155.929733	897.058594	359.979675	-49.799362	1006.936951	-516.722046	-13.187565	908.645325	-484.253143	-160.618301
325.618317	-126.511093	905.523804	388.885010	31.164167	908.519104	408.634277	-159.003830	509.033386	441.595978	43.522038	507.636017	501.323914	-150.510696	83.181229	531.232605	26.363396	92.683792	360.978333	-232.889511	1438.095703	432.178741	87.079231	1429.329956	327.310486	-48.662182	1411.675293	347.417755	-58.961140	1702.457642	394.890411	-293.166595	1155.338989	516.468201	115.401428	1151.799194	283.916016	-265.047211	914.519470	406.061127	155.317078	897.343018	360.024353	-50.684055	1006.937683	-516.449219	-14.643276	908.543030	-484.125397	-162.023376
325.645935	-127.347466	905.461853	388.957581	30.450434	908.592468	408.725433	-159.611160	509.026093	441.285767	43.139999	507.670105	501.348083	-150.596268	83.180885	531.175049	26.303497	92.807190	360.815338	-233.824554	1437.942383	432.025391	86.167633	1429.288696	327.160553	-49.580212	1411.581299	347.173492	-60.060791	1702.534546	394.806244	-294.087799	1155.239258	516.387024	114.550682	1151.814453	283.899902	-266.238220	914.407898	406.095764	154.593826	897.212402	360.067841	-51.540569	1006.941040	-516.124634	-16.160482	908.395996	-483.900177	-163.461426
325.691864	-128.152298	905.402222	389.081848	29.425909	908.535278	408.794312	-160.190796	509.014282	440.982147	42.760086	507.648407	501.396545	-150.662292	83.180092	531.131042	26.278246	92.925423	360.699036	-234.701920	1437.819092	431.903290	85.264854	1429.228516	327.031525	-50.483433	1411.478394	346.972260	-61.174908	1702.553345	394.824768	-294.916412	1155.166260	516.269348	113.703033	1151.806763	283.849182	-267.262878	914.272583	405.927124	153.874115	897.227112	360.143829	-52.458809	1006.882813	-515.669189	-18.283546	908.195801	-483.770935	-164.919662
325.712860	-128.937439	905.334045	389.168854	28.739265	908.589600	408.799347	-160.678253	508.962677	440.682953	42.385647	507.694946	501.401062	-150.744995	83.179108	531.127075	26.255657	93.020653	360.585022	-235.606522	1437.693481	431.760712	84.332825	1429.130493	326.901367	-51.400726	1411.358276	346.715485	-62.276176	1702.571045	394.716339	-295.870392	1155.015747	516.168335	112.844391	1151.729248	283.705505	-268.330627	914.089478	405.789246	153.107956	897.201660	360.202850	-53.273537	1006.873291	-515.336304	-19.648560	908.070801	-483.522217	-166.229599
325.826172	-129.700287	905.247803	389.309937	27.851841	908.552612	408.832306	-161.083557	508.909515	440.376129	42.094536	507.709320	501.311920	-150.687500	83.143524	531.087769	26.238989	93.129097	360.449799	-236.550156	1437.535034	431.620056	83.449715	1429.025146	326.895569	-52.345600	1411.096313	346.431061	-63.279297	1702.622070	394.541779	-296.871246	1154.814453	516.037170	112.017387	1151.651123	283.547150	-269.359283	913.947449	405.612244	152.471008	897.198486	360.315704	-54.127090	1006.811157	-515.099731	-20.714165	908.046570	-483.284363	-167.517853
325.601471	-130.657181	905.409485	389.279846	27.092354	908.592407	408.892639	-161.599609	508.890656	440.032715	41.793167	507.722565	501.274719	-150.731155	83.108391	530.995605	26.215754	93.233513	360.301178	-237.442871	1437.347046	431.559753	82.525742	1428.915894	326.684937	-53.235653	1411.067261	346.126831	-64.299911	1702.627197	394.387299	-297.823608	1154.598999	515.899292	111.161125	1151.542725	283.346710	-270.347870	913.765564	405.456512	151.827179	897.132263	360.326263	-54.963066	1006.908691	-514.847534	-21.900656	907.999146	-483.106750	-168.711044
325.692383	-131.418213	905.312927	389.471313	26.205132	908.556091	408.991486	-162.124023	508.842773	439.746643	41.460091	507.734558	501.302246	-150.762405	83.079247	530.949585	26.172932	93.324661	360.136719	-238.344650	1437.138428	431.523895	81.564072	1428.774902	326.550507	-54.139000	1410.940186	345.839386	-65.331825	1702.593018	394.209076	-298.823242	1154.379272	515.764343	110.326828	1151.453735	283.190002	-271.168518	913.613281	405.323853	151.164917	897.065002	360.462708	-55.827843	1006.841064	-514.629578	-22.946083	907.976074	-482.966431	-169.851303
325.783417	-132.147293	905.232483	389.621552	25.513966	908.589111	409.054962	-162.602402	508.827515	439.566895	41.126492	507.779480	501.320435	-150.858353	83.075127	530.908142	26.163805	93.413208	360.026093	-239.247421	1436.920898	431.467651	80.670135	1428.644165	326.460358	-55.057198	1410.794312	345.514893	-66.322548	1702.600830	394.071442	-299.404449	1154.188599	515.658447	109.546516	1151.362671	282.862213	-272.148712	913.439514	405.185089	150.430191	896.962769	360.586914	-56.611561	1006.814880	-514.356567	-23.985731	908.011780	-482.724884	-170.953033
325.886719	-132.887543	905.150879	389.788605	24.716520	908.570435	409.131714	-163.077484	508.817444	439.256226	40.774189	507.769348	501.307922	-150.888214	83.029327	530.856628	26.157520	93.509682	359.899292	-240.139664	1436.683472	431.436829	79.775711	1428.512329	326.384735	-55.904423	1410.637573	345.160889	-67.289101	1702.594482	393.841095	-300.389587	1153.927002	515.467102	108.677567	1151.206665	282.623718	-272.822205	913.223206	405.005585	149.853745	896.908813	360.725128	-57.423874	1006.763184	-514.138367	-25.095613	908.012634	-482.531250	-172.061768
326.326294	-133.273361	904.798645	390.152069	24.192482	908.590332	409.209991	-163.524399	508.716766	439.191498	40.505714	507.862396	501.340302	-150.934799	83.007690	530.889526	26.140621	93.652794	359.798737	-240.971283	1436.480957	431.399994	78.873436	1428.329590	326.299713	-56.767540	1410.465454	344.751434	-68.199051	1702.622681	393.646759	-301.200745	1153.678711	515.306458	107.939880	1151.034790	282.284210	-273.491211	913.055237	404.851288	149.198853	896.793396	361.006622	-58.067699	1006.593933	-513.911133	-26.236935	908.041748	-482.338013	-173.168182
326.069519	-134.114990	904.986145	390.061707	23.598763	908.714355	409.195251	-163.853149	508.718109	438.774719	40.149193	507.945984	501.302582	-150.973923	82.967812	530.751770	26.112333	93.737785	359.660004	-241.802216	1436.217285	431.420044	77.995483	1428.137207	326.205383	-57.596500	1410.294312	344.357605	-69.101440	1702.616699	393.361176	-302.046997	1153.364990	515.135132	107.121933	1150.894897	281.857819	-274.301208	912.841370	404.684174	148.598236	896.634583	360.993988	-58.807720	1006.744263	-513.684448	-27.123423	908.121094	-482.153168	-174.100800
326.214539	-134.866104	904.894043	390.329041	22.914780	908.696167	409.273315	-164.234131	508.694946	438.588959	39.851665	508.013550	501.310333	-150.995300	82.985138	530.743896	26.092571	93.841499	359.549957	-242.622635	1435.908447	431.404419	77.148003	1427.894165	326.141449	-58.385086	1410.097656	343.944489	-69.976601	1702.624146	393.122742	-302.825531	1153.104980	514.985413	106.380714	1150.721680	281.550140	-274.757111	912.628906	404.499573	147.963867	896.480225	361.186523	-59.567268	1006.688049	-513.386536	-28.067589	908.216003	-481.977081	-175.098373
326.425110	-135.728897	904.791382	390.722290	21.823744	908.561462	409.325745	-164.640884	508.675354	438.517242	39.553783	507.998840	501.337738	-151.089417	82.973885	530.696960	26.092110	93.963974	359.466370	-243.438583	1435.574341	431.394073	76.307739	1427.675659	326.068787	-59.230858	1409.861816	343.504333	-70.857628	1702.619263	392.776855	-303.659851	1152.741943	514.835144	105.679192	1150.543701	281.070709	-275.277588	912.398560	404.367554	147.369949	896.311890	361.449646	-60.516651	1006.571472	-513.092957	-28.904949	908.379456	-481.764404	-175.979645
326.595856	-136.335785	904.705811	390.975067	21.200113	908.581726	409.423553	-165.060486	508.658936	438.391266	39.204205	508.056854	501.320221	-151.130325	82.940857	530.680115	26.056606	94.072685	359.319153	-244.203033	1435.215210	431.425598	75.482346	1427.484009	325.997650	-60.003143	1409.652222	343.054688	-71.703705	1702.608643	392.413239	-304.583588	1152.353638	514.647156	104.909599	1150.339600	280.576019	-275.803223	912.133240	404.201202	146.808899	896.130798	361.636841	-61.190800	1006.537415	-512.775452	-29.838455	908.543884	-481.548004	-176.934341
326.731506	-137.063095	904.637939	391.254730	20.400484	908.613281	409.520386	-165.536407	508.650116	438.344391	38.917477	508.093292	501.350830	-151.180084	82.955322	530.646423	26.012474	94.200005	359.215668	-245.000809	1434.844116	431.494080	74.612274	1427.221680	325.919708	-60.775471	1409.445068	342.615814	-72.534210	1702.620850	392.078064	-305.256195	1151.969482	514.523315	104.239197	1150.127930	280.010254	-276.326996	911.838623	404.072998	146.168198	895.919800	361.848389	-62.023151	1006.516602	-512.460938	-30.706852	908.731628	-481.321625	-177.817230
326.927368	-137.663651	904.556824	391.521210	19.766535	908.605530	409.603058	-165.987305	508.605438	438.257324	38.636593	508.169281	501.400543	-151.255524	82.958832	530.552124	25.976730	94.302071	359.091888	-245.768875	1434.413940	431.546173	73.804527	1426.959473	325.892578	-61.529800	1409.169312	342.172882	-73.369370	1702.622070	391.701263	-306.009125	1151.524170	514.329590	103.510910	1149.843506	279.458740	-276.722870	911.536377	403.895416	145.675735	895.768127	362.074127	-62.686756	1006.470642	-512.139709	-31.409081	909.000488	-481.098541	-178.681427
327.064392	-138.255646	904.477051	391.785309	19.094061	908.625244	409.681702	-166.397720	508.625397	438.107819	38.356247	508.284912	501.369568	-151.256241	82.937325	530.453430	25.930128	94.426682	358.960693	-246.500214	1433.953735	431.607208	73.028725	1426.656616	325.869751	-62.280025	1408.900146	341.679749	-74.133057	1702.627808	391.290802	-306.728729	1151.020508	514.156433	102.807526	1149.565186	278.935028	-276.940826	911.186890	403.694672	145.066772	895.503906	362.267578	-63.383366	1006.438416	-511.700012	-32.181385	909.272644	-480.945190	-179.467087
327.229462	-138.840637	904.381836	392.092529	18.483353	908.643616	409.707001	-166.762497	508.631012	438.045258	38.102974	508.383881	501.393127	-151.316269	82.930931	530.408752	25.910192	94.539169	358.805023	-247.225815	1433.585083	431.674530	72.253128	1426.317139	325.912018	-62.990112	1408.520752	341.198486	-74.905365	1702.605591	390.879028	-307.398010	1150.535400	513.998291	102.153397	1149.311401	278.309418	-277.319794	910.845520	403.480072	144.601715	895.289978	362.495056	-64.052864	1006.397461	-511.356720	-32.790371	909.549133	-480.778351	-180.309631
327.424011	-139.394424	904.279175	392.392273	17.787687	908.630737	409.763092	-167.118698	508.601593	437.918091	37.822155	508.482361	501.356873	-151.310883	82.907753	530.335876	25.877518	94.629257	358.625336	-247.985458	1433.093628	431.801392	71.503571	1425.994751	325.917542	-63.671425	1408.224121	340.609375	-75.340057	1702.695313	390.468811	-307.916077	1150.027222	513.814819	101.459648	1148.970459	277.677765	-277.583679	910.443726	403.028534	144.016296	895.131409	362.731415	-64.735550	1006.337708	-510.833130	-33.570633	909.809937	-480.591125	-181.110886
327.601074	-139.949280	904.191711	392.706635	17.217554	908.655273	409.871338	-167.495987	508.579010	437.838257	37.580971	508.585815	501.340302	-151.318329	82.874779	530.324402	25.830647	94.720924	358.482239	-248.670425	1432.565674	431.864014	70.784348	1425.635376	325.894257	-64.349419	1407.939331	340.072845	-76.032341	1702.679321	389.972839	-308.675659	1149.401855	513.664551	100.814301	1148.610229	277.058685	-277.750458	910.030518	402.782104	143.544205	894.883484	362.971832	-65.369781	1006.303528	-510.302155	-33.867111	910.267151	-480.449463	-181.721451
327.785492	-140.466080	904.101868	393.061829	16.612757	908.651855	409.987610	-167.915436	508.518677	437.712555	37.341545	508.651184	501.361725	-151.407791	82.907082	530.263611	25.800474	94.810867	358.268005	-249.348465	1432.077271	431.922882	70.124672	1425.282471	325.918060	-65.000999	1407.559448	339.621216	-76.855461	1702.605469	389.540619	-309.214111	1148.885376	513.559448	100.186066	1148.309326	276.442841	-277.878876	909.635742	402.773102	143.013199	894.452698	363.228271	-65.985275	1006.255066	-509.582947	-34.212269	910.731201	-480.210602	-182.346298
327.976593	-140.922546	904.002136	393.423737	15.961093	908.660217	410.054382	-168.279831	508.459717	437.573242	37.153214	508.713959	501.384827	-151.497330	82.881470	530.208008	25.764002	94.912720	358.048645	-250.019989	1431.571533	432.037598	69.416397	1424.907959	325.887817	-65.609116	1407.247314	339.112946	-77.555901	1702.541748	389.006439	-309.950043	1148.240479	513.444458	99.555489	1147.956909	275.787567	-277.926971	909.207764	402.538605	142.487289	894.168396	363.480865	-66.606201	1006.207336	-509.083191	-35.118839	910.537476	-480.252228	-183.455170
328.161774	-141.329498	903.898987	393.736786	15.487614	908.710022	410.065125	-168.579193	508.377075	437.409760	36.969372	508.786316	501.356140	-151.529251	82.840675	530.131348	25.747683	94.999931	357.888611	-250.675369	1431.085083	432.167664	68.729843	1424.510864	325.927521	-66.230400	1406.884766	338.595520	-78.247566	1702.475220	388.553253	-310.390900	1147.726074	513.345154	98.993782	1147.616821	275.141602	-277.959015	908.787170	402.300018	141.984283	893.895996	363.708862	-67.138931	1006.177368	-506.201233	-32.541515	911.889526	-479.549072	-182.793823
328.382050	-141.793228	903.770813	394.097687	14.882761	908.672791	410.125305	-168.921509	508.307831	437.220428	36.774647	508.819244	501.368286	-151.564102	82.837494	530.063477	25.744368	95.070732	357.670197	-251.316360	1430.532593	432.304779	68.050560	1424.124634	325.938873	-66.849030	1406.557129	338.085052	-78.943329	1702.376099	388.021088	-310.879639	1147.083496	513.248291	98.390480	1147.226807	274.482483	-277.932495	908.365295	402.055847	141.461105	893.600403	363.979858	-67.729172	1006.092834	-505.919556	-33.332886	912.267273	-479.490997	-183.723495
328.585724	-142.208801	903.651672	394.434509	14.424658	908.666504	410.174896	-169.210251	508.245056	437.023163	36.610020	508.827789	501.376770	-151.624146	82.837364	529.994690	25.723301	95.107552	357.503632	-251.973969	1430.083862	432.452209	67.384354	1423.757813	325.945984	-67.444725	1406.223755	337.569733	-79.579536	1702.270508	387.553436	-311.273743	1146.532959	513.161926	97.882172	1146.863037	273.859772	-277.900604	907.898132	401.772919	140.934875	893.312744	364.250885	-68.241676	1006.026855	-506.360931	-34.971138	912.197144	-479.749512	-185.038895
328.796448	-142.597946	903.582825	394.781616	13.932494	908.639771	410.181580	-169.476929	508.208252	436.643738	36.404278	508.808441	501.319519	-151.613220	82.788033	529.827332	25.702557	95.132462	357.303650	-252.594269	1429.621582	432.648468	66.710213	1423.390869	325.973877	-68.032814	1405.871338	337.045471	-80.199661	1702.137451	387.051208	-311.639740	1146.003296	513.024292	97.317894	1146.466064	273.203156	-277.830505	907.475647	401.588104	140.450577	893.069031	364.534271	-68.716301	1005.977478	-505.819519	-35.769707	912.492188	-479.697510	-185.927979
329.080811	-142.989624	903.543274	395.091705	13.370142	908.604614	410.276947	-169.836411	508.152557	436.382202	36.184189	508.801758	501.381134	-151.698166	82.792320	529.748535	25.658384	95.150459	357.068237	-253.231033	1429.120239	432.809937	65.999077	1423.024536	326.008972	-68.558746	1405.541016	336.558655	-80.804359	1702.013428	386.455048	-312.558563	1145.302490	512.992004	96.850143	1146.168823	272.570770	-277.704834	907.094238	401.398773	140.001740	892.907471	364.863922	-69.214966	1005.938232	-505.095612	-36.575550	912.745422	-479.705780	-186.832138
329.336609	-143.320679	903.479065	395.379333	12.998759	908.594727	410.400085	-170.147614	508.159180	436.281769	35.965290	508.802856	501.442902	-151.814468	82.776047	529.726318	25.646591	95.186378	356.836823	-253.811874	1428.692505	432.959076	65.409248	1422.707520	326.077850	-69.137100	1405.181763	336.062775	-81.414413	1701.909302	385.967804	-312.355682	1144.941528	512.893066	96.271400	1145.880005	271.860413	-277.541077	906.713196	401.113037	139.475494	892.723328	365.175964	-69.619530	1005.897705	-505.148499	-40.334427	911.829285	-480.318970	-188.837616
329.599609	-143.655304	903.360413	395.713043	12.599219	908.575806	410.473267	-170.437836	508.135712	436.118927	35.720581	508.827759	501.403778	-151.806870	82.761406	529.642090	25.611605	95.200638	356.585571	-254.364014	1428.255249	433.250854	64.602356	1422.230713	326.140686	-69.677719	1404.858154	335.528687	-82.000671	1701.781616	385.356079	-312.671417	1144.359619	512.891663	95.747299	1145.603394	271.200775	-277.322235	906.364990	400.875336	139.037979	892.563904	365.481842	-70.056564	1005.825562	-504.370361	-41.296185	911.932922	-480.295776	-189.763702
329.663147	-144.205124	903.140625	396.073456	12.063780	908.489868	410.602661	-170.723999	508.182373	435.986450	35.495007	508.800751	501.268036	-151.761780	82.622177	529.576172	25.572857	95.193146	356.423431	-254.944412	1427.852661	433.459106	63.990219	1421.940430	326.229370	-70.187309	1404.521973	335.036011	-82.589432	1701.695435	384.770996	-313.045959	1143.847290	512.850952	95.184433	1145.343872	270.556549	-277.146271	906.042358	400.607758	138.599670	892.414429	365.647125	-70.669739	1005.670776	-503.473053	-41.819847	912.133667	-480.296539	-190.475250
329.860382	-144.517075	903.019653	396.382874	11.715167	908.442444	410.644257	-170.941330	508.126556	435.915588	35.269806	508.773346	501.433075	-151.884369	82.761604	529.554565	25.538261	95.219193	356.170380	-255.471970	1427.453491	433.494995	63.458073	1421.813843	326.240051	-70.674919	1404.211548	334.517273	-83.037216	1701.627808	384.252716	-313.092163	1143.385742	512.779297	94.596672	1145.098633	269.879120	-277.048828	905.765991	400.356689	138.153671	892.280823	365.914581	-71.056023	1005.583618	-502.661865	-42.485531	912.272278	-480.322815	-191.314560
330.081726	-144.819748	902.915833	396.706451	11.364355	908.410461	410.730896	-171.246078	508.106384	435.814301	35.059288	508.754669	501.466797	-151.954758	82.733971	529.515991	25.498741	95.202072	355.993073	-255.951477	1427.102661	433.674347	62.901329	1421.552979	326.269775	-71.132011	1403.916138	334.011536	-83.441635	1701.549561	383.750946	-313.469055	1142.887329	512.771301	94.050789	1144.842407	269.306183	-275.814026	905.512268	400.104401	137.749344	892.132996	366.197662	-71.436386	1005.512878	-501.713867	-43.322277	912.354248	-480.086670	-192.154236
330.299591	-145.189880	902.829590	397.036591	10.917862	908.340027	410.768280	-171.542175	508.076233	435.771790	34.846607	508.718048	501.447815	-151.969101	82.713234	529.485657	25.450047	95.188232	355.807190	-256.444214	1426.688721	433.881683	62.338585	1421.293945	326.315979	-71.555580	1403.628784	333.532104	-84.031487	1701.430542	383.217987	-313.666229	1142.435059	512.780396	93.436363	1144.594971	268.702393	-275.431580	905.211182	399.856873	137.329315	892.012451	366.469604	-71.858231	1005.433960	-500.920471	-43.829727	912.399780	-480.162689	-192.884918
330.639587	-145.429657	902.757629	397.377716	10.610643	908.331726	410.799744	-171.805710	507.998810	435.791595	34.670292	508.738159	501.483154	-152.021301	82.687065	529.489990	25.407574	95.215561	355.618042	-256.875458	1426.315674	434.128418	61.774075	1421.099121	326.328796	-71.998825	1403.381348	333.059387	-84.470627	1701.328491	382.806549	-313.571320	1142.045288	512.832458	92.917351	1144.388062	268.039642	-274.964508	904.883057	399.647583	136.913818	891.948242	366.810883	-72.174782	1005.391785	-500.014343	-44.412743	912.473816	-480.100098	-193.602325
330.833618	-145.797226	902.642639	397.758850	10.286393	908.297913	410.823334	-172.040436	507.921265	435.829041	34.502811	508.744232	501.482239	-152.056870	82.672295	529.510071	25.371998	95.206093	355.461914	-257.319092	1426.012451	434.326691	61.222191	1420.918457	326.370148	-72.394058	1403.185181	332.611908	-84.948669	1701.225830	382.245636	-313.745941	1141.604248	512.864624	92.316788	1144.199341	267.449097	-274.578827	904.634277	399.465210	136.474380	891.928711	367.076660	-72.565247	1005.315857	-499.412964	-44.942009	912.515259	-480.383698	-193.981339
331.074280	-146.028427	902.567688	398.071655	9.963038	908.283508	410.882446	-172.256363	507.895996	435.785370	34.298096	508.739014	501.499023	-152.135391	82.655861	529.437683	25.343519	95.200462	355.255798	-257.768524	1425.715820	434.499634	60.706497	1420.789917	326.404236	-72.768257	1402.965576	332.179260	-85.403404	1701.126831	381.706055	-314.007751	1141.229980	512.981018	91.817154	1144.088745	266.869476	-274.093872	904.437683	399.309204	136.062744	891.945007	367.339294	-72.879288	1005.269775	-497.054260	-42.254475	913.537659	-479.618805	-193.733932
331.336639	-146.302307	902.501770	398.415863	9.574206	908.255493	410.878052	-172.446945	507.846924	435.777405	34.133850	508.731812	501.501923	-152.190445	82.647133	529.422546	25.313988	95.231468	355.090302	-258.142059	1425.434326	434.679932	60.184788	1420.680054	326.397003	-73.096718	1402.805664	331.751831	-85.812248	1701.051147	381.268341	-314.016754	1140.912964	513.087708	91.219505	1143.981934	266.277618	-273.603638	904.237488	399.165405	135.631348	891.989136	367.613342	-73.227379	1005.222778	-496.602081	-43.441452	913.507507	-479.431061	-194.650299
331.590790	-146.536331	902.440308	398.757629	9.263590	908.249634	410.927216	-172.642380	507.812988	435.767242	33.967152	508.743805	501.513306	-152.239944	82.634804	529.436096	25.303999	95.213150	354.893524	-258.530365	1425.166138	434.874512	59.705223	1420.558838	326.411469	-73.420158	1402.649780	331.365479	-86.279503	1700.965576	380.743408	-314.158478	1140.534912	513.182007	90.599373	1143.886719	265.719177	-273.115997	904.083923	399.049683	135.249496	892.025146	367.877075	-73.524498	1005.188843	-495.888702	-44.177174	913.552612	-479.199585	-195.363373
331.831329	-146.799103	902.393860	399.114655	8.976585	908.233643	410.992584	-172.828186	507.800934	435.812012	33.810223	508.733765	501.509460	-152.263428	82.625954	529.402527	25.298454	95.176285	354.754639	-258.881592	1424.968384	435.189789	59.091042	1420.304321	326.421753	-73.700752	1402.501953	330.952148	-86.667542	1700.898682	380.371216	-314.025940	1140.197998	513.362732	90.100761	1143.798340	265.142151	-272.531250	903.878662	398.986145	134.901840	892.077942	368.141785	-73.806953	1005.158203	-494.464386	-44.053951	913.752441	-478.726532	-195.659683
332.085449	-147.027725	902.332336	399.470001	8.717221	908.231384	411.043335	-172.965759	507.785461	435.845764	33.690369	508.750671	501.475525	-152.316711	82.606133	529.455750	25.348850	95.180092	354.558258	-259.223969	1424.687012	435.255859	58.764923	1420.375244	326.432373	-73.999931	1402.348999	330.551910	-87.002388	1700.853638	379.972626	-314.024780	1139.897827	513.471985	89.492393	1143.766602	264.594177	-271.990692	903.722290	398.919403	134.507675	892.131042	368.381622	-74.063667	1005.127380	-493.698242	-44.507019	913.853333	-478.418121	-196.170700
332.325989	-147.277084	902.280701	399.834808	8.431740	908.211548	411.165375	-173.226181	507.794739	435.852966	33.578629	508.756714	501.502167	-152.378754	82.597031	529.504517	25.353352	95.192169	354.377899	-259.510803	1424.458984	435.410339	58.364849	1420.289917	326.408691	-74.265678	1402.194946	330.188538	-87.358940	1700.826660	379.651337	-313.890289	1139.609009	513.646606	88.891953	1143.751465	264.085907	-271.427765	903.554810	398.900879	134.129318	892.216003	368.642914	-74.336739	1005.092468	-492.929077	-44.800041	914.009460	-478.090302	-196.529709
332.554626	-147.528290	902.239868	400.184143	8.039562	908.198486	411.283508	-173.407669	507.780212	435.804810	33.442375	508.772034	501.502930	-152.391418	82.553635	529.503296	25.398760	95.238373	354.184357	-259.811432	1424.151123	435.571777	57.962921	1420.218140	326.383514	-74.503983	1402.052490	329.815125	-87.685501	1700.801514	379.307098	-313.732971	1139.241943	513.841797	88.383278	1143.698486	263.508575	-270.971771	903.434387	398.907227	133.762543	892.336609	368.877289	-74.659019	1005.066833	-492.113037	-45.066261	914.282837	-477.673737	-196.836838
332.792358	-147.730301	902.203186	400.537018	7.785352	908.225586	411.455933	-173.620804	507.778717	435.787109	33.335030	508.813782	501.514038	-152.476425	82.540192	529.498779	25.449068	95.298393	354.009552	-260.038574	1423.895142	435.731903	57.616615	1420.167236	326.359009	-74.737083	1401.911499	329.466156	-87.970825	1700.750732	378.965210	-313.766357	1138.887817	514.037659	87.811501	1143.635742	263.013611	-270.388885	903.283569	398.928772	133.421616	892.416809	369.120178	-74.908783	1005.062317	-490.832703	-44.964890	914.823120	-477.042877	-196.819687
333.056458	-147.960052	902.176819	400.908478	7.550662	908.256897	411.636932	-173.876175	507.778076	435.762360	33.257591	508.878571	501.549683	-152.556808	82.530769	529.537415	25.494278	95.360138	353.810120	-260.257446	1423.638306	435.945709	57.214298	1419.924683	326.328705	-74.933319	1401.765503	329.094788	-88.191879	1700.740723	378.657349	-313.729645	1138.562378	514.345093	87.334503	1143.604736	262.627228	-269.720764	903.151733	398.970428	133.086624	892.492310	369.349579	-75.141411	1005.066895	-491.382843	-46.979244	914.301086	-477.035980	-197.807297
333.284821	-148.143066	902.149353	401.280548	7.238310	908.268494	411.833069	-174.099884	507.785492	435.728363	33.172005	508.919312	501.572144	-152.643814	82.491280	529.528320	25.510311	95.459999	353.589172	-260.512665	1423.440674	435.932129	57.059334	1420.013916	326.303436	-75.068443	1401.634277	328.763550	-88.436646	1700.723267	378.466705	-313.489807	1138.320313	514.581665	86.803085	1143.566528	262.159698	-269.038788	902.990784	399.064270	132.761322	892.539001	369.590668	-75.394653	1005.060059	-491.253876	-48.944534	913.986328	-476.803558	-198.521942
333.522430	-148.312943	902.139526	401.635773	6.998199	908.310242	412.028351	-174.242264	507.761017	435.662720	33.110237	508.975433	501.590698	-152.664413	82.493317	529.501099	25.557962	95.579880	353.387695	-260.718323	1423.257690	436.036652	56.788010	1419.943848	326.278473	-75.223625	1401.492188	328.434296	-88.689453	1700.721558	378.254486	-313.329407	1138.096802	514.855286	86.300507	1143.519653	261.788818	-268.340179	902.891663	399.189972	132.465637	892.609680	369.840973	-75.616547	1005.076233	-490.494537	-49.152962	914.219116	-476.266144	-198.642990
333.765320	-148.469589	902.115234	401.981018	6.691000	908.326660	412.181030	-174.363495	507.755524	435.653809	33.092724	509.073090	501.651642	-152.756790	82.568321	529.512207	25.552763	95.718628	353.126923	-260.907257	1423.047119	436.151489	56.519714	1419.876831	326.242676	-75.345276	1401.366821	328.132935	-88.924164	1700.745850	377.919556	-313.362610	1137.814819	515.130493	85.898010	1143.504517	261.439606	-267.730591	902.808960	399.396362	132.142258	892.675964	370.068787	-75.851913	1005.073608	-489.732117	-49.372032	914.460815	-475.724060	-198.785126
334.001221	-148.624680	902.098633	402.294128	6.404715	908.356445	412.312073	-174.429108	507.733612	435.571686	33.076675	509.218414	501.716522	-152.766174	82.576912	529.494019	25.586735	95.847771	352.858459	-261.060486	1422.858765	436.248230	56.326748	1419.837402	326.198975	-75.447472	1401.258667	327.823029	-89.136459	1700.761353	377.599640	-313.440948	1137.531860	515.441772	85.491524	1143.524902	261.173676	-266.811981	902.731323	399.649963	131.817337	892.740601	370.313629	-76.094688	1005.079773	-488.222900	-48.031929	915.145325	-474.718201	-198.374146
334.278381	-148.716476	902.100586	402.646454	6.181740	908.459045	412.427673	-174.514664	507.739624	435.510498	33.087879	509.376617	501.698029	-152.689987	82.512863	529.513489	25.602324	96.041550	352.596954	-261.189026	1422.697510	436.316040	56.079338	1419.802002	326.144318	-75.530212	1401.148438	327.534943	-89.333778	1700.780762	377.341095	-313.330383	1137.313110	515.772339	85.113029	1143.565308	260.862061	-266.271759	902.639343	399.931458	131.506271	892.805481	370.572784	-76.297661	1005.130920	-487.156464	-47.792332	915.283508	-473.650543	-198.019669
334.534546	-148.901123	902.107056	402.991852	5.963318	908.517273	412.533264	-174.580078	507.726868	435.428955	33.179111	509.529449	501.613007	-152.739014	82.413857	529.488831	25.650715	96.199615	352.355682	-261.278442	1422.588501	436.385529	55.872906	1419.758545	326.091827	-75.619690	1401.021362	327.239807	-89.472481	1700.834961	377.187683	-313.139343	1137.153076	516.123108	84.754852	1143.584839	260.648224	-265.568634	902.557129	400.278259	131.231750	892.882263	370.837585	-76.518921	1005.163025	-486.417480	-46.945240	915.673096	-473.343842	-198.512756
334.799133	-149.003326	902.087463	403.339050	5.722143	908.577087	412.588196	-174.619064	507.723969	435.348633	33.230904	509.689270	501.622437	-152.764389	82.408432	529.498047	25.698338	96.394669	352.111694	-261.352753	1422.495850	436.453217	55.697311	1419.741089	326.053406	-75.706894	1400.914429	326.933624	-89.607620	1700.861450	376.908752	-313.178375	1136.968750	516.430725	84.474480	1143.622314	260.450409	-264.913116	902.501831	400.435150	131.018845	893.096191	371.117706	-76.736053	1005.181335	-485.318146	-46.965069	916.099121	-472.232574	-198.087219
335.067993	-149.156540	902.134338	403.696289	5.491813	908.668030	412.636932	-174.689240	507.720886	435.205627	33.380127	509.819305	501.638153	-152.817535	82.392838	529.536133	25.767719	96.611076	351.746307	-261.447845	1422.333618	436.509125	55.522049	1419.711426	325.993286	-75.764786	1400.793457	326.675598	-89.778259	1700.853271	376.705261	-313.055237	1136.845093	516.798523	84.209312	1143.680664	260.297729	-264.227905	902.453857	401.089661	130.808243	892.962463	371.408569	-76.950111	1005.249573	-485.033234	-47.299728	916.273071	-471.695862	-198.339676
335.363922	-149.310196	902.130249	404.023499	5.202777	908.696289	412.723816	-174.734039	507.718323	434.890839	33.555176	509.966278	501.680237	-152.864777	82.395844	529.468445	25.862782	96.804474	351.433868	-261.540955	1422.248657	436.539490	55.347363	1419.682617	325.932037	-75.816681	1400.672729	326.390747	-89.882599	1700.854004	376.490875	-312.947479	1136.766724	517.169067	83.962494	1143.765503	260.184631	-263.612061	902.414917	401.589142	130.625381	892.995422	371.681915	-77.180252	1005.262024	-483.972565	-47.273392	916.393860	-471.094269	-198.318420
335.639008	-149.498032	902.164368	404.349731	4.926936	908.777954	412.742706	-174.762726	507.695251	434.494476	33.813889	510.141327	501.713501	-152.902481	82.401878	529.423584	25.924990	97.033218	351.125336	-261.579620	1422.207275	436.572266	55.202335	1419.662109	325.855072	-75.849991	1400.574463	326.065094	-89.769081	1700.901245	376.315552	-312.862640	1136.713135	517.497925	83.675529	1143.811646	260.113861	-262.930847	902.398926	401.917908	130.461868	893.141479	371.968506	-77.440109	1005.318726	-482.878540	-47.250095	916.699646	-470.353271	-198.193176
335.928101	-149.671509	902.180542	404.717407	4.670732	908.859253	412.849762	-174.860733	507.741302	434.121216	34.081238	510.284149	501.694244	-152.898788	82.367622	529.371033	26.058634	97.354103	350.824188	-261.625214	1422.172119	436.586700	55.051353	1419.642944	325.821198	-75.868622	1400.475220	325.757446	-89.928696	1700.882568	376.151978	-312.777557	1136.683105	517.850891	83.418259	1143.898804	260.101013	-262.197021	902.407837	402.476868	130.275116	893.137451	372.277283	-77.692055	1005.365906	-481.934937	-47.178520	916.951233	-469.683655	-198.126770
336.133270	-149.823853	902.168457	405.065704	4.407896	908.929077	412.903717	-174.911346	507.755646	433.668060	34.388744	510.411499	501.728943	-152.987350	82.380676	529.369568	26.179417	97.662964	350.539917	-261.666901	1422.142944	436.592072	54.927433	1419.647705	325.775330	-75.900070	1400.385742	325.506409	-90.055283	1700.840576	375.984619	-312.705078	1136.662964	518.195801	83.159668	1143.996582	260.121613	-261.562561	902.398376	403.088348	130.159485	893.166626	372.527313	-77.946182	1005.392883	-480.943573	-47.230541	917.152527	-468.962585	-198.129837
336.449341	-149.974503	902.172974	405.471619	4.208643	909.018555	412.928375	-174.947525	507.710541	433.194275	34.790981	510.584564	501.757172	-153.008606	82.392410	529.355713	26.391960	98.019608	350.194641	-261.665649	1422.122803	436.572296	54.816177	1419.641602	325.704529	-75.915413	1400.314209	325.203979	-90.071655	1700.837524	375.836609	-312.621887	1136.663696	518.533142	82.932274	1144.115845	260.238586	-260.696320	902.414795	403.763153	130.002716	893.148682	372.851288	-78.162262	1005.438416	-481.356750	-51.253784	915.997009	-468.901794	-199.167267
336.745483	-150.132950	902.163757	405.854431	3.993879	909.095581	413.010193	-175.024017	507.686646	432.591888	35.220821	510.695526	501.831055	-153.064301	82.364723	529.325562	26.634550	98.426392	349.874207	-261.680267	1422.158691	436.545654	54.727283	1419.623169	325.634735	-75.922249	1400.230835	324.878113	-89.986320	1700.871338	375.707397	-312.541321	1136.639648	518.904053	82.711761	1144.215454	260.470215	-259.735840	902.394714	404.686310	129.824127	892.887573	373.162872	-78.395180	1005.470398	-479.668243	-47.532120	917.012268	-467.866089	-198.411346
337.001892	-150.281967	902.132813	406.258575	3.715480	909.149414	413.025421	-175.063065	507.665009	431.687134	35.703335	510.807159	501.904663	-153.146561	82.338295	529.275208	26.881323	98.838463	349.526581	-261.668793	1422.134399	436.509491	54.674084	1419.606079	325.579224	-75.919746	1400.100464	324.569794	-89.946808	1700.849976	375.557892	-312.453766	1136.634033	519.270691	82.523880	1144.295410	260.588074	-259.092010	902.365479	405.519012	129.746597	892.832886	373.457275	-78.653885	1005.480103	-478.615112	-47.334591	917.251343	-467.030273	-198.332092
337.362335	-150.415619	902.112061	406.682587	3.478127	909.210205	413.061707	-175.094803	507.639404	430.892822	36.153912	510.972443	501.959412	-153.195496	82.340332	529.281555	27.108271	99.255371	349.154968	-261.681519	1422.115967	436.480896	54.593506	1419.579590	325.526062	-75.926743	1399.988403	324.260498	-89.873070	1700.824951	375.373871	-312.316925	1136.636841	519.567505	82.320000	1144.336426	260.628540	-258.758606	902.347473	406.069275	129.636963	892.952393	373.815460	-78.881226	1005.498413	-477.533295	-47.236549	917.369629	-466.224701	-198.209579
337.616058	-150.547256	902.053650	407.069672	3.278414	909.235718	413.054871	-175.076187	507.598328	429.982758	36.562790	511.124115	502.038696	-153.264923	82.313408	529.167236	27.305019	99.678299	348.828339	-261.654602	1422.084717	436.465973	54.519569	1419.551758	325.447968	-75.931038	1399.884155	323.941040	-89.814194	1700.809082	375.293243	-312.228027	1136.657837	519.949951	82.127693	1144.437744	260.860474	-258.166962	902.297485	407.093567	129.564178	892.652344	374.181213	-79.125572	1005.476868	-477.001526	-47.200321	917.488098	-465.582733	-198.204239
338.636780	-150.123413	901.790527	407.820831	3.274447	909.351013	413.093750	-175.105469	507.460999	429.479584	37.056339	511.362701	502.100494	-153.354218	82.336319	529.374390	27.569021	100.285011	348.527008	-261.601196	1422.060303	436.434937	54.461273	1419.550171	325.380859	-75.910698	1399.782471	323.651611	-89.637184	1700.817017	375.176056	-312.172791	1136.687134	520.257874	81.889816	1144.512451	261.059509	-257.709259	902.277954	407.811310	129.480087	892.734924	374.817291	-79.061127	1005.399170	-475.698059	-46.833900	917.453674	-464.755341	-198.027039
338.398956	-150.728180	902.081177	407.985138	3.028984	909.473267	413.094086	-175.081650	507.513580	428.521973	37.565903	511.626160	502.119049	-153.388092	82.345367	529.356934	27.830044	100.881561	348.212860	-261.539063	1422.087402	436.420898	54.416855	1419.511963	325.412384	-75.971268	1399.574829	323.276978	-89.560089	1700.785034	375.056488	-312.106354	1136.686646	520.618835	81.735580	1144.595215	261.256714	-257.280060	902.239258	408.683075	129.455063	892.622620	374.930450	-79.435730	1005.605957	-474.729309	-46.693451	917.491882	-463.940186	-197.901260
338.546997	-150.794373	902.033142	408.314423	2.855906	909.508972	413.047028	-175.013824	507.487122	427.292084	37.948696	511.814209	502.122864	-153.396484	82.358505	529.046509	28.036140	101.420815	347.924835	-261.487244	1422.101685	436.401428	54.367695	1419.481934	325.335876	-75.937424	1399.495239	322.938782	-89.402649	1700.767944	374.963898	-312.069946	1136.721802	520.987976	81.560677	1144.684570	261.528870	-256.773132	902.169495	409.654510	129.470261	892.482788	375.207733	-79.633041	1005.594727	-474.098022	-46.639599	917.546814	-463.241302	-197.777451
338.756134	-150.829712	902.017578	408.692871	2.716796	909.590210	413.121124	-175.045410	507.476105	426.173676	38.274895	511.988495	502.204773	-153.470856	82.371918	528.902283	28.215302	101.979919	347.593262	-261.433746	1422.128418	436.397858	54.310135	1419.451416	325.183472	-75.759552	1399.548218	322.658752	-89.312592	1700.691528	374.881805	-312.022888	1136.740356	521.409241	81.442017	1144.792236	261.885773	-256.230194	902.113403	410.803894	129.439804	892.130493	375.497986	-79.787148	1005.623840	-472.890839	-46.154766	917.480530	-462.447021	-197.494736
339.031311	-150.919571	902.036804	409.133606	2.552485	909.686951	413.234192	-175.043716	507.463013	425.098083	38.661739	512.284973	502.199799	-153.463333	82.361824	528.740601	28.361029	102.496040	347.277771	-261.353424	1422.111816	436.416290	54.325432	1419.379272	325.233490	-75.797913	1399.336670	322.335693	-89.131660	1700.651245	374.803986	-311.964539	1136.750366	521.777893	81.249672	1144.860474	262.206024	-255.743271	902.059448	411.866760	129.480652	891.956299	375.788849	-79.938675	1005.681519	-471.861572	-45.978889	917.421692	-461.303070	-196.545074
339.205933	-150.970367	901.999878	409.437927	2.410949	909.700012	413.338593	-175.058243	507.431671	424.065826	39.109814	512.477966	502.182587	-153.428207	82.340187	528.565796	28.500635	103.107765	347.027740	-261.328735	1422.104126	436.461517	54.280621	1419.317261	325.104858	-75.646332	1399.396729	322.011047	-88.932098	1700.593872	374.774841	-311.977722	1136.794678	522.174622	81.072372	1144.880371	262.680389	-255.061478	901.955322	412.835510	129.561874	891.767090	376.088013	-80.099358	1005.664795	-470.667542	-45.891022	917.409424	-460.759155	-196.792313
339.462128	-151.018433	902.014465	409.786316	2.233253	909.782654	413.571533	-175.154282	507.443085	423.031952	39.428524	512.719482	502.261780	-153.486984	82.343452	528.457214	28.625479	103.691628	346.724030	-261.272003	1422.095459	436.512848	54.292542	1419.251709	325.058044	-75.565689	1399.306519	321.615570	-88.609909	1700.576904	374.685333	-311.833923	1136.795410	522.593811	80.903610	1144.911743	262.885986	-255.136597	901.879089	413.868622	129.621445	891.580933	376.376068	-80.255913	1005.711121	-468.982300	-45.317558	917.368774	-459.834381	-196.363815
339.694672	-151.065414	902.016785	410.087860	2.107530	909.851196	413.774902	-175.211823	507.468842	422.039429	39.840942	512.953491	502.307678	-153.500839	82.313995	528.248230	28.737671	104.315758	346.430969	-261.203217	1422.099731	436.582214	54.283680	1419.187378	325.035614	-75.495789	1399.241089	321.365143	-88.456123	1700.479492	374.685242	-311.785278	1136.859863	522.966736	80.687622	1144.936646	263.356445	-254.698715	901.770691	414.956757	129.713135	891.408508	376.623749	-80.380188	1005.744690	-467.647827	-44.454506	917.079102	-458.602570	-195.145294
339.897247	-151.105377	902.054382	410.372223	1.958832	909.933533	413.999512	-175.252365	507.501801	420.931610	40.109127	513.198120	502.313599	-153.488663	82.291115	528.084351	28.813658	104.894836	346.145447	-261.099762	1422.108765	436.649628	54.301193	1419.136353	325.018219	-75.399117	1399.196655	321.077301	-88.195152	1700.424805	374.699554	-311.712830	1136.903809	523.352783	80.413841	1144.988770	263.782745	-254.383331	901.669922	416.031281	129.794464	891.237000	376.860535	-80.505646	1005.802917	-466.704315	-44.232414	916.984314	-458.120361	-195.635651
340.146698	-151.213715	902.115479	410.735107	1.815310	910.046387	414.264252	-175.318375	507.568817	419.951141	40.431976	513.385803	502.414978	-153.377579	82.224556	527.976196	28.876095	105.469139	345.869232	-261.020691	1422.138184	436.725586	54.314289	1419.105957	325.007019	-75.295036	1399.154297	320.737122	-87.849403	1700.393433	374.695313	-311.648407	1136.968628	523.755188	80.152054	1145.021362	264.225342	-254.106537	901.584961	417.094818	129.910004	891.048401	377.101288	-80.637863	1005.890625	-465.629303	-44.328938	916.911621	-456.951416	-194.312500
340.287170	-151.202545	902.113342	410.946777	1.688542	910.082642	414.471619	-175.344833	507.610687	418.868225	40.740513	513.652100	502.575714	-153.110535	82.077560	527.781250	28.918524	105.991867	345.623383	-260.907501	1422.149658	436.817719	54.331654	1419.048706	325.004700	-75.196312	1399.113037	320.445526	-87.568565	1700.338623	374.701172	-311.570129	1137.051758	524.224243	79.995697	1145.059692	264.613434	-254.070999	901.490784	418.253967	130.143616	890.931091	377.311432	-80.742393	1005.904297	-464.970459	-44.334305	916.827087	-456.190643	-194.006607
341.034363	-150.598480	901.827881	411.386322	1.809541	910.127441	414.725433	-175.474152	507.524261	417.907562	41.113628	513.837891	502.498199	-152.955780	81.955536	527.686340	29.048164	106.564514	345.340607	-260.780243	1422.171387	436.918488	54.344856	1419.033813	325.025909	-75.081184	1399.064087	320.204376	-87.363815	1700.237183	374.790405	-311.577301	1137.155884	524.696899	79.817726	1145.166504	265.236115	-253.565414	901.419006	419.375000	130.200775	890.747070	377.715088	-80.523819	1005.778259	-464.777069	-45.314098	916.748413	-455.568146	-193.745636
341.133179	-150.668137	901.840393	411.580536	1.668394	910.153198	414.904297	-175.575119	507.554626	416.838165	41.378780	514.123718	502.405457	-153.006882	81.905014	527.461182	29.143887	107.185684	345.120667	-260.639496	1422.213013	437.018677	54.377800	1418.979492	325.032410	-74.970108	1399.009521	319.889679	-86.987511	1700.192627	374.892487	-311.550964	1137.228760	525.204346	79.679932	1145.239380	265.818146	-253.250168	901.316040	420.449097	130.326569	890.638306	377.851227	-80.636909	1005.797119	-464.203125	-46.124096	916.600159	-454.829590	-193.377335
340.695129	-151.217407	902.144287	411.517487	1.442775	910.210022	415.019806	-175.624557	507.655762	415.719574	41.707527	514.320679	502.181915	-153.072906	81.855339	527.326477	29.251385	107.768448	344.826965	-260.501923	1422.197510	437.120117	54.424973	1418.942627	325.045349	-74.838821	1398.931519	319.615997	-86.667053	1700.094482	374.951477	-311.540710	1137.310669	525.649353	79.499611	1145.292480	266.364563	-253.041809	901.222656	421.232574	130.543060	890.730225	377.738251	-80.917564	1005.981812	-462.416626	-42.710087	916.260254	-454.008545	-192.786026
340.765198	-151.248779	902.156616	411.652710	1.418890	910.260437	415.096405	-175.630432	507.644714	415.176300	42.141228	514.620544	501.970215	-153.002991	81.745926	527.406860	29.441652	108.441971	344.606415	-260.365601	1422.137573	437.230438	54.464535	1418.912109	325.040741	-74.710793	1398.883789	319.381653	-86.413506	1699.988159	375.060883	-311.547546	1137.361328	526.178162	79.344109	1145.367554	266.935974	-252.793762	901.098022	422.543671	130.562042	890.315735	377.826538	-80.963745	1006.012329	-461.600281	-41.973480	916.206909	-453.321320	-192.199417
340.866180	-151.196945	902.174438	411.762207	1.398691	910.326416	415.168365	-175.697418	507.614014	413.988739	42.464672	514.922791	501.856659	-153.175980	81.781784	527.255127	29.650625	109.103806	344.357239	-260.236023	1422.068848	437.320190	54.523113	1418.880615	325.046234	-74.554382	1398.846680	319.138245	-86.097588	1699.912231	375.146149	-311.485229	1137.384521	526.612122	79.117432	1145.416382	267.404572	-252.903641	900.955872	423.546051	130.750458	890.326233	377.923828	-80.978600	1006.052490	-461.373169	-42.292713	916.293701	-452.753876	-191.701767
340.905334	-151.178818	902.202881	411.859100	1.404310	910.421631	415.202606	-175.709488	507.599670	412.792694	42.932232	515.196716	501.996704	-153.324326	81.897728	527.184753	29.868946	109.863602	344.140411	-260.075134	1422.045044	437.436737	54.604729	1418.845703	325.052887	-74.388336	1398.791138	318.924866	-85.781113	1699.842407	375.246918	-311.482117	1137.443848	527.213867	78.995583	1145.535156	267.933807	-252.808121	900.792847	424.849823	130.981781	890.103516	377.988098	-81.009628	1006.111755	-460.204376	-40.829842	916.108643	-452.057220	-191.072815
340.987457	-151.121948	902.209167	411.952118	1.425661	910.529297	415.237122	-175.695190	507.563812	411.549835	43.298599	515.558228	502.374664	-153.546661	82.090118	527.022034	30.126186	110.600677	343.899078	-259.912964	1422.038940	437.516235	54.678658	1418.824219	325.047363	-74.222412	1398.758667	318.702087	-85.454369	1699.778809	375.368256	-311.449890	1137.477905	527.644897	78.797745	1145.561157	268.479645	-252.770355	900.650146	425.684021	131.151016	890.189453	378.066132	-81.033722	1006.164978	-459.313599	-40.777939	916.344238	-451.322021	-190.228348
341.101593	-150.988419	902.277710	412.015961	1.674994	910.773743	415.247009	-175.700760	507.540771	409.844757	43.475880	515.798889	502.366699	-153.506439	82.072601	526.611816	30.372854	111.273712	343.680237	-259.745575	1422.033203	437.613403	54.775032	1418.791260	325.049286	-74.071220	1398.694824	318.472656	-85.116150	1699.729004	375.491180	-311.408112	1137.483032	528.295898	78.719109	1145.656128	269.003265	-252.739594	900.482056	426.954529	131.163254	889.853638	378.110046	-80.930855	1006.316650	-458.245087	-39.823925	916.350464	-450.613708	-189.461014
341.182037	-151.067078	902.267700	412.204254	1.441208	910.775696	415.272430	-175.760468	507.548340	410.638916	44.301441	516.017517	502.380829	-153.505981	82.060646	527.488770	30.858950	112.309669	343.448822	-259.561615	1422.003418	437.678467	54.881134	1418.769409	325.052521	-73.879845	1398.664063	318.247009	-84.747826	1699.684326	375.651794	-311.420197	1137.542847	528.845459	78.575188	1145.701660	269.638153	-252.586609	900.299500	428.030609	131.285049	889.682739	378.246490	-81.103325	1006.311584	-456.848724	-37.868153	916.437927	-449.856781	-188.527786
341.228424	-150.980377	902.288879	412.251404	1.498770	910.889343	415.249939	-175.753082	507.499115	408.848480	44.677540	516.362915	502.399414	-153.541443	82.060104	527.142456	31.143528	113.044670	343.295715	-259.413269	1421.988770	437.744446	54.983624	1418.707642	325.044220	-73.715599	1398.582642	318.014404	-84.390854	1699.608276	375.771667	-311.330963	1137.533325	529.379761	78.477608	1145.777588	270.058289	-252.996094	900.110901	429.143341	131.440063	889.573792	378.321686	-81.105812	1006.373779	-456.905426	-38.018742	916.241943	-449.533447	-188.092163
341.254059	-150.933258	902.293396	412.276062	1.546785	910.976990	415.205597	-175.722610	507.441895	406.134888	44.790947	516.581909	502.381104	-153.535004	82.047203	526.249756	31.273510	113.706825	343.088898	-259.254425	1421.919556	437.912659	54.972260	1418.493774	325.055176	-73.525856	1398.517212	317.783447	-84.039207	1699.535034	375.934814	-311.295563	1137.559082	529.963318	78.412018	1145.813232	270.663727	-252.942062	899.950439	430.188171	131.591782	889.401062	378.368683	-81.122559	1006.415405	-456.432739	-37.025330	916.174316	-449.029266	-187.394012
341.267365	-150.856400	902.298279	412.324829	1.599488	911.061829	415.202484	-175.706253	507.416687	404.377655	45.186653	516.915649	502.412537	-153.572464	82.051094	525.852844	31.553411	114.467094	342.916901	-259.058990	1421.912720	437.968109	55.077412	1418.419312	325.071899	-73.349289	1398.442871	317.566071	-83.684250	1699.477783	376.118195	-311.309052	1137.578369	530.466003	78.258652	1145.842896	271.343719	-252.859299	899.777466	431.127716	131.756927	889.447876	378.446899	-81.133156	1006.454590	-456.037689	-36.370369	916.227844	-448.566040	-186.614075
341.243591	-150.786514	902.341858	412.340424	1.602532	911.154175	415.177063	-175.670670	507.402191	402.478302	45.554134	517.155640	502.411194	-153.548172	82.012749	525.364807	31.814751	115.282028	342.695557	-258.889832	1421.833374	438.005707	55.210888	1418.381226	325.084869	-73.155907	1398.397583	317.343079	-83.303490	1699.428345	376.276367	-311.184357	1137.650635	531.088989	78.328705	1145.947144	271.786041	-253.248062	899.612122	432.452148	131.909943	889.156128	378.493683	-81.155403	1006.517883	-455.492493	-35.538445	916.119141	-448.044464	-185.799683
341.161591	-150.662109	902.314636	412.326660	1.671513	911.211914	415.107361	-175.542892	507.393097	400.723419	46.024059	517.467102	502.436890	-153.582703	82.024612	524.999023	32.090401	116.219292	342.522491	-258.692322	1421.832275	437.960388	55.484749	1418.468018	325.101563	-72.957497	1398.358276	317.112488	-82.919350	1699.366333	376.474060	-311.109131	1137.746338	531.533142	78.256401	1146.046997	272.331329	-253.428696	899.478455	433.334015	132.060059	889.249939	378.557678	-81.169189	1006.523804	-455.983124	-34.690639	916.059692	-447.788391	-185.250763
341.130798	-150.520279	902.334961	412.343689	1.723347	911.315918	415.070801	-175.490829	507.404053	399.078094	46.604408	517.759949	502.476898	-153.586426	82.053627	524.669189	32.308350	117.134628	342.291443	-258.440796	1421.792480	438.158936	55.517498	1418.267700	325.128418	-72.764000	1398.305420	316.891724	-82.553299	1699.302246	376.698456	-311.102600	1137.824463	532.108643	78.186813	1146.105103	273.087006	-253.242783	899.319824	434.570953	132.204865	888.956970	378.594940	-81.151985	1006.579834	-455.765045	-33.769131	916.051941	-447.340393	-184.407898
341.119507	-150.382202	902.357666	412.407379	1.800248	911.403442	415.030975	-175.402237	507.396912	397.426208	47.095646	518.025696	502.453613	-153.532532	82.041290	524.256409	32.569527	118.019791	342.152802	-258.240723	1421.803467	438.119537	55.781406	1418.328857	325.139008	-72.557381	1398.285889	316.720978	-82.210327	1699.238281	376.913757	-311.003571	1137.936157	532.546692	78.135880	1146.139160	273.608765	-253.549347	899.190430	435.622620	132.344559	888.845093	378.676361	-81.116104	1006.629028	-455.019348	-32.589832	915.925415	-446.821564	-183.376343
341.078430	-150.269836	902.351807	412.442780	1.892295	911.460083	415.037079	-175.353561	507.397308	395.770142	47.579987	518.291260	502.517944	-153.590393	82.059380	523.869507	32.788410	118.915596	342.081940	-258.038452	1421.841309	438.211700	55.915520	1418.251709	325.174591	-72.359001	1398.244019	316.536072	-81.818527	1699.159912	377.122101	-310.949341	1138.000854	533.016418	78.088425	1146.164917	274.102570	-253.810593	899.095093	436.617004	132.501907	888.705078	378.727783	-81.081879	1006.648682	-454.881989	-31.809280	915.809814	-446.351746	-182.423477
340.931183	-149.665009	902.397278	412.096649	2.932237	911.932556	414.846252	-175.184631	507.271973	394.020996	48.005325	518.724182	502.457794	-153.515869	82.038902	523.366943	32.952488	119.913437	341.953094	-257.835480	1421.845337	438.305450	56.078323	1418.162354	325.197174	-72.134254	1398.203979	316.353668	-81.412689	1699.078857	377.328491	-310.882477	1138.082031	533.401733	78.018341	1146.158813	274.603546	-254.120117	898.969543	437.391479	132.731247	888.705261	378.566193	-80.554695	1006.885132	-454.141357	-30.600552	915.491821	-445.851837	-181.322571
340.984772	-149.892853	902.329346	412.462128	2.222366	911.615112	414.869476	-175.191971	507.283844	392.673645	48.656021	518.912354	502.494263	-153.582138	82.005959	523.045166	33.111107	120.919044	341.803894	-257.617432	1421.836914	438.385101	56.224117	1418.063232	325.232971	-71.915573	1398.150513	316.190979	-80.996719	1699.000977	377.514954	-310.858643	1138.149170	533.835754	77.982231	1146.154785	275.167053	-254.387375	898.816040	438.561310	132.887299	888.374634	378.779724	-80.889397	1006.701904	-453.625946	-29.596619	915.185181	-445.409027	-180.284943
340.934418	-149.644043	902.305481	412.459473	2.399897	911.694214	414.718109	-175.106949	507.184235	390.826416	48.983513	519.306702	502.489655	-153.561111	81.987045	522.290771	33.089485	121.910896	341.651520	-257.377380	1421.832153	438.503967	56.421799	1417.968628	325.254791	-71.670044	1398.102051	316.032898	-80.589180	1698.941895	377.702423	-310.849518	1138.230957	534.215576	77.902214	1146.109131	275.707977	-254.564758	898.615845	439.265869	133.052277	888.372620	378.793243	-80.766113	1006.722290	-453.170441	-28.423748	914.843445	-444.917358	-179.243607
340.863495	-149.358337	902.293640	412.443298	2.620458	911.850464	414.580292	-174.986908	507.101868	389.042328	49.266159	519.753052	502.495789	-153.554672	81.975052	521.592773	33.183498	122.920929	341.530151	-257.077454	1421.832642	438.588989	56.635609	1417.883423	325.260742	-71.398560	1398.061523	315.893707	-80.181740	1698.895020	377.918854	-310.886108	1138.308594	534.579834	77.766457	1146.090698	276.404602	-254.497971	898.571167	440.202026	133.225830	888.187805	378.776825	-80.639229	1006.784790	-452.615845	-27.521694	914.407532	-444.375946	-178.236130
340.747894	-149.045044	902.278870	412.443024	2.832518	911.979614	414.381073	-174.818405	507.018280	387.192627	49.577347	520.219360	502.499420	-153.545929	81.975479	520.740723	33.160275	123.889931	341.368774	-256.773651	1421.801147	438.830627	56.722385	1417.667114	325.270447	-71.116211	1398.018311	315.750732	-79.752419	1698.859619	378.051788	-310.793884	1138.391968	535.075562	77.827583	1146.063477	276.732208	-255.083862	898.480591	441.266144	133.331451	887.849670	378.714783	-80.475105	1006.834839	-452.003357	-26.493330	913.944092	-443.854767	-177.209641
340.683228	-148.741837	902.270386	412.506287	3.065138	912.137390	414.237091	-174.690323	506.963501	385.409821	49.910004	520.730408	502.494598	-153.542542	81.973557	519.885193	33.011307	124.972725	341.158844	-256.464996	1421.799805	438.794464	57.097488	1417.693726	325.243286	-70.766716	1397.995361	315.615601	-79.281509	1698.841797	378.052246	-310.436554	1138.418579	535.335327	77.802216	1145.988037	276.464325	-257.214111	898.396179	441.884827	133.552872	887.810608	378.685791	-80.307777	1006.902588	-451.401245	-25.423029	913.471436	-443.318634	-176.164322
340.846313	-148.488342	902.332092	412.629303	3.329153	912.301636	414.162354	-174.635452	506.910736	383.644958	50.310238	521.236816	502.540131	-153.539597	81.985573	519.032715	32.888329	126.038322	341.103241	-256.151489	1421.841309	438.914490	57.394569	1417.605469	325.202148	-70.410965	1397.974854	315.492310	-78.804474	1698.836060	378.218536	-310.434723	1138.534790	535.652466	77.749580	1145.939453	276.898163	-257.415619	898.223511	442.672791	133.744659	887.619629	378.822906	-80.112206	1007.010925	-450.636932	-24.446636	913.049194	-442.837433	-175.389709
340.513550	-148.056900	902.291321	412.665680	3.620594	912.456482	413.998596	-174.420807	506.867065	381.772217	50.643120	521.752441	502.502808	-153.484314	81.975761	518.220886	32.636261	127.036362	340.993469	-255.762665	1421.898804	439.136536	57.595322	1417.381348	325.134521	-70.009033	1397.974976	315.382050	-78.306084	1698.826904	378.395447	-310.405365	1138.680908	535.922974	77.597206	1145.829834	277.341431	-257.472748	898.100708	443.607513	133.929947	887.296692	378.590607	-79.850922	1007.062073	-450.223724	-23.329556	912.721069	-442.289490	-174.074142
340.497955	-147.623199	902.303528	412.765991	3.993768	912.625854	413.862000	-174.261536	506.780426	379.955872	50.932434	522.182739	502.493896	-153.471069	81.956429	517.332703	32.196335	128.022415	340.799713	-255.371597	1421.926636	439.178619	57.943939	1417.340088	325.145416	-69.708199	1397.813965	315.277008	-77.800949	1698.822998	378.551361	-310.312408	1138.831665	536.188782	77.605721	1145.820801	277.798157	-257.578583	897.981873	444.151794	134.076187	887.272766	378.557037	-79.518936	1007.148865	-449.095184	-22.206013	912.335327	-441.665588	-172.851135
340.458557	-147.197815	902.326782	412.863373	4.419716	912.792847	413.759186	-174.124146	506.720398	378.434265	51.303448	522.594482	502.468903	-153.461838	81.950737	516.663696	31.658804	129.004745	340.566376	-254.928894	1421.969238	439.230682	58.275063	1417.276245	325.046509	-69.282722	1397.815430	315.201019	-77.316414	1698.827637	378.653259	-310.171936	1139.019287	536.486450	77.639000	1145.822998	278.186707	-258.044525	897.942993	445.013794	134.206833	886.952148	378.514557	-79.155090	1007.240540	-448.333832	-21.070187	912.088318	-441.091492	-171.671219
340.433929	-146.712677	902.337097	412.940826	4.870120	912.939697	413.677917	-174.048889	506.701294	376.827606	51.709190	522.968994	502.492218	-153.463196	81.933983	515.750549	30.848667	129.946732	340.271729	-254.418137	1421.983398	439.256287	58.648827	1417.234131	324.825531	-68.723015	1397.990112	315.131134	-76.797852	1698.829956	378.780518	-310.035736	1139.207397	536.700623	77.642616	1145.808228	278.628021	-258.250275	897.928772	445.694458	134.415924	886.789063	378.471558	-78.746735	1007.315796	-447.489838	-19.858593	911.879639	-440.529327	-170.582382
340.388428	-146.221298	902.339844	412.978119	5.214637	912.976379	413.636627	-173.954422	506.659180	375.364014	52.106022	523.291809	502.513214	-153.487411	81.934586	514.774292	29.988138	130.573837	340.010376	-253.922379	1422.044922	439.134613	59.215252	1417.337646	324.680054	-68.195274	1398.013428	315.043304	-76.233788	1698.849609	378.890503	-309.874542	1139.430908	536.877014	77.656540	1145.857910	279.163605	-258.398926	897.884644	446.272003	134.580338	886.706970	378.396606	-78.325821	1007.336975	-446.650543	-18.729876	911.712952	-439.878845	-169.420349
340.752960	-145.113785	902.098206	413.134521	5.973061	913.076477	413.534424	-173.817398	506.531250	374.372772	52.512135	523.514099	502.504700	-153.515030	81.949356	513.681458	29.003208	131.085907	339.698456	-253.370331	1422.147583	439.100616	59.710548	1417.305420	324.525238	-67.610062	1398.004028	314.941681	-75.571075	1698.869385	378.963074	-309.669159	1139.614380	537.032959	77.703003	1145.853027	279.522888	-258.671417	897.899109	446.799561	134.805389	886.598694	378.458771	-77.538414	1007.257874	-445.791046	-17.329401	911.624329	-439.171173	-168.203995
340.649536	-144.528046	902.117737	413.069611	6.534651	913.130737	413.433899	-173.649643	506.529694	373.213593	52.714046	523.688904	502.498688	-153.531754	81.966530	512.058655	27.872396	131.224426	339.342957	-252.738617	1422.241699	439.038940	60.236774	1417.261719	324.478058	-67.124298	1397.843262	314.848175	-74.946388	1698.895264	378.992615	-309.416901	1139.819946	537.123291	77.771767	1145.841309	279.848572	-259.057220	897.906128	447.074463	134.997345	886.682190	378.339111	-76.972328	1007.294739	-444.972137	-16.049232	911.518677	-438.539948	-166.939117
339.983154	-144.537949	902.382996	412.743286	6.889557	913.159485	413.321930	-173.422104	506.645447	372.614258	52.991798	523.863525	502.481506	-153.508392	81.955978	510.333740	26.934761	131.159271	339.037933	-252.098877	1422.354492	438.949127	60.812737	1417.279541	324.312347	-66.502853	1397.863281	314.777924	-74.324921	1698.928223	379.127686	-309.341095	1140.115479	537.261597	77.931389	1145.877930	280.663177	-258.352631	897.894287	447.579987	135.207962	886.586487	377.948456	-76.679626	1007.449646	-444.179688	-14.779942	911.401001	-437.888611	-165.752396
340.525574	-143.344406	902.172729	412.764740	7.761245	913.228760	413.254974	-173.182526	506.495667	372.344971	53.190468	524.036072	502.479095	-153.471069	81.950943	508.400482	25.952303	130.840027	338.774811	-251.442017	1422.470947	439.008240	61.250736	1417.187744	324.021667	-65.745155	1398.040894	314.659271	-73.634598	1699.011963	379.015686	-308.842773	1140.285889	537.450623	78.098831	1145.945679	280.388306	-259.633026	897.866394	448.234192	135.341949	886.311462	378.055328	-75.758499	1007.372925	-443.325012	-13.383880	911.333252	-437.161713	-164.397690
340.061371	-142.665482	902.196045	412.450348	8.378462	913.348572	413.069946	-172.753052	506.454437	372.057526	53.201336	524.192993	502.405792	-153.372452	81.943916	506.161346	25.033651	130.329666	338.428986	-250.768829	1422.536743	438.749023	62.043030	1417.300903	323.782593	-65.057632	1398.102417	314.507996	-72.882881	1699.099731	378.948730	-308.534424	1140.530640	537.455505	78.281769	1146.036865	280.705383	-260.039612	897.805237	448.584961	135.544846	886.240906	377.616302	-75.154724	1007.441589	-442.622925	-11.828962	911.402344	-436.433685	-162.971146
339.577820	-142.738693	902.547485	412.061584	8.886332	913.484863	413.045349	-172.447647	506.547302	371.815430	53.113297	524.308105	502.418976	-153.329727	81.942947	503.646790	24.124399	129.509659	338.090424	-250.006958	1422.644531	438.699646	62.601116	1417.208374	323.546387	-64.379784	1398.175293	314.369873	-72.146339	1699.203491	378.860260	-308.146240	1140.771362	537.526062	78.527779	1146.120728	280.844818	-260.065765	897.862183	448.910248	135.763016	886.172546	377.300842	-74.824333	1007.692810	-441.817657	-10.422411	911.348938	-435.696106	-161.681259
339.901825	-141.425018	902.335938	411.947540	9.718886	913.593079	413.082428	-172.087219	506.423309	371.934875	53.030678	524.394470	502.453888	-153.310577	81.946304	501.067413	23.380299	128.574081	337.795929	-249.292130	1422.811401	438.401184	63.452976	1417.388428	323.279083	-63.582668	1398.295044	314.237793	-71.387634	1699.333496	378.725159	-307.717133	1141.009888	537.443115	78.777641	1146.196045	281.003235	-260.273499	897.856995	448.995575	135.978958	886.307312	377.180878	-73.875214	1007.634277	-441.097626	-8.742364	911.383850	-434.970184	-160.293152
339.328705	-140.740234	902.384644	411.544647	10.433078	913.701843	412.955658	-171.632721	506.451630	372.019012	52.861618	524.455261	502.395020	-153.213715	81.962456	498.294922	22.641207	127.488266	337.542908	-248.461090	1422.948730	438.194031	64.246109	1417.473633	323.015778	-62.814259	1398.393433	314.024689	-70.544243	1699.461548	378.636322	-307.483704	1141.278076	537.418640	79.118935	1146.272461	281.593445	-259.657654	897.877441	449.243988	136.190933	886.252502	376.622192	-73.181427	1007.713440	-440.439728	-7.325899	911.349976	-434.194946	-158.827866
338.567444	-140.550507	902.723450	411.028748	11.075386	913.874146	412.912903	-171.201462	506.618195	372.164337	52.551277	524.444519	502.392395	-153.159103	81.973915	495.317963	22.037922	126.231384	337.264160	-247.650024	1423.111206	437.930389	65.094383	1417.538208	322.758301	-62.009186	1398.545044	313.809845	-69.693565	1699.595703	378.436279	-307.012421	1141.542236	537.327271	79.522224	1146.391846	281.723572	-259.787842	897.895752	449.442841	136.454315	886.233704	376.039276	-72.661110	1007.976685	-439.850677	-5.796079	911.217285	-433.495911	-157.403168
338.335052	-139.808395	902.841614	410.667206	11.913290	914.037415	412.847900	-170.703873	506.670563	372.489929	52.235786	524.411255	502.409943	-153.112213	82.005127	492.182251	21.496805	124.869797	336.993195	-246.782730	1423.320068	437.661346	65.901855	1417.627808	322.471832	-61.158138	1398.693848	313.602386	-68.826988	1699.738037	378.186829	-306.506042	1141.836914	537.231567	80.002998	1146.511963	281.776764	-259.917297	897.986511	449.628113	136.757278	886.231689	375.663574	-71.857285	1008.119385	-439.185608	-4.444849	911.088989	-432.794647	-155.963776
338.207520	-138.972946	902.965454	410.312317	12.817820	914.226196	412.862823	-170.294144	506.769989	372.792175	51.929115	524.386230	502.396423	-153.089447	82.027000	488.962616	21.049355	123.408112	336.708618	-245.930634	1423.519897	437.472504	66.639076	1417.625000	322.194275	-60.322071	1398.829712	313.498596	-68.209534	1699.796875	377.932709	-305.886414	1142.122314	537.135864	80.537872	1146.616943	281.792633	-260.054565	898.074829	449.734650	137.079697	886.243652	375.367371	-70.998451	1008.275513	-438.875183	-3.186151	910.953796	-432.135406	-154.560181
337.889313	-138.195297	903.071350	409.887329	13.730416	914.359924	412.863708	-169.841965	506.862274	373.241272	51.535614	524.263245	502.424957	-153.076660	82.038483	485.674530	20.754629	121.799011	336.454254	-244.995926	1423.708374	437.149475	67.543045	1417.739380	321.889282	-59.409660	1399.000610	313.267334	-67.240013	1699.945679	377.699768	-305.255371	1142.401978	536.986206	81.112175	1146.786255	281.726318	-260.098572	898.173706	449.871918	137.455566	886.297913	374.924042	-70.129990	1008.397888	-437.984497	-1.707557	910.699036	-431.426453	-153.125534
337.234436	-137.291489	903.128967	409.364319	14.613093	914.425842	412.738312	-169.250183	506.927551	373.704651	51.177273	524.141602	502.399506	-152.992065	82.067307	482.348297	20.640493	120.181389	336.228455	-243.997238	1423.871582	436.711029	68.649429	1417.964722	321.594666	-58.467777	1399.127930	312.956116	-66.159271	1700.111938	377.449219	-304.668945	1142.660522	536.774353	81.735008	1146.960815	281.866302	-259.964264	898.220886	449.796326	137.833176	886.247864	374.260712	-69.209061	1008.462585	-437.593262	-0.522031	910.586914	-430.807098	-151.691513
336.866302	-136.342606	903.212158	408.839783	15.610620	914.519714	412.572479	-168.659286	506.937714	374.304077	50.769955	523.924255	502.333618	-152.857483	82.079636	478.990540	20.696224	118.435310	335.989990	-243.020508	1424.122192	436.322113	69.663002	1418.019775	321.407501	-57.644199	1399.089478	312.658447	-65.128700	1700.218872	377.136597	-303.965210	1142.985596	536.557007	82.479980	1147.086182	281.731384	-259.880035	898.367859	449.812683	138.269485	886.286804	373.783508	-68.224846	1008.552307	-436.642700	1.193415	910.478821	-430.066254	-149.983109
336.464661	-135.490417	903.279907	408.265289	16.583340	914.511292	412.543549	-168.200989	506.964447	374.879089	50.384106	523.627075	502.367279	-152.826263	82.097595	475.717621	20.848257	116.724968	335.716370	-241.963257	1424.308105	436.006165	70.673279	1418.057739	320.974365	-56.521423	1399.364136	312.343536	-64.049095	1700.299072	376.899445	-303.194855	1143.257202	536.300171	83.249153	1147.138672	281.565613	-259.764954	898.488342	449.704407	138.798477	886.250488	373.282013	-67.249229	1008.587036	-435.774323	2.904978	910.506042	-429.321991	-148.314255
336.164063	-134.635178	903.363831	407.691345	17.606411	914.497437	412.531525	-167.645035	507.035187	375.622711	50.132511	523.211792	502.431946	-152.811020	82.144524	472.508606	21.115479	114.998337	335.441040	-240.912598	1424.476929	435.730103	71.641327	1417.976563	320.660370	-55.519424	1399.421997	312.014496	-62.915108	1700.328735	376.608368	-302.344025	1143.503784	536.053040	84.090202	1147.166748	281.245605	-259.503174	898.649719	449.578064	139.310043	886.177002	372.867218	-66.246712	1008.626831	-435.022675	4.366038	910.375244	-428.630951	-146.733795
335.361206	-133.648773	903.356262	406.940430	18.619623	914.406372	412.291779	-166.863083	507.097046	376.195068	49.865723	522.704956	502.381134	-152.676910	82.169319	469.349945	21.448406	113.201889	335.182892	-239.827454	1424.626587	435.316437	72.715530	1417.926758	320.371674	-54.449303	1399.460938	311.675964	-61.733910	1700.317017	376.254272	-301.522400	1143.697632	535.729553	85.017136	1147.157471	280.913025	-259.669250	898.726624	449.246613	139.885025	886.033142	372.097046	-65.194611	1008.581482	-434.331238	5.811462	910.207703	-427.963867	-145.279892
334.831543	-132.670380	903.354431	406.147217	19.736929	914.283203	412.118408	-166.264740	507.115295	376.832794	49.704685	522.180237	502.358429	-152.500443	82.179260	466.220032	21.814621	111.401619	334.936035	-238.654968	1424.724976	434.744385	73.980057	1417.977173	320.067749	-53.394684	1399.456787	311.313995	-60.526062	1700.301392	375.951172	-300.746124	1143.872437	535.352295	85.986252	1147.152954	280.658783	-259.180817	898.794312	448.950439	140.554581	885.933472	371.479401	-64.079567	1008.523682	-433.657501	7.328279	910.096802	-427.335022	-143.833954
334.270477	-131.674362	903.350952	405.431030	20.880768	914.316406	411.867310	-165.588013	507.090027	377.607391	49.517624	521.567200	502.325714	-152.390228	82.214226	463.278442	22.297255	109.652031	334.736603	-237.493988	1424.768677	434.505951	75.028450	1417.744995	319.774048	-52.289745	1399.443115	310.923828	-59.260929	1700.278809	375.644775	-299.833008	1143.993408	535.054443	87.034370	1147.028809	280.215271	-258.612579	898.966736	448.484985	141.227921	885.747375	370.936035	-63.069244	1008.533020	-433.272400	8.565873	910.043457	-426.746887	-142.425476
334.416443	-130.112579	903.080566	404.863251	22.206688	914.099976	411.639343	-165.002411	507.010986	378.454346	49.361256	520.879944	502.330231	-152.327988	82.262474	460.584045	22.787853	107.972229	334.545959	-236.280106	1424.769531	434.101624	76.299263	1417.615234	319.509583	-51.162331	1399.370605	310.535126	-57.975521	1700.218018	375.347260	-298.984955	1144.049194	534.682617	88.139603	1146.882568	279.767548	-258.164246	898.989014	448.213043	141.982040	885.571045	370.588776	-61.604702	1008.292542	-432.603088	10.103758	909.991638	-426.099274	-141.054001
333.462006	-129.222321	903.003113	403.854370	23.382404	913.786987	411.315948	-164.381226	507.067871	378.977478	49.190536	520.210999	502.347107	-152.259903	82.295311	457.792175	23.177416	106.257675	334.387207	-235.080627	1424.787231	433.786835	77.549919	1417.430908	319.266632	-49.986530	1399.268799	310.161804	-56.626148	1700.099609	374.969757	-298.019958	1144.015991	534.295715	89.293335	1146.646851	279.211945	-258.045624	898.865295	447.757141	142.825531	885.134399	369.706055	-60.449390	1008.105713	-431.441254	11.510736	909.919373	-425.391235	-139.468704
332.936340	-128.240158	902.897644	402.952728	24.518473	913.404602	411.033936	-163.813614	507.070709	379.643829	49.015450	519.344055	502.328186	-152.155365	82.323669	455.193909	23.601206	104.517113	334.262451	-233.768005	1424.728027	433.316864	78.895317	1417.155884	319.036957	-48.750134	1399.120850	309.824799	-55.245323	1699.965576	374.660950	-297.090576	1144.020508	533.816162	90.465904	1146.388062	278.662048	-257.572968	898.950989	447.137024	143.679901	884.961975	369.071014	-59.236115	1007.872437	-430.713135	12.994780	909.853882	-424.789215	-138.032501
331.799347	-127.853889	903.044922	401.786957	25.575090	912.960632	410.742065	-163.238007	507.204620	380.191467	48.811989	518.595642	502.333435	-152.074295	82.354050	452.701019	23.993914	102.840622	334.140167	-232.453262	1424.636597	432.951385	80.287949	1416.857178	318.898315	-47.638416	1398.817139	309.438873	-53.814579	1699.786011	374.279510	-296.064362	1143.923706	533.348694	91.778389	1146.000854	277.834076	-257.130463	899.018066	446.560181	144.631470	884.447876	368.200470	-58.227215	1007.741333	-429.927704	14.252971	909.927856	-424.180298	-136.562912
330.828491	-126.768974	902.850220	400.744110	26.764404	912.445923	410.298798	-162.471664	507.196533	380.830139	48.654522	517.739319	502.228638	-151.904175	82.411987	450.403778	24.263975	101.198524	334.091583	-231.105209	1424.483032	432.523529	81.752007	1416.491699	318.707245	-46.333088	1398.586670	309.062317	-52.332367	1699.571045	373.976288	-295.030121	1143.791992	532.837891	93.107628	1145.613525	277.203064	-256.448395	898.973694	445.716858	145.617218	884.195374	367.259216	-56.907330	1007.398560	-429.184326	15.699013	909.971252	-423.573090	-135.126251
330.112488	-125.692421	902.671631	399.718628	28.100523	911.933533	409.968353	-161.918991	507.164124	381.592834	48.609779	516.916687	502.193146	-151.840836	82.446808	448.364441	24.406591	99.635223	334.128845	-229.726517	1424.286377	432.094269	83.338470	1416.229736	318.426117	-44.894672	1398.501099	308.683838	-50.776978	1699.312256	373.684967	-293.966949	1143.553955	532.218811	94.420387	1145.130615	276.406128	-255.752808	898.846436	444.868256	146.683502	883.769775	366.488739	-55.515896	1007.064148	-428.455963	17.026722	910.053223	-422.957825	-133.655792
329.515900	-124.621796	902.477051	398.677765	29.445906	911.330872	409.688019	-161.429199	507.141693	382.407227	48.589020	516.102478	502.196655	-151.747330	82.473030	446.486847	24.482912	98.185089	334.183105	-228.302597	1424.036621	431.836792	84.736176	1415.683716	318.256348	-43.527779	1398.227539	308.290405	-49.192749	1699.029053	373.431152	-292.856232	1143.275879	531.715881	95.875969	1144.637695	275.805206	-254.813019	898.734314	444.200439	147.736740	883.103455	365.773132	-54.074249	1006.679321	-427.744781	18.438120	910.059692	-422.338104	-132.280319
328.501007	-123.442619	902.230774	397.573334	30.747929	910.714050	409.189392	-160.710358	507.136780	383.221069	48.671200	515.298645	502.119476	-151.625565	82.493279	444.773621	24.420040	96.730064	334.331665	-226.814789	1423.711792	431.549072	86.293350	1415.228149	318.124481	-42.109032	1397.935181	307.964447	-47.579582	1698.687012	373.179077	-291.622894	1142.912842	531.133911	97.370918	1144.034180	274.759308	-254.162552	898.610352	443.307068	148.885315	882.699097	364.791840	-52.623512	1006.259827	-427.030151	19.854235	910.058960	-421.770355	-130.943619
327.699646	-122.266708	902.051880	396.513733	32.117920	910.076843	408.723328	-160.050568	507.088867	384.247375	48.901268	514.459167	502.082886	-151.509048	82.523911	443.518616	24.306839	95.314133	334.534393	-225.296829	1423.396240	431.096832	88.088234	1414.889526	318.114929	-40.766567	1397.467407	307.613892	-45.892006	1698.330933	372.915649	-290.360229	1142.496094	530.428650	98.866234	1143.424438	273.925903	-253.316193	898.349792	442.162170	150.109543	882.135376	363.937134	-51.078083	1005.867188	-426.354950	21.222618	909.988525	-421.189240	-129.597519
327.002411	-121.054520	901.819580	395.466095	33.546326	909.400024	408.342194	-159.477661	507.068695	385.138672	49.058846	513.684265	502.031982	-151.420395	82.511078	442.273163	24.134714	94.063591	334.844299	-223.806259	1423.059937	430.953979	89.655540	1414.238281	318.057404	-39.231655	1397.123291	307.225647	-44.063793	1697.987061	372.700378	-289.055389	1142.036865	529.784790	100.435623	1142.743164	273.004120	-252.327652	898.144775	441.329315	151.356796	881.397766	363.136841	-49.490891	1005.426941	-425.693054	22.670383	909.939941	-420.642365	-128.312027
326.222870	-119.792427	901.614990	394.380432	35.037117	908.773743	407.908173	-158.844360	507.043365	386.245270	49.418350	512.823486	502.011902	-151.357391	82.547844	441.539642	24.004547	92.937805	335.284851	-222.272903	1422.737061	430.585388	91.552078	1413.867676	317.867035	-37.601860	1396.954346	306.923981	-42.231789	1697.614502	372.513916	-287.608093	1141.534790	529.132507	102.139275	1142.104736	271.943329	-251.084656	898.018860	440.369843	152.645264	880.737915	362.286865	-47.867283	1005.023804	-425.276978	23.802486	909.882263	-420.100525	-127.014038
325.206299	-118.379066	901.385132	393.166534	36.569263	908.081665	407.294189	-157.976349	506.994110	386.943848	49.671677	511.988800	501.880524	-151.180618	82.553505	441.031219	23.792892	91.807137	335.711914	-220.710403	1422.411987	430.294434	93.351349	1413.349487	317.784546	-35.975487	1396.632080	306.627075	-40.316956	1697.237427	372.342468	-286.106781	1141.041748	528.359558	103.842270	1141.423706	270.984131	-249.987518	897.767822	439.105560	154.092331	880.154907	361.253754	-46.126621	1004.575562	-424.449677	25.318579	909.765320	-419.498413	-125.787773
324.374512	-117.032433	901.196289	392.085114	38.118439	907.441223	406.880219	-157.396606	507.064453	387.893585	50.066643	511.145844	501.866241	-151.122650	82.606758	441.104553	23.678740	90.791214	336.095184	-219.064957	1421.962402	429.997437	95.192673	1412.821777	317.691223	-34.343700	1396.276733	306.360229	-38.366112	1696.822998	372.196411	-284.478363	1140.516357	527.601807	105.641045	1140.750122	269.906372	-248.821045	897.574280	437.919342	155.520599	879.568481	360.356079	-44.404190	1004.173645	-424.163910	26.553316	909.751221	-419.318054	-125.592705
323.238007	-115.584740	900.960144	390.837341	39.661884	906.764038	406.302429	-156.536804	507.020874	388.657135	50.459251	510.355927	501.742615	-150.990082	82.641388	441.282013	23.676214	89.888603	336.461182	-217.337769	1421.538086	429.687256	97.119576	1412.306152	317.602020	-32.653156	1395.942139	306.132050	-36.336349	1696.389160	372.050751	-282.733582	1139.977051	526.818909	107.511787	1140.047974	268.844421	-247.588211	897.346985	436.629303	157.007706	878.975281	359.268616	-42.666313	1003.726440	-423.299957	28.016901	909.666443	-418.754089	-124.301239
322.424316	-114.061623	900.774292	389.693237	41.261940	906.146118	405.697388	-156.098679	506.995605	389.254639	51.002663	509.744476	501.737305	-150.947876	82.732323	441.392181	23.740154	88.961967	336.870422	-215.646027	1421.034058	429.533905	98.896057	1411.659912	317.537018	-30.992830	1395.632813	305.852814	-34.227745	1695.982544	371.931854	-281.031403	1139.425171	525.983948	109.385651	1139.318481	267.761017	-246.289581	897.123596	435.184601	158.595337	878.527771	358.389160	-40.863174	1003.333374	-422.750702	29.391380	909.667847	-418.181366	-122.690063
321.164307	-112.428261	900.600281	388.406342	42.996899	905.585022	405.050598	-155.233658	507.001556	389.760895	51.409771	509.151306	501.699677	-150.931030	82.806984	441.415863	23.805410	88.262451	337.248596	-213.911087	1420.530029	429.049255	101.059196	1411.285156	317.471497	-29.221127	1395.302856	305.641022	-32.049599	1695.586792	371.800720	-279.156158	1138.846802	525.170288	111.402573	1138.682617	266.771179	-245.100754	896.855469	433.985779	160.162231	877.756409	357.232788	-38.977829	1002.971802	-422.448883	30.651802	909.697510	-417.674744	-121.217476
320.173981	-110.833694	900.480042	387.205292	44.769417	905.105469	404.469086	-154.198410	507.006409	389.757813	51.961441	508.809174	501.686493	-150.842575	82.877785	441.069794	23.793734	87.741997	337.671448	-212.149460	1420.174438	428.876801	102.973854	1410.701172	317.408295	-27.492090	1395.088501	305.465698	-29.807720	1695.208496	371.706451	-277.269775	1138.270386	524.253540	113.459358	1137.957886	265.729095	-243.704453	896.626221	432.366028	161.867950	877.418884	356.258698	-37.107960	1002.676636	-421.530243	31.953562	909.601135	-417.032623	-119.730682
319.271637	-109.163689	900.422302	386.045776	46.551208	904.729980	404.045898	-153.220276	507.115845	389.954742	52.583084	508.522583	501.676270	-150.770554	82.946480	440.973511	23.841860	87.374573	338.056824	-210.412384	1419.674683	428.564606	104.952370	1410.267334	317.317413	-25.715260	1394.912842	305.285828	-27.491276	1694.930298	371.638428	-275.237152	1137.737671	523.418945	115.660088	1137.375854	264.777313	-242.211899	896.472656	431.076233	163.547531	876.699219	355.350006	-35.223583	1002.463135	-421.249481	32.992348	909.557129	-416.559601	-118.565277
318.034515	-107.303612	900.367065	384.807556	48.375149	904.515015	403.460754	-151.835022	507.112549	389.837616	53.238049	508.338196	501.677368	-150.608582	83.026718	440.913116	23.929422	87.188431	338.400543	-208.594177	1419.375244	428.113922	107.154503	1410.065796	317.344971	-24.033499	1394.665283	305.184265	-25.158756	1694.665649	371.694244	-272.888977	1137.319946	522.340698	117.740021	1136.756104	263.730225	-240.667755	896.352295	429.500763	165.393692	876.429749	354.195862	-33.315819	1002.328308	-420.464691	34.443913	909.452332	-416.029327	-117.217705
317.118256	-105.471878	900.393616	383.661163	50.306961	904.435608	402.821014	-150.527206	507.193298	389.651794	54.028282	508.330597	501.564240	-150.322617	83.132706	441.056610	24.066713	87.151176	338.825378	-206.811554	1419.201416	427.984619	109.015137	1409.678345	317.133636	-22.126358	1394.806030	305.040222	-22.664030	1694.480957	371.717529	-270.666779	1136.999268	521.505676	120.090958	1136.296021	262.765869	-239.029694	896.370850	428.171082	167.193863	875.839783	353.289856	-31.412977	1002.299133	-419.996124	35.604568	909.373779	-415.622070	-115.945358
315.851227	-103.471466	900.463928	382.393250	52.208420	904.468933	402.145508	-149.010498	507.212067	389.120880	54.802258	508.368805	501.554932	-150.172409	83.258316	440.881927	24.175156	87.106949	339.093781	-204.998550	1419.111572	427.569824	111.142029	1409.607300	317.070892	-20.375731	1394.745850	304.931854	-20.135118	1694.289307	371.637909	-268.417603	1136.730835	520.319275	122.336357	1135.854614	261.808441	-237.260681	896.471802	426.272491	169.117081	875.779236	352.098938	-29.473387	1002.348267	-419.547089	36.684113	909.259888	-415.258392	-114.781311
315.310425	-101.141289	900.247009	381.418732	54.347469	904.506531	401.470856	-147.477417	507.239471	388.805695	55.828918	508.428680	501.540680	-150.020950	83.430565	440.883698	24.369661	87.120064	339.339996	-203.173462	1419.027832	427.319855	113.142815	1409.492065	316.796356	-18.446487	1395.010742	304.836548	-17.517910	1694.076904	371.756714	-265.923828	1136.632935	519.312805	124.650185	1135.463745	260.883240	-235.455536	896.649353	424.969452	171.072495	875.351379	351.283905	-27.374224	1002.255005	-419.117981	37.681152	909.096924	-414.860321	-113.566429
314.049835	-99.250534	900.340637	380.162506	56.352570	904.577209	400.722778	-146.054352	507.347809	388.462799	56.989250	508.387390	501.607635	-149.927551	83.662582	440.815948	24.532570	87.105827	339.502533	-201.295609	1419.083008	427.121582	114.997910	1409.228760	316.620697	-16.562366	1395.140869	304.769653	-14.865867	1693.815308	371.805969	-263.522644	1136.578979	518.348938	127.033859	1135.218994	260.086700	-233.411758	896.920410	423.209320	173.193756	875.263000	350.123138	-25.450113	1002.333313	-418.745819	38.831413	908.949280	-414.492554	-112.394554
313.053589	-97.367332	900.489319	378.924774	58.325161	904.644043	399.932739	-144.468185	507.405823	388.157990	58.159348	508.373108	501.588898	-149.760574	83.801125	440.780334	24.734938	87.039833	339.600342	-199.349533	1419.228027	426.827545	117.021469	1409.191040	316.440857	-14.727499	1395.150513	304.727997	-12.143915	1693.521851	371.908264	-260.910583	1136.673218	517.134460	129.320999	1134.853760	259.236298	-231.456924	897.308228	421.313293	175.387039	875.411499	349.111816	-23.507357	1002.438354	-418.515381	39.537899	908.677368	-414.215210	-111.308472
311.704041	-95.586349	900.605103	377.596680	60.256916	904.649536	399.095795	-142.890839	507.457458	388.027435	59.464485	508.214386	501.597626	-149.623627	83.996101	440.914734	24.929804	86.955704	339.637512	-197.397461	1419.408081	426.546783	118.987434	1409.095581	316.218018	-12.822076	1395.254883	304.722534	-9.399311	1693.203735	371.993988	-258.302887	1136.798218	516.113525	131.683167	1134.619141	258.416687	-229.534714	897.738770	419.742523	177.584198	875.188354	347.893250	-21.627655	1002.496094	-418.401367	39.442574	908.187866	-414.042053	-110.376907
310.764404	-93.741386	900.736206	376.286713	62.180347	904.620300	398.330872	-141.382614	507.557587	387.971710	60.697498	507.992340	501.670563	-149.494232	84.216599	441.044281	25.117603	86.843384	339.582733	-195.400162	1419.615234	426.138062	121.089569	1409.115112	315.848389	-10.792856	1395.523193	304.755280	-6.605689	1692.867432	372.058899	-255.839172	1137.047729	515.003174	134.024841	1134.396118	257.688446	-227.436234	898.220581	417.762909	179.850739	875.357361	346.915985	-19.693008	1002.544128	-418.211090	39.498478	907.777893	-413.845245	-109.420280
309.357300	-92.039047	900.865479	374.829407	63.940697	904.511230	397.435822	-139.838501	507.640076	387.821503	61.950710	507.779205	501.611664	-149.251343	84.439247	441.083954	25.239340	86.731895	339.482086	-193.367691	1419.894287	425.827820	123.079132	1409.050293	315.667084	-8.840384	1395.548218	304.768707	-3.756143	1692.526855	372.206360	-253.490219	1137.310913	514.020447	136.418457	1134.146973	256.962250	-225.328094	898.773560	416.139038	182.048416	875.202942	345.621277	-17.864147	1002.553284	-417.889160	40.361351	907.563538	-413.540283	-108.404945
308.445251	-90.194069	900.920776	373.454041	65.965706	904.381287	396.581909	-138.343140	507.703400	387.717743	63.271210	507.554901	501.586121	-149.140289	84.731682	441.192627	25.428532	86.688095	339.278442	-191.247589	1420.168213	425.503479	125.112427	1408.939941	315.300934	-6.726683	1395.817505	304.839844	-0.938390	1692.183838	372.263550	-251.050339	1137.708130	512.951294	138.807663	1133.838379	256.365967	-223.049103	899.352173	414.021362	184.358322	875.393127	344.631134	-15.859736	1002.513000	-417.590149	41.280991	907.458679	-413.248505	-107.347099
307.125702	-88.510849	900.986084	371.930969	67.923004	904.209534	395.559052	-136.783005	507.739563	387.613922	64.653214	507.331818	501.505920	-148.933868	85.029099	441.433289	25.644119	86.613731	339.015991	-189.100159	1420.471558	425.173981	127.114174	1408.717651	315.019836	-4.644928	1395.856201	304.885956	1.894030	1691.867310	372.224670	-248.616241	1138.036011	512.041504	141.275528	1133.515991	255.659378	-220.900238	899.880737	412.470825	186.524445	875.139526	343.352600	-13.935887	1002.458252	-415.667633	47.057487	909.175659	-412.136047	-104.693474
306.472687	-86.585922	900.807678	370.603302	69.875641	903.929626	394.550842	-135.248337	507.682037	387.653900	65.931732	507.135040	501.510315	-148.826721	85.338654	441.677124	25.837770	86.614182	338.781586	-186.876694	1420.712646	424.969910	129.060455	1408.356445	314.734680	-2.544796	1395.840698	304.984985	4.714971	1691.562866	372.188019	-246.289139	1138.341309	511.051483	143.780472	1133.042480	255.020477	-218.752274	900.423401	410.324646	188.920609	875.109375	342.398804	-11.930221	1002.230103	-415.309662	48.488701	909.197632	-411.837860	-103.495972
305.323395	-85.065613	900.941711	369.068848	71.712669	903.649658	393.394775	-133.519608	507.624695	386.857056	67.009079	506.871155	501.424103	-148.615738	85.638618	441.432892	25.947798	86.536453	338.523346	-184.613251	1420.907227	424.576691	131.289383	1408.171875	314.416962	-0.338509	1395.833008	305.117462	7.487397	1691.325195	372.119202	-243.965439	1138.584839	510.083130	146.372925	1132.574463	254.301651	-216.648071	900.901611	408.382507	191.195282	874.985535	341.253815	-10.051155	1002.156311	-414.998383	49.539974	909.166626	-411.522156	-102.414948
304.208160	-83.586502	900.940735	367.589020	73.585541	903.382813	391.993347	-131.810791	507.537933	386.776276	68.204437	506.737793	501.306641	-148.383087	85.972626	441.581329	26.124468	86.454857	338.218597	-182.341492	1421.038574	424.317200	133.430191	1407.815918	314.037689	1.889737	1395.781860	305.269226	10.181982	1691.133423	371.957397	-241.679733	1138.789307	509.159515	148.974899	1131.960449	253.540985	-214.549484	901.281921	406.359070	193.551163	874.830566	340.093994	-8.243858	1002.021057	-414.635559	50.569263	909.093018	-411.137878	-101.214493
303.242645	-82.060089	900.919678	366.158539	75.497581	903.123962	390.392822	-130.145630	507.291260	386.353088	69.192268	506.520294	501.214386	-148.197678	86.340157	441.488861	26.241268	86.366264	337.900940	-179.994034	1421.104126	423.998108	135.625183	1407.370850	313.655365	4.125865	1395.638916	305.451599	12.841650	1691.020386	371.721100	-239.438324	1138.923096	508.253021	151.540802	1131.320068	252.793686	-212.493805	901.631470	404.281342	195.910675	874.596191	339.003113	-6.396365	1001.880615	-414.257935	51.807224	909.125305	-410.871918	-99.999100
302.211517	-80.615265	900.923462	364.727631	77.211777	902.877869	388.523621	-128.367126	507.076202	386.426025	70.460976	506.308105	501.020233	-147.950729	86.673828	441.617737	26.408335	86.305176	337.594757	-177.673447	1421.122681	423.695892	137.872192	1406.911621	313.244598	6.426530	1395.480835	305.655609	15.480188	1690.967773	371.448242	-237.316376	1138.987305	507.257538	154.008606	1130.602783	251.959961	-210.468292	901.961670	402.265259	198.320908	874.343933	337.874420	-4.683110	1001.759094	-413.946198	52.760410	909.037537	-410.589294	-98.840965
301.483643	-79.232269	900.931458	363.416321	78.898064	902.578979	386.641510	-126.491829	506.880554	386.195190	71.419548	506.126190	500.858948	-147.753723	87.122948	441.568512	26.528088	86.191353	337.290405	-175.312271	1421.190308	423.414764	140.094849	1406.308228	312.816589	8.669582	1395.209961	305.894989	18.028135	1690.953003	371.138824	-235.101929	1139.044312	506.418854	156.579361	1129.826782	251.157806	-208.494400	902.236572	400.144287	200.760406	874.077454	336.929016	-2.961776	1001.615784	-413.623138	53.987617	909.057922	-410.292389	-97.758263
300.960907	-77.827843	900.946533	362.293579	80.562485	902.305115	384.406738	-124.576996	506.577423	386.195679	72.746788	505.946411	500.619049	-147.529999	87.697273	441.665985	26.730951	86.159042	336.953156	-172.975143	1421.197510	422.891724	142.450195	1405.766357	312.163269	11.119188	1395.159668	306.099731	20.559616	1690.985840	370.770325	-232.868011	1139.093506	505.306183	158.995224	1128.996460	250.237091	-206.630234	902.485962	398.053864	203.166885	873.763489	336.144897	-1.238583	1001.489746	-413.345245	55.021511	909.004395	-410.144470	-96.677597
300.225952	-76.885582	900.958069	361.100433	82.051697	901.807068	381.598511	-122.272659	506.204987	386.035522	73.916931	505.781647	500.205811	-147.043808	88.335320	441.562653	26.878546	86.067596	336.639526	-170.661514	1421.204712	422.314423	144.834122	1405.241089	311.613220	13.429071	1394.962036	306.296661	23.038345	1691.041016	370.333832	-230.820023	1139.080322	504.414459	161.525085	1128.207153	249.414017	-204.743286	902.752930	395.967072	205.591415	873.472595	335.153656	0.329661	1001.256287	-412.980865	56.339367	909.091553	-410.021027	-95.480766
299.735321	-75.485992	900.985657	360.079803	83.627716	901.569580	378.900299	-120.205666	505.991333	385.980682	74.986992	505.606628	499.917572	-146.825623	89.187119	441.595795	27.019140	86.027000	336.343109	-168.361877	1421.267090	421.570068	147.367935	1404.818237	311.117462	15.617369	1394.638916	306.484070	25.488068	1691.118774	369.971222	-228.523788	1139.159790	503.566132	164.006500	1127.505737	248.527130	-202.976563	903.018982	393.882385	207.917755	873.246399	334.351196	2.019046	1001.157776	-412.438629	57.615124	909.265137	-409.787201	-94.238495
299.141327	-74.172325	901.072632	359.161011	84.999390	901.332886	375.794434	-118.157486	505.698212	385.888733	76.119331	505.376678	499.568848	-146.567657	90.281906	441.547546	27.130861	85.963280	336.114471	-166.119965	1421.326660	420.824036	149.763336	1404.335693	310.422363	17.927664	1394.600708	306.628204	27.882168	1691.213135	369.500916	-226.316742	1139.260010	502.539093	166.366837	1126.814331	247.681747	-201.229599	903.297668	391.842346	210.261856	873.006531	333.563202	3.586528	1001.088684	-412.210968	58.651913	909.173950	-409.714539	-93.284348
298.925415	-72.849709	901.135132	358.329590	86.436440	901.120300	372.670776	-115.985100	505.522919	385.617676	76.771271	505.257996	499.174011	-146.308929	91.437386	441.439697	27.198509	85.908974	335.942780	-163.897995	1421.416626	419.955170	152.123810	1403.862793	309.799713	20.049732	1394.441528	306.702728	30.272093	1691.336304	369.028625	-224.183258	1139.370483	501.611206	168.789429	1126.213501	246.810852	-199.539642	903.612488	389.871094	212.471436	872.805664	332.976044	5.180929	1001.020081	-412.010834	59.710419	909.082764	-409.793304	-92.359001
298.542938	-71.677841	901.273010	357.587677	87.731102	900.890991	369.050079	-113.904587	505.332031	385.511566	77.750893	505.131042	498.675323	-145.840134	92.766777	441.493347	27.267918	85.943687	335.874451	-161.687408	1421.568848	419.038483	154.510666	1403.503174	309.191315	22.165546	1394.333984	306.733734	32.620132	1691.487671	368.671570	-221.831329	1139.489990	500.541473	171.233292	1125.656494	245.907822	-197.934341	904.001099	387.687195	214.716782	872.845825	332.369537	6.671760	1000.980164	-411.897125	60.685795	908.980591	-409.843842	-91.546211
298.348785	-70.541344	901.482361	356.930206	88.959946	900.721680	365.368591	-111.821846	505.367615	385.395294	78.457268	504.964722	498.244141	-145.398209	94.354172	441.519196	27.339748	85.952278	335.856171	-159.556152	1421.825439	418.000763	156.895309	1403.201416	308.585663	24.224630	1394.254517	306.682892	34.953533	1691.700439	368.273987	-219.516846	1139.742554	499.504028	173.649918	1125.279175	245.065918	-196.345428	904.413879	386.073547	216.825150	872.501953	331.910797	8.116995	1001.004822	-411.685699	61.801861	908.922974	-409.767212	-90.730652
298.138611	-69.497993	901.728455	356.364655	90.042488	900.510376	361.608307	-109.668167	505.405792	385.355682	79.281013	504.860260	497.715027	-144.850967	96.072197	441.603699	27.394146	85.979279	335.849243	-157.406570	1422.138184	416.977325	159.233154	1402.991333	307.931183	26.240061	1394.272583	306.590332	37.264912	1691.962646	367.909943	-217.256149	1140.104004	498.233459	176.051788	1124.923584	244.228348	-194.799545	904.939697	384.303406	218.969513	872.454346	331.497711	9.485391	1001.026123	-411.429565	62.881897	908.885925	-409.636475	-89.829216
298.150421	-68.165916	901.925476	355.878174	91.171600	900.370789	357.547241	-107.787468	505.621155	385.400848	79.912445	504.875122	497.180695	-144.174652	98.042389	441.731873	27.504560	86.037682	335.900177	-155.327484	1422.569336	415.804260	161.557159	1402.866211	307.288391	28.200981	1394.340698	306.419006	39.585247	1692.300781	367.550934	-214.934021	1140.436401	497.113770	178.614288	1124.769409	243.341202	-193.314255	905.514526	382.630737	221.025742	872.415161	331.208282	10.958208	1001.058655	-411.560699	63.697826	908.865234	-409.611786	-88.946396
297.943115	-67.147995	902.343201	355.311676	92.210442	900.314697	353.382629	-106.008156	505.945953	385.309479	80.327217	504.944427	496.427582	-143.389832	100.123718	441.731598	27.510424	86.044876	335.943970	-153.253372	1423.010742	414.781952	163.731277	1402.738525	306.600067	30.133379	1394.474487	306.187622	41.867641	1692.697388	367.227539	-212.670578	1140.890625	495.832123	181.120743	1124.667725	242.474442	-191.893494	906.187012	381.040680	223.161224	872.514771	330.875946	12.273520	1001.238342	-410.993835	65.042458	908.813782	-409.444305	-87.751923
297.587463	-66.283852	902.837646	354.726807	93.280701	900.356262	349.118103	-104.161728	506.300903	385.007904	80.625443	504.938507	495.719696	-142.561768	102.429893	441.602722	27.498684	86.038620	336.045135	-151.226349	1423.510620	413.401215	166.158096	1402.930054	305.912262	31.993938	1394.653809	305.914246	44.151203	1693.130493	366.924011	-210.357269	1141.371338	494.434937	183.651459	1124.747803	241.410889	-190.589340	907.014221	379.514435	225.133194	872.527039	330.525848	13.487640	1001.501465	-410.815979	65.989182	908.775330	-409.348114	-86.765396
297.289368	-65.467056	903.391541	354.204498	94.351486	900.401001	344.754333	-102.477448	506.855042	384.687134	81.067810	504.894745	494.836334	-141.753235	104.849228	441.545013	27.502558	86.097221	336.087341	-149.262939	1424.047729	412.070862	168.387314	1403.048096	305.251038	33.794437	1394.812866	305.564880	46.402458	1693.582886	366.638977	-208.203857	1141.876099	493.015930	186.125351	1124.834351	240.510300	-189.295731	907.812195	378.024384	227.088058	872.635437	330.275757	14.698663	1001.793335	-410.640900	66.991264	908.699280	-409.253723	-85.797836
297.117279	-64.811691	904.052734	353.665070	95.406998	900.505310	340.089630	-100.667816	507.454773	384.525543	81.093231	504.945007	493.959991	-141.050247	107.475151	441.482056	27.516150	86.080643	336.138794	-147.310455	1424.560181	410.685425	170.610764	1403.199585	304.441559	35.527733	1395.043457	305.157501	48.611435	1694.014404	366.394379	-206.089371	1142.410767	491.597839	188.613708	1125.045288	239.586441	-188.071945	908.619629	376.628845	229.096344	872.784119	330.157837	15.826849	1002.163940	-410.446869	68.039803	908.617859	-409.194550	-84.759430
296.966522	-64.286934	904.618042	353.215851	95.498688	900.384766	335.652924	-99.021347	508.049316	384.251678	81.365395	504.816650	492.953735	-140.399750	110.116669	441.397644	27.525724	86.071106	336.149292	-145.372345	1425.155396	409.263885	172.753723	1403.419434	303.799805	37.250771	1395.124390	304.700012	50.798134	1694.434326	366.137817	-204.133560	1142.973389	490.187561	191.177277	1125.359253	238.698151	-186.951904	909.494812	375.282043	231.113358	872.910217	330.055481	16.504261	1002.374084	-410.309357	68.918266	908.530151	-409.165161	-83.838165
296.666962	-63.310158	905.012939	352.710083	96.233696	900.383850	331.208710	-97.176926	508.799408	384.166321	81.759216	504.763733	491.853760	-139.584656	112.878410	441.371429	27.535952	86.080124	336.136047	-143.476715	1425.775757	407.868317	174.812851	1403.485962	303.003601	38.891792	1395.290283	304.191650	52.973312	1694.822510	365.905396	-202.270523	1143.626465	488.760895	193.707214	1125.690063	237.843002	-185.815475	910.439392	373.939850	233.026413	873.109497	329.801666	17.563164	1002.561523	-410.193207	69.867302	908.418152	-409.112701	-82.976074
296.616302	-62.660099	905.562317	352.259399	96.910240	900.368835	326.724335	-95.768829	509.647125	384.059784	82.003929	504.694458	490.684418	-139.018753	115.719833	441.282379	27.561285	86.090904	336.086823	-141.568985	1426.317749	406.222229	176.989197	1403.796143	302.263794	40.505615	1395.401855	303.617920	55.103706	1695.193359	365.751099	-200.521255	1144.297241	487.169312	196.173462	1125.972900	237.031006	-184.753586	911.399231	372.436157	235.004288	873.477783	329.765106	18.517155	1002.813904	-410.025604	70.882217	908.391235	-409.081848	-81.956856
296.286377	-62.191139	906.273132	351.662994	97.586769	900.404419	322.474976	-94.554649	510.686554	383.714355	81.631241	504.509125	489.510132	-138.615662	118.765343	441.033051	27.488188	86.030960	336.052338	-139.747589	1426.957397	404.648010	178.995148	1403.987793	301.452972	42.068951	1395.546631	302.998413	57.188812	1695.521973	365.647156	-198.838181	1144.976440	485.716125	198.677643	1126.256836	236.209976	-183.811172	912.374451	371.415802	236.863220	873.439941	329.626038	19.405769	1003.164368	-409.844452	71.779495	908.322510	-409.100525	-81.027519
296.020599	-61.610218	906.804199	351.155304	98.149826	900.389038	318.564117	-92.840889	511.810120	383.808441	82.574074	504.664825	487.982513	-137.999939	121.574608	441.093048	27.539396	86.131165	335.887421	-137.897629	1427.495483	403.030640	180.965286	1404.168091	300.641846	43.604202	1395.632813	302.294678	59.241116	1695.792236	365.497314	-197.412567	1145.658203	484.282043	201.152725	1126.582886	235.438080	-182.802246	913.394104	370.192383	238.686935	873.541321	329.473022	20.246584	1003.403748	-409.663147	72.642448	908.253784	-409.038361	-80.097015
295.758820	-60.711697	907.284790	350.451141	99.371284	900.517151	314.039368	-90.222176	512.240662	383.553131	82.981796	504.679321	485.789459	-136.937103	124.085136	441.130066	27.565479	86.175316	335.713593	-136.136536	1428.054321	401.407562	182.871262	1404.282959	299.734192	45.087440	1395.702148	301.545685	61.269665	1696.000488	365.401520	-195.936951	1146.328247	482.846375	203.701813	1126.835205	234.696671	-182.018341	914.351685	368.984467	240.582718	873.657959	329.208069	21.463415	1003.691772	-409.491577	73.639626	908.250000	-408.973206	-79.185989
295.510040	-60.347969	907.708496	350.137573	99.443336	900.328735	309.921783	-88.930229	513.116272	383.452972	83.107170	504.597778	483.570190	-136.305313	126.543846	441.065277	27.588177	86.149574	335.468353	-134.408630	1428.559692	399.792480	184.699814	1404.319824	298.856140	46.534679	1395.735229	300.713715	63.260731	1696.157471	365.374512	-194.684586	1146.884033	481.479919	206.214188	1126.987549	233.986221	-181.169037	915.254333	367.843140	242.289200	873.587708	329.093597	22.012108	1003.791443	-409.310364	74.444695	908.147217	-408.903748	-78.272194
295.214508	-59.623077	908.097778	349.653381	100.037529	900.301331	306.035614	-87.470589	513.950439	383.030731	83.098015	504.390778	480.878937	-135.563248	128.676758	440.875061	27.545931	86.130295	335.207794	-132.786362	1428.992798	398.167206	186.508148	1404.320679	297.869476	47.947472	1395.776978	299.827240	65.184219	1696.250854	365.336029	-193.571655	1147.450928	480.091492	208.726273	1127.107422	233.344284	-180.448090	916.116455	366.655212	244.119110	873.543945	328.855133	22.889103	1003.957153	-409.225403	75.374168	908.024902	-409.082489	-77.354538
294.850769	-59.081757	908.526428	349.169006	100.679039	900.272156	302.037018	-85.912750	514.779602	382.791626	83.193718	504.278381	477.735504	-134.628357	130.411560	440.805328	27.546936	86.101509	334.864380	-131.201172	1429.405640	396.709259	188.080246	1404.142578	296.905670	49.328323	1395.802490	298.872223	67.079849	1696.325195	365.272369	-192.587311	1147.970703	478.767303	211.220734	1127.160278	232.683014	-179.764328	916.996155	365.544586	245.749847	873.394958	328.583557	23.716858	1004.140320	-409.118011	76.247734	907.924927	-409.078491	-76.522972
294.631195	-58.248852	908.771057	348.794861	101.267570	900.189392	298.109131	-84.437508	515.610413	382.737030	83.670273	504.316681	474.142456	-133.635239	131.778885	440.866852	27.576172	86.175659	334.451691	-129.650253	1429.796265	395.072723	189.860809	1404.230591	295.914612	50.664619	1395.857178	297.851654	68.939461	1696.372925	365.259247	-191.572525	1148.467896	477.424408	213.783875	1127.231201	232.073166	-179.157211	917.778320	364.419037	247.424606	873.224976	328.349335	24.621347	1004.211243	-409.000336	77.151917	907.843750	-409.102478	-75.679733
294.092438	-57.664795	909.276245	348.244781	101.927879	900.192871	294.399902	-83.071655	516.429871	382.376221	83.967918	504.170502	470.095032	-132.586380	132.759781	440.721436	27.530918	86.190887	334.037048	-128.183777	1430.172241	393.538177	191.482346	1404.175659	294.900940	51.952644	1395.915771	296.757660	70.748405	1696.397949	365.215363	-190.751602	1148.944702	475.964386	215.973068	1127.219116	231.491745	-178.555084	918.555908	363.100952	249.088867	873.180237	327.957367	25.503242	1004.446899	-408.848755	78.001038	907.781006	-409.037964	-74.725464
293.853760	-56.614727	909.473145	347.821533	102.792343	900.165955	290.905609	-81.731964	517.126587	382.391815	84.389107	504.287842	465.702545	-131.362961	133.318268	440.800598	27.563663	86.256821	333.482056	-126.685036	1430.513306	392.107269	193.004242	1404.114502	293.909637	53.218845	1395.957520	295.572876	72.551079	1696.397095	365.205933	-189.810730	1149.384888	474.601105	218.259064	1127.209595	230.956848	-178.052246	919.269714	361.990021	250.693909	873.052429	327.639221	26.607615	1004.525940	-408.635437	78.809906	907.735352	-408.842560	-73.527573
293.408569	-55.667320	909.857300	347.251526	103.769890	900.261414	287.687988	-80.584183	517.843506	382.114532	84.513931	504.277527	460.813171	-130.173981	133.424500	440.664978	27.488293	86.269394	332.924774	-125.308952	1430.840820	390.737854	194.485367	1404.078247	292.831940	54.503868	1396.055420	294.354187	74.289948	1696.364746	365.153839	-189.011169	1149.826660	473.335602	220.498611	1127.185669	230.427643	-177.590820	919.961914	361.190399	252.254684	872.716370	327.197540	27.732397	1004.755310	-408.401398	79.666397	907.688171	-408.707458	-72.563591
292.914703	-54.804222	910.214294	346.711334	104.704056	900.303711	284.617615	-79.710747	518.514648	380.619934	84.373627	504.138428	455.596832	-128.822784	133.142593	439.874329	27.310799	86.191460	332.311249	-123.975006	1431.146973	389.430573	195.894394	1404.071045	291.818695	55.713047	1396.083984	293.049194	76.006187	1696.264282	365.058136	-188.246384	1150.243408	472.040192	222.563812	1127.232422	229.932449	-177.218689	920.585022	360.126129	253.836853	872.620972	326.723358	28.812992	1004.945129	-408.352875	80.590675	907.591797	-408.872406	-71.643799
292.110046	-54.030067	910.710205	345.960724	105.693298	900.387390	281.668945	-78.866592	519.123108	380.448761	84.930412	504.184967	449.880310	-127.257668	132.382294	439.783997	27.304079	86.203522	331.587738	-122.593102	1431.437988	388.100220	197.300201	1404.060303	290.783722	56.937405	1396.106445	291.633118	77.676353	1696.147705	364.935577	-187.450745	1150.703979	470.792969	224.523346	1127.322754	229.507401	-176.900055	921.167419	359.134491	255.256989	872.517273	326.049225	29.908560	1005.219177	-408.319092	81.514648	907.524536	-409.028412	-70.736229
291.800415	-52.684097	910.731445	345.418976	107.068390	900.469849	279.081421	-78.288483	519.694519	380.492737	85.349068	504.288055	443.889099	-125.801270	131.280853	439.839172	27.296839	86.253296	330.792694	-121.282478	1431.765259	386.840088	198.587494	1404.110962	289.746094	58.126572	1396.156128	290.124664	79.312378	1696.019287	364.722626	-186.797745	1151.134155	469.525635	226.388229	1127.370972	229.142105	-176.675842	921.686829	358.110657	256.701630	872.505249	325.536011	31.270109	1005.277100	-408.154755	82.309837	907.443298	-408.945984	-70.116226
290.865540	-52.069046	911.263489	344.566681	108.132179	900.595581	276.571167	-77.824547	520.338501	380.257385	85.533371	504.254456	437.462860	-124.168404	129.873001	439.722412	27.266455	86.272629	329.960938	-119.988701	1432.011108	385.614807	199.853851	1404.169189	288.747345	59.332027	1396.193604	288.537933	80.887512	1695.907593	364.525970	-186.086502	1151.542725	468.287750	228.023575	1127.519043	228.751236	-176.500702	922.134277	356.960663	257.974670	872.594055	324.772003	32.302757	1005.588806	-408.076416	83.068710	907.363220	-408.978516	-69.372787
290.188049	-51.145332	911.530029	343.893982	108.884415	900.609192	274.240387	-77.400414	520.800293	380.039581	85.542656	504.173737	430.783356	-122.515518	128.235367	439.645081	27.227383	86.247986	329.092651	-118.695778	1432.243042	384.463409	201.040802	1404.289429	287.708984	60.503849	1396.283081	286.877197	82.415154	1695.800293	364.233643	-185.367599	1152.002319	467.219177	229.596191	1127.684448	228.456787	-176.422684	922.548279	356.231506	259.250488	872.534912	324.106598	33.298847	1005.721313	-407.953644	83.883995	907.330078	-408.992462	-68.484787
289.493835	-50.219303	911.771667	343.185547	110.349686	900.739441	272.287903	-76.713898	521.247742	379.989105	85.864334	504.206573	423.759338	-120.812088	126.389214	439.640991	27.231220	86.249954	328.223877	-117.416161	1432.545288	383.365204	202.170288	1404.426758	286.663239	61.649578	1396.338135	285.170166	83.943115	1695.730957	363.828430	-184.721863	1152.453979	466.105011	230.954651	1127.906128	228.146301	-176.331146	922.912903	355.329071	260.386139	872.617981	323.418030	34.544857	1005.904114	-407.841583	84.765923	907.286987	-409.007507	-67.581429
288.711273	-49.546600	912.064026	342.356567	110.863007	900.685486	270.478943	-76.335289	521.771851	379.746185	86.117065	504.126587	416.537170	-119.198509	124.303452	439.553741	27.234827	86.263611	327.311066	-116.195251	1432.818726	382.248322	203.282318	1404.497437	285.668732	62.792248	1396.428345	283.441498	85.399963	1695.646851	363.377960	-184.036179	1152.871460	465.002136	232.256027	1128.085083	227.889236	-176.327606	923.209778	354.439392	261.568268	872.723877	322.629700	35.352875	1006.012146	-407.725433	85.620544	907.283508	-408.953156	-66.747955
288.011047	-48.806400	912.303101	341.628662	111.600662	900.691589	268.739624	-75.909027	522.245972	379.568237	86.469131	504.116821	409.108765	-117.572098	122.183044	439.527618	27.224297	86.299881	326.361389	-114.994514	1433.030640	381.223145	204.335007	1404.630127	284.612946	63.947357	1396.496948	281.687286	86.790672	1695.617798	362.776398	-183.435776	1153.306274	464.011505	233.427277	1128.209961	227.662308	-176.434738	923.437744	353.406311	262.590454	872.946716	321.911163	36.238838	1006.128052	-407.605072	86.469955	907.237244	-408.923279	-66.004280
287.134705	-48.159355	912.482910	340.795990	112.387634	900.691406	266.986145	-75.562294	522.708496	379.405762	86.879379	504.138123	401.432281	-116.044334	119.985886	439.535797	27.246695	86.339600	325.324249	-113.810265	1433.262085	380.186676	205.351288	1404.731445	283.598755	65.065353	1396.566284	279.933960	88.150284	1695.635986	362.153259	-182.815414	1153.702759	463.045563	234.437469	1128.400024	227.418869	-176.574203	923.587585	352.669708	263.536774	872.972534	321.022034	37.072716	1006.214539	-407.433136	87.310646	907.211670	-408.867737	-65.123222
286.491577	-47.484020	912.775146	340.010559	112.986069	900.673584	265.351013	-75.250923	523.078125	379.164978	86.947876	504.077789	393.850769	-114.672676	117.886246	439.460693	27.204409	86.363441	324.285339	-112.695679	1433.494873	379.172363	206.368546	1404.863159	282.538422	66.148438	1396.644531	278.143341	89.474098	1695.704346	361.399414	-182.208725	1154.091309	462.162476	235.367599	1128.601440	227.189087	-176.796890	923.638977	351.815857	264.556641	873.117004	320.340668	37.898842	1006.339844	-407.220703	88.105804	907.167236	-408.827271	-64.334740
285.730286	-46.940285	913.041687	339.172607	113.534302	900.688354	263.878540	-74.905907	523.478821	378.915833	87.128090	504.075165	386.161652	-113.311653	115.762657	439.450012	27.185659	86.437141	323.154083	-111.605171	1433.683228	378.147217	207.316711	1404.989136	281.392761	67.178810	1396.734863	276.347351	90.709007	1695.762573	360.573334	-181.602509	1154.429077	461.278717	236.148392	1128.760498	226.989197	-177.110596	923.639404	350.992065	265.320007	873.271790	319.575836	38.592018	1006.470276	-407.051636	88.777313	907.106934	-408.782379	-63.596222
284.971100	-46.324051	913.310730	338.298889	114.073120	900.720642	262.371002	-74.474693	523.850952	378.698669	87.281464	504.092194	378.444885	-111.914917	113.689445	439.448029	27.155016	86.483673	321.987610	-110.555870	1433.810425	377.094757	208.271820	1405.111694	280.232269	68.216606	1396.792114	274.583557	91.840607	1695.815796	359.726196	-180.996658	1154.755005	460.429718	236.880600	1128.916626	226.835464	-177.404358	923.575867	350.158417	266.148590	873.469299	318.793884	39.311932	1006.610779	-406.861664	89.549271	907.089661	-408.674530	-62.864277
284.148926	-45.835373	913.555542	337.464233	114.639420	900.707764	261.112244	-74.301674	524.297729	378.402466	87.539581	504.085724	370.927338	-110.650581	111.775032	439.430664	27.168774	86.542404	320.719086	-109.524643	1433.958984	376.066895	209.191757	1405.144165	279.046387	69.222488	1396.791748	272.808411	92.930367	1695.866089	358.767578	-180.455521	1155.069458	459.688660	237.480865	1129.053833	226.704605	-177.753616	923.456909	349.310486	266.819702	873.597717	317.986298	39.989605	1006.716980	-406.661743	90.367798	907.054993	-408.613129	-62.067585
283.353241	-45.267284	913.725891	336.601715	115.216225	900.678772	259.714142	-73.844933	524.574036	378.023804	87.706207	504.058472	363.408813	-109.264427	109.950661	439.328705	27.149675	86.587013	319.392303	-108.550362	1434.103027	374.946411	210.114456	1405.165039	277.789459	70.203033	1396.814209	271.030121	93.910934	1695.858032	357.823181	-179.899750	1155.364014	458.872101	238.072937	1129.155151	226.568344	-178.084412	923.289795	348.604309	267.495087	873.682434	317.187408	40.677677	1006.778870	-406.739410	91.087433	907.062805	-408.642059	-61.369999
282.546448	-44.727539	913.928955	335.773407	115.677910	900.630310	258.273651	-73.505547	524.840942	377.670380	87.925194	504.029114	356.179840	-107.854294	108.255470	439.261597	27.158661	86.618248	318.011353	-107.592392	1434.251343	373.798279	211.022263	1405.163574	276.541779	71.187805	1396.786865	269.239075	94.827194	1695.854248	356.797028	-179.358932	1155.688110	458.140442	238.547607	1129.223267	226.500931	-178.480133	923.066956	347.833435	268.162445	873.829651	316.415436	41.322159	1006.844543	-406.287659	91.786987	906.950623	-408.507111	-60.648792
281.735748	-44.313988	914.088806	334.953278	116.162094	900.569031	256.819366	-73.082901	525.033325	377.319214	88.087418	504.005310	349.130646	-106.462402	106.711281	439.165436	27.143646	86.649666	316.558868	-106.636536	1434.329224	372.587494	211.877243	1405.159546	275.278625	72.118553	1396.722656	267.457703	95.647827	1695.816895	355.700500	-178.897400	1155.956665	457.438782	239.045059	1129.317261	226.411926	-178.924408	922.802063	347.059570	268.638062	873.935486	315.642029	41.891312	1006.883606	-406.062317	92.582466	906.882263	-408.415894	-59.934696
280.790436	-43.797379	914.227722	334.119324	116.537033	900.502930	255.405624	-72.727989	525.210510	376.940155	88.265625	503.940369	342.345612	-105.011902	105.308868	439.078461	27.120333	86.729637	315.045959	-105.749435	1434.419434	371.372955	212.685226	1405.121460	273.971954	72.999016	1396.623413	265.677643	96.377441	1695.750732	354.574707	-178.397751	1156.224121	456.722382	239.403320	1129.442017	226.336456	-179.343567	922.561218	346.416901	269.085205	874.046326	314.779419	42.454811	1006.910950	-405.853790	93.220802	906.829773	-408.327789	-59.241421
279.860443	-43.432457	914.358276	333.297180	116.868515	900.422302	253.982422	-72.309151	525.430725	376.633240	88.437881	503.875763	335.882050	-103.654716	104.045158	439.036591	27.079477	86.788170	313.511688	-104.927803	1434.481445	370.160400	213.433197	1405.076660	272.600006	73.851700	1396.573730	263.923248	97.048195	1695.645020	353.422943	-177.916504	1156.474243	456.068817	239.723007	1129.550049	226.247421	-179.799667	922.291870	345.776703	269.375885	874.087219	313.949280	42.914318	1006.925598	-405.620789	93.883057	906.823669	-408.236023	-58.473480
278.929688	-42.905281	914.387451	332.478180	117.141281	900.327881	252.647247	-71.969360	525.512512	376.205536	88.570572	503.792633	329.781189	-102.304726	102.817299	438.979187	27.057842	86.838951	311.876709	-104.122208	1434.500366	368.917084	214.163528	1405.017334	271.294830	74.638649	1396.392334	262.177246	97.645485	1695.547607	352.274048	-177.381744	1156.683594	455.393097	240.036026	1129.663330	226.156128	-180.254333	921.946289	345.162811	269.609192	874.136536	313.072815	43.395931	1006.888000	-405.387512	94.623505	906.810242	-408.114655	-57.796658
277.901276	-42.444561	914.397156	331.707245	117.481201	900.217773	251.309906	-71.599167	525.588257	375.736206	88.798386	503.707184	324.041534	-100.874664	101.767227	438.908417	27.005997	86.882050	310.265106	-103.393372	1434.446411	367.676483	214.823853	1404.961792	269.932587	75.404594	1396.231445	260.469879	98.186562	1695.406250	351.083801	-176.945602	1156.908447	454.712189	240.336990	1129.749878	226.065582	-180.729813	921.572815	344.581726	269.891479	874.177490	312.191345	43.857086	1006.832581	-405.152100	95.326553	906.733337	-407.977448	-57.102699
276.793854	-41.906002	914.367004	330.840057	117.885742	900.043457	249.981506	-71.215912	525.526245	375.245819	89.006271	503.668182	318.584381	-99.552475	100.753250	438.757782	26.976439	86.900215	308.596466	-102.669563	1434.447144	366.402374	215.419052	1404.887085	268.570648	76.125320	1396.048584	258.801727	98.697098	1695.236694	349.829498	-176.570480	1157.035767	453.991089	240.638565	1129.760132	225.959488	-181.238297	921.142395	344.120453	270.042603	874.099976	311.218994	44.407043	1006.724243	-405.004974	96.041725	906.667542	-407.936035	-56.387939
275.641357	-41.319965	914.266235	330.020538	118.313644	899.936157	248.776306	-71.029877	525.535095	374.878510	89.186569	503.623169	313.676300	-98.384178	99.753571	438.688141	26.976620	86.932251	306.789703	-102.114754	1434.389648	365.112244	215.987442	1404.779663	267.198639	76.773819	1395.835205	257.150452	99.103783	1695.023315	348.378265	-176.070435	1157.138306	453.330170	240.941559	1129.819214	225.808685	-181.723251	920.686218	343.594574	270.199585	874.049866	310.243134	44.905537	1006.619995	-404.793793	96.737755	906.590149	-407.878815	-55.659496
274.359985	-40.818798	914.149902	329.159210	118.786972	899.853638	247.594025	-70.764854	525.395142	374.543274	89.377190	503.641266	309.064606	-97.248314	98.851173	438.680206	26.938326	86.995529	304.975647	-101.503868	1434.276123	363.863983	216.448380	1404.735596	265.810516	77.393517	1395.626587	255.563171	99.493042	1694.840088	347.054382	-175.702560	1157.203491	452.576111	241.193802	1129.874390	225.614014	-182.162018	920.270203	343.149109	270.290100	874.009521	309.192047	45.346481	1006.522034	-404.541809	97.414604	906.580139	-407.750793	-54.992966
273.139923	-40.095528	914.033691	328.258545	119.192162	899.761414	246.461456	-70.671249	525.168823	374.125427	89.565605	503.599518	304.695251	-95.933273	97.916862	438.587646	26.929548	87.024597	303.138641	-101.037460	1434.135986	362.670776	216.843079	1404.660156	264.455902	77.894707	1395.461670	253.964020	99.826088	1694.674805	345.735626	-175.446533	1157.269165	451.829346	241.325439	1129.949463	225.381699	-182.589401	919.853821	342.706604	270.429871	873.994202	308.131531	45.893692	1006.418884	-404.363312	97.984192	906.533142	-407.643799	-54.403080
271.803558	-39.615032	913.869568	327.416046	119.621544	899.656677	245.653427	-70.733475	524.875916	373.772797	89.778351	503.555023	301.009155	-94.986618	96.997963	438.537750	26.895527	87.087990	301.259918	-100.606819	1433.997559	361.508911	217.155762	1404.621094	263.099121	78.403740	1395.247070	252.394394	100.118050	1694.495117	344.415497	-175.145706	1157.300415	451.088776	241.527084	1130.036011	225.067764	-182.999695	919.351807	342.341949	270.502350	873.915588	307.045441	46.289639	1006.287964	-404.158722	98.557869	906.504150	-407.556305	-53.781044
270.470276	-38.895519	913.594543	326.435181	120.053993	899.495850	244.685059	-70.702415	524.486938	373.239532	89.954590	503.481171	297.839020	-94.317284	96.116280	438.394043	26.875105	87.103844	299.406403	-100.213676	1433.753540	360.342743	217.408188	1404.547852	261.816956	78.796623	1395.018188	250.856842	100.369354	1694.312256	342.975586	-175.073608	1157.225220	450.271790	241.594620	1130.111938	224.670685	-183.361038	918.843323	341.984589	270.514404	873.775330	305.861786	46.798889	1006.076233	-403.249695	100.014404	906.799072	-407.234802	-52.737446
269.009155	-38.316936	913.341492	325.493927	120.795517	899.397644	243.769104	-70.684303	524.043335	372.832428	90.191444	503.424622	294.924805	-93.585579	95.085274	438.363678	26.886242	87.168617	297.535919	-99.906570	1433.552979	359.309601	217.578186	1404.495972	260.554260	79.239059	1394.808960	249.359589	100.596519	1694.126587	341.625214	-174.898682	1157.170776	449.589600	241.792557	1130.169067	224.324005	-183.671417	918.288940	341.630585	270.554108	873.617004	304.651550	47.335426	1005.908875	-403.212463	100.560249	906.797424	-407.215881	-52.082016
267.554169	-37.837402	913.010559	324.447449	120.720070	899.118042	242.920029	-70.636719	523.591003	372.286163	90.387115	503.233734	292.476349	-92.939354	94.183655	438.214386	26.873486	87.196869	295.670380	-99.681084	1433.277344	358.281982	217.706421	1404.406982	259.243469	79.582993	1394.583618	247.883133	100.785088	1693.941650	340.199158	-174.833588	1157.032959	448.690033	241.683228	1130.143188	223.891785	-183.978973	917.707764	341.252350	270.679657	873.444336	303.341492	47.529266	1005.608521	-403.170013	101.011246	906.744507	-407.210388	-51.564445
266.127106	-37.328617	912.674500	323.459534	121.072891	898.928833	242.151596	-70.660194	523.107056	371.842682	90.688980	503.183228	290.391693	-92.460800	93.345886	438.173065	26.878441	87.228577	293.802307	-99.451378	1433.038208	357.325684	217.733994	1404.332031	257.932434	79.917824	1394.371094	246.453003	100.931480	1693.710938	338.754181	-174.780487	1156.891602	447.934814	241.779633	1130.124023	223.362457	-184.299194	917.143616	340.954376	270.647308	873.222229	302.089539	47.870281	1005.354614	-403.141571	101.435699	906.641968	-407.202362	-51.090393
264.556763	-36.877956	912.321838	322.340271	121.294670	898.673157	241.316833	-70.513947	522.484314	371.146942	90.941505	503.044922	288.699982	-91.992966	92.447456	438.018524	26.852346	87.270714	291.901520	-99.316910	1432.708862	356.399628	217.725113	1404.212646	256.619263	80.169830	1394.183960	245.052902	101.013550	1693.506226	337.240295	-174.787048	1156.711792	447.107208	241.615143	1130.104736	222.797607	-184.516037	916.573059	340.370605	270.706787	873.182495	300.681671	48.157009	1005.057983	-403.055267	101.831871	906.565613	-407.145508	-50.535053
262.980499	-36.449268	911.955811	321.236847	121.369629	898.482422	240.670441	-70.433762	521.991943	370.449463	91.114136	502.946045	287.311279	-91.659523	91.670952	437.935059	26.835361	87.330772	290.042023	-99.233276	1432.385376	355.515442	217.599579	1404.130859	255.311264	80.361549	1393.938110	243.645462	101.090874	1693.314453	335.749603	-174.824738	1156.521973	446.340424	241.423218	1130.042603	222.179291	-184.796478	915.946045	340.217682	270.703888	872.843994	299.283325	48.312355	1004.789551	-402.979187	102.286179	906.459900	-407.154724	-49.994781
261.237030	-36.167912	911.646851	320.029877	121.473061	898.314941	240.081451	-70.178932	521.469299	369.727997	91.284416	502.867920	286.171387	-91.453903	90.816856	437.843353	26.797388	87.405746	288.128906	-99.233826	1432.123047	354.659485	217.436630	1404.005859	254.007050	80.519073	1393.782349	242.275986	101.118271	1693.148193	334.129303	-174.910751	1156.255859	445.605011	241.169724	1130.031128	221.438080	-184.985855	915.366882	339.965302	270.600159	872.625977	297.750732	48.419693	1004.560425	-402.813812	102.748314	906.363464	-407.115845	-49.436600
259.544312	-35.659344	911.252502	318.796234	121.661858	898.128540	239.575729	-69.994431	520.867065	369.008606	91.458405	502.808777	285.469727	-91.320930	90.117043	437.769623	26.787724	87.500305	286.218842	-99.294304	1431.772583	353.771057	217.253510	1403.879028	252.671097	80.597771	1393.558228	240.892334	101.123863	1692.965576	332.572815	-175.038208	1156.022949	444.817261	240.803207	1129.899048	220.650452	-185.157364	914.763672	339.651489	270.536102	872.359619	296.218018	48.654907	1004.281494	-402.650970	103.247047	906.291809	-407.093567	-48.874607
257.786774	-35.349720	910.860657	317.578308	121.675644	897.893311	239.330246	-69.887360	520.287354	368.041534	91.620819	502.667419	285.133301	-91.352776	89.380981	437.537506	26.734163	87.550995	284.236176	-99.397301	1431.435791	352.956390	217.002472	1403.655518	251.379837	80.669586	1393.363403	239.539993	101.077583	1692.764648	330.861603	-175.201416	1155.710693	444.035950	240.208588	1129.683105	219.763031	-185.341537	914.137634	339.359283	270.476471	872.073669	294.627502	48.743759	1003.979309	-402.442596	103.814606	906.254028	-407.039246	-48.355297
255.945099	-35.097244	910.502380	316.257996	121.741241	897.674316	239.030838	-69.766602	519.681885	367.159760	91.719460	502.578400	285.003937	-91.282936	88.657188	437.432343	26.738882	87.617676	282.286469	-99.562256	1431.109375	352.138916	216.646454	1403.446289	250.068817	80.638527	1393.207275	238.184067	100.945839	1692.555908	329.216003	-175.265656	1155.407349	443.288361	239.674149	1129.491089	218.757538	-185.480286	913.670166	339.022278	270.386871	871.756897	292.977386	48.825260	1003.699768	-402.187439	104.375214	906.181885	-406.935974	-47.811539
254.020462	-34.700169	910.104919	314.792633	121.848694	897.441284	238.993073	-69.893532	519.010925	366.481659	91.932396	502.472473	285.355438	-91.460960	88.061646	437.455688	26.737459	87.714447	280.319672	-99.761078	1430.805176	351.347290	216.276260	1403.222534	248.755417	80.592171	1393.013672	236.864487	100.775658	1692.365845	327.475983	-175.417160	1155.151367	442.597412	239.185715	1129.325317	217.670105	-185.603683	913.100586	338.567535	270.316772	871.437561	291.214966	48.989834	1003.393982	-401.983276	104.947159	906.114929	-406.891418	-47.231976
252.006500	-34.410130	909.734558	313.361542	121.899933	897.297729	238.858139	-69.772255	518.379395	365.587280	91.975548	502.404633	285.690094	-91.534538	87.443092	437.328369	26.707773	87.829155	278.359009	-100.027100	1430.418213	350.562714	215.797684	1403.017700	247.431595	80.490227	1392.853027	235.554626	100.517319	1692.141602	325.756287	-175.561096	1154.796387	441.880066	238.307480	1129.122803	216.497543	-185.590897	912.527893	338.307953	270.040100	871.074402	289.408417	49.032784	1003.149597	-401.811890	105.435204	906.060730	-406.839325	-46.718533
250.079529	-34.125950	909.319702	311.926239	121.849800	897.121704	238.831512	-69.688141	517.703613	364.866821	92.493477	502.410126	285.947357	-91.480270	86.789124	437.390045	26.670372	88.005913	276.370728	-100.316071	1430.116943	349.759491	215.340851	1402.827271	246.145004	80.366531	1392.674927	234.301544	100.206284	1691.944824	323.956482	-175.711349	1154.500488	441.165192	237.511734	1128.892822	215.210403	-185.633209	912.023621	337.975433	269.782928	870.783630	287.642090	49.022106	1002.866516	-401.572968	105.971451	906.031616	-406.764465	-46.128841
248.036331	-33.775444	908.947632	310.337769	122.065926	897.004822	238.786972	-69.905807	517.136719	363.651886	92.272148	502.342529	286.183594	-91.467468	86.154449	437.200928	26.604542	88.078873	274.341644	-100.623558	1429.792114	348.937012	214.826920	1402.593994	244.792740	80.172073	1392.506348	233.046844	99.796997	1691.770020	322.193207	-175.900833	1154.183105	440.453918	236.596893	1128.658325	213.867172	-185.542969	911.500427	337.654266	269.506195	870.497559	285.761627	49.154110	1002.634094	-401.315033	106.511238	906.013123	-406.657013	-45.638760
245.850433	-33.435131	908.712769	308.545380	122.034958	896.858643	238.893417	-69.764801	516.423340	362.643677	92.423553	502.291016	286.198212	-91.351540	85.442184	437.058777	26.559965	88.202873	272.361328	-101.016037	1429.502686	348.192200	214.217056	1402.359497	243.483963	79.947876	1392.351074	231.837585	99.351517	1691.585449	320.326813	-176.110321	1153.870361	439.750000	235.672928	1128.377563	212.375107	-185.472946	911.002258	337.031738	269.255829	870.375244	283.778046	49.245213	1002.446350	-401.140991	107.015076	905.998840	-406.612762	-45.095734
243.669464	-33.185863	908.249268	306.844849	122.327705	896.713806	239.078629	-69.850410	515.820740	361.572144	92.731865	502.269653	286.206696	-91.315521	84.711746	436.876862	26.523521	88.329117	270.311981	-101.432228	1429.193237	347.388367	213.631424	1402.047485	242.072098	79.783615	1392.226685	230.643509	98.814613	1691.422852	318.450989	-176.284256	1153.535767	439.024780	234.624100	1128.135986	210.770447	-185.313904	910.529114	336.899841	268.821136	869.897522	281.721558	49.338505	1002.158447	-400.921692	107.551453	905.956543	-406.537445	-44.579845
241.481018	-32.984154	907.810303	305.095978	122.490273	896.571960	239.226929	-69.886131	515.231323	360.643127	92.833145	502.228333	286.172119	-91.160034	84.014000	436.882843	26.528854	88.491211	268.241516	-101.880074	1428.850830	346.556396	213.010361	1401.808960	240.747787	79.475563	1392.012207	229.442657	98.223045	1691.281006	316.525452	-176.603882	1153.225220	438.356934	233.561661	1127.875488	209.108154	-185.177902	910.040527	336.509949	268.409943	869.581238	279.651093	49.355801	1001.882324	-400.687775	108.059029	905.898560	-406.468445	-44.079060
239.319214	-32.622189	907.439575	303.225586	122.843178	896.516052	239.348358	-70.130661	514.548401	359.452911	92.921448	502.248413	286.298004	-90.993477	83.421150	436.746094	26.470617	88.653473	266.187927	-102.362785	1428.559204	345.958527	212.183472	1401.473267	239.394699	79.195190	1391.909302	228.329575	97.546997	1691.130737	314.532410	-176.918289	1152.843872	437.720032	232.465118	1127.588135	207.289932	-184.951279	909.605713	336.136566	267.973816	869.281372	277.577972	49.524002	1001.681213	-400.471313	108.564049	905.868652	-406.400543	-43.595448
237.037537	-32.599430	907.087891	301.479034	122.646622	896.341064	239.549301	-70.472527	514.065063	357.990997	92.213821	502.091492	286.408936	-90.754768	82.869370	436.397217	26.387579	88.712257	264.045715	-102.665733	1428.235229	344.943115	211.797470	1401.313965	237.924255	79.030396	1391.775024	227.220947	96.839684	1691.003540	312.669128	-177.317993	1152.508789	436.913513	231.276291	1127.361450	205.341232	-184.748749	909.143066	335.472961	267.518433	869.171143	275.480255	49.343433	1001.427185	-400.204559	109.049171	905.855591	-406.311096	-43.128387
234.814621	-32.449486	906.663818	299.677826	122.598587	896.234619	239.636124	-70.603699	513.592773	356.750427	92.602837	502.120392	286.441162	-90.326096	82.346123	436.332214	26.337168	88.957207	262.022186	-103.189743	1427.903320	344.299194	210.942078	1401.013794	236.669434	78.538147	1391.567871	226.095413	96.088615	1690.901855	310.560638	-177.677277	1152.115723	436.220276	230.058319	1127.146851	203.359039	-184.491257	908.681396	335.048218	266.997803	868.910767	273.352051	49.228279	1001.176208	-399.985260	109.497787	905.866211	-406.207703	-42.646774
232.635986	-32.324554	906.354553	297.818878	122.404823	896.118286	239.698456	-70.830421	513.143005	355.251526	92.537849	501.988251	286.635681	-90.034157	81.929253	436.070282	26.307003	89.151917	260.095184	-103.918396	1427.634033	343.596710	210.000336	1400.841553	235.304214	78.108498	1391.625854	225.014694	95.269653	1690.818237	308.439789	-178.084610	1151.708496	435.686340	228.915070	1126.961792	201.236176	-184.175888	908.242432	334.822784	266.319824	868.467468	271.254272	49.099346	1000.972046	-399.754883	109.933441	905.856079	-406.136841	-42.160152
230.526733	-32.255718	906.098022	295.974518	122.327591	896.065735	239.684402	-71.066330	512.789429	353.823425	92.448120	501.941711	286.821136	-89.868843	81.590965	435.903809	26.237881	89.347473	258.188171	-104.746780	1427.375488	342.857178	209.028976	1400.697632	233.989853	77.503578	1391.587280	223.926575	94.410316	1690.760132	306.241486	-178.504639	1151.321533	434.924713	227.652557	1126.728760	199.019318	-183.853958	907.825562	334.479279	265.715515	868.187073	269.212708	48.985012	1000.825867	-399.532104	110.335823	905.818420	-406.058197	-41.723167
228.383713	-32.358418	905.856079	294.160248	122.192184	895.980835	239.494141	-71.258293	512.484680	353.877777	92.690933	502.016998	286.942078	-89.658554	81.324150	436.512268	26.373655	89.692421	256.206085	-105.520851	1427.107666	342.016388	208.024506	1400.503296	232.626266	76.888573	1391.559326	222.868820	93.539101	1690.722412	303.955444	-178.960861	1150.917358	434.063629	226.279907	1126.454224	196.641052	-183.513184	907.468933	333.990051	265.066132	867.952332	267.156616	48.786167	1000.670166	-399.314209	110.863289	905.796997	-405.987610	-41.251839
226.239700	-32.465202	905.683960	292.253662	122.053177	895.975464	239.295639	-71.572800	512.346741	352.960144	92.798088	502.068756	287.021912	-89.550903	81.108498	436.651886	26.453144	89.984108	254.260513	-106.312248	1426.944214	341.193512	207.057770	1400.401367	231.293625	76.296547	1391.540039	221.841431	92.607384	1690.743530	301.654083	-179.416000	1150.538208	433.468109	225.114212	1126.329224	194.217056	-183.148560	907.087097	333.416595	264.321472	867.759705	265.062225	48.577385	1000.588745	-399.111420	111.349747	905.775757	-406.036224	-40.691109
224.076187	-32.759308	905.595764	290.411255	121.704536	895.958191	239.074432	-71.875839	512.311218	351.479340	92.562485	502.073700	287.068207	-89.493141	80.917618	436.515350	26.414215	90.282402	252.313293	-107.046341	1426.673950	340.275146	206.115051	1400.335938	229.986847	75.603836	1391.485596	220.824661	91.628647	1690.807617	299.267731	-179.894073	1150.152466	432.560913	223.717316	1126.215942	191.676788	-182.734100	906.783386	332.851196	263.566650	867.600708	263.009216	48.221195	1000.540222	-398.893097	111.797218	905.783264	-405.964935	-40.250092
221.949921	-33.051586	905.561768	288.528839	121.361366	896.025940	238.777115	-72.367477	512.296692	349.820587	92.201149	502.126190	287.080780	-89.496353	80.752899	436.292816	26.319372	90.551140	250.503723	-107.979164	1426.548340	339.466431	205.015533	1400.354980	228.587540	74.927696	1391.693359	219.873886	90.628517	1690.920288	296.812592	-180.391006	1149.770752	431.736572	222.305603	1126.169678	189.035599	-182.335892	906.512024	332.245453	262.768036	867.537781	260.940369	47.858017	1000.562500	-398.549835	111.971909	905.776733	-405.597046	-40.234859
219.894836	-33.400944	905.539368	286.713226	120.812691	896.064392	238.316940	-72.963005	512.253845	348.181244	91.840569	502.173767	287.128815	-89.573120	80.664497	436.084930	26.272070	90.820900	248.636032	-108.799820	1426.399658	338.448792	204.053375	1400.397827	227.270004	74.109703	1391.661987	218.924866	89.598030	1691.063232	294.357269	-180.897842	1149.436279	430.793121	220.840942	1126.203247	186.255203	-181.877060	906.294495	331.683868	261.900238	867.503174	258.967010	47.382240	1000.573730	-398.307220	112.345078	905.756287	-405.499847	-39.737282
217.789810	-33.727516	905.573242	284.848846	120.358162	896.170044	237.733566	-73.519997	512.299622	346.512878	91.472054	502.262238	287.185577	-89.756691	80.601715	435.828400	26.199841	91.157982	246.793869	-109.715630	1426.311523	337.488434	202.981903	1400.448730	225.897476	73.319412	1391.734375	218.008942	88.534195	1691.239746	291.867371	-181.321213	1149.070313	429.917480	219.372971	1126.266479	183.434341	-181.376556	906.076294	331.066284	260.993866	867.531250	256.969971	46.944946	1000.645874	-398.130035	112.807411	905.721191	-405.440308	-39.256477
215.796432	-34.178463	905.664246	283.110535	119.725700	896.266357	237.094467	-74.163841	512.379150	344.857788	91.168297	502.265228	287.153076	-89.897507	80.590912	435.643066	26.179731	91.510941	244.966797	-110.590912	1426.225708	336.490082	201.885788	1400.539673	224.408493	72.697540	1391.999512	217.102844	87.475670	1691.432129	289.343353	-181.856216	1148.780151	428.966187	217.872849	1126.336548	180.504486	-180.889023	905.939575	330.558777	260.057709	867.543396	255.071045	46.409271	1000.741211	-397.949127	113.340424	905.691956	-405.410095	-38.672863
213.810898	-34.607712	905.749023	281.356201	119.334175	896.416321	236.367508	-74.831512	512.395447	342.983551	90.794991	502.347015	287.022980	-90.044197	80.575676	435.421387	26.175987	91.899086	243.130096	-111.590218	1426.141846	335.477417	200.746109	1400.629150	223.055389	71.845848	1392.107544	216.191132	86.415634	1691.614868	286.603668	-182.333664	1148.469360	427.986877	216.337692	1126.436035	177.497772	-180.293762	905.906494	330.046570	259.121765	867.532959	253.179993	45.956730	1000.861267	-397.789429	113.897385	905.653320	-405.345398	-38.115536
211.800735	-35.117855	905.827637	279.672699	118.755791	896.542969	235.633255	-75.512825	512.457275	341.157227	90.485832	502.474304	286.960632	-90.304031	80.606728	435.158813	26.153973	92.387054	241.314148	-112.531319	1426.125854	334.398254	199.665085	1400.758789	221.653000	70.959831	1392.236938	215.270676	85.324158	1691.830200	284.022522	-182.890427	1148.222900	426.957733	214.783585	1126.576294	174.454254	-179.719696	905.884277	329.487152	257.991577	867.659668	251.323395	45.375450	1000.965759	-397.631775	114.357727	905.623474	-405.260620	-37.650387
209.973740	-35.527607	905.882507	278.044891	118.149681	896.750183	234.867386	-76.187576	512.452271	339.331451	90.174156	502.593475	286.928497	-90.547928	80.628822	434.967926	26.079367	92.931389	239.426437	-113.490967	1426.081177	333.241211	198.540771	1400.931519	220.249802	70.097923	1392.381226	214.331329	84.226280	1692.041016	281.400269	-183.387146	1148.019531	425.967194	213.240601	1126.782959	171.346527	-179.112030	905.867188	328.832397	256.851410	867.786377	249.552734	44.785389	1001.102112	-397.478455	114.832413	905.581055	-405.208466	-37.249920
207.685608	-35.940380	905.999329	276.430695	117.635796	897.188843	233.880981	-76.697884	512.407898	337.548859	89.730095	502.748474	286.793182	-90.597908	80.688110	434.689117	25.965561	93.464775	237.598633	-114.572731	1426.094849	332.100311	197.266678	1401.144775	218.900955	68.957573	1392.437378	213.376175	83.123779	1692.281250	278.832245	-184.004684	1147.814697	424.654297	211.484894	1126.951660	168.267654	-178.390198	905.787720	328.101135	255.676926	867.946228	247.622299	44.082027	1001.386719	-397.320923	115.269447	905.565308	-405.100769	-36.830502
205.697647	-36.534798	906.190735	274.762817	116.993958	897.444214	233.185379	-77.323082	512.283386	335.621674	89.309639	502.972656	286.732452	-90.664436	80.700508	434.423401	25.923912	94.004822	235.843170	-115.561501	1426.139893	331.037628	196.051376	1401.361938	217.463074	68.102280	1392.778198	212.415344	82.035469	1692.525879	276.187195	-184.697723	1147.621704	423.837006	210.051620	1127.288330	165.041428	-177.664429	905.906677	327.339447	254.505676	868.137817	245.847687	43.387703	1001.609619	-397.149445	115.680702	905.557434	-405.019592	-36.387691
203.782227	-37.124966	906.291016	273.191101	116.170319	897.634033	232.587372	-77.919647	512.223999	333.694946	88.932327	503.099426	286.710388	-90.687973	80.706696	434.186737	25.911137	94.656105	234.027985	-116.588005	1426.191650	329.950226	194.832596	1401.609131	216.124786	67.166374	1392.969849	211.398346	80.944962	1692.763550	273.511414	-185.375977	1147.400024	422.678925	208.479660	1127.504639	161.780334	-176.896759	906.001404	326.537048	253.370712	868.299988	244.117172	42.608902	1001.756165	-397.015259	116.093529	905.537292	-404.952454	-35.964890
202.217850	-37.542561	906.084045	271.880310	115.655869	897.824280	232.057648	-78.416298	512.044006	331.948425	88.610565	503.233063	286.641022	-90.621185	80.691025	434.084930	25.927116	95.374397	232.319656	-117.661438	1426.287354	328.898804	193.565628	1401.783325	214.760849	66.129143	1393.128296	210.386993	79.870384	1692.960327	270.789764	-186.098816	1147.183228	421.572113	206.926468	1127.729004	158.494965	-176.012985	906.171692	325.622803	252.170609	868.428467	242.560196	41.931793	1001.760803	-396.834717	116.516670	905.507019	-404.877136	-35.527210
200.445877	-38.175690	906.047241	270.477692	114.939003	898.001221	231.552536	-78.994583	511.917175	329.909821	88.245338	503.343414	286.627808	-90.611626	80.712112	433.761841	25.906271	96.015404	230.564499	-118.778252	1426.371582	327.910126	192.260788	1402.010742	213.427307	65.074371	1393.334473	209.338257	78.828827	1693.146729	268.093201	-186.891251	1146.997925	420.437744	205.383270	1127.891357	155.195892	-175.251358	906.315430	324.733521	250.965454	868.585510	240.936172	41.122803	1001.836609	-396.698364	116.960785	905.455627	-404.811493	-35.091682
198.726486	-38.745373	905.984985	269.110229	114.147614	898.221191	231.198334	-79.539185	511.817535	327.706421	87.917068	503.457886	286.647339	-90.600723	80.698730	433.455994	25.890940	96.677895	228.783997	-119.937164	1426.436768	326.908234	190.876953	1402.199585	212.096481	64.010803	1393.498413	208.272766	77.776527	1693.317749	265.393951	-187.740738	1146.827271	419.180237	203.852753	1128.033569	151.859802	-174.290512	906.476746	323.477966	249.865753	868.969666	239.333496	40.277061	1001.923157	-396.532471	117.336578	905.424622	-404.717255	-34.648647
197.061310	-39.421680	905.946167	267.815857	113.410736	898.486084	230.766998	-79.861252	511.732117	325.099487	87.432495	503.558746	286.572906	-90.383888	80.643005	432.942871	25.894850	97.452927	226.986542	-121.140205	1426.492188	325.917755	189.396469	1402.368164	210.780869	62.852211	1393.684448	207.170685	76.729042	1693.485107	262.682343	-188.591309	1146.706055	418.075592	202.336197	1128.203125	148.595184	-173.199615	906.648254	322.763550	248.620941	868.937866	237.796799	39.386738	1002.043823	-396.363373	117.716957	905.399902	-404.620728	-34.270348
195.380646	-40.148884	905.916077	266.619659	112.432983	898.776672	230.583084	-80.435875	511.638824	323.057892	87.114227	503.719666	286.584930	-90.359116	80.566803	432.736816	25.953709	98.327438	225.140121	-122.505936	1426.596680	324.977905	187.766083	1402.572632	209.440781	61.583866	1393.838013	206.055969	75.703117	1693.659790	259.877686	-189.488174	1146.546631	416.988098	200.791031	1128.351318	145.260162	-172.284775	906.852478	321.676331	247.382919	869.117920	236.286575	38.345272	1002.182251	-396.254669	118.030235	905.395569	-404.554932	-33.921730
193.802475	-40.884773	905.889832	265.392731	111.538727	899.061218	230.267548	-80.877907	511.478821	320.324188	86.750191	503.852478	286.511871	-90.270668	80.474411	432.164124	25.950071	99.133003	223.305710	-123.774521	1426.654541	324.027191	186.219513	1402.715454	208.084473	60.370480	1394.066528	204.916718	74.678352	1693.823853	257.117493	-190.455276	1146.435547	415.804779	199.161621	1128.505005	141.921143	-171.214142	907.119812	320.494476	246.223083	869.339722	234.821030	37.346638	1002.318604	-396.104248	118.396973	905.409241	-404.487610	-33.549431
191.989929	-41.777023	905.994385	264.118378	110.629593	899.389221	230.258957	-81.655731	511.487030	318.074036	86.654266	504.040161	286.520630	-90.310089	80.368301	431.964111	26.092304	100.099106	221.471405	-125.034332	1426.839233	323.125702	184.602936	1402.847046	206.744934	59.212009	1394.244629	203.739319	73.669846	1693.975342	254.267548	-191.522385	1146.315308	414.681335	197.499619	1128.651123	138.630280	-170.231644	907.391418	319.387817	245.085159	869.601990	233.280624	36.280010	1002.537903	-395.984497	118.795296	905.397461	-404.454681	-33.175518
190.802795	-42.288231	905.790588	263.159882	109.934265	899.674316	230.272552	-82.495834	511.435333	315.618927	86.652969	504.164459	286.529785	-90.344986	80.284416	431.652069	26.333931	101.184715	219.553665	-126.307114	1426.995728	322.236053	182.992401	1402.954102	205.431519	58.027149	1394.375122	202.530243	72.640335	1694.100830	251.406433	-192.467667	1146.202393	413.494415	195.809891	1128.725220	135.298843	-169.214920	907.704346	317.845703	243.985916	870.121582	232.057510	35.422405	1002.590698	-395.878571	119.274712	905.398804	-404.437256	-32.751610
189.191254	-43.107422	905.896606	262.081970	108.975822	900.029846	229.955688	-83.141029	511.342438	312.882690	86.721848	504.295624	286.396118	-90.300270	80.164406	431.243469	26.550163	102.067001	217.638718	-127.542603	1427.176270	321.369202	181.335587	1403.074951	204.113419	56.857395	1394.554932	201.271149	71.641159	1694.235596	248.515549	-193.606064	1146.109253	412.446686	194.081726	1128.839478	132.020935	-168.200531	908.030273	316.828918	242.819443	870.157227	230.702011	34.358685	1002.824707	-395.778107	119.653496	905.389160	-404.421478	-32.380375
188.003357	-43.819992	905.882813	261.163574	108.046341	900.383423	230.088379	-84.122864	511.333496	309.836700	86.638733	504.395294	286.448547	-90.481659	80.079056	430.773956	26.836048	103.145851	215.674576	-128.851456	1427.363281	320.540436	179.689941	1403.238525	202.792938	55.649807	1394.725952	199.982056	70.618881	1694.374512	245.604294	-194.705276	1146.082153	411.397827	192.288086	1128.919067	128.737183	-167.214493	908.388550	315.542786	241.639465	870.442322	229.566940	33.328873	1003.001465	-395.707764	120.059357	905.379211	-404.426819	-32.020134
186.821579	-44.532570	905.884155	260.282410	107.101509	900.771545	229.960526	-84.877312	511.246246	307.569031	86.884377	504.638672	286.392700	-90.530975	80.020569	430.722778	27.221827	104.419960	213.674255	-130.083694	1427.600586	319.754059	178.006531	1403.407715	201.488586	54.436184	1394.917358	198.674744	69.615883	1694.507202	242.759460	-195.802246	1146.094604	410.226746	190.398636	1128.978271	125.478798	-165.738327	908.918396	313.927155	240.553192	871.058716	228.462158	32.273148	1003.202332	-395.629181	120.382767	905.391174	-404.409119	-31.641510
185.561569	-45.407265	905.950012	259.430573	106.198303	901.156616	229.923828	-85.705017	511.218994	304.252808	86.879593	504.738617	286.338593	-90.574242	79.945526	430.190338	27.491240	105.572327	211.620987	-131.314377	1427.817993	319.038422	176.302933	1403.633667	200.220291	53.230503	1395.122314	197.364105	68.539925	1694.613403	239.837616	-196.807236	1146.084961	409.316467	188.501495	1129.162598	122.245789	-164.640305	909.396057	312.834991	239.265320	871.268433	227.361267	31.182878	1003.431824	-395.559662	120.690216	905.396301	-404.395142	-31.307032
184.630112	-46.169781	905.941284	258.727386	105.237015	901.531006	229.896088	-86.586807	511.219482	301.407928	87.024155	504.915192	286.293793	-90.653969	79.867554	429.945129	27.899899	106.868782	209.565277	-132.566025	1427.994629	318.307556	174.599747	1403.885010	198.922806	52.013054	1395.278931	196.029694	67.437958	1694.752563	236.904938	-197.958710	1146.193726	408.314209	186.491409	1129.334839	119.175560	-163.817200	909.793762	311.435394	237.976410	871.665344	226.453354	30.106457	1003.620422	-395.522186	120.997017	905.401428	-404.406372	-30.967445
183.730225	-47.038898	905.984558	258.079651	104.178474	901.864624	229.902206	-87.348106	511.225464	297.746704	87.130852	504.929626	286.286591	-90.752075	79.834541	429.315643	28.209444	108.019012	207.402008	-133.825180	1428.256836	317.612305	172.805695	1404.117432	197.659851	50.827690	1395.438354	194.664246	66.333931	1694.883789	233.947464	-198.977844	1146.316406	407.410461	184.541611	1129.501465	115.961388	-162.650894	910.372192	310.131531	236.729782	872.138550	225.608948	28.978413	1003.813049	-395.469696	121.346947	905.407715	-404.422974	-30.637810
182.841187	-48.034206	906.026123	257.493195	103.070137	902.168701	229.760330	-88.082443	511.230194	294.361481	87.330154	504.979675	286.359039	-90.899284	79.805450	428.752136	28.609442	109.424210	205.221802	-134.979004	1428.468994	316.923248	171.075424	1404.351196	196.354034	49.704060	1395.605347	193.299362	65.218483	1695.015381	231.074265	-200.067307	1146.483643	406.487701	182.443207	1129.680786	112.972946	-161.490585	910.908752	308.788696	235.479919	872.654419	224.789124	27.784616	1003.990173	-395.433533	121.702957	905.398315	-404.456696	-30.305513
182.092728	-48.960178	906.004089	257.062988	101.973534	902.464661	229.543411	-88.764519	511.205109	290.685944	87.463814	504.992035	286.323303	-90.957619	79.741638	428.011902	28.933825	110.821358	202.999374	-136.037659	1428.710327	316.255249	169.401962	1404.617920	195.054047	48.568054	1395.692505	191.920303	64.069946	1695.132813	228.152618	-201.155441	1146.672485	405.501038	180.378525	1129.857422	109.985001	-160.451004	911.392944	307.097839	234.234085	873.429138	224.106018	26.600113	1004.131775	-395.247681	122.133438	905.315918	-404.490845	-29.983074
181.383636	-49.890583	905.957825	256.579742	100.811150	902.699524	229.246445	-89.481064	511.100494	286.844055	87.651718	505.115997	286.274933	-91.020859	79.704826	427.279633	29.339523	112.312012	200.647842	-137.080490	1428.834473	315.448273	167.747665	1404.906250	193.853134	47.330315	1395.617065	190.511597	62.874107	1695.235596	225.245453	-202.276749	1146.847412	404.637329	178.156921	1130.164429	107.147018	-159.255386	911.888916	305.778778	232.873352	874.095642	223.420639	25.405313	1004.230103	-395.283173	122.281609	905.305176	-404.548859	-29.688974
180.505600	-50.988255	905.972717	256.160980	99.657257	902.976257	228.906784	-90.164497	511.020477	282.796814	87.813065	505.305084	286.239594	-91.126732	79.650085	426.450165	29.743387	113.829124	198.324280	-138.068085	1428.979858	314.734711	166.062866	1405.168701	192.474823	46.326012	1395.846191	189.083099	61.633759	1695.305786	222.259399	-203.451614	1146.938232	403.899078	176.019653	1130.457886	104.312096	-157.981613	912.403870	304.696960	231.435532	874.515076	222.730560	24.113331	1004.377502	-395.374634	122.390076	905.335449	-404.615997	-29.466478
179.558990	-52.068111	905.964661	255.752625	98.380486	903.171814	228.536362	-90.926979	510.942535	278.892181	88.076660	505.545929	286.208649	-91.249184	79.554039	425.624329	30.146633	115.593636	196.134644	-139.148560	1429.090210	313.925507	164.417206	1405.463745	191.181625	45.206642	1395.874756	187.620239	60.363541	1695.345459	219.186768	-204.368454	1146.995361	402.980591	173.709747	1130.717285	100.808899	-158.002930	912.955933	303.102692	230.200180	875.372986	222.074036	22.773109	1004.469849	-395.487122	122.575607	905.365295	-404.742188	-29.232611
178.835892	-53.102215	905.906372	255.552063	97.115463	903.365845	228.141495	-91.661598	510.788544	274.638123	88.415169	505.748260	286.206940	-91.398346	79.485107	424.598114	30.567087	117.276451	193.938828	-140.210785	1429.234497	313.144867	162.790192	1405.745972	189.865402	44.063618	1395.865723	186.118347	59.072781	1695.346436	216.293121	-205.413467	1146.954956	402.276642	171.479584	1131.073242	98.020195	-156.962906	913.375122	302.053497	228.736969	875.890320	221.574966	21.458832	1004.538574	-395.552643	122.804504	905.362366	-404.867035	-28.954084
178.917236	-54.069691	905.555481	255.644058	96.025208	903.520691	227.772034	-92.620010	510.507965	270.261536	88.971420	505.895416	286.237823	-91.573044	79.425774	423.508911	30.951862	119.138115	191.798965	-141.269775	1429.297241	312.369385	161.205109	1405.989868	188.597610	42.951221	1395.812622	184.560913	57.762817	1695.287109	213.413818	-206.590225	1146.994873	401.499878	169.205856	1131.334351	95.345726	-155.934143	913.703430	300.540894	227.377319	876.803467	221.538864	20.155413	1004.443970	-395.647278	123.030762	905.351685	-405.018524	-28.712856
178.608597	-55.007534	905.289001	255.723099	94.899048	903.601624	227.319992	-93.467422	510.335144	266.178558	89.870445	506.001709	286.215820	-91.700119	79.347488	422.480835	31.423954	121.194984	189.617874	-142.276459	1429.307739	311.486481	159.571579	1406.264771	187.337402	41.871571	1395.731812	182.934341	56.459579	1695.182129	210.582443	-207.593811	1146.928711	400.806641	166.961456	1131.640991	92.602234	-154.745636	914.041016	299.306427	225.978485	877.515686	221.372955	18.906109	1004.351379	-395.703247	123.244423	905.350952	-405.183502	-28.461813
178.137878	-55.970562	905.063416	255.774979	93.666275	903.714600	226.893433	-94.274147	510.111694	262.010864	90.751663	506.113770	286.206360	-91.827095	79.279533	421.423218	32.010857	123.250084	187.431900	-143.282959	1429.223999	310.676575	158.040176	1406.463867	186.125427	40.781242	1395.624512	181.247604	55.119614	1695.017090	207.696991	-208.712555	1146.831177	400.122742	164.795624	1131.927612	90.047684	-153.854630	914.245544	298.144318	224.585388	878.160522	221.186966	17.553371	1004.291077	-395.783447	123.400414	905.336060	-405.333618	-28.266127
177.801453	-56.712215	904.831238	255.941559	92.482376	903.808105	226.337677	-95.031151	509.733246	257.752075	91.659531	506.278656	286.142761	-91.909782	79.202904	420.206085	32.535713	125.475067	185.460693	-144.379379	1429.185547	309.877319	156.518372	1406.710083	184.945053	39.684566	1395.472778	179.526947	53.735619	1694.789551	204.867188	-209.785706	1146.620850	399.527161	162.595840	1132.273926	87.478432	-152.873123	914.441406	297.265289	223.040421	878.640625	221.066528	16.373043	1004.220215	-395.886597	123.528236	905.333191	-405.496979	-28.116119
176.970871	-57.545860	904.790039	255.932892	91.327438	903.962830	225.812851	-95.732544	509.489075	253.124954	92.600037	506.565887	286.056244	-91.919174	79.096268	418.776093	33.022877	127.795372	183.327805	-145.374390	1429.021362	309.056580	154.984100	1406.981934	183.773636	38.565434	1395.350098	177.739548	52.334118	1694.530884	202.121658	-210.903610	1146.382813	398.890320	160.543747	1132.578857	85.265488	-151.432053	914.421997	295.990906	221.676880	879.582581	220.744492	15.169040	1004.269409	-396.020142	123.715775	905.330078	-405.709137	-27.977816
176.277771	-58.342846	904.690735	256.074188	90.093849	904.065552	225.418427	-96.548370	509.336365	248.527390	93.589813	506.841827	286.009460	-92.020187	79.020241	417.387268	33.661251	130.367905	181.375626	-146.399460	1428.820068	308.384857	153.473495	1407.220703	182.706955	37.453979	1395.225952	175.927063	50.928585	1694.235229	199.309723	-211.854263	1146.049194	398.351166	158.452744	1132.941650	82.590797	-150.960007	914.573914	294.995178	220.231537	880.230530	220.554504	13.942391	1004.263550	-396.169586	123.846611	905.321899	-405.915955	-27.855654
175.998718	-58.749695	904.437012	256.405609	88.944130	904.163818	224.930756	-97.304893	509.027649	243.766068	94.734200	507.218628	285.965424	-92.153580	78.983116	415.770569	34.292038	132.884720	179.486588	-147.450424	1428.564819	307.662079	151.893967	1407.493652	181.630524	36.325981	1395.060791	174.099350	49.551575	1693.913086	196.594040	-212.766922	1145.657959	397.803528	156.487152	1133.275269	80.148415	-150.204971	914.529785	294.121613	218.832169	880.868164	220.556427	12.911438	1004.181641	-396.333710	123.989655	905.308044	-406.180817	-27.707262
175.574600	-59.650650	904.242310	256.820068	87.859657	904.281372	224.532669	-97.993942	508.731934	238.960983	95.969933	507.648407	285.916565	-92.173851	78.940269	413.957062	34.825836	135.512253	177.633286	-148.498413	1428.276855	307.034607	150.380295	1407.769043	180.608246	35.252548	1394.918213	172.371948	48.374493	1693.536865	193.894073	-213.756165	1145.235718	397.245514	154.525543	1133.652466	77.838913	-149.355225	914.450317	293.254425	217.419098	881.516357	220.571213	11.669044	1004.136475	-396.527649	124.156952	905.309570	-406.446381	-27.539660
176.268326	-60.406429	903.574341	257.756256	86.980583	904.311584	224.422531	-98.876038	508.527039	234.332321	97.178604	508.097626	285.943970	-92.329536	78.901764	412.107269	35.548206	138.255096	175.885773	-149.580414	1427.964355	306.402527	148.806931	1408.040527	179.614044	34.140396	1394.728516	170.629822	46.971931	1693.212402	191.351486	-214.809097	1144.830933	396.735016	152.636780	1134.006226	76.116577	-147.715851	914.259521	292.569885	216.085709	882.167297	221.184067	10.480985	1003.816528	-396.698425	124.273216	905.309631	-406.704865	-27.421053
176.111099	-61.083973	903.369446	258.355316	85.943916	904.389038	224.019379	-99.511314	508.335358	229.491562	98.368660	508.676880	285.917267	-92.422218	78.879265	410.046906	36.158184	141.105713	174.128372	-150.636215	1427.580322	305.785461	147.298599	1408.267334	178.652161	33.104073	1394.540405	168.969315	45.546970	1692.902466	188.770996	-215.403748	1144.254517	396.285278	150.848053	1134.369507	73.423943	-147.915787	914.028748	291.889038	214.756516	882.752502	221.401871	9.405561	1003.746521	-396.885010	124.335945	905.292358	-406.971832	-27.355080
176.040802	-61.682659	903.114441	258.944885	84.986366	904.485535	223.636215	-100.160912	508.035095	224.378494	99.382019	509.333496	285.853119	-92.499603	78.809105	407.523590	36.616585	143.695755	172.455536	-151.690536	1427.151245	305.209839	145.785919	1408.533813	177.667389	32.002514	1394.317383	167.281372	43.984329	1692.676392	186.250046	-216.294342	1143.642212	395.907593	149.065323	1134.765747	71.188179	-147.146698	913.751099	291.291199	213.451950	883.344604	221.633072	8.378088	1003.660583	-397.084167	124.405098	905.283325	-407.237701	-27.329208
175.887100	-62.119968	902.867920	259.459869	84.342361	904.605835	223.221283	-100.746445	507.766144	219.918182	100.562111	510.103638	285.754333	-92.507118	78.737785	405.289093	37.096638	146.557327	170.803925	-152.752090	1426.690796	304.686127	144.287781	1408.765137	176.755020	30.966906	1394.102173	165.752792	42.537792	1692.425781	183.977783	-217.183533	1143.064575	395.478271	147.289871	1135.123535	69.642845	-146.009552	913.362915	290.852386	212.232468	883.958740	221.822678	7.558822	1003.587585	-397.304443	124.439156	905.265137	-407.509186	-27.266642
175.854889	-62.569611	902.625977	259.980042	83.640137	904.717346	222.838333	-101.401527	507.573822	214.984329	101.525337	511.084930	285.734497	-92.645485	78.729286	402.632782	37.283913	149.148346	169.192108	-153.776230	1426.181152	304.163849	142.787308	1409.036255	175.855865	29.961599	1393.875000	164.366302	41.286388	1692.123535	181.656128	-217.729553	1142.400024	395.150757	145.625900	1135.520142	67.296700	-146.003052	913.110535	290.470062	211.037674	884.517334	222.044861	6.732355	1003.514038	-397.486816	124.485466	905.248352	-407.781036	-27.197227
175.812851	-63.299831	902.296143	260.718933	82.904106	904.805420	222.544357	-102.113701	507.397919	210.808060	102.546776	512.038757	285.773895	-92.866898	78.677773	400.212921	37.291801	151.649475	167.562912	-154.743103	1425.747070	303.644379	141.345520	1409.285645	175.030762	28.992159	1393.653687	162.997421	39.830540	1691.963867	179.570587	-218.364105	1141.780762	394.810272	143.936279	1135.928101	65.523117	-145.681503	912.696594	290.166962	209.855194	885.056396	222.294449	5.749088	1003.387390	-397.696533	124.518997	905.219666	-408.059326	-27.137043
175.652664	-63.667076	902.127441	261.137726	82.358971	904.960266	222.100388	-102.624298	507.215759	207.002029	103.493805	512.969421	285.724548	-92.972397	78.675507	397.872955	37.035999	153.998154	165.975174	-155.657181	1425.312866	303.200378	139.976822	1409.536011	174.212036	28.041393	1393.462524	161.689331	38.419315	1691.755371	177.465134	-219.030289	1141.182251	394.520050	142.377747	1136.291382	63.910217	-145.570511	912.188232	289.853912	208.776093	885.627380	222.404144	5.062473	1003.371582	-397.935760	124.580696	905.186462	-408.356689	-27.079496
175.513504	-64.051414	901.926514	261.592194	81.762268	905.035828	221.731674	-103.141510	507.049591	203.802948	104.246223	513.957336	285.701752	-93.089752	78.677055	395.675385	36.403740	156.126251	164.457245	-156.582123	1424.946777	302.779144	138.625122	1409.790161	173.466125	27.150549	1393.283325	160.480637	36.908035	1691.643677	175.580170	-219.603577	1140.627075	394.294952	140.806259	1136.693848	62.372234	-145.220154	911.685425	289.781616	207.660233	886.073425	222.547699	4.368572	1003.300537	-398.221436	124.618431	905.162781	-408.661896	-27.041319
175.470062	-64.420197	901.747986	262.077759	81.024887	905.122681	221.483688	-103.669128	506.919128	201.158310	105.015625	514.813354	285.686584	-93.218193	78.656799	393.446747	35.482594	157.924622	162.984314	-157.439972	1424.511475	302.398285	137.290634	1410.078857	172.758087	26.284458	1393.150024	159.399658	35.456554	1691.496094	173.799576	-220.050034	1140.085693	394.053802	139.236801	1137.072021	60.849346	-144.888962	911.244202	289.705292	206.548035	886.515259	222.683517	3.658330	1003.250916	-398.469513	124.701393	905.139832	-408.938782	-26.970224
175.460449	-64.742874	901.593018	262.497955	80.443581	905.301270	221.332260	-104.175011	506.755829	199.144119	105.608818	515.598816	285.677094	-93.318367	78.631531	391.161194	34.199234	159.229355	161.625961	-158.261414	1424.158569	302.118591	135.981552	1410.354614	172.108505	25.426113	1393.063721	158.346893	33.952236	1691.494385	171.979172	-220.713623	1139.568970	393.903595	137.752213	1137.445190	59.561581	-144.752991	910.776611	289.744568	205.479706	886.954346	222.756042	3.036825	1003.259766	-398.733307	124.738960	905.106140	-409.215820	-26.977091
175.374756	-65.018448	901.513855	262.801392	79.989677	905.540405	221.230621	-104.629417	506.674622	197.810715	106.069763	516.403442	285.685822	-93.433167	78.600525	388.772064	32.905987	160.123581	160.331421	-159.065689	1423.842407	301.831207	134.788010	1410.684570	171.518280	24.643990	1393.004272	157.395966	32.499886	1691.458618	170.320160	-221.161636	1139.081055	393.759521	136.242249	1137.810425	58.209457	-144.643982	910.322754	290.210632	204.306076	887.220703	222.714035	2.527939	1003.338318	-398.990906	124.782326	905.086975	-409.465759	-26.993208
175.260666	-65.307381	901.485168	263.095367	79.323532	905.776733	221.184708	-104.960571	506.601196	197.025345	106.393051	517.096375	285.657074	-93.553680	78.580925	386.019806	31.482504	160.332809	159.140091	-159.828583	1423.553833	301.573059	133.644714	1410.972900	170.956116	23.827328	1393.035278	156.505447	31.052151	1691.543823	168.869354	-221.597137	1138.726074	393.688232	134.882919	1138.220581	57.408333	-144.155899	909.834656	290.470490	203.233490	887.566589	222.662094	1.930592	1003.441162	-399.245575	124.823540	905.048767	-409.732086	-26.957058
175.180267	-65.552147	901.490479	263.310760	78.851768	906.074646	221.218674	-105.271111	506.567932	196.894745	106.477646	517.707764	285.658173	-93.612831	78.547867	383.066071	30.010386	159.820786	157.986755	-160.603989	1423.325806	301.389648	132.473206	1411.320801	170.446213	23.082317	1393.148682	155.671371	29.585859	1691.759277	167.392960	-221.836609	1138.385498	393.605835	133.496811	1138.586182	55.954502	-144.395813	909.612976	290.776611	202.242477	887.869629	222.546341	1.466774	1003.593567	-399.478638	124.818298	905.021118	-409.946899	-26.940346
175.100098	-65.769081	901.554565	263.510376	78.368073	906.457336	221.379639	-105.570755	506.551788	197.239731	106.361511	518.353271	285.672180	-93.675293	78.549225	380.008698	28.711967	158.826233	156.989761	-161.369873	1423.246948	301.220795	131.390396	1411.718384	169.905838	22.363876	1393.316650	154.926895	28.157673	1692.007813	165.905655	-222.290695	1138.093262	393.538605	132.180893	1139.007446	54.927235	-144.556320	909.344238	291.184479	201.298538	888.059753	222.398148	1.007302	1003.817932	-399.762451	124.792686	904.964966	-410.195740	-26.967506
175.000595	-66.047638	901.650757	263.660431	77.687759	906.822876	221.573929	-105.725441	506.580505	197.863953	105.901131	518.800781	285.628143	-93.723747	78.518997	376.691315	27.574720	157.254837	156.027039	-162.119537	1423.206787	301.063049	130.349777	1412.131592	169.422333	21.691359	1393.564697	154.256149	26.793171	1692.260742	164.632233	-222.650894	1138.032349	393.414581	130.899673	1139.447388	54.024944	-144.843201	909.005920	291.515015	200.419342	888.364746	222.210587	0.451851	1004.051086	-400.009552	124.698128	904.936768	-410.427765	-27.027885
174.930389	-66.213058	901.776062	263.735413	77.254990	907.224670	221.761566	-105.856606	506.610596	198.812210	105.349991	519.191711	285.588867	-93.667023	78.505150	373.298523	26.718435	155.257645	155.119980	-162.836884	1423.208862	300.883667	129.383163	1412.557373	168.905090	20.984823	1393.875122	153.647964	25.397652	1692.667114	163.493027	-222.960449	1137.970581	393.366913	129.625198	1139.929443	53.597172	-144.683670	908.697815	292.002655	199.611145	888.643250	222.007538	0.074632	1004.316101	-400.241180	124.658890	904.926453	-410.626465	-27.076147
174.863113	-66.358322	901.926819	263.905365	76.902931	907.691956	222.051529	-105.981926	506.652344	200.015457	104.595886	519.549561	285.592560	-93.710953	78.502373	369.828796	26.191557	152.800293	154.287094	-163.554321	1423.268066	300.699341	128.524124	1413.036987	168.390518	20.336210	1394.215698	153.127258	24.091255	1693.019043	162.335541	-223.190598	1137.967285	393.269012	128.372482	1140.433472	52.543896	-145.546768	908.605347	292.735718	198.782562	889.070618	221.843964	-0.273315	1004.625183	-400.448761	124.633270	904.968018	-410.849335	-27.119755
174.764542	-66.464005	902.083984	264.037994	76.471085	908.142334	222.281113	-106.076683	506.685913	201.401901	103.614151	519.754578	285.777527	-93.476349	78.004730	366.379364	25.992731	150.005798	153.459732	-164.222641	1423.344604	300.466949	127.651993	1413.466797	167.886765	19.681089	1394.564453	152.714066	22.765091	1693.414307	161.399460	-223.369644	1138.005981	393.201965	127.129654	1140.936279	51.847206	-146.055008	908.464722	293.565582	198.013504	889.329590	221.650345	-0.631897	1004.928894	-400.625854	124.628510	905.028992	-411.028015	-27.190145
174.626068	-66.450760	902.232239	264.060791	76.331902	908.599854	222.440125	-106.115425	506.728821	203.073181	102.533173	519.852844	285.573090	-93.749924	78.432541	363.068481	26.138201	146.994919	152.641388	-164.864624	1423.477051	300.190186	126.774719	1413.899292	167.380936	19.015774	1394.906128	152.312012	21.419241	1693.864502	160.589081	-223.704391	1138.121094	393.140045	125.969627	1141.491577	51.687325	-146.039520	908.272034	294.413605	197.331512	889.671204	221.407227	-0.803492	1005.229614	-400.775360	124.694290	905.103271	-411.216095	-27.229984
174.552429	-66.430725	902.353333	264.092316	76.203812	909.001831	222.565018	-106.117569	506.757080	204.712372	101.377174	519.828064	285.582184	-93.796494	78.406021	359.914246	26.762280	143.796646	151.930099	-165.488556	1423.572388	299.781036	125.466057	1414.394897	166.909302	18.420164	1395.204102	152.046249	20.203690	1694.232788	159.855698	-223.737381	1138.223267	393.173492	124.810814	1142.030029	50.832462	-147.167847	908.218628	295.362488	196.700104	889.937866	221.196732	-0.942551	1005.489929	-400.910828	124.708351	905.192383	-411.374146	-27.277403
174.521194	-66.416618	902.447510	264.124237	76.120522	909.365479	222.652512	-106.085213	506.778809	206.448349	99.978897	519.771912	285.635284	-93.900093	78.394218	356.777496	27.703617	140.372940	151.205429	-166.081146	1423.647705	299.498383	124.734337	1414.848755	166.403671	17.804918	1395.487915	151.842422	18.951908	1694.646362	159.241013	-223.921997	1138.391235	393.138916	123.825989	1142.614014	50.393337	-147.908142	908.112244	296.394714	196.110489	890.224670	221.002060	-1.048012	1005.718140	-401.047638	124.752579	905.276733	-411.557892	-27.383268
174.531311	-66.364395	902.520081	264.153046	76.176170	909.741272	222.660339	-106.008736	506.790405	208.447388	98.560486	519.583679	285.662323	-93.941566	78.404442	353.664459	28.901783	136.762375	150.537201	-166.618027	1423.769531	299.131592	124.019470	1415.299683	165.950638	17.262730	1395.741577	151.666946	17.677956	1695.075317	158.733932	-224.218506	1138.520020	393.065063	122.814957	1143.160889	50.133228	-148.455139	908.060730	297.414673	195.592697	890.432922	220.850159	-1.098602	1005.938843	-401.224609	124.732002	905.385132	-411.739899	-27.485601
174.539703	-66.308823	902.564026	264.185181	76.229256	910.048096	222.568283	-105.815041	506.806915	211.463852	97.212517	519.204956	285.656372	-93.927155	78.410484	351.191925	30.634951	133.308029	149.935455	-167.170944	1423.839478	298.707642	123.397545	1415.634644	165.530838	16.724831	1395.968384	151.570618	16.528511	1695.391113	158.307434	-224.561188	1138.603271	393.029572	121.845551	1143.674072	49.899544	-149.104492	907.954895	298.633728	195.072647	890.579590	220.724197	-1.136528	1006.110718	-401.392456	124.658630	905.461304	-411.933899	-27.600725
174.503204	-66.277061	902.582825	264.154236	76.288826	910.256897	222.436203	-105.566788	506.813690	214.364624	95.831665	518.741516	285.633026	-93.915733	78.444901	348.231354	32.155617	129.410797	149.400360	-167.607452	1423.877197	298.303558	122.778130	1415.972656	165.086761	16.208733	1396.105957	151.445740	15.355930	1695.755371	158.008331	-224.818665	1138.657227	393.023956	121.084824	1144.154419	49.767269	-149.802460	907.790894	299.848541	194.627106	890.734802	220.565704	-1.144207	1006.222900	-401.694000	124.492683	905.490601	-412.187744	-27.789831
174.465683	-66.231995	902.564026	264.085083	76.374184	910.416260	222.352570	-105.429886	506.834412	217.210922	94.402168	518.271240	285.704315	-94.024696	78.446037	345.966003	34.124954	125.861946	148.921204	-168.094284	1423.817261	297.948425	122.294456	1416.242920	164.715988	15.751247	1396.206421	151.389038	14.284822	1695.997437	157.767380	-225.213943	1138.631836	393.003448	120.375107	1144.595215	49.710320	-150.510010	907.533386	301.019440	194.259888	890.722717	220.414093	-1.139743	1006.290588	-402.603882	123.679886	905.240540	-412.639832	-28.293230
174.431335	-66.125404	902.469482	263.985229	76.600594	910.523987	222.161499	-105.233513	506.778412	219.957184	93.034142	517.663147	285.783234	-94.094894	78.499336	343.831299	36.101009	122.355675	148.542374	-168.555527	1423.665039	297.587158	121.847092	1416.423584	164.377792	15.292332	1396.230103	151.333420	13.110475	1696.213135	157.593735	-225.656464	1138.504883	393.037842	119.789803	1144.993896	49.693367	-151.299835	907.240051	302.366974	193.902939	890.697571	220.258911	-1.053483	1006.293152	-402.930176	123.474022	905.278748	-412.884094	-28.499239
174.361465	-66.017319	902.377869	263.802856	76.840660	910.601868	221.922760	-105.023399	506.734406	222.651337	91.764198	517.066467	285.817169	-94.165733	78.483704	342.215240	38.040089	119.215157	148.268600	-169.007278	1423.503052	297.200348	121.697319	1416.584473	164.116135	14.818081	1396.210327	151.285553	12.109401	1696.304688	157.470535	-226.269028	1138.264160	393.078613	119.325134	1145.335938	49.774864	-151.933136	906.895081	303.685913	193.560150	890.689148	220.094055	-0.966614	1006.281128	-403.211243	123.330933	905.302307	-413.119415	-28.716993
174.240005	-65.888054	902.279053	263.541901	77.040611	910.602905	221.613281	-104.871933	506.690857	225.367188	90.601006	516.412354	285.828156	-94.161613	78.470787	341.075256	39.869263	116.276131	148.113907	-169.442596	1423.188721	296.863800	121.356033	1416.690796	163.918274	14.371131	1396.178345	151.251007	11.066135	1696.432861	157.465973	-226.930542	1137.988403	393.164337	118.949165	1145.603271	50.303921	-152.131409	906.443970	305.019653	193.317520	890.553894	219.915451	-0.875165	1006.227356	-403.550171	123.088669	905.331909	-413.368469	-28.959688
174.119156	-65.732521	902.153687	263.278961	77.307167	910.549316	221.352005	-104.686066	506.610321	227.973038	89.603279	515.803528	285.842712	-94.199326	78.464165	340.617615	41.458145	113.740532	148.108673	-169.932541	1422.821411	296.573273	121.090584	1416.746948	163.800446	13.923619	1396.090454	151.266968	10.101152	1696.375854	157.513229	-227.210190	1137.635986	393.269592	118.718437	1145.789551	49.957256	-153.639114	905.974792	306.399933	193.136688	890.336609	219.776413	-0.740824	1006.132385	-403.850708	122.914391	905.361328	-413.604065	-29.180876
173.968155	-65.555504	902.027649	262.970337	77.630676	910.468567	221.089020	-104.514603	506.599640	230.400070	88.685120	515.162720	285.882935	-94.201469	78.489799	340.934906	42.831112	111.704582	148.303223	-170.399719	1422.466431	296.332123	120.905525	1416.800781	163.783295	13.486357	1395.999390	151.247406	9.173035	1696.306519	157.778671	-227.780426	1137.225464	393.476135	118.617317	1146.014648	50.581306	-153.819641	905.463379	307.864349	192.942688	890.054382	219.646698	-0.576058	1006.022217	-404.136719	122.706451	905.411133	-413.815063	-29.425959
173.783936	-65.333519	901.925842	262.649017	77.995926	910.361877	220.766693	-104.352386	506.519836	233.164001	88.097641	514.557678	285.950562	-94.292374	78.503044	342.375397	43.933861	110.280571	148.670471	-170.814743	1422.102661	296.133148	120.766037	1416.817017	163.870972	13.070038	1395.882568	151.252686	8.258141	1696.229492	158.042282	-228.041611	1136.698120	393.656891	118.637527	1146.160156	50.342888	-155.455978	904.960144	309.282990	192.852615	889.796814	219.541428	-0.362340	1005.910828	-404.475739	122.509003	905.454834	-414.052063	-29.675928
173.581070	-65.057129	901.839355	262.303375	78.393494	910.235107	220.360535	-104.066536	506.459381	235.109711	87.530327	514.007568	285.966156	-94.339249	78.528099	344.471375	44.578526	109.443504	149.221542	-171.315079	1421.717041	296.011719	120.702057	1416.795166	164.039520	12.636562	1395.753174	151.331879	7.417365	1696.035522	158.404770	-228.588745	1136.260742	393.876221	118.776939	1146.274780	50.609745	-156.312500	904.461304	310.642670	192.862213	889.492065	219.432434	-0.092165	1005.797363	-404.867950	122.194435	905.514282	-414.312347	-29.993469
173.364853	-64.721535	901.733765	261.944977	78.882217	910.079773	219.997818	-103.864456	506.419708	236.779266	87.015747	513.695496	286.012299	-94.455605	78.582237	347.437927	44.805069	109.111946	149.921539	-171.735260	1421.222656	295.939056	120.686844	1416.739014	164.317520	12.241681	1395.584961	151.436829	6.594306	1695.799194	159.100769	-229.040039	1135.754761	394.147217	119.062408	1146.366699	51.261391	-156.598007	903.906494	312.098297	192.833984	889.122559	219.333527	0.247458	1005.658936	-405.198792	121.940208	905.587646	-414.548828	-30.289963
173.127319	-64.362411	901.641296	261.615509	79.346756	909.916077	219.657440	-103.611046	506.355072	238.521301	86.801849	513.387146	286.042480	-94.514061	78.595398	351.609680	44.452003	109.356621	150.818893	-172.237946	1420.691895	295.937714	120.709290	1416.666626	164.681000	11.862529	1395.437622	151.615784	5.862250	1695.508057	159.801208	-229.373108	1135.217529	394.478821	119.463921	1146.432129	51.514229	-157.676193	903.359436	313.512939	192.944275	888.726990	219.251862	0.591065	1005.522583	-405.663910	121.570732	905.588013	-414.827026	-30.662762
172.891663	-64.039436	901.589478	261.286713	79.727158	909.723755	219.338333	-103.448723	506.323944	240.017365	86.736633	513.095581	286.084778	-94.538651	78.600235	356.727325	43.624092	110.205238	151.918091	-172.677063	1420.232056	296.024048	120.786575	1416.580078	165.126755	11.536098	1395.299072	151.863098	5.147799	1695.277954	160.555923	-229.575378	1134.530762	394.796051	119.925804	1146.507690	51.358620	-159.424637	902.896362	314.797119	193.130783	888.430298	219.193100	0.907159	1005.393555	-406.022705	121.335571	905.646118	-415.085541	-30.969757
172.656586	-63.662613	901.589661	261.006866	80.103333	909.576843	219.099686	-103.328049	506.289825	241.441437	86.928665	512.890198	286.131470	-94.630989	78.591972	362.793823	42.429409	111.601593	153.157394	-173.116669	1419.739868	296.209442	120.913376	1416.544556	165.675323	11.227595	1395.215820	152.229294	4.440286	1695.098755	161.619476	-229.709091	1133.975586	395.196503	120.468666	1146.527954	51.642570	-160.637329	902.395569	316.169739	193.357040	888.070984	219.146118	1.257342	1005.313660	-406.385559	121.077637	905.714355	-415.314484	-31.261383
172.491898	-63.252258	901.600769	260.811096	80.519958	909.462769	218.928055	-103.117661	506.284760	242.688873	87.250755	512.622375	286.158478	-94.728363	78.632622	369.525848	40.809532	113.514954	154.541382	-173.584656	1419.273926	296.438446	120.851494	1416.509399	166.274521	10.938760	1395.203125	152.664215	3.809029	1694.971313	162.811264	-230.001389	1133.367798	395.627014	121.091179	1146.527832	52.126167	-161.739914	901.968506	317.495819	193.695068	887.791931	219.142639	1.650245	1005.256531	-406.804016	120.768173	905.764587	-415.567047	-31.595800
172.353165	-62.855396	901.662109	260.663177	80.972069	909.379700	218.836899	-102.962227	506.333038	244.303574	88.016739	512.352905	286.164398	-94.691589	78.635147	377.373230	39.013161	116.117355	155.936310	-173.992218	1418.841309	296.676331	121.079071	1416.531982	166.864914	10.703510	1395.239868	153.251678	3.195367	1694.950195	164.199036	-230.044098	1132.891846	396.048065	121.740578	1146.588379	52.698151	-162.728821	901.623108	318.776306	194.056061	887.497620	219.144241	2.088839	1005.242859	-407.207977	120.422333	905.820068	-415.831665	-31.952314
172.076843	-62.338547	901.813965	260.499756	81.487823	909.364868	218.817261	-102.683853	506.361511	245.192673	88.659737	512.156433	286.140930	-94.683128	78.660385	385.205475	36.919994	118.954025	157.440262	-174.349884	1418.478882	296.990204	121.356163	1416.612305	167.537933	10.515550	1395.331665	153.936005	2.663323	1694.919678	165.733704	-230.131241	1132.466919	396.559906	122.543465	1146.679321	53.362846	-163.902893	901.336853	320.201080	194.510529	887.204895	219.070465	2.628914	1005.309082	-407.628632	120.045776	905.851929	-416.074371	-32.318237
172.313583	-62.021374	901.866516	260.574585	81.988625	909.345093	219.018677	-102.591362	506.423309	246.118698	89.346039	511.982971	286.178253	-94.739983	78.694176	393.498016	34.728622	122.305183	159.016754	-174.665833	1418.260986	297.391174	121.681877	1416.745972	168.226852	10.394474	1395.489746	154.777878	2.134326	1695.028320	167.433792	-230.184845	1132.166870	397.010956	123.377426	1146.764038	54.161800	-164.938156	901.176331	321.467224	194.994995	886.998718	219.262039	3.077930	1005.327271	-408.039001	119.672638	905.902588	-416.327606	-32.697971
171.913315	-61.390339	902.179565	260.372101	82.388344	909.369934	219.138031	-102.312447	506.498840	246.907822	89.960930	511.886810	286.108856	-94.594002	78.720505	401.957672	32.420200	125.918282	160.665634	-174.908936	1418.060913	297.797333	122.033882	1416.889526	169.002151	10.351583	1395.715942	155.734085	1.663223	1695.133057	169.324310	-230.392044	1131.955322	397.536530	124.230057	1146.945068	55.485317	-165.311981	901.076599	322.825592	195.423157	886.860596	219.088104	3.699627	1005.499878	-408.428192	119.392258	906.011230	-416.562927	-33.066109
172.036362	-61.032322	902.323242	260.446503	82.798424	909.355896	219.577469	-102.168518	506.621887	247.797073	90.600014	511.766571	286.126923	-94.537270	78.718491	410.474640	30.044243	129.880783	162.320724	-175.086914	1417.879517	298.280487	122.438843	1417.109009	169.766647	10.368089	1395.984985	156.834183	1.182961	1695.285034	171.288391	-230.046097	1131.736084	398.096283	125.129761	1147.171021	55.940479	-167.318069	901.044739	324.058777	196.002075	886.764709	219.221573	4.174846	1005.569763	-408.884491	119.041313	906.059204	-416.829254	-33.462315
172.406799	-60.797832	902.400085	260.658966	83.265465	909.336426	220.225159	-102.143456	506.812836	249.241211	91.223969	511.619720	286.129272	-94.535820	78.678703	419.166626	27.743763	133.998184	163.974869	-175.182724	1417.792480	298.817719	122.899956	1417.308228	170.565918	10.418135	1396.267334	158.051819	0.750932	1695.479004	173.400711	-230.054794	1131.636597	398.628326	126.006256	1147.366455	57.174541	-168.654099	900.936829	325.196777	196.592270	886.697937	219.495575	4.616807	1005.605103	-409.379639	118.568642	906.083191	-417.102936	-33.914501
172.844589	-60.493679	902.483887	260.850372	83.801201	909.334595	220.982086	-102.128685	506.979187	251.046173	91.851028	511.499695	286.156097	-94.503815	78.647987	427.913483	25.510160	138.317856	165.651260	-175.196915	1417.736084	299.324219	123.428894	1417.579956	171.386154	10.502913	1396.583008	159.411652	0.336221	1695.790161	175.619492	-229.958084	1131.600098	399.221558	126.949142	1147.614624	58.516071	-169.735001	901.013611	326.314026	197.276947	886.686401	219.780045	5.129660	1005.653076	-409.850555	118.169395	906.108093	-417.381958	-34.380909
173.382553	-60.163620	902.541870	261.106140	84.362427	909.289063	221.728806	-102.036644	507.034698	252.650803	92.429802	511.326965	286.142090	-94.373604	78.568153	436.306458	23.316406	142.473755	167.315857	-175.128098	1417.796143	299.898560	124.403343	1417.838379	172.357162	10.621706	1396.730591	160.856079	-0.034409	1696.095215	177.940765	-229.923660	1131.660156	399.831879	127.919609	1147.899658	59.992535	-170.932343	901.117432	327.541534	197.880035	886.372437	220.130203	5.690814	1005.668213	-410.278809	117.844398	906.163696	-417.623199	-34.808498
174.100586	-59.571899	902.607239	261.322723	85.022514	909.255554	222.598312	-101.995430	507.136993	254.831940	93.136993	511.113495	286.105438	-94.258858	78.506241	444.670135	21.329723	146.605026	168.953323	-175.012634	1417.824341	300.445435	125.116562	1418.094116	173.096405	10.986719	1397.202881	162.449783	-0.380675	1696.499878	180.516678	-229.896942	1131.865723	400.380646	128.912262	1148.134277	62.118877	-170.899994	901.310181	328.022552	198.856323	886.815613	220.532349	6.436812	1005.693604	-410.572052	117.659348	906.336548	-417.799896	-35.128517
174.537399	-59.223175	902.676086	261.442017	85.589630	909.229004	223.472687	-101.979004	507.322357	257.127777	93.784637	510.870697	286.055237	-94.076744	78.436356	452.820892	19.491707	150.700150	170.618011	-174.814774	1417.984863	300.964417	125.748032	1418.349976	174.014938	11.336742	1397.529419	164.111572	-0.688744	1696.882080	182.835831	-229.614044	1131.933716	401.006653	129.911346	1148.328491	63.250652	-173.073257	901.517090	328.681305	199.710800	886.949829	220.750702	7.011554	1005.723694	-411.315247	116.968071	906.234436	-418.203156	-35.762077
174.958923	-58.878338	902.761414	261.541229	86.115631	909.172119	224.428513	-101.908226	507.392517	259.846619	94.504494	510.686584	286.051178	-94.007378	78.390839	460.540588	17.720825	154.373230	172.219498	-174.564758	1418.093872	301.520264	126.460541	1418.605591	174.901505	11.684896	1397.806274	165.815460	-0.948199	1697.280518	185.430313	-229.725510	1132.227295	401.649933	130.928879	1148.516357	65.745049	-173.144836	901.680481	329.261536	200.742981	887.135742	220.960663	7.588349	1005.747986	-411.816254	116.501099	906.281555	-418.473511	-36.266865
175.446701	-58.516518	902.833191	261.664703	86.768578	909.116577	225.241745	-101.787720	507.449493	262.599823	95.173439	510.501526	286.002014	-93.862190	78.357811	467.931580	16.191650	157.923599	173.813507	-174.273071	1418.293335	302.071106	127.133095	1418.805786	175.880737	12.121196	1398.064087	167.602661	-1.189592	1697.661133	187.936661	-229.202469	1132.434570	402.360596	131.980698	1148.701294	67.161049	-175.083191	901.867920	329.731079	201.723648	887.315491	221.199997	8.240955	1005.766541	-412.329559	116.123413	906.367126	-418.761505	-36.753956
175.969330	-58.097675	902.884521	261.723907	87.457848	909.052246	226.218964	-101.659790	507.636841	265.685394	96.037003	510.341125	285.989716	-93.742989	78.290985	474.832550	14.871680	160.936035	175.432755	-173.988144	1418.549561	302.695740	127.967949	1418.973511	176.819946	12.566951	1398.298950	169.392273	-1.394258	1698.030640	190.384201	-229.215759	1132.749634	403.063385	133.073120	1148.826660	69.177467	-176.421341	902.010986	330.530121	202.940689	887.242310	221.445862	8.919827	1005.768494	-412.862305	115.648834	906.417664	-419.038635	-37.276241
176.502121	-57.722473	902.945618	261.729919	88.213463	908.991272	227.052689	-101.376678	507.717621	268.952301	96.674667	510.180267	285.980743	-93.613472	78.220589	481.289734	13.554180	163.426849	177.095505	-173.629333	1418.744751	303.296509	128.824463	1419.122559	177.813370	13.083598	1398.472412	171.225632	-1.550623	1698.340332	193.000595	-229.101624	1133.002441	403.737305	134.209290	1148.880615	71.572693	-176.576767	902.219116	330.294128	203.872253	887.670166	221.682495	9.611934	1005.776611	-413.411774	115.136047	906.442688	-419.335632	-37.801140
177.126938	-57.338604	903.012329	261.781769	88.837936	908.894287	227.810043	-101.034866	507.721497	271.905579	97.281776	509.919067	285.938416	-93.432373	78.159805	487.331390	12.392498	165.442154	179.000595	-172.791550	1418.627686	303.950226	129.822983	1419.219360	178.962341	13.520293	1398.469604	173.021988	-1.634580	1698.598755	195.616501	-228.947601	1133.219360	404.388885	135.448776	1148.887939	73.940475	-177.217850	902.317261	330.332611	205.303055	887.753052	221.989059	10.265247	1005.770630	-413.984924	114.654617	906.479065	-419.618042	-38.330986
177.739716	-56.995537	903.065430	261.852692	89.530212	908.700684	228.497543	-100.591125	507.868286	275.364380	97.852211	509.655548	285.848206	-93.155479	78.116631	492.893219	11.408052	166.858078	180.847122	-172.246429	1418.683105	304.602203	130.821274	1419.302246	179.934662	14.204706	1398.768799	174.827805	-1.679588	1698.838379	198.022095	-228.861588	1133.407959	405.172150	136.750198	1148.904907	76.091637	-178.516464	902.386047	330.784485	206.366165	887.578613	222.316803	10.981071	1005.711426	-414.497681	114.213554	906.555603	-419.850403	-38.808247
178.345306	-56.614372	903.124207	261.954681	90.291946	908.577759	229.189240	-100.140892	507.992706	279.400757	98.467682	509.380951	285.854340	-93.006325	78.049080	498.184082	10.510285	167.757629	182.767365	-171.533722	1418.751221	305.260010	131.846161	1419.380249	181.132294	14.829866	1398.847534	176.635864	-1.680205	1699.011353	200.500305	-228.719482	1133.628296	405.884094	138.116562	1148.806641	78.387848	-179.533997	902.401550	330.818390	207.650787	887.568787	222.666733	11.700262	1005.687134	-415.084015	113.591415	906.578308	-420.110596	-39.350086
179.170868	-56.228176	903.192749	262.087036	91.075485	908.356201	229.767654	-99.640587	508.010651	283.579132	98.934471	508.982941	285.860748	-92.861610	78.022415	503.182404	9.871680	168.002991	184.743683	-170.909302	1418.807495	305.931274	132.798599	1419.385010	182.346848	15.469956	1398.862427	178.416168	-1.611239	1699.133057	203.086441	-228.377533	1133.770752	406.432983	139.560623	1148.595947	80.798637	-180.410294	902.369385	330.315155	209.141907	887.901978	223.172714	12.491847	1005.620361	-415.629120	113.030960	906.656982	-420.351257	-39.915722
179.886658	-55.939312	903.256531	262.252106	91.672623	908.081421	230.376495	-99.257538	508.175629	288.151245	99.350624	508.520721	285.942474	-92.774307	78.009689	507.808716	9.386507	167.678970	186.822739	-170.248825	1418.769043	306.663635	133.831161	1419.279419	183.589676	16.150097	1398.882568	180.214951	-1.494756	1699.181030	205.624420	-227.997513	1133.929077	407.205658	141.159317	1148.351929	83.168388	-181.467392	902.256042	330.285034	210.344681	887.810242	223.654282	13.160419	1005.524719	-415.705536	113.032120	907.043274	-420.416321	-40.200970
180.752853	-55.571968	903.300720	262.464508	92.295113	907.737854	230.937790	-98.864822	508.293915	293.092987	99.548576	508.075867	285.949615	-92.648994	77.966927	512.257080	9.108124	166.886353	189.016861	-169.287994	1418.740356	307.720337	135.257767	1418.932373	184.931992	16.805521	1398.836426	181.934967	-1.285473	1699.173340	208.127716	-227.612656	1133.909302	407.852783	142.813934	1148.108276	85.569481	-182.596466	902.112305	329.980042	211.746796	887.700439	224.268433	13.895088	1005.384033	-416.135162	112.574760	907.237610	-420.604919	-40.651661
181.550903	-55.136517	903.348511	262.798004	93.103401	907.377747	231.377487	-98.500298	508.371735	298.217468	99.559181	507.645782	285.948120	-92.575859	77.924072	516.546814	8.976474	165.587677	191.323135	-168.534775	1418.572510	308.511536	136.595871	1418.711914	186.442154	17.439878	1398.536743	183.654114	-1.048422	1699.081543	210.711746	-227.081085	1133.911743	408.528412	144.616440	1147.801758	88.019051	-183.572037	901.897339	329.836700	212.830460	887.591553	224.947876	14.748800	1005.234924	-416.785095	111.900696	907.348938	-420.919800	-41.287762
181.828018	-54.759876	903.546814	262.945190	93.728195	907.013123	231.696198	-98.117752	508.479004	303.717529	99.415092	507.276215	285.982788	-92.540237	77.919350	520.561523	9.084991	163.872192	193.718063	-167.746811	1418.371582	309.378937	138.083893	1418.428467	187.796280	18.308203	1398.550415	185.380844	-0.759981	1698.931152	213.268417	-226.582458	1133.839600	409.077820	146.530380	1147.373901	90.537369	-184.549591	901.591492	329.457520	214.406036	887.251038	225.337997	15.540310	1005.158569	-417.486389	111.216858	907.472229	-421.260376	-41.928631
183.071869	-54.174595	903.373169	263.613190	94.588898	906.477173	232.090805	-97.829536	508.493256	309.444305	99.014229	506.934723	286.031738	-92.547813	77.849060	524.194275	9.331476	161.794556	196.214966	-166.917984	1418.121094	310.229919	139.557755	1418.079712	189.401413	18.991497	1398.111572	187.090378	-0.392668	1698.699219	215.923752	-225.905579	1133.688110	409.704071	148.563553	1146.927246	93.258911	-185.766235	901.083923	329.183167	215.723511	886.910339	226.363480	16.487423	1004.810303	-418.187714	110.436256	907.555603	-421.603210	-42.633434
184.012421	-53.780983	903.333557	264.161560	95.280434	905.875183	232.406693	-97.457504	508.528900	315.120361	98.444206	506.603882	286.131927	-92.596992	77.827888	527.669861	9.895928	159.410690	198.837891	-166.063370	1417.821289	311.109406	140.987091	1417.659180	190.874603	19.902853	1397.938965	188.816010	0.010871	1698.416016	218.564606	-225.257813	1133.455200	410.355988	150.717926	1146.378784	95.765076	-186.734238	900.674438	328.683411	217.087341	886.497131	227.330307	17.302675	1004.492310	-418.918152	109.587486	907.625244	-421.917786	-43.337807
185.500397	-53.073948	903.048950	265.051880	96.110420	905.188354	232.815659	-97.148529	508.537689	320.985382	97.737778	506.397705	286.227173	-92.653481	77.823807	530.507080	10.505141	156.376785	201.474533	-165.132233	1417.394653	312.016663	142.505493	1417.187378	192.522461	20.656523	1397.397461	190.561508	0.470613	1698.071289	221.318390	-224.496689	1133.121948	410.939606	153.009079	1145.826172	98.340363	-187.532730	900.286438	328.221588	218.393814	886.080261	228.654190	18.284410	1004.009277	-419.538727	108.890724	907.755005	-422.209106	-44.048428
186.483185	-52.586155	902.959290	265.837891	97.012566	904.511292	233.089294	-96.753494	508.573334	326.647552	96.842827	506.235352	286.305695	-92.682350	77.774460	533.030945	11.568179	153.062210	204.195526	-164.151215	1416.954712	312.935577	144.098801	1416.670776	194.028366	21.662426	1397.061768	192.334274	0.989087	1697.661499	224.152634	-223.659805	1132.740112	411.464355	155.313507	1145.231689	100.968231	-188.347382	899.756836	327.780945	219.865021	885.502441	229.785553	19.254040	1003.625732	-420.189636	108.061058	907.864563	-422.515808	-44.861393
187.932098	-51.900223	902.652710	266.954712	97.847221	903.735596	233.699692	-96.595695	508.675446	332.389038	95.781326	506.070862	286.518188	-92.871208	77.784286	535.137207	12.686015	149.478668	206.893463	-163.071671	1416.369873	313.911957	145.736908	1416.151855	195.781403	22.545343	1396.385010	194.122559	1.585881	1697.276245	227.085602	-222.645187	1132.291748	412.035858	157.776321	1144.643066	103.682907	-189.129227	899.221375	327.189484	221.126984	885.089478	231.191360	20.273317	1003.087402	-420.867401	107.283508	907.975708	-422.855713	-45.656624
189.193542	-51.200359	902.429565	268.057709	98.685944	902.922668	233.930344	-95.984573	508.621460	336.994019	94.458214	505.822449	286.548920	-92.848595	77.785675	537.024597	13.358859	146.013428	209.615921	-161.973480	1415.774292	314.915405	147.414749	1415.637817	197.442886	23.608507	1395.810425	195.925507	2.243859	1696.843262	229.977066	-221.797791	1131.719971	412.525574	160.341812	1143.948975	106.413269	-189.827591	898.636902	326.419403	222.563324	884.369568	232.604309	21.320734	1002.567566	-421.553345	106.436211	908.087341	-423.190155	-46.387695
190.350800	-50.468582	902.317566	269.243439	99.620346	902.156250	234.229233	-95.323586	508.607788	342.040894	93.197235	505.577515	286.597015	-92.818558	77.800659	539.669739	13.663026	143.163528	212.417374	-160.793243	1415.181030	315.973938	149.145920	1415.095337	199.099380	24.775589	1395.353882	197.757980	2.943526	1696.428711	233.077789	-220.657791	1131.136719	413.016418	162.945389	1143.297974	109.241798	-190.447556	898.001038	325.760834	223.776825	883.901917	234.039749	22.453146	1002.124329	-422.221527	105.573837	908.220093	-423.596649	-47.139004
191.870377	-49.606712	902.133118	270.666962	100.468323	901.325134	234.773743	-94.830490	508.688263	346.830994	91.806480	505.324310	286.658905	-92.843719	77.798920	542.739441	13.849969	140.973465	215.205765	-159.566376	1414.546021	317.031036	150.922958	1414.536011	200.892212	25.939999	1394.797852	199.639908	3.701316	1696.020020	236.227798	-219.526138	1130.555542	413.535645	165.620361	1142.641113	112.173363	-190.967789	897.357788	325.360870	225.028458	883.155273	235.725128	23.628712	1001.613525	-422.910065	104.713364	908.348938	-423.986481	-47.888573
193.435684	-48.712540	901.994385	272.177856	101.455353	900.547363	235.484924	-94.130424	508.750336	351.312775	90.724098	505.085724	286.750488	-92.790115	77.790016	545.338867	13.807410	138.707123	218.074905	-158.260208	1413.959351	318.155884	152.672180	1414.002930	202.701187	27.205091	1394.224976	201.511688	4.520453	1695.637207	239.459579	-218.406921	1129.994019	414.026978	168.330765	1142.034546	115.233627	-191.358170	896.713074	324.775970	226.344299	882.605286	237.480164	24.883322	1001.150513	-423.582947	103.902588	908.499634	-424.368011	-48.760220
195.019989	-47.774971	901.901550	273.889862	102.481239	899.844482	236.151871	-93.525055	508.773285	356.185455	89.779366	504.904816	286.796844	-92.650513	77.742470	547.898682	13.838374	136.434692	220.961990	-156.931625	1413.359131	319.363281	154.474304	1413.572144	204.586441	28.492952	1393.746216	203.411514	5.220193	1695.353516	242.794022	-217.110138	1129.421021	414.479553	171.029541	1141.437012	118.441978	-191.665970	896.048706	324.133087	227.748474	882.135437	239.303452	26.175497	1000.748474	-424.235443	103.100555	908.614502	-424.747009	-49.608772
196.631973	-45.923321	901.542969	275.655334	103.690247	899.227661	236.960526	-92.587067	508.789124	360.968109	89.026512	505.030701	286.823853	-92.463394	77.727936	549.926208	13.761243	133.896652	223.971588	-155.641144	1412.914795	320.788147	156.258301	1413.186523	206.527634	29.875608	1393.312622	205.363632	6.187835	1695.104370	246.198151	-215.889175	1128.953857	414.918640	173.776260	1140.816528	121.668472	-191.900635	895.520142	323.404236	229.158600	881.764648	240.970734	27.879545	1000.263672	-424.962219	102.230904	908.734192	-425.191223	-50.951675
198.593185	-44.701820	901.616333	277.492126	104.651062	898.691162	238.006653	-91.816757	508.873779	366.044342	88.014519	505.261597	286.880676	-92.278435	77.699074	551.673462	13.635979	131.522125	226.881302	-154.211929	1412.508911	322.351196	158.039230	1412.934937	208.484482	31.315256	1393.012207	207.328995	7.346066	1694.954590	249.689285	-214.559692	1128.549316	415.377167	176.480240	1140.327759	125.070763	-192.095047	895.012146	322.575867	230.636139	881.473755	243.008881	29.307182	1000.028137	-425.652710	101.424530	908.871155	-425.590851	-51.733997
200.201279	-43.670807	901.574829	279.443787	106.021042	898.281921	239.126770	-90.920097	509.062256	372.165619	86.984406	505.992554	286.978577	-92.185646	77.666473	553.698303	13.597520	129.380310	229.826309	-152.761459	1412.221680	324.017578	159.818939	1412.761719	210.488602	32.742439	1392.782471	209.452377	8.342256	1694.853882	253.274139	-212.966644	1128.225708	415.845825	179.120728	1139.894043	128.501984	-192.202698	894.596497	321.710754	232.158432	881.330566	244.789017	30.743038	999.804016	-426.360687	100.618767	908.984009	-425.989319	-52.336750
202.046082	-42.451427	901.707031	281.193512	107.937820	898.018677	240.305206	-89.926788	509.190704	377.744354	85.577225	506.773102	287.005096	-91.933205	77.630554	555.181641	13.176911	127.185730	232.686325	-151.277451	1411.932495	325.893616	161.618057	1412.718262	212.558884	34.234749	1392.706909	211.498489	9.654861	1694.899048	256.888977	-211.261093	1128.016724	416.093445	181.552490	1139.464355	131.955078	-192.314575	894.368286	320.842987	233.672394	881.323364	246.605560	32.568764	999.738342	-427.050934	100.182983	909.145325	-426.449677	-53.025124
204.150574	-40.824112	901.785889	283.101044	109.188324	897.748291	241.543198	-88.888107	509.274017	384.311951	84.334991	507.853241	287.040405	-91.716599	77.601097	556.609375	12.508704	125.288780	235.542191	-149.734314	1411.797363	327.735168	163.413284	1412.779053	214.775726	35.698097	1392.593384	213.729370	11.119945	1694.962891	260.608948	-209.689697	1127.967651	416.808929	184.242142	1139.298950	135.762589	-192.136368	894.090149	319.765076	235.349762	881.597778	248.521042	34.294033	999.647156	-427.898041	98.981056	909.270569	-426.941498	-53.907597
206.375717	-39.571495	901.871765	285.274872	110.413536	897.474792	242.905441	-87.863464	509.369171	390.701660	83.125717	508.963165	287.108154	-91.527992	77.602798	557.718445	11.673900	123.400963	238.384567	-148.160263	1411.669312	329.699829	165.221405	1412.880005	216.854752	37.437531	1392.833862	215.985062	12.240841	1695.151978	264.343109	-207.898804	1127.943848	417.417694	186.710800	1139.129150	139.432327	-192.025604	894.026550	318.982452	236.856735	881.719421	250.573593	35.851479	999.559570	-428.648376	98.052658	909.363647	-427.407593	-54.805264
208.535217	-38.887310	902.116394	287.645355	110.817169	897.098450	244.481354	-87.053146	509.652740	391.229889	80.863640	508.439240	287.216278	-91.447937	77.566338	555.594238	9.950064	120.543030	241.210861	-146.520050	1411.737305	331.649780	167.066727	1413.112427	218.969727	39.086216	1393.043945	218.330368	13.619543	1695.375244	268.169220	-205.933029	1128.056885	418.014069	189.108505	1139.014526	143.263489	-191.752411	893.979553	318.080597	238.521576	882.058044	252.686844	36.884117	999.497498	-429.456207	97.131660	909.478699	-427.945435	-55.709225
210.825760	-37.760483	902.274353	289.851105	111.825798	897.006409	245.973877	-86.092529	509.785034	397.596558	80.226128	509.536316	287.250610	-91.206810	77.564171	556.176514	8.691673	119.027519	243.977890	-144.803360	1411.779663	333.796417	168.840347	1413.286987	221.159164	40.803658	1393.303711	220.851059	14.790709	1695.588379	272.095734	-203.894012	1128.280396	418.706329	191.316177	1138.918335	147.218414	-191.321335	893.972778	317.000000	240.215149	882.527344	254.684845	38.254547	999.538391	-430.267120	96.183800	909.561340	-428.469391	-56.618061
213.209656	-36.671028	902.443481	292.146637	112.936905	896.992859	247.461533	-85.075905	510.000488	403.393494	79.613365	510.805298	287.269348	-90.946251	77.572037	556.414001	7.337049	117.592743	246.745590	-143.115814	1411.925293	335.833771	170.674530	1413.567627	223.277695	42.562935	1393.631714	223.247726	16.557901	1696.032227	275.977264	-201.873947	1128.522095	419.521729	193.510193	1138.864136	151.227295	-190.763626	894.042297	316.147614	241.968567	883.148987	256.717743	39.641418	999.625183	-431.075714	95.204712	909.630127	-429.020782	-57.589252
215.403580	-35.516300	902.758728	294.090363	114.710724	897.193848	249.124222	-84.220200	510.279297	408.272003	78.163139	511.704346	287.309021	-90.738457	77.578491	555.955994	5.853390	115.865646	249.518600	-141.342926	1412.124268	337.990387	172.520889	1413.835938	225.382690	44.312428	1393.951904	225.822769	18.124384	1696.428223	279.909973	-199.777145	1128.833252	420.260590	195.448532	1138.770508	155.315033	-190.138855	894.149963	315.225403	243.479019	883.709045	258.484375	41.340767	999.891235	-431.931335	94.259514	909.734741	-429.594666	-58.465073
217.930664	-34.568302	902.966370	296.543060	115.773125	897.285889	250.759995	-84.536392	510.619507	413.456635	76.757927	512.754089	287.624420	-90.865318	77.701385	555.618469	4.597654	114.391479	252.194016	-139.578369	1412.302124	340.051514	174.376999	1414.050659	227.486649	46.103783	1394.310791	228.427399	19.771179	1696.797485	283.873322	-197.565567	1129.193848	421.299835	197.546021	1138.760132	159.510605	-189.421021	894.244263	314.330505	245.297150	884.436951	260.524048	42.659107	1000.050903	-432.777039	93.348236	909.820984	-430.167694	-59.368904
220.479156	-33.831547	903.228516	299.133148	116.671913	897.368042	252.389297	-83.703331	510.667908	418.484650	75.330620	513.730408	287.598389	-90.567802	77.657318	555.286438	3.524255	112.892738	254.807419	-137.807144	1412.535767	342.159241	176.286224	1414.253906	229.678543	47.852158	1394.504150	231.110626	21.468115	1697.177124	287.913605	-195.492538	1129.609009	422.447205	199.593246	1138.710327	163.710510	-188.571701	894.341858	313.445007	246.772690	885.049011	262.570801	43.866604	1000.230103	-433.644287	92.411850	909.914978	-430.742950	-60.315056
223.118835	-32.940880	903.427429	301.857208	117.515114	897.499084	254.239731	-82.909279	510.850983	423.682159	74.296562	514.778870	287.672699	-90.411407	77.641624	555.332947	2.741803	111.645172	257.446136	-136.060562	1412.777100	344.174713	178.123993	1414.402222	231.692535	49.739025	1394.837646	233.823273	23.255182	1697.514404	291.792877	-193.204651	1130.024048	423.494202	201.516846	1138.581787	167.911713	-187.681107	894.480957	312.563049	248.393433	885.708801	264.670715	45.082603	1000.400330	-434.504272	91.472466	909.998474	-431.316833	-61.237900
225.885529	-32.193542	903.645264	304.755005	118.292526	897.618835	256.300201	-82.362122	510.998383	428.861542	73.787514	515.579468	287.758026	-90.318199	77.620834	555.818848	2.407669	110.703636	259.987946	-134.273392	1413.000244	346.189911	179.959137	1414.464966	233.734924	51.511929	1395.018555	236.560944	25.074181	1697.843018	295.644348	-190.862991	1130.403809	424.617706	203.438843	1138.421021	172.153015	-186.680099	894.552917	311.714966	249.995193	886.384644	266.883148	46.232533	1000.569153	-435.346008	90.477051	910.069702	-431.931213	-62.211781
228.861603	-31.217072	903.707947	307.759644	119.177917	897.727173	258.062866	-81.994698	511.067322	432.729218	73.511108	515.959167	287.754700	-90.175514	77.605354	556.459839	2.489947	109.771301	262.541321	-132.454681	1413.275269	348.152191	181.865448	1414.509521	235.832535	53.217556	1395.006348	239.298141	26.977367	1698.110962	299.465576	-188.563568	1130.747925	425.882019	205.357239	1138.201416	176.392288	-185.564819	894.594421	310.893433	251.600082	887.174805	269.191406	47.492462	1000.651978	-436.243317	89.505089	910.173218	-432.544617	-63.147007
231.816788	-30.508348	903.898193	310.901001	119.716705	897.802979	260.060822	-81.611809	511.243530	435.716003	73.626099	515.952637	287.818787	-89.977180	77.516800	557.278809	2.831043	108.811020	264.927002	-130.647507	1413.446899	350.043701	183.764984	1414.400146	237.783508	55.095947	1395.090332	242.036804	28.927023	1698.341309	303.152649	-186.179108	1131.117310	427.203644	207.331497	1137.872070	180.631790	-184.392014	894.602905	309.982391	253.167450	887.729614	271.646637	48.506985	1000.773987	-437.144012	88.499268	910.219910	-433.182404	-64.097855
234.825287	-29.570152	903.974487	314.054077	120.510201	897.870544	262.075745	-81.423370	511.328735	438.015045	74.202293	515.616089	288.014282	-90.014305	77.475990	558.402283	3.514199	108.033333	267.368744	-128.803757	1413.565796	352.011139	185.631790	1414.192505	239.754700	56.901943	1395.013428	244.756470	30.963337	1698.511230	306.802277	-183.834534	1131.418335	428.519135	209.235550	1137.494751	184.925385	-183.143265	894.502563	309.299103	254.863251	888.221680	274.188568	49.666103	1000.834106	-438.074554	87.563858	910.253723	-433.870850	-65.024483
238.219086	-28.874750	904.086243	317.496338	121.074471	897.857361	263.938599	-80.920456	511.406830	439.689850	75.077271	515.027222	288.059479	-89.920387	77.432434	559.367615	4.164227	107.445549	269.663940	-127.017006	1413.753662	353.893677	187.517838	1413.872070	241.678787	58.700615	1394.859497	247.462479	33.021755	1698.647949	310.334503	-181.635468	1131.725586	429.903046	211.234955	1137.015747	189.225510	-181.844711	894.484192	308.575745	256.541870	888.691101	277.173218	50.611408	1000.867615	-439.006073	86.634789	910.293945	-434.575073	-65.971519
241.152908	-27.933004	904.122925	320.530151	122.135696	897.945496	265.470764	-80.385437	511.370880	441.234619	76.413956	514.476135	288.094055	-89.728676	77.381973	560.466431	4.722538	106.815392	271.842773	-125.266296	1413.820313	355.688232	189.444138	1413.564575	243.758148	60.383900	1394.546997	250.079742	35.194233	1698.760620	313.763947	-179.405930	1132.035400	431.232391	213.203171	1136.426392	193.536636	-180.483612	894.317200	307.717377	258.297852	889.265015	279.898621	51.711937	1000.923401	-439.978149	85.698738	910.350952	-435.245056	-66.894646
244.378128	-27.216238	904.215088	323.984589	122.654022	897.775574	267.061310	-79.717834	511.348511	442.672272	77.597527	513.777832	288.131592	-89.615273	77.327118	561.169434	4.972249	106.294930	274.024750	-123.470276	1413.903809	357.657135	191.273773	1413.135010	245.740555	62.216888	1394.344238	252.682114	37.383980	1698.877686	317.131561	-177.265610	1132.350586	432.660461	215.230804	1135.815796	197.868774	-179.002258	894.104492	307.390137	259.966766	889.511353	283.018982	52.627583	1000.867981	-440.930237	84.837738	910.394653	-436.016296	-67.805183
247.571213	-26.037859	904.116150	327.176819	123.662514	897.563782	268.390930	-79.072151	511.214294	443.953400	78.739159	513.127747	288.139191	-89.488304	77.277359	561.779297	5.029963	105.820503	276.168274	-121.767441	1413.997681	359.829376	192.976257	1412.664551	247.920547	63.877106	1393.931763	255.201660	39.667297	1698.956299	320.416931	-175.283646	1132.659668	434.108398	217.201981	1135.174805	202.181808	-177.405151	893.881714	307.035034	261.696777	889.888855	286.222870	53.795692	1000.709106	-441.906219	83.747314	910.434631	-436.746246	-68.725105
250.586517	-25.061520	904.074036	330.249664	124.517288	897.343689	270.158142	-78.946053	511.183105	445.518982	79.717354	512.365967	288.383850	-89.645271	77.289825	562.340393	4.936601	105.370720	278.253723	-120.048523	1414.116211	361.949951	194.757477	1412.191040	250.041199	65.644699	1393.671631	257.660919	41.940723	1698.979126	323.658386	-173.359619	1132.998291	435.571503	219.224380	1134.540894	206.492935	-175.783081	893.675415	306.656219	263.518524	890.117615	289.313019	54.809883	1000.573547	-442.868378	82.846565	910.490906	-437.499329	-69.690948
253.513443	-24.118149	903.886536	333.100067	125.510880	896.943176	271.764923	-78.383926	511.219818	446.871674	80.497299	511.745270	288.473541	-89.618103	77.266998	562.629028	4.729598	104.817764	280.312408	-118.314377	1414.258667	364.108917	196.524765	1411.723511	252.384109	67.262978	1393.183228	260.045288	44.292019	1698.972534	326.806793	-171.509079	1133.391846	437.033081	221.072433	1133.858032	210.778763	-174.057114	893.474731	306.444305	265.257416	890.441406	292.397369	55.814167	1000.279663	-443.848572	81.816994	910.497070	-438.244690	-70.557709
256.367218	-23.230785	903.638733	335.737122	126.422523	896.431458	273.182007	-77.460770	511.193420	448.178223	80.959038	511.013855	288.512299	-89.521683	77.246712	562.790222	4.437029	104.179207	282.432678	-116.708809	1414.390503	366.372192	198.197922	1411.233398	254.627686	68.972679	1392.861084	262.303162	46.716797	1698.872192	329.933990	-169.669983	1133.765015	438.600067	222.932281	1133.198975	215.016113	-172.317413	893.283081	306.340088	266.968689	890.747925	295.476105	56.710968	999.902527	-444.850342	80.871979	910.505310	-439.033905	-71.520950
259.089325	-22.533232	903.440796	338.169983	127.284134	895.844421	274.422089	-76.821693	511.091827	449.543457	81.158195	510.335602	288.564484	-89.384888	77.227402	562.977905	4.078439	103.525024	284.550293	-114.991180	1414.533447	368.644501	199.890442	1410.728271	257.131989	70.474838	1392.279541	264.531250	49.157124	1698.702393	332.966125	-168.014725	1134.136597	440.264709	224.832672	1132.617310	219.199112	-170.660736	893.156006	306.305817	268.788605	891.023315	298.442749	57.537769	999.509094	-445.885956	79.953003	910.522461	-439.848846	-72.402428
261.831604	-22.111780	903.262024	340.519196	127.912994	895.233154	275.910309	-76.325203	511.149841	450.761414	81.118675	509.680237	288.681366	-89.313057	77.219116	563.048401	3.721045	102.758713	286.657959	-113.325882	1414.744507	370.852386	201.579926	1410.234741	259.545654	72.097389	1391.762085	266.657928	51.615341	1698.443115	335.915894	-166.490997	1134.498047	441.921967	226.403046	1132.014771	223.341125	-168.910522	893.054321	306.406433	270.482208	891.409363	301.343262	58.156864	999.109192	-446.947784	78.965820	910.532898	-440.661652	-73.370262
264.524658	-21.457054	903.068787	342.705231	129.345459	894.724731	276.990967	-75.568733	511.035767	452.020477	81.084389	509.204437	288.689301	-89.117867	77.213875	563.247986	3.505783	102.077202	288.852142	-111.696182	1414.824829	373.113922	203.168289	1409.732056	261.935822	73.718903	1391.370850	268.684967	54.131897	1698.090820	338.814026	-165.088593	1134.956909	443.798309	227.982697	1131.466797	227.467743	-167.120605	892.947205	306.760223	272.011993	891.937317	304.192566	59.170185	998.758484	-447.979462	77.994049	910.555298	-441.493134	-74.320389
[truncated: 40 more columns]
