# Supplementary material for: A dyadic stimulus set of audiovisual affective displays for the study of multisensory, emotional, social interactions
Source: Behav Res Methods. 2015 Nov 5;48(4):1285–95. doi: 10.3758/s13428-015-0654-4 (PMC5101291; doi:10.3758/s13428-015-0654-4)
Supplement: Supplementary file 1 — (ZIP 270 MB) [file 13428_2015_654_MOESM1_ESM.zip › supplementary_material_2_stimuli_set_files/D/D05.txt]

332.905518	-138.247818	899.430481	390.831635	22.650877	904.827637	413.652802	-161.895172	508.244080	460.953308	13.797883	509.344299	504.402313	-148.911697	83.070801	554.013062	-46.598831	99.943069	363.407318	-254.093979	1421.958374	418.533783	66.745361	1411.124146	321.881470	-72.250145	1397.609863	318.379608	-98.237305	1699.181396	400.459076	-296.263367	1135.799561	501.106750	100.163658	1136.783325	281.229248	-261.136475	899.122986	387.530518	138.773376	883.655457	359.630920	-60.345348	1002.071594	-488.432892	143.667099	897.733521	-490.824127	-8.051299
332.716217	-138.324173	899.424988	390.621429	22.624891	904.820190	413.576416	-161.878052	508.242401	460.885773	13.705015	509.310303	504.416534	-148.883759	83.067627	553.955017	-46.620029	99.896057	363.517792	-254.188828	1421.927124	418.565491	66.674973	1411.108276	321.882690	-72.311516	1397.646973	318.674957	-98.393906	1699.254150	400.240540	-296.200348	1135.687256	500.942963	100.184166	1136.722656	280.726929	-260.834564	899.175415	387.219818	138.797348	883.654968	359.441132	-60.398365	1002.065247	-488.518036	143.708435	897.734375	-490.877228	-8.026114
332.543091	-138.433197	899.395996	390.458740	22.529127	904.788452	413.483704	-161.875244	508.243774	460.866333	13.657745	509.303406	504.407745	-148.866516	83.071739	553.945007	-46.632378	99.880806	363.610901	-254.292862	1421.830688	418.610901	66.574181	1411.091675	321.922363	-72.408798	1397.650024	318.975616	-98.549095	1699.318115	400.012817	-296.026581	1135.546143	500.767212	100.238464	1136.667114	280.225952	-260.568878	899.221252	386.939362	138.829315	883.640076	359.264038	-60.495407	1002.034851	-488.595215	143.742462	897.733582	-490.944305	-7.986564
332.417725	-138.578751	899.373169	390.406250	22.195385	904.672119	413.452728	-161.872284	508.259064	460.864746	13.664516	509.272827	504.430359	-148.877441	83.073334	554.002991	-46.641655	99.907349	363.719238	-254.362259	1421.784058	418.674774	66.507393	1411.088501	321.934875	-72.481590	1397.677124	319.242645	-98.714211	1699.380371	399.804688	-295.884369	1135.444092	500.563599	100.250336	1136.586426	279.720123	-260.314545	899.282227	386.458923	138.863541	883.762451	359.160095	-60.673485	1001.966492	-488.683655	143.725983	897.723572	-490.988037	-7.983035
332.217651	-138.594406	899.377991	390.152985	22.431730	904.737671	413.340515	-161.828049	508.245026	460.836151	13.657570	509.295349	504.418030	-148.860489	83.089470	553.986328	-46.659298	99.897530	363.815186	-254.444366	1421.767090	418.728455	66.434326	1411.072998	321.970734	-72.544571	1397.682739	319.538177	-98.870667	1699.446167	399.600220	-295.818451	1135.335205	500.415527	100.276680	1136.526978	279.195068	-260.069763	899.362061	386.191467	138.895554	883.777466	358.939362	-60.599815	1002.000854	-488.769928	143.791565	897.724670	-491.055054	-7.958182
332.087189	-138.695480	899.376526	390.046173	22.122259	904.655518	413.440430	-161.918945	508.268677	460.729462	13.636030	509.245331	504.420593	-148.918762	83.089310	553.953369	-46.648003	99.906487	363.928528	-254.521011	1421.733276	418.789703	66.359619	1411.073975	322.017822	-72.606834	1397.734741	319.853058	-99.017670	1699.500244	399.408600	-295.737030	1135.262329	500.291840	100.258202	1136.475952	278.703796	-259.789063	899.450867	386.144562	138.894958	883.618591	358.833588	-60.762562	1001.960388	-488.847809	143.830597	897.742920	-491.098846	-7.906250
331.892426	-138.637131	899.390259	389.787323	22.401291	904.744690	413.314087	-161.918121	508.271057	460.612488	13.598021	509.289154	504.391083	-148.939117	83.085617	553.971375	-46.656116	99.902840	364.044739	-254.592377	1421.744263	418.876495	66.280319	1411.076416	322.056091	-72.656158	1397.784912	320.111023	-99.194038	1699.563477	399.194611	-295.680267	1135.180908	500.156525	100.255745	1136.422607	278.208435	-259.542694	899.531921	385.903564	138.893784	883.637695	358.611450	-60.639832	1002.010864	-488.906677	143.858200	897.754700	-491.162842	-7.861150
331.704712	-138.702789	899.388428	389.602417	22.350725	904.748169	413.171234	-161.846085	508.254730	460.452972	13.583963	509.251709	504.374298	-148.928009	83.089508	553.910400	-46.663017	99.898514	364.142029	-254.672119	1421.704590	418.966583	66.189156	1411.047729	322.094788	-72.710068	1397.811279	320.420288	-99.374504	1699.600586	399.008057	-295.562164	1135.126831	500.031006	100.247711	1136.339722	277.698944	-259.313202	899.602722	385.615631	138.858292	883.642090	358.429535	-60.702545	1002.011658	-488.948181	143.836029	897.739685	-491.192657	-7.856285
331.574158	-138.709366	899.394714	389.456207	22.323174	904.740234	413.135498	-161.879364	508.261230	460.360870	13.597426	509.238556	504.377869	-148.904968	83.102890	553.881287	-46.705379	99.888954	364.266388	-254.714676	1421.720703	419.047424	66.120476	1411.034546	322.128967	-72.751778	1397.829468	320.644623	-99.516769	1699.677246	398.813507	-295.439117	1135.046509	499.923523	100.207039	1136.270508	277.225067	-259.079132	899.686462	385.366333	138.825333	883.629883	358.286011	-60.709476	1002.010925	-489.028931	143.875443	897.743896	-491.243774	-7.847629
331.395844	-138.762909	899.383728	389.308960	22.304007	904.751709	413.061890	-161.902069	508.265015	460.238586	13.599726	509.192230	504.412445	-148.890137	83.095680	553.825806	-46.687874	99.882126	364.348145	-254.789352	1421.711792	419.162262	66.048790	1411.023193	322.182007	-72.789513	1397.874756	320.896454	-99.667763	1699.733765	398.599701	-295.304443	1134.995483	499.816193	100.181244	1136.215332	276.773865	-258.828705	899.794861	385.103027	138.781982	883.628235	358.119751	-60.757542	1002.010803	-489.099121	143.881775	897.739197	-491.282349	-7.866834
331.265259	-138.759232	899.376282	389.136353	22.310452	904.751526	412.995667	-161.889084	508.227875	460.100250	13.614390	509.202942	504.378540	-148.915863	83.118294	553.839233	-46.695370	99.899155	364.439392	-254.879379	1421.687378	419.274628	65.978859	1410.986206	322.237946	-72.851822	1397.903320	321.150391	-99.819962	1699.785034	398.365997	-295.300049	1134.921997	499.724365	100.158867	1136.135498	276.314362	-258.610748	899.889404	384.835327	138.743835	883.605835	357.968201	-60.757530	1002.006897	-489.114166	143.906967	897.743713	-491.306946	-7.827734
331.110046	-138.796600	899.374084	388.984283	22.288830	904.746338	412.889404	-161.918289	508.230804	459.951630	13.638189	509.165161	504.383545	-148.929123	83.121513	553.793030	-46.693031	99.919334	364.549591	-254.930405	1421.719727	419.380829	65.904488	1410.962524	322.284515	-72.904732	1397.922852	321.412842	-99.962791	1699.848755	398.141998	-295.294098	1134.863647	499.578888	100.094803	1136.016235	275.855988	-258.416260	900.002930	384.337585	138.703934	883.742859	357.807068	-60.782207	1002.003113	-489.172821	143.923416	897.744019	-491.333069	-7.801011
330.998047	-138.815628	899.353760	388.839722	22.264681	904.743225	412.871887	-161.957840	508.224731	459.876587	13.653305	509.184509	504.391968	-148.940002	83.126450	553.814758	-46.689720	99.941391	364.605347	-254.999237	1421.698853	419.503723	65.818863	1410.934937	322.332886	-72.941521	1397.957397	321.679688	-100.113678	1699.902222	397.947388	-295.250305	1134.818726	499.505219	100.041107	1135.948853	275.433136	-258.190186	900.100830	384.087616	138.647400	883.747070	357.666931	-60.810734	1001.990967	-489.182770	143.943527	897.747620	-491.350189	-7.795802
330.846405	-138.861847	899.371643	388.678040	22.215696	904.735596	412.766296	-161.969299	508.212158	459.759735	13.623640	509.153168	504.356903	-148.905304	83.111168	553.802185	-46.705406	99.959679	364.645752	-255.074768	1421.682739	419.580597	65.758331	1410.903931	322.498596	-72.980995	1397.867432	321.937073	-100.269501	1699.971924	397.742096	-295.223816	1134.795288	499.392456	99.926254	1135.857910	275.003571	-257.994751	900.212341	383.859650	138.566818	883.732727	357.511200	-60.843025	1001.996521	-489.236267	143.912292	897.739563	-491.380524	-7.811412
330.744110	-139.026474	899.363708	388.640167	21.896830	904.641113	412.763947	-162.036606	508.234192	459.645355	13.652931	509.089294	504.377625	-148.987915	83.150696	553.821716	-46.693531	99.998840	364.706970	-255.134552	1421.730103	419.696625	65.679756	1410.870605	322.520111	-73.011604	1397.893188	322.214050	-100.398697	1700.048828	397.578217	-295.121246	1134.781006	499.364044	99.849556	1135.767578	274.594879	-257.818787	900.316833	383.813507	138.460846	883.579468	357.426819	-61.027431	1001.946411	-489.256287	143.925125	897.734131	-491.381165	-7.764212
330.636169	-138.959778	899.374207	388.405518	22.120510	904.711548	412.723022	-162.013474	508.216370	459.561005	13.637357	509.110413	504.348114	-148.975845	83.145149	553.800354	-46.723511	99.978912	364.722290	-255.191177	1421.706177	419.799011	65.600067	1410.831665	322.400787	-73.044685	1398.043213	322.448517	-100.551453	1700.114380	397.373291	-295.152130	1134.729492	499.288635	99.703156	1135.678223	274.191406	-257.640472	900.407227	383.564972	138.354355	883.554382	357.265808	-60.922508	1001.986084	-489.263367	143.925598	897.737366	-491.388031	-7.762849
330.521393	-139.001984	899.385925	388.251221	22.097488	904.703064	412.675659	-162.038788	508.226288	459.464996	13.636334	509.099426	504.327209	-148.957764	83.127930	553.988464	-46.716957	100.050491	364.788727	-255.248688	1421.746704	419.888580	65.537498	1410.799072	322.463684	-73.095886	1398.066406	322.709656	-100.681328	1700.186890	397.210144	-295.066711	1134.687378	499.212128	99.569893	1135.584595	273.791199	-257.446167	900.515991	383.310364	138.239487	883.559082	357.135132	-60.944214	1001.988037	-489.261810	143.906509	897.735535	-491.372253	-7.791563
330.431854	-139.080338	899.385437	388.138855	22.056225	904.695129	412.644714	-162.071136	508.244019	459.372650	13.646480	509.072021	504.355194	-148.970917	83.144836	553.825500	-46.729748	100.008743	364.843231	-255.278732	1421.745850	420.014221	65.479721	1410.754028	322.485352	-73.137779	1398.071411	322.969849	-100.800964	1700.254639	397.047302	-295.095795	1134.666016	499.157837	99.419228	1135.518066	273.426270	-257.273560	900.597290	383.073364	138.102112	883.557983	357.034637	-60.999336	1001.984009	-489.283325	143.922195	897.739075	-491.378540	-7.778840
330.352417	-139.107666	899.377258	387.974915	22.013653	904.667847	412.620148	-162.055237	508.235687	459.237762	13.592399	509.048340	504.335785	-148.923187	83.166382	553.960571	-46.712971	100.064812	364.842529	-255.374146	1421.734985	420.110535	65.416000	1410.740234	322.498932	-73.176422	1398.099609	323.215240	-100.923546	1700.322266	396.851929	-295.107300	1134.624756	499.120483	99.281326	1135.454346	273.067841	-257.118317	900.674377	382.802185	137.944305	883.537415	356.914642	-61.024471	1001.966553	-489.316772	143.890762	897.731506	-491.367828	-7.786592
330.272308	-139.160477	899.377991	387.833618	21.948843	904.645691	412.516968	-162.111771	508.237579	459.132599	13.586656	509.031738	504.317352	-148.927673	83.181625	553.933044	-46.715282	100.053833	364.867401	-255.401947	1421.765625	420.188721	65.343925	1410.713013	322.522186	-73.210083	1398.121826	323.497559	-101.040291	1700.390259	396.650696	-295.152039	1134.590088	499.062103	99.130318	1135.393677	272.708832	-257.008759	900.748779	382.547943	137.758087	883.548584	356.799927	-61.068665	1001.956116	-489.330048	143.854401	897.721741	-491.359528	-7.845996
330.220032	-139.188995	899.377197	387.705658	21.916798	904.646057	412.549164	-162.144638	508.238617	459.131958	13.563282	509.024445	504.327332	-148.941055	83.183044	553.997253	-46.711906	100.070572	364.880768	-255.450104	1421.756226	420.299652	65.277466	1410.682861	322.574219	-73.249825	1398.131104	323.766113	-101.175705	1700.459351	396.468994	-295.209045	1134.559204	498.991333	98.934814	1135.311523	272.399536	-256.898315	900.818298	382.327393	137.591690	883.545227	356.716949	-61.103329	1001.955933	-489.327087	143.851257	897.736511	-491.344421	-7.834640
330.188416	-139.183380	899.375061	387.603119	21.840778	904.637085	412.556183	-162.161880	508.230530	459.040985	13.526748	509.022034	504.309906	-148.927277	83.140221	553.963562	-46.718681	100.068230	364.869781	-255.517868	1421.761108	420.357300	65.201981	1410.655273	322.619781	-73.282471	1398.170532	324.035706	-101.289764	1700.533691	396.283539	-295.264801	1134.534546	498.978699	98.766083	1135.263306	272.128784	-256.808533	900.864868	382.122955	137.414978	883.548523	356.648956	-61.136196	1001.950439	-489.303131	143.832428	897.737793	-491.315247	-7.864249
330.147095	-139.198135	899.368164	387.495178	21.784336	904.625000	412.516571	-162.234955	508.214355	458.907928	13.473578	508.995728	504.297333	-148.921631	83.150352	553.912598	-46.739841	100.041649	364.911713	-255.554489	1421.787354	420.478485	65.136757	1410.640381	322.649658	-73.323364	1398.161865	324.300812	-101.430305	1700.605957	396.093231	-295.395020	1134.511353	498.915222	98.591629	1135.197388	271.835663	-256.721771	900.960999	381.915985	137.243561	883.574951	356.577881	-61.171425	1001.941040	-489.297974	143.804947	897.734741	-491.282227	-7.907647
330.077484	-139.249847	899.380310	387.395203	21.746132	904.638062	412.511932	-162.269577	508.203400	458.887634	13.473392	508.999359	504.307892	-148.935730	83.155380	553.917786	-46.751316	100.036552	364.894135	-255.632675	1421.796265	420.575348	65.049934	1410.630005	322.688690	-73.333984	1398.203613	324.572845	-101.533676	1700.691895	395.932678	-295.444794	1134.527954	498.870087	98.394005	1135.140503	271.557861	-256.618134	901.025696	381.714508	137.032303	883.587280	356.494965	-61.217831	1001.953674	-489.287537	143.780334	897.748352	-491.244843	-7.955954
330.017059	-139.331390	899.376465	387.318054	21.705511	904.612732	412.483826	-162.312607	508.219788	458.868683	13.452476	509.008575	504.285095	-148.929901	83.155624	553.963013	-46.746845	100.054672	364.943726	-255.647385	1421.832642	420.663086	64.995857	1410.600342	322.847992	-73.372078	1398.101563	324.831665	-101.657600	1700.779053	395.788300	-295.502380	1134.530151	498.766418	98.150917	1135.058716	271.325500	-256.564819	901.083801	381.316132	136.839096	883.758545	356.429688	-61.266479	1001.939453	-489.251007	143.719513	897.747742	-491.115814	-8.087459
329.942261	-139.377579	899.387878	387.210083	21.660944	904.626587	412.448059	-162.327026	508.201630	458.836700	13.405736	508.974579	504.306885	-148.907425	83.159966	553.953125	-46.763271	100.046288	364.974487	-255.701874	1421.861572	420.785980	64.936790	1410.616455	322.746552	-73.435326	1398.250854	325.067444	-101.776070	1700.847412	395.634583	-295.512238	1134.539185	498.784271	98.012665	1135.028687	271.080811	-256.472565	901.162292	381.351715	136.601456	883.614929	356.353790	-61.319298	1001.952209	-489.165283	143.650787	897.792419	-490.942261	-8.234592
329.872070	-139.399292	899.381165	387.096588	21.684692	904.634094	412.363678	-162.356766	508.168060	458.768219	13.390347	508.981567	504.244965	-148.929398	83.158279	553.891785	-46.763512	100.048256	364.979614	-255.757736	1421.854004	420.872040	64.852699	1410.603638	322.772858	-73.495361	1398.282715	325.316345	-101.890549	1700.907593	395.460815	-295.572876	1134.536011	498.741364	97.838394	1134.997559	270.859314	-256.408112	901.222900	381.175720	136.378571	883.634583	356.270386	-61.329975	1001.952515	-489.145874	143.601135	897.784912	-490.865417	-8.341562
329.821747	-139.477020	899.380615	387.020966	21.593332	904.620911	412.303619	-162.369873	508.141357	458.727722	13.365486	508.975830	504.264740	-148.921982	83.152863	553.901978	-46.752560	100.042816	365.008942	-255.805969	1421.883789	420.953613	64.789230	1410.611328	322.933563	-73.533752	1398.188354	325.558990	-102.004250	1700.980347	395.325714	-295.586182	1134.565674	498.715240	97.653648	1134.960938	270.658508	-256.403442	901.276245	381.015350	136.163239	883.648804	356.209351	-61.407959	1001.945862	-489.102783	143.545227	897.784912	-490.776154	-8.435696
329.800964	-139.524414	899.365723	386.970398	21.566307	904.611572	412.319092	-162.396744	508.140533	458.707733	13.341393	508.954987	504.272552	-148.928543	83.159714	553.892029	-46.766659	100.040482	365.039185	-255.862885	1421.912964	421.033234	64.730743	1410.629517	322.970093	-73.569328	1398.225952	325.855377	-102.120155	1701.051147	395.187683	-295.693695	1134.571533	498.691742	97.522919	1134.944824	270.484650	-256.392731	901.338745	380.882080	135.961685	883.678467	356.174957	-61.449131	1001.933716	-489.187592	143.666412	897.783447	-491.028381	-8.152480
329.723053	-139.586334	899.371704	386.888550	21.502384	904.610107	412.223450	-162.420898	508.131470	458.714020	13.321826	508.959564	504.288025	-148.961716	83.146439	553.910583	-46.757862	100.042267	365.111938	-255.922791	1421.945801	421.138763	64.672417	1410.639160	322.860413	-73.615379	1398.408569	326.103943	-102.251411	1701.138672	395.068024	-295.787750	1134.592651	498.673615	97.383789	1134.915894	270.321106	-256.392822	901.394043	380.759460	135.741302	883.684937	356.102417	-61.510139	1001.936157	-489.131256	143.633011	897.786072	-490.967773	-8.166783
329.676300	-139.697540	899.389099	386.842560	21.421356	904.619507	412.175018	-162.471786	508.112183	458.682343	13.277951	508.951599	504.262360	-148.988617	83.139053	553.919006	-46.775394	100.048317	365.118958	-255.991699	1421.974243	421.168945	64.633064	1410.652100	323.026062	-73.676323	1398.327148	326.375275	-102.361641	1701.240479	394.970398	-295.718842	1134.609985	498.653137	97.201927	1134.905640	270.169220	-256.379059	901.436035	380.628784	135.504883	883.688904	356.057343	-61.601307	1001.949707	-489.127136	143.614044	897.784485	-490.941040	-8.236478
329.634613	-139.739639	899.376404	386.784424	21.375193	904.629761	412.152954	-162.477112	508.111786	458.708221	13.254354	508.955414	504.252380	-148.994110	83.134972	553.904236	-46.783642	100.020622	365.220337	-256.088684	1422.042236	421.277039	64.538147	1410.681274	322.930481	-73.731239	1398.513184	326.651855	-102.464035	1701.330444	394.866028	-295.918121	1134.628540	498.641907	97.066666	1134.899414	270.046570	-256.372650	901.492065	380.510956	135.259933	883.719543	356.011993	-61.661579	1001.948181	-488.951599	143.385025	897.803650	-490.476440	-8.736980
329.600220	-139.807144	899.399780	386.739807	21.298983	904.644897	412.153259	-162.563431	508.118988	458.679901	13.206862	508.954590	504.241180	-148.997528	83.126877	553.937378	-46.823730	100.011101	365.254364	-256.160675	1422.079590	421.320282	64.476517	1410.728027	322.945496	-73.785713	1398.600342	326.901855	-102.588943	1701.431763	394.776611	-296.002319	1134.635620	498.633484	96.924301	1134.905151	269.954224	-256.368317	901.549377	380.435669	135.011734	883.727295	355.977142	-61.730206	1001.967651	-488.925049	143.340790	897.813416	-490.399780	-8.764625
329.516663	-139.883698	899.422241	386.662506	21.235291	904.663269	412.140045	-162.606155	508.101044	458.652222	13.122785	508.963379	504.268799	-149.009247	83.164940	553.887634	-46.819267	100.007545	365.291229	-256.236267	1422.120361	421.390839	64.404472	1410.788208	322.962006	-73.836967	1398.669067	327.168793	-102.687675	1701.514404	394.730804	-295.940704	1134.707275	498.645874	96.820328	1134.951904	269.854034	-256.382813	901.616150	380.357605	134.751678	883.764099	355.910858	-61.802586	1001.988281	-488.868561	143.294418	897.812256	-490.308197	-8.838921
329.475647	-139.944794	899.429871	386.620422	21.146769	904.681030	412.159973	-162.674988	508.129120	458.630707	13.083787	508.984955	504.246643	-148.969452	83.124733	553.860901	-46.815933	100.014595	365.336609	-256.300690	1422.197754	421.406708	64.340355	1410.836426	322.964813	-73.908340	1398.736084	327.431580	-102.804893	1701.627075	394.689758	-295.951080	1134.763550	498.629974	96.698807	1134.991699	269.781494	-256.387207	901.657715	380.288696	134.528061	883.826294	355.861816	-61.881443	1002.000732	-488.847076	143.254135	897.822327	-490.264130	-8.896376
329.417145	-140.020477	899.464294	386.572815	21.102880	904.734924	412.156372	-162.764557	508.105225	458.588959	13.009354	508.997314	504.262115	-149.003281	83.159225	553.839417	-46.806065	100.025360	365.368256	-256.402710	1422.246460	421.453156	64.262863	1410.917114	322.950043	-73.959541	1398.825562	327.716736	-102.926041	1701.739868	394.629852	-295.991577	1134.819214	498.616058	96.593582	1135.030151	269.724487	-256.423950	901.724976	380.246216	134.257446	883.871948	355.822784	-61.957630	1002.044800	-488.819214	143.187790	897.825684	-490.217621	-8.927319
329.366486	-140.073212	899.490295	386.544373	21.028088	904.767273	412.146118	-162.841354	508.114227	458.603699	12.994923	509.007355	504.250031	-149.035812	83.166824	553.823364	-46.818241	100.021324	365.390594	-256.501434	1422.329224	421.471558	64.204880	1411.021362	322.953522	-74.054764	1398.900269	327.992645	-103.042000	1701.841064	394.586639	-296.095459	1134.889160	498.608765	96.475548	1135.124146	269.675751	-256.434021	901.803406	380.215698	133.985382	883.947327	355.789215	-62.027489	1002.073914	-488.790405	143.166550	897.848206	-490.169128	-8.966744
329.332367	-140.126160	899.509949	386.536621	20.952614	904.796509	412.146240	-162.834854	508.108582	458.591705	12.967971	509.036652	504.219849	-149.021103	83.123184	553.822327	-46.811314	100.037163	365.392792	-256.562103	1422.431763	421.462036	64.149391	1411.123901	322.924622	-74.116966	1399.002197	328.284973	-103.161331	1701.936035	394.513458	-296.266174	1134.951538	498.615356	96.399940	1135.227417	269.638123	-256.498108	901.877319	380.198792	133.713257	884.019287	355.758942	-62.094330	1002.098145	-488.764496	143.153366	897.848450	-490.140259	-8.992854
329.304718	-140.156799	899.526123	386.508667	20.947449	904.842896	412.165649	-162.910309	508.090393	458.606293	12.927095	509.057190	504.209442	-149.032379	83.126648	553.799866	-46.805588	100.040199	365.381561	-256.672150	1422.481445	421.453430	64.071129	1411.246216	322.931854	-74.207947	1399.088867	328.563293	-103.263481	1702.041992	394.477936	-296.340607	1135.069702	498.601074	96.314102	1135.329102	269.635620	-256.540253	901.962891	380.192657	133.487534	884.102661	355.728912	-62.129784	1002.128906	-488.729187	143.114273	897.854675	-490.090820	-9.035462
329.253326	-140.216843	899.557739	386.518829	20.860744	904.891357	412.115692	-162.962143	508.086700	458.580597	12.898764	509.034088	504.194824	-148.971313	83.116211	553.813477	-46.797760	100.023911	365.393066	-256.787964	1422.587280	421.431946	63.990509	1411.390015	322.925262	-74.316490	1399.196289	328.831177	-103.369698	1702.156250	394.417999	-296.545929	1135.177856	498.601898	96.250580	1135.495483	269.620300	-256.562897	902.071960	380.213043	133.248138	884.206543	355.714691	-62.215435	1002.168762	-488.709137	143.061874	897.859863	-490.055176	-9.091886
329.186646	-140.110291	899.585205	386.344177	21.133663	905.057922	412.064423	-162.921890	508.045258	458.530457	12.865566	509.131195	504.200226	-149.028549	83.121391	553.775513	-46.801010	100.011215	365.395935	-256.883301	1422.724121	421.427795	63.915665	1411.542358	322.896851	-74.397491	1399.298340	329.128632	-103.466255	1702.273560	394.388885	-296.688354	1135.274414	498.615387	96.185745	1135.651001	269.617401	-256.625183	902.188721	380.224030	133.036301	884.343323	355.618073	-62.119225	1002.263855	-488.814026	143.238953	897.846497	-490.455750	-8.638854
329.145660	-140.177597	899.619934	386.326843	21.075466	905.101013	412.038940	-162.965332	508.022736	458.538727	12.845691	509.119812	504.202179	-149.035095	83.127480	553.774536	-46.808590	100.019852	365.343903	-256.982513	1422.785889	421.391235	63.835258	1411.703125	322.869202	-74.486664	1399.405396	329.409210	-103.556732	1702.374146	394.360199	-296.876892	1135.409302	498.600891	96.128723	1135.800171	269.644073	-256.679718	902.277161	380.233917	132.796844	884.474426	355.596130	-62.189259	1002.302734	-488.756042	143.191879	897.860168	-490.411072	-8.678391
329.117126	-140.243210	899.651978	386.316315	20.959620	905.130432	412.036591	-163.027863	508.020630	458.500153	12.773516	509.114532	504.184296	-148.999908	83.110069	553.780212	-46.826061	100.026726	365.327667	-257.082855	1422.895020	421.329803	63.726162	1411.893433	322.838531	-74.579971	1399.509033	329.694397	-103.629326	1702.479736	394.343140	-296.999878	1135.548584	498.635956	96.095734	1135.985474	269.671539	-256.752106	902.390991	380.289368	132.544785	884.621216	355.590454	-62.283852	1002.333679	-488.607117	142.972473	897.875244	-489.995178	-9.171866
329.107880	-140.331741	899.675659	386.315369	20.866144	905.169067	412.015686	-163.047028	507.996307	458.490509	12.748538	509.115295	504.208374	-149.039505	83.128830	553.753357	-46.836929	100.008972	365.356384	-257.142822	1423.015869	421.285889	63.665283	1412.063477	322.796906	-74.689957	1399.630371	329.972168	-103.689613	1702.593384	394.317108	-297.231262	1135.649536	498.676239	96.090370	1136.161987	269.704529	-256.820313	902.509399	380.337860	132.297134	884.766785	355.598389	-62.388737	1002.364746	-488.575867	142.900528	897.863342	-489.961304	-9.216143
329.095337	-140.416046	899.671753	386.317047	20.772799	905.182068	412.014374	-163.080673	508.020355	458.508759	12.717823	509.098236	504.162384	-149.055374	83.109406	553.778992	-46.836494	100.011780	365.320709	-257.276489	1423.121582	421.227142	63.572964	1412.235352	322.768463	-74.789368	1399.744873	330.277771	-103.732185	1702.716553	394.294922	-297.443634	1135.762573	498.668640	96.041969	1136.360107	269.742676	-256.940979	902.622559	380.196808	132.094666	885.012817	355.601715	-62.491131	1002.369080	-488.691528	143.076248	897.833984	-490.388855	-8.783666
329.071686	-140.491272	899.698547	386.279419	20.682474	905.216370	411.997192	-163.162415	508.004730	458.488251	12.690409	509.076660	504.201996	-149.066040	83.101410	553.792358	-46.830143	100.019173	365.279175	-257.375793	1423.226318	421.160919	63.492268	1412.394653	322.724182	-74.896324	1399.860596	330.566132	-103.772095	1702.839355	394.299957	-297.541138	1135.878174	498.722260	96.072601	1136.543579	269.784576	-257.008392	902.711121	380.244476	131.880386	885.161133	355.597382	-62.588295	1002.399841	-488.662781	143.060074	897.843567	-490.368317	-8.806531
329.069214	-140.625916	899.718567	386.284698	20.532475	905.221680	411.981689	-163.233368	507.991364	458.492981	12.625488	509.081726	504.187042	-149.047150	83.104271	553.769653	-46.830662	100.003731	365.236725	-257.498566	1423.317139	421.081146	63.423248	1412.551147	322.659882	-75.003799	1399.961060	330.850891	-103.785362	1702.959717	394.299438	-297.683075	1135.996338	498.791534	96.072861	1136.754395	269.824707	-257.118805	902.806885	380.528656	131.643860	885.155701	355.612732	-62.726673	1002.412903	-488.633575	143.051971	897.851379	-490.352234	-8.822267
329.069305	-140.732437	899.732422	386.291687	20.401104	905.233337	412.071503	-163.315247	507.997742	458.526703	12.603788	509.097504	504.225677	-149.058426	83.100281	553.780212	-46.841679	100.029137	365.197998	-257.618408	1423.415771	421.013611	63.351257	1412.733643	322.627991	-75.120293	1400.065674	331.151855	-103.763710	1703.067383	394.297974	-297.968506	1136.117065	498.809753	96.009216	1136.937378	269.880280	-257.204956	902.915039	380.613007	131.454910	885.299988	355.639374	-62.852737	1002.425964	-488.626282	143.011398	897.836792	-490.360596	-8.837279
329.038391	-140.859573	899.750610	386.286102	20.268452	905.268555	412.020386	-163.396606	507.997742	458.514679	12.549880	509.063477	504.221039	-149.057083	83.086411	553.817688	-46.844830	100.037170	365.154877	-257.716278	1423.547729	420.916687	63.255798	1412.919312	322.581848	-75.221413	1400.200439	331.431610	-103.738335	1703.198730	394.309601	-298.038574	1136.225342	498.843475	95.992676	1137.146118	269.925598	-257.340271	903.030640	380.708405	131.262924	885.437683	355.632294	-62.996944	1002.452454	-488.607544	142.968170	897.827271	-490.366028	-8.892161
329.059479	-141.034668	899.781616	386.334015	20.016424	905.226990	412.066071	-163.453934	508.010223	458.535492	12.534060	509.084106	504.215942	-149.051208	83.085106	553.792419	-46.824078	100.037422	365.123230	-257.847748	1423.640381	420.835419	63.148617	1413.116455	322.540802	-75.352982	1400.302246	331.503174	-103.904503	1703.496704	394.292114	-298.455444	1136.332031	498.847778	95.990761	1137.334229	270.007324	-257.462372	903.114014	380.783539	131.107422	885.588318	355.676819	-63.170021	1002.448486	-488.603363	142.945648	897.838684	-490.354279	-8.918509
329.044952	-141.158615	899.801636	386.319092	19.862349	905.239380	412.060150	-163.512894	508.010742	458.488281	12.512085	509.060089	504.181030	-149.045258	83.092659	553.795959	-46.827328	100.042061	365.055176	-257.960876	1423.752563	420.724060	63.059025	1413.312256	322.475464	-75.450127	1400.407593	331.770691	-103.877533	1703.638794	394.305756	-298.617188	1136.459229	498.863007	95.968018	1137.556396	270.079041	-257.561798	903.193604	380.892242	130.951324	885.727295	355.670349	-63.307743	1002.464905	-488.598663	142.930527	897.834961	-490.377899	-8.909706
329.040863	-141.263977	899.834167	386.303314	19.757851	905.279175	412.074677	-163.600250	507.998901	458.495300	12.491275	509.061340	504.187805	-149.077667	83.110352	553.833618	-46.831146	100.063812	365.038055	-258.097351	1423.875000	420.640442	62.949711	1413.477661	322.441284	-75.562180	1400.527588	331.907013	-103.881050	1703.778564	394.334961	-298.787689	1136.594360	498.885406	95.990570	1137.750000	270.148804	-257.719299	903.274536	381.000458	130.800095	885.871643	355.677765	-63.423500	1002.501099	-488.595886	142.885117	897.827026	-490.370758	-8.964005
328.930267	-141.021378	899.866150	385.831238	20.493097	905.531433	411.996582	-163.612457	507.943024	458.320679	12.436257	509.170715	504.135376	-149.072540	83.068245	553.738770	-46.818417	100.067711	365.004028	-258.208252	1423.994629	420.534393	62.851208	1413.676758	322.408722	-75.701416	1400.618530	332.254456	-103.712219	1703.892090	394.323883	-299.073364	1136.657959	498.911926	95.992599	1137.943970	270.306152	-257.872070	903.409302	381.118195	130.705750	886.018494	355.428162	-63.081791	1002.640015	-488.401184	142.531616	897.766357	-490.359344	-8.960317
328.928101	-141.119919	899.883728	385.810944	20.369596	905.570251	411.961700	-163.641037	507.912140	458.292969	12.405403	509.198120	504.146423	-149.069183	83.037926	553.766907	-46.831448	100.083588	364.962524	-258.337616	1424.095947	420.426392	62.758255	1413.841064	322.344330	-75.845795	1400.702637	332.778625	-103.374435	1703.871338	394.369507	-299.207764	1136.770874	498.932953	96.009071	1138.161621	270.380920	-258.025269	903.485657	381.243073	130.571457	886.164185	355.425598	-63.209660	1002.667908	-488.588074	142.849777	897.828918	-490.417480	-9.013588
328.919342	-141.236252	899.916321	385.788727	20.246157	905.595886	411.971130	-163.751846	507.902771	458.190399	12.402133	509.192871	504.145386	-149.090179	83.035065	553.698242	-46.831856	100.077637	364.951477	-258.482025	1424.188354	420.314911	62.670517	1414.012207	322.317139	-75.987228	1400.798340	332.812439	-103.451141	1704.141602	394.388184	-299.356171	1136.881958	498.945465	95.994125	1138.355347	270.452057	-258.209808	903.549683	381.346619	130.473190	886.301880	355.420288	-63.329105	1002.697205	-488.581085	142.826782	897.818542	-490.419067	-9.017776
328.943054	-141.312637	899.935059	385.751038	20.134689	905.651489	411.973114	-163.788177	507.875671	458.130829	12.378324	509.215240	504.140228	-149.114685	83.033890	553.754089	-46.832485	100.134705	364.960144	-258.592651	1424.292236	420.165741	62.592510	1414.205078	322.304108	-76.126877	1400.888672	332.946411	-103.340759	1704.304443	394.425751	-299.499542	1136.963135	499.005493	96.109467	1138.595337	270.530701	-258.381256	903.623474	381.494690	130.379578	886.440613	355.419678	-63.449417	1002.733765	-488.592621	142.793762	897.813904	-490.434875	-9.054709
328.937164	-141.411316	899.936951	385.724365	20.023029	905.679993	411.953461	-163.896957	507.887207	457.963867	12.345620	509.202118	504.182220	-149.103119	83.040482	553.681580	-46.786915	100.128044	364.953033	-258.757446	1424.384155	420.036163	62.495834	1414.382324	322.282104	-76.270332	1400.965088	333.211670	-103.161049	1704.427368	394.468292	-299.662018	1137.067261	499.067749	96.161804	1138.795898	270.620392	-258.569611	903.686401	381.629608	130.282837	886.567444	355.408081	-63.573204	1002.748535	-488.595703	142.786209	897.822571	-490.441315	-9.059474
328.940796	-141.513687	899.963196	385.670349	19.916433	905.719360	411.927856	-163.930878	507.863373	457.858521	12.342329	509.219360	504.139465	-149.103241	83.019768	553.670898	-46.786125	100.155815	364.930969	-258.918457	1424.497803	419.871735	62.415001	1414.564087	322.252075	-76.412209	1401.037231	333.797607	-102.661980	1704.354492	394.448730	-299.935730	1137.138428	499.065491	96.140366	1139.002319	270.684570	-258.797058	903.731628	381.731293	130.189453	886.675964	355.394348	-63.690582	1002.781189	-488.629120	142.773163	897.823608	-490.475983	-9.116807
328.904114	-141.596466	899.992554	385.622986	19.850912	905.780762	411.960114	-164.021744	507.850891	457.780151	12.336230	509.233765	504.148102	-149.117142	83.024490	553.682190	-46.773769	100.169540	364.906769	-259.069092	1424.590332	419.734131	62.378422	1414.784302	322.256134	-76.544502	1401.140259	334.027771	-102.444344	1704.472168	394.452850	-300.222504	1137.227661	499.080597	96.175987	1139.209351	270.752686	-258.997223	903.782776	381.872131	130.114578	886.813171	355.364685	-63.788685	1002.826111	-488.634583	142.743362	897.825867	-490.484009	-9.109639
328.925507	-141.740784	900.002747	385.609070	19.703503	905.772644	411.971161	-164.082535	507.862457	457.739075	12.341384	509.233429	504.148743	-149.069519	83.029152	553.665100	-46.781967	100.205330	364.914032	-259.183563	1424.692383	419.566193	62.301064	1414.995728	322.275116	-76.707245	1401.221558	334.256897	-102.206741	1704.562012	394.499847	-300.299530	1137.312988	498.999542	95.996956	1139.337891	270.798065	-259.257568	903.807617	382.009827	130.035370	886.906250	355.386444	-63.930054	1002.827637	-488.428284	142.417786	897.794067	-490.469269	-9.119513
328.957153	-142.092926	900.012146	385.807129	19.092741	905.635254	412.053955	-164.225159	507.890259	457.689484	12.339432	509.166412	504.154114	-149.096863	83.023872	553.688965	-46.740734	100.232613	364.784393	-259.404602	1424.696167	419.440826	62.216671	1415.182373	322.265869	-76.835472	1401.307861	334.401337	-102.030319	1704.679199	394.517426	-300.416260	1137.401733	498.996887	95.983047	1139.524048	270.874664	-259.496460	903.852478	382.149139	129.966293	887.022705	355.495087	-64.321106	1002.766052	-488.656555	142.696701	897.838989	-490.549744	-9.152186
328.957520	-142.226059	900.023804	385.776093	18.987577	905.667908	412.078156	-164.291718	507.882660	457.392059	12.279413	509.149353	504.165283	-149.133408	83.036949	553.604065	-46.735886	100.210373	364.763519	-259.551178	1424.729614	419.295258	62.161003	1415.353149	322.260559	-76.949135	1401.394165	334.376343	-101.921494	1704.906738	394.548187	-300.612152	1137.467896	499.006439	95.973892	1139.720825	270.953339	-259.730408	903.873230	382.296082	129.897095	887.141296	355.494385	-64.458275	1002.788025	-488.664948	142.677719	897.833984	-490.544250	-9.163675
328.851624	-142.159180	900.047791	385.475372	19.387394	905.842834	412.033722	-164.266266	507.889771	456.666077	12.133517	509.095428	504.152802	-149.063171	83.015251	553.293274	-46.753929	100.139572	364.773438	-259.681183	1424.768677	419.161469	62.089928	1415.525391	322.329834	-77.119286	1401.427856	334.753784	-101.525276	1704.920166	394.613403	-300.768768	1137.538086	499.024292	96.016914	1139.925049	271.006317	-259.978027	903.894836	382.456970	129.831985	887.269043	355.335663	-64.330276	1002.885254	-488.685242	142.647614	897.842957	-490.575134	-9.244261
328.978271	-142.633698	900.041870	385.934814	18.324734	905.641846	412.140228	-164.432037	507.922791	456.723175	12.156233	509.000610	504.175507	-149.133896	83.043678	553.350891	-46.754265	100.179153	364.799835	-259.809174	1424.813965	419.063019	62.022552	1415.708008	322.349152	-77.252892	1401.466553	334.973938	-101.215141	1704.923340	394.632568	-301.009918	1137.603882	499.024658	96.023460	1140.116333	271.074188	-260.245667	903.925659	382.603943	129.811249	887.387512	355.606537	-64.977020	1002.784912	-488.693665	142.623367	897.844421	-490.583832	-9.261670
328.973999	-142.778610	900.035095	385.923340	18.183205	905.630127	412.134979	-164.506683	507.929657	456.643127	12.139417	508.975861	504.136200	-149.157104	82.991791	553.303467	-46.794674	100.167801	364.788910	-259.965881	1424.817383	418.957520	61.961742	1415.865356	322.403198	-77.386627	1401.479736	335.148285	-100.971619	1704.980713	394.636139	-301.359772	1137.653931	499.031281	96.082176	1140.323975	271.138306	-260.538635	903.942078	382.747955	129.793991	887.493713	355.599030	-65.117302	1002.775696	-488.693329	142.614944	897.848328	-490.589539	-9.303916
328.947174	-142.886353	900.030396	385.875427	18.104162	905.639648	412.082489	-164.539871	507.922791	456.537933	12.126579	508.969086	504.095551	-149.173004	83.011414	553.303406	-46.787083	100.198547	364.838623	-260.083893	1424.913086	418.831604	61.867634	1416.042480	322.448212	-77.519218	1401.489868	335.292297	-100.721489	1705.030518	394.657898	-301.545044	1137.714355	499.047668	96.176552	1140.510986	271.199371	-260.822021	903.966003	382.899048	129.788879	887.610779	355.568054	-65.221512	1002.777954	-488.722809	142.636963	897.867188	-490.619537	-9.312088
328.871826	-142.594421	900.042297	385.353119	18.951941	905.886169	411.982849	-164.530060	507.859589	456.309998	12.069819	509.079803	504.063507	-149.100800	82.997665	553.244385	-46.809692	100.188683	364.854187	-260.212158	1424.941650	418.735687	61.783070	1416.197876	322.517365	-77.667435	1401.503784	335.438629	-100.479073	1705.094971	394.664398	-301.845398	1137.748291	499.039734	96.231255	1140.702393	271.259552	-261.119446	904.001953	383.019257	129.816422	887.721924	355.314301	-64.807793	1002.903442	-488.743439	142.578201	897.866943	-490.630524	-9.345824
328.945953	-142.933594	900.006714	385.609344	18.286585	905.676880	412.040161	-164.665390	507.893036	457.087646	12.238277	509.114838	504.090637	-149.180527	83.018257	553.714661	-46.784340	100.305992	364.964264	-260.300781	1425.039429	418.676727	61.715813	1416.349731	322.609375	-77.806213	1401.484863	335.569000	-100.216194	1705.120972	394.688507	-302.144806	1137.788086	499.048645	96.270676	1140.818359	271.322601	-261.398926	904.014343	383.151154	129.821960	887.834900	355.458099	-65.199005	1002.783875	-488.779968	142.585709	897.872192	-490.668884	-9.363142
328.948944	-143.093857	900.013794	385.602234	18.098068	905.643738	412.035248	-164.708054	507.877594	457.069916	12.204988	509.065002	504.106262	-149.173370	83.039734	553.768738	-46.791851	100.305061	365.005127	-260.448364	1425.051514	418.628418	61.606194	1416.489868	322.705322	-77.962418	1401.470459	335.741760	-100.004425	1705.109375	394.749207	-302.292236	1137.825073	499.092102	96.336922	1140.947021	271.364227	-261.679382	904.035583	383.283325	129.851501	887.922974	355.477386	-65.356583	1002.771729	-488.799622	142.567566	897.874146	-490.707703	-9.346362
328.948212	-143.187546	899.989685	385.570099	18.017624	905.614929	412.001465	-164.806610	507.891022	457.005920	12.184824	509.049652	504.119415	-149.183807	83.020630	553.780579	-46.791637	100.295761	365.112061	-260.546112	1425.068970	418.583313	61.543564	1416.594849	322.802856	-78.126961	1401.437744	335.855713	-99.770180	1705.118164	394.808228	-302.455109	1137.828857	499.133179	96.403862	1141.075195	271.366577	-262.001770	904.037659	383.407440	129.891281	888.010925	355.471222	-65.444489	1002.745422	-488.788269	142.554581	897.887268	-490.730988	-9.387819
328.997803	-143.279068	899.970398	385.581116	17.897783	905.606262	412.018982	-164.895325	507.856110	456.921906	12.136735	509.024445	504.123291	-149.160446	82.998329	553.777466	-46.812233	100.297943	365.170593	-260.654633	1425.097778	418.533813	61.450493	1416.677490	322.890076	-78.261078	1401.404907	335.978546	-99.519890	1705.103271	394.872986	-302.610504	1137.840088	499.286438	96.627884	1141.235229	271.406219	-262.319672	904.054626	383.509247	129.914017	888.109558	355.506958	-65.559563	1002.731262	-488.793030	142.513504	897.871704	-490.733215	-9.406548
329.048737	-143.420929	899.958069	385.607849	17.785917	905.569336	412.046417	-164.985077	507.859192	456.859467	12.084919	508.957062	504.125153	-149.193008	82.986687	553.756958	-46.821087	100.283455	365.197968	-260.770020	1425.081787	418.496918	61.364109	1416.777466	322.991180	-78.407516	1401.340332	336.087830	-99.267319	1705.091919	394.966797	-302.663940	1137.838379	499.356659	96.714462	1141.338989	271.426758	-262.626038	904.037720	383.659241	129.990723	888.198486	355.540039	-65.668900	1002.707031	-488.813599	142.482346	897.878967	-490.769562	-9.460071
328.975739	-143.291977	899.948486	385.307068	18.250921	905.729065	411.967102	-164.970215	507.789246	456.721344	12.071212	509.043610	504.089172	-149.167725	82.974289	553.734863	-46.835106	100.295372	365.236237	-260.894958	1425.065674	418.460022	61.296761	1416.868042	323.079681	-78.543594	1401.287964	336.257355	-98.982628	1705.048462	395.009155	-302.940369	1137.802246	499.409729	96.713303	1141.424072	271.419495	-262.940582	904.022217	383.741455	130.043213	888.279358	355.378601	-65.482079	1002.779358	-488.800293	142.476151	897.884583	-490.788574	-9.471641
329.011963	-143.441055	899.922180	385.307373	18.117405	905.698608	411.976379	-165.048553	507.799255	456.634308	12.021069	509.014862	504.087799	-149.196686	82.962646	553.709778	-46.849777	100.304405	365.262299	-261.011292	1425.029785	418.421448	61.231300	1416.940308	323.181274	-78.688339	1401.249023	336.336853	-98.751572	1705.021729	395.052826	-303.249512	1137.780151	499.501892	96.767418	1141.538818	271.445801	-263.270630	904.002502	383.840363	130.101334	888.361389	355.391510	-65.619011	1002.751038	-488.822876	142.450378	897.901123	-490.800659	-9.504168
329.088654	-143.793869	899.885986	385.530823	17.436457	905.494751	412.023499	-165.207535	507.820892	456.662018	12.009053	508.925781	504.087799	-149.230469	82.965576	553.702820	-46.857090	100.277222	365.313599	-261.139404	1425.029419	418.406616	61.169521	1417.015747	323.273804	-78.827896	1401.202026	336.418823	-98.527107	1705.000610	395.157928	-303.444458	1137.734009	499.601563	96.798187	1141.654541	271.445557	-263.393341	903.874695	383.948303	130.181839	888.443115	355.525024	-66.030670	1002.633728	-488.834747	142.438309	897.896179	-490.828705	-9.518646
329.087616	-143.932327	899.878418	385.502441	17.301067	905.462769	412.034241	-165.240768	507.794189	456.603912	11.927906	508.868713	504.084259	-149.232437	82.965469	553.736450	-46.883167	100.278732	365.359528	-261.262421	1425.018921	418.387634	61.065186	1417.096924	323.383972	-78.943123	1401.171021	336.488159	-98.297707	1704.968018	395.237793	-303.682678	1137.707397	499.590149	96.631355	1141.645264	271.489502	-263.704865	903.833374	384.045044	130.266525	888.480896	355.525879	-66.158188	1002.614502	-488.859894	142.443314	897.912903	-490.869904	-9.464482
329.066528	-144.074753	899.872864	385.460938	17.136675	905.411438	412.030060	-165.315979	507.793518	456.553650	11.910967	508.839783	504.094238	-149.195694	82.974533	553.726746	-46.911499	100.288208	365.430939	-261.360474	1425.026855	418.381592	60.989216	1417.158447	323.476227	-79.054825	1401.126831	336.542572	-98.105865	1704.943359	395.346100	-303.800262	1137.709595	499.697601	96.652596	1141.730469	271.589905	-264.270203	903.905212	384.150818	130.347336	888.579285	355.518677	-66.292290	1002.587036	-488.907684	142.448029	897.898987	-490.917999	-9.510681
329.091095	-144.158371	899.867065	385.423126	17.068745	905.415649	412.062836	-165.356812	507.805878	456.501678	11.840913	508.815063	504.116150	-149.132782	82.975807	553.755371	-46.909962	100.281563	365.506073	-261.466095	1425.026123	418.418640	60.905518	1417.205444	323.588531	-79.178780	1401.094727	336.538269	-97.953918	1704.924805	395.456085	-303.921021	1137.709839	499.800720	96.672768	1141.796997	271.642731	-264.595764	903.888489	384.261230	130.443817	888.661560	355.534851	-66.382614	1002.586243	-488.920624	142.410614	897.909058	-490.969147	-9.561187
329.150208	-144.492096	899.859680	385.725830	16.315437	905.279480	412.214935	-165.561325	507.876160	456.539948	11.819947	508.729706	504.233337	-149.261246	82.997536	553.772827	-46.930935	100.270042	365.611633	-261.552948	1425.050293	418.480927	60.825996	1417.261230	323.711243	-79.272202	1401.067505	336.614807	-97.775146	1704.908691	395.554230	-304.140930	1137.687256	499.935608	96.700897	1141.863647	271.695038	-264.914368	903.887878	384.369751	130.556091	888.746643	355.716400	-66.851204	1002.516541	-488.945496	142.406967	897.910522	-490.974487	-9.577192
329.109070	-144.445938	899.875549	385.467560	16.714535	905.347534	412.115051	-165.537659	507.845734	456.432068	11.748602	508.793427	504.169922	-149.224518	82.999634	553.773682	-46.935123	100.261719	365.653625	-261.658630	1425.049438	418.537811	60.744205	1417.327393	323.831238	-79.393936	1401.034180	336.690063	-97.587509	1704.881958	395.662018	-304.225922	1137.709839	500.055389	96.697464	1141.934204	271.752930	-265.286377	903.879639	384.508148	130.674026	888.821411	355.581055	-66.662186	1002.557861	-488.965668	142.389374	897.908447	-491.044189	-9.589159
329.214508	-144.693359	899.865173	385.767273	16.035629	905.256897	412.180237	-165.654663	507.847290	456.456970	11.735836	508.735077	504.163940	-149.252441	82.989845	553.792542	-46.935963	100.291344	365.670746	-261.759338	1425.024170	418.602905	60.658150	1417.378540	323.950562	-79.502655	1400.985474	336.740936	-97.423119	1704.862061	395.731415	-304.393280	1137.745483	500.143707	96.663719	1141.965942	271.818634	-265.696716	903.862122	384.435791	130.815186	888.997314	355.771149	-67.076553	1002.508484	-488.992249	142.346832	897.923645	-491.060608	-9.640906
329.193237	-144.700195	899.872437	385.688354	16.158928	905.336121	412.141266	-165.677658	507.839172	456.417450	11.675555	508.757019	504.154938	-149.246490	82.988068	553.807312	-46.921177	100.307800	365.689423	-261.856567	1425.027588	418.648193	60.579182	1417.428467	324.061981	-79.606789	1400.942993	336.664398	-97.516144	1704.980957	395.778473	-304.672241	1137.761963	500.363831	96.899063	1142.096191	271.879517	-266.043274	903.886475	384.551727	130.914398	889.073364	355.740967	-67.068382	1002.550659	-489.023804	142.300095	897.902649	-491.111359	-9.678292
329.240692	-144.773224	899.872742	385.723114	16.086538	905.329834	412.095642	-165.777023	507.821228	456.363068	11.639087	508.753510	504.137604	-149.275909	82.984604	553.789795	-46.938568	100.320915	365.736481	-261.942993	1425.095825	418.723663	60.497673	1417.500854	324.163818	-79.706123	1400.902588	336.882111	-97.095284	1704.821045	395.860382	-304.867401	1137.795166	500.483856	96.884621	1142.142090	271.987823	-266.389374	903.905945	384.667755	131.023026	889.144470	355.776031	-67.135002	1002.547729	-489.085358	142.324326	897.918701	-491.160309	-9.676267
329.289246	-144.836334	899.852112	385.767944	15.971119	905.325562	412.137604	-165.755417	507.799408	456.349518	11.638404	508.761230	504.111267	-149.278824	82.940063	553.768921	-46.924744	100.300156	365.732086	-262.007996	1425.136719	418.695465	60.430889	1417.547607	324.233704	-79.794235	1400.862549	336.837524	-97.175941	1704.930176	395.924957	-305.081116	1137.859375	500.595673	96.895927	1142.215698	272.087036	-266.776337	903.926758	384.822662	131.152542	889.201294	355.830933	-67.238251	1002.535034	-489.119934	142.310593	897.922058	-491.185242	-9.706817
329.311066	-145.034119	899.864014	385.854553	15.616611	905.236633	412.146667	-165.833557	507.798157	456.337830	11.605494	508.709778	504.137177	-149.278549	82.953835	553.755615	-46.913319	100.305428	365.745636	-262.080933	1425.203247	418.703186	60.384949	1417.588867	324.302246	-79.902618	1400.840820	336.919739	-97.041336	1704.914551	396.040985	-305.184143	1137.947510	500.678314	96.849640	1142.250610	272.197815	-267.136383	903.956848	384.978210	131.240387	889.268250	355.896149	-67.457649	1002.498291	-489.161255	142.292465	897.914246	-491.241882	-9.705779
329.364777	-145.116440	899.847290	385.887909	15.517865	905.233337	412.186981	-165.906250	507.789551	456.334167	11.595078	508.722351	504.170471	-149.293610	82.954247	553.790405	-46.926014	100.315163	365.767578	-262.139923	1425.276367	418.688782	60.299019	1417.656128	324.378174	-79.987534	1400.828003	336.992859	-96.899162	1704.913330	396.136658	-305.455261	1138.029785	500.825073	96.888008	1142.358521	272.326813	-267.488037	903.997803	385.160950	131.325745	889.331421	355.958191	-67.563530	1002.488159	-489.207031	142.304504	897.927246	-491.285889	-9.686632
329.378754	-145.174149	899.851685	385.914093	15.467794	905.245789	412.161163	-165.899979	507.790680	456.282410	11.557650	508.734894	504.165802	-149.322906	82.969940	553.761780	-46.938622	100.304916	365.754395	-262.198914	1425.358276	418.673798	60.245556	1417.723145	324.444702	-80.083847	1400.822632	337.078400	-96.733505	1704.915405	396.241577	-305.736816	1138.149780	500.854218	96.632271	1142.357544	272.466095	-267.838531	904.050232	385.559509	131.403885	889.252625	355.997803	-67.629051	1002.496582	-489.253326	142.304504	897.927917	-491.338440	-9.694077
329.450989	-145.224380	899.832153	385.964325	15.381964	905.245239	412.161896	-165.930283	507.797943	456.294861	11.537642	508.718048	504.164032	-149.322708	82.971848	553.760559	-46.931858	100.309547	365.739044	-262.275757	1425.473389	418.671417	60.191002	1417.795532	324.492920	-80.164207	1400.818726	337.225952	-96.619995	1704.875244	396.291840	-306.150574	1138.244873	500.966614	96.590080	1142.427246	272.625946	-268.193939	904.111023	385.768646	131.477676	889.309021	356.061981	-67.710777	1002.486206	-489.156097	142.094849	897.961548	-490.966034	-10.176383
329.492645	-145.314087	899.852600	386.033813	15.277054	905.265564	412.227020	-166.072449	507.821198	456.285858	11.529035	508.734131	504.216370	-149.398361	82.973312	553.764526	-46.923679	100.343719	365.730316	-262.365143	1425.524292	418.648499	60.119106	1417.860596	324.542938	-80.236870	1400.828247	337.291656	-96.413506	1704.907715	396.360321	-306.407257	1138.350220	501.151855	96.782837	1142.578247	272.793793	-268.581207	904.147461	385.972137	131.557068	889.362000	356.131836	-67.812988	1002.506714	-489.193695	142.047668	897.957397	-490.995575	-10.226792
329.525574	-145.390289	899.848816	386.079163	15.192979	905.272217	412.328827	-166.240677	507.862671	456.291840	11.509153	508.718475	504.268311	-149.425919	82.968185	553.751953	-46.927216	100.345718	365.647095	-262.442047	1425.569458	418.632874	60.083023	1417.918335	324.584595	-80.309883	1400.842163	337.404236	-96.268112	1704.904541	396.434998	-306.624054	1138.454590	501.156372	96.566177	1142.594971	272.992035	-268.946411	904.179321	386.164307	131.610947	889.392273	356.178680	-67.902367	1002.507996	-489.244354	142.025757	897.949646	-491.073700	-10.258010
329.584808	-145.458603	899.842896	386.139191	15.147071	905.283203	412.117432	-166.109192	507.793549	456.274048	11.463382	508.712158	504.218201	-149.363144	82.984528	553.776611	-46.932869	100.349113	365.595306	-262.522186	1425.636230	418.612915	60.015472	1418.004883	324.604797	-80.376907	1400.851929	337.500458	-96.105186	1704.898926	396.525696	-306.808228	1138.601196	501.258575	96.584717	1142.678833	273.195618	-269.280975	904.193298	386.383911	131.661087	889.426331	356.244293	-67.971710	1002.510315	-489.304291	142.029510	897.952759	-491.125336	-10.256815
329.622528	-145.553925	899.854919	386.215240	14.998748	905.277100	412.078918	-166.107086	507.775299	456.257233	11.436194	508.680939	504.159790	-149.367859	82.957771	553.779358	-46.938629	100.328239	365.511414	-262.587097	1425.726074	418.558624	59.983929	1418.093750	324.627289	-80.454666	1400.856934	337.592987	-95.948410	1704.874146	396.558167	-307.120087	1138.683960	501.352203	96.585655	1142.777954	273.378906	-269.613617	904.203064	386.599701	131.708359	889.468262	356.310913	-68.086227	1002.513672	-489.342224	142.040802	897.963074	-491.167511	-10.216124
329.587494	-145.516678	899.855225	386.156830	15.187416	905.374634	412.075714	-166.163239	507.745361	456.242798	11.418545	508.703217	504.183075	-149.373413	82.942802	553.753235	-46.955513	100.332893	365.429443	-262.626404	1425.794922	418.482880	59.938629	1418.189453	324.638031	-80.504860	1400.859619	337.684174	-95.786171	1704.866455	396.587311	-307.494598	1138.768555	501.422852	96.552353	1142.901123	273.595612	-269.941223	904.232788	386.849915	131.754807	889.508545	356.304443	-68.045410	1002.561157	-489.416107	142.071869	897.977722	-491.236603	-10.218464
329.615173	-145.564697	899.861145	386.216034	15.114942	905.380859	412.461639	-166.530350	507.837402	456.251617	11.371531	508.700348	504.329498	-149.574646	82.946709	553.764099	-46.949345	100.290924	365.352264	-262.680450	1425.894287	418.392639	59.948154	1418.316406	324.629425	-80.553856	1400.905762	337.770874	-95.632210	1704.866089	396.612335	-307.800293	1138.869141	501.619873	96.736465	1143.104126	273.812134	-270.292297	904.267456	387.115570	131.762070	889.566345	356.381622	-68.117920	1002.567383	-489.500244	142.074921	897.982300	-491.323303	-10.191736
329.664795	-145.742645	899.858521	386.369812	14.748422	905.290955	412.103271	-166.270294	507.744049	456.227509	11.356760	508.640533	504.208923	-149.398895	82.916016	553.784790	-46.955006	100.306046	365.268799	-262.731506	1425.961914	418.282043	59.930813	1418.460938	324.610077	-80.629494	1400.930176	337.882141	-95.449066	1704.845337	396.678284	-308.044037	1138.956787	501.702148	96.755623	1143.255249	274.019165	-270.633514	904.271240	387.191284	131.789383	889.769714	356.497009	-68.343086	1002.522644	-489.567200	142.078781	897.990417	-491.391815	-10.135081
329.690308	-145.804916	899.863098	386.451416	14.671549	905.294373	412.128082	-166.273697	507.750793	456.230164	11.313503	508.608551	504.209808	-149.425232	82.919388	553.751099	-46.990276	100.258705	365.172180	-262.769440	1426.066406	418.157349	59.906433	1418.589600	324.568878	-80.675598	1400.966797	337.993378	-95.269501	1704.831421	396.738129	-308.273895	1139.098145	501.794220	96.749863	1143.412598	274.243866	-270.962677	904.250549	387.443939	131.802063	889.854553	356.567047	-68.417503	1002.526794	-489.646698	142.083618	897.983032	-491.475342	-10.103010
329.676849	-145.710068	899.875427	386.375275	14.911533	905.394287	412.052429	-166.299164	507.702728	456.176117	11.289093	508.638062	504.201477	-149.399017	82.914375	553.767700	-47.001434	100.250809	365.014252	-262.833130	1426.127563	418.011688	59.892544	1418.729248	324.541565	-80.732895	1400.979858	338.098053	-95.083694	1704.820190	396.777374	-308.546814	1139.188232	501.935455	96.762001	1143.598389	274.486481	-271.284515	904.228333	387.947601	131.768036	889.795288	356.549286	-68.312088	1002.581543	-489.708405	142.086609	897.993347	-491.551941	-10.073494
329.724335	-145.801880	899.885925	386.473846	14.798723	905.367859	412.059479	-166.332108	507.714264	456.189240	11.243091	508.614777	504.226776	-149.413055	82.924225	553.749023	-47.003983	100.256813	364.838409	-262.938782	1426.146118	417.873840	59.846214	1418.887085	324.504425	-80.797218	1401.014038	338.200012	-94.880104	1704.821777	396.804077	-308.826477	1139.296753	501.914917	96.508293	1143.694702	274.722870	-271.620514	904.206848	388.258789	131.752563	889.856018	356.627014	-68.392990	1002.574280	-489.783386	142.098862	898.003296	-491.641968	-10.068192
329.810455	-145.810165	899.860962	386.571442	14.768868	905.378723	412.071960	-166.392105	507.690643	456.201599	11.199905	508.598328	504.234253	-149.440247	82.947029	553.739563	-47.007626	100.228699	364.694672	-262.987762	1426.206909	417.708557	59.819057	1419.049561	324.439606	-80.858772	1401.044800	338.302185	-94.661011	1704.798584	396.801483	-309.219940	1139.372925	502.114929	96.759521	1143.952026	274.946777	-271.975647	904.170654	388.601837	131.704437	889.967346	356.713196	-68.432617	1002.566528	-489.884430	142.101334	897.996887	-491.753387	-10.007823
329.826630	-145.831268	899.852417	386.637115	14.703193	905.392029	412.343689	-166.691025	507.747650	456.177704	11.178211	508.564758	504.315338	-149.611450	82.938980	553.710205	-47.017300	100.205658	364.508972	-263.086761	1426.238525	417.543671	59.755646	1419.200195	324.395233	-80.917679	1401.057861	338.448639	-94.469925	1704.710693	396.805450	-309.397400	1139.475586	502.110504	96.522156	1144.091187	275.215118	-272.308533	904.099609	388.978302	131.659668	890.053284	356.758270	-68.491432	1002.568481	-489.929626	142.116821	898.018555	-491.829102	-9.996367
329.841309	-145.890396	899.850220	386.706482	14.659956	905.381958	412.018616	-166.462738	507.647522	456.188507	11.133857	508.558502	504.181458	-149.475281	82.879318	553.699890	-47.027401	100.173271	364.254150	-263.200287	1426.208740	417.399780	59.721874	1419.382080	324.307495	-80.990883	1401.114746	338.500671	-94.260963	1704.722778	396.771088	-309.701111	1139.559082	502.210022	96.564117	1144.327881	275.470673	-272.615417	904.035156	389.331757	131.579849	890.148132	356.831512	-68.547981	1002.562622	-490.016510	142.132965	898.021118	-491.921478	-9.956720
329.858215	-145.922745	899.870422	386.748749	14.611037	905.401367	412.026154	-166.446289	507.650360	456.244141	11.115175	508.551056	504.195587	-149.464096	82.873207	553.736389	-47.062462	100.163261	364.126465	-263.255280	1426.261963	417.231781	59.687756	1419.556519	324.213470	-81.071335	1401.157593	338.589722	-94.001213	1704.705811	396.796722	-309.945801	1139.614990	502.301666	96.552864	1144.578491	275.743317	-272.868408	903.955200	389.671692	131.523438	890.253357	356.891968	-68.599113	1002.582581	-490.085236	142.189758	898.045105	-492.017548	-9.868938
329.872559	-145.978271	899.862610	386.809998	14.546918	905.398376	412.302765	-166.731979	507.717072	456.247192	11.066317	508.536133	504.318298	-149.550568	82.878021	553.706909	-47.061050	100.117226	364.135101	-263.255005	1426.453613	417.047241	59.631603	1419.787598	324.104736	-81.143349	1401.216553	338.655365	-93.691269	1704.698730	396.822052	-310.207336	1139.650757	502.509155	96.866745	1144.920410	276.010590	-273.099945	903.890381	389.998077	131.432938	890.363770	356.962189	-68.673225	1002.577271	-490.181335	142.181198	898.021240	-492.133179	-9.862062
329.871796	-146.003372	899.865601	386.876099	14.495795	905.386719	412.293304	-166.734344	507.704193	456.238220	11.006242	508.516296	504.318970	-149.550293	82.878952	553.707092	-47.065304	100.097900	363.969757	-263.352417	1426.472778	416.826385	59.575859	1419.990601	323.977783	-81.236420	1401.278564	338.824524	-93.304955	1704.636963	396.788544	-310.397766	1139.701172	502.604797	96.889435	1145.197021	276.264709	-273.397217	903.807678	390.379028	131.342957	890.462524	357.021973	-68.711754	1002.573242	-490.272278	142.203812	898.024353	-492.241302	-9.791940
329.898895	-146.053772	899.878540	386.940857	14.413894	905.403625	412.301971	-166.742783	507.705505	456.290497	10.977667	508.503052	504.320251	-149.552261	82.896126	553.692017	-47.088722	100.074699	363.581207	-263.556061	1426.331665	416.572937	59.543694	1420.224121	323.833160	-81.342194	1401.333008	338.947968	-92.951233	1704.621460	396.734436	-310.686188	1139.779053	502.715485	96.922539	1145.483276	276.533997	-273.664185	903.723633	390.763824	131.213272	890.598389	357.086639	-68.787292	1002.588135	-490.346802	142.218750	898.026306	-492.366425	-9.750991
329.915588	-146.062866	899.902344	387.025146	14.382764	905.430664	412.252655	-166.722321	507.728821	456.336792	10.955180	508.512543	504.283661	-149.562683	82.884850	553.732483	-47.103855	100.079765	363.342682	-263.709961	1426.318970	416.290527	59.483913	1420.455811	323.682373	-81.454094	1401.401001	339.002441	-92.600037	1704.641357	396.701599	-310.923096	1139.849487	502.785553	96.938293	1145.771851	276.821930	-273.955811	903.634033	391.166931	131.053894	890.750854	357.163239	-68.818573	1002.613586	-490.400513	142.220825	898.042480	-492.428253	-9.723099
329.948792	-146.084000	899.895996	387.122589	14.296513	905.426147	412.273773	-166.740982	507.710144	456.341217	10.906769	508.506256	504.274384	-149.563324	82.890663	553.702576	-47.121864	100.038376	363.128510	-263.874542	1426.333984	416.003601	59.402287	1420.714600	323.530396	-81.589188	1401.455200	339.125366	-92.171127	1704.613159	396.659515	-311.182190	1139.889160	502.831970	96.984062	1146.085205	277.106537	-274.220795	903.537415	391.385651	130.912613	891.085815	357.242920	-68.879204	1002.608093	-490.452484	142.218704	898.042297	-492.524170	-9.726329
329.951172	-146.125565	899.890747	387.216766	14.298524	905.447266	412.241943	-166.782150	507.712585	456.385132	10.855046	508.505737	504.241455	-149.573151	82.887505	553.690552	-47.128750	100.044106	362.918213	-264.016296	1426.339478	415.733093	59.318729	1420.984253	323.369507	-81.733932	1401.494873	339.249908	-91.726616	1704.557251	396.604919	-311.475189	1139.903564	502.794708	96.726768	1146.375000	277.374542	-274.460114	903.445068	391.953766	130.762466	891.162598	357.307343	-68.919632	1002.615662	-490.508362	142.169418	898.021118	-492.583435	-9.766157
329.856659	-145.788727	899.892029	386.866455	15.084147	905.690918	412.144135	-166.710999	507.639191	456.222626	10.836432	508.559662	504.231506	-149.522736	82.889381	553.606323	-47.142307	99.989250	362.756042	-264.147980	1426.368042	415.462036	59.200012	1421.245728	323.219666	-81.877602	1401.563965	339.457214	-91.167610	1704.466797	396.608612	-311.731415	1139.899536	503.041962	97.141663	1146.878174	277.668457	-274.637726	903.315491	392.378326	130.595047	891.341858	357.138580	-68.521461	1002.733765	-490.564636	142.191315	898.030029	-492.685089	-9.773809
329.887543	-145.824783	899.893250	386.980347	15.013411	905.663513	412.171967	-166.748047	507.638397	456.240631	10.841892	508.561646	504.252472	-149.586853	82.860603	553.654175	-47.143990	99.965683	362.544861	-264.303711	1426.339355	415.112854	59.080135	1421.528931	323.058777	-82.020081	1401.637695	339.528839	-90.897293	1704.518555	396.597534	-311.887939	1139.924072	503.077209	97.155289	1147.255005	277.944153	-274.797028	903.173767	392.810059	130.459686	891.559448	357.236847	-68.566330	1002.721252	-490.613586	142.213638	898.018127	-492.757782	-9.767798
329.912018	-145.891663	899.886536	387.140442	14.889286	905.620850	412.161591	-166.814499	507.615295	456.280701	10.848767	508.540131	504.275848	-149.578308	82.850594	553.661316	-47.124977	99.982376	362.331299	-264.455261	1426.330444	414.820679	58.948330	1421.817017	322.891602	-82.166252	1401.698242	339.679718	-90.359161	1704.467285	396.581085	-312.136108	1139.938110	503.122589	97.224556	1147.653076	278.232452	-274.898285	903.043762	393.233398	130.323013	891.753052	357.352386	-68.647903	1002.697266	-490.672516	142.228882	898.012695	-492.836243	-9.764907
329.832672	-145.492340	899.902344	386.835785	15.779912	905.937744	412.101440	-166.698029	507.559692	456.166046	10.830103	508.646149	504.239685	-149.575851	82.852310	553.622314	-47.150623	99.960526	362.074982	-264.621948	1426.336304	414.444031	58.842468	1422.134521	322.684906	-82.346207	1401.776001	339.873260	-89.795601	1704.418701	396.569214	-312.333069	1139.966797	503.153961	97.314575	1148.078003	278.498077	-274.988037	902.919006	393.627716	130.140259	891.964417	357.210541	-68.199097	1002.857849	-490.693695	142.220886	898.023132	-492.918182	-9.774962
329.893707	-145.716980	899.890869	387.167175	15.161183	905.763428	412.150879	-166.770294	507.601990	456.184814	10.836325	508.552826	504.285919	-149.575638	82.880646	553.628906	-47.139751	99.972397	361.806519	-264.800690	1426.349976	414.068146	58.759132	1422.475098	322.441498	-82.500206	1401.842773	340.090881	-89.214806	1704.376343	396.563110	-312.495850	1139.988281	503.192505	97.351608	1148.533081	278.775299	-275.072235	902.804077	394.038269	129.965851	892.196167	357.404327	-68.525146	1002.768066	-490.773651	142.201767	898.004700	-492.987640	-9.762854
329.937195	-145.664658	899.899841	387.251190	15.201782	905.814392	412.131104	-166.737015	507.584442	456.165771	10.860606	508.545624	504.250702	-149.593323	82.891716	553.626282	-47.143955	99.994423	361.586456	-264.942841	1426.397095	413.685669	58.646252	1422.822754	322.189331	-82.657631	1401.916748	340.368958	-88.569466	1704.281616	396.560028	-312.705475	1140.005981	503.214386	97.392868	1148.969482	279.073395	-275.154022	902.688354	394.461853	129.789902	892.474060	357.480499	-68.509132	1002.797180	-490.781342	142.195358	898.029907	-493.037476	-9.779948
329.875092	-145.464691	899.918701	387.096130	15.746847	906.024109	412.075623	-166.707962	507.576691	456.058594	10.836691	508.637329	504.218628	-149.556076	82.903976	553.576172	-47.145580	99.960091	361.277771	-265.088562	1426.411865	413.275696	58.532040	1423.164307	321.977692	-82.813255	1401.991455	340.526520	-88.036530	1704.263306	396.493469	-312.973602	1140.035645	503.259857	97.409492	1149.429443	279.355347	-275.202820	902.590759	394.887756	129.612244	892.783142	357.412140	-68.262695	1002.907715	-490.841125	142.196487	898.019714	-493.118011	-9.825719
329.910095	-145.416687	899.908752	387.212769	15.766690	906.064941	412.034393	-166.670029	507.549896	456.000427	10.875072	508.641083	504.243103	-149.540451	82.885727	553.554016	-47.135593	99.962105	360.963989	-265.245026	1426.452271	412.874237	58.432926	1423.538452	321.758728	-82.956810	1402.056885	340.791290	-87.435974	1704.198975	396.420654	-313.348328	1140.048828	503.288422	97.425095	1149.899414	279.644196	-275.270294	902.484619	395.295929	129.429047	893.057983	357.501190	-68.264946	1002.922058	-490.858765	142.204422	898.020142	-493.159760	-9.821630
329.931244	-145.473206	899.911560	387.363922	15.619548	906.053101	412.080811	-166.713730	507.565369	455.958313	10.934088	508.579803	504.281342	-149.586594	82.890480	553.536499	-47.127499	99.963356	360.642548	-265.396362	1426.491943	412.489655	58.321579	1423.871948	321.550049	-83.095085	1402.120117	340.964111	-86.694862	1704.173706	396.405212	-313.506836	1140.064697	503.337402	97.412506	1150.405762	279.929535	-275.309662	902.394348	395.711945	129.247116	893.305969	357.602905	-68.364334	1002.917725	-490.917206	142.221512	898.006897	-493.232422	-9.846688
329.929474	-145.434418	899.917419	387.431244	15.693799	906.113220	412.009674	-166.703125	507.544250	455.905823	10.929459	508.539368	504.295837	-149.558807	82.904694	553.541748	-47.123375	99.941483	360.306152	-265.523499	1426.512695	412.065582	58.190159	1424.203613	321.468353	-83.227043	1402.051636	341.210999	-86.112961	1704.086914	396.362793	-313.727417	1140.130127	503.414215	97.409538	1150.879150	280.237396	-275.331421	902.312073	396.143768	129.027191	893.627014	357.666809	-68.351318	1002.949585	-490.945068	142.264481	897.995422	-493.302094	-9.836421
329.924255	-145.424591	899.904968	387.535980	15.676581	906.143433	412.046753	-166.729019	507.543365	455.782440	10.997456	508.496857	504.311798	-149.552719	82.900009	553.498535	-47.132389	99.929237	359.964294	-265.671387	1426.549805	411.688629	58.097244	1424.574951	321.220886	-83.354095	1402.139648	341.487793	-85.547287	1704.058594	396.310669	-313.884491	1140.203491	503.453125	97.424995	1151.345215	280.516357	-275.340973	902.236145	396.563416	128.841171	893.953003	357.730621	-68.386368	1002.957520	-491.003540	142.275864	897.994080	-493.368958	-9.814733
329.997253	-145.639114	899.884216	387.913727	15.159613	905.974487	412.105621	-166.817993	507.572327	455.810669	11.020556	508.420624	504.345245	-149.554016	82.895409	553.522217	-47.135139	99.947395	359.591461	-265.790802	1426.602295	411.382202	57.994884	1424.925659	320.829529	-83.454842	1402.357300	341.745483	-85.004524	1704.018555	396.258789	-314.060944	1140.290039	503.435089	97.324799	1151.758301	280.822021	-275.354858	902.157227	396.728821	128.665512	894.333130	357.951294	-68.663147	1002.865723	-491.036682	142.304474	897.996887	-493.432251	-9.818785
329.971588	-145.666046	899.904297	388.015564	15.073891	905.988525	412.139893	-166.852356	507.586334	455.605835	11.062922	508.360931	504.326813	-149.615417	82.894913	553.467896	-47.123985	99.953606	359.258850	-265.906311	1426.703735	411.046234	57.882813	1425.250000	320.571625	-83.542313	1402.464844	342.013367	-84.588318	1703.999023	396.232330	-314.180542	1140.399170	503.327820	96.835899	1152.121704	281.118317	-275.317596	902.125977	397.258057	128.473862	894.491333	358.012787	-68.724663	1002.882813	-491.094910	142.293472	898.003723	-493.493927	-9.776782
329.889648	-145.345123	899.959839	387.818329	15.725191	906.303101	412.069153	-166.790817	507.548004	454.829468	10.944628	508.291168	504.296082	-149.580429	82.892303	553.026245	-47.163258	99.863731	358.849823	-265.973969	1426.759521	410.723572	57.809437	1425.563354	320.328094	-83.614914	1402.525879	342.277527	-84.075142	1703.976318	396.164673	-314.302185	1140.526978	503.575500	97.258850	1152.715820	281.404572	-275.307312	902.078064	397.643127	128.294693	894.812317	357.936981	-68.415642	1003.062195	-491.137299	142.310944	898.014160	-493.529999	-9.812106
329.892151	-145.297012	899.957397	387.946106	15.687691	906.343811	412.107727	-166.832520	507.563080	454.730347	10.981681	508.275146	504.278320	-149.623123	82.905037	552.984802	-47.160145	99.850502	358.424866	-266.067627	1426.810303	410.403442	57.697639	1425.892700	320.050751	-83.685036	1402.622437	342.577667	-83.620064	1703.929932	396.080750	-314.410004	1140.631958	503.645691	97.247795	1153.118896	281.662750	-275.260712	902.039917	398.004089	128.153198	895.101929	358.011688	-68.441727	1003.080322	-491.176453	142.323959	898.001099	-493.576691	-9.824450
329.901947	-145.304047	899.978394	388.075928	15.648310	906.375671	412.109406	-166.879166	507.572052	454.644958	11.012872	508.260590	504.272125	-149.647949	82.912292	552.987549	-47.159794	99.897179	357.972076	-266.154144	1426.852539	410.141724	57.596645	1426.198608	319.815399	-83.730698	1402.705444	342.831268	-83.177483	1703.898682	395.998871	-314.544556	1140.758667	503.688385	97.198051	1153.467407	281.928986	-275.198151	902.016418	398.349701	127.997681	895.380005	358.095093	-68.476669	1003.106445	-491.245880	142.343445	898.009460	-493.641357	-9.834496
329.920929	-145.240005	899.973572	388.211761	15.616568	906.402588	412.121338	-166.855759	507.543243	454.571869	11.058022	508.255096	504.282379	-149.621429	82.902641	552.946594	-47.166695	99.890755	357.544159	-266.192657	1426.890259	409.904480	57.563244	1426.502808	319.565521	-83.782188	1402.795166	343.083405	-82.783264	1703.888306	395.920410	-314.655090	1140.879395	503.755493	97.180733	1153.861084	282.206635	-275.147583	901.981140	398.650269	127.811844	895.621155	358.177460	-68.483490	1003.116699	-491.287415	142.391159	898.015991	-493.697876	-9.797014
329.905701	-145.217056	899.997131	388.312103	15.643070	906.458313	412.094208	-166.860718	507.540619	454.448914	11.044933	508.255127	504.280579	-149.612778	82.910995	552.887085	-47.154732	99.902328	357.007751	-266.201447	1426.931519	409.637848	57.532154	1426.788452	319.413910	-83.755028	1402.753662	343.375946	-82.340202	1703.812500	395.825653	-314.775970	1140.999023	503.826782	97.151016	1154.278198	282.490234	-275.066772	901.954468	398.970062	127.658463	895.891602	358.237793	-68.484459	1003.155579	-491.302795	142.414886	898.022156	-493.744751	-9.767951
329.897980	-145.155701	900.011780	388.397797	15.700921	906.525085	412.109039	-166.847183	507.502319	454.334747	11.089416	508.246582	504.296539	-149.607239	82.884018	552.875366	-47.155716	99.940926	356.573944	-266.186249	1427.063599	409.417755	57.533012	1427.099365	319.177124	-83.748878	1402.847534	343.521423	-82.089340	1703.863281	395.737762	-314.795166	1141.141724	503.657715	96.638657	1154.501221	282.765961	-274.995941	901.905334	399.289398	127.517044	896.135193	358.298218	-68.464539	1003.194946	-491.505249	142.656067	897.981201	-494.223328	-9.248939
329.908081	-145.157562	900.023560	388.530151	15.650385	906.549561	412.113556	-166.888489	507.490601	454.278503	11.110206	508.247894	504.316864	-149.603943	82.882675	552.858948	-47.176823	99.941116	356.167175	-266.131836	1427.121704	409.251892	57.520596	1427.389282	318.831512	-83.676376	1403.065430	343.703247	-81.840096	1703.850464	395.633423	-314.813538	1141.269409	503.714661	96.594872	1154.833496	283.030548	-274.915375	901.882813	399.582703	127.378036	896.378906	358.387695	-68.505768	1003.212708	-491.540710	142.725983	897.983765	-494.299652	-9.167532
329.897522	-145.180176	900.066528	388.685333	15.552143	906.562744	412.126617	-166.884903	507.503296	454.214752	11.112771	508.205811	504.318146	-149.604553	82.881569	552.802917	-47.177326	99.933670	355.642487	-266.039276	1427.182617	409.069702	57.531479	1427.701294	318.624420	-83.578270	1403.171753	343.861969	-81.601440	1703.858643	395.514496	-314.740417	1141.432007	503.773285	96.597549	1155.169800	283.264038	-274.829926	901.862000	399.834442	127.256996	896.610291	358.486237	-68.558228	1003.241272	-491.456970	142.531891	897.998291	-493.963501	-9.618310
329.895355	-145.245377	900.101746	388.910248	15.310739	906.562622	411.744843	-166.990143	507.468750	454.237122	11.169420	508.176270	504.252411	-149.552536	82.945869	552.834717	-47.173840	99.954605	355.174866	-265.966248	1427.267334	408.910980	57.553711	1428.007446	318.433044	-83.459061	1403.267334	344.105896	-81.408836	1703.771484	395.337921	-314.765228	1141.593018	504.015320	97.018654	1155.630615	283.484528	-274.768158	901.859436	400.078888	127.141762	896.862915	358.600250	-68.693459	1003.259521	-491.632721	142.840332	897.986267	-494.422363	-9.075553
329.875519	-145.362061	900.142761	389.107086	15.041143	906.522217	411.462555	-167.111176	507.470184	454.195496	11.163304	508.135101	504.193573	-149.561188	82.975067	552.816650	-47.147800	99.960266	354.739716	-265.853577	1427.370239	408.785278	57.603130	1428.265625	318.237396	-83.326965	1403.349121	344.142426	-81.256775	1703.843506	395.140656	-314.821350	1141.757446	504.067413	96.974045	1155.963501	283.668304	-274.693146	901.865845	400.295776	127.029564	897.115540	358.698730	-68.842117	1003.261536	-491.673462	142.870621	897.983154	-494.484711	-8.957823
329.915283	-145.443008	900.168091	389.373322	14.751120	906.491272	411.384125	-167.293686	507.477325	454.256622	11.177370	508.122650	504.224182	-149.585724	83.014236	552.853699	-47.146355	99.970810	354.321503	-265.765594	1427.490723	408.638947	57.644558	1428.547852	318.065613	-83.237610	1403.446167	344.244629	-81.094437	1703.851685	394.936981	-314.816193	1141.916138	504.157776	96.936005	1156.309326	283.838257	-274.643219	901.845581	400.509216	126.890465	897.362366	358.839813	-68.991783	1003.259949	-491.718292	142.904037	897.965332	-494.513092	-8.929463
329.890137	-145.470123	900.195007	389.540894	14.601242	906.507629	411.368103	-167.404678	507.522644	454.236084	11.160449	508.105835	504.240112	-149.606354	83.024246	552.810913	-47.163364	99.951195	353.973846	-265.697632	1427.571777	408.519073	57.705868	1428.850586	318.018646	-83.119560	1403.451538	344.372711	-80.976112	1703.829834	394.675201	-315.066315	1142.055176	504.031097	96.411850	1156.447632	283.993042	-274.597687	901.857361	400.725037	126.793701	897.584839	358.931549	-69.083183	1003.281677	-491.755310	142.967346	897.966736	-494.552185	-8.881139
329.913574	-145.632538	900.198364	389.856079	14.197318	906.372131	411.382690	-167.557556	507.592804	454.237946	11.151891	508.037537	504.273651	-149.680145	83.019577	552.831177	-47.184784	99.963127	353.589813	-265.592804	1427.649902	408.344788	57.776901	1429.089844	317.827362	-82.991219	1403.530640	344.453552	-80.840729	1703.820801	394.435852	-315.153717	1142.163330	504.104309	96.384796	1156.743652	284.022949	-274.338074	901.910583	400.882446	126.690269	897.843628	359.087372	-69.278671	1003.218628	-491.796936	143.029526	897.960938	-494.599365	-8.813519
329.873871	-145.644592	900.226685	389.932343	14.148314	906.369690	411.412476	-167.699677	507.631775	454.190094	11.082007	507.987488	504.323700	-149.706787	83.020706	552.798889	-47.173882	99.914948	353.240753	-265.489227	1427.738525	408.204285	57.826569	1429.325684	317.659821	-82.889725	1403.611450	344.536713	-80.712463	1703.819092	394.287567	-314.957794	1142.296387	504.199188	96.386497	1157.004883	284.143921	-274.369904	901.862183	401.055695	126.619179	898.083740	359.124298	-69.297234	1003.232178	-491.865326	143.053024	897.934387	-494.646454	-8.724067
329.814117	-145.628876	900.258423	390.006042	14.121265	906.378845	411.431274	-167.806351	507.674530	454.149323	11.025985	507.984894	504.354034	-149.721603	83.006767	552.811890	-47.196686	99.896965	352.884094	-265.383514	1427.846069	408.091431	57.888889	1429.558838	317.503235	-82.754745	1403.685425	344.624786	-80.569557	1703.812500	394.055298	-314.851624	1142.426758	504.487793	96.845291	1157.438477	284.191589	-274.269836	901.828674	401.225830	126.545189	898.341675	359.152527	-69.297104	1003.252930	-491.908752	143.126816	897.922791	-494.666107	-8.662038
329.787476	-145.551010	900.274780	390.085480	14.134675	906.400085	411.474915	-167.821335	507.711548	454.177643	10.985696	507.966675	504.365265	-149.725891	82.999786	552.748169	-47.226696	99.847153	352.553497	-265.291199	1427.921021	407.999115	57.946102	1429.778687	317.257294	-82.646149	1403.843506	344.658264	-80.457489	1703.803833	393.784668	-314.744904	1142.514771	504.591125	96.887047	1157.703369	284.194366	-274.102173	901.863647	401.387421	126.505409	898.562500	359.194672	-69.261391	1003.271545	-491.923340	143.179794	897.927185	-494.686920	-8.588423
329.728333	-145.534637	900.297729	390.140167	14.139512	906.403015	411.571655	-167.875275	507.763062	454.207977	10.942860	507.957306	504.394348	-149.775192	83.027397	552.703064	-47.227818	99.825722	352.228973	-265.204803	1428.015625	407.912231	57.939156	1429.962646	317.115082	-82.507065	1403.933350	344.705322	-80.326981	1703.787598	393.488831	-314.736694	1142.629150	504.674835	96.933395	1157.953125	284.150940	-273.917816	901.882019	401.495667	126.479454	898.799133	359.202820	-69.241913	1003.284912	-491.986053	143.229614	897.910583	-494.702362	-8.527149
329.672638	-145.493271	900.313904	390.198395	14.136715	906.416504	411.509949	-167.996338	507.772247	454.244110	10.858940	507.939240	504.399658	-149.836517	83.074417	552.681763	-47.264050	99.789612	351.885559	-265.108643	1428.086060	407.859558	57.983204	1430.172119	316.993286	-82.386253	1403.994995	344.758484	-80.207825	1703.776855	393.199738	-314.732361	1142.734253	504.563202	96.547012	1158.060547	284.119171	-273.790833	901.899109	401.614624	126.469658	898.966675	359.220245	-69.227539	1003.299622	-492.021454	143.314438	897.912598	-494.708405	-8.451640
329.607727	-145.470276	900.354919	390.297424	14.105421	906.457214	411.577209	-168.014191	507.818817	454.324249	10.783872	507.954376	504.412323	-149.898941	83.082123	552.656555	-47.288853	99.755196	351.549591	-265.037384	1428.171509	407.820038	58.012962	1430.398193	316.868500	-82.264832	1404.062500	344.790588	-80.096672	1703.756836	392.916290	-314.682953	1142.832275	504.655670	96.587364	1158.269653	284.053070	-273.650574	901.903992	401.714233	126.462723	899.179382	359.249817	-69.236732	1003.340454	-492.088989	143.379135	897.921875	-494.728912	-8.397856
329.574249	-145.431702	900.391174	390.375366	14.075177	906.473450	411.613007	-168.061646	507.860657	454.415863	10.677966	507.973785	504.429688	-149.921310	83.086304	552.655823	-47.314888	99.703339	351.283142	-264.956818	1428.271606	407.816772	58.068012	1430.598145	316.779480	-82.159248	1404.135620	344.827942	-79.984383	1703.746704	392.580017	-314.867310	1142.886230	504.726196	96.682678	1158.501953	283.953278	-273.516907	901.934631	401.808319	126.445801	899.405212	359.293945	-69.229424	1003.366943	-492.126648	143.457550	897.930603	-494.749298	-8.342124
329.529480	-145.421768	900.409729	390.460175	14.038703	906.487671	411.595123	-168.109741	507.858826	454.543701	10.617649	507.967957	504.445953	-149.942581	83.093033	552.645691	-47.330753	99.638519	351.058105	-264.886230	1428.327637	407.818665	58.090130	1430.791748	316.682343	-82.067032	1404.228638	344.870850	-79.866310	1703.717896	392.238739	-314.962097	1142.945801	505.000854	97.202965	1158.841309	283.825287	-273.310699	901.969910	401.895538	126.443428	899.628601	359.315796	-69.241158	1003.383423	-492.171936	143.537842	897.932861	-494.753265	-8.235877
329.491608	-145.404312	900.433472	390.518433	14.024555	906.502930	411.638794	-168.143463	507.881439	454.689087	10.527232	507.955597	504.461792	-149.932068	83.066711	552.690063	-47.369377	99.583099	350.770752	-264.803833	1428.422363	407.798706	58.094364	1430.971191	316.696167	-81.946419	1404.192627	344.920685	-79.726608	1703.678711	391.909332	-314.864166	1143.011841	505.096710	97.283020	1159.028320	283.618652	-273.135254	902.009644	401.970276	126.491081	899.815125	359.331787	-69.236702	1003.403015	-492.227966	143.601761	897.903076	-494.773895	-8.194035
329.463501	-145.386047	900.455444	390.611298	13.969703	906.494263	411.695313	-168.143585	507.905518	454.810944	10.385305	507.947388	504.521118	-149.968216	83.061867	552.730591	-47.374771	99.520279	350.535431	-264.731567	1428.481934	407.813812	58.109722	1431.133057	316.609344	-81.858856	1404.266113	344.947632	-79.587242	1703.647095	391.643951	-314.711243	1143.096069	505.195068	97.380959	1159.243896	283.405151	-272.914825	902.041748	402.059845	126.545990	900.012939	359.373871	-69.240616	1003.410217	-492.248718	143.639221	897.896545	-494.762634	-8.185708
329.391479	-145.361588	900.496277	390.654327	13.991795	906.514038	411.668945	-168.115082	507.904938	454.944336	10.268879	507.934479	504.530243	-149.921967	83.063164	552.710693	-47.422211	99.454010	350.245850	-264.642456	1428.577881	407.783508	58.122562	1431.293701	316.491943	-81.725235	1404.341431	344.962006	-79.435822	1703.619019	391.288879	-314.710419	1143.190674	505.263824	97.436745	1159.451294	283.138245	-272.702759	902.119080	402.124695	126.609024	900.205383	359.379761	-69.211555	1003.440857	-492.299072	143.697006	897.886719	-494.767059	-8.099887
329.362335	-145.329285	900.516174	390.719421	13.942167	906.527039	411.685394	-168.078888	507.903564	455.065918	10.157720	507.930664	504.525513	-149.928741	83.076637	552.727112	-47.432133	99.393059	350.039520	-264.550079	1428.662354	407.773224	58.142979	1431.482666	316.378448	-81.640839	1404.406616	344.968384	-79.292503	1703.594727	390.936707	-314.703186	1143.245850	505.338562	97.509666	1159.631226	282.821564	-272.504059	902.180969	402.172180	126.672981	900.412598	359.391083	-69.214767	1003.457458	-492.345642	143.816391	897.905823	-494.750000	-8.028637
329.312866	-145.302124	900.533325	390.749756	13.953796	906.537720	411.662811	-168.039001	507.871735	455.229980	10.055645	507.957733	504.487213	-149.940536	83.076538	552.754639	-47.435143	99.370354	349.835236	-264.493561	1428.728638	407.821198	58.119122	1431.658447	316.292236	-81.530067	1404.477905	344.994507	-79.135590	1703.576782	390.538361	-314.806519	1143.276123	505.352722	97.544067	1159.800903	282.488434	-272.332306	902.284973	402.000061	126.743523	900.735046	359.387207	-69.193527	1003.471497	-492.390747	143.861526	897.911743	-494.717255	-7.954608
329.270813	-145.276413	900.565674	390.811401	13.906301	906.542786	411.650024	-168.022476	507.837067	455.391418	9.958389	507.966156	504.512634	-149.951538	83.084595	552.756897	-47.481213	99.317093	349.629913	-264.420319	1428.775269	407.844818	58.092369	1431.823120	316.170197	-81.433266	1404.559814	345.013062	-78.983223	1703.553467	390.203735	-314.717377	1143.302612	505.431732	97.605850	1159.978027	282.112000	-272.106873	902.374146	402.015656	126.824097	900.924866	359.402588	-69.190659	1003.490723	-492.446960	143.919067	897.911133	-494.712738	-7.855338
329.214691	-145.210999	900.567322	390.859009	13.929926	906.568237	411.607391	-167.953873	507.819366	455.518250	9.868342	507.984192	504.462158	-149.943390	83.097191	552.682007	-47.482933	99.246063	349.426758	-264.367371	1428.884399	407.892792	58.089149	1431.957275	316.066925	-81.342766	1404.636475	345.021240	-78.814270	1703.530396	389.771851	-314.804871	1143.345337	505.549957	97.694313	1160.152100	281.705017	-271.832916	902.494019	402.276825	126.920738	900.972595	359.399597	-69.162086	1003.503723	-492.501862	143.968369	897.912354	-494.692047	-7.819295
329.166626	-145.179749	900.573853	390.889160	13.956583	906.561646	411.604919	-167.847168	507.798889	455.627747	9.779403	507.970245	504.435577	-149.931198	83.078865	552.666748	-47.495441	99.195679	349.187958	-264.322327	1428.961792	407.932129	58.076530	1432.117676	315.855316	-81.255615	1404.791382	345.019196	-78.656715	1703.505981	389.432831	-314.762054	1143.443481	505.604279	97.760056	1160.288208	281.281647	-271.575073	902.603210	402.297485	127.041527	901.131592	359.387970	-69.123695	1003.504028	-492.544983	144.079941	897.922546	-494.680695	-7.753452
329.092560	-145.148727	900.598389	390.914246	13.924421	906.560181	411.586578	-167.742920	507.719513	455.759033	9.684447	507.986847	504.445801	-149.905197	83.067322	552.640991	-47.536346	99.160126	349.058105	-264.273865	1429.047729	408.015381	58.055843	1432.259766	315.788177	-81.216377	1404.854370	345.051575	-78.490814	1703.475098	389.108490	-314.619446	1143.517212	505.678894	97.818825	1160.406250	280.821747	-271.327606	902.722168	402.338531	127.143608	901.309570	359.363129	-69.108757	1003.516113	-492.579956	144.114563	897.906616	-494.664978	-7.675912
329.044495	-145.096237	900.619873	390.984497	13.914393	906.580811	411.553375	-167.555374	507.661255	455.889099	9.591072	508.011749	504.438141	-149.858368	83.077225	552.621643	-47.554836	99.079140	348.862823	-264.239380	1429.113525	408.073334	58.019581	1432.408447	315.702301	-81.132080	1404.949463	345.097595	-78.331757	1703.435547	388.787903	-314.492798	1143.548462	505.770691	97.823555	1160.534790	280.328308	-271.055908	902.847900	402.365631	127.270348	901.462463	359.375519	-69.088394	1003.537109	-492.617310	144.145889	897.902344	-494.670319	-7.648489
328.985321	-145.016525	900.643982	391.018646	13.964839	906.632385	411.361237	-167.189224	507.522736	456.044891	9.537601	508.068268	504.346558	-149.688950	83.049438	552.587341	-47.553993	99.054092	348.696869	-264.205872	1429.187988	408.117401	58.003262	1432.529053	315.702545	-81.056030	1404.949829	345.137482	-78.178925	1703.404175	388.392914	-314.499908	1143.605103	505.822083	97.849640	1160.677124	279.828949	-270.743347	903.010376	402.403839	127.401726	901.641479	359.359711	-69.039543	1003.574341	-492.653107	144.193039	897.910217	-494.641998	-7.598501
328.915314	-144.944901	900.666321	391.043793	13.977781	906.653809	411.355255	-167.141449	507.499634	456.174988	9.474620	508.093048	504.338806	-149.701294	83.054863	552.635803	-47.550484	99.039772	348.514191	-264.183044	1429.294800	408.156372	57.961727	1432.650879	315.613098	-80.990166	1405.042725	345.160919	-77.905922	1703.388672	387.951752	-314.544678	1143.609253	505.870178	97.851700	1160.810059	279.303680	-270.506836	903.174072	402.421570	127.515976	901.811401	359.329529	-68.994606	1003.596313	-492.629333	144.168015	897.922241	-494.477203	-7.741298
328.854553	-144.869812	900.694885	391.081909	14.025520	906.710266	411.324982	-166.985016	507.442596	456.301514	9.372563	508.108185	504.312469	-149.651947	83.046440	552.653564	-47.564259	99.020378	348.297668	-264.115479	1429.328003	408.214050	57.936604	1432.776855	315.443604	-80.968376	1405.192383	345.194092	-77.733757	1703.367920	387.618561	-314.216797	1143.684937	505.924011	97.849709	1160.956543	278.726654	-270.250702	903.313599	402.404022	127.644485	901.971802	359.317383	-68.950546	1003.638184	-492.695099	144.260330	897.922424	-494.590454	-7.517175
328.783081	-144.775314	900.726440	391.103882	14.069064	906.758362	411.297791	-166.890564	507.430206	456.452301	9.343804	508.116547	504.269348	-149.633545	83.024597	552.655396	-47.587738	99.006531	348.104797	-264.092773	1429.421265	408.251373	57.874634	1432.910156	315.437531	-80.895905	1405.218384	345.228241	-77.601524	1703.346680	387.194305	-314.222717	1143.746582	505.973145	97.874687	1161.098022	278.118866	-269.959747	903.479980	402.431854	127.790497	902.136597	359.292542	-68.892654	1003.677612	-492.766937	144.310135	897.921570	-494.602264	-7.480688
328.716461	-144.712112	900.734558	391.143127	14.092074	906.783630	411.236969	-166.878143	507.432770	457.284576	9.432035	508.236389	504.262390	-149.685684	83.027634	553.047363	-47.584396	99.066765	347.900391	-264.085358	1429.497681	408.315186	57.834122	1433.035645	315.364655	-80.835434	1405.284180	345.234467	-77.499039	1703.336182	386.608459	-314.595825	1143.781982	506.001190	97.862076	1161.215576	277.495667	-269.634827	903.664612	402.441589	127.934296	902.266907	359.285797	-68.863510	1003.693848	-492.809692	144.341827	897.910156	-494.577545	-7.429482
328.618744	-144.654617	900.754761	391.149689	14.134532	906.817810	411.193390	-166.860291	507.449707	457.484711	9.427243	508.257599	504.274933	-149.690994	83.051117	553.091797	-47.583511	99.076225	347.711517	-264.046478	1429.574585	408.366272	57.780037	1433.149536	315.280792	-80.797447	1405.369141	345.237549	-77.353462	1703.309326	386.142975	-314.673340	1143.752319	506.036652	97.856346	1161.323608	276.883392	-269.372742	903.839294	402.445404	128.063675	902.405701	359.246887	-68.824852	1003.720703	-492.830994	144.377914	897.916016	-494.564056	-7.412573
328.278839	-144.807541	901.019775	391.038879	14.045595	906.878540	411.116699	-166.862320	507.477936	457.479645	9.347865	508.232361	504.302246	-149.717819	83.067680	553.083008	-47.595222	99.022247	347.542114	-264.014069	1429.673584	408.430725	57.734455	1433.267212	315.213257	-80.754578	1405.463623	345.231537	-77.170731	1703.318359	385.776062	-314.437103	1143.787598	506.066742	97.854317	1161.428589	276.229462	-269.089508	903.981506	402.447357	128.195175	902.556519	359.160461	-68.869942	1003.887024	-492.863953	144.390213	897.913086	-494.570862	-7.367440
328.174713	-144.777878	901.047729	391.044342	14.054333	906.912292	411.061279	-166.862473	507.458710	457.518860	9.316516	508.230743	504.306183	-149.745468	83.064224	553.061462	-47.593327	98.975395	347.419067	-263.982513	1429.747192	408.520142	57.678127	1433.402832	315.145264	-80.688148	1405.532593	345.237366	-77.062057	1703.290283	385.292419	-314.479034	1143.812866	506.115875	97.832977	1161.528931	275.573700	-268.827667	904.141724	402.436371	128.338440	902.669678	359.135559	-68.864182	1003.917542	-492.813416	144.267914	897.878479	-494.532898	-7.298257
328.076874	-144.753326	901.077148	391.076874	14.035172	906.926025	410.981140	-166.824631	507.445770	457.543823	9.285355	508.230133	504.322662	-149.742325	83.069168	553.027283	-47.592594	98.955315	347.228882	-263.960968	1429.797729	408.585358	57.659424	1433.502930	315.074463	-80.627792	1405.613525	345.249512	-76.946281	1703.259277	384.751740	-314.613037	1143.861572	506.138885	97.803246	1161.600952	274.890533	-268.575317	904.334595	402.427429	128.485199	902.778687	359.119019	-68.858574	1003.939270	-492.904327	144.420258	897.911499	-494.521210	-7.298359
328.027374	-144.687714	901.101685	391.130920	14.049512	906.977112	410.953094	-166.823196	507.472198	457.618774	9.267717	508.245514	504.372070	-149.810928	83.109009	553.033081	-47.589909	98.953575	347.082825	-263.909271	1429.867065	408.629700	57.625336	1433.618774	315.008301	-80.576157	1405.701050	345.253845	-76.854202	1703.218506	384.352356	-314.385498	1143.895508	506.168884	97.740555	1161.681641	274.182037	-268.316467	904.509949	402.405457	128.586426	902.911255	359.121765	-68.836273	1003.976501	-492.917847	144.441177	897.916809	-494.514832	-7.280919
327.966003	-144.651367	901.115723	391.165436	14.064881	907.009399	410.863281	-166.770981	507.459137	457.638397	9.251406	508.261841	504.358948	-149.753586	83.090881	553.043640	-47.599236	98.951485	346.938751	-263.864716	1429.924561	408.690186	57.605167	1433.726318	314.956268	-80.497810	1405.790527	345.244904	-76.766609	1703.197998	383.850677	-314.404358	1143.947510	506.166412	97.704514	1161.758789	273.505432	-268.013947	904.684753	402.175354	128.737000	903.162903	359.111664	-68.823410	1003.999207	-492.943970	144.419418	897.910034	-494.499420	-7.288314
327.894012	-144.583023	901.125671	391.198578	14.088769	907.039612	410.807190	-166.740875	507.443542	457.678284	9.248979	508.270569	504.316101	-149.775558	83.108658	553.038879	-47.598682	98.955711	346.781342	-263.833405	1430.010254	408.751953	57.570400	1433.829590	314.879120	-80.424019	1405.863403	345.231201	-76.667862	1703.176025	383.386993	-314.344513	1143.995728	506.219482	97.667908	1161.861816	272.796387	-267.765503	904.864441	402.377319	128.851410	903.173889	359.098694	-68.793320	1004.018738	-492.969208	144.475677	897.922791	-494.518585	-7.245411
327.838531	-144.549057	901.128235	391.250427	14.044234	907.038086	410.724060	-166.679474	507.423523	457.679260	9.223969	508.240265	504.306854	-149.790787	83.107193	553.016174	-47.612053	98.950127	346.601776	-263.784760	1430.094727	408.780090	57.543198	1433.953369	314.808411	-80.377968	1405.920776	345.203003	-76.587181	1703.152466	382.858093	-314.318909	1144.026855	506.246246	97.580681	1161.950806	272.060394	-267.468018	905.049866	402.342133	128.965759	903.304749	359.095123	-68.796753	1004.019348	-493.007660	144.461670	897.915527	-494.506012	-7.237164
327.750458	-144.481934	901.135132	391.250854	14.096971	907.063232	410.679474	-166.644012	507.429626	457.649567	9.212954	508.238678	504.276184	-149.797745	83.094467	552.958008	-47.615421	98.941879	346.452301	-263.765259	1430.198975	408.835388	57.510128	1434.033569	314.666565	-80.330246	1406.050903	345.179504	-76.543358	1703.134277	382.220856	-314.560516	1144.046021	506.265167	97.508133	1162.045776	271.347290	-267.251617	905.237976	402.326080	129.074173	903.431763	359.069580	-68.755714	1004.034729	-493.011261	144.475235	897.924622	-494.475739	-7.198667
327.629822	-144.432938	901.151550	391.249725	14.111719	907.086853	410.611786	-166.655594	507.415070	457.635620	9.200031	508.234436	504.352417	-149.752228	83.118484	552.999390	-47.649929	98.941788	346.322052	-263.727051	1430.261841	408.883392	57.488632	1434.144043	314.682465	-80.246674	1406.073853	345.153625	-76.474869	1703.120117	381.731964	-314.528748	1144.048828	506.291626	97.415489	1162.119019	270.619141	-267.015961	905.403564	402.356995	129.182266	903.547058	359.035156	-68.739418	1004.054321	-493.015686	144.483185	897.922363	-494.481750	-7.192409
327.549164	-144.390228	901.154663	391.234802	14.087791	907.081665	410.674988	-166.709671	507.450745	457.602325	9.194416	508.205627	504.365448	-149.812668	83.112640	552.987671	-47.660194	98.942413	346.191193	-263.703125	1430.297607	408.939087	57.454071	1434.225586	314.561279	-80.220741	1406.168701	345.114044	-76.428452	1703.089233	381.278168	-314.356873	1144.037720	506.154175	96.916153	1162.053223	269.821381	-266.811310	905.570251	402.343353	129.288498	903.651550	359.015442	-68.737427	1004.053101	-493.064362	144.437927	897.896118	-494.499939	-7.227300
327.467987	-144.332001	901.176025	391.251221	14.089864	907.105896	410.577118	-166.678238	507.434082	457.571625	9.182158	508.213013	504.368500	-149.786697	83.150871	552.960938	-47.666222	98.924660	346.050995	-263.669922	1430.333862	409.001129	57.436150	1434.313599	314.486969	-80.161232	1406.234375	345.067139	-76.384636	1703.056152	380.717926	-314.439972	1144.039307	506.382202	97.309792	1162.277832	269.095703	-266.582397	905.728760	402.334930	129.365768	903.783875	358.988983	-68.712502	1004.075745	-493.067383	144.413834	897.899658	-494.491669	-7.260849
327.377869	-144.312576	901.197693	391.237885	14.080807	907.122131	410.520569	-166.601913	507.425446	457.550995	9.178444	508.208801	504.368561	-149.765091	83.150452	552.931030	-47.651562	98.920204	345.937836	-263.646332	1430.369141	409.033997	57.407799	1434.383423	314.440521	-80.098671	1406.280396	345.021912	-76.323669	1703.017456	380.099976	-314.661530	1144.040039	506.413696	97.260239	1162.333984	268.377472	-266.410736	905.882996	402.334686	129.458023	903.881836	358.953796	-68.711006	1004.094666	-493.075531	144.393158	897.906067	-494.483765	-7.267356
327.307831	-144.268051	901.201599	391.239563	14.115064	907.103821	410.463959	-166.576172	507.457184	457.523499	9.186934	508.198425	504.360199	-149.803467	83.157707	552.887329	-47.652634	98.931541	345.822601	-263.628052	1430.403809	409.083649	57.391506	1434.485352	314.374207	-80.044128	1406.315796	344.978577	-76.273849	1702.980591	379.681976	-314.370789	1144.056030	506.456696	97.162010	1162.385376	267.563904	-266.295593	906.017029	402.363312	129.563293	903.985840	358.944916	-68.667915	1004.087646	-493.073090	144.362488	897.907349	-494.499969	-7.301242
327.219421	-144.237381	901.211731	391.210266	14.135371	907.129272	410.387848	-166.616592	507.446594	457.432770	9.172957	508.187866	504.370941	-149.809967	83.179604	552.846802	-47.655418	98.939392	345.651642	-263.574066	1430.459351	409.067047	57.395809	1434.551636	314.342468	-79.981232	1406.322998	344.937073	-76.212860	1702.948364	379.160706	-314.443329	1144.056152	506.474396	97.089195	1162.488159	266.895447	-265.931244	906.181091	402.357056	129.639114	904.073730	358.896118	-68.656235	1004.104980	-493.089355	144.340576	897.912781	-494.525421	-7.329889
327.128235	-144.162964	901.218201	391.211914	14.145738	907.157898	410.342560	-166.583557	507.440033	457.442047	9.175478	508.199432	504.320007	-149.837067	83.130753	552.828186	-47.643211	98.947807	345.566223	-263.577576	1430.489258	409.104065	57.352348	1434.648438	314.205322	-79.968971	1406.435181	344.909973	-76.219734	1702.883301	378.571960	-314.577209	1143.992432	506.527924	97.031898	1162.531982	266.108826	-265.855652	906.308960	402.374420	129.705795	904.182068	358.869812	-68.636551	1004.121765	-493.122650	144.284180	897.913208	-494.532837	-7.336702
327.034119	-144.103729	901.241333	391.175964	14.162622	907.203308	410.262756	-166.596130	507.406982	457.385223	9.161872	508.219421	504.351746	-149.819351	83.161736	552.796692	-47.661137	98.956284	345.461151	-263.604156	1430.502319	409.159058	57.286152	1434.702881	314.184113	-79.975098	1406.480591	344.857574	-76.151756	1702.846191	378.080109	-314.558075	1143.961548	506.564972	96.952873	1162.605835	265.374115	-265.598969	906.428833	402.382629	129.761475	904.259949	358.825989	-68.621971	1004.155212	-493.108490	144.270584	897.914490	-494.566528	-7.351352
326.920380	-144.115952	901.266357	391.169189	14.132844	907.207092	410.227753	-166.564728	507.403900	457.363892	9.149608	508.217804	504.352203	-149.866211	83.156761	552.791626	-47.677608	98.962257	345.337097	-263.587128	1430.595215	409.142578	57.249165	1434.772461	314.083527	-79.931625	1406.516724	344.819550	-76.107666	1702.796997	377.576172	-314.612122	1143.938110	506.606903	96.935509	1162.702148	264.675507	-265.373810	906.559265	402.411102	129.817459	904.354187	358.787415	-68.638603	1004.169861	-493.132050	144.193420	897.912048	-494.580994	-7.372684
326.829193	-144.056107	901.269226	391.089539	14.179069	907.236938	410.181000	-166.570435	507.391632	457.303162	9.134856	508.213776	504.350586	-149.829422	83.172638	552.754578	-47.673290	98.980202	345.203644	-263.587982	1430.626343	409.153259	57.188484	1434.842773	314.058380	-79.913940	1406.534302	344.754150	-76.062752	1702.738037	377.060974	-314.619934	1143.894531	506.645477	96.887794	1162.769897	263.959198	-265.244751	906.679016	402.439850	129.866806	904.431335	358.734741	-68.616119	1004.185181	-493.143005	144.172424	897.937683	-494.611847	-7.412656
326.729156	-144.037170	901.264832	391.062073	14.172260	907.243896	410.131165	-166.574020	507.406158	457.261871	9.163076	508.217377	504.385590	-149.875885	83.173119	552.728760	-47.667786	98.951424	345.087311	-263.599792	1430.638184	409.174164	57.121414	1434.881836	313.938171	-79.929466	1406.614502	344.691925	-76.015602	1702.689209	376.577423	-314.585388	1143.835327	506.677979	96.857346	1162.805664	263.293152	-264.951324	906.795532	402.455475	129.911484	904.492371	358.672760	-68.618500	1004.186157	-493.130341	144.132538	897.934509	-494.595367	-7.456976
326.605164	-144.027023	901.281067	390.997314	14.187543	907.252808	410.058777	-166.580780	507.419312	457.247589	9.167882	508.201019	504.366455	-149.858597	83.190529	552.775513	-47.671310	98.954109	344.953461	-263.637939	1430.628052	409.213562	57.071785	1434.943237	313.916962	-79.891136	1406.603149	344.643311	-75.955231	1702.621582	376.103333	-314.526001	1143.828979	506.668243	96.768768	1162.841675	262.516174	-264.928589	906.897278	402.291748	129.979996	904.665894	358.614441	-68.615578	1004.198425	-493.137482	144.084824	897.948914	-494.636108	-7.462160
326.556702	-143.994095	901.297852	390.984070	14.166776	907.267822	410.043854	-166.629074	507.433960	457.180298	9.187034	508.193329	504.401184	-149.867584	83.191315	552.735779	-47.672924	98.967422	344.845459	-263.641663	1430.634766	409.263458	56.994148	1434.984131	313.852661	-79.886284	1406.671997	344.598022	-75.842628	1702.572998	375.658905	-314.562073	1143.829224	506.709229	96.768730	1162.917236	261.888153	-264.783722	907.029663	402.339539	130.035110	904.720337	358.577240	-68.607025	1004.214417	-493.132294	144.020264	897.941040	-494.639709	-7.568022
326.439972	-143.982910	901.304199	390.942535	14.150298	907.263977	410.020142	-166.646408	507.439484	457.107849	9.164434	508.164886	504.397766	-149.890640	83.199249	552.689026	-47.664917	98.972961	344.755066	-263.651215	1430.647949	409.305634	56.936260	1435.022949	313.793793	-79.882629	1406.706665	344.540344	-75.761879	1702.499146	375.276398	-314.442413	1143.817383	506.722778	96.709122	1162.942017	261.208862	-264.623688	907.136719	402.365479	130.090530	904.765137	358.509796	-68.608536	1004.215759	-493.116486	143.952911	897.951294	-494.654358	-7.618036
326.352142	-143.965134	901.306763	390.905975	14.170360	907.300049	409.941315	-166.667282	507.415955	457.069855	9.181323	508.163269	504.411163	-149.904633	83.221298	552.735168	-47.674828	98.983047	344.645142	-263.673340	1430.643799	409.347015	56.855930	1435.066040	313.734711	-79.896347	1406.752686	344.480896	-75.706398	1702.438965	374.846375	-314.444397	1143.787109	506.553589	96.256020	1162.822754	260.573181	-264.436432	907.246033	402.412811	130.146881	904.772827	358.461823	-68.616455	1004.234070	-493.121857	143.857773	897.957031	-494.676300	-7.679550
326.247040	-143.961990	901.314819	390.854767	14.157224	907.317993	409.896545	-166.670013	507.417267	457.014618	9.200362	508.169983	504.391235	-149.920242	83.206146	552.718506	-47.681400	98.973198	344.531677	-263.693634	1430.681763	409.384277	56.805126	1435.124268	313.675903	-79.904938	1406.809448	344.415192	-75.631393	1702.386719	374.339264	-314.623108	1143.761475	506.566467	96.187614	1162.871338	259.965271	-264.291412	907.357727	402.449799	130.219757	904.823181	358.406342	-68.637268	1004.246521	-493.092468	143.815475	897.978455	-494.675568	-7.759742
326.146027	-143.941193	901.306091	390.798096	14.135031	907.307556	409.843018	-166.658997	507.420044	456.968719	9.202444	508.185547	504.364410	-149.926743	83.200081	552.709595	-47.687611	98.963577	344.491638	-263.728546	1430.700562	409.462524	56.722435	1435.169678	313.636841	-79.902275	1406.853760	344.349274	-75.580338	1702.327515	373.905151	-314.683929	1143.745483	506.581726	96.133484	1162.895508	259.385925	-264.132568	907.486145	402.493378	130.247971	904.853577	358.343811	-68.644547	1004.236694	-493.105164	143.729904	897.970764	-494.710510	-7.809632
326.010956	-143.950211	901.311646	390.724182	14.111115	907.309082	409.764374	-166.691681	507.406921	456.859955	9.209569	508.130188	504.385620	-149.916946	83.237862	552.638550	-47.684071	98.956688	344.379547	-263.741699	1430.720703	409.485901	56.650726	1435.197876	313.528900	-79.918449	1406.925293	344.253510	-75.547150	1702.270874	373.509888	-314.715607	1143.746826	506.573944	96.112411	1162.929688	258.805634	-263.939636	907.594177	402.516357	130.290756	904.878235	358.267944	-68.670479	1004.239929	-493.071625	143.582520	897.958130	-494.717499	-7.829860
325.905518	-143.943420	901.314697	390.660400	14.130831	907.309509	409.744232	-166.725677	507.395477	456.792267	9.228476	508.148621	504.375977	-149.935638	83.216293	552.660217	-47.683575	98.971588	344.275940	-263.738342	1430.714233	409.505219	56.592815	1435.221680	313.529846	-79.899673	1406.932129	344.166504	-75.502045	1702.205933	373.087677	-314.752441	1143.706909	506.576752	96.040222	1162.943359	258.222412	-263.807343	907.701416	402.557983	130.324600	904.905396	358.214874	-68.668106	1004.241333	-493.051025	143.446686	897.951294	-494.718292	-7.912593
325.809296	-143.934753	901.313904	390.602509	14.093623	907.339478	409.695984	-166.747406	507.391541	456.714661	9.229734	508.128174	504.425720	-149.936203	83.234451	552.627869	-47.682575	98.973122	344.156433	-263.756744	1430.717529	409.543671	56.531578	1435.244263	313.455292	-79.903572	1406.961548	344.062683	-75.474586	1702.151489	372.680206	-314.798737	1143.714355	506.602051	96.001236	1162.992310	257.652130	-263.772949	907.802673	402.608734	130.321533	904.923096	358.148834	-68.707420	1004.254944	-493.015350	143.348053	897.946533	-494.738129	-7.981141
325.731323	-143.937088	901.308655	390.564972	14.082087	907.338684	409.623322	-166.765701	507.389221	456.628479	9.246098	508.126465	504.409180	-149.941147	83.245415	552.643860	-47.674809	99.019676	344.020905	-263.749329	1430.725952	409.548920	56.481983	1435.244629	313.362061	-79.876633	1407.006836	343.943939	-75.459663	1702.091187	372.315826	-314.872955	1143.714355	506.607300	95.904327	1162.991211	257.171509	-263.627716	907.898682	402.649261	130.337814	904.933105	358.098267	-68.720306	1004.251709	-493.028046	143.271164	897.951904	-494.730133	-8.058785
325.600189	-143.964020	901.314331	390.508789	14.018109	907.332947	409.568909	-166.781097	507.377777	456.519440	9.242231	508.104126	504.453339	-150.001083	83.258392	552.614685	-47.682968	99.029297	343.908203	-263.734314	1430.712769	409.605499	56.439137	1435.248779	313.290833	-79.863853	1407.044434	343.809204	-75.445404	1702.044678	371.969757	-314.936676	1143.678833	506.623657	95.860825	1163.002319	256.686920	-263.530273	907.965271	402.696838	130.352188	904.932861	358.030121	-68.769867	1004.251526	-492.992889	143.137192	897.943542	-494.729553	-8.164197
325.516846	-143.971466	901.309326	390.453766	13.988525	907.329895	409.517731	-166.799072	507.358185	456.425232	9.277608	508.117889	504.430847	-150.003525	83.244560	552.558411	-47.674507	99.015953	343.809814	-263.743835	1430.743408	409.636444	56.376762	1435.253418	313.235413	-79.856529	1407.052612	343.669250	-75.438446	1701.986206	371.610565	-314.920685	1143.648438	506.602081	95.765869	1162.981201	256.113464	-263.619690	908.081238	402.706238	130.405090	904.942993	357.970154	-68.793938	1004.247253	-492.961548	143.048782	897.946838	-494.733948	-8.204521
325.416046	-143.997665	901.311340	390.412781	13.978917	907.330261	409.490112	-166.871552	507.347290	456.378021	9.286606	508.117615	504.396881	-149.953476	83.234428	552.600525	-47.669006	99.028709	343.689362	-263.757874	1430.767944	409.677185	56.330528	1435.240479	313.183502	-79.825272	1407.077148	343.516968	-75.430405	1701.950073	371.283356	-315.005859	1143.701172	506.610962	95.700981	1162.945435	255.715820	-263.532043	908.156433	402.724213	130.404068	904.932007	357.920227	-68.819000	1004.248169	-492.961243	142.959259	897.952454	-494.757263	-8.319100
325.324463	-143.974304	901.296448	390.367401	14.004273	907.353333	409.455902	-166.853714	507.355682	456.295624	9.306509	508.112213	504.395477	-149.946671	83.239700	552.561157	-47.672016	99.031219	343.565887	-263.758759	1430.791870	409.734314	56.290089	1435.234619	313.092377	-79.821304	1407.102539	343.336090	-75.454590	1701.915405	370.941681	-315.081543	1143.693481	506.608612	95.610153	1162.909668	255.308792	-263.492035	908.256836	402.753021	130.399551	904.902893	357.863007	-68.823219	1004.251221	-492.958221	142.878922	897.946899	-494.763885	-8.386312
325.211243	-143.985214	901.289124	390.281982	13.928295	907.326538	409.389313	-166.869614	507.334106	456.178802	9.297329	508.110229	504.382690	-149.948074	83.228989	552.544800	-47.687523	99.052757	343.433319	-263.763214	1430.811279	409.777679	56.263012	1435.213135	313.033051	-79.794640	1407.130371	343.135773	-75.479752	1701.885742	370.621826	-315.093445	1143.727905	506.599701	95.520142	1162.867554	254.887802	-263.558044	908.332764	402.755829	130.398193	904.865051	357.777832	-68.861755	1004.234314	-492.943268	142.791840	897.953979	-494.768799	-8.408704
325.110474	-144.010666	901.279907	390.259094	13.878254	907.330444	409.388000	-166.868301	507.369049	456.127716	9.297309	508.115845	504.365204	-149.917999	83.234772	552.528748	-47.686920	99.063614	343.301147	-263.753082	1430.835449	409.820313	56.230305	1435.192993	312.969452	-79.768250	1407.152466	342.923676	-75.538132	1701.859619	370.338684	-315.112610	1143.726440	506.612122	95.447479	1162.840698	254.505295	-263.504150	908.406189	402.742706	130.373184	904.838318	357.724762	-68.912018	1004.231140	-492.954712	142.698776	897.959290	-494.788391	-8.496456
325.029816	-144.018036	901.267517	390.210632	13.812485	907.323792	409.301178	-166.904831	507.336121	456.033478	9.304456	508.107727	504.395172	-149.915039	83.257629	552.520752	-47.689007	99.076309	343.162903	-263.736969	1430.839478	409.866669	56.190201	1435.168945	312.889740	-79.764290	1407.176636	342.692902	-75.590820	1701.836670	370.051727	-315.168854	1143.734375	506.800171	95.720261	1162.926514	254.125793	-263.537415	908.486267	402.921875	130.315598	904.719421	357.666687	-68.956276	1004.221375	-492.999084	142.828781	898.028320	-494.776794	-8.552937
324.920135	-144.026169	901.262451	390.169525	13.801950	907.328796	409.273682	-166.932617	507.348175	455.936371	9.288688	508.092438	504.404877	-149.927704	83.262993	552.477356	-47.723114	99.092400	343.075806	-263.736847	1430.843994	409.958588	56.143253	1435.158447	312.870880	-79.764557	1407.203491	342.457977	-75.659309	1701.797729	369.842926	-315.327148	1143.758911	506.797211	95.647072	1162.841309	254.015976	-263.086121	908.536865	402.923248	130.279831	904.661072	357.606598	-68.978432	1004.220825	-493.008728	142.739716	898.024292	-494.798218	-8.637187
324.836304	-144.058151	901.251282	390.128540	13.698596	907.299255	409.237671	-166.997360	507.329742	455.857391	9.248397	508.082825	504.381287	-149.908707	83.253326	552.491272	-47.736568	99.096634	342.957489	-263.734802	1430.835571	410.012573	56.105103	1435.108643	312.824799	-79.729736	1407.190552	342.208099	-75.741676	1701.752197	369.547791	-315.316620	1143.737427	506.779175	95.536354	1162.768799	253.519287	-263.479889	908.566528	402.911285	130.242813	904.603394	357.550781	-69.038963	1004.200745	-492.988770	142.641281	898.012329	-494.790253	-8.717106
324.710785	-144.046631	901.258545	390.052917	13.698750	907.309692	409.147064	-167.012955	507.309723	455.754944	9.246859	508.075134	504.399811	-149.952057	83.282272	552.477356	-47.722885	99.122269	342.815399	-263.697357	1430.844360	410.067261	56.078384	1435.062866	312.771606	-79.680801	1407.200928	341.948151	-75.826698	1701.707275	369.249725	-315.273529	1143.698242	506.767670	95.437477	1162.717896	252.973068	-264.045776	908.595581	402.883606	130.195404	904.561890	357.470093	-69.043640	1004.209167	-492.964203	142.584991	898.044617	-494.779602	-8.758165
324.626648	-144.092865	901.255798	390.063354	13.634398	907.294922	409.093811	-167.038757	507.300812	455.676605	9.243819	508.053986	504.358612	-149.934967	83.253510	552.499390	-47.722137	99.134697	342.666199	-263.687775	1430.837158	410.114838	56.045898	1435.038574	312.712372	-79.654732	1407.212036	341.669159	-75.899147	1701.674194	369.048981	-315.357849	1143.722412	506.757721	95.358673	1162.659912	252.790009	-264.030182	908.612183	402.871826	130.187042	904.516113	357.440338	-69.094757	1004.200562	-492.972565	142.495895	898.046021	-494.771942	-8.859040
324.502686	-144.128021	901.263611	390.011261	13.567793	907.292908	409.019196	-167.072693	507.274872	455.584595	9.228449	508.039154	504.327118	-149.935059	83.269081	552.488037	-47.725140	99.149475	342.523865	-263.661926	1430.828369	410.155670	56.018562	1435.022827	312.660797	-79.623940	1407.216187	341.357513	-75.995964	1701.634033	368.825348	-315.427917	1143.732544	506.737762	95.246902	1162.604248	252.567078	-264.043030	908.623108	402.825409	130.117065	904.478394	357.373230	-69.148933	1004.203308	-492.954376	142.447540	898.055359	-494.765503	-8.936597
324.403290	-144.134216	901.256409	389.970398	13.513350	907.294922	408.933624	-167.116776	507.258575	455.524994	9.213685	508.045776	504.357452	-150.026917	83.277138	552.493835	-47.732559	99.153877	342.369537	-263.661285	1430.842896	410.177582	56.002285	1434.998291	312.601654	-79.582191	1407.224976	341.039886	-76.078041	1701.595703	368.629822	-315.497284	1143.730469	506.545166	94.764038	1162.424316	252.426468	-264.052338	908.629211	402.774384	130.054398	904.411987	357.321899	-69.194069	1004.200134	-492.943512	142.351761	898.079285	-494.750854	-8.990127
324.283203	-144.133682	901.246338	389.911835	13.461625	907.288452	408.853546	-167.144211	507.256775	455.415253	9.212707	508.035156	504.343536	-150.007828	83.281006	552.471375	-47.739624	99.170578	342.184021	-263.600403	1430.835205	410.157562	56.010487	1434.980591	312.500977	-79.530426	1407.215820	340.721802	-76.155167	1701.555908	368.464233	-315.729614	1143.773315	506.529266	94.667252	1162.388672	252.580826	-263.465424	908.633057	402.719055	130.007050	904.399170	357.258118	-69.233925	1004.191284	-492.958221	142.267502	898.084839	-494.745575	-9.059278
324.147247	-144.147842	901.230042	389.865234	13.406180	907.268677	408.747131	-167.091019	507.211243	455.346588	9.203768	508.021667	504.378906	-149.974030	83.303154	552.498657	-47.754257	99.182877	342.058472	-263.585571	1430.818115	410.155609	55.984913	1434.945190	312.429230	-79.493019	1407.224365	340.412292	-76.255005	1701.505005	368.297607	-315.805359	1143.773438	506.515930	94.535385	1162.342773	252.483841	-263.422760	908.600830	402.641388	129.944077	904.374451	357.179321	-69.272842	1004.173035	-492.959625	142.198761	898.103149	-494.752838	-9.082068
324.059174	-144.179810	901.206238	389.837708	13.363006	907.240540	408.678894	-167.156219	507.169891	455.257660	9.213070	507.996735	504.376953	-149.991959	83.309158	552.516418	-47.735229	99.172012	341.930817	-263.595612	1430.742310	410.163971	55.968529	1434.909302	312.367889	-79.466789	1407.193848	340.090149	-76.360992	1701.448730	368.101532	-315.888123	1143.757324	506.507904	94.444412	1162.306030	252.358780	-263.482849	908.566772	402.578125	129.851318	904.354004	357.129730	-69.311447	1004.147034	-492.963013	142.120056	898.107178	-494.741486	-9.123175
323.940979	-144.255890	901.206482	389.816711	13.277982	907.206116	408.590607	-167.216965	507.153412	455.190155	9.159730	507.964996	504.353912	-149.908676	83.296257	552.502869	-47.738319	99.188850	341.822906	-263.546967	1430.698486	410.164398	55.953064	1434.874756	312.282990	-79.466545	1407.180298	339.757965	-76.474747	1701.400391	367.924561	-315.958893	1143.718872	506.516846	94.302574	1162.273682	252.260178	-263.536194	908.503784	402.519501	129.762955	904.338928	357.067413	-69.373383	1004.130676	-492.946716	142.045624	898.120178	-494.711517	-9.221128
323.831329	-144.262238	901.168640	389.778870	13.224838	907.190125	408.526093	-167.249146	507.155060	455.091522	9.150565	507.962433	504.349731	-149.930466	83.316986	552.500366	-47.730946	99.198318	341.712708	-263.569214	1430.678589	410.142029	55.912773	1434.854980	312.239166	-79.433090	1407.128662	339.437836	-76.568398	1701.364258	367.739288	-315.940125	1143.678223	506.504852	94.168579	1162.235474	252.062073	-263.856293	908.415466	402.469666	129.685760	904.333923	356.989594	-69.416519	1004.103271	-492.942322	141.980133	898.134338	-494.701019	-9.290341
323.748901	-144.307144	901.143555	389.777222	13.110227	907.156982	408.472046	-167.304382	507.136292	455.043060	9.103829	507.935669	504.315521	-149.972229	83.334709	552.491455	-47.753994	99.221413	341.593414	-263.551270	1430.616455	410.131683	55.906670	1434.816895	312.171783	-79.434860	1407.088867	339.113403	-76.646645	1701.339600	367.667969	-316.130035	1143.667847	506.520996	94.073700	1162.178589	252.289536	-263.338989	908.340698	402.420349	129.515701	904.279968	356.944275	-69.491631	1004.074280	-492.945282	141.877274	898.146240	-494.675293	-9.360780
323.606262	-144.334991	901.119629	389.712250	13.069078	907.139404	408.358490	-167.322632	507.102112	454.988251	9.064808	507.929260	504.297058	-149.944305	83.329842	552.465393	-47.768173	99.220627	341.486420	-263.551331	1430.542480	410.105652	55.889103	1434.779785	312.091156	-79.416252	1407.047729	338.752960	-76.718956	1701.308838	367.539307	-316.258820	1143.620361	506.500061	93.929710	1162.137329	252.385300	-263.120087	908.278259	402.343506	129.455276	904.284851	356.831787	-69.526901	1004.053528	-492.948639	141.824753	898.157349	-494.658813	-9.436567
323.491486	-144.334854	901.084106	389.651917	13.035958	907.138855	408.320160	-167.370682	507.116425	454.901794	9.046591	507.955902	504.301056	-149.971710	83.326981	552.484863	-47.785515	99.254013	341.396484	-263.545532	1430.446167	410.069855	55.857742	1434.729492	312.003479	-79.406563	1406.993164	338.411682	-76.800278	1701.282227	367.383881	-316.279449	1143.549072	506.640503	94.131111	1162.191284	252.231750	-263.387268	908.165588	402.317322	129.283203	904.228455	356.731903	-69.561272	1004.034790	-492.950226	141.788620	898.183594	-494.646271	-9.464057
323.364594	-144.406845	901.062378	389.627472	12.903675	907.087463	408.303253	-167.422729	507.090820	454.880371	9.016635	507.928009	504.324341	-149.976654	83.329147	552.441833	-47.780518	99.217255	341.302582	-263.558319	1430.330566	410.046814	55.852016	1434.670044	311.933868	-79.401550	1406.963379	338.088470	-76.894455	1701.246582	367.149658	-316.106476	1143.427246	506.515106	93.706390	1162.028320	251.662354	-264.552582	908.045471	402.247009	129.156082	904.176697	356.650543	-69.643814	1003.999023	-492.929382	141.746124	898.184387	-494.625427	-9.484471
323.218323	-144.444839	901.026428	389.546967	12.826466	907.036621	408.241974	-167.439972	507.069000	454.772949	8.951441	507.873901	504.316956	-149.968048	83.333763	552.431213	-47.810207	99.226349	341.231079	-263.560822	1430.204956	410.023834	55.822395	1434.605347	311.849487	-79.385277	1406.935303	337.773895	-76.994431	1701.201660	367.015198	-316.158844	1143.331055	506.640503	93.886818	1162.040161	251.644073	-264.647156	907.927063	402.232239	129.012650	904.115356	356.528534	-69.689362	1003.956116	-492.950256	141.665649	898.187500	-494.632538	-9.580827
323.096649	-144.478043	900.987732	389.482025	12.745280	907.008179	408.169220	-167.450500	507.053680	454.756561	8.891685	507.872375	504.283905	-149.951187	83.331284	552.414917	-47.812294	99.222809	341.135712	-263.566040	1430.083252	409.977386	55.786629	1434.518921	311.769745	-79.398048	1406.887329	337.436646	-77.100662	1701.165894	367.031403	-316.434387	1143.277344	506.629730	93.797279	1161.968506	252.192871	-263.663513	907.803833	402.159607	128.939743	904.092468	356.423309	-69.749306	1003.922485	-492.947449	141.590088	898.181030	-494.601654	-9.643729
322.962280	-144.542053	900.970337	389.418854	12.665122	906.975586	408.088684	-167.463638	507.029785	454.696625	8.827337	507.874817	504.284332	-149.954636	83.338509	552.390930	-47.856377	99.216614	341.072571	-263.592194	1429.920898	409.923218	55.767956	1434.446045	311.689911	-79.402306	1406.844238	337.095947	-77.189560	1701.122803	366.910706	-316.514038	1143.193604	506.594116	93.690712	1161.878784	252.204559	-263.697205	907.635132	402.102417	128.823013	904.027954	356.311920	-69.806885	1003.898010	-492.941162	141.542831	898.194824	-494.595276	-9.698513
322.846191	-144.566376	900.956238	389.329071	12.602543	906.980408	408.050079	-167.506226	507.044952	454.618011	8.783467	507.854797	504.283966	-149.975067	83.340019	552.338196	-47.857094	99.202042	341.021271	-263.609833	1429.776245	409.886719	55.741009	1434.356689	311.598480	-79.428085	1406.816040	336.765320	-77.265442	1701.090698	366.808289	-316.590118	1143.064575	506.580536	93.614655	1161.813232	252.217865	-263.822632	907.456116	402.076447	128.672928	903.928528	356.192291	-69.856239	1003.893188	-492.938202	141.482697	898.201721	-494.578003	-9.753817
322.767761	-144.572403	900.915710	389.288635	12.535570	906.949280	407.991058	-167.518219	507.041595	454.591644	8.723018	507.857849	504.280640	-150.017914	83.352303	552.349182	-47.853687	99.201584	340.970825	-263.647919	1429.633423	409.856934	55.709244	1434.243530	311.514984	-79.456047	1406.767578	336.435944	-77.341331	1701.067139	366.703125	-316.643799	1142.923218	506.562225	93.541122	1161.710938	252.230240	-263.884277	907.280884	402.023468	128.558884	903.844116	356.102203	-69.887291	1003.857605	-492.955627	141.420349	898.220825	-494.571686	-9.818852
322.649536	-144.648453	900.894348	389.203796	12.408063	906.904358	407.953094	-167.543701	507.042877	454.590210	8.658150	507.852051	504.275085	-150.021912	83.375565	552.365723	-47.855968	99.210831	340.921692	-263.673492	1429.448486	409.813721	55.654606	1434.114502	311.413605	-79.479607	1406.699341	336.092407	-77.415520	1701.047241	366.492157	-316.529938	1142.751953	506.532257	93.476051	1161.611328	251.719254	-264.975830	907.039856	401.987244	128.472458	903.722717	355.989746	-69.970734	1003.825134	-492.953278	141.378357	898.228516	-494.549469	-9.874809
322.533386	-144.672745	900.856140	389.110840	12.355514	906.868286	407.875061	-167.554565	507.042145	454.536499	8.605625	507.843475	504.302094	-150.022263	83.377701	552.304871	-47.880630	99.212929	340.905212	-263.703247	1429.234375	409.777649	55.590988	1433.974854	311.308380	-79.500832	1406.637939	335.741455	-77.507851	1701.007080	366.398682	-316.592194	1142.601440	506.355011	93.090370	1161.373047	251.702301	-265.084015	906.848999	401.950775	128.352066	903.578918	355.866791	-70.003456	1003.788269	-492.930511	141.305145	898.225708	-494.530853	-9.910172
322.414673	-144.716690	900.812988	389.007507	12.319596	906.830933	407.820526	-167.570068	507.035217	454.494446	8.536185	507.839294	504.302124	-150.012085	83.346779	552.291260	-47.879223	99.201683	340.857117	-263.722137	1429.024780	409.775360	55.548668	1433.778931	311.185852	-79.512680	1406.571899	335.401245	-77.588173	1700.997803	366.318451	-316.646973	1142.453979	506.284241	92.971062	1161.194580	251.711594	-265.123810	906.643311	401.890717	128.273117	903.404724	355.756226	-70.047066	1003.747864	-492.957123	141.275101	898.223450	-494.557495	-9.942272
322.232697	-144.803070	900.745422	388.920197	12.238508	906.767822	407.764282	-167.640625	507.050903	454.451782	8.508545	507.840240	504.291626	-150.050095	83.346214	552.270752	-47.891918	99.198189	340.836609	-263.752594	1428.777588	409.774780	55.473202	1433.560791	311.076233	-79.543732	1406.483643	335.045227	-77.717239	1700.983521	366.255249	-316.702148	1142.257690	506.185822	92.857475	1160.962646	251.688660	-265.165100	906.425354	401.609344	128.160583	903.311401	355.582642	-70.117020	1003.683044	-492.965088	141.236115	898.219421	-494.543121	-9.972730
322.108093	-144.836929	900.671509	388.826660	12.188561	906.720886	407.733063	-167.642792	507.050110	454.437958	8.451800	507.867126	504.305847	-150.082825	83.404099	552.251343	-47.892452	99.193428	340.805237	-263.804291	1428.529663	409.780975	55.381180	1433.295776	310.963104	-79.587051	1406.356201	334.667450	-77.839996	1701.011475	366.139618	-316.758911	1142.048462	506.110748	92.748177	1160.707764	251.654602	-265.230377	906.234680	401.517365	128.065643	903.048279	355.444672	-70.164169	1003.622437	-492.959869	141.207336	898.215759	-494.536774	-10.003435
322.040192	-144.904099	900.584229	388.762299	12.122777	906.660217	407.646973	-167.685516	507.039001	454.442780	8.387464	507.859863	504.297821	-150.045288	83.432495	552.253967	-47.911530	99.200638	340.764313	-263.844391	1428.269287	409.833984	55.296558	1432.984863	310.862274	-79.612671	1406.230591	334.291992	-77.972221	1701.051025	366.053192	-316.763947	1141.792969	506.021118	92.636063	1160.391846	251.587158	-265.322388	905.992310	401.421173	127.980835	902.726074	355.335541	-70.229263	1003.548523	-492.980713	141.143539	898.219666	-494.554993	-10.059427
321.965118	-144.958267	900.520264	388.690857	12.088223	906.628174	407.609314	-167.769104	507.082397	454.435394	8.373900	507.911346	504.304230	-150.087128	83.413162	552.228149	-47.926071	99.200798	340.737488	-263.882721	1427.974487	409.881104	55.201775	1432.613647	310.746765	-79.640442	1406.066895	333.889038	-78.113747	1701.100830	366.105530	-317.066498	1141.579102	506.134155	92.895020	1160.167114	252.142517	-264.192963	905.719055	401.524109	127.888695	902.270264	355.226318	-70.278206	1003.500305	-492.966888	141.126480	898.231689	-494.542725	-10.089169
321.883972	-145.049194	900.456421	388.642120	12.012144	906.573975	407.567322	-167.796173	507.066956	454.431946	8.305717	507.941895	504.277161	-150.067566	83.410385	552.194214	-47.927982	99.228691	340.750549	-263.933777	1427.638306	409.968781	55.123783	1432.183594	310.663055	-79.707474	1405.855591	333.481171	-78.305176	1701.136597	366.069977	-317.117767	1141.275513	505.885773	92.436943	1159.622192	252.107910	-264.265106	905.448914	401.400146	127.900726	901.886047	355.118408	-70.349190	1003.441711	-492.985504	141.070969	898.227295	-494.564087	-10.153113
321.822876	-145.111526	900.366028	388.582916	11.925195	906.527771	407.535980	-167.857681	507.077240	454.414459	8.267077	507.973999	504.308716	-150.102432	83.439415	552.217712	-47.904633	99.247536	340.709747	-263.955780	1427.246582	410.045898	55.042366	1431.708618	310.595093	-79.746399	1405.616699	333.070709	-78.522804	1701.184082	365.881683	-316.931091	1140.882935	505.786621	92.321526	1159.067627	251.431183	-265.426300	905.076172	401.239380	127.827606	901.395630	355.003387	-70.429214	1003.373108	-492.971130	141.026779	898.229736	-494.552734	-10.193295
321.720856	-145.192261	900.305420	388.506805	11.790405	906.464233	407.473755	-167.863174	507.067841	454.395844	8.233851	507.954620	504.293304	-150.062119	83.439751	552.187256	-47.903316	99.294632	340.709930	-264.012360	1426.848267	410.166046	54.935223	1431.167969	310.520813	-79.793007	1405.338745	332.657837	-78.786835	1701.241089	365.863464	-316.952820	1140.490356	505.637360	92.245689	1158.505127	251.308701	-265.494507	904.720642	400.827759	127.782967	900.991821	354.870544	-70.517830	1003.311646	-492.973572	141.008759	898.235840	-494.538452	-10.219346
321.625885	-145.244400	900.223816	388.426849	11.744772	906.430298	407.424744	-167.873734	507.072815	454.381622	8.186418	508.008698	504.276703	-150.019897	83.449165	552.236389	-47.905697	99.288757	340.716339	-264.087646	1426.395508	410.330078	54.845440	1430.574219	310.466003	-79.832169	1405.058350	332.245087	-79.032722	1701.284912	365.850677	-316.955475	1140.060181	505.692596	92.489342	1158.033447	251.187668	-265.441040	904.336914	400.862152	127.746628	900.311584	354.745209	-70.580704	1003.253296	-492.951691	140.985886	898.244873	-494.539673	-10.241561
321.538666	-145.276108	900.133179	388.365692	11.633636	906.362244	407.389587	-167.872299	507.048401	454.359558	8.167498	508.011169	504.260040	-150.039307	83.433685	552.194885	-47.918255	99.310738	340.698761	-264.164215	1425.894897	410.486908	54.730728	1429.959473	310.420258	-79.874580	1404.744995	331.823059	-79.339874	1701.296265	365.834320	-316.941833	1139.572998	505.546906	92.371765	1157.344604	251.054626	-265.450409	903.928955	400.665680	127.681168	899.639221	354.618713	-70.646111	1003.174011	-492.949005	140.927460	898.239929	-494.539276	-10.295063
321.430511	-145.329498	900.025757	388.292694	11.557120	906.300781	407.630188	-167.901230	507.125732	454.285187	8.128941	508.012054	504.284943	-150.062119	83.421463	552.223999	-47.927273	99.310852	340.645416	-264.234619	1425.358154	410.701263	54.623905	1429.253906	310.382690	-79.901596	1404.410400	331.385376	-79.647789	1701.304688	365.934143	-317.198883	1139.122070	505.351929	92.229744	1156.635742	251.524368	-264.324646	903.481934	400.187286	127.656067	899.099854	354.471527	-70.716721	1003.089111	-492.948456	140.896057	898.241028	-494.536713	-10.302646
321.336914	-145.370895	899.913147	388.200104	11.488221	906.203796	407.802094	-167.831284	507.121796	454.201599	8.117432	508.004211	504.314545	-150.087234	83.427132	552.167236	-47.933647	99.291245	340.622467	-264.310272	1424.860352	410.913910	54.512878	1428.548462	310.364777	-79.949844	1404.059692	330.966736	-79.969826	1701.308105	365.800446	-317.024780	1138.515259	505.052765	91.666740	1155.770752	250.817657	-265.454773	902.998901	400.035614	127.669724	898.327209	354.336761	-70.764717	1002.984436	-492.932129	140.894089	898.272644	-494.505310	-10.346620
321.269073	-145.429138	899.793884	388.125641	11.408951	906.125916	407.803925	-167.699463	507.027374	454.144867	8.111603	507.977722	504.257874	-150.061203	83.366676	552.136475	-47.946732	99.274902	340.636963	-264.380127	1424.396973	411.154388	54.401909	1427.872925	310.330078	-79.973206	1403.698242	330.523956	-80.231186	1701.334473	365.817383	-317.018860	1137.951050	504.853333	91.434410	1154.949463	250.691193	-265.437042	902.503052	399.746368	127.646645	897.594482	354.207092	-70.835411	1002.885498	-492.935944	140.854462	898.255432	-494.531372	-10.383973
321.193878	-145.515228	899.677551	388.093018	11.277292	906.009705	407.711212	-167.650665	506.919617	454.094391	8.087244	507.938141	504.219818	-150.060959	83.365372	552.179688	-47.952663	99.299828	340.562653	-264.492706	1423.808594	411.394104	54.328964	1427.159668	310.247803	-80.016907	1403.349609	330.109161	-80.649376	1701.296875	365.817169	-316.946655	1137.401367	504.656189	91.221375	1154.175293	250.568787	-265.408417	902.020203	399.400879	127.624062	896.885254	354.086487	-70.916908	1002.769897	-492.945129	140.829102	898.262939	-494.532959	-10.442988
321.129761	-145.587830	899.547546	388.013672	11.139614	905.857422	407.574921	-167.592117	506.788208	454.018250	8.094224	507.898956	504.152954	-149.978973	83.363312	552.171326	-47.963360	99.284508	340.496857	-264.566284	1423.272949	411.645660	54.230339	1426.463013	310.139191	-80.030296	1403.024536	329.666565	-80.964081	1701.261475	365.815613	-316.909210	1136.870239	504.575867	91.326797	1153.467529	250.467621	-265.394745	901.531250	399.051605	127.623672	896.233643	353.960510	-70.986366	1002.629822	-492.933868	140.800430	898.258850	-494.541016	-10.460509
321.077271	-145.685638	899.420837	387.973450	10.981978	905.732483	407.370941	-167.663895	506.685974	453.917480	8.066720	507.826202	504.145538	-149.917587	83.361427	552.144470	-47.979675	99.277397	340.516418	-264.705048	1422.800537	411.887543	54.107494	1425.848633	310.109344	-80.077927	1402.733398	329.248901	-81.325356	1701.185181	365.798553	-316.930481	1136.368652	504.253235	90.784554	1152.652588	250.376648	-265.321289	901.018372	398.665405	127.558708	895.528076	353.859497	-71.093292	1002.504456	-492.903748	140.794876	898.256836	-494.507446	-10.466395
320.990479	-145.747665	899.298767	387.895264	10.887864	905.607544	407.096344	-167.851715	506.635590	453.837067	8.063459	507.806915	504.132751	-149.887161	83.394745	552.163818	-47.994221	99.263893	340.478027	-264.802185	1422.305542	412.109161	53.996178	1425.227295	309.983398	-80.119598	1402.493896	328.833862	-81.717384	1701.097412	365.775452	-316.860779	1135.876465	504.094421	90.756424	1151.988647	250.288818	-265.273651	900.559326	398.262207	127.491264	894.987183	353.729218	-71.149887	1002.381409	-492.883301	140.795105	898.262268	-494.496124	-10.479563
320.887665	-145.799286	899.181763	387.784882	10.781412	905.488708	406.773285	-168.401169	506.777985	453.696960	8.006234	507.730103	504.175598	-149.972855	83.436775	552.123230	-48.010628	99.234558	340.386719	-264.919220	1421.850098	412.253387	53.899590	1424.684937	309.918579	-80.189308	1402.172485	328.416992	-82.094093	1701.021484	365.752747	-316.763336	1135.432495	503.724701	90.212685	1151.277466	250.201416	-265.292511	900.108032	397.840332	127.445351	894.457153	353.594727	-71.217171	1002.263672	-492.870056	140.751266	898.249451	-494.492828	-10.497622
320.775940	-145.872375	899.040527	387.722595	10.653251	905.355469	406.705414	-168.541183	506.743469	453.586792	7.993999	507.675659	504.171692	-149.983459	83.434174	552.125732	-48.041759	99.219505	340.283875	-265.056183	1421.469604	412.357788	53.762180	1424.278564	309.882721	-80.285927	1401.880371	328.001434	-82.445465	1700.955811	365.809631	-316.905762	1135.027832	503.427948	89.957855	1150.756470	250.693024	-264.183624	899.707947	397.207520	127.346489	894.104004	353.451996	-71.300133	1002.126709	-492.832367	140.751785	898.273621	-494.455505	-10.527802
320.649780	-145.920288	898.924194	387.651245	10.566100	905.239502	406.592346	-168.603333	506.694794	453.488098	7.967364	507.618195	504.156677	-150.015350	83.441841	552.108032	-48.033642	99.215874	340.184570	-265.186096	1421.127930	412.455841	53.617840	1423.915039	309.837006	-80.381424	1401.648071	327.596558	-82.777130	1700.923950	365.704193	-316.741913	1134.639038	503.114929	89.693047	1150.257446	250.407028	-264.578125	899.326416	396.845032	127.298920	893.745300	353.324158	-71.356110	1002.010742	-492.798615	140.742615	898.267212	-494.443512	-10.514482
320.514893	-145.990967	898.846375	387.564728	10.459883	905.142334	406.488617	-168.673706	506.681549	453.248840	7.837250	507.483246	504.127045	-150.054626	83.464432	552.009094	-48.050415	99.163177	340.098114	-265.292572	1420.845459	412.533081	53.481197	1423.585327	309.829620	-80.482460	1401.412720	327.185059	-83.048615	1700.913452	365.548889	-316.579559	1134.281372	502.849701	89.396393	1149.892578	250.056808	-265.138092	898.967468	396.650085	127.167717	893.303833	353.189240	-71.422417	1001.923828	-492.754303	140.743057	898.274231	-494.398865	-10.548946
320.370911	-146.000778	898.771301	387.467865	10.413223	905.100647	406.390198	-168.716858	506.653137	453.125061	7.815147	507.451630	504.109009	-150.039856	83.462418	551.963562	-48.055515	99.160187	339.974579	-265.391357	1420.505859	412.558136	53.325867	1423.323486	309.788483	-80.556587	1401.244019	326.820068	-83.395943	1700.893921	365.475372	-316.505920	1133.976074	502.522034	89.069916	1149.590088	250.008499	-265.116089	898.653625	396.195465	127.070045	893.076294	353.044403	-71.462067	1001.864868	-492.735077	140.708206	898.256287	-494.391327	-10.623610
320.245331	-146.051865	898.721191	387.407135	10.357386	905.047485	406.345978	-168.846680	506.645111	453.022278	7.742669	507.418915	504.132843	-150.105972	83.488853	551.936707	-48.060944	99.175644	339.863953	-265.505066	1420.215332	412.577911	53.172386	1423.127686	309.734619	-80.642715	1401.095337	326.473389	-83.697464	1700.897705	365.403290	-316.418274	1133.706543	502.239166	88.803505	1149.370117	249.993469	-265.093567	898.367737	395.831787	126.974861	892.933777	352.939301	-71.508263	1001.813354	-492.683807	140.670212	898.233032	-494.356262	-10.645191
320.121826	-146.096664	898.683716	387.347748	10.283806	905.023743	406.277069	-168.908127	506.661438	452.905731	7.696013	507.414124	504.097504	-150.133942	83.495171	551.951416	-48.072842	99.211426	339.747375	-265.611481	1419.950562	412.570343	53.005096	1422.989868	309.654663	-80.759514	1400.966553	326.149841	-83.961014	1700.931030	365.351715	-316.354980	1133.463989	502.110687	88.851288	1149.331299	249.994553	-265.000244	898.077271	395.419342	126.832680	892.898254	352.831848	-71.569603	1001.782532	-492.609650	140.694733	898.238464	-494.290283	-10.657916
319.987640	-146.100677	898.691101	387.259064	10.213741	905.034973	406.240631	-168.984100	506.684967	452.820709	7.689209	507.446411	504.117188	-150.116577	83.507317	551.880615	-48.050243	99.226807	339.594055	-265.725433	1419.733398	412.544525	52.837738	1422.894287	309.536804	-80.866402	1400.862915	325.840149	-84.188560	1700.939575	365.412811	-316.451447	1133.295654	501.877625	88.645317	1149.225708	250.529694	-263.876862	897.821289	394.969910	126.654114	892.877625	352.719147	-71.609863	1001.791748	-492.527283	140.670700	898.246277	-494.234955	-10.667999
319.845184	-146.160583	898.673279	387.203766	10.131741	905.039673	406.167023	-169.036057	506.684540	452.668121	7.627324	507.459778	504.106140	-150.115402	83.528465	551.861694	-48.050377	99.284897	339.417633	-265.875214	1419.513184	412.470459	52.663406	1422.837646	309.388428	-81.008400	1400.769775	325.548096	-84.417313	1700.937256	365.374939	-316.433136	1133.121094	501.518982	88.183685	1149.068604	250.666122	-263.528473	897.588745	394.506042	126.488953	892.898743	352.604767	-71.688492	1001.784729	-492.437042	140.659805	898.248291	-494.171143	-10.703921
319.694489	-146.166519	898.665649	387.105072	10.140868	905.078064	406.122284	-169.104248	506.723663	452.591858	7.647322	507.522736	504.124390	-150.162689	83.561584	551.828491	-48.056149	99.331322	339.258698	-266.023529	1419.351440	412.370300	52.475075	1422.812622	309.235748	-81.144089	1400.680786	325.288727	-84.624001	1700.937256	365.270264	-316.344421	1132.901367	501.256226	87.983833	1149.034302	250.543091	-263.704956	897.358582	393.822266	126.343430	893.124634	352.469940	-71.711288	1001.799072	-492.341095	140.652069	898.251770	-494.089783	-10.705290
319.539764	-146.219574	898.655212	387.020935	10.079470	905.102173	406.116455	-169.157654	506.721283	452.513550	7.625356	507.540070	504.139008	-150.183395	83.568367	551.807312	-48.049358	99.390816	339.071991	-266.195190	1419.193604	412.239563	52.290695	1422.818970	309.066437	-81.285057	1400.624023	325.033508	-84.793404	1700.954590	365.124847	-316.122864	1132.678833	501.081451	87.849304	1149.069946	250.201859	-264.287537	897.118958	393.584259	126.167503	893.136414	352.338593	-71.785179	1001.805237	-492.260406	140.662079	898.262451	-494.035034	-10.692545
319.423340	-146.230835	898.635559	386.944305	10.050730	905.144226	406.029083	-169.165436	506.709747	452.441895	7.602922	507.583588	504.075897	-150.211990	83.579765	551.777649	-48.040165	99.426178	338.884155	-266.363495	1419.063110	412.085052	52.109352	1422.832275	308.892181	-81.452141	1400.552246	324.813965	-84.959160	1700.971924	365.021973	-316.046661	1132.485840	500.895203	87.678062	1149.116821	250.109726	-264.446716	896.901733	393.100464	125.929710	893.262817	352.221680	-71.835960	1001.815063	-492.158081	140.688705	898.269470	-493.929230	-10.712626
319.265564	-146.286072	898.604919	386.863464	10.017576	905.182068	405.958099	-169.218689	506.731567	452.382263	7.588901	507.631104	504.110107	-150.224304	83.598198	551.766235	-48.037533	99.501053	338.638214	-266.541260	1418.861816	411.898895	51.902359	1422.856323	308.727112	-81.651260	1400.494629	324.613037	-85.117767	1701.003540	364.978973	-316.037567	1132.305786	500.701294	87.537148	1149.167236	250.187744	-264.272034	896.681274	392.649475	125.748688	893.428894	352.073669	-71.910431	1001.817261	-492.045410	140.661957	898.275696	-493.832672	-10.700067
319.146667	-146.306976	898.580933	386.776123	9.980788	905.229797	405.910309	-169.223419	506.704041	452.544525	7.706862	507.865143	504.072723	-150.182251	83.578445	551.868469	-48.050732	99.596504	338.395447	-266.718811	1418.666504	411.723816	51.685070	1422.889893	308.567719	-81.819733	1400.439331	324.423798	-85.266441	1701.034302	364.923035	-316.005981	1132.139404	500.554413	87.455368	1149.247070	250.239761	-264.156586	896.524353	392.154663	125.573906	893.614624	351.944092	-71.973801	1001.827515	-491.946259	140.667908	898.278076	-493.729797	-10.682010
319.029114	-146.381668	898.553894	386.687317	9.946223	905.260681	405.821289	-169.262421	506.716431	452.265259	7.536042	507.793793	504.088318	-150.199417	83.595802	551.719666	-48.052673	99.598274	338.180969	-266.899597	1418.520630	411.531525	51.487064	1422.907837	308.398315	-81.980003	1400.376221	324.249847	-85.399796	1701.074951	364.900513	-315.964142	1131.989258	500.358185	87.336517	1149.279053	250.276123	-264.033752	896.372314	391.461517	125.444466	893.954407	351.811218	-72.051399	1001.828308	-491.803467	140.714188	898.288818	-493.606720	-10.667674
318.915283	-146.450745	898.532959	386.611420	9.897706	905.278992	405.762390	-169.265503	506.715942	452.185303	7.489856	507.819702	504.083801	-150.241287	83.645340	551.655457	-48.045288	99.647675	337.993622	-267.063629	1418.405884	411.345734	51.291622	1422.910400	308.219879	-82.155418	1400.307373	324.090393	-85.538765	1701.097412	364.872498	-315.975555	1131.839355	500.265015	87.300957	1149.364014	250.317078	-263.871307	896.218323	391.224487	125.253212	894.005493	351.664703	-72.112122	1001.826355	-491.698456	140.732269	898.297485	-493.492401	-10.662638
318.787476	-146.518097	898.516296	386.505524	9.794836	905.291504	405.664673	-169.245728	506.704346	452.146912	7.489938	507.886414	504.066864	-150.251083	83.654976	551.632935	-48.017403	99.695679	337.800873	-267.248047	1418.290894	411.126984	51.095108	1422.887207	308.043793	-82.344658	1400.218018	323.946014	-85.674644	1701.117920	364.836609	-315.993195	1131.689941	500.122223	87.221046	1149.414673	250.358292	-263.747070	896.063965	390.711273	125.100349	894.184631	351.509735	-72.200073	1001.823730	-491.552826	140.737534	898.285767	-493.348511	-10.681367
318.676178	-146.567032	898.473022	386.397339	9.785837	905.306580	405.609894	-169.304153	506.725769	452.330200	7.637954	508.066040	504.061798	-150.247147	83.660965	551.780457	-48.015457	99.785469	337.559723	-267.449371	1418.111206	410.906036	50.884880	1422.891968	307.863708	-82.521095	1400.144653	323.802460	-85.807907	1701.153931	364.911682	-316.256866	1131.590820	499.990356	87.176392	1149.435791	250.907776	-262.517487	895.927307	390.224670	124.963448	894.357239	351.363708	-72.249542	1001.808411	-491.448090	140.747055	898.295959	-493.242401	-10.667544
318.569672	-146.633942	898.449036	386.306335	9.704954	905.329895	405.613861	-169.457489	506.761139	452.057831	7.431606	507.974823	504.095734	-150.279007	83.692810	551.603821	-48.039913	99.779732	337.350555	-267.641937	1417.980835	410.692108	50.696220	1422.880981	307.653412	-82.727356	1400.084106	323.671173	-85.953461	1701.190918	364.755768	-316.069061	1131.398438	499.988464	87.376488	1149.564697	250.404327	-263.364807	895.780334	389.793243	124.848373	894.524353	351.235413	-72.341087	1001.807068	-491.319244	140.761887	898.290649	-493.129028	-10.672262
318.464539	-146.683929	898.428040	386.176697	9.680854	905.362427	405.600647	-169.467682	506.781647	451.977722	7.395794	508.009369	504.081726	-150.274429	83.696960	551.621826	-48.042007	99.822723	337.118500	-267.821564	1417.812500	410.443848	50.492802	1422.847656	307.452209	-82.903694	1400.014648	323.554596	-86.097031	1701.201660	364.712189	-316.120209	1131.286377	499.834534	87.264946	1149.588135	250.427048	-263.189392	895.630798	389.324982	124.748528	894.671692	351.094360	-72.401581	1001.811646	-491.173157	140.815338	898.307678	-492.988739	-10.654334
318.377777	-146.759827	898.397827	386.104645	9.603477	905.388245	405.464691	-169.414032	506.759155	451.995514	7.406871	508.050262	503.970886	-150.279037	83.676056	551.638550	-48.016941	99.864136	336.921875	-267.988708	1417.656006	410.247406	50.305191	1422.843994	307.270142	-83.083801	1399.931641	323.443176	-86.262520	1701.208984	364.665009	-316.129669	1131.119019	499.681671	87.169785	1149.567993	250.446884	-262.999115	895.472717	388.872498	124.651146	894.792969	350.978271	-72.497971	1001.808228	-491.042267	140.831146	898.313721	-492.852753	-10.650914
318.302704	-146.846115	898.369141	385.992920	9.504001	905.391541	405.397827	-169.422012	506.737762	451.944763	7.390209	508.041687	503.985901	-150.248550	83.697563	551.647705	-48.010548	99.874275	336.733246	-268.152283	1417.535889	410.042694	50.108765	1422.839844	307.090210	-83.261093	1399.846313	323.341614	-86.421036	1701.209961	364.695282	-316.325165	1131.002808	499.497681	87.012527	1149.569702	250.799957	-262.209381	895.336853	388.420654	124.563789	894.934448	350.852966	-72.598083	1001.794800	-490.893799	140.847916	898.321960	-492.726410	-10.619162
318.210022	-146.936310	898.326660	385.883240	9.416194	905.379517	405.349182	-169.477890	506.733643	451.867584	7.372118	508.040894	503.961182	-150.272354	83.666733	551.633362	-48.010471	99.875877	336.542694	-268.332550	1417.393311	409.858582	49.920212	1422.804199	306.918335	-83.436211	1399.759033	323.239624	-86.580231	1701.198364	364.685791	-316.425903	1130.846436	499.306305	86.848106	1149.535278	251.027420	-261.690094	895.215637	388.035004	124.493286	895.059204	350.722076	-72.693756	1001.766907	-490.728668	140.879761	898.329834	-492.580109	-10.591041
318.147034	-147.050232	898.278076	385.791504	9.255243	905.326538	405.395538	-169.668259	506.721313	451.847931	7.386517	508.029327	503.989166	-150.312851	83.679321	551.670532	-48.012775	99.905884	336.361145	-268.542572	1417.210693	409.682373	49.728264	1422.730713	306.725647	-83.621201	1399.652588	323.142639	-86.741364	1701.185425	364.638641	-316.449310	1130.692505	499.126892	86.730392	1149.521729	251.061325	-261.556091	895.031433	387.661926	124.439354	895.151489	350.604492	-72.812378	1001.716309	-490.605499	140.918579	898.320740	-492.462921	-10.584132
318.062561	-147.167831	898.222534	385.690369	9.149952	905.291504	405.202393	-169.544312	506.672729	451.821503	7.393499	508.021027	503.943451	-150.252487	83.642342	551.728760	-48.003494	99.915764	336.188477	-268.741364	1417.031006	409.529968	49.547150	1422.670288	306.523071	-83.813782	1399.562744	323.029358	-86.897919	1701.173706	364.517822	-316.274109	1130.448608	498.902557	86.545563	1149.455933	250.703857	-262.130920	894.793152	387.074951	124.393173	895.343506	350.492310	-72.928352	1001.670593	-490.427979	140.944489	898.322266	-492.303101	-10.547572
317.993652	-147.287430	898.174805	385.574799	9.071330	905.252686	405.265167	-169.706833	506.703278	451.773804	7.376825	507.985535	504.011414	-150.298676	83.655197	551.758179	-48.004787	99.921692	336.082855	-268.905884	1416.873047	409.337189	49.378242	1422.628906	306.339569	-84.005516	1399.468262	322.937225	-87.083801	1701.156250	364.448029	-316.205963	1130.238037	498.713287	86.402763	1149.409424	250.588348	-262.273804	894.617126	386.929749	124.323494	895.235352	350.382874	-73.025139	1001.627197	-490.272583	140.955353	898.322021	-492.143860	-10.565811
317.897705	-147.433762	898.128418	385.450409	8.984655	905.213928	405.094482	-169.622940	506.637604	451.708282	7.366876	507.970245	503.971649	-150.230667	83.644096	551.786011	-48.006180	99.952507	335.923187	-269.099487	1416.665039	409.149414	49.200470	1422.581421	306.160248	-84.166878	1399.383423	322.830261	-87.244560	1701.152100	364.426819	-316.199463	1130.031372	498.530243	86.273872	1149.388550	250.592239	-262.174042	894.444214	386.592529	124.259697	895.242126	350.246063	-73.133736	1001.584534	-490.096649	141.007980	898.306519	-492.001251	-10.516330
317.798737	-147.523788	898.057678	385.253632	8.951138	905.184998	404.999146	-169.672623	506.596344	451.630035	7.303974	507.953339	503.937347	-150.225739	83.658203	551.792114	-47.995365	99.949806	335.775330	-269.270508	1416.484375	408.955536	49.033466	1422.559570	305.976013	-84.358589	1399.293701	322.731506	-87.421944	1701.153809	364.382355	-316.161682	1129.878052	498.318970	86.149269	1149.337891	250.545609	-262.122955	894.262451	386.262024	124.224678	895.227112	350.084503	-73.215752	1001.533691	-489.925812	141.032990	898.316467	-491.832458	-10.490758
317.712189	-147.660202	898.001770	385.086670	8.902467	905.150757	404.941620	-169.731293	506.572296	451.565186	7.264537	507.969666	503.938599	-150.218552	83.675652	551.778992	-48.009884	99.949669	335.648712	-269.458679	1416.318848	408.751617	48.863174	1422.507690	305.788544	-84.537407	1399.184326	322.613922	-87.615173	1701.150391	364.333344	-316.137665	1129.675659	498.083679	85.997955	1149.295166	250.513947	-262.069489	894.092407	385.984772	124.196449	895.214478	349.942383	-73.314049	1001.488220	-489.783234	141.069214	898.317139	-491.678925	-10.464402
317.605835	-147.787292	897.956482	384.937836	8.778221	905.099792	404.991608	-169.854156	506.591064	451.470886	7.196388	507.907623	503.943298	-150.254425	83.649429	551.788940	-48.018051	99.946053	335.520691	-269.638092	1416.176392	408.531433	48.718605	1422.456299	305.621796	-84.688988	1399.081055	322.516968	-87.801620	1701.146851	364.299561	-316.099731	1129.515137	497.697632	85.563278	1149.127441	250.502716	-261.982025	893.925537	385.704193	124.169380	895.177490	349.803864	-73.431686	1001.440186	-489.648193	141.118759	898.307373	-491.547455	-10.426775
317.526886	-147.909943	897.890808	384.796112	8.685864	905.057373	404.922546	-169.945786	506.559265	451.598053	7.307817	508.022400	503.958344	-150.291275	83.671661	551.920776	-48.008736	100.002083	335.428131	-269.811310	1416.040283	408.328888	48.562126	1422.395874	305.470001	-84.867302	1398.972656	322.416382	-87.981430	1701.133301	364.390137	-316.280304	1129.372070	497.458374	85.441612	1149.050293	251.001556	-260.857452	893.769470	385.482422	124.141632	895.161377	349.667938	-73.542892	1001.385620	-489.508606	141.183960	898.299500	-491.401123	-10.397326
317.441833	-148.065613	897.838440	384.674835	8.560769	905.014709	404.880219	-170.018829	506.539978	451.492767	7.263481	508.041443	503.947754	-150.223587	83.665443	551.924011	-48.047729	100.028526	335.345642	-269.980896	1415.857544	408.132660	48.444454	1422.323730	305.295349	-85.057091	1398.865479	322.308105	-88.181557	1701.106812	364.362213	-316.245728	1129.196045	497.346436	85.662025	1149.139893	250.973984	-260.785339	893.586792	385.280029	124.099442	895.135376	349.530243	-73.674202	1001.337952	-489.352570	141.220367	898.298279	-491.252197	-10.414476
317.307281	-148.193985	897.791077	384.527710	8.465492	904.991150	404.822418	-170.069458	506.505554	451.209717	7.048437	507.887665	503.925964	-150.227631	83.623718	551.794617	-48.057499	99.969887	335.268616	-270.175293	1415.686035	407.906525	48.296356	1422.266968	305.139130	-85.252815	1398.782593	322.206757	-88.359650	1701.094604	364.260468	-316.160828	1128.978149	497.071808	85.493217	1149.072510	250.726913	-261.146637	893.374878	385.064972	124.058929	895.080200	349.375092	-73.794327	1001.301941	-489.196930	141.250137	898.295349	-491.108673	-10.377870
317.217743	-148.294189	897.732544	384.413422	8.356050	904.957092	404.785278	-170.174591	506.475983	451.124634	6.995550	507.908936	503.939911	-150.269150	83.610909	551.843506	-48.063313	99.998459	335.169800	-270.350677	1415.534546	407.664764	48.168205	1422.238281	304.994110	-85.446281	1398.681885	322.074188	-88.531349	1701.087891	364.201965	-316.167908	1128.792114	496.766052	85.361588	1149.048340	250.689194	-261.175293	893.211548	384.929474	124.032043	895.035217	349.254456	-73.907181	1001.255066	-489.040161	141.303085	898.295898	-490.956696	-10.352274
317.105835	-148.429626	897.668762	384.305359	8.213637	904.903870	404.742859	-170.225281	506.480133	451.023956	6.929274	507.913879	503.946136	-150.242188	83.603348	551.846741	-48.075123	100.037842	335.096008	-270.521149	1415.356323	407.432678	48.023331	1422.226440	304.843658	-85.647789	1398.580322	321.953278	-88.710724	1701.067993	364.185211	-316.163605	1128.660645	496.388184	85.021744	1148.939453	250.655182	-261.123627	893.063354	384.777039	123.988045	894.960205	349.119232	-74.042122	1001.196289	-488.903076	141.379303	898.298401	-490.833008	-10.288303
317.371094	-148.229538	897.363586	384.329163	8.226876	904.865051	404.677338	-170.334686	506.373199	450.974487	6.893637	507.941132	503.948517	-150.248276	83.617134	551.867493	-48.078999	100.048279	334.990662	-270.692291	1415.219849	407.182404	47.873524	1422.186523	304.697052	-85.807266	1398.484131	321.809998	-88.951469	1701.042969	364.126648	-316.172180	1128.499878	496.133636	84.950943	1148.923340	250.583084	-261.158417	892.922729	384.706787	123.956581	894.878235	349.110260	-74.046677	1001.017334	-488.654999	141.346802	898.315063	-490.488342	-10.437490
317.208832	-148.381134	897.328003	384.162903	8.058507	904.816956	404.625366	-170.423737	506.372345	450.795593	6.846716	507.940033	503.937012	-150.237244	83.624596	551.856018	-48.073669	100.052040	335.017334	-270.890717	1415.189331	406.970917	47.729130	1422.132568	304.559662	-85.991623	1398.408325	321.665771	-89.169556	1701.028198	364.051270	-316.126831	1128.324585	495.983643	85.195709	1148.934326	250.324051	-261.633331	892.808228	384.386780	123.934296	894.956482	348.953033	-74.202187	1000.975769	-488.543030	141.396423	898.303345	-490.395111	-10.367786
316.725433	-148.803726	897.552002	383.801086	7.848942	904.842712	404.545959	-170.491455	506.403229	450.552582	6.780873	507.912933	503.941315	-150.262131	83.636436	551.758667	-48.076088	100.066727	334.965332	-271.071228	1415.048828	406.810760	47.560032	1422.058350	304.459900	-86.155312	1398.305664	321.524689	-89.397522	1701.003906	364.030792	-316.157654	1128.179443	495.806610	85.161621	1148.907227	250.285416	-261.618744	892.707153	384.516968	123.890762	894.733765	348.659698	-74.440559	1001.105896	-488.414429	141.550766	898.304016	-490.385468	-10.109446
316.936554	-148.660126	897.249939	383.806396	7.860016	904.790649	404.490814	-170.570923	506.353760	450.571533	6.787169	507.972992	503.944122	-150.245956	83.640877	551.843933	-48.087379	100.131599	334.837921	-271.224823	1414.901001	406.550293	47.432224	1422.000732	304.286835	-86.309380	1398.194946	321.375946	-89.644127	1700.969482	364.136108	-316.443146	1128.097290	495.547150	85.118919	1148.847778	250.804581	-260.603333	892.610901	384.224854	123.875854	894.789063	348.613159	-74.461830	1000.922302	-488.268402	141.580994	898.298584	-490.249298	-10.129544
316.829346	-148.779129	897.189209	383.658386	7.758146	904.773193	404.379059	-170.692200	506.317322	450.447937	6.732871	507.976044	503.913971	-150.286331	83.648483	551.817749	-48.101364	100.146820	334.694244	-271.381042	1414.771729	406.337982	47.289040	1421.908447	304.120941	-86.495659	1398.094360	321.219513	-89.896507	1700.941772	364.086334	-316.432587	1127.975342	495.356018	85.099945	1148.807129	250.593124	-260.901825	892.458069	384.171570	123.865082	894.706116	348.465179	-74.591187	1000.882080	-488.096741	141.650604	898.310059	-490.107758	-10.073786
316.354065	-149.211838	897.405090	383.342072	7.501554	904.760254	404.272675	-170.811722	506.364807	450.248108	6.713457	507.936646	503.927917	-150.318771	83.633957	551.730652	-48.084587	100.182854	334.603790	-271.511993	1414.632813	406.141693	47.178371	1421.842163	303.981140	-86.663788	1397.994141	321.053009	-90.150009	1700.914429	364.059113	-316.452209	1127.845337	495.138794	85.004372	1148.765381	250.492523	-261.054474	892.350952	384.108124	123.849792	894.623962	348.199463	-74.839424	1000.989685	-487.928131	141.693878	898.332947	-489.963165	-10.043022
316.227509	-149.362518	897.360352	383.218140	7.337852	904.696655	404.214050	-170.879318	506.339874	450.140778	6.706359	507.972321	503.920441	-150.304916	83.651871	551.769531	-48.086010	100.208000	334.500916	-271.671509	1414.538330	405.912842	47.059990	1421.756592	303.859375	-86.848640	1397.893311	320.891968	-90.418068	1700.871338	364.109467	-316.600403	1127.743042	494.939697	84.905449	1148.664063	250.706543	-260.581726	892.239441	384.078827	123.861443	894.537598	348.059845	-74.978821	1000.935974	-487.795776	141.733032	898.331543	-489.843384	-10.029209
316.385345	-149.216431	897.034973	383.244812	7.375931	904.649231	404.101837	-170.959061	506.248962	450.101440	6.737618	507.968048	503.923340	-150.345398	83.631233	551.787476	-48.071152	100.269020	334.410645	-271.838104	1414.366699	405.708466	46.938732	1421.627319	303.716949	-87.034058	1397.754639	320.707642	-90.637802	1700.840088	364.054352	-316.597870	1127.601563	494.762482	84.789902	1148.582886	250.519409	-260.896027	892.126404	384.060516	123.881554	894.433899	347.998779	-75.002388	1000.742249	-487.641418	141.786591	898.328979	-489.706604	-10.000579
316.245392	-149.334610	896.945679	383.123566	7.278544	904.614746	404.011688	-171.077774	506.232452	449.976959	6.708004	507.936188	503.947388	-150.367264	83.631767	551.810913	-48.078594	100.294601	334.308655	-271.988129	1414.199341	405.477966	46.807312	1421.486328	303.540253	-87.209206	1397.621948	320.521210	-90.884445	1700.794189	364.067627	-316.623718	1127.483154	494.624756	84.725029	1148.484131	250.471558	-260.956635	891.998779	384.063477	123.880081	894.325012	347.850616	-75.136803	1000.678894	-487.341217	141.480255	898.255554	-489.557037	-9.953267
316.031982	-149.445587	896.910583	382.928925	7.158377	904.612976	403.918427	-171.103012	506.210266	449.666687	6.734557	507.900635	503.959869	-150.333191	83.621300	551.726807	-48.035980	100.314018	334.199768	-272.153168	1414.047729	405.270721	46.689934	1421.368896	303.386108	-87.369888	1397.477783	320.345978	-91.140350	1700.754028	364.038086	-316.747284	1127.348022	494.460693	84.544693	1148.388184	250.406464	-261.065857	891.886841	384.077942	123.882500	894.203674	347.646362	-75.273506	1000.659668	-487.199158	141.481644	898.253113	-489.430328	-9.926556
315.875549	-149.558365	896.853210	382.801941	7.046790	904.605042	403.808014	-171.168106	506.155792	449.403168	6.807024	507.865601	503.947479	-150.379288	83.608627	551.734619	-48.016754	100.403305	334.104065	-272.297455	1413.950806	405.053986	46.560165	1421.236450	303.236023	-87.539246	1397.352539	320.154663	-91.374901	1700.711182	364.033600	-316.751831	1127.206665	494.326508	84.436134	1148.319336	250.314590	-261.199951	891.767456	384.145935	123.865601	894.093262	347.494232	-75.412338	1000.625671	-487.074799	141.498520	898.259583	-489.302124	-9.891658
315.684174	-149.703140	896.803589	382.617706	6.889044	904.602234	403.710999	-171.211517	506.120392	449.072388	6.826671	507.821991	503.915314	-150.412949	83.612793	551.712708	-47.967888	100.492966	333.945648	-272.477112	1413.789429	404.833588	46.412132	1421.107422	303.045776	-87.666939	1397.251221	319.949097	-91.604874	1700.665405	363.963593	-316.871246	1127.060791	494.175598	84.254333	1148.211914	250.183517	-261.452698	891.644958	384.201111	123.843376	893.951477	347.296570	-75.589424	1000.598206	-486.944458	141.511444	898.273499	-489.157257	-9.874558
315.529266	-149.876297	896.743530	382.465088	6.660531	904.569214	403.551819	-171.372055	506.067322	448.720764	6.919969	507.768494	503.924957	-150.462082	83.624947	551.636963	-47.927948	100.554863	333.806946	-272.648224	1413.648926	404.577362	46.283459	1420.961548	302.893188	-87.836998	1397.104370	319.721069	-91.836235	1700.614990	363.888977	-316.901154	1126.877563	493.919373	83.781593	1147.999878	249.902954	-262.043579	891.493225	384.505798	123.775108	893.636108	347.131500	-75.804100	1000.550903	-486.834808	141.574112	898.281433	-489.059784	-9.844049
315.378784	-150.018997	896.687988	382.321075	6.517697	904.548096	403.440552	-171.522537	506.041077	448.387177	7.000770	507.766449	503.933777	-150.474075	83.600433	551.656433	-47.884773	100.655304	333.689636	-272.776550	1413.554565	404.338196	46.140079	1420.827637	302.729431	-88.016220	1396.931152	319.493530	-92.067665	1700.561646	363.863129	-317.031250	1126.710693	493.821075	83.648399	1147.890747	249.879013	-262.214386	891.356445	384.579010	123.726158	893.502380	346.977936	-75.966026	1000.511597	-486.710266	141.598099	898.264893	-488.965668	-9.823644
315.215759	-150.185425	896.616577	382.208862	6.325655	904.514954	403.332703	-171.630524	505.998566	448.072113	7.111299	507.737854	503.991089	-150.587051	83.620346	551.628967	-47.844803	100.738327	333.523926	-272.951019	1413.360352	404.119019	45.995209	1420.684204	302.591980	-88.244888	1396.728638	319.254608	-92.303474	1700.511475	363.843567	-317.154480	1126.555176	493.721802	83.486786	1147.764648	249.873077	-262.332062	891.181641	384.606964	123.664063	893.364136	346.831573	-76.165970	1000.458252	-486.613922	141.623718	898.250305	-488.845917	-9.799021
315.023834	-150.350891	896.539795	382.121155	6.152795	904.470032	403.204987	-171.721725	505.967133	447.676147	7.312760	507.713165	504.010620	-150.573380	83.603287	551.583984	-47.809872	100.853294	333.348572	-273.123871	1413.206055	403.911346	45.868786	1420.520264	302.420288	-88.402687	1396.571045	318.996826	-92.524879	1700.452637	363.827057	-317.330078	1126.396851	493.633545	83.347908	1147.645386	249.906235	-262.430908	890.986023	384.674988	123.590034	893.223633	346.679779	-76.349228	1000.396667	-486.473724	141.627243	898.238464	-488.755493	-9.772194
314.813873	-150.493668	896.480225	381.984039	5.994059	904.446960	403.125519	-171.819611	505.944641	447.146149	7.464762	507.626984	503.990570	-150.514343	83.597824	551.521851	-47.775826	100.959160	333.205078	-273.278442	1413.055908	403.719849	45.728985	1420.368530	302.246796	-88.573196	1396.416748	318.749512	-92.733879	1700.405151	363.889069	-317.553833	1126.286133	493.702057	83.474045	1147.639526	250.237030	-261.948761	890.833069	384.775574	123.534607	893.151917	346.503387	-76.521576	1000.354309	-486.367920	141.630432	898.224731	-488.648346	-9.770993
314.637909	-150.570145	896.412292	381.854828	5.922993	904.470337	403.013000	-171.959381	505.914215	446.644287	7.636168	507.545624	503.955109	-150.488754	83.570091	551.474182	-47.693859	101.098892	333.001465	-273.432922	1412.876343	403.534912	45.596127	1420.248169	302.085449	-88.720978	1396.272461	318.495789	-92.946770	1700.375732	363.891388	-317.744934	1126.171875	493.624969	83.255836	1147.557373	250.439468	-261.767914	890.673096	384.851257	123.495506	893.104736	346.344910	-76.650238	1000.329590	-486.219269	141.633347	898.218689	-488.532501	-9.794278
314.440613	-150.654785	896.334412	381.727386	5.780423	904.453613	402.857422	-172.097198	505.865692	446.127045	7.859951	507.516663	503.926392	-150.521362	83.592407	551.408691	-47.664452	101.272438	332.785431	-273.584198	1412.729126	403.321472	45.463181	1420.122437	301.923950	-88.868073	1396.156128	318.208374	-93.145576	1700.356689	363.817719	-317.833801	1126.023560	493.530823	83.033226	1147.474243	250.328033	-262.183746	890.491882	384.919647	123.448547	893.051636	346.173431	-76.799644	1000.280518	-486.100433	141.620255	898.212830	-488.425629	-9.791731
314.226135	-150.762985	896.274597	381.603516	5.666445	904.452820	402.691223	-172.164490	505.804871	445.571838	8.094645	507.492706	503.897552	-150.562302	83.633018	551.341980	-47.617550	101.458275	332.544678	-273.733734	1412.551392	403.113525	45.320648	1420.004028	301.711334	-89.038940	1396.031982	317.887085	-93.361923	1700.322021	363.751648	-317.947845	1125.900024	493.430328	82.783363	1147.391357	250.392838	-262.257202	890.311462	384.925415	123.405090	893.024658	346.004944	-76.947670	1000.248657	-485.983704	141.632919	898.225830	-488.318848	-9.766695
314.024506	-150.843567	896.191284	381.465668	5.553176	904.433228	402.480347	-172.253113	505.738678	444.954559	8.385861	507.406769	503.862976	-150.580505	83.603279	551.228333	-47.584042	101.610832	332.300629	-273.890930	1412.427612	402.934601	45.161472	1419.916870	301.557251	-89.191780	1395.883423	317.559906	-93.550606	1700.272705	363.673462	-318.101868	1125.801758	493.167053	82.193565	1147.187622	250.453873	-262.365997	890.136597	384.930115	123.362648	893.018494	345.826569	-77.081635	1000.195374	-485.903564	141.625122	898.199585	-488.235382	-9.821374
313.795166	-150.962296	896.112671	381.349640	5.397735	904.384033	402.336761	-172.399261	505.689117	444.341919	8.639386	507.349762	503.897522	-150.572067	83.611389	551.202332	-47.535492	101.789421	332.076874	-274.065094	1412.382202	402.761627	44.990734	1419.814209	301.343475	-89.300400	1395.767456	317.254913	-93.737183	1700.225464	363.596710	-318.224609	1125.694702	493.103546	81.945343	1147.120850	250.463226	-262.589386	889.952454	384.951233	123.314537	892.987061	345.663727	-77.241364	1000.130676	-485.803009	141.647202	898.190002	-488.138428	-9.788501
313.632507	-151.017075	896.044189	381.203156	5.271633	904.381653	402.192474	-172.388443	505.606201	443.641510	8.929179	507.282684	503.874023	-150.568985	83.599503	551.091797	-47.518448	101.981583	331.786591	-274.232269	1412.192871	402.586914	44.816113	1419.714600	301.121368	-89.441933	1395.638062	316.923248	-93.917694	1700.183838	363.492126	-318.284363	1125.611206	493.179047	81.980202	1147.157715	250.402893	-263.033539	889.765991	384.948090	123.234596	892.995300	345.504913	-77.373955	1000.093262	-485.706604	141.662506	898.178345	-488.048065	-9.815872
313.421906	-151.148575	895.963013	381.104004	5.066982	904.321106	402.003723	-172.508820	505.530457	442.881073	9.176301	507.183746	503.845245	-150.601273	83.596848	551.030334	-47.511456	102.197182	331.460632	-274.348419	1412.059082	402.406830	44.635242	1419.617432	300.906738	-89.582207	1395.502563	316.591797	-94.125168	1700.123901	363.391083	-318.447784	1125.525757	493.090332	81.674957	1147.098022	250.511276	-263.126495	889.582031	384.997070	123.162842	892.973999	345.341522	-77.552231	1000.021790	-485.621613	141.650726	898.159058	-487.970856	-9.794415
313.204193	-151.216583	895.912476	380.953247	4.932754	904.304626	401.817200	-172.585037	505.482697	442.033020	9.553249	507.131561	503.864044	-150.648132	83.617592	550.889099	-47.481064	102.418037	331.145538	-274.504730	1411.949341	402.239258	44.463604	1419.529175	300.687134	-89.722107	1395.382935	316.233246	-94.276482	1700.077393	363.266693	-318.619720	1125.447876	492.983459	81.343765	1147.031738	250.583817	-263.351318	889.450684	384.835022	123.113235	893.095520	345.156738	-77.675941	999.987244	-485.507874	141.659409	898.160889	-487.876465	-9.804681
312.956604	-151.313034	895.855469	380.813721	4.776901	904.291077	401.626678	-172.691406	505.433868	441.289673	9.871693	507.077240	503.860016	-150.734726	83.624481	550.816467	-47.485413	102.651299	330.766968	-274.633606	1411.856323	402.058258	44.316513	1419.463745	300.443909	-89.848526	1395.311401	315.862091	-94.432724	1700.035278	363.078888	-318.712830	1125.361938	492.940887	81.081711	1147.030151	250.438324	-264.006836	889.233521	384.942017	123.034828	893.045288	344.965424	-77.831192	999.950623	-485.427002	141.633224	898.163696	-487.772308	-9.823261
312.728729	-151.402405	895.792969	380.670776	4.621690	904.257874	401.496033	-172.776947	505.430450	440.463684	10.273066	506.953918	503.842957	-150.782379	83.625664	550.634216	-47.462837	102.884491	330.415405	-274.756042	1411.813354	401.855957	44.188641	1419.397827	300.211365	-89.960564	1395.205322	315.484497	-94.580353	1699.987793	362.958405	-318.994843	1125.311523	492.866577	80.801994	1146.983765	250.687454	-263.853119	889.076782	385.032349	122.950912	893.006165	344.776703	-77.971626	999.901917	-485.349243	141.634247	898.163818	-487.684204	-9.845990
312.469116	-151.530151	895.745789	380.505005	4.488531	904.219971	401.362610	-172.861847	505.408661	439.672028	10.660607	506.880829	503.863586	-150.855255	83.664299	550.574951	-47.492054	103.123863	330.004547	-274.887878	1411.705078	401.639130	44.034592	1419.348633	300.003601	-90.098251	1395.086548	315.121338	-94.744102	1699.911865	362.739685	-319.111969	1125.251953	492.763611	80.403145	1146.937500	250.578217	-264.391144	888.859558	385.123322	122.864601	892.968567	344.567566	-78.108574	999.859131	-485.234283	141.676987	898.167603	-487.593170	-9.841065
312.229706	-151.620911	895.685181	380.344513	4.379522	904.208130	401.220184	-172.890427	505.386444	438.781311	11.069890	506.799133	503.867218	-150.913620	83.672287	550.337708	-47.483437	103.370956	329.591766	-274.988403	1411.579590	401.397430	43.899078	1419.284058	299.759277	-90.202888	1394.999146	314.737885	-94.920105	1699.828735	362.552704	-319.311584	1125.175781	492.716370	80.052307	1146.911133	250.663162	-264.550385	888.670898	385.473785	122.762520	892.754456	344.380676	-78.244858	999.821472	-485.171509	141.645721	898.159912	-487.525940	-9.891861
311.946838	-151.712433	895.620239	380.160461	4.344276	904.190430	401.040100	-172.968445	505.361084	437.852661	11.492109	506.688019	503.902832	-150.958130	83.687920	550.191223	-47.481197	103.662132	329.169525	-275.142151	1411.486694	401.148102	43.740086	1419.231689	299.515808	-90.326241	1394.887085	314.351990	-95.086082	1699.744995	362.384888	-319.532379	1125.124390	492.658295	79.741745	1146.897095	250.810379	-264.573639	888.466614	385.521790	122.645119	892.697632	344.160614	-78.341385	999.778870	-485.077148	141.663834	898.159851	-487.444489	-9.854385
311.661011	-151.790939	895.545715	379.966400	4.220397	904.166199	400.868866	-172.979370	505.304474	436.873260	11.892970	506.643585	503.918152	-150.972519	83.686104	550.081177	-47.418880	103.995850	328.772278	-275.237335	1411.361450	400.902924	43.569084	1419.152710	299.264252	-90.441406	1394.762573	313.972839	-95.262283	1699.650513	362.142303	-319.703400	1125.031494	492.645355	79.469048	1146.917114	250.821869	-264.862946	888.282532	385.618713	122.509544	892.634583	343.942505	-78.484489	999.727905	-485.030060	141.618744	898.137024	-487.408173	-9.882339
311.350739	-151.877441	895.445007	379.766357	4.099568	904.120117	400.616425	-173.027573	505.239563	435.892090	12.275249	506.559540	503.949860	-151.007828	83.691071	549.948181	-47.363602	104.344368	328.339172	-275.348328	1411.218872	400.645813	43.446285	1419.081421	299.008881	-90.576294	1394.626831	313.574066	-95.415337	1699.558594	361.860260	-319.804108	1124.943604	492.422241	78.788513	1146.795532	250.679779	-265.499329	888.056580	385.723511	122.343185	892.525513	343.700531	-78.628540	999.652893	-484.939514	141.587112	898.115784	-487.317383	-9.896172
311.067871	-151.945709	895.372559	379.577881	3.979070	904.106079	400.345764	-173.058167	505.153900	434.807007	12.734536	506.536407	503.899231	-151.013062	83.690048	549.853333	-47.318939	104.724937	327.933777	-275.446930	1411.138428	400.391846	43.310837	1419.035767	298.789642	-90.711884	1394.487549	313.166656	-95.552612	1699.483521	361.660065	-319.915131	1124.893066	492.499756	78.730362	1146.889771	250.693588	-265.732819	887.879944	385.797180	122.170502	892.476440	343.485962	-78.769981	999.607788	-484.842316	141.596268	898.121399	-487.244598	-9.904009
310.752136	-152.018082	895.322021	379.384521	3.893560	904.084473	400.036652	-173.118484	505.053650	433.684204	13.225124	506.511841	503.907898	-151.071671	83.729691	549.710083	-47.249035	105.140053	327.550720	-275.540314	1411.045044	400.150391	43.207291	1418.979492	298.549225	-90.813873	1394.382935	312.733429	-95.681229	1699.420410	361.377991	-320.149780	1124.799072	492.267944	78.096519	1146.755981	250.659378	-266.067627	887.668030	385.875488	122.042168	892.387268	343.257385	-78.877792	999.570801	-484.799927	141.564102	898.117920	-487.182007	-9.945403
310.553467	-152.092087	895.240417	379.260162	3.729171	904.029785	399.791046	-173.203827	504.971069	432.612762	13.691819	506.471008	503.874786	-151.135315	83.734985	549.573669	-47.146873	105.594551	327.082397	-275.630463	1410.878174	399.895538	43.075996	1418.912720	298.287994	-90.917351	1394.270142	312.294159	-95.806526	1699.342163	361.098114	-320.511353	1124.719360	492.347321	78.097206	1146.811768	250.862534	-265.879761	887.465332	385.892426	121.956161	892.345825	343.098969	-79.017456	999.501770	-484.716461	141.570938	898.134949	-487.114563	-9.918818
310.308105	-152.146332	895.175415	379.086853	3.630946	904.050598	399.598633	-173.342255	504.873932	431.452179	14.227915	506.479889	503.892609	-151.278503	83.749321	549.424011	-47.009445	106.053627	326.612762	-275.716858	1410.737671	399.667938	42.964485	1418.861572	298.023560	-90.996864	1394.146851	311.866730	-95.940407	1699.279541	360.770264	-320.629578	1124.655273	492.261444	77.812943	1146.753052	250.646957	-266.553375	887.241882	385.957947	121.873886	892.247070	342.890320	-79.149399	999.476929	-484.652618	141.558563	898.137878	-487.059326	-9.954107
310.030548	-152.216980	895.101501	378.922333	3.502551	904.057739	399.605255	-173.631516	504.894531	430.126160	14.723646	506.507263	503.944519	-151.334900	83.751190	549.158203	-46.854656	106.533737	326.200012	-275.859619	1410.670410	399.486298	42.821503	1418.792603	297.762482	-91.093803	1394.047363	311.432556	-96.077736	1699.223511	360.425110	-320.657196	1124.531860	492.160858	77.476250	1146.684814	250.292389	-267.434692	887.012329	386.010681	121.837677	892.188232	342.678131	-79.305161	999.440979	-484.597412	141.544785	898.125427	-486.990082	-9.949492
309.710541	-152.323883	895.065674	378.724457	3.347408	904.065979	399.443268	-173.835098	504.852142	428.837799	15.259192	506.590424	503.831818	-150.192139	83.573746	549.051208	-46.702477	107.094231	325.835510	-275.984802	1410.620239	399.290924	42.664692	1418.704834	297.481934	-91.188942	1393.946167	310.973419	-96.225304	1699.151123	360.166412	-320.786835	1124.428223	492.033142	77.113235	1146.616821	250.236237	-267.720337	886.818054	386.029663	121.840302	892.118835	342.441315	-79.474289	999.425659	-484.541138	141.537704	898.110107	-486.949158	-9.925345
309.422394	-152.348465	895.035461	378.541443	3.230660	904.125000	399.327301	-173.984558	504.845459	427.521667	15.743932	506.689667	503.995453	-151.389435	83.777748	548.899841	-46.544937	107.677605	325.416412	-276.122742	1410.485352	399.089752	42.506779	1418.649536	297.209991	-91.264229	1393.883667	310.511871	-96.328323	1699.106323	359.896271	-320.892273	1124.351563	491.915558	76.787514	1146.559814	250.160736	-267.945343	886.640320	386.132019	121.819466	892.043823	342.220978	-79.610603	999.437012	-484.491058	141.516220	898.102722	-486.887634	-9.966616
309.153534	-152.379074	895.001587	378.360626	3.164968	904.181458	399.125153	-174.107178	504.848419	426.065552	16.236828	506.791595	503.983276	-151.437195	83.820702	548.621582	-46.365715	108.311440	324.978607	-276.236572	1410.406006	398.880432	42.364517	1418.635376	296.960236	-91.361427	1393.854736	310.048859	-96.436035	1699.074219	359.703369	-321.112854	1124.331665	491.652527	76.252075	1146.476196	250.409760	-267.476440	886.478943	386.248352	121.853348	892.008484	342.011810	-79.723686	999.445251	-484.433624	141.496658	898.103271	-486.835388	-9.950702
308.904694	-152.378799	895.000183	378.155731	3.087720	904.301147	398.972229	-174.147461	504.837708	424.413940	16.531433	506.824921	503.944580	-151.440155	83.830925	548.274475	-46.128716	108.910431	324.528961	-276.363464	1410.332520	398.662079	42.202728	1418.648071	296.685059	-91.474373	1393.836548	309.562653	-96.507629	1699.059937	359.412384	-321.207275	1124.309082	491.483154	75.970428	1146.461914	250.367874	-267.606781	886.348022	386.178528	121.879410	892.135986	341.795135	-79.846306	999.500244	-484.389404	141.480225	898.109497	-486.767731	-9.940127
308.630524	-152.388123	895.010742	377.897705	3.012435	904.435242	398.751892	-174.195160	504.779510	423.115692	17.102024	506.963379	503.878418	-151.418823	83.845917	548.119080	-45.899384	109.639969	324.093048	-276.496735	1410.286255	398.448090	42.031208	1418.668945	296.405762	-91.586273	1393.797485	309.048615	-96.617981	1699.031738	359.099426	-321.288910	1124.292603	491.349121	75.686287	1146.514038	250.231812	-267.864502	886.217712	386.357971	121.867317	892.103149	341.541077	-79.975121	999.568237	-484.352203	141.441208	898.114624	-486.721130	-9.981087
308.325134	-152.372238	895.001831	377.593506	2.969939	904.566589	398.598969	-174.204269	504.750732	421.505066	17.547390	506.932068	503.835724	-151.408051	83.871719	547.776062	-45.672256	110.341713	323.637299	-276.594513	1410.252075	398.222778	41.900623	1418.703247	296.089539	-91.709358	1393.766357	308.561554	-96.712303	1699.008789	358.842529	-321.499084	1124.321533	491.176239	75.369156	1146.568481	250.310257	-267.648804	886.145264	386.529205	121.835670	892.086487	341.259460	-80.090546	999.624390	-484.328125	141.423035	898.106873	-486.674652	-10.037874
308.016510	-152.418793	894.977478	377.358551	2.895519	904.674927	398.410309	-174.213211	504.703857	419.849243	18.139467	506.989960	503.803864	-151.373611	83.843002	547.426575	-45.401012	111.146973	323.167999	-276.719177	1410.241089	398.016937	41.716511	1418.723877	295.783539	-91.838181	1393.768921	308.067413	-96.803642	1698.986328	358.480530	-321.567688	1124.309692	491.074829	75.090912	1146.651123	250.036758	-268.089417	886.040955	386.708313	121.789825	892.070007	341.004150	-80.243561	999.661621	-484.326050	141.441849	898.088013	-486.664520	-9.993108
307.659912	-152.222412	894.980286	376.893860	3.364650	905.001343	398.214874	-174.167313	504.609894	417.901550	18.607920	507.126190	503.747498	-151.391983	83.810890	547.134827	-45.126080	111.964081	322.802612	-276.832886	1410.326172	397.764740	41.515923	1418.743652	295.523132	-91.932434	1393.797729	307.556122	-96.877983	1698.959961	358.266937	-321.770599	1124.353149	491.079956	75.003128	1146.805298	250.141602	-267.781738	886.015015	386.882355	121.740906	892.084106	340.653992	-80.136192	999.814575	-484.313019	141.390106	898.059998	-486.634277	-10.022843
307.322388	-152.293747	894.988220	376.607300	3.317845	905.122009	398.006439	-174.193878	504.557465	415.817169	19.058371	507.196838	503.765015	-151.352036	83.817696	546.747070	-44.795589	112.770950	322.470886	-276.963562	1410.387817	397.515656	41.342575	1418.795654	295.260773	-92.027893	1393.835083	307.039551	-96.951988	1698.940308	357.821564	-321.614105	1124.301514	490.951508	74.549324	1146.850830	249.342834	-269.172974	885.940063	387.265167	121.635597	891.896423	340.388275	-80.286453	999.874390	-484.278137	141.371185	898.060486	-486.601715	-10.018973
307.072632	-152.595779	894.958435	376.588470	2.681862	905.024109	397.763763	-174.093002	504.383057	413.793945	19.641191	507.318237	503.722992	-151.301346	83.816757	546.287537	-44.441601	113.678337	322.006042	-277.074036	1410.354004	397.255463	41.180370	1418.839722	294.988281	-92.164131	1393.849609	306.529755	-97.033379	1698.938477	357.462189	-321.728302	1124.361084	490.878510	74.237778	1146.945190	249.103531	-269.358093	885.960632	387.410461	121.592575	891.919861	340.276276	-80.731880	999.812317	-484.239746	141.356720	898.060913	-486.569061	-10.031713
306.858398	-152.819794	894.953003	376.652771	1.938202	905.035889	397.567169	-174.024170	504.278625	411.830872	20.278378	507.412292	503.691254	-151.265060	83.823906	546.112671	-44.111462	114.750648	321.542969	-277.203094	1410.391724	397.002502	41.031250	1418.860352	294.689636	-92.290382	1393.851440	306.029816	-97.122330	1698.959839	357.171356	-321.988312	1124.489868	490.808929	73.958908	1147.032471	249.211182	-268.801361	885.980957	387.524658	121.527390	891.936279	340.229706	-81.256134	999.813538	-484.211792	141.295090	898.065979	-486.526489	-10.082182
306.524323	-152.827499	894.944824	376.438049	1.924085	905.182129	397.375488	-173.924057	504.177094	409.626770	20.832588	507.563934	503.658173	-151.249100	83.806702	545.576355	-43.781395	115.704231	321.162140	-277.317932	1410.453003	396.769836	40.897457	1418.900024	294.354858	-92.401947	1393.856201	305.495300	-97.205025	1698.973267	356.790802	-322.179382	1124.612915	490.726318	73.694351	1147.111084	249.009537	-268.837616	885.996948	387.619751	121.487976	891.965454	339.985870	-81.379082	999.876465	-484.223022	141.273300	898.066833	-486.492065	-10.072279
306.271942	-152.819443	894.921753	376.198975	1.885720	905.294006	397.133118	-173.794830	504.024597	407.269745	21.565323	507.659058	503.595642	-151.220154	83.802055	545.095642	-43.512745	116.775978	320.742767	-277.412476	1410.500244	396.521149	40.760654	1418.927124	294.026367	-92.521935	1393.848389	304.943787	-97.260941	1698.965576	356.424896	-322.290131	1124.650146	490.671936	73.511848	1147.181519	248.717316	-268.936646	886.029297	387.687042	121.452835	891.984070	339.765228	-81.493927	999.915222	-484.197906	141.220276	898.068970	-486.457977	-10.106204
305.976471	-152.742462	894.871338	375.944336	1.931360	905.460388	396.928040	-173.672119	503.906403	404.972839	22.255779	507.791077	503.557251	-151.230881	83.794891	544.624878	-43.180771	117.927757	320.248840	-277.468719	1410.506348	396.227966	40.624996	1418.944824	293.707642	-92.607475	1393.839233	304.404755	-97.324837	1698.960327	356.036011	-322.496216	1124.703857	490.650177	73.332817	1147.268066	248.465256	-268.952332	886.057739	387.746826	121.394310	892.015503	339.512878	-81.583000	999.964355	-484.197296	141.200424	898.064880	-486.456726	-10.164250
305.639374	-152.701126	894.850952	375.676880	1.974408	905.602112	396.742310	-173.535172	503.803741	402.521790	22.986032	507.851471	503.525696	-151.175140	83.751091	544.076294	-42.909977	119.051949	319.846741	-277.584503	1410.488525	395.975861	40.460728	1418.942383	293.412415	-92.695244	1393.821655	303.884033	-97.387077	1698.937500	355.631714	-322.689178	1124.707764	490.590485	73.155373	1147.309204	248.137283	-269.034393	886.076477	387.829742	121.389343	892.076904	339.252289	-81.663086	1000.018005	-484.207336	141.146530	898.057495	-486.431519	-10.239301
305.273102	-152.670090	894.907166	375.380157	1.966944	905.745972	396.577942	-173.461365	503.743683	400.052185	23.750763	508.039001	503.533081	-151.184464	83.729416	543.393555	-42.588078	120.192604	319.467621	-277.675201	1410.500244	395.744293	40.324478	1418.976196	293.101471	-92.802254	1393.816406	303.360931	-97.442406	1698.914307	355.268646	-322.938354	1124.722412	490.536011	72.965729	1147.377197	247.975800	-268.729095	886.109436	387.895874	121.446976	892.153198	339.006897	-81.747467	1000.113098	-484.188080	141.136200	898.076416	-486.419250	-10.239873
304.953674	-152.503128	894.748535	375.123657	2.070906	905.842163	396.429535	-173.404266	503.674347	397.545166	24.449841	508.226379	503.540131	-151.208145	83.716476	542.798767	-42.340836	121.457405	318.981323	-277.739441	1410.471924	395.477173	40.170403	1418.973022	292.770660	-92.874008	1393.784912	302.823822	-97.517677	1698.883301	354.830780	-322.939240	1124.692017	490.474365	72.806076	1147.409546	247.359146	-269.252472	886.107422	387.957306	121.463615	892.198547	338.774323	-81.802902	1000.070190	-484.210236	141.060760	898.066223	-486.417084	-10.300168
304.641815	-152.399277	894.726257	374.867676	2.090950	905.961487	396.310852	-173.409439	503.670044	394.833038	25.177631	508.320435	503.533112	-151.216232	83.705452	541.968323	-42.150864	122.677002	318.531128	-277.788116	1410.471436	395.230774	40.061581	1418.978027	292.411072	-92.964294	1393.771118	302.277557	-97.596962	1698.850830	354.361359	-322.974091	1124.693115	490.391785	72.618958	1147.471680	246.730957	-269.819916	886.105774	387.988800	121.481133	892.211731	338.522614	-81.849632	1000.111877	-484.194000	141.028534	898.081604	-486.411530	-10.322509
304.410614	-152.354858	894.724731	374.750458	2.078491	906.092529	396.161224	-173.564438	503.707367	392.143219	25.963646	508.399597	503.575958	-151.292053	83.737587	541.255493	-41.883083	123.912041	318.150635	-277.864471	1410.499268	394.967499	39.961098	1418.962524	292.070587	-93.006126	1393.749390	301.747162	-97.633377	1698.808472	353.960602	-323.112091	1124.692261	490.283020	72.446938	1147.491211	246.351166	-269.822113	886.113403	388.058624	121.529465	892.223389	338.306274	-81.901306	1000.171509	-484.183807	140.970276	898.085754	-486.390198	-10.377942
304.065247	-152.229614	894.659790	374.521820	2.141464	906.158691	395.959412	-173.783997	503.756317	389.174561	26.574226	508.459778	503.634033	-151.379776	83.775780	540.290344	-41.589752	125.141731	317.723999	-277.939819	1410.424316	394.711639	39.872234	1418.944336	291.795685	-93.052063	1393.690308	301.197845	-97.665672	1698.733154	353.638519	-323.351318	1124.690308	490.186737	72.295105	1147.505249	246.283020	-269.165863	886.108704	388.087982	121.574333	892.211060	338.046478	-81.905647	1000.165771	-484.202576	140.965302	898.091431	-486.418243	-10.420849
303.753662	-152.101913	894.580994	374.323730	2.217684	906.204285	395.579346	-174.296692	503.890747	386.320251	27.340971	508.593933	503.689911	-151.485077	83.826370	539.193970	-41.176704	126.349258	317.283569	-277.956696	1410.341675	394.414948	39.815922	1418.914063	291.497986	-93.062317	1393.652100	300.627838	-97.697495	1698.642578	353.226349	-323.387207	1124.635010	490.060699	72.159164	1147.511597	245.894318	-269.138153	886.062561	388.145660	121.632851	892.189575	337.811859	-81.894226	1000.143127	-484.220551	140.918686	898.095642	-486.431702	-10.423846
303.464783	-151.913177	894.496948	374.139343	2.311321	906.251404	395.332153	-174.372772	503.862122	383.310638	28.036539	508.733185	503.670319	-151.491089	83.827621	537.826294	-40.678459	127.431686	316.770447	-277.950775	1410.200928	394.149811	39.775425	1418.895386	291.169189	-93.053459	1393.579834	300.038788	-97.718506	1698.593262	352.755402	-323.444916	1124.503296	489.947601	72.055145	1147.541870	245.456924	-269.156799	885.985901	388.162476	121.667564	892.169495	337.594177	-81.849564	1000.118103	-484.219971	140.883667	898.097595	-486.451935	-10.510273
303.164307	-151.713348	894.453186	373.911194	2.446328	906.320923	394.991455	-174.205795	503.719727	380.940826	28.808895	508.929443	503.600189	-151.442154	83.800743	536.647400	-40.023350	128.588074	316.296844	-277.939911	1410.104248	393.893921	39.754616	1418.877319	290.834656	-93.041237	1393.513672	299.467255	-97.748390	1698.531250	352.276794	-323.545685	1124.423218	489.830048	71.981674	1147.572876	245.015366	-269.158356	885.899170	388.188904	121.724945	892.145264	337.377838	-81.779327	1000.124695	-484.221313	140.821930	898.084045	-486.442749	-10.556090
302.766785	-151.412506	894.358948	373.587769	2.653604	906.377563	394.649811	-174.086212	503.643555	377.865723	29.361626	509.159760	503.533630	-151.447067	83.819420	534.939575	-39.256779	129.550537	315.830536	-277.887207	1410.017822	393.636139	39.766685	1418.851563	290.489532	-93.003181	1393.471924	298.871094	-97.761429	1698.492432	351.734344	-323.456146	1124.281372	489.670197	71.876167	1147.592407	244.302307	-269.746368	885.806702	388.223175	121.762299	892.091797	337.141876	-81.683205	1000.095764	-484.249786	140.812912	898.102600	-486.480530	-10.563920
302.492279	-151.209595	894.352844	373.372742	2.772593	906.507751	394.424896	-174.018616	503.596466	374.776093	29.913885	509.415131	503.523743	-151.454834	83.832848	532.908936	-38.460606	130.368942	315.390381	-277.801392	1409.973267	393.346375	39.799248	1418.840210	290.156738	-92.915031	1393.417358	298.246338	-97.738358	1698.465332	351.253601	-323.419464	1124.189819	489.515381	71.816193	1147.600464	243.813675	-269.701019	885.715515	388.239197	121.806770	892.030334	336.886475	-81.608665	1000.151367	-484.285553	140.763687	898.107544	-486.507050	-10.626518
302.116943	-150.937119	894.354675	373.041382	2.931351	906.625549	394.203583	-173.943253	503.543427	371.648163	30.475819	509.664764	503.475739	-151.389771	83.838432	530.844604	-37.535255	131.115463	314.860901	-277.714111	1409.895508	392.995331	39.867287	1418.828125	289.780762	-92.803307	1393.411987	297.618134	-97.723160	1698.445068	350.875183	-323.565399	1124.186646	489.351257	71.788605	1147.616333	243.798462	-268.599640	885.628357	388.234131	121.829552	891.981201	336.598572	-81.502968	1000.203613	-484.315979	140.744446	898.096436	-486.549896	-10.626905
301.754639	-150.692780	894.345825	372.703125	3.116924	906.743958	394.040466	-173.801773	503.536865	368.337189	30.887274	509.878357	503.494995	-151.412140	83.867111	528.272827	-36.654198	131.649521	314.404572	-277.642914	1409.858032	392.679230	39.948227	1418.845581	289.422913	-92.670021	1393.408081	297.005310	-97.705238	1698.423096	350.322449	-323.424744	1124.090576	489.167267	71.740028	1147.640137	243.111267	-268.914734	885.542786	388.221771	121.860519	891.950317	336.320923	-81.406013	1000.250183	-484.351471	140.676117	898.106812	-486.580780	-10.675838
301.359344	-150.475754	894.358398	372.335754	3.322589	906.870117	393.871918	-173.659271	503.553650	365.458832	31.363264	510.195801	503.492279	-151.310440	83.885094	525.609985	-35.694881	132.072113	313.918427	-277.569031	1409.781982	392.410980	39.996834	1418.866577	289.021240	-92.546432	1393.419678	296.368042	-97.663330	1698.387329	349.775787	-323.330048	1124.024536	489.026642	71.727020	1147.699951	242.612915	-268.840149	885.460205	388.202850	121.896057	891.915344	336.014404	-81.302650	1000.311890	-484.415009	140.674850	898.091003	-486.636383	-10.704331
300.896759	-150.256516	894.377136	371.889923	3.536341	907.009094	393.684601	-173.490234	503.554108	362.225677	31.695702	510.500214	503.450073	-151.256119	83.919456	522.172974	-34.861504	132.111557	313.472382	-277.440643	1409.717773	392.143066	40.081654	1418.911011	288.647949	-92.446106	1393.440063	295.677673	-97.619095	1698.370361	349.134277	-323.059021	1123.898438	488.801483	71.696083	1147.770752	241.765533	-269.401825	885.398132	388.146362	121.911476	891.895142	335.630615	-81.196106	1000.382690	-484.467743	140.626724	898.102600	-486.692261	-10.761860
300.498260	-149.994553	894.367859	371.439453	3.756349	907.139282	393.478821	-173.329529	503.503998	359.444946	32.044037	510.817505	503.458710	-151.237869	83.957024	518.905518	-33.794193	132.136581	312.919556	-277.303528	1409.696777	391.800049	40.214417	1418.974365	288.257202	-92.263657	1393.447998	295.011902	-97.595840	1698.357788	348.561493	-322.936676	1123.888184	488.608551	71.694862	1147.858521	241.169830	-269.348938	885.356445	388.131653	121.957527	891.897461	335.267395	-81.075470	1000.434082	-484.509430	140.578690	898.121521	-486.725616	-10.788666
300.073822	-149.775803	894.376892	370.931335	4.031081	907.277100	393.239624	-173.230774	503.480377	356.473694	32.282207	511.199860	503.409790	-151.201050	83.993187	515.463135	-32.585793	132.173492	312.377075	-277.128113	1409.696533	391.442657	40.357471	1419.059082	287.824188	-92.073639	1393.489746	294.319031	-97.523788	1698.335938	347.948822	-322.794281	1123.901489	488.347748	71.671387	1147.934937	240.660553	-269.125977	885.298157	388.082581	122.003754	891.903442	334.890472	-80.950096	1000.498352	-484.568146	140.549240	898.122314	-486.789307	-10.870234
299.558868	-149.365936	894.376709	370.269379	4.638719	907.570801	392.985382	-172.989426	503.432922	353.916962	32.667549	511.602509	503.391846	-151.099808	83.996407	511.695770	-31.502714	131.977570	311.895081	-276.974915	1409.734863	391.077484	40.504833	1419.134399	287.412781	-91.902695	1393.520630	293.616272	-97.422104	1698.348633	347.420074	-322.700867	1123.922729	488.119415	71.703102	1148.058594	240.352646	-268.467133	885.315308	388.057465	122.068596	891.933594	334.378082	-80.655197	1000.627991	-484.628723	140.478302	898.112732	-486.852631	-10.925621
299.068481	-148.967316	894.421692	369.585571	5.265985	907.881287	392.743469	-172.792953	503.387024	351.132782	32.938473	512.068909	503.315338	-151.011810	84.028450	507.637573	-30.217424	131.572052	311.316101	-276.763947	1409.755981	390.698792	40.674347	1419.240479	286.963776	-91.687454	1393.553711	292.906860	-97.370323	1698.340454	346.778046	-322.501862	1123.962891	487.838226	71.752319	1148.183228	239.798187	-268.298462	885.318909	388.008545	122.146294	891.966125	333.880005	-80.341492	1000.789368	-484.688721	140.468140	898.125366	-486.929413	-10.928470
298.641174	-148.610199	894.463013	368.961151	5.749325	908.145081	392.529999	-172.631790	503.369720	348.680450	33.262875	512.526794	503.323212	-150.905670	84.059105	503.568420	-28.911058	131.243362	310.737671	-276.538452	1409.751343	390.289093	40.890095	1419.354980	286.532745	-91.470268	1393.602783	292.195923	-97.251160	1698.369507	346.087616	-322.156952	1123.991211	487.586121	71.830193	1148.353760	238.923065	-268.666809	885.330505	387.958557	122.200912	892.004517	333.417450	-80.086090	1000.927979	-484.726959	140.440063	898.147278	-486.986359	-11.010408
298.243652	-148.230118	894.510986	368.366821	6.249989	908.403259	392.525909	-172.556854	503.368927	346.134155	33.512661	512.996033	503.356232	-150.858017	84.143867	498.978851	-27.743568	130.548065	310.170319	-276.300537	1409.826782	389.838837	41.128464	1419.499268	286.063446	-91.195305	1393.695679	291.461273	-97.095924	1698.415771	345.443726	-321.893982	1124.057373	487.348541	71.981598	1148.533447	238.315277	-268.431091	885.383423	387.891663	122.265869	892.110291	332.971008	-79.796257	1001.068054	-484.778229	140.340607	898.153442	-486.973877	-11.146327
297.791077	-147.922424	894.583862	367.743317	6.628170	908.616760	392.194916	-172.170486	503.321991	343.897888	33.761410	513.489929	503.216492	-150.714981	84.191032	494.467834	-26.333168	129.922012	309.592712	-276.030365	1409.914185	389.355682	41.366505	1419.665039	285.524231	-90.956879	1393.808716	290.739258	-96.997200	1698.456665	344.819977	-321.778259	1124.153809	487.010284	71.967201	1148.709473	238.039017	-267.598328	885.445068	387.800568	122.321861	892.191223	332.487427	-79.564087	1001.201538	-484.830902	140.284973	898.165527	-487.022980	-11.212784
297.329071	-147.661209	894.644958	367.152527	6.949875	908.804688	391.952454	-171.966629	503.327850	341.241974	33.830048	513.986206	503.177063	-150.665024	84.230980	489.487762	-25.003418	129.123672	308.997375	-275.742737	1409.976929	388.861572	41.596546	1419.809814	285.012909	-90.701973	1393.907471	289.982178	-96.871933	1698.520386	344.163666	-321.541107	1124.212158	486.652618	72.028542	1148.907471	237.469055	-267.221802	885.507141	387.704926	122.369980	892.290527	331.987274	-79.362198	1001.318115	-484.905670	140.204834	898.162781	-487.089752	-11.305579
296.974060	-147.327271	894.719299	366.581207	7.241367	909.011230	391.835968	-171.723465	503.321106	338.866486	34.053440	514.472351	503.127991	-150.544373	84.267159	484.547424	-23.603367	128.240433	308.369446	-275.462799	1410.094604	388.349365	41.873009	1419.965942	284.493988	-90.409241	1394.009277	289.231964	-96.697006	1698.615601	343.435425	-321.321655	1124.307861	486.355072	72.154388	1149.134644	236.828491	-266.944885	885.579407	387.628845	122.435410	892.415771	331.553131	-79.149757	1001.449463	-484.974426	140.137573	898.166809	-487.159119	-11.358298
296.554108	-147.030609	894.789307	365.982605	7.606483	909.231140	391.571838	-171.529922	503.334442	336.658173	34.295937	514.958313	503.118011	-150.524765	84.344276	479.529205	-22.060263	127.357170	307.750000	-275.216461	1410.162109	387.846039	42.113060	1420.160645	283.943329	-90.115364	1394.144531	288.504028	-96.521194	1698.698486	342.702515	-320.932678	1124.346069	486.063660	72.291237	1149.372559	235.993774	-267.017822	885.658813	387.544556	122.524101	892.543518	331.055695	-78.916069	1001.585510	-485.063904	140.111679	898.177307	-487.264252	-11.404814
296.174988	-146.716599	894.855957	365.440735	7.952312	909.438477	391.397064	-171.270248	503.359802	334.152100	34.471416	515.478516	502.993774	-150.381180	84.359215	474.118439	-20.628712	126.371849	307.116486	-274.891357	1410.243896	387.306580	42.392590	1420.338745	283.364960	-89.796875	1394.264771	287.711395	-96.313507	1698.819702	341.966492	-320.578735	1124.438477	485.772583	72.478241	1149.627197	235.152267	-267.113098	885.729553	387.390869	122.586151	892.686584	330.599243	-78.676109	1001.714172	-485.241821	140.151321	898.144714	-487.544617	-11.263346
295.796326	-146.370285	894.934326	364.818085	8.301928	909.672791	391.236237	-171.005661	503.401733	331.791901	34.720318	515.981750	502.945526	-150.291702	84.452675	468.660187	-19.266060	125.349007	306.492340	-274.550903	1410.353027	386.731079	42.720875	1420.537109	282.814178	-89.472664	1394.421143	286.978760	-96.129089	1698.957153	341.254578	-320.275940	1124.581665	485.427368	72.663727	1149.898804	234.498199	-266.695923	885.823975	387.230164	122.704018	892.867188	330.094086	-78.425797	1001.861328	-485.312592	140.090347	898.168579	-487.612793	-11.315237
294.887451	-146.392090	895.303589	363.946289	8.584228	909.944092	390.998718	-170.726929	503.484009	329.504395	34.966736	516.474609	502.878448	-150.206543	84.497215	463.067841	-17.783741	124.248421	305.896179	-274.207916	1410.545898	386.180756	43.016163	1420.764648	282.242065	-89.157433	1394.584351	286.177094	-95.867157	1699.105469	340.558411	-319.907196	1124.687256	485.030334	72.858589	1150.161987	233.866013	-266.316193	885.980408	386.980743	122.911728	893.106323	329.375366	-78.290672	1002.182312	-485.404755	140.019119	898.170776	-487.694794	-11.358021
294.981628	-145.710220	895.140137	363.551575	9.114165	910.176514	390.883545	-170.414261	503.472534	327.531342	35.358124	516.940308	502.769745	-150.107971	84.529228	457.633820	-16.275854	123.207153	305.197296	-273.853149	1410.655518	385.549225	43.350067	1420.985229	281.623871	-88.803078	1394.739990	285.377594	-95.610443	1699.231201	339.844116	-319.630585	1124.808838	484.628296	72.977829	1150.406860	233.183731	-265.893341	886.121033	386.415527	123.048424	893.469849	329.096375	-77.889717	1002.197144	-485.514343	139.997925	898.171875	-487.814819	-11.403132
294.544312	-145.393936	895.212036	362.919617	9.426204	910.375854	390.748230	-170.204788	503.499573	325.413361	35.690342	517.360413	502.718475	-150.070786	84.586052	452.137756	-14.735451	122.211372	304.540741	-273.517487	1410.692139	384.922424	43.708557	1421.178467	281.039642	-88.461769	1394.843994	284.558136	-95.365501	1699.356934	339.212769	-319.312683	1125.002930	484.264984	73.147873	1150.664673	232.764450	-264.788940	886.259216	386.311798	123.237038	893.528992	328.578003	-77.664368	1002.324158	-485.606781	139.921936	898.182251	-487.905273	-11.463639
294.029816	-145.080353	895.299866	362.249512	9.830560	910.570923	390.617737	-169.879868	503.528778	323.338104	35.925201	517.765930	502.712189	-149.953430	84.616089	446.538239	-13.242697	121.182915	303.951569	-273.143951	1410.840942	384.279083	44.042969	1421.353760	280.410156	-88.128922	1394.953857	283.725037	-95.037605	1699.475586	338.515930	-318.931213	1125.099609	483.868195	73.294724	1150.881470	232.021439	-264.417755	886.393555	385.939392	123.510704	893.753296	328.027527	-77.386406	1002.457764	-485.708221	139.864548	898.189636	-488.020203	-11.483982
293.510590	-144.695740	895.384583	361.486572	10.274772	910.813416	390.490509	-169.647720	503.595795	321.286285	36.352028	518.170044	502.706512	-149.835968	84.622208	441.200104	-11.759302	120.203499	303.281921	-272.762085	1410.895020	383.670990	44.376072	1421.334351	279.783569	-87.791107	1395.048584	282.872528	-94.698242	1699.575684	337.834747	-318.455261	1125.084106	483.447174	73.422272	1151.061035	231.205811	-264.061707	886.515381	385.482025	123.816383	894.000671	327.437195	-77.090805	1002.609680	-485.814667	139.769272	898.169312	-488.126099	-11.571801
293.046082	-144.303818	895.446228	360.804321	10.724502	911.011658	390.353027	-169.317261	503.623901	319.219940	36.732498	518.577820	502.651154	-149.822906	84.680450	435.588226	-10.292703	119.255516	302.653778	-272.420288	1410.922852	382.867157	44.844383	1421.658813	279.163391	-87.446274	1395.122559	281.999786	-94.346619	1699.667603	337.081207	-317.926697	1125.139893	482.886383	73.624016	1151.232544	230.218689	-264.036346	886.614136	384.791443	124.197342	894.397949	326.890961	-76.764984	1002.730164	-485.924103	139.742035	898.174316	-488.252136	-11.621860
292.148254	-144.195129	895.757263	359.920715	11.093028	911.230225	390.199127	-169.016678	503.717377	317.009155	37.070580	518.941833	502.595642	-149.746155	84.708130	430.155334	-8.765828	118.330727	302.092896	-272.039032	1410.996216	382.132599	45.260788	1421.819092	278.506348	-87.101746	1395.206177	281.088074	-93.951767	1699.763306	336.414642	-317.481110	1125.223389	482.421478	73.860931	1151.463257	229.443451	-263.468109	886.706909	384.562378	124.577690	894.476563	326.174011	-76.526291	1002.994873	-486.021210	139.643311	898.175964	-488.338379	-11.704882
291.651642	-143.740326	895.819214	359.172211	11.688344	911.410217	390.052277	-168.753326	503.756927	317.184692	38.166191	519.103455	502.573120	-149.697205	84.778137	425.988586	-6.886559	117.784164	301.516083	-271.685120	1411.042603	381.397217	45.660862	1421.965698	277.876709	-86.709770	1395.294067	280.219696	-93.331459	1699.773438	335.826874	-317.118561	1125.224731	481.944092	74.134727	1151.663452	228.958893	-262.238403	886.811890	383.880920	124.954903	894.831055	325.592957	-76.084694	1003.107361	-486.111969	139.630402	898.190369	-488.461731	-11.713799
291.113037	-143.300003	895.875488	358.431763	12.176840	911.570496	389.955658	-168.414856	503.832092	315.831848	38.722355	519.368591	502.535767	-149.587021	84.810829	421.052673	-5.284302	117.003899	300.938751	-271.249969	1411.125000	380.675140	46.102386	1422.093140	277.263489	-86.345207	1395.372070	279.212036	-93.008049	1699.902100	335.134583	-316.599945	1125.233154	481.379639	74.343933	1151.813477	228.161194	-261.699402	886.909607	383.579407	125.491631	894.879639	325.010193	-75.707191	1003.206665	-486.081757	139.346756	898.217468	-488.194702	-12.204733
290.520905	-142.778244	895.905884	357.597504	12.837948	911.741760	389.872162	-168.084946	503.889191	313.737030	39.050053	519.668091	502.519684	-149.508530	84.855202	415.910309	-3.794243	116.177750	300.385010	-270.852966	1411.094604	379.970947	46.520931	1422.214478	276.630432	-85.958794	1395.458496	278.227356	-92.540627	1699.933838	334.506073	-316.033691	1125.252808	480.717133	74.572403	1151.951904	227.283356	-261.137787	886.961182	383.058014	126.182777	895.119568	324.348175	-75.217308	1003.296997	-486.176300	139.310562	898.210632	-488.323334	-12.284584
289.942139	-142.335037	895.939697	356.829651	13.378899	911.857178	389.814911	-167.848373	503.963715	311.521820	39.209652	519.981934	502.494843	-149.385223	84.915611	410.731079	-2.317027	115.320457	299.845337	-270.466003	1411.081787	379.275970	46.956734	1422.350708	276.029907	-85.597969	1395.518188	277.197479	-92.007431	1699.961304	333.879456	-315.560547	1125.205688	480.069275	74.812660	1152.081299	226.718918	-260.076996	887.009766	382.506561	126.708664	895.213379	323.719940	-74.789299	1003.364868	-486.403198	139.475052	898.196838	-488.799774	-11.866210
289.325745	-141.895035	896.007507	355.974426	13.938532	911.961365	389.652069	-167.576614	504.024780	309.361786	39.391819	520.232910	502.494690	-149.381500	84.967567	405.676636	-0.863351	114.505623	299.423157	-270.095886	1411.107788	378.622589	47.417244	1422.473633	275.445068	-85.208313	1395.586182	276.136475	-91.446320	1699.959473	333.133545	-314.836304	1125.073853	479.315613	75.144577	1152.187622	225.529434	-260.048737	887.038696	381.957794	127.423340	895.344910	323.064850	-74.338203	1003.445496	-486.519867	139.459763	898.197449	-488.911469	-11.953663
288.723541	-141.377838	896.028442	355.111359	14.612236	912.053894	389.456207	-167.233261	504.056519	306.576233	39.281738	520.541138	502.372345	-149.212265	85.011696	400.374908	0.500644	113.572411	298.904846	-269.646484	1411.052368	377.991241	47.878330	1422.584839	274.852112	-84.788902	1395.657104	275.088226	-90.904068	1699.946655	332.611206	-314.371002	1125.037598	478.616730	75.476669	1152.343140	225.103241	-258.576752	887.083130	381.348572	128.135269	895.481262	322.412323	-73.810677	1003.494751	-486.654724	139.386780	898.199768	-489.040955	-12.000196
288.091187	-140.849670	896.041199	354.220581	15.260962	912.146973	389.275146	-166.950302	504.088928	305.168091	39.603535	520.711548	502.324066	-149.180283	85.077065	395.671082	1.938560	112.763481	298.461731	-269.213715	1410.994995	377.360199	48.331467	1422.759277	274.307861	-84.376846	1395.738403	274.010620	-90.098457	1699.868164	331.925537	-313.697601	1124.963257	477.735046	75.773102	1152.395020	224.115845	-258.042755	887.071289	380.712067	128.985184	895.664978	321.729309	-73.296936	1003.539429	-486.778534	139.328766	898.195679	-489.147766	-12.084016
287.405457	-140.316559	896.070313	353.222321	15.890713	912.216980	389.036438	-166.708542	504.148560	303.101044	39.632332	520.937805	502.301758	-149.135696	85.134979	390.589569	3.082313	111.830612	298.025635	-268.755402	1410.841064	376.788300	48.859238	1422.895752	273.798920	-83.935898	1395.774414	272.811646	-89.668533	1699.856689	331.189392	-312.893860	1124.739624	476.956390	76.111488	1152.494629	222.950653	-257.920563	887.069580	379.838898	129.699326	895.854248	320.979858	-72.772224	1003.582336	-486.748657	139.053680	898.233887	-488.866608	-12.570285
286.761169	-139.829086	896.110596	352.297302	16.581900	912.323303	388.823151	-166.373978	504.201233	301.093201	39.650082	521.127380	502.238037	-149.062775	85.170570	385.728088	4.321590	110.949554	297.586700	-268.221436	1410.637451	376.212524	49.384037	1423.006592	273.219666	-83.438461	1395.860962	271.670349	-89.032570	1699.772705	330.594635	-312.207336	1124.613037	476.076904	76.517220	1152.584595	222.094620	-256.996490	887.025269	379.164398	130.531418	895.971741	320.263397	-72.237801	1003.649353	-486.855164	138.993683	898.238708	-488.973389	-12.682240
286.127319	-139.299683	896.166809	351.384949	17.206362	912.384888	388.578003	-166.120682	504.246002	299.666748	39.792889	521.204712	502.213776	-148.973099	85.252411	381.272095	5.623555	110.141823	297.273315	-267.689575	1410.523682	375.640656	49.918110	1423.134033	272.697296	-82.962044	1395.906860	270.547882	-88.167450	1699.613037	329.976929	-311.379150	1124.375488	475.329742	76.933258	1152.687744	221.114868	-256.449310	886.980469	378.672485	131.337479	895.902954	319.527069	-71.671745	1003.706787	-486.967255	138.965515	898.261230	-489.060150	-12.719529
285.848114	-138.400146	895.909790	350.581696	18.040972	912.429565	388.369720	-165.726456	504.193054	297.671906	39.779411	521.428833	502.153687	-148.822281	85.261940	376.671967	6.827738	109.397423	296.968628	-267.181183	1410.359131	375.006287	50.504707	1423.222656	272.164215	-82.443260	1395.959229	269.303345	-87.636551	1699.530884	329.416809	-310.665131	1124.217896	474.460083	77.323563	1152.731445	220.342072	-255.189972	886.911255	377.908112	132.296509	896.012146	318.855682	-70.942902	1003.586670	-487.075378	138.916214	898.257446	-489.159698	-12.763264
284.843964	-138.163040	896.144714	349.445190	18.595625	912.501465	388.201050	-165.421585	504.297302	296.917358	39.989590	521.445862	502.131470	-148.757538	85.307526	372.651123	8.074613	108.695923	296.737152	-266.692230	1410.197266	374.334778	51.103771	1423.301758	271.619690	-81.947594	1395.923340	268.124908	-86.937065	1699.369019	328.758789	-309.755035	1123.997559	473.600586	77.840256	1152.767456	219.190186	-254.806305	886.861877	376.851288	133.149734	896.176880	317.903992	-70.470970	1003.747437	-487.195251	138.895584	898.279114	-489.301910	-12.800728
284.152222	-137.614883	896.153503	348.448639	19.233978	912.536255	388.029388	-165.060608	504.278076	295.822632	40.309345	521.526367	502.080566	-148.633224	85.323296	368.694214	9.231700	108.107674	296.531982	-266.153900	1410.030396	373.667633	51.738514	1423.336914	271.043884	-81.448364	1395.959229	266.966705	-86.023285	1699.160034	328.184021	-308.949402	1123.735596	472.889862	78.434631	1152.793701	218.216583	-253.978775	886.819519	376.295532	134.041687	896.057434	317.075989	-69.892998	1003.767456	-487.308929	138.868240	898.282104	-489.435303	-12.827799
283.458771	-137.035477	896.147217	347.485107	19.994545	912.593201	387.879150	-164.624054	504.299194	294.541718	40.368225	521.677002	502.010468	-148.475296	85.339081	364.786255	10.267388	107.453293	296.308838	-265.654175	1409.887085	372.979431	52.408875	1423.399170	270.479675	-80.926147	1395.981201	265.700073	-85.422104	1699.046997	327.647308	-308.047943	1123.462158	472.008087	78.980255	1152.730713	217.383255	-252.823700	886.753601	375.408813	134.990967	896.116821	316.229279	-69.241737	1003.790894	-487.408356	138.846878	898.281494	-489.543823	-12.888289
282.760773	-136.349472	896.128967	346.491821	20.918753	912.675354	387.605560	-164.240891	504.299713	293.316406	40.406239	521.786072	501.974365	-148.399719	85.419586	361.084290	11.203049	106.900642	296.147064	-265.112823	1409.707520	372.231201	53.058140	1423.398682	269.922760	-80.415565	1396.009644	264.519196	-84.461456	1698.811035	327.120209	-307.246857	1123.207642	471.179657	79.692909	1152.729736	216.386154	-251.945221	886.692444	374.328583	135.978424	896.284363	315.359406	-68.472237	1003.819214	-487.521637	138.819778	898.278687	-489.683258	-12.909429
282.052612	-135.703476	896.129822	345.476837	21.601292	912.716309	387.419800	-163.553406	504.344147	292.101288	40.641739	521.892273	501.888275	-148.125290	85.442215	357.552826	12.108713	106.331833	295.982544	-264.561401	1409.584595	371.499084	53.743107	1423.374634	269.308807	-79.898170	1396.049194	263.288940	-83.725960	1698.608032	326.566101	-306.231689	1122.947998	470.424347	80.481743	1152.699341	215.396622	-251.106644	886.661560	373.599792	136.995697	896.132996	314.474091	-67.819695	1003.839050	-487.844269	139.103180	898.327332	-489.860382	-12.997149
281.374268	-135.033798	896.124146	344.510071	22.369329	912.740906	387.238556	-162.916168	504.431915	290.924744	40.670357	521.923645	501.835419	-147.944824	85.493080	354.191223	12.880025	105.825737	295.860596	-264.036591	1409.455200	370.772339	54.449947	1423.330078	268.719421	-79.368385	1396.100220	262.005096	-83.090500	1698.467285	326.088989	-305.302307	1122.771729	469.600800	81.332382	1152.630981	214.438705	-250.202515	886.648865	372.718506	138.052612	896.151306	313.628510	-67.102684	1003.848450	-487.947601	139.062225	898.313354	-489.973022	-13.035899
280.651886	-134.311707	896.117798	343.546356	23.176947	912.775269	386.971710	-162.432724	504.531860	289.790344	40.926506	521.997253	501.771301	-147.823318	85.552574	350.971222	13.483065	105.263802	295.673553	-263.401733	1409.364990	370.008820	55.176388	1423.308105	268.116943	-78.761650	1396.116943	260.755768	-82.268509	1698.301392	325.587891	-304.312897	1122.606079	468.786774	82.344238	1152.575439	213.472885	-249.304031	886.715698	371.754578	139.125656	896.130798	312.759949	-66.346359	1003.861694	-488.050629	139.034531	898.327637	-490.084869	-13.076269
279.911896	-133.589020	896.145508	342.496857	24.032679	912.816467	386.762909	-162.085739	504.684235	288.629242	40.890953	521.946045	501.725342	-147.758835	85.608070	347.900787	14.166778	104.795799	295.446411	-262.784210	1409.255737	369.215149	55.934898	1423.265015	267.491333	-78.163391	1396.147339	259.506073	-81.454269	1698.135010	325.156342	-303.224823	1122.483521	467.799347	83.296913	1152.477905	212.512238	-248.373825	886.731323	370.537994	140.294846	896.259827	311.883789	-65.562546	1003.895447	-488.158905	138.985184	898.317444	-490.202271	-13.132515
279.203735	-132.930557	896.140198	341.534698	24.591314	912.731018	386.443848	-161.764557	504.705200	287.395020	41.082394	521.895935	501.683197	-147.659882	85.698013	345.002869	14.629389	104.398994	295.217834	-262.128052	1409.138672	368.461212	56.684490	1423.193359	266.823730	-77.484566	1396.160400	258.294861	-80.405602	1697.919434	324.722473	-302.211273	1122.305176	466.935028	84.343605	1152.396484	211.570450	-247.416092	886.820618	369.584625	141.475418	896.248291	311.055389	-64.912323	1003.854553	-488.267395	138.982224	898.323059	-490.348999	-13.158172
278.403137	-132.082397	896.113831	340.416595	25.607313	912.753906	386.061493	-161.338730	504.700745	286.672058	41.480736	521.907166	501.646515	-147.580811	85.775490	342.444885	14.920809	103.864403	294.989441	-261.460724	1409.080444	367.630157	57.512848	1423.125977	266.148621	-76.814133	1396.177002	256.982605	-79.734177	1697.789307	324.322052	-301.193054	1122.156982	465.967712	85.463211	1152.317993	210.760452	-246.163071	886.924805	368.555786	142.709335	896.192688	310.133026	-64.012665	1003.849060	-488.374573	138.959610	898.335022	-490.452087	-13.190227
277.877136	-131.260742	895.860718	339.550201	26.378792	912.658264	385.757446	-160.991791	504.706604	285.715485	41.832077	521.853516	501.639740	-147.542328	85.857140	339.926849	15.330828	103.502457	294.714142	-260.694763	1409.055420	366.802246	58.358059	1423.085083	265.407318	-76.088493	1396.168091	255.743149	-78.870010	1697.647217	323.916016	-300.159912	1122.044434	465.086212	86.619141	1152.238892	209.806778	-245.174179	887.066162	367.751587	143.979462	896.018066	309.376953	-63.292980	1003.666687	-488.647430	139.132050	898.307678	-490.965790	-12.748260
277.058960	-130.467224	895.818787	338.425720	27.349819	912.613403	385.397583	-160.524033	504.741791	284.867859	42.243702	521.813354	501.586456	-147.479889	85.905205	337.512787	15.540347	103.015533	294.426025	-259.958008	1409.078613	365.919495	59.254574	1422.975952	264.646484	-75.336052	1396.140137	254.556168	-77.946167	1697.495117	323.489044	-298.972534	1121.960449	464.084900	87.777939	1152.200317	208.905060	-244.116577	887.178650	366.699219	145.209015	895.938538	308.443695	-62.410145	1003.623108	-488.409760	138.543671	898.304749	-490.682648	-13.190808
276.257568	-129.843811	895.789307	337.394379	28.073845	912.503784	385.082855	-160.171051	504.813324	284.452881	42.768032	521.608521	501.580902	-147.506302	86.002151	335.534332	15.750814	102.676414	294.129181	-259.123138	1409.132202	365.011292	60.189564	1422.874756	263.816132	-74.505356	1396.097656	253.399399	-77.055092	1697.361450	323.123047	-297.905792	1121.968628	463.108673	88.982254	1152.074097	208.011398	-243.076614	887.323242	365.612793	146.530838	895.875244	307.569366	-61.694775	1003.557800	-488.544037	138.485138	898.305237	-490.822632	-13.232967
275.414917	-129.000275	895.744324	336.188721	29.084988	912.461365	384.742554	-159.698151	504.826141	283.813202	43.182999	521.384399	501.540955	-147.465836	86.064293	333.539154	15.798124	102.111931	293.738831	-258.253174	1409.127075	364.000854	61.183315	1422.773804	262.975098	-73.699265	1396.056885	252.257706	-76.127792	1697.234985	322.664459	-296.933228	1121.893921	461.996826	90.156876	1151.954956	207.147461	-242.025558	887.462646	364.502319	147.816254	895.807007	306.618561	-60.783817	1003.511780	-488.658600	138.477875	898.318481	-490.937347	-13.294792
274.625946	-128.249390	895.650940	335.052002	29.911253	912.300293	384.375610	-159.219193	504.894775	283.304871	43.641563	521.147156	501.532043	-147.369049	86.131889	331.849152	15.830855	101.660210	293.249237	-257.365479	1409.063110	362.972687	62.214073	1422.633423	262.109985	-72.832481	1395.967529	251.136581	-75.177689	1697.112061	322.230072	-295.810120	1121.827393	460.924652	91.392738	1151.807617	206.270096	-240.944122	887.608215	363.139374	149.088257	895.873474	305.703461	-59.964325	1003.387451	-488.833893	138.422058	898.303040	-491.097107	-13.314947
273.791687	-127.575668	895.555054	333.897797	30.728521	912.093323	384.037903	-158.748245	504.932861	283.036255	44.089149	520.758301	501.529266	-147.308197	86.196800	330.300598	15.827027	101.124840	292.710175	-256.418793	1409.030762	361.879242	63.246868	1422.484009	261.253479	-71.962555	1395.887085	250.078217	-74.216713	1696.958496	321.837555	-294.676941	1121.766479	459.885071	92.707520	1151.702637	205.439499	-239.943237	887.764954	362.204376	150.299774	895.558838	304.731079	-59.146637	1003.243652	-488.945435	138.383896	898.315613	-491.214264	-13.343816
272.974182	-126.808167	895.469727	332.707794	31.609348	911.859192	383.705078	-158.277893	504.979187	282.904205	44.557114	520.309875	501.509644	-147.219894	86.241661	329.193024	15.768926	100.549072	292.159790	-255.437500	1408.932495	360.731812	64.349434	1422.329712	260.310028	-71.008728	1395.771973	249.063126	-73.253067	1696.813354	321.531036	-293.075317	1121.738281	458.726746	94.027710	1151.577393	204.650055	-238.894012	887.832642	360.954590	151.535294	895.435730	303.768707	-58.235809	1003.092834	-489.083893	138.314392	898.315796	-491.340668	-13.358434
272.102264	-126.144638	895.319214	331.490051	32.493942	911.561951	383.318390	-157.715439	504.965332	282.572357	44.961082	519.860596	501.497467	-147.141418	86.280952	327.821991	15.641609	99.868813	291.579773	-254.389877	1408.904053	359.558868	65.504196	1422.110840	259.372589	-70.063034	1395.618896	248.062790	-72.262291	1696.669922	321.029633	-292.163849	1121.667114	457.615326	95.409958	1151.417236	203.870499	-237.829620	887.924255	359.751556	152.781189	895.300293	302.748077	-57.363068	1002.879211	-489.234222	138.283661	898.324951	-491.492462	-13.372772
271.276001	-125.408516	895.181519	330.261078	33.395313	911.252625	383.023804	-157.189392	505.010254	282.285706	45.234913	519.364380	501.436035	-147.005920	86.317513	326.845428	15.516967	99.298630	290.934662	-253.307602	1408.828247	358.365662	66.691856	1421.923950	258.397308	-69.048592	1395.417603	247.075531	-71.254303	1696.480225	320.419525	-291.238251	1121.571411	456.408325	96.820084	1151.264404	203.166946	-236.823730	887.941833	358.510651	154.000656	895.055542	301.714020	-56.422367	1002.668640	-489.373810	138.249939	898.338867	-491.614014	-13.421291
270.448669	-124.718254	895.026978	329.001038	34.274429	910.877380	382.658295	-156.640961	505.035553	282.530548	45.781887	518.659729	501.374634	-146.916550	86.315048	326.138947	15.421253	98.542259	290.299744	-252.142288	1408.703735	357.104950	67.940399	1421.685669	257.430573	-67.969353	1395.217651	246.118637	-70.179420	1696.280518	319.952362	-290.157898	1121.537109	455.166260	98.225456	1151.049072	202.504852	-235.729095	887.916931	357.236786	155.274811	894.806519	300.648865	-55.478474	1002.420532	-489.533325	138.240997	898.343750	-491.760468	-13.449665
269.514923	-123.990936	894.841370	327.693726	35.146961	910.432678	382.310699	-156.084656	505.018646	282.663513	46.194481	518.062622	501.295013	-146.772629	86.297791	325.401764	15.393229	97.762619	289.601166	-250.938507	1408.534180	355.811127	69.235153	1421.392700	256.387299	-66.841324	1394.961548	245.183517	-69.126694	1696.019043	319.458832	-288.860016	1121.434448	453.845917	99.678391	1150.774780	201.812790	-234.860382	887.824402	355.650177	156.565170	894.682861	299.530548	-54.507580	1002.122803	-489.680359	138.214935	898.361328	-491.909271	-13.442042
268.606628	-123.244286	894.627502	326.359772	36.208485	910.039795	382.096741	-155.721771	505.044861	282.592010	46.501320	517.317871	501.293030	-146.696915	86.273529	324.704071	15.322729	96.898415	288.869507	-249.738449	1408.397949	354.478119	70.555275	1421.085327	255.340607	-65.751137	1394.685059	244.257599	-68.046875	1695.763062	319.007141	-287.667175	1121.307617	452.513611	101.117088	1150.491455	201.194061	-233.828857	887.694397	354.525848	157.876373	894.231934	298.391052	-53.464130	1001.833679	-489.820496	138.209457	898.366882	-492.034393	-13.420004
267.632141	-122.522270	894.357300	325.018219	37.057190	909.501343	381.838409	-155.297623	505.022583	282.878693	46.865616	516.512512	501.300049	-146.599350	86.245628	324.403381	15.223058	95.976608	288.205780	-248.449982	1408.170532	353.110413	71.895607	1420.752930	254.271698	-64.550232	1394.414185	243.307907	-66.844849	1695.478882	318.459717	-286.498901	1121.104858	451.129089	102.579071	1150.100342	200.600266	-232.806549	887.497131	353.064240	159.153214	893.821350	297.234436	-52.503674	1001.446655	-490.171967	138.481918	898.406494	-492.220367	-13.441116
266.711212	-121.699013	894.050781	323.652039	37.991886	908.957092	381.484283	-154.770264	504.942444	283.168060	47.285076	515.666443	501.321960	-146.495010	86.183784	324.090790	15.126700	95.113152	287.499542	-247.119049	1407.897461	351.767487	73.319649	1420.340454	253.226837	-63.355034	1394.110352	242.362823	-65.614273	1695.161621	318.001617	-285.162689	1120.917358	449.696167	104.073601	1149.708130	200.014572	-231.760803	887.265747	351.573517	160.473389	893.432983	296.061829	-51.458401	1001.037720	-490.331390	138.412231	898.404114	-492.336029	-13.495957
265.700867	-120.706169	893.697266	322.174133	39.221352	908.445313	381.185394	-154.328842	504.875336	283.611298	47.695618	514.877686	501.354279	-146.414322	86.125702	323.826935	15.028888	94.159988	286.833862	-245.767319	1407.579468	350.332581	74.750359	1419.937988	252.151886	-62.071777	1393.760376	241.435532	-64.336243	1694.805908	317.465546	-283.848633	1120.686401	448.251495	105.625320	1149.279663	199.422897	-230.769485	886.963196	349.841370	161.806519	893.130859	294.786804	-50.222183	1000.617310	-490.464844	138.387054	898.428894	-492.457092	-13.533531
264.564545	-120.016113	893.425049	320.715271	40.082302	907.795898	380.798004	-153.848221	504.790802	284.069855	48.117496	513.937439	501.380249	-146.365189	86.055054	323.607056	15.046211	93.269112	286.138397	-244.365509	1407.243652	348.958405	76.204727	1419.523438	251.066757	-60.805248	1393.394653	240.498016	-63.037296	1694.424194	316.817230	-282.789764	1120.340454	446.790405	107.200089	1148.811646	198.767242	-229.956528	886.640930	348.568695	163.260666	892.528564	293.502136	-49.206825	1000.178955	-490.616821	138.388550	898.445618	-492.606354	-13.548472
263.478455	-119.058800	893.077393	319.207092	41.176716	907.184692	380.325897	-153.346802	504.639557	284.658966	48.390644	513.032959	501.345459	-146.328812	85.992943	323.826050	15.067583	92.224007	285.482544	-242.968781	1406.927612	347.544800	77.671822	1419.021240	250.025085	-59.512047	1393.000122	239.568039	-61.703049	1693.978516	316.180054	-281.577881	1119.995728	445.313751	108.857147	1148.315063	198.154816	-229.065674	886.232849	347.023346	164.436859	891.878662	292.169586	-47.996262	999.716797	-490.580322	138.049454	898.398682	-492.695953	-13.591678
262.281494	-118.151642	892.709229	317.579102	42.414352	906.599365	379.842926	-152.801102	504.472137	284.750610	48.662537	512.180725	501.397980	-146.230209	85.967316	323.835266	15.042948	91.271255	284.849030	-241.491348	1406.585327	346.143219	79.196693	1418.552612	248.975418	-58.200150	1392.600952	238.611145	-60.249821	1693.553467	315.643433	-280.102386	1119.583008	443.762207	110.559601	1147.744019	197.520294	-228.092010	885.771362	345.415253	165.692581	891.265320	290.732269	-46.761028	999.254944	-490.731720	138.043503	898.413452	-492.841125	-13.612239
261.093140	-117.231438	892.293945	315.996033	43.458176	905.927429	379.200989	-152.100250	504.323700	285.809479	49.010021	511.232758	501.345398	-146.100601	85.898399	324.274506	15.048865	90.167648	284.257172	-239.962143	1406.230957	344.731201	80.785965	1418.014404	247.893188	-56.817451	1392.179932	237.624146	-58.707439	1693.148438	315.165466	-278.463409	1119.247803	442.223938	112.327637	1147.174927	196.961441	-227.279892	885.277710	343.743958	166.951248	890.598694	289.315918	-45.602016	998.727173	-490.901520	138.050034	898.411438	-492.980621	-13.634007
259.802063	-116.153145	891.979858	314.221252	44.786549	905.356262	378.551910	-151.429184	504.155701	286.223206	49.189606	510.428284	501.295776	-145.976379	85.879219	324.491455	14.937622	89.198311	283.897827	-238.284241	1405.958496	343.362762	82.394669	1417.447754	246.838440	-55.370632	1391.774048	236.655579	-57.142998	1692.737793	314.598877	-276.993866	1118.831665	440.618347	114.065636	1146.513672	196.398987	-226.354797	884.771729	342.070557	168.228226	889.846313	287.799591	-44.230476	998.299011	-491.032867	137.957764	898.411255	-493.113190	-13.703938
258.468018	-115.226509	891.623047	312.605896	45.837883	904.697815	377.892944	-150.784760	504.024139	286.674744	49.403042	509.517731	501.304047	-145.937347	85.913391	324.660767	14.636045	88.091690	283.268280	-236.736374	1405.530396	341.989105	84.093750	1416.864746	245.759338	-53.892391	1391.380249	235.679840	-55.499416	1692.343750	314.113983	-275.270081	1118.500610	439.004730	115.876572	1145.844971	195.933975	-225.525803	884.206848	340.321960	169.479691	889.103699	286.313873	-43.044579	997.808105	-491.175293	137.952637	898.420410	-493.239471	-13.721416
257.157532	-114.226753	891.268921	310.919617	47.006416	904.075439	377.265381	-150.161057	503.957825	287.288818	49.728317	508.665070	501.333221	-145.877319	85.973663	324.614777	14.350809	87.176926	282.742584	-235.083160	1405.169434	340.621552	85.867569	1416.226929	244.691864	-52.352432	1390.970337	234.646164	-53.777977	1691.934570	313.592041	-273.648041	1118.153076	437.211365	117.622147	1145.031006	195.494965	-224.657990	883.647461	338.507782	170.915497	888.355530	284.770630	-41.770405	997.335999	-491.509430	138.180832	898.468384	-493.409546	-13.806963
255.748184	-113.134903	890.940186	309.210327	48.252792	903.513916	376.532318	-149.478790	503.833435	287.842133	49.864754	507.923492	501.315613	-145.868530	86.010376	324.564606	14.087249	86.475471	282.132599	-233.373245	1404.841064	339.188599	87.748672	1415.589600	243.568497	-50.738842	1390.576538	233.609848	-51.981144	1691.530396	313.014984	-272.005737	1117.809204	435.560944	119.559647	1144.313965	195.108368	-223.851166	883.069153	336.703705	172.087189	887.475342	283.170776	-40.435993	996.904541	-491.625732	138.168137	898.484863	-493.518555	-13.887625
254.238480	-112.078331	890.725708	307.466705	49.444290	903.020081	375.898071	-148.847321	503.912842	288.179169	49.987728	507.346832	501.315643	-145.877686	86.061287	324.305634	13.767437	85.887093	281.479797	-231.663757	1404.510864	337.809875	89.661682	1414.914429	242.424377	-49.052628	1390.215698	232.524384	-50.105751	1691.175537	312.470306	-270.431824	1117.447388	433.856445	121.444778	1143.524902	194.711746	-222.994873	882.512756	334.846680	173.427460	886.592712	281.534576	-39.129887	996.564880	-491.742767	138.103943	898.500854	-493.631470	-13.941427
252.784164	-110.893677	890.502075	305.801788	50.823837	902.651428	375.125336	-148.028793	503.875763	288.279877	50.069435	506.962036	501.215668	-145.842880	86.141975	324.030975	13.527449	85.477882	280.789703	-229.895996	1404.190308	336.445038	91.660431	1414.284058	241.257721	-47.325653	1389.881470	231.410950	-48.163357	1690.854126	311.987152	-268.534210	1117.236694	432.105316	123.337036	1142.729736	194.360352	-222.246887	881.969910	332.879059	174.807846	885.728516	279.899902	-37.724209	996.278809	-491.693268	137.749649	898.441162	-493.734711	-13.986004
251.281784	-109.613289	890.366455	304.125122	52.261383	902.374573	374.436768	-147.245895	503.921417	288.285004	50.209175	506.892670	501.218506	-145.829941	86.246391	323.979004	13.465646	85.286064	280.021759	-228.138885	1404.001587	335.061890	93.609444	1413.676758	240.077530	-45.603134	1389.646240	230.258789	-46.155502	1690.594238	311.412933	-266.806427	1117.017578	430.310547	125.157784	1141.917114	194.058914	-221.386154	881.482483	330.797638	176.237366	884.930420	278.231079	-36.244953	996.082275	-491.994049	137.998276	898.508118	-493.903046	-14.078926
249.898544	-108.252686	890.242004	302.616791	53.687901	902.217712	373.719025	-146.315918	503.941376	288.134399	50.374180	507.038300	501.180359	-145.804596	86.390724	324.070465	13.488839	85.222145	279.247772	-226.347977	1403.914673	333.729431	95.646652	1413.127441	238.852310	-43.755737	1389.497681	229.061768	-44.041901	1690.386963	311.006531	-264.680786	1116.997803	428.424622	127.004654	1141.163086	193.790161	-220.439667	881.087891	328.697479	177.738068	884.194580	276.644867	-34.782696	995.947449	-492.094421	137.958893	898.526428	-494.006683	-14.146809
248.395798	-106.649239	890.241394	300.952545	55.495640	902.330627	372.883423	-145.258408	503.918854	287.684570	50.740864	507.361053	501.076935	-145.731064	86.555336	324.179321	13.620819	85.140488	278.322235	-224.557449	1403.905762	332.393402	97.658997	1412.659180	237.616760	-41.961765	1389.421021	227.839935	-41.851761	1690.222290	310.498566	-262.840637	1117.000244	426.479950	128.862961	1140.416260	193.558762	-219.591232	880.838379	326.543152	179.377136	883.532532	274.941956	-33.098270	996.002380	-492.202972	137.929764	898.536011	-494.135101	-14.128574
247.037827	-105.246346	890.259949	299.590057	56.728813	902.291992	372.067169	-144.217896	503.972656	287.234985	51.229378	507.602631	500.996246	-145.655869	86.704727	324.203186	13.814502	85.127556	277.403168	-222.684982	1404.093628	331.090881	99.677422	1412.227173	236.333969	-40.118008	1389.396851	226.613388	-39.616959	1690.052734	310.075684	-260.657898	1117.156494	424.562469	130.720490	1139.790771	193.339737	-218.566498	880.641479	324.305817	180.978027	882.948486	273.441650	-31.707891	995.998047	-492.314392	137.892517	898.541870	-494.237823	-14.215701
245.604919	-103.793800	890.374939	298.088196	58.252052	902.432495	371.283508	-143.160141	504.070587	286.646698	51.939465	507.847839	500.967041	-145.612549	86.922050	324.054718	13.935619	85.084381	276.380402	-220.798706	1404.321167	329.781097	101.582550	1411.906250	235.064896	-38.234333	1389.415405	225.362656	-37.301891	1689.952148	309.633392	-258.560303	1117.466064	422.653992	132.519409	1139.282349	193.185837	-217.679596	880.587341	322.002899	182.576569	882.486145	271.867737	-30.198002	996.127502	-492.425201	137.815857	898.537537	-494.358978	-14.289095
244.248230	-102.267548	890.435730	296.582520	59.820072	902.579224	370.144653	-141.817825	503.925751	286.263214	52.681232	507.951904	500.787079	-145.426102	87.139580	324.066437	14.143615	85.030785	275.251190	-218.889633	1404.592529	328.512177	103.524956	1411.670898	233.776611	-36.377953	1389.451660	224.092133	-34.936897	1689.839111	309.311890	-256.310120	1117.951538	420.695099	134.380951	1138.856445	193.042542	-216.648209	880.646484	319.510773	184.067001	882.288025	270.306427	-28.659716	996.230591	-492.518829	137.782959	898.554382	-494.470734	-14.303125
242.808182	-100.887833	890.568054	295.018097	61.254524	902.706726	368.939148	-140.539719	503.832062	285.775360	53.526573	507.968597	500.651794	-145.255066	87.398918	324.035156	14.310567	84.947258	274.029083	-216.912888	1405.014771	327.303925	105.459305	1411.477173	232.443253	-34.428547	1389.501831	222.820862	-32.489025	1689.752686	308.968384	-254.110916	1118.441650	418.867340	136.245575	1138.524780	192.876099	-215.709778	880.790222	317.769104	185.599716	881.718567	268.738892	-27.226404	996.362366	-492.637726	137.752518	898.562866	-494.589020	-14.379732
240.973541	-99.618797	890.848511	292.973511	63.117542	902.954102	367.593567	-139.305817	503.852905	285.192566	54.198483	507.909424	500.482239	-145.008316	87.779007	323.896301	14.347430	84.812599	272.742188	-214.843353	1405.441162	326.060028	107.412453	1411.364380	231.097992	-32.494228	1389.557007	221.525085	-30.018921	1689.678345	308.574493	-251.941727	1119.057373	417.062042	138.144180	1138.289185	192.706131	-214.681213	881.007080	315.864105	186.760590	881.367004	266.884644	-25.640652	996.627808	-492.741119	137.689743	898.571045	-494.705353	-14.429970
239.543137	-98.564796	891.007141	291.488861	63.799858	902.749451	366.481567	-138.299438	504.010651	284.698517	54.911057	507.539368	500.496216	-144.998199	88.256401	323.740662	14.387429	84.666420	271.288605	-212.842773	1405.890015	324.783691	109.320259	1411.222656	229.776169	-30.415203	1389.645752	220.220825	-27.482037	1689.650513	308.192383	-249.666260	1119.767456	415.204285	139.924225	1138.064575	192.446121	-213.638046	881.364258	313.656433	188.127655	881.236755	265.458649	-24.577440	996.619080	-492.802307	137.648804	898.577576	-494.797333	-14.486528
238.268845	-97.270546	891.080627	289.782043	65.007195	902.602539	365.187195	-137.134476	504.151276	284.875244	56.099342	507.156891	500.383301	-144.752136	88.767426	324.016571	14.556284	84.593185	269.842957	-210.702179	1406.388916	323.500183	111.268196	1411.108643	228.381287	-28.418692	1389.697144	218.894928	-24.914616	1689.640991	307.799164	-247.570114	1120.404785	413.349396	141.614151	1137.818970	192.177170	-212.564789	881.728333	311.384399	189.434006	881.017578	264.016937	-23.211285	996.590698	-492.905060	137.584000	898.583130	-494.897430	-14.538223
236.874023	-96.030678	891.038208	287.683075	66.912888	902.635254	363.952576	-135.859863	504.271881	283.850647	56.682056	506.979828	500.298187	-144.619110	89.386604	323.608643	14.542220	84.483131	268.402679	-208.509094	1406.941406	322.089539	113.253731	1410.977295	226.960434	-26.323687	1389.787109	217.485809	-22.295326	1689.637695	307.307770	-245.628510	1121.172852	411.540649	143.250900	1137.535156	191.849808	-211.515991	882.158203	309.262634	190.718033	880.823547	262.306793	-21.666920	996.583801	-492.994690	137.538864	898.609680	-495.012634	-14.602505
235.537033	-95.436195	891.060852	286.147675	67.374748	902.163330	362.751007	-134.640564	504.600922	283.307495	57.374363	506.682587	500.125214	-144.407837	90.026695	323.471069	14.613382	84.452736	266.983154	-206.320053	1407.525879	320.655701	115.272171	1410.813843	225.535126	-24.295259	1389.842896	216.040787	-19.675797	1689.635254	306.813141	-243.614761	1121.874268	409.813385	144.877274	1137.184937	191.425598	-210.493301	882.605591	307.231659	192.245209	880.799683	260.924408	-20.859533	996.378601	-493.105652	137.488464	898.608704	-495.096771	-14.664090
234.070694	-94.553154	891.171692	284.305450	68.386665	901.912842	361.542908	-133.607391	504.859619	283.356110	58.229656	506.570587	500.000427	-144.155243	90.685898	323.602081	14.746090	84.449249	265.504486	-204.101471	1408.146484	319.169739	117.352608	1410.581787	224.088608	-22.237860	1389.923828	214.511200	-17.011892	1689.680664	306.128601	-241.941208	1122.570190	408.224823	146.562775	1136.898193	190.980530	-209.410492	883.072083	305.031250	193.415298	880.514465	259.353973	-19.711971	996.322205	-493.196350	137.432266	898.620178	-495.202026	-14.687471
232.663559	-93.655602	891.285034	282.503204	69.408562	901.691711	360.307434	-132.490845	505.166595	283.844513	59.279812	506.472931	499.950317	-143.753067	91.359184	323.933990	14.885439	84.450859	264.121918	-201.968460	1408.671509	317.648621	119.476326	1410.333618	222.627945	-20.159187	1390.034668	212.964035	-14.346664	1689.758911	305.436737	-240.210876	1123.293945	406.651581	148.254105	1136.635620	190.648987	-208.608856	883.572388	302.762848	194.690750	880.431274	257.784607	-18.553783	996.281189	-493.304199	137.382919	898.613586	-495.304688	-14.728622
231.324829	-92.660896	891.479614	280.756012	70.494011	901.551941	359.130127	-131.457031	505.461426	284.281097	60.273190	506.377960	499.828674	-143.284409	92.124397	324.164886	14.999991	84.487595	262.728363	-199.792511	1409.298584	316.062897	121.640999	1410.060059	221.147690	-18.124470	1390.143921	211.335571	-11.682582	1689.821289	304.634735	-238.678329	1124.024780	405.034393	149.925476	1136.297607	189.990082	-207.581177	884.028198	300.177979	196.056290	880.504883	256.280548	-17.317635	996.320984	-493.375854	137.301041	898.636047	-495.361328	-14.826550
229.987030	-91.697731	891.738586	279.134064	71.552376	901.434937	357.838806	-130.538727	505.816528	284.279999	60.985416	506.370850	499.589935	-142.781433	92.933434	324.125854	15.042902	84.453568	261.353729	-197.643951	1409.870483	314.515320	123.811638	1409.830811	219.662720	-16.050863	1390.299561	209.666809	-8.994749	1689.908325	303.772858	-237.289841	1124.781616	403.622040	151.674530	1136.001465	189.507629	-206.812515	884.592529	298.038879	197.279633	880.309631	254.812927	-16.077501	996.406006	-493.485107	137.223175	898.643616	-495.473450	-14.894896
228.743469	-90.780937	892.043274	277.697449	72.364319	901.316101	356.441376	-129.568924	506.192261	284.183899	61.725163	506.280090	499.251129	-142.502914	93.710564	324.037415	15.088426	84.395882	260.157928	-195.469391	1410.503052	313.005676	125.992363	1409.600952	218.214828	-13.992375	1390.459595	207.969788	-6.309648	1690.028076	302.832092	-236.066727	1125.443115	402.028564	153.373245	1135.614014	188.883865	-206.013092	885.126953	295.406921	198.719925	880.440308	253.443268	-14.949591	996.514465	-493.567657	137.124100	898.645142	-495.561676	-14.955104
227.223129	-89.179054	892.543152	275.483093	74.970413	901.863342	354.798126	-128.482727	506.484558	284.017944	62.583599	506.461639	498.835480	-142.242264	94.540451	324.015656	15.172276	84.388336	258.882904	-193.286179	1411.103149	311.445801	128.210770	1409.449951	216.715378	-11.894812	1390.655884	206.250778	-3.617213	1690.186768	301.844269	-234.708572	1126.237427	400.578247	155.127563	1135.384644	188.129974	-205.294250	885.713806	293.381012	200.186249	880.507141	251.659088	-12.862707	997.036804	-493.660095	137.046997	898.655823	-495.640869	-15.055776
225.856186	-88.215279	893.023865	274.073181	75.954895	901.891296	353.134674	-127.521767	506.912872	283.871307	63.254673	506.446625	498.393280	-142.065933	95.501770	324.031036	15.274582	84.395744	257.602478	-191.132797	1411.698120	309.858215	130.426010	1409.317749	215.205475	-9.810685	1390.863403	204.506516	-0.902446	1690.380127	300.753448	-233.414810	1127.061523	399.180725	156.914413	1135.200806	187.309616	-204.622482	886.361511	291.008728	201.287125	880.391907	250.224701	-11.599814	997.307495	-493.750977	137.008743	898.687195	-495.731018	-15.098490
224.870377	-87.832352	893.482361	273.407074	75.399109	901.333374	351.474396	-126.699715	507.477875	283.675018	63.749619	506.190918	498.034637	-142.133255	96.564201	323.940216	15.328163	84.350243	256.308868	-188.980835	1412.329834	308.279755	132.657486	1409.258789	213.678345	-7.699187	1391.110718	202.770416	1.769412	1690.597412	299.667450	-232.094421	1127.892090	397.679962	158.658691	1135.078247	186.395309	-203.904877	887.026184	288.745819	202.586548	880.532166	249.232574	-11.048656	997.291016	-493.817535	136.923035	898.722961	-495.804596	-15.174778
223.676941	-86.856186	894.045959	271.964600	76.424553	901.401794	349.333069	-125.793488	507.906647	283.395935	64.144478	506.207642	497.552216	-142.190964	97.606743	323.877380	15.383334	84.345367	254.968918	-186.772079	1412.978394	306.700317	134.888657	1409.291138	212.143814	-5.626559	1391.375366	200.999542	4.459249	1690.864014	298.571350	-230.705521	1128.718872	396.157745	160.476273	1134.991943	185.441879	-203.251587	887.734436	286.505890	203.855209	880.705750	247.851868	-9.725447	997.622131	-493.914795	136.851089	898.733704	-495.891022	-15.245433
222.644485	-85.950394	894.562500	270.615417	77.412033	901.423340	347.177612	-124.702026	508.337555	283.067871	64.566788	506.228607	496.999725	-142.366837	98.707657	323.833923	15.441784	84.318672	253.599579	-184.625183	1413.578369	305.114563	137.102600	1409.297363	210.606796	-3.570852	1391.614014	199.242233	7.133772	1691.125366	297.454926	-229.446091	1129.507202	394.640259	162.332733	1134.990967	184.452103	-202.574829	888.455383	284.308594	205.172623	880.876770	246.557281	-8.443936	997.905701	-494.003632	136.803040	898.758423	-495.998627	-15.296896
221.588669	-85.123230	895.119812	269.252350	78.305099	901.442932	344.758636	-123.637726	508.742279	282.721130	64.940826	506.166748	496.475586	-142.682983	99.810936	323.767242	15.420940	84.268906	252.291855	-182.453812	1414.286255	303.511658	139.292206	1409.373779	209.030792	-1.448312	1391.840088	197.490875	9.818863	1691.393188	296.339935	-228.049469	1130.333374	393.163818	164.214783	1135.048340	183.362747	-201.943893	889.197876	282.172668	206.412781	881.157532	245.260315	-7.228587	998.208252	-494.069794	136.804642	898.785034	-496.083221	-15.355421
220.611908	-84.452126	895.691223	267.953461	79.126205	901.429504	342.101105	-122.653580	509.046875	282.488495	65.227211	506.161530	495.872772	-142.996445	100.912216	323.705475	15.475680	84.236794	250.876617	-180.274277	1414.889038	301.868195	141.474075	1409.504028	207.461655	0.634944	1392.081909	195.754120	12.462895	1691.685547	295.277222	-226.452789	1131.207642	391.620789	166.146103	1135.159790	182.263916	-201.280899	889.976563	279.870819	207.739655	881.569946	244.006012	-6.088781	998.501282	-494.126221	136.719650	898.770081	-496.163818	-15.414295
219.634888	-83.800781	896.282654	266.632019	79.898209	901.407959	339.339996	-121.451149	509.337616	282.331757	65.496292	506.142792	495.196838	-143.331451	102.079971	323.650421	15.450962	84.207939	249.552826	-178.084732	1415.529419	300.177826	143.659637	1409.642944	205.914413	2.706633	1392.298584	194.015182	14.946026	1692.004395	294.254181	-225.065369	1132.050293	390.145538	168.139404	1135.333130	181.165543	-200.556229	890.756592	278.120056	208.937027	881.628052	242.751740	-4.971175	998.799011	-494.234192	137.200012	898.881409	-496.234985	-15.502281
218.763489	-83.217537	896.879883	265.301422	80.561836	901.375977	336.530151	-120.170410	509.581573	282.181824	65.881561	506.103668	494.468292	-143.707306	103.345711	323.562073	15.464828	84.176956	248.148956	-175.899750	1416.216797	298.486847	145.805481	1409.782593	204.351959	4.776621	1392.513550	192.322540	17.556648	1692.329224	293.171997	-223.568741	1132.913452	388.482666	170.072083	1135.484131	180.044510	-199.824783	891.590332	276.175537	210.176239	881.909058	241.541290	-3.932538	999.092834	-494.305359	137.129013	898.887573	-496.299866	-15.570245
217.933609	-82.660500	897.459900	264.006409	81.242043	901.380981	333.316162	-118.862854	509.800995	281.664429	66.106323	506.010834	493.766968	-144.192688	104.697151	323.278931	15.445454	84.146927	246.784454	-173.769638	1416.977173	296.684235	147.883911	1409.912720	202.780060	6.803434	1392.756592	190.649582	20.165483	1692.675415	292.071228	-222.167358	1133.840332	386.871887	172.138733	1135.697876	178.887955	-199.012253	892.468201	274.206085	211.525604	882.193054	240.373489	-2.933263	999.393921	-494.352417	137.056503	898.916016	-496.348419	-15.625796
217.066360	-81.976837	898.043518	262.642670	82.166458	901.453369	329.841522	-117.890076	509.883026	281.301514	66.543472	506.021454	492.945007	-144.718018	106.129784	323.085083	15.438240	84.140862	245.424728	-171.638351	1417.666016	294.860657	149.999924	1410.050415	201.201950	8.800693	1392.954712	189.006577	22.925770	1693.062866	290.944031	-220.691040	1134.801880	385.247894	174.259125	1135.922607	177.733276	-198.248550	893.351074	272.401001	212.792709	882.364868	239.207947	-1.802613	999.728394	-494.448364	136.952240	898.924683	-496.443054	-15.643314
216.407074	-81.578667	898.528198	261.641052	82.556046	901.294006	326.444702	-116.753105	509.944946	281.185089	67.054405	505.955872	492.100098	-145.274582	107.599731	322.975128	15.475375	84.126450	244.049622	-169.554626	1418.388184	292.951752	152.072327	1410.112549	199.635193	10.721041	1393.089966	187.345352	25.364685	1693.335449	289.769348	-219.320969	1135.694824	383.593170	176.326874	1136.052368	176.551895	-197.501038	894.193237	270.552185	214.117996	882.525391	238.296921	-0.995769	999.897461	-494.507477	136.916336	898.937805	-496.514801	-15.687065
215.577042	-81.051682	899.050110	260.390900	83.142548	901.216187	322.795502	-115.604477	510.004944	280.996094	67.558723	505.899780	491.166870	-145.844910	109.097153	322.895081	15.506854	84.111435	242.712509	-167.553223	1419.074707	290.988220	154.120377	1410.100708	198.052124	12.601920	1393.206909	185.682877	27.810892	1693.607300	288.562317	-217.877090	1136.493896	381.916656	178.419250	1136.188232	175.280151	-196.695572	895.004761	268.772980	215.432465	882.611206	237.243408	-0.071526	1000.124146	-494.675232	136.728760	898.998413	-496.558289	-15.720851
214.867615	-80.456085	899.456055	259.215546	83.819519	901.176453	318.949646	-114.564751	509.916840	280.778625	67.989639	505.759583	490.105042	-146.432495	110.596992	322.814972	15.536438	84.112846	241.466034	-165.515747	1419.733398	289.009583	156.118362	1410.048096	196.425552	14.411083	1393.283691	184.024979	30.225010	1693.851196	287.398956	-216.348587	1137.314331	380.271698	180.524658	1136.259644	173.974625	-195.975845	895.820374	266.977753	216.751770	882.636780	236.280136	0.840059	1000.309814	-494.671844	136.786407	898.960205	-496.580627	-16.387997
214.124039	-79.904709	899.881897	258.162659	84.428688	901.076294	315.033569	-113.503273	509.827972	280.618011	68.404411	505.622314	489.086853	-146.904175	112.102600	322.807007	15.581042	84.129181	240.220871	-163.561310	1420.372559	286.985199	158.102615	1409.950928	194.863922	16.183107	1393.333252	182.397980	32.567303	1694.041626	286.209595	-214.928055	1138.094238	378.559845	182.538681	1136.203125	172.694489	-195.194580	896.619019	265.046051	218.094360	882.684875	235.398071	1.734909	1000.474915	-494.769226	136.749054	898.954468	-496.660645	-16.001001
213.467651	-79.299530	900.235291	257.081940	85.159904	900.992004	311.015869	-112.366302	509.800262	280.406464	68.789268	505.564087	487.973328	-147.402924	113.724060	322.808807	15.606012	84.101463	239.018234	-161.671127	1420.997192	284.970215	160.038803	1409.813354	193.248062	17.876312	1393.393921	180.781952	34.875820	1694.184937	285.026154	-213.552490	1138.864380	376.974426	184.554932	1136.210571	171.435577	-194.442612	897.358582	263.633698	219.379211	882.435364	234.549118	2.662495	1000.610657	-494.941437	136.758972	898.955811	-496.891846	-15.650145
212.723297	-78.662994	900.613892	255.980469	85.875130	900.935669	307.071869	-111.615318	509.732574	280.074585	69.042900	505.544830	486.769104	-147.921341	115.371414	322.709534	15.630969	84.124100	237.856171	-159.812134	1421.637573	282.922577	161.949448	1409.581543	191.658203	19.537884	1393.371338	179.186844	37.146736	1694.319336	283.828613	-212.127640	1139.584839	375.324646	186.500153	1136.073853	169.986252	-193.663864	898.177063	262.027527	220.691986	882.265076	233.668579	3.590158	1000.772461	-495.039825	136.701324	898.981506	-496.982117	-15.618925
212.040115	-78.011230	900.950684	254.905167	86.650391	900.857788	302.793976	-110.290123	509.636047	279.798645	69.332703	505.517487	485.340179	-148.125031	117.010262	322.614410	15.612344	84.074684	236.657425	-157.964020	1422.185547	280.877045	163.837265	1409.401978	190.068573	21.148924	1393.380127	177.569611	39.392040	1694.451782	282.615265	-210.895538	1140.250244	373.653168	188.385422	1136.004395	168.627914	-192.833908	898.953430	260.487274	222.029602	882.106873	232.853027	4.537302	1000.902100	-495.135773	136.603073	898.991760	-497.071899	-15.620857
211.340179	-77.458168	901.275330	253.862030	87.178795	900.718567	298.592560	-109.306602	509.519897	279.462524	69.612183	505.444855	483.938171	-148.424896	118.880394	322.569183	15.625116	84.080048	235.456329	-156.224228	1422.724609	278.809265	165.645935	1409.164551	188.527817	22.719309	1393.310913	176.010590	41.489307	1694.521484	281.441437	-209.588715	1140.938721	371.968048	190.140884	1135.869751	167.241211	-192.019714	899.723755	258.899261	223.285919	881.867554	232.049850	5.340868	1000.994263	-495.339783	136.666199	899.012329	-497.370148	-15.431709
210.731552	-76.880142	901.550049	252.909195	87.787430	900.551086	294.224579	-108.370583	509.470886	279.207764	69.864456	505.359100	482.452454	-148.644058	120.810165	322.522980	15.632668	84.102783	234.332413	-154.510742	1423.265015	276.706696	167.446014	1408.956665	187.000305	24.238920	1393.267456	174.433807	43.547951	1694.548584	280.354767	-208.281296	1141.678711	370.304871	191.917496	1135.730225	166.046661	-191.227203	900.349304	257.512238	224.589645	881.581970	231.328323	6.186293	1001.046692	-495.437469	136.653976	899.026917	-497.462280	-15.404102
210.062332	-76.299767	901.791687	251.847427	88.481682	900.398315	289.864075	-107.319122	509.391449	278.854980	70.255493	505.231537	481.217163	-148.514038	122.969650	322.398682	15.647645	84.098244	233.214218	-152.857666	1423.747192	274.684479	169.186508	1408.701660	185.526886	25.632975	1393.149414	172.849365	45.550854	1694.561890	279.332031	-207.115875	1142.318726	368.636200	193.675461	1135.549805	164.597916	-190.372345	901.081055	256.166504	225.830322	881.290344	230.519073	7.047018	1001.089478	-495.559814	136.575821	899.026428	-497.555664	-15.446593
209.386642	-75.679337	902.037903	250.790253	89.214401	900.255066	285.304138	-106.402023	509.290649	278.392548	70.687103	505.132904	479.586395	-148.727875	125.009613	322.295471	15.629237	84.151779	232.185715	-151.218811	1424.245239	272.740387	170.859085	1408.461060	184.108795	27.010368	1393.055298	171.259323	47.486889	1694.543945	278.195892	-206.148209	1142.748535	366.890411	195.323257	1135.403442	163.317825	-189.518219	901.673645	254.617416	227.119186	881.086487	229.730804	7.938429	1001.138977	-495.673584	136.558517	899.024231	-497.672882	-15.500750
208.794815	-75.110680	902.255859	249.773056	89.895874	900.095459	280.636566	-105.520020	509.293152	277.730835	71.031113	505.014648	477.840332	-148.836441	127.029778	322.092194	15.639579	84.149948	231.142487	-149.679520	1424.656128	270.819855	172.461258	1408.242920	182.769882	28.307159	1392.980957	169.650970	49.372807	1694.524780	277.053497	-204.968552	1143.237671	365.246185	196.977844	1135.300537	161.831329	-188.670166	902.338135	253.574127	228.267471	880.590759	228.969101	8.779935	1001.165527	-495.776062	136.533142	899.023438	-497.741180	-15.520642
208.073563	-74.466095	902.530273	248.633911	90.660965	900.053406	276.034271	-104.585968	509.296539	277.046173	71.188148	504.930420	476.118103	-149.098557	129.155380	321.931763	15.611798	84.167244	230.133850	-148.236038	1425.075195	269.038422	173.966736	1408.062744	181.482208	29.580336	1392.914429	168.091721	51.157951	1694.469604	275.987549	-203.781815	1143.716431	363.533203	198.629608	1135.095703	160.375320	-187.723114	902.936707	252.124481	229.455704	880.316772	228.085449	9.663138	1001.279236	-495.896271	136.536301	899.035339	-497.853577	-15.513531
207.366196	-73.800919	902.792725	247.501144	91.577278	900.043945	271.320160	-103.643196	509.312714	276.522095	71.532433	504.917023	474.240417	-149.146301	131.279388	321.841919	15.613369	84.188393	229.205490	-146.756561	1425.532104	267.333069	175.432770	1407.860718	180.255707	30.810905	1392.908813	166.523315	52.900097	1694.415161	274.957581	-202.605972	1144.165039	361.904541	200.167160	1135.027466	158.891266	-186.868683	903.605225	251.187866	230.539124	879.815002	227.233444	10.598624	1001.403503	-496.025421	136.429016	899.033875	-497.974274	-15.536396
206.693878	-73.237503	903.077209	246.505585	92.094254	899.958374	266.773132	-102.806465	509.442322	276.034576	71.968819	504.844452	472.396637	-149.361343	133.433334	321.787292	15.642835	84.237770	228.315720	-145.337585	1425.860474	265.746124	176.832550	1407.696655	179.055374	31.980791	1392.901123	164.950485	54.583874	1694.346313	273.965027	-201.661240	1144.651855	360.256226	201.665237	1134.871094	157.600922	-185.980011	904.119751	250.057877	231.658493	879.372925	226.407059	11.360841	1001.498962	-496.161072	136.362762	899.051208	-498.075317	-15.560880
205.952225	-72.573814	903.323303	245.408081	92.868149	899.937500	262.371460	-102.051094	509.532684	275.639191	72.330994	504.750702	470.413055	-149.439804	135.494919	321.655396	15.628215	84.259773	227.398895	-143.990860	1426.219727	264.197662	178.203445	1407.556763	177.861130	33.168125	1392.892822	163.358704	56.205200	1694.269287	272.891937	-200.643173	1145.016479	358.598389	203.189362	1134.727661	156.013550	-185.107224	904.836670	248.832336	232.852127	879.051025	225.514114	12.232846	1001.608521	-496.290466	136.306900	899.073975	-498.183533	-15.599267
205.176254	-71.945213	903.551575	244.300552	93.650085	899.892639	258.094513	-101.311630	509.665039	275.231934	72.710533	504.663605	468.262665	-149.512573	137.425705	321.604614	15.685569	84.326035	226.523529	-142.747345	1426.561279	262.730560	179.493256	1407.435303	176.687454	34.312031	1392.883545	161.789459	57.791264	1694.163818	271.869293	-199.694885	1145.434937	356.920166	204.526291	1134.603271	154.480530	-184.208649	905.434570	247.527618	233.867523	878.657959	224.604523	13.093071	1001.696960	-496.464325	136.235672	899.082458	-498.316162	-15.639012
204.375824	-71.358780	903.768372	243.146118	94.368469	899.809143	253.953384	-100.598930	509.803802	274.703339	73.100075	504.590729	465.766052	-149.405807	139.087494	321.472656	15.691832	84.330719	225.695526	-141.461075	1426.876465	261.254669	180.747971	1407.338379	175.563095	35.372730	1392.822144	160.216537	59.309357	1694.028809	270.848938	-198.793503	1145.683960	355.412659	205.892731	1134.452148	153.070068	-183.483307	905.936035	246.679352	234.867538	878.153931	223.673996	13.913504	1001.759705	-496.656799	136.194260	899.088440	-498.470398	-15.691385
203.502121	-70.753708	903.988892	242.018005	95.022484	899.772888	250.119171	-100.098595	509.972382	274.245575	73.484337	504.579376	463.031494	-149.164352	140.500320	321.407288	15.707441	84.350891	224.827301	-140.314026	1427.098267	259.884277	181.953445	1407.192017	174.423721	36.398689	1392.816162	158.612244	60.771042	1693.899292	269.855255	-197.796494	1146.007568	353.860321	207.155212	1134.353882	151.499832	-182.609100	906.432861	245.413391	235.991180	877.914185	222.727173	14.684386	1001.848328	-496.837891	136.115067	899.070740	-498.633362	-15.697186
202.552307	-70.193504	904.184631	240.765427	95.734871	899.709412	246.405197	-99.523674	510.194153	273.876709	73.744400	504.516510	459.950317	-148.693207	141.551163	321.382324	15.724162	84.388138	224.039139	-139.180786	1427.365479	258.473602	183.119690	1407.067017	173.281174	37.399990	1392.789185	157.038254	62.182919	1693.800781	268.889557	-196.918549	1146.195313	352.461731	208.405029	1134.248169	150.023819	-181.860352	906.912109	244.704346	236.975082	877.483093	221.697296	15.457937	1001.910889	-497.034058	136.062454	899.068054	-498.836456	-15.717312
201.552612	-69.652664	904.461426	239.691772	96.311874	899.675232	243.016708	-99.108299	510.447601	273.525452	73.961922	504.455597	456.446564	-148.244827	142.239151	321.388763	15.758818	84.427361	223.229279	-138.085434	1427.582764	257.072235	184.242722	1406.958740	172.170578	38.365784	1392.796753	155.460541	63.526806	1693.708496	267.916046	-196.036041	1146.449097	351.014984	209.460388	1134.139282	148.535172	-181.081726	907.366394	243.529526	238.024277	877.302734	220.741425	16.184868	1002.027466	-497.142395	135.946838	899.084045	-498.874695	-15.840594
200.600967	-69.143005	904.739990	238.589584	96.903076	899.618530	239.963211	-98.923500	510.948975	273.039246	74.291870	504.426758	452.636902	-147.694260	142.601852	321.376190	15.747478	84.480431	222.412842	-137.070709	1427.785522	255.690735	185.328827	1406.882202	171.046570	39.268543	1392.820068	153.920944	64.832878	1693.638672	266.963318	-195.166336	1146.664307	349.764160	210.588730	1134.067993	147.109558	-180.335907	907.785889	242.698257	238.837967	876.899597	219.790573	16.918314	1002.132874	-497.343445	135.936584	899.061096	-499.123444	-15.790761
199.563583	-68.600983	905.069641	237.487000	97.402756	899.600891	237.211227	-98.885605	511.454956	272.486450	74.617172	504.371216	448.425568	-147.075073	142.591446	321.401276	15.879771	84.624557	221.560318	-136.082321	1427.978516	254.292770	186.426575	1406.778931	169.918396	40.121605	1392.844971	152.432602	66.071030	1693.602661	266.018768	-194.384445	1146.895508	348.507507	211.626709	1133.990479	145.680740	-179.598587	908.236389	241.855560	239.719345	876.750732	218.828766	17.624184	1002.282837	-497.542358	135.887131	899.066650	-499.287415	-15.848912
198.527512	-68.047668	905.363708	236.385941	97.962120	899.567871	234.532928	-98.921661	512.060059	271.948181	74.744102	504.334076	443.822876	-146.501343	142.251709	321.434692	15.991728	84.729935	220.686874	-135.134399	1428.179565	252.913177	187.465378	1406.738525	168.807526	41.046970	1392.893799	150.970032	67.240623	1693.565308	265.177887	-193.690567	1147.182495	347.204193	212.595825	1133.930176	144.269257	-178.822266	908.666870	240.665756	240.580215	876.700012	217.851654	18.356413	1002.407227	-497.713867	135.835571	899.054443	-499.461639	-15.891947
197.502579	-67.564339	905.716736	235.392685	98.336830	899.555847	232.059753	-98.914536	512.593994	271.542328	74.853745	504.297211	438.922577	-145.808929	141.508652	321.530731	16.055498	84.823700	219.770889	-134.220642	1428.368896	251.507919	188.482407	1406.674316	167.625778	41.858723	1392.921387	149.558395	68.341049	1693.564209	264.532104	-193.011398	1147.575928	346.138031	213.588989	1134.007813	142.913605	-178.211578	909.055603	240.097977	241.257736	876.457764	216.921005	18.989271	1002.570190	-497.866852	135.766052	899.051941	-499.610840	-15.944682
196.441833	-67.013000	906.046204	234.322388	98.885437	899.563599	229.793091	-98.828751	513.160522	270.946991	74.928192	504.292847	433.572754	-145.121567	140.438995	321.375793	15.992202	84.846725	218.740555	-133.325867	1428.501831	250.113953	189.461624	1406.660889	166.460602	42.663326	1392.972778	148.197449	69.360115	1693.598877	263.551971	-192.285095	1147.799805	345.055054	214.462036	1134.103271	141.539566	-177.496002	909.505066	239.268997	241.837219	876.350891	215.958206	19.709406	1002.732056	-498.003174	135.691452	899.055908	-499.751068	-16.002539
195.420807	-66.646881	906.410950	233.418716	99.217941	899.513062	227.551315	-98.988815	513.708984	270.463257	74.997375	504.279236	428.016937	-144.721985	139.297974	321.289703	15.938021	84.884590	217.727707	-132.437546	1428.685669	248.688614	190.413498	1406.666016	165.282288	43.511269	1393.027100	146.894043	70.306831	1693.640747	262.570801	-191.582672	1147.948853	343.971466	215.362045	1134.182373	140.170395	-176.810699	909.921143	238.482468	242.386780	876.288757	215.062790	20.293520	1002.879578	-498.179779	135.609650	899.056396	-499.928894	-16.061861
194.425064	-66.153992	906.704895	232.456360	99.693932	899.502991	225.154037	-98.809113	514.190308	269.993469	75.054359	504.261230	421.886169	-144.091949	137.655792	321.229065	15.922928	84.942085	216.640396	-131.545746	1428.854370	247.263351	191.379913	1406.667969	164.085587	44.325863	1393.028076	145.590759	71.171562	1693.734131	261.525055	-190.742081	1148.154541	342.975037	216.209961	1134.306152	138.845505	-176.204193	910.375427	237.763474	242.933243	876.325317	214.109070	20.955257	1003.014099	-498.346954	135.540680	899.070435	-500.109161	-16.105461
193.390701	-65.782753	907.044739	231.522781	100.025978	899.492554	222.730698	-98.566452	514.655273	269.559631	75.046959	504.239594	415.445526	-143.576218	135.874847	321.157837	15.883873	84.946854	215.569351	-130.634094	1429.096191	245.886642	192.282669	1406.713257	162.844574	45.137699	1393.078735	144.322235	71.960426	1693.848511	260.466888	-190.041245	1148.290527	341.979034	217.001526	1134.496948	137.587769	-175.521805	910.788025	237.035522	243.379547	876.374207	213.198044	21.501373	1003.169922	-498.514343	135.481110	899.075134	-500.303131	-16.164244
192.437500	-65.373405	907.316833	230.632736	100.373817	899.472107	220.420517	-98.388092	515.081421	269.188721	75.079880	504.187866	408.725830	-143.114777	133.977737	321.060669	15.832437	85.007195	214.458786	-129.752258	1429.321899	244.496323	193.165756	1406.774780	161.649307	45.971973	1393.140259	143.035141	72.726563	1694.022583	259.432770	-189.260818	1148.578125	340.984650	217.806686	1134.648438	136.332260	-174.873260	911.234253	236.114548	243.886597	876.551331	212.273834	22.057875	1003.287781	-498.682312	135.427765	899.081543	-500.490753	-16.240616
191.474075	-65.070030	907.632019	229.829910	100.648270	899.472229	218.086777	-98.204620	515.542969	268.820557	75.134102	504.194244	401.701508	-142.743134	131.917847	321.004883	15.803527	85.076035	213.337708	-128.882935	1429.556274	243.149292	194.042603	1406.833496	160.490723	46.775940	1393.194946	141.793915	73.422508	1694.207397	258.412201	-188.582870	1148.825562	340.148956	218.566727	1134.866333	135.136032	-174.310577	911.651489	235.689484	244.175507	876.495422	211.398041	22.534672	1003.436646	-498.867493	135.373474	899.086243	-500.677948	-16.297733
190.474045	-64.778625	907.940613	228.909805	100.979454	899.497070	215.752899	-98.263733	515.994751	268.483734	75.175331	504.222839	394.067993	-142.611511	129.470261	320.915009	15.771222	85.133598	212.187225	-128.067474	1429.738037	241.845001	194.865280	1406.920654	159.293396	47.553665	1393.257568	140.606613	74.114082	1694.389404	257.353607	-187.888138	1149.066895	339.315857	219.348892	1135.060059	133.971725	-173.725952	912.049500	235.052353	244.447800	876.585388	210.471817	23.007183	1003.595337	-499.049744	135.330154	899.087891	-500.879852	-16.352255
189.550491	-64.494865	908.231140	228.205200	101.229324	899.568298	213.282822	-98.174728	516.355835	268.226685	75.191917	504.227631	386.149231	-142.075851	127.028923	320.881561	15.716487	85.170364	211.056870	-127.291946	1429.916626	240.587158	195.606079	1406.985474	158.054153	48.274582	1393.312866	139.377884	74.720970	1694.601563	256.343201	-187.275940	1149.320435	338.476837	220.040833	1135.258545	132.790634	-173.235291	912.436035	234.383194	244.680252	876.611816	209.648438	23.407936	1003.769653	-499.235657	135.261002	899.094299	-501.091736	-16.388130
188.558929	-64.082687	908.524536	227.243408	101.708099	899.689453	210.892380	-98.301437	516.788025	267.837433	75.198471	504.281464	378.499969	-142.139038	124.717384	320.821930	15.663900	85.249939	209.917068	-126.528839	1430.121216	239.277451	196.322510	1407.031860	156.883240	48.978207	1393.400269	138.193863	75.330177	1694.775757	255.367035	-186.732788	1149.630981	337.680084	220.669907	1135.459839	131.661194	-172.783676	912.831665	233.719086	244.907349	876.658997	208.707184	23.946497	1003.971863	-499.395294	135.179703	899.093872	-501.293488	-16.459824
187.663879	-63.990250	908.837097	226.613708	101.795235	899.745544	208.516769	-98.348343	517.121887	267.552551	75.114601	504.238312	370.531616	-142.134842	122.427940	320.781189	15.605058	85.277321	208.783432	-125.832642	1430.327026	238.028992	197.027451	1407.084717	155.686798	49.646790	1393.425659	136.973160	75.931084	1694.957397	254.449524	-186.146820	1149.924683	336.856659	221.263153	1135.662231	130.523834	-172.403458	913.169128	233.234375	245.199600	876.835938	207.951889	24.187517	1004.148254	-499.553131	135.088623	899.081360	-501.510651	-16.522209
186.358017	-63.231987	909.136169	224.715317	103.885925	899.990051	205.862000	-98.323105	517.452759	266.951416	74.958672	504.478973	362.320770	-142.101807	120.038170	320.591858	15.538345	85.331924	207.631317	-125.153671	1430.535767	236.762589	197.635223	1407.114258	154.496368	50.237118	1393.526367	135.733719	76.496719	1695.099487	253.524689	-185.691788	1150.222412	336.055573	221.782074	1135.810425	129.464386	-171.962341	913.469604	232.587540	245.381287	876.823975	206.444641	25.583624	1004.420715	-499.719330	134.947342	899.066711	-501.725220	-16.600754
185.564468	-63.254082	909.409363	224.343933	103.542694	899.993896	203.555206	-98.471207	517.770447	266.658112	75.048149	504.401337	354.204742	-142.066116	117.754555	320.568054	15.527665	85.405357	206.462372	-124.578430	1430.750610	235.546478	198.237579	1407.161499	153.345795	50.832024	1393.564453	134.488251	77.073647	1695.193237	252.612656	-185.270218	1150.586304	335.274048	222.292938	1135.962891	128.426727	-171.550385	913.748779	232.024582	245.553268	876.875732	205.829941	25.577028	1004.550110	-499.901459	134.873901	899.069519	-501.964569	-16.656162
184.570602	-62.933113	909.675598	223.377121	103.879761	900.022461	201.093506	-98.718040	518.048218	266.076080	75.000000	504.398041	346.073792	-142.153564	115.657990	320.492798	15.461473	85.473808	205.278152	-124.008453	1430.905884	234.329254	198.772049	1407.204712	152.187149	51.361347	1393.567871	133.254837	77.662163	1695.246460	251.552689	-184.791901	1150.779907	334.545258	222.845932	1136.113281	127.443474	-171.178772	913.965820	231.472870	245.727661	876.935669	204.873672	26.041573	1004.689819	-500.074860	134.766556	899.060303	-502.201965	-16.730211
183.632401	-62.765236	909.893738	222.585373	104.203484	900.086426	198.796127	-98.834427	518.285828	265.567657	74.965553	504.433746	338.047516	-141.717468	113.530998	320.396423	15.412253	85.535217	204.116699	-123.556076	1431.086670	233.081772	199.213882	1407.237305	151.072876	51.824505	1393.652832	132.028610	78.252045	1695.287598	250.530396	-184.352005	1151.049805	333.734924	223.212708	1136.248047	126.489075	-170.875534	914.174377	230.956100	245.900085	877.022217	204.019760	26.370720	1004.826111	-500.240540	134.629044	899.046509	-502.443298	-16.824209
182.734604	-62.775169	910.075439	222.172958	103.797462	900.075562	196.350098	-99.079613	518.490540	265.209259	74.856773	504.395782	329.854645	-141.492188	111.417511	320.357147	15.342696	85.618088	202.900024	-123.155304	1431.178711	231.934570	199.623840	1407.253662	149.953781	52.239578	1393.660400	130.745270	78.855743	1695.282227	249.504501	-184.007889	1151.249146	332.994751	223.535477	1136.409180	125.567238	-170.544769	914.269958	230.433182	245.961624	877.034729	203.368042	26.287701	1004.904358	-500.383606	134.479401	899.037781	-502.694366	-16.882957
181.745163	-62.617432	910.245117	221.323410	103.977928	900.107056	193.995422	-99.231880	518.688965	264.802704	74.694244	504.390411	321.831146	-141.466110	109.433304	320.266083	15.295878	85.691483	201.748276	-122.789429	1431.319946	230.839523	199.943222	1407.268921	148.899231	52.570541	1393.653931	129.554947	79.451118	1695.240723	248.454178	-183.687225	1151.394531	332.224701	223.816238	1136.534302	124.717125	-170.276672	914.327820	229.960464	246.006760	877.077393	202.463120	26.534315	1005.000244	-500.519196	134.390747	899.053833	-502.930084	-16.981749
180.771820	-62.619923	910.392090	220.770950	103.652428	900.070190	191.643890	-99.399055	518.900208	264.448456	74.570305	504.330841	313.835815	-141.166351	107.527512	320.141235	15.206707	85.717125	200.594833	-122.497536	1431.392822	229.782318	200.215698	1407.263794	147.811859	52.879116	1393.602905	128.329956	79.986435	1695.167480	247.410965	-183.437820	1151.527466	331.428284	223.960220	1136.613647	123.819580	-170.042206	914.347168	229.232239	246.109833	877.212891	201.715271	26.485657	1005.048340	-500.657776	134.206192	899.049438	-503.171967	-17.083237
179.765686	-62.594505	910.482178	220.147278	103.555984	900.035583	189.467026	-99.655930	519.061951	264.095398	74.504868	504.291687	306.104492	-140.942276	105.625175	320.077850	15.134503	85.779274	199.383255	-122.261940	1431.439331	228.703033	200.499237	1407.218750	146.750244	53.134144	1393.567505	127.089714	80.521957	1695.107910	246.288651	-183.369919	1151.607544	330.781769	224.189514	1136.716553	123.026497	-169.813202	914.289978	229.050934	246.036026	877.080017	200.945450	26.516037	1005.071716	-500.793976	134.098984	899.054077	-503.428162	-17.193111
178.666824	-62.539192	910.578674	219.334839	103.639099	900.032104	187.361633	-99.755905	519.178284	263.627563	74.397362	504.251587	298.531403	-140.658234	103.916489	319.917664	15.057544	85.812538	198.183243	-122.072212	1431.508667	227.667816	200.659378	1407.124634	145.735367	53.401093	1393.538696	125.913223	81.000755	1695.028198	245.251328	-183.110641	1151.692871	330.042389	224.244598	1136.748169	122.161964	-169.698715	914.278503	228.566788	245.968582	877.009888	200.061050	26.624950	1005.115051	-500.930695	133.974121	899.040771	-503.661285	-17.317646
177.539063	-62.433292	910.653381	218.496262	103.693573	900.042847	185.305298	-99.931763	519.254395	263.138092	74.285599	504.241119	291.133972	-140.307510	102.298065	319.757019	14.947622	85.822517	196.956085	-121.920227	1431.533569	226.728897	200.800964	1407.041626	144.681244	53.559597	1393.452271	124.735878	81.434509	1694.895996	244.144028	-183.012909	1151.761719	329.361298	224.185715	1136.730835	121.357948	-169.580978	914.227539	228.140152	245.886658	876.918701	199.147842	26.726227	1005.155762	-501.043030	133.824661	899.023438	-503.882904	-17.458965
176.815292	-63.115013	910.643372	218.690796	101.406151	899.507568	183.640793	-100.319305	519.416809	262.799286	74.170807	503.896759	283.990570	-139.962341	100.760941	319.694550	14.903076	85.896530	195.728592	-121.820351	1431.562134	225.761505	200.896301	1406.920044	143.624115	53.728008	1393.400146	123.578064	81.872299	1694.823608	243.070969	-182.979538	1151.860718	328.528900	224.011810	1136.642456	120.530121	-169.491592	914.177673	227.412949	245.947510	877.035828	198.809372	25.630693	1004.859375	-501.186920	133.691895	899.025757	-504.152710	-17.563391
175.413025	-62.482765	910.665466	217.214676	103.083382	899.817871	181.694244	-100.531570	519.370605	262.359467	74.112480	504.148315	277.651886	-140.180481	99.559196	319.632202	14.798639	85.934929	194.367828	-121.742935	1431.590576	224.871231	200.946686	1406.820313	142.641129	53.825855	1393.328735	122.482140	82.214966	1694.697754	241.966736	-183.035568	1151.895508	327.877747	223.846542	1136.612183	119.840919	-169.502594	914.013672	227.011948	245.686234	876.817322	197.543930	26.528353	1005.039978	-501.313202	133.512939	899.032227	-504.398651	-17.710001
174.216278	-62.256264	910.627258	216.295502	103.399139	899.848083	179.950134	-100.851532	519.331116	261.934296	73.980850	504.192963	271.156342	-139.981491	98.206512	319.510101	14.741964	86.009872	193.100281	-121.744812	1431.663452	224.007904	200.929352	1406.670776	141.632324	53.907555	1393.243408	121.363083	82.535286	1694.559570	240.807297	-183.108109	1151.984009	327.283325	223.659409	1136.534546	119.071281	-169.507034	913.901733	226.730438	245.413971	876.534241	196.597900	26.724625	1005.039185	-501.454651	133.367416	899.060059	-504.650330	-17.841015
173.037735	-62.210960	910.511047	215.563538	103.282654	899.759277	178.156708	-101.180679	519.219482	261.435486	73.780579	504.180878	264.996338	-139.777313	96.995705	319.326599	14.596986	86.061432	191.690247	-121.802513	1431.640503	223.244644	200.840347	1406.554077	140.666946	53.936447	1393.178711	120.277252	82.814316	1694.379395	239.725067	-183.258423	1152.053833	326.587860	223.360458	1136.402710	118.383018	-169.505173	913.760132	226.382263	245.203537	876.346985	195.736694	26.650799	1004.937683	-501.626953	133.208252	899.077576	-504.927856	-17.999256
171.812622	-62.200367	910.428467	214.785599	103.061058	899.638733	176.515839	-101.505699	519.103333	260.864258	73.622833	504.102417	259.705536	-140.167557	95.966835	319.154480	14.515210	86.090523	190.336990	-121.923134	1431.684082	222.488571	200.652634	1406.365112	139.737045	53.874630	1393.055298	119.215050	83.016441	1694.184326	238.431274	-183.508621	1152.079956	325.982086	222.982544	1136.267090	117.582405	-169.564850	913.679688	225.973175	244.935638	876.139893	194.842590	26.544899	1004.834534	-501.758820	133.070328	899.115479	-505.188446	-18.120501
170.527649	-62.113388	910.260742	213.866074	102.983749	899.484192	174.717499	-101.901878	518.919800	260.204071	73.402733	504.095581	254.652237	-140.419815	95.016075	318.951538	14.415921	86.137047	188.931000	-122.100021	1431.628418	221.903549	200.414169	1406.208984	138.836472	53.830547	1393.014893	118.191605	83.177216	1693.974731	237.205658	-183.876297	1152.150879	325.405701	222.503387	1136.070801	116.844917	-169.645660	913.530884	225.576660	244.655823	875.922058	193.847702	26.516256	1004.673706	-501.857758	133.014496	899.188354	-505.440399	-18.194735
169.160522	-62.091385	910.142883	212.932755	102.944328	899.366089	172.893127	-102.247635	518.819946	259.582458	73.239235	504.089722	250.130981	-140.779526	94.103165	318.772644	14.304714	86.137596	187.541077	-122.316605	1431.614868	221.354584	200.119461	1406.028687	137.954865	53.718990	1392.897217	117.214676	83.262184	1693.735596	236.018494	-184.357849	1152.178589	324.868561	222.006638	1135.926514	116.198723	-169.823441	913.343506	225.191422	244.320007	875.716125	192.827347	26.471182	1004.555725	-501.943787	133.003326	899.294434	-505.687592	-18.235693
168.177765	-62.797943	910.002075	213.067383	100.726181	898.860352	171.471512	-102.588478	518.626465	259.133728	73.123688	503.774994	246.195450	-141.361725	93.408379	318.760010	14.243765	86.210976	186.093582	-122.615295	1431.583862	220.870911	199.719284	1405.861084	137.156708	53.576279	1392.838867	116.247208	83.255341	1693.502930	234.870239	-184.753372	1152.316040	324.363739	221.393707	1135.742676	115.520889	-169.992447	913.176086	224.757614	243.860199	875.462585	192.398224	25.275511	1004.216064	-501.957916	133.088226	899.445313	-505.894775	-18.263088
166.557388	-62.182957	909.866577	211.602142	102.354713	899.248108	169.725922	-102.474724	518.440308	258.466400	73.030029	504.018646	242.677353	-141.926117	92.761185	318.709045	14.170734	86.249290	184.693253	-122.955688	1431.574585	220.525131	199.301865	1405.721680	136.348816	53.327522	1392.760986	115.344765	83.232002	1693.294312	233.655487	-185.191391	1152.442017	323.876068	220.740784	1135.589355	114.727341	-170.190247	913.023376	224.406555	243.442261	875.291199	191.052536	25.986832	1004.363586	-501.935852	133.125259	899.532593	-506.119476	-18.334196
165.166534	-62.121143	909.668823	210.579376	102.352531	899.147095	168.078018	-102.559021	518.116577	257.651215	72.864006	503.979645	239.682922	-142.649689	92.228607	318.539520	14.114764	86.301605	183.229584	-123.390091	1431.517090	220.207550	198.783768	1405.602539	135.609802	53.107235	1392.713379	114.467644	83.075699	1693.085449	232.475479	-185.848679	1152.531860	323.415741	220.001373	1135.446411	114.055138	-170.487854	912.806458	223.936722	242.885498	874.995544	189.957352	25.925192	1004.217285	-502.641571	131.969330	898.970703	-506.675385	-18.905315
163.667679	-62.159847	909.482361	209.734329	102.077278	899.082336	166.604279	-102.527466	517.864563	256.919342	72.751976	503.877716	237.245270	-143.518738	91.705360	318.416412	14.047456	86.379967	181.751602	-123.829002	1431.484253	219.916534	198.198212	1405.494873	134.827576	52.812111	1392.654541	113.631210	82.875511	1692.865234	231.323959	-186.445496	1152.593262	322.964752	219.215469	1135.253418	113.286224	-170.806137	912.603943	223.580032	242.397125	874.822144	188.890808	25.664986	1004.095398	-502.840790	131.779434	898.967346	-506.967407	-19.099957
162.183578	-62.314384	909.286987	209.026184	101.688698	899.005493	165.226471	-102.547722	517.524780	256.303009	72.705788	503.798889	235.220016	-144.261017	91.255547	318.323090	13.992281	86.442902	180.250732	-124.346893	1431.450195	219.739120	197.556213	1405.359741	134.104630	52.466946	1392.572876	112.841728	82.594162	1692.665527	230.069046	-187.138168	1152.559937	322.597504	218.335144	1135.059937	112.434822	-171.161575	912.362488	223.224442	241.853973	874.676208	187.898804	25.289558	1003.962830	-503.042114	131.641190	898.985291	-507.264282	-19.246622
160.717728	-62.374062	909.072083	208.196915	101.345772	898.908630	164.005035	-102.646362	517.243958	255.484665	72.562347	503.721130	233.831360	-145.121536	90.850189	318.175201	13.901315	86.509186	178.771393	-124.886795	1431.382446	219.645233	196.851074	1405.242188	133.407562	52.116653	1392.526001	112.135246	82.245331	1692.464966	228.785065	-187.701355	1152.483398	322.292542	217.358795	1134.827881	111.761276	-171.641953	912.074463	222.871582	241.298019	874.546997	186.865326	24.984182	1003.810059	-503.221649	131.515442	899.008545	-507.525940	-19.421011
159.143661	-62.490654	908.819946	207.311157	100.974663	898.815002	162.916306	-102.901657	516.866699	254.633377	72.322723	503.659576	232.929306	-146.094131	90.475784	318.027557	13.781483	86.532761	177.366669	-125.522430	1431.254883	219.633926	196.085144	1405.131592	132.697250	51.672901	1392.471191	111.502472	81.818359	1692.263428	227.265854	-188.450638	1152.205566	322.051971	216.291229	1134.637451	110.917580	-172.148438	911.780457	222.492371	240.679916	874.408386	185.713425	24.619240	1003.641846	-503.428802	131.391251	899.018616	-507.818970	-19.546396
157.578064	-62.546822	908.552856	206.518005	100.632278	898.714233	162.066437	-103.037422	516.518127	254.006302	72.184402	503.613098	232.346695	-146.740067	90.140091	318.033203	13.697915	86.600105	175.868851	-126.164452	1431.163086	219.690582	195.252914	1405.039795	132.038788	51.251545	1392.453491	110.913345	81.313919	1692.058960	225.947968	-189.132095	1152.204102	321.823303	215.114243	1134.428589	109.963814	-172.593948	911.523682	222.184250	240.044891	874.324219	184.618256	24.290918	1003.462646	-503.622803	131.275681	899.055481	-508.073303	-19.732264
156.000397	-62.745792	908.305237	205.724823	99.942368	898.630920	161.374878	-103.505882	516.092224	253.272964	71.995483	503.524414	231.981400	-147.448532	89.813019	317.970520	13.613335	86.672073	174.362701	-126.908905	1430.970703	219.778931	194.315598	1404.942261	131.343704	50.787083	1392.465088	110.412781	80.715218	1691.880249	224.579010	-190.087112	1152.053467	321.716187	213.901321	1134.226685	109.062950	-173.179916	911.241638	221.901398	239.398636	874.269043	183.487564	23.732658	1003.301697	-503.832214	131.067368	899.073669	-508.300690	-19.886755
154.386673	-62.867496	908.028748	204.855942	99.373871	898.553223	160.893051	-103.924103	515.708252	252.648972	71.794289	503.474030	231.776810	-148.030472	89.385574	317.866455	13.509906	86.721611	172.900620	-127.682663	1430.841064	219.885742	193.372894	1404.890503	130.640320	50.205399	1392.466797	109.957962	80.072723	1691.716309	223.113861	-191.144730	1151.994385	321.581329	212.531036	1134.099487	108.209518	-173.791489	910.904907	221.568710	238.664749	874.246887	182.300034	23.250900	1003.130066	-504.043884	130.881897	899.107056	-508.535461	-20.047329
152.831482	-63.001560	907.690247	204.093323	98.672737	898.511841	160.685852	-104.507401	515.281616	252.106049	71.583138	503.471283	231.737396	-148.409424	89.042580	317.797668	13.458118	86.808678	171.349335	-128.536102	1430.656616	219.951569	192.355682	1404.883423	129.997894	49.606140	1392.453247	109.547684	79.350449	1691.575195	221.613174	-192.200912	1151.863281	321.470886	211.216705	1133.942505	107.272896	-174.481750	910.560791	221.271149	237.905151	874.272766	181.149277	22.652128	1002.948853	-504.251526	130.753296	899.135742	-508.729645	-20.244362
151.133438	-63.196743	907.358765	203.198334	98.105576	898.336548	160.520798	-105.109772	514.746155	251.571045	71.628929	503.526367	231.596466	-148.544388	88.549255	317.814697	13.383305	86.918129	169.795166	-129.432663	1430.500244	220.000198	191.304565	1404.890015	129.300659	48.950245	1392.495361	109.151131	78.605431	1691.472534	219.999084	-193.295914	1151.718872	321.355560	209.726730	1133.827148	106.174278	-175.135757	910.239685	220.739929	237.196548	874.453247	179.854111	22.171837	1002.700134	-504.472290	130.632355	899.166931	-508.939606	-20.402882
149.419724	-63.359219	907.051270	202.245087	97.489418	898.393799	160.625336	-105.753937	514.383911	250.961243	71.330772	503.530243	231.424728	-148.550156	87.953674	317.786835	13.341151	86.990425	168.214035	-130.380859	1430.324951	220.032135	190.202362	1404.893188	128.658951	48.256271	1392.479736	108.808228	77.797890	1691.383057	218.466400	-194.465195	1151.615845	321.264191	208.276566	1133.750366	105.066345	-175.768127	909.943848	220.449554	236.383011	874.542603	178.540588	21.550657	1002.585205	-504.722473	130.470978	899.178528	-509.125824	-20.604504
147.743240	-63.585804	906.716492	201.381119	96.818848	898.311707	160.932205	-106.571541	513.923096	250.449249	71.071571	503.613892	231.310562	-148.500153	87.309082	317.699097	13.287730	87.039055	166.679245	-131.389938	1430.215576	220.074249	189.009415	1404.951904	127.981224	47.512070	1392.526245	108.505859	76.914818	1691.317017	216.840607	-195.587601	1151.438843	321.383759	206.836014	1133.770264	104.055542	-176.575455	909.498108	220.499237	235.441467	874.456665	177.252594	20.949814	1002.383911	-504.929413	130.227386	899.191956	-509.182129	-20.828962
146.012726	-63.737827	906.440857	200.301056	96.322021	898.338135	161.013596	-107.284828	513.352417	249.933289	70.607933	503.673981	231.238785	-148.197250	86.716690	317.604584	13.201760	87.074753	165.101471	-132.410675	1430.125366	220.109848	187.787750	1405.002441	127.336884	46.688763	1392.595337	108.273453	75.960281	1691.264404	215.240005	-196.793686	1151.297485	321.327393	205.294952	1133.720825	103.226639	-177.478851	909.124573	220.344284	234.471558	874.599915	175.892517	20.420336	1002.266785	-505.067566	129.956482	899.220825	-509.095093	-21.140718
144.168427	-64.004356	906.169128	199.270142	95.782082	898.340820	161.243469	-108.011795	512.969727	249.523529	70.387047	503.776031	231.398209	-147.876755	86.201218	317.534912	13.121157	87.108414	163.591690	-133.426605	1430.062134	220.286057	186.412842	1404.897217	126.705551	45.813522	1392.662476	108.054901	74.976295	1691.254517	213.543350	-197.986374	1151.183960	321.415924	203.857452	1133.780273	101.817749	-178.174759	908.871643	220.151306	233.557556	874.745300	174.480728	19.830151	1002.139099	-505.253479	129.835846	899.250610	-509.283752	-21.301363
142.541229	-64.208984	905.882507	198.236359	95.370941	898.409119	161.472565	-108.611450	512.612976	249.065948	70.078979	503.892242	231.650635	-147.642883	85.791550	317.528473	13.053114	87.137459	162.119278	-134.526291	1429.986328	220.231171	185.216476	1405.134766	126.103340	44.996223	1392.689453	107.883545	73.962410	1691.265869	211.919754	-199.206558	1151.082886	321.460571	202.352539	1133.802002	100.638680	-179.040863	908.603577	219.973969	232.593430	874.889771	173.143539	19.297684	1002.038757	-505.274536	129.425659	899.354370	-509.300812	-21.951519
140.842941	-64.579147	905.670654	197.207611	94.856667	898.473816	161.579193	-109.324860	512.248413	248.481689	69.578957	503.937897	231.785355	-147.482468	85.397865	317.447815	12.977234	87.152390	160.668427	-135.627808	1429.915039	220.430954	183.744537	1405.052368	125.461922	44.045967	1392.799438	107.716423	72.876923	1691.302979	210.195953	-200.587357	1151.001343	321.419891	200.538834	1133.793457	99.494125	-179.952072	908.366760	219.937164	231.529282	875.000977	171.772537	18.676954	1001.971863	-505.529938	129.511841	899.401123	-509.658752	-22.075230
139.182632	-64.903496	905.451660	196.107727	94.487144	898.576538	161.736359	-109.921280	512.036987	247.967209	69.114632	503.999878	231.886017	-147.399490	85.062912	317.391479	12.911274	87.161064	159.171494	-136.793152	1429.772095	220.351822	182.450714	1405.273193	124.844063	43.128727	1392.889160	107.537247	71.748596	1691.364136	208.529282	-201.854187	1150.988647	321.394165	198.945404	1133.802979	98.397499	-181.039978	908.057373	219.835709	230.572128	875.125000	170.363678	18.130325	1001.921387	-505.576141	129.341019	899.498169	-509.707001	-22.288525
137.580551	-65.312141	905.261108	195.090988	94.029541	898.605652	161.725403	-110.317062	511.757172	247.489227	68.723953	504.094299	231.811111	-147.193558	84.687759	317.396912	12.865344	87.231682	157.665237	-137.963898	1429.689941	220.362610	181.084137	1405.362549	124.197525	42.187885	1392.955322	107.355667	70.601883	1691.447266	206.744705	-203.168076	1150.922607	321.238739	197.232071	1133.789185	96.927406	-182.000992	907.887634	219.442612	229.611633	875.418884	168.988586	17.574446	1001.846436	-505.452942	128.927658	899.620056	-509.541931	-22.713238
136.028824	-65.836288	905.117188	194.036118	93.399971	898.631042	161.867630	-110.868195	511.654572	246.941818	68.223335	504.149994	231.813538	-147.170670	84.403107	317.383698	12.797080	87.301315	156.204178	-139.160522	1429.606323	220.360779	179.642471	1405.421875	123.526970	41.206127	1393.041504	107.169594	69.417992	1691.556030	204.964447	-204.594452	1150.812256	321.253326	195.616760	1133.881104	95.379913	-182.960098	907.763489	219.573059	228.449814	875.373596	167.616684	16.910378	1001.791748	-505.731903	129.306717	899.635254	-510.276215	-22.166082
134.518127	-66.537094	905.028381	193.046646	92.655899	898.666199	162.734207	-111.667542	512.044617	246.111893	67.454437	504.229706	232.026642	-147.422256	84.148811	317.098145	12.651325	87.350601	154.722351	-140.351196	1429.561768	220.309814	178.220718	1405.534180	122.808571	40.185699	1393.174194	106.950928	68.205811	1691.668579	203.221497	-205.823044	1150.738159	321.116180	193.875275	1133.903687	93.893524	-183.963135	907.545349	219.465469	227.393875	875.454529	166.297775	16.127964	1001.768494	-505.398285	128.769852	899.832336	-509.961395	-22.600063
133.042053	-67.243309	904.962097	191.811401	91.570564	898.624695	162.494308	-111.900909	511.736511	245.333649	66.889702	504.274414	231.894882	-147.211273	83.884438	316.944031	12.534709	87.443398	153.286133	-141.595551	1429.478882	220.288895	176.733307	1405.608154	122.149673	39.169861	1393.302124	106.691086	66.974686	1691.805542	201.439896	-207.041229	1150.656860	320.983337	192.099136	1133.974609	92.218781	-184.948380	907.445862	219.390701	226.320816	875.549561	164.856201	15.251984	1001.716187	-505.077454	126.849327	899.557495	-509.754181	-23.062849
131.643829	-67.979309	904.953430	190.874130	90.729103	898.723877	162.643005	-112.650909	511.785400	245.626816	66.505379	504.436737	231.893631	-147.190598	83.678719	317.325287	12.531189	87.592422	151.991867	-142.752411	1429.468140	220.175903	175.333588	1405.716553	121.469734	38.139690	1393.464844	106.453545	65.670380	1691.964233	199.637390	-208.410324	1150.498779	320.810486	190.354706	1133.958252	90.327240	-185.835648	907.392395	219.042007	225.289551	875.798340	163.618774	14.416481	1001.764526	-503.857849	127.664879	900.548035	-508.876221	-22.917150
130.243744	-68.755592	905.022583	189.836288	89.748833	898.852112	162.815201	-113.618019	511.838837	244.745270	65.642570	504.548889	231.865982	-147.223373	83.490768	317.112244	12.391827	87.648537	150.613525	-143.984955	1429.386475	220.113922	173.902771	1405.819092	120.752029	37.086010	1393.630859	106.189880	64.389130	1692.126221	197.892136	-209.721146	1150.438477	320.671265	188.563858	1134.005615	88.586166	-186.821106	907.324768	219.261154	224.112503	875.700439	162.328796	13.526230	1001.865234	-503.768219	127.763031	900.301514	-508.647766	-23.145607
128.839569	-69.071625	905.104858	188.525024	90.295174	899.338135	162.946564	-114.521309	511.923859	243.585403	64.735222	504.872284	231.825104	-147.209946	83.353951	316.728302	12.234115	87.669266	149.340378	-145.152481	1429.366699	219.993927	172.457077	1405.920532	120.115601	36.046627	1393.774170	105.934006	63.080334	1692.296509	196.197021	-211.076492	1150.391968	320.513641	186.812546	1134.102173	87.196487	-187.995819	907.179077	219.216156	222.981400	875.817566	160.934067	13.384674	1002.157654	-503.151154	126.898788	900.471313	-508.459534	-23.370106
127.631523	-69.953331	905.208069	187.678818	89.409004	899.561523	163.237335	-115.745720	512.057556	242.997803	63.988770	505.005493	231.804688	-147.335022	83.223724	316.584686	12.143167	87.730515	148.015488	-146.382599	1429.299561	219.947586	170.945999	1405.918823	119.417030	34.935547	1393.924561	105.631683	61.746399	1692.479858	194.353088	-212.400436	1150.312988	320.317566	185.033173	1134.172607	85.104431	-188.877625	907.231628	219.139603	221.871658	875.884827	159.785797	12.466091	1002.324585	-503.298004	126.654854	900.684814	-508.442749	-23.809906
126.456726	-70.884018	905.283936	186.938522	88.109612	899.707703	163.537796	-116.924019	512.201294	242.698471	63.221432	505.104858	231.775970	-147.422379	83.095352	316.525330	12.058568	87.800331	146.741699	-147.586487	1429.299194	219.610855	169.606415	1406.195923	118.724815	33.834656	1394.082520	105.316711	60.403084	1692.698608	192.567001	-213.862640	1150.266357	320.018677	183.185928	1134.273438	83.528923	-190.184952	907.153381	219.095444	220.640503	876.030151	158.711395	11.351940	1002.438049	-503.015015	126.040062	900.893616	-508.325592	-24.100527
125.312805	-71.829857	905.342896	186.106812	86.782280	899.851013	163.875153	-118.240295	512.273682	241.954956	62.279472	505.182129	231.775421	-147.645309	82.943153	316.256836	11.932980	87.846329	145.523254	-148.784119	1429.319824	219.276169	168.192719	1406.330688	118.018585	32.703812	1394.190552	104.974640	59.051796	1692.907715	190.815735	-215.293594	1150.199585	319.727722	181.356506	1134.450439	81.686958	-191.065140	907.093872	219.075790	219.430496	876.150146	157.633469	10.199402	1002.541382	-503.054230	125.952782	900.999817	-508.770233	-24.466246
124.215111	-72.743446	905.380676	185.376831	85.619675	900.025024	164.218796	-119.551773	512.274475	240.931580	61.355232	505.229156	231.788681	-147.851517	82.809708	315.804871	11.753058	87.854431	144.274139	-149.996231	1429.300049	218.939178	166.742401	1406.480713	117.265129	31.505751	1394.290771	104.588745	57.684113	1693.096436	188.987122	-216.723038	1150.078491	319.379059	179.564987	1134.602783	79.725952	-192.170151	907.146545	218.806580	218.219116	876.464783	156.655807	9.099945	1002.650146	-502.428162	125.337128	900.816284	-508.887817	-25.575867
123.097000	-73.762268	905.394409	184.655151	84.356796	900.087891	164.506653	-120.671165	512.260376	240.445709	60.475891	505.330780	231.748093	-147.913864	82.630348	315.714264	11.654128	87.946724	143.036896	-151.221863	1429.305786	218.689590	165.179886	1406.505005	116.514526	30.380594	1394.400269	104.187469	56.301304	1693.254517	187.247238	-218.051117	1150.026489	319.079102	177.823090	1134.775024	77.744591	-192.990601	907.215942	218.761261	216.981918	876.670227	155.684616	7.947488	1002.689636	-502.443359	125.234352	901.084473	-508.726074	-26.016861
121.944885	-74.780434	905.395935	183.888107	83.094910	900.158630	164.739685	-121.900536	512.248779	239.689667	59.568226	505.371368	231.801666	-148.005753	82.493210	315.482269	11.544017	87.939301	141.849045	-152.461487	1429.339844	218.061996	163.874451	1406.752930	115.790337	29.168756	1394.408447	103.724533	54.920612	1693.406738	185.472061	-219.449997	1149.979248	318.766785	176.057755	1135.012695	75.802757	-193.984573	907.290161	218.965332	215.562683	876.503540	154.714981	6.767303	1002.727051	-502.419678	124.032112	900.898438	-508.964600	-26.529478
120.885925	-75.807747	905.408020	183.273865	81.938469	900.236938	164.877213	-122.888229	512.211365	238.962585	58.679344	505.391602	231.799789	-147.999252	82.348785	315.335388	11.429890	87.955612	140.677628	-153.690979	1429.343262	217.582504	162.424820	1406.856689	115.056953	27.971710	1394.477783	103.270378	53.587421	1693.529541	183.769852	-220.905014	1149.871216	318.449463	174.361969	1135.152466	74.057167	-194.870972	907.399292	218.912415	214.281799	876.611633	153.863052	5.636636	1002.773499	-502.220428	123.795486	900.955505	-508.826782	-26.848152
119.886948	-76.837540	905.359314	182.671600	80.602257	900.275208	165.054520	-124.014267	512.182739	238.967377	58.002392	505.451172	231.873093	-148.116653	82.241707	315.526550	11.378406	88.055771	139.543396	-154.939331	1429.334473	217.132126	160.926102	1406.955322	114.344727	26.764853	1394.533691	102.782135	52.205475	1693.639404	182.121277	-222.183670	1149.821899	318.126251	172.761032	1135.313599	72.007195	-195.698257	907.429688	218.899551	212.932846	876.715637	153.037354	4.408957	1002.769836	-502.207886	123.510269	901.137268	-509.091919	-27.396082
118.880379	-77.843826	905.275818	182.087204	79.308151	900.332886	165.121674	-125.127678	512.157471	239.389450	57.350212	505.618958	231.921158	-148.201569	82.149399	315.835938	11.339204	88.142998	138.387283	-156.224365	1429.266479	216.633972	159.436417	1407.053955	113.577286	25.532701	1394.545532	102.272896	50.824203	1693.745361	180.444809	-223.563980	1149.704956	317.745239	171.117188	1135.494141	70.052551	-196.682877	907.531555	218.626221	211.722214	877.031433	152.183945	3.192263	1002.759644	-501.922577	122.958771	901.236877	-509.010956	-27.920416
117.875702	-78.837654	905.204529	181.556061	78.266418	900.428589	165.143509	-126.107094	512.104797	239.690414	56.805618	505.772156	231.935745	-148.288879	82.057320	316.219635	11.297863	88.278694	137.287994	-157.513641	1429.191772	216.355194	157.862976	1407.086670	112.865891	24.268900	1394.595215	101.705009	49.453545	1693.826050	178.702301	-225.097229	1149.546143	317.357605	169.521790	1135.626465	68.031830	-197.519669	907.624756	218.578644	210.380569	877.130615	151.376999	2.079778	1002.774719	-501.507263	122.293610	901.316467	-508.745544	-28.501812
116.973610	-79.840027	905.104919	181.065689	77.109024	900.520447	165.195892	-127.092819	512.093445	239.232422	56.059711	505.907440	231.896515	-148.400543	81.962929	316.152771	11.180041	88.390755	136.210236	-158.861938	1429.132813	215.711990	156.483368	1407.229980	112.114868	22.999043	1394.612061	101.127007	48.027454	1693.894043	177.135742	-226.389542	1149.423340	316.960815	168.002701	1135.791504	66.066101	-198.306961	907.726929	218.500626	209.099045	877.235107	150.639282	0.892954	1002.774048	-501.145935	121.698097	901.372375	-508.645782	-29.021038
115.875114	-81.065826	905.121155	180.564804	75.915497	900.606201	165.191574	-128.133850	512.065491	238.210602	55.184891	505.888580	231.971344	-148.632828	81.875900	315.712646	10.971766	88.427765	135.158340	-160.189285	1429.080200	215.373062	154.867371	1407.201294	111.399025	21.714252	1394.614746	100.498116	46.632263	1693.929565	175.462112	-227.894684	1149.235352	316.657043	166.496994	1135.891479	64.004143	-199.115326	907.794250	218.506882	207.766785	877.277344	149.863541	-0.377444	1002.825989	-500.703918	121.074577	901.438843	-508.469696	-29.713482
115.200378	-81.889626	904.859985	180.261322	74.685005	900.657166	165.111984	-129.027847	511.917603	238.126404	54.594093	505.962555	231.976486	-148.752762	81.775108	315.869720	10.923678	88.572624	134.135422	-161.560104	1428.980591	214.803726	153.453934	1407.344482	110.693176	20.415348	1394.588501	99.822281	45.262272	1693.944702	173.832687	-229.215073	1148.970825	316.308594	165.000366	1135.963379	61.935867	-200.071945	907.844482	218.737747	206.354050	877.036316	149.266464	-1.557031	1002.725891	-500.322968	120.426247	901.467102	-508.246033	-30.418169
114.446228	-82.829094	904.695862	179.952621	73.568275	900.746521	164.955521	-129.947479	511.800751	237.714966	53.918533	506.047089	231.940247	-148.844925	81.634506	315.791260	10.793569	88.657326	133.130127	-162.965027	1428.906860	214.501846	151.805069	1407.228638	109.991135	19.081413	1394.562988	99.139038	43.900425	1693.961304	172.299011	-230.506836	1148.832397	315.952057	163.528641	1136.003662	59.927193	-200.785721	907.921265	218.700851	205.046402	876.987732	148.643021	-2.710588	1002.692322	-499.832550	119.696884	901.483887	-508.029114	-31.053856
113.433090	-83.971977	904.727417	179.449326	72.413254	900.835144	164.820313	-130.781921	511.736481	236.662262	52.976021	506.090576	231.951736	-148.901169	81.544495	315.315247	10.594241	88.674248	132.148849	-164.386108	1428.853394	213.937714	150.312408	1407.385376	109.336113	17.754936	1394.554688	98.424873	42.514362	1693.977539	170.734528	-231.872147	1148.610840	315.526642	162.002975	1136.014893	57.889927	-201.477371	907.987305	218.527267	203.777176	876.963928	147.907562	-3.910184	1002.753052	-499.283203	119.004318	901.455505	-507.747192	-31.801828
112.815895	-84.913567	904.588013	179.265015	71.316216	901.001831	164.672897	-131.642914	511.701355	236.332321	52.293865	506.217377	231.935837	-149.039825	81.470032	315.228333	10.492095	88.728371	131.109604	-165.800446	1428.749756	213.506683	148.764786	1407.395508	108.637444	16.390486	1394.506714	97.692062	41.142082	1693.982422	169.180527	-233.169128	1148.385742	315.128540	160.428894	1136.058716	56.025421	-202.286377	908.031494	218.422577	202.462875	876.974915	147.390549	-5.077997	1002.770996	-498.731140	118.189537	901.432678	-507.416260	-32.546597
112.219887	-85.709869	904.477051	178.903931	70.268150	901.196411	164.408203	-132.388763	511.633392	235.925980	51.645576	506.291931	231.898773	-149.106277	81.443703	315.163696	10.353368	88.835732	130.105133	-167.205521	1428.658447	213.081558	147.196777	1407.394897	107.942169	15.001427	1394.516357	96.947128	39.768673	1693.987061	167.736038	-234.382614	1148.186768	314.795502	158.922882	1136.101318	54.052570	-202.925095	908.099976	218.271881	201.159927	876.942444	146.813568	-6.153104	1002.816589	-498.122589	117.475838	901.437012	-507.053253	-33.294659
111.633110	-86.879494	904.434509	178.820480	68.893860	901.246094	164.156250	-133.202377	511.619049	235.587097	50.917801	506.378632	231.954605	-149.278931	81.472534	315.046814	10.239146	88.889740	129.133011	-168.647873	1428.594116	212.714355	145.584061	1407.412354	107.310921	13.628443	1394.495972	96.211288	38.417065	1694.011230	166.187851	-235.848679	1147.987183	314.371368	157.303650	1136.099365	52.061745	-203.534729	908.257019	217.783813	199.921097	877.144348	146.360413	-7.435312	1002.821777	-497.463135	116.563828	901.415771	-506.598450	-34.170319
111.110023	-87.931931	904.360107	178.626434	67.628807	901.376892	163.866516	-133.932251	511.603760	235.151398	50.128574	506.387665	231.939789	-149.379959	81.446678	314.867706	10.094932	88.928947	128.079636	-170.060760	1428.466797	212.434372	143.885468	1407.332764	106.613586	12.286993	1394.467163	95.472015	37.041992	1694.028442	164.724365	-237.160843	1147.819824	313.945679	155.663818	1136.097656	50.178646	-204.177307	908.333252	217.626053	198.618317	877.137207	145.887802	-8.676664	1002.852417	-496.756378	115.753716	901.472717	-506.137177	-34.935406
110.564659	-88.980843	904.302490	178.438736	66.414421	901.494019	163.606216	-134.625473	511.571899	235.190002	49.581322	506.479004	231.933395	-149.470322	81.456642	314.996155	10.046667	89.049187	127.034874	-171.446198	1428.378540	211.899307	142.501312	1407.444214	105.936325	10.930337	1394.451904	94.719292	35.667156	1694.047852	163.350677	-238.291107	1147.618042	313.638153	154.052963	1136.228027	48.315990	-204.869522	908.408447	217.736496	197.184021	877.050476	145.438370	-9.885303	1002.884094	-496.019196	114.952827	901.481934	-505.665802	-35.819534
110.054520	-90.130150	904.236328	178.238693	65.120483	901.556152	163.355728	-135.335449	511.591400	234.742218	48.922646	506.449097	231.971008	-149.596420	81.448189	314.882446	9.936186	89.163589	126.077454	-172.882477	1428.318848	211.540512	140.944153	1407.500610	105.297470	9.537298	1394.379272	93.998795	34.303085	1694.066895	161.908951	-239.699234	1147.419800	313.236237	152.371384	1136.290039	46.553963	-205.301544	908.533264	217.562042	195.874039	877.119751	145.017624	-11.161253	1002.883423	-495.240173	114.106133	901.509705	-505.118286	-36.611275
109.554115	-91.186989	904.154480	178.067490	64.011703	901.684265	162.984421	-135.821182	511.396759	233.764862	48.043850	506.492035	231.926514	-149.636459	81.402863	314.539001	9.765591	89.220619	125.075653	-174.284470	1428.229370	211.299942	139.215561	1407.474487	104.646225	8.175570	1394.375366	93.256493	32.920853	1694.109131	160.508087	-240.996811	1147.313477	312.920074	150.679276	1136.308472	44.758610	-205.843414	908.650879	217.314087	194.542633	877.205505	144.644196	-12.364079	1002.908386	-494.476746	113.320839	901.559326	-504.571472	-37.451504
109.071548	-92.347809	904.084900	177.873871	62.770325	901.750244	162.727341	-136.678741	511.305725	233.298996	47.232685	506.548798	231.960297	-149.831802	81.395462	314.440918	9.626650	89.333466	124.120491	-175.698257	1428.241943	210.947189	137.674332	1407.576416	103.945274	6.865705	1394.378540	92.564598	31.508993	1694.136475	159.136948	-242.230652	1147.131348	312.537659	148.917267	1136.469116	43.118710	-206.620789	908.757263	217.122833	193.160721	877.331970	144.267212	-13.636227	1002.907776	-493.593964	112.402626	901.574463	-503.898560	-38.311169
108.673264	-93.427002	903.983948	177.740448	61.490974	901.867249	162.445908	-137.377991	511.238495	232.925400	46.545105	506.588654	231.985092	-149.965012	81.379799	314.345673	9.493354	89.510902	123.180763	-177.083557	1428.173462	210.557007	136.100449	1407.656372	103.267220	5.474126	1394.418213	91.833939	30.118320	1694.198730	157.808105	-243.418213	1146.997559	312.056335	147.128250	1136.586670	41.480850	-207.141434	908.853516	216.552063	191.905396	877.693542	143.946503	-14.931550	1002.917542	-492.785278	111.672096	901.589172	-503.231354	-39.137943
108.247299	-94.562927	903.865662	177.683563	60.311821	901.950745	162.034683	-138.007980	511.042358	232.453461	45.845325	506.613953	231.890793	-149.940567	81.338799	314.193298	9.323908	89.650894	122.216400	-178.490128	1428.167847	210.071716	134.588196	1407.820923	102.633377	4.083397	1394.398804	91.138054	28.737776	1694.253784	156.484406	-244.613403	1146.902222	311.690460	145.306946	1136.711914	39.811062	-207.909409	908.972534	216.327484	190.481232	877.931885	143.645660	-16.194193	1002.901550	-491.850159	110.799973	901.595215	-502.460419	-39.968952
107.775391	-95.709099	903.819946	177.499710	59.004185	902.076538	161.708710	-139.050491	510.930756	231.908783	45.096947	506.671692	231.910995	-150.110687	81.359535	314.042419	9.162196	89.806366	121.306702	-179.876083	1428.136230	209.831879	132.897827	1407.865723	102.041039	2.701545	1394.335327	90.485695	27.320965	1694.334839	155.207413	-245.961472	1146.776733	311.377411	143.552536	1136.834229	38.380299	-208.340958	909.083008	216.090057	189.074539	878.089539	143.287704	-17.518671	1002.942627	-490.861969	110.005096	901.630615	-501.651093	-40.809906
107.320847	-96.867371	903.777771	177.456665	57.842148	902.204102	161.475342	-140.062057	510.879852	231.542801	44.416164	506.827576	231.971420	-150.301773	81.363647	313.902954	9.050858	89.942261	120.391113	-181.300827	1428.028687	209.374359	131.386734	1407.987061	101.425102	1.312067	1394.348755	89.846680	25.878473	1694.408447	153.944962	-247.212036	1146.680420	311.120148	141.698425	1137.026855	36.878593	-208.884964	909.192749	215.993088	187.574722	878.093933	142.991730	-18.768820	1002.986328	-489.825562	109.184570	901.647034	-500.790375	-41.607101
106.914177	-97.964958	903.711853	177.345108	56.505527	902.379944	161.311111	-140.905792	510.836853	231.026978	43.797363	506.888062	231.999817	-150.457855	81.351372	313.723602	8.949126	90.105789	119.578789	-182.705872	1428.016846	209.137024	129.802460	1408.044556	100.851692	-0.009615	1394.356567	89.220337	24.461004	1694.496826	152.673782	-248.646484	1146.553833	310.766235	139.944672	1137.170776	35.611160	-209.559967	909.233948	215.461838	186.222778	878.563660	142.693130	-20.124445	1003.042480	-488.661987	108.361778	901.641846	-499.817993	-42.452374
106.539307	-99.083466	903.675476	177.363815	55.412258	902.524475	161.152222	-141.730820	510.769348	230.685684	43.175110	507.056274	231.970108	-150.535400	81.308479	313.693634	8.863254	90.345741	118.695847	-184.127426	1427.987793	208.803268	128.233353	1408.192505	100.301125	-1.382431	1394.357788	88.618515	23.026545	1694.616455	151.501556	-249.725662	1146.453003	310.547150	138.130219	1137.329834	34.100098	-210.285172	909.356995	215.442032	184.732056	878.560669	142.458572	-21.323021	1003.097351	-487.594940	107.466393	901.619934	-498.884186	-43.270100
106.148239	-100.140350	903.615417	177.255722	54.106239	902.700256	160.978836	-142.449768	510.694641	230.197876	42.670948	507.170319	231.942825	-150.650192	81.291878	313.620239	8.811306	90.591370	117.846344	-185.455215	1427.959595	208.405777	126.752769	1408.326294	99.708290	-2.737390	1394.423584	88.033447	21.580292	1694.741211	150.300720	-251.058670	1146.337036	310.290070	136.352386	1137.534668	32.773491	-210.792297	909.499146	215.215744	183.305496	878.821838	142.174683	-22.641697	1003.156006	-486.470642	106.753700	901.560303	-497.911865	-44.151955
105.761070	-101.134407	903.573914	177.203522	53.025040	902.904053	160.824860	-143.270981	510.590485	229.715225	42.098236	507.300995	231.937775	-150.782898	81.234283	313.539154	8.742675	90.821236	116.983925	-186.860672	1427.906860	208.066605	125.229141	1408.465210	99.177933	-4.106277	1394.456543	87.463615	20.141365	1694.842896	149.247437	-252.130325	1146.234985	309.916809	134.552368	1137.639526	31.492945	-211.365799	909.520386	214.667496	181.973831	879.259705	141.910461	-23.818579	1003.237793	-485.268768	105.876091	901.533386	-496.833679	-45.000462
105.601120	-101.987068	903.426697	177.254517	51.857738	903.083496	160.601334	-144.099869	510.392517	229.298462	41.583199	507.423645	231.914337	-150.854279	81.167793	313.520905	8.673938	91.131584	116.232658	-188.305115	1427.922852	207.817047	123.524551	1408.562622	98.691544	-5.507342	1394.483765	86.911171	18.718126	1694.964233	148.145691	-253.437759	1146.099365	309.726624	132.877380	1137.863159	30.303680	-211.886795	909.603516	214.812439	180.685715	879.319580	141.743408	-24.988596	1003.254578	-484.031494	105.043877	901.504211	-495.713806	-45.893135
105.316360	-103.057869	903.377441	177.281616	50.606140	903.244629	160.374893	-144.980453	510.309174	228.836319	41.127831	507.641754	231.948837	-150.990234	81.151176	313.420319	8.615763	91.403229	115.470291	-189.685089	1427.917603	207.529480	121.999763	1408.743286	98.186195	-6.868811	1394.518799	86.395172	17.281239	1695.078735	147.063736	-254.743637	1146.083374	309.478363	131.121841	1138.095459	29.339460	-212.602005	909.629456	214.232727	179.120941	879.838074	141.564743	-26.263926	1003.310669	-482.794861	104.202667	901.468933	-494.561584	-46.755241
105.000710	-104.069054	903.394165	177.233780	49.547409	903.483704	160.378799	-145.437500	510.256256	228.522751	40.672283	507.801666	231.900925	-151.057068	81.107811	313.413147	8.547606	91.673950	114.685638	-191.046158	1427.938232	207.262741	120.478371	1408.931519	97.701775	-8.172596	1394.615356	85.883560	15.845821	1695.199951	146.107269	-255.846344	1145.968750	309.201935	129.410233	1138.267822	28.197866	-213.062790	909.687805	214.005478	177.742783	880.084290	141.331009	-27.419632	1003.438599	-481.455383	103.284943	901.436035	-493.266541	-47.695572
104.770432	-105.086906	903.398804	177.290848	48.289101	903.707764	160.263062	-146.179443	510.246033	228.288223	40.211849	507.975098	231.885239	-151.190659	81.099464	313.506592	8.489020	91.980240	113.912544	-192.535065	1427.838013	207.124191	118.821968	1409.109741	97.310524	-9.621995	1394.704956	85.410316	14.410838	1695.325195	145.129959	-257.169678	1145.962280	309.064728	127.717384	1138.518921	27.384987	-213.571381	909.686462	214.065308	176.274429	880.265930	141.173935	-28.668098	1003.552795	-480.174713	102.078125	901.229675	-491.980774	-48.846283
104.510231	-106.117264	903.424194	177.285034	47.141178	903.940308	160.059250	-147.106277	510.200592	228.450928	39.922688	508.239685	231.915695	-151.342041	81.129303	313.745148	8.478392	92.359497	113.211693	-193.917923	1427.849976	206.935913	117.215965	1409.304565	96.919937	-10.968951	1394.773682	84.953949	12.974607	1695.437866	144.137085	-258.411652	1145.803345	308.871124	125.929436	1138.750488	26.352211	-214.263519	909.740173	213.778473	174.891357	880.612000	140.983246	-29.865458	1003.681519	-478.703461	101.343948	901.270203	-490.467285	-49.750423
104.245270	-107.106049	903.412048	177.308594	46.099274	904.157166	160.001556	-148.055283	510.161774	228.342926	39.469795	508.470581	231.894272	-151.472824	81.094696	313.804169	8.404073	92.669579	112.507095	-195.327316	1427.834595	206.804001	115.642265	1409.490356	96.508827	-12.327229	1394.835205	84.523392	11.520674	1695.559570	143.274078	-259.471802	1145.775879	308.683044	124.241859	1138.951904	25.519566	-214.941254	909.743408	213.307953	173.658783	881.175232	140.785995	-30.994078	1003.783386	-477.262024	100.388824	901.245789	-488.946045	-50.769112
104.142792	-108.163620	903.407654	177.308365	44.811630	904.352783	160.078308	-148.864502	510.147064	228.018204	38.985008	508.661224	231.965515	-151.657394	81.091644	313.741028	8.313779	92.948303	111.814217	-196.691788	1427.780640	206.648468	114.108170	1409.668701	96.125908	-13.708404	1394.911011	84.093758	10.102484	1695.660156	142.379044	-260.808777	1145.662109	308.596100	122.545052	1139.156738	24.746286	-215.725967	909.741211	213.014359	172.308945	881.575073	140.679077	-32.271564	1003.878418	-475.692596	99.255058	901.086975	-487.344330	-51.831703
103.881493	-109.170135	903.384460	177.346741	43.855175	904.579224	160.051193	-149.775009	510.163330	227.695511	38.545502	508.870178	232.040634	-151.815430	81.094345	313.714508	8.263147	93.216240	111.170883	-198.099060	1427.768311	206.521179	112.547485	1409.851440	95.797699	-15.050917	1394.992188	83.670547	8.679991	1695.749023	141.566910	-262.094360	1145.553223	308.421173	120.790085	1139.348145	24.142078	-216.031342	909.713379	212.683624	171.047638	881.866272	140.526901	-33.396362	1003.979065	-474.156708	98.353127	901.086365	-485.621460	-52.810081
103.689613	-110.203362	903.345032	177.313065	42.739643	904.739929	160.168472	-150.496582	510.213348	227.457993	38.156799	508.995697	232.084442	-151.908646	81.032104	313.743713	8.199436	93.420227	110.604942	-199.547134	1427.736084	206.435974	110.983788	1410.015381	95.473038	-16.427763	1395.055664	83.271103	7.233982	1695.835815	140.866501	-263.113525	1145.494507	308.314392	119.050247	1139.526123	23.487139	-216.645386	909.685974	212.444794	169.826096	882.195862	140.372879	-34.582031	1004.038757	-472.574524	97.430634	901.092834	-483.824615	-53.818237
103.529976	-111.334885	903.330688	177.322983	41.504005	904.834534	160.445206	-151.361938	510.326263	227.166367	37.625530	509.101807	232.201675	-152.089661	81.004044	313.783234	8.138507	93.630173	110.004196	-200.918274	1427.718506	206.373123	109.433449	1410.172974	95.175888	-17.743551	1395.103394	82.906197	5.802999	1695.920776	140.144424	-264.302490	1145.382690	308.217529	117.359161	1139.666382	23.036766	-217.210205	909.610474	212.207382	168.703705	882.495483	140.279343	-35.828308	1004.078369	-470.784424	96.382668	901.034180	-481.940674	-54.730957
103.425125	-112.420723	903.295837	177.346329	40.374699	904.977295	160.681610	-150.865692	510.066010	226.817154	37.131073	509.179871	231.994812	-151.831970	80.847733	313.724091	8.055894	93.845634	109.457596	-202.286118	1427.703125	206.231339	107.973763	1410.340820	94.862579	-19.093088	1395.145508	82.585930	4.347313	1696.012207	139.425491	-265.594879	1145.300049	308.114868	115.671844	1139.827759	22.462250	-217.949417	909.536316	211.990875	167.425903	882.714661	140.214035	-37.040352	1004.131287	-469.333221	95.759560	901.172302	-480.112579	-55.771561
103.137390	-113.567276	903.278320	177.327515	39.202606	905.097290	160.680969	-151.463959	510.043488	226.414169	36.656158	509.251465	232.011383	-151.909897	80.825432	313.847382	8.012774	94.194313	108.921280	-203.644104	1427.600220	206.224716	106.411507	1410.441040	94.565125	-20.379854	1395.177856	82.261696	2.886580	1696.082886	138.837723	-266.679840	1145.235474	308.073822	114.070732	1140.017212	22.004604	-218.470886	909.459473	211.799072	166.114471	882.984558	140.023987	-38.271702	1004.181641	-467.426208	94.687370	901.245178	-478.131409	-56.875454
103.367088	-114.704826	903.147400	177.505264	38.069916	905.155151	160.743225	-152.187744	509.971527	225.969498	36.113682	509.250122	232.046967	-152.049789	80.762001	313.676147	7.885527	94.303101	108.282791	-204.927017	1427.504395	206.135941	105.000702	1410.553955	94.334869	-21.741837	1395.035156	82.001595	1.403901	1696.154785	138.230743	-267.901093	1145.059692	308.097229	112.436043	1140.185303	21.644930	-219.124893	909.311462	211.966873	164.740967	883.037415	140.158157	-39.496639	1004.143921	-465.761200	93.817688	901.410339	-476.228760	-58.090965
103.509071	-115.753334	903.029907	177.671310	36.926140	905.194946	160.659622	-152.802841	509.842438	225.465515	35.529514	509.293182	232.053406	-152.136429	80.731384	313.651642	7.788209	94.455109	107.842072	-206.319901	1427.437988	206.125778	103.427223	1410.638672	94.046875	-22.997267	1395.123413	81.786034	-0.109624	1696.236572	137.682236	-268.981384	1144.919678	308.000671	110.857460	1140.305786	21.146132	-220.148148	909.321350	211.673050	163.586258	883.431641	140.235229	-40.659081	1004.104065	-464.128998	93.006065	901.587891	-474.332336	-59.484451
103.609322	-116.844330	902.885559	177.766586	35.787552	905.184387	160.886002	-153.928192	509.977264	224.935577	34.925652	509.264709	232.254883	-152.462921	80.735588	313.674835	7.714445	94.633240	107.376724	-207.678329	1427.299683	206.071487	101.980034	1410.696289	93.768768	-24.276232	1395.111084	81.561638	-1.570224	1696.288696	137.232727	-269.927094	1144.750244	307.997101	109.306931	1140.368286	20.796848	-221.177261	909.158325	211.655396	162.289505	883.541199	140.291702	-41.841858	1004.025574	-462.460388	92.089363	901.781677	-472.360565	-60.506344
103.722054	-118.335541	903.047363	177.836395	34.603516	905.209839	160.741837	-154.376877	509.727142	224.177322	34.319866	509.177521	232.208832	-152.464127	80.697182	313.521881	7.625767	94.777306	106.856682	-208.954834	1427.104492	206.002808	100.572952	1410.709839	93.540215	-25.504080	1395.010620	81.375992	-3.099375	1696.330078	136.835190	-271.342316	1144.554810	308.052246	107.818504	1140.505005	20.904064	-221.088196	908.977966	211.914581	160.911285	883.425659	140.488510	-43.138988	1004.120056	-460.631531	91.247765	902.044006	-470.194061	-60.490604
103.819748	-119.069061	902.910034	177.971939	33.596016	905.232117	160.646439	-154.985306	509.566650	223.355835	33.803375	509.100189	232.197647	-152.517654	80.639709	313.377502	7.529644	94.871529	106.467590	-210.251389	1426.993042	205.952209	99.143005	1410.711792	93.324265	-26.804153	1394.923340	81.183281	-4.615985	1696.359497	136.520905	-272.348267	1144.365845	308.046204	106.316017	1140.530518	20.738844	-221.867371	908.736816	211.660522	159.757019	883.739258	140.561737	-44.095119	1004.061279	-458.932037	90.338127	902.382935	-468.452393	-61.009724
103.883614	-120.047188	902.759521	178.094498	32.464054	905.178833	160.606567	-155.571564	509.453033	222.600082	33.340179	508.985352	232.202179	-152.556580	80.572525	313.262238	7.443903	95.032700	106.047112	-211.566345	1426.851929	205.877029	97.769127	1410.735474	93.115929	-28.019726	1394.818970	81.001511	-6.142625	1696.379639	136.151917	-273.461517	1144.105713	308.058563	104.899529	1140.617188	20.587542	-222.619003	908.485535	211.684433	158.555756	883.804749	140.610001	-45.193268	1003.958679	-457.465851	89.418510	902.575317	-466.702850	-61.678226
103.913315	-121.194733	902.649109	178.209427	31.340727	905.135742	160.666824	-156.280487	509.363983	221.673279	32.814655	508.913086	232.223969	-152.693665	80.570427	313.137360	7.367717	95.168221	105.628456	-212.795639	1426.672241	205.799744	96.465210	1410.733154	92.905609	-29.200747	1394.767456	80.814087	-7.648767	1696.406860	135.874359	-274.431824	1143.931641	308.168152	103.462440	1140.725708	20.423237	-223.414841	908.204041	211.906754	157.256271	883.653259	140.657974	-46.360535	1003.881348	-456.050812	88.544212	902.779297	-465.129242	-62.616222
103.940422	-122.245697	902.530579	178.370575	30.338614	905.115723	160.677277	-157.030197	509.265411	220.750000	32.224468	508.879883	232.215652	-152.741348	80.521912	312.939758	7.285011	95.321251	105.253914	-214.054291	1426.526245	205.745972	95.147209	1410.726074	92.741241	-30.432730	1394.656982	80.628304	-9.180476	1696.417236	135.551559	-275.641907	1143.675293	308.250183	102.036034	1140.763550	20.388998	-224.203873	907.942078	211.875977	156.045181	883.714722	140.733688	-47.441830	1003.811218	-454.612213	87.658875	902.936401	-463.672668	-63.535393
104.080208	-123.159348	902.391418	178.550369	29.230755	905.080444	160.678024	-157.711868	509.152802	219.869278	31.785446	508.758789	232.253052	-152.854675	80.493446	312.767914	7.209602	95.465096	104.985901	-215.390808	1426.323242	205.780243	93.782883	1410.725342	92.633095	-31.674582	1394.579590	80.464737	-10.708774	1696.425781	135.409058	-276.548798	1143.457031	308.238220	100.646576	1140.766968	20.426092	-225.087418	907.601807	211.627869	155.016220	883.979431	140.848221	-48.500393	1003.723022	-453.242584	86.600288	902.931152	-462.384033	-64.613335
104.083305	-124.291862	902.254639	178.500198	27.887466	904.921570	160.679626	-158.417526	509.056366	218.595947	31.273026	508.651337	232.233292	-152.882645	80.436768	312.442780	7.101690	95.592270	104.695915	-216.619873	1426.116821	205.786026	92.524040	1410.718140	92.529396	-32.839546	1394.496094	80.297134	-12.186391	1696.420044	135.113327	-277.778290	1143.186401	308.315552	99.299248	1140.820801	20.440403	-225.930481	907.305908	211.644592	153.923660	884.073364	140.797714	-49.712875	1003.575439	-451.914795	85.699905	902.857910	-461.185791	-65.689003
104.087944	-125.346825	902.176453	178.748291	26.852116	904.891052	160.700516	-159.107025	508.978027	217.699188	30.825159	508.507721	232.267242	-153.007935	80.401558	312.278076	7.034874	95.739548	104.514381	-217.903503	1425.933228	205.879776	91.174347	1410.734741	92.487694	-34.101330	1394.417969	80.132736	-13.681123	1696.386353	135.004166	-278.757629	1142.953613	308.477966	98.003471	1140.878906	20.518261	-226.870453	906.962708	211.982910	152.852921	883.926758	140.903152	-50.778107	1003.520691	-450.661407	84.711380	902.714355	-460.136230	-66.651657
104.192619	-126.398567	902.094055	178.963287	25.911377	904.912415	160.799469	-159.869385	508.985809	216.750290	30.430140	508.413208	232.314850	-153.122864	80.358192	312.078674	6.968720	95.902382	104.312248	-219.182159	1425.682495	205.972610	89.854843	1410.785034	92.430870	-35.266415	1394.336548	79.978050	-15.145976	1696.348389	134.911743	-279.744415	1142.689941	308.518799	96.691559	1140.948608	20.649721	-227.807907	906.634460	211.825348	151.932510	884.251221	141.043411	-51.831326	1003.489197	-449.352020	83.613220	902.515625	-458.958771	-67.814987
104.520073	-126.897331	901.917053	179.278809	25.045397	905.027405	160.789749	-160.493088	508.798706	215.602188	30.003050	508.379395	232.311050	-153.147842	80.324448	311.848114	6.902707	96.028160	104.127663	-220.349380	1425.498291	206.035339	88.608910	1410.846069	92.504128	-36.574036	1394.127197	79.843079	-16.606503	1696.326782	134.795837	-280.812561	1142.435059	308.643829	95.474678	1141.092407	20.778538	-228.707962	906.341431	212.127563	150.920380	884.115479	141.295792	-52.675663	1003.455078	-448.502014	82.585220	902.199951	-458.181763	-69.185379
104.620399	-127.557198	901.652832	179.402496	23.891308	904.913391	160.746719	-161.055328	508.676880	214.702637	29.718700	508.292877	232.353378	-153.175446	80.265129	311.752808	6.809645	96.197495	104.056938	-221.606720	1425.316528	206.172882	87.285446	1410.962402	92.410271	-37.648468	1394.244873	79.698982	-18.027103	1696.299072	134.761871	-281.896057	1142.206543	308.751801	94.256844	1141.233398	21.003855	-229.658920	906.020264	212.298065	150.010422	884.207031	141.292801	-53.630596	1003.264404	-447.423798	81.446083	902.016541	-457.289276	-70.273819
104.480827	-128.820740	901.646484	179.561996	22.959831	904.967529	160.682144	-161.559891	508.579651	213.724640	29.356077	508.257172	232.346588	-153.212662	80.266006	311.598083	6.778075	96.325409	103.967880	-222.885513	1425.123657	206.294174	85.972198	1411.087402	92.427132	-38.883099	1394.183838	79.525108	-19.423626	1696.242432	134.808609	-282.755096	1142.010132	308.728058	93.033592	1141.317017	21.224968	-230.610687	905.677795	212.223907	149.240753	884.598022	141.345474	-54.783707	1003.287537	-446.386505	80.168533	901.800171	-456.353821	-71.394669
104.576653	-129.835403	901.568420	179.783920	21.937531	904.934448	160.553711	-162.131577	508.467834	212.862640	29.027727	508.142853	232.320862	-153.268127	80.230049	311.492584	6.758349	96.487015	103.888374	-224.040314	1424.935791	206.349869	84.697876	1411.203003	92.424980	-40.063602	1394.147095	79.409096	-20.826672	1696.175293	134.862625	-283.723450	1141.794678	308.725189	91.870796	1141.408813	21.525747	-231.582184	905.319580	212.310196	148.576309	884.771545	141.515350	-55.836823	1003.231445	-445.483368	79.022842	901.674744	-455.564606	-72.515472
104.719177	-130.676147	901.441345	180.040771	20.952496	904.892151	160.474838	-162.765656	508.335175	211.885071	28.825094	508.035553	232.357895	-153.403824	80.245094	311.426788	6.764242	96.608047	103.775215	-225.273087	1424.640991	206.457550	83.459610	1411.270508	92.396599	-41.207199	1394.036133	79.281265	-22.201199	1696.103882	134.891083	-284.833740	1141.526123	308.898865	90.710503	1141.581909	21.810799	-232.531906	904.970032	212.827957	147.617065	884.620911	141.699249	-56.799015	1003.145630	-444.579559	77.957954	901.641907	-454.637878	-73.494370
104.961288	-131.486633	901.260071	180.312775	19.990044	904.786255	160.413620	-163.452637	508.222229	209.277618	28.192144	507.742004	232.408798	-153.558426	80.232101	310.434143	6.617114	96.509033	103.749382	-226.426117	1424.429199	206.526169	82.242706	1411.304932	92.428970	-42.348465	1393.921021	79.187859	-23.574957	1696.012329	135.053268	-285.740784	1141.210205	308.985565	89.755424	1141.714478	22.140331	-233.510620	904.603333	212.885864	146.979706	884.921143	141.932800	-57.725311	1003.001160	-443.678040	76.946152	901.731750	-453.700226	-74.461449
105.361229	-131.994080	901.065552	180.630676	19.083586	904.684082	160.292053	-164.042526	508.041473	209.960464	28.364223	507.737305	232.410736	-153.692993	80.202034	311.086945	6.809638	96.841324	103.688515	-227.623718	1424.140991	206.665482	80.998703	1411.304932	92.469749	-43.445511	1393.789551	79.127686	-24.959829	1695.918091	135.206635	-286.871368	1140.953369	309.171661	88.702873	1141.796997	22.560736	-234.555664	904.198303	213.443512	146.165848	884.745239	142.254181	-58.480270	1002.851563	-442.872864	76.078201	901.919067	-452.767456	-75.380714
105.291962	-133.536606	901.204529	180.851105	18.172779	904.646545	160.227524	-164.676804	508.069855	208.944626	28.128819	507.602997	232.467285	-153.803024	80.179611	310.976868	6.849180	97.018463	103.606339	-228.747467	1423.829712	206.746735	79.852509	1411.334106	92.485985	-44.513283	1393.663696	79.044739	-26.276493	1695.851563	135.393112	-287.876648	1140.654297	309.260742	87.643509	1141.804443	22.987837	-235.582001	903.802856	213.586914	145.574615	884.766968	142.445465	-59.638424	1002.904419	-442.162994	75.308617	902.145386	-451.870270	-76.201866
105.563110	-133.783646	900.914124	181.285477	17.255571	904.572571	160.007782	-165.119980	507.863434	207.132523	27.742968	507.487976	232.428406	-153.862228	80.165024	310.463623	6.765152	97.145042	103.567245	-229.845795	1423.574341	206.871445	78.702599	1411.352417	92.507286	-45.596230	1393.508301	79.031662	-27.610817	1695.801270	135.737686	-288.656067	1140.399658	309.370453	86.693451	1141.827881	23.476862	-236.579025	903.402405	213.837097	144.848404	885.001587	142.672958	-60.308983	1002.719604	-441.546783	74.460037	902.343323	-450.976929	-77.168221
105.684441	-134.794388	900.833496	181.800308	16.699108	904.704712	159.907700	-165.685318	507.812897	205.956406	27.459902	507.501770	232.490204	-153.960022	80.176155	310.130981	6.732843	97.369385	103.565277	-230.952209	1423.344727	206.957001	77.607033	1411.395630	92.529671	-46.638489	1393.443115	78.993279	-28.931391	1695.793945	135.992676	-289.771362	1140.127563	309.640839	85.773972	1141.895752	24.018839	-237.568451	903.049622	214.218781	144.045151	885.003906	142.975830	-61.217213	1002.742615	-440.836456	73.815758	902.521423	-450.224487	-77.557823
105.877922	-135.810608	900.731323	182.217514	15.635971	904.611572	159.823135	-166.236053	507.737640	204.999985	27.315964	507.457062	232.501297	-154.107666	80.187469	309.878601	6.757704	97.636864	103.429092	-231.981781	1423.068359	207.026917	76.548363	1411.472656	92.539063	-47.641064	1393.335205	78.946739	-30.232643	1695.769531	136.206467	-290.838684	1139.870239	309.861053	84.831375	1142.009033	24.611576	-238.606964	902.646545	214.990967	143.202194	884.756653	143.235550	-62.239391	1002.644958	-440.018066	73.003113	902.808838	-449.536133	-78.422531
106.137779	-136.620087	900.617920	182.772171	15.039711	904.695496	159.750031	-166.636078	507.585297	204.268143	27.287304	507.477661	232.496902	-154.152847	80.117767	309.782135	6.810384	97.929253	103.350311	-233.002731	1422.826050	207.087982	75.506020	1411.461060	92.539581	-48.583618	1393.220215	78.898247	-31.545830	1695.749268	136.481003	-291.906830	1139.614014	310.012054	83.931770	1142.080322	25.235489	-239.603714	902.239929	215.620132	142.422043	884.706848	143.591827	-63.041882	1002.627625	-439.540375	72.302719	902.817383	-448.954712	-79.168892
106.492073	-137.296143	900.466187	183.244705	14.280100	904.691895	159.637817	-167.087143	507.445160	203.353409	27.183645	507.471619	232.496063	-154.235428	80.063759	309.512573	6.838271	98.183907	103.266823	-233.983337	1422.521484	207.167770	74.472534	1411.459473	92.543823	-49.514908	1393.072021	78.829231	-32.783367	1695.709839	136.849365	-292.874237	1139.388184	310.179565	83.033356	1142.055786	25.927164	-240.619019	901.790161	215.902832	141.752686	884.922668	143.937210	-63.823475	1002.547913	-439.135681	71.599251	902.727173	-448.389130	-79.981827
106.656471	-137.983276	900.369019	183.750443	13.526041	904.711731	159.554489	-167.462006	507.317657	202.487244	27.181376	507.508606	232.547089	-154.314529	79.983070	309.372253	6.861146	98.461021	103.197868	-234.915985	1422.320068	207.244141	73.496239	1411.463989	92.550079	-50.494480	1392.922363	78.785103	-34.033810	1695.659302	137.196899	-293.806396	1139.095703	310.383484	82.099777	1142.108154	26.546999	-241.650253	901.343506	216.553833	141.077499	884.749390	144.231705	-64.599495	1002.507568	-438.880585	70.977745	902.532654	-448.021423	-80.762428
106.843842	-138.600082	900.281860	184.284012	12.971489	904.768738	159.562973	-167.953644	507.262512	201.639648	27.154530	507.509399	232.551544	-154.391800	79.919853	309.276825	6.867680	98.705650	103.086006	-235.904297	1422.068970	207.339493	72.522537	1411.485962	92.571327	-51.376961	1392.779785	78.738785	-35.266296	1695.644775	137.523285	-294.796143	1138.913818	310.370636	81.061089	1141.921265	27.289337	-242.731659	900.962158	217.008911	140.484451	884.806213	144.534363	-65.247498	1002.490417	-438.576294	70.219177	902.331360	-447.612091	-81.407738
106.923981	-139.268967	900.209290	184.809128	12.217824	904.849426	159.553452	-168.329468	507.242096	200.620941	27.213333	507.563843	232.568405	-154.366241	79.916107	309.092590	6.761452	98.926231	103.032318	-236.820679	1421.838379	207.465546	71.558830	1411.540527	92.601311	-52.265408	1392.704224	78.702087	-36.437088	1695.632690	137.982819	-295.549835	1138.751587	310.658722	80.136459	1142.045532	27.994400	-243.709503	900.608154	217.511856	139.934006	884.930786	144.786987	-66.032448	1002.492065	-438.380951	69.619667	902.070068	-447.258453	-82.164917
107.095139	-139.687012	900.156677	185.274261	11.725260	904.988403	159.518097	-168.596115	507.189362	199.712997	27.263004	507.604401	232.555588	-154.354126	79.929893	309.014282	6.631868	99.192093	102.881233	-237.638046	1421.624390	207.580551	70.609261	1411.642212	92.757523	-53.269207	1392.542358	78.692123	-37.603638	1695.627808	138.305176	-296.481628	1138.630493	311.014679	79.340500	1142.364380	28.781143	-244.830841	900.275635	217.852280	139.404694	885.300049	145.062057	-66.591019	1002.532166	-438.204254	68.950317	901.802002	-446.900055	-82.581726
107.574554	-140.077545	900.106201	185.912323	11.120867	905.075500	159.626312	-168.951782	507.193573	198.877640	27.369637	507.620941	232.567078	-154.392227	79.934395	309.014526	6.503522	99.475380	102.774796	-238.514343	1421.415771	207.771011	69.680809	1411.756714	92.769272	-53.973156	1392.655396	78.653839	-38.729633	1695.633789	138.706451	-297.335815	1138.559937	311.375885	78.438576	1142.603271	29.594681	-245.841003	899.964111	218.636765	138.768600	885.285400	145.571304	-67.156273	1002.548096	-438.084961	68.319130	901.574646	-446.624420	-83.140434
107.827812	-140.525742	900.042603	186.467133	10.538086	905.104492	159.759521	-169.278961	507.157623	198.073639	27.476870	507.650238	232.535629	-154.384750	79.941330	308.965027	6.348344	99.721649	102.709908	-239.322144	1421.285034	207.940948	68.786247	1411.890015	92.900429	-54.733124	1392.564697	78.596710	-39.785454	1695.607422	139.081589	-298.139465	1138.460327	311.570770	77.477692	1142.780640	30.437534	-246.979507	899.548645	218.942642	138.334381	885.645752	145.934174	-67.711563	1002.529236	-437.956390	67.556145	901.405334	-446.357452	-83.823036
108.017212	-140.910080	899.989075	186.929947	10.180550	905.163574	159.933563	-169.689880	507.137421	197.366760	27.598150	507.610352	232.539764	-154.481339	79.910385	309.006714	6.163435	99.950996	102.497620	-240.087692	1421.113647	208.164215	67.931808	1412.006104	93.044792	-55.514328	1392.512573	78.553581	-40.841843	1695.549683	139.358459	-299.167328	1138.350830	311.839508	76.588089	1142.892700	31.342878	-247.886215	899.150208	219.745377	137.778000	885.616333	146.251587	-68.149704	1002.530090	-437.735199	66.909500	901.294617	-446.049103	-84.590469
108.241791	-141.278000	899.874634	187.502823	9.614994	905.143555	160.085175	-170.071121	507.062012	196.783112	27.774155	507.577728	232.565628	-154.543137	79.823189	309.051758	5.941311	100.176010	102.449097	-240.800064	1420.933716	208.395737	67.102249	1412.098999	93.194717	-56.215271	1392.408691	78.496078	-41.837078	1695.478271	139.750824	-299.891205	1138.201538	312.259277	75.755981	1143.057983	32.223160	-248.972992	898.701965	220.364731	137.279465	885.735107	146.641739	-68.675247	1002.461121	-437.791443	66.418846	901.090942	-445.881317	-85.316078
108.370308	-141.569336	899.807739	187.890411	9.286541	905.156372	160.205658	-170.410202	506.995117	196.193970	27.863947	507.589447	232.559265	-154.575867	79.749870	309.013947	5.639533	100.371155	102.372353	-241.490784	1420.684570	208.679504	66.312004	1412.190186	93.408104	-56.953911	1392.317017	78.454384	-42.800396	1695.394653	140.017838	-300.861755	1138.010742	312.587891	74.975807	1143.276855	33.026459	-249.990799	898.301575	220.710449	136.814453	886.056519	146.938599	-69.056946	1002.432434	-437.622681	65.887642	901.042908	-445.613190	-85.901749
108.566818	-141.779327	899.740906	188.291489	8.979714	905.202454	160.331207	-170.713791	506.913544	195.772675	27.909031	507.598114	232.585068	-154.614990	79.694572	309.075073	5.226980	100.549362	102.359245	-242.202408	1420.433594	209.016586	65.524559	1412.306274	93.603447	-57.574234	1392.262817	78.426170	-43.760616	1695.328003	140.426224	-301.505737	1137.825073	313.113129	74.219925	1143.542969	33.954369	-251.107193	897.798828	221.512299	136.205338	886.049194	147.254776	-69.399590	1002.419800	-437.405212	65.391632	901.055115	-445.275665	-86.509720
108.790131	-142.011902	899.747375	188.803497	8.533183	905.274658	160.489319	-170.952255	506.862335	195.496216	27.879189	507.642761	232.611053	-154.598465	79.611443	309.269104	4.684460	100.816345	102.329063	-242.723419	1420.205078	209.409851	64.793900	1412.442017	93.935928	-58.317848	1392.103882	78.426224	-44.668591	1695.311401	140.775085	-302.221375	1137.624146	313.263397	73.278282	1143.424438	34.790314	-252.011551	897.437988	221.959366	135.767426	886.375488	147.671448	-69.810783	1002.457520	-437.198273	64.863792	901.096619	-444.947205	-87.049347
109.061508	-142.113052	899.753540	189.180984	8.414246	905.380554	160.593872	-171.123657	506.867310	195.361099	27.831236	507.739899	232.605759	-154.624863	79.626122	309.572327	4.114143	101.173584	102.356857	-243.308807	1420.048950	209.798309	64.114426	1412.607422	94.093750	-58.734978	1392.251953	78.490326	-45.548843	1695.319458	141.061783	-303.046692	1137.513062	313.778137	72.635956	1143.604614	35.681805	-253.019272	896.989685	222.821335	135.156982	886.336121	148.031693	-70.005615	1002.511292	-436.987518	64.379463	901.167236	-444.614838	-87.511665
109.307579	-142.288956	899.801880	189.581665	8.156381	905.467468	160.761810	-171.330887	506.884247	195.263672	27.784403	507.842499	232.672653	-154.679581	79.661591	309.840179	3.429586	101.465630	102.396156	-243.845825	1419.833008	210.158859	63.481236	1412.753174	94.353897	-59.256176	1392.283447	78.565384	-46.374790	1695.365112	141.404327	-303.712677	1137.415527	314.432312	72.096008	1144.011841	36.619820	-254.153366	896.573059	223.297516	134.619385	886.710693	148.394608	-70.269737	1002.577820	-436.762329	63.971004	901.230774	-444.235138	-87.959312
109.583733	-142.400711	899.834167	189.977448	7.793424	905.579224	160.897934	-171.471329	506.916534	195.262650	27.723476	507.937164	232.677063	-154.703369	79.703407	310.188934	2.675333	101.664467	102.418785	-244.400528	1419.635254	210.593964	62.903011	1412.861694	94.600029	-59.698654	1392.352173	78.702621	-47.214779	1695.417358	141.708405	-304.355865	1137.305176	315.076935	71.582802	1144.366821	37.557507	-255.101913	896.176086	224.214142	134.037079	886.614929	148.748169	-70.573845	1002.647888	-436.528748	63.589996	901.281006	-443.925476	-88.323952
109.869652	-142.357239	899.808960	190.365112	7.758317	905.662476	160.964676	-171.525497	506.874512	195.375305	27.665411	508.077026	232.703125	-154.756821	79.666512	310.834747	1.927681	102.119209	102.443962	-244.898499	1419.412842	210.997162	62.338699	1412.993530	94.895096	-60.153645	1392.398193	78.867958	-48.002434	1695.473755	142.040222	-304.950653	1137.163818	315.640381	70.971992	1144.582153	38.441765	-256.047211	895.767883	224.929474	133.464066	886.720581	149.112808	-70.657722	1002.674255	-436.294708	63.219398	901.305664	-443.649261	-88.697876
110.159210	-142.409668	899.829529	190.729675	7.695457	905.807007	161.085281	-171.598328	506.842896	195.588562	27.595337	508.225006	232.705627	-154.768936	79.636017	311.409821	1.045575	102.424347	102.536491	-245.341278	1419.275879	211.399948	61.837658	1413.093628	95.184692	-60.596485	1392.404419	79.083794	-48.771503	1695.544922	142.355927	-305.652222	1137.071411	316.106537	70.401665	1144.691284	39.335926	-256.990143	895.331848	225.411987	133.018173	887.006531	149.414780	-70.784081	1002.754211	-436.140106	62.857250	901.270691	-443.391846	-89.145531
110.592674	-142.332993	899.930420	191.073318	7.617434	905.955139	161.165283	-171.668213	506.778717	195.876816	27.521046	508.391083	232.678711	-154.816223	79.587448	312.130463	0.152494	102.802048	102.668793	-245.739090	1419.137695	211.823898	61.339756	1413.223267	95.511925	-60.982967	1392.441772	79.352081	-49.523693	1695.639404	142.683044	-306.167786	1136.965942	316.703735	69.869698	1144.901245	40.264088	-257.910919	894.953613	226.315308	132.518723	886.929016	149.852493	-70.846710	1002.877075	-436.021484	62.551723	901.209045	-443.189270	-89.595978
110.812576	-142.281250	899.945129	191.418915	7.538819	906.122009	161.211029	-171.605957	506.729126	196.161499	27.451267	508.581604	232.695129	-154.785370	79.508888	313.122070	-0.841370	103.295799	102.867523	-246.109970	1419.065552	212.278687	60.860340	1413.385864	95.827156	-61.333439	1392.540161	79.697311	-50.245808	1695.767822	143.051041	-306.642151	1136.936523	317.208191	69.268066	1145.074341	41.189098	-258.714111	894.624390	226.811020	132.139496	887.284363	150.136993	-70.964600	1002.964172	-435.968872	62.187775	901.122131	-443.060699	-89.983673
111.094017	-142.175110	900.006470	191.768997	7.506115	906.280701	161.285629	-171.546555	506.755066	196.438568	27.369024	508.768280	232.724930	-154.790710	79.495117	314.151276	-1.789069	103.782440	103.088753	-246.432999	1419.100586	212.766571	60.437523	1413.552612	96.268791	-61.784126	1392.557861	80.108910	-50.931221	1695.917236	143.506683	-306.933807	1136.930298	317.806702	68.768219	1145.360107	42.051311	-259.719391	894.386719	227.776489	131.699539	887.255310	150.503067	-71.022797	1003.071228	-435.940796	61.822166	901.044128	-442.953186	-90.330818
111.368248	-142.045288	900.110291	192.157318	7.591278	906.484619	161.348358	-171.366516	506.811462	196.760269	27.339455	508.934906	232.718231	-154.773010	79.563850	315.618835	-2.906060	104.433289	103.312416	-246.709732	1419.188599	213.293839	60.024841	1413.737915	96.674103	-62.050377	1392.727173	80.566498	-51.597309	1696.085938	143.936630	-307.281769	1137.011841	318.313293	68.262413	1145.558838	42.933846	-260.432129	894.221313	228.292953	131.413589	887.669250	150.831360	-70.980820	1003.222595	-435.918152	61.452831	900.970825	-442.814880	-90.737076
111.675964	-141.874023	900.209900	192.522537	7.668430	906.656311	161.392715	-171.188690	506.878937	197.028473	27.363464	509.105988	232.737915	-154.724823	79.636398	317.217285	-3.913765	105.162025	103.510292	-246.977982	1419.208252	213.827957	59.662071	1413.949829	96.996681	-62.155575	1393.034180	81.088440	-52.226521	1696.282715	144.355637	-307.638672	1137.132202	318.787720	67.760941	1145.723633	43.839127	-261.138031	894.054138	228.942764	131.110947	887.840393	151.140121	-70.891762	1003.356689	-435.886688	61.095119	900.912415	-442.688232	-91.018181
111.892586	-141.778137	900.296814	192.866394	7.700710	906.809937	161.482025	-171.035202	506.961456	197.277008	27.396017	509.212585	232.741379	-154.731354	79.699188	319.063599	-5.012028	105.905922	103.871361	-247.204102	1419.107422	214.408813	59.313129	1414.106445	97.431259	-62.347000	1393.204224	81.676964	-52.842030	1696.469116	144.846283	-307.805603	1137.255005	319.341614	67.317589	1145.883545	44.656937	-261.851685	893.926636	229.873642	130.799088	887.787659	151.413437	-70.869225	1003.475342	-435.902954	60.770832	900.827454	-442.584595	-91.321640
112.149391	-141.640656	900.336975	193.258194	7.708270	906.934143	161.598557	-170.886566	506.989807	197.566162	27.443575	509.296204	232.758698	-154.813309	79.729446	321.206238	-6.170609	106.816643	104.161812	-247.485168	1419.119263	215.044006	58.966648	1414.291260	97.906677	-62.562454	1393.331421	82.263947	-53.397614	1696.651733	145.273651	-308.120514	1137.372314	319.866089	66.885368	1146.008423	45.524544	-262.482147	893.762634	230.312988	130.646393	888.065857	151.715927	-70.843452	1003.555481	-435.889496	60.488640	900.770935	-442.435364	-91.629517
112.388962	-141.485901	900.364685	193.648804	7.855523	907.073303	161.706726	-170.698029	506.980225	197.872284	27.522346	509.400909	232.721909	-154.793579	79.650345	323.559357	-7.250566	107.787621	104.462997	-247.639862	1419.096313	215.638931	58.708984	1414.411133	98.358688	-62.712513	1393.405884	82.937851	-53.952316	1696.821533	145.728058	-308.329926	1137.394653	320.386047	66.574745	1146.183350	46.352058	-263.054230	893.604309	230.976440	130.489059	888.136963	152.030045	-70.765556	1003.636047	-435.857025	60.233223	900.699036	-442.221344	-91.931290
112.583412	-141.316925	900.365967	194.000336	7.938792	907.147888	161.810898	-170.571060	506.982788	198.128204	27.554487	509.513336	232.760056	-154.833298	79.627213	326.123413	-8.535573	108.819984	104.813286	-247.796021	1419.081299	216.319199	58.428211	1414.508789	98.896454	-62.899033	1393.491455	83.640846	-54.436989	1696.961792	146.195557	-308.506165	1137.401855	321.014069	66.270180	1146.288818	47.077511	-263.580841	893.456604	231.892838	130.293625	888.041138	152.315521	-70.696434	1003.671875	-435.827759	60.014996	900.656738	-442.063965	-92.224213
112.875191	-140.983002	900.365723	194.375412	8.243154	907.279419	161.945618	-170.392990	506.963959	198.446487	27.670412	509.628876	232.814301	-154.856857	79.559982	328.876434	-9.839520	109.972076	105.205719	-247.903442	1419.071533	216.959869	58.209137	1414.636963	99.393555	-63.027687	1393.604980	84.387947	-54.902798	1697.146240	146.802658	-308.466217	1137.399658	321.505432	65.984009	1146.300781	48.076042	-263.796112	893.323547	232.336456	130.215591	888.283875	152.663406	-70.473503	1003.733704	-435.759125	59.851986	900.644836	-441.856476	-92.418228
113.158653	-140.619705	900.401001	194.745300	8.532866	907.404724	162.038391	-170.178589	507.009308	198.795273	27.780340	509.744415	232.871902	-154.828857	79.551384	331.851776	-11.201937	111.235695	105.580276	-247.973740	1419.079956	217.628525	58.041534	1414.746948	100.031639	-63.171387	1393.583374	85.229233	-55.298840	1697.332031	147.236160	-308.536560	1137.419189	322.020721	65.811676	1146.316284	48.527290	-264.439514	893.185608	232.974991	130.148834	888.363281	153.006714	-70.217751	1003.811218	-435.747131	59.673229	900.629517	-441.663849	-92.558540
113.435936	-140.299088	900.503418	195.101700	8.778226	907.502258	162.269333	-170.079361	507.090515	199.289001	27.926212	509.790466	232.928741	-154.825287	79.561928	334.978058	-12.595743	112.508270	106.092873	-248.059875	1419.134399	218.327255	57.882179	1414.866333	100.500793	-63.048130	1393.883057	86.041870	-55.666462	1697.528564	147.730087	-308.635681	1137.415161	322.609741	65.728920	1146.334717	49.165619	-264.666534	893.094421	233.848251	130.091599	888.205078	153.342957	-69.943687	1003.911011	-435.673218	59.548622	900.633667	-441.473114	-92.624344
113.726563	-140.023239	900.560547	195.500290	9.040931	907.568787	162.466675	-169.965302	507.200623	199.945633	28.145489	509.845734	232.982178	-154.889420	79.627876	338.354797	-14.094096	113.938286	106.537582	-248.102783	1419.126099	219.032852	57.805519	1414.991943	101.039780	-63.031349	1393.989624	86.874420	-55.988861	1697.693848	148.192459	-308.700226	1137.426758	323.112183	65.548569	1146.373169	49.771538	-265.074921	892.971680	234.495468	130.051376	888.226379	153.686707	-69.679955	1003.972595	-435.671082	59.431057	900.627563	-441.300232	-92.697693
114.098061	-139.636932	900.595520	195.922577	9.362697	907.643066	162.568619	-169.757797	507.225769	200.722229	28.433321	509.899292	232.996246	-154.932129	79.673126	341.884430	-15.593706	115.321915	106.891228	-248.032593	1419.038696	219.752747	57.758446	1415.083740	101.643906	-62.981197	1394.103760	87.786835	-56.261208	1697.925049	148.644058	-308.956848	1137.430786	323.535767	65.485954	1146.348877	50.547325	-264.767883	892.791321	234.936707	130.130341	888.472717	154.059875	-69.340675	1004.026428	-435.592041	59.350525	900.633911	-441.071106	-92.757729
114.482880	-139.291397	900.644897	196.328125	9.569275	907.680542	162.645050	-169.582382	507.252991	201.630234	28.744446	509.937439	232.965439	-154.924728	79.699028	345.587738	-17.069151	116.793381	107.358940	-248.031769	1418.973145	220.438217	57.721928	1415.164063	102.244331	-62.938576	1394.183105	88.683556	-56.507473	1698.088867	149.075424	-309.060394	1137.384277	324.089325	65.477463	1146.382690	51.044254	-264.926544	892.664063	235.773315	130.148453	888.280396	154.443268	-69.053963	1004.070129	-435.502197	59.297558	900.632202	-440.859222	-92.836151
114.851669	-138.975784	900.661743	196.751221	9.836306	907.698242	162.716309	-169.472534	507.246887	202.690628	29.061234	509.994659	232.990753	-155.036514	79.665154	349.242126	-18.637287	118.231575	107.878113	-247.956589	1418.772827	221.130493	57.759472	1415.208984	102.929649	-62.998318	1394.083008	89.586250	-56.722527	1698.196777	149.520294	-309.065735	1137.218750	324.598694	65.469398	1146.380859	51.481873	-264.967072	892.548462	236.204758	130.221954	888.470703	154.840454	-68.764893	1004.087341	-435.443146	59.233013	900.605774	-440.671783	-92.891922
115.144798	-138.724457	900.718628	197.167328	10.157766	907.725342	162.805099	-169.281326	507.233063	203.873199	29.449467	509.941040	232.993179	-155.019409	79.593674	353.133545	-20.125067	119.705879	108.422874	-247.889404	1418.652832	221.866104	57.761288	1415.246704	103.486893	-62.778156	1394.277710	90.519928	-56.898037	1698.315796	150.020798	-308.977142	1137.030029	325.132996	65.454842	1146.369507	51.962227	-264.955933	892.389709	236.849808	130.269745	888.452881	155.223251	-68.471298	1004.129883	-435.359009	59.182785	900.540527	-440.513336	-92.939804
115.467804	-138.281479	900.744202	197.597183	10.607716	907.768921	162.881805	-169.051285	507.173065	205.188950	29.763155	509.918152	233.006989	-155.006790	79.554062	357.162903	-21.495825	121.203362	109.126556	-247.756927	1418.586792	222.570618	57.886711	1415.304077	104.116173	-62.635120	1394.346558	91.469101	-57.037426	1698.413086	150.526077	-308.846558	1136.870605	325.627808	65.468391	1146.359497	52.333511	-264.896545	892.293701	237.448120	130.385803	888.441467	155.625046	-68.049995	1004.163635	-435.270447	59.128681	900.481201	-440.338745	-92.994133
115.830391	-137.794006	900.769958	197.988312	11.020705	907.765808	163.079758	-168.893417	507.189941	206.630630	30.229179	509.851715	233.061295	-154.988861	79.549507	361.512604	-22.738676	122.846916	109.814888	-247.592941	1418.578491	223.279770	58.044121	1415.389282	104.803566	-62.453053	1394.416992	92.427345	-57.122234	1698.508301	151.118362	-308.425262	1136.800049	326.203979	65.568329	1146.362793	52.617210	-265.212128	892.406860	238.196625	130.504913	888.205444	156.023560	-67.594330	1004.175354	-435.197235	59.114105	900.430115	-440.201263	-93.022163
116.163910	-137.373398	900.823669	198.413269	11.310472	907.726257	163.321289	-168.699387	507.251312	208.242264	30.656633	509.707245	233.090256	-154.956619	79.579529	365.774628	-23.874289	124.289268	110.539719	-247.389420	1418.556519	223.986877	58.264187	1415.429565	105.508766	-62.233425	1394.493408	93.393585	-57.189671	1698.629395	151.624344	-308.302124	1136.691284	326.712341	65.689285	1146.342163	52.898735	-264.981720	892.408264	238.727554	130.682114	888.199646	156.414383	-67.186142	1004.184814	-435.112579	59.045940	900.382690	-440.045776	-93.070618
116.466087	-136.955963	900.916626	198.921082	11.825173	907.716492	163.614471	-168.495117	507.324646	209.980835	31.016537	509.679901	233.116013	-154.955826	79.604897	370.012329	-25.016949	125.684845	111.293617	-247.145767	1418.482178	224.692017	58.500896	1415.531860	106.181946	-61.954342	1394.545166	94.371445	-57.198982	1698.709595	152.250931	-307.764832	1136.620605	327.203705	65.838921	1146.282837	53.165836	-264.639832	892.398254	239.130402	130.951752	888.453613	156.833374	-66.655060	1004.229187	-435.007813	58.990845	900.378784	-439.879791	-93.114288
116.875702	-136.341980	900.982117	199.388016	12.470675	907.758240	163.981339	-168.258240	507.338837	212.053345	31.568151	509.724670	233.076019	-154.834030	79.583694	374.233887	-26.117357	126.989006	112.090240	-246.907959	1418.444824	225.380341	58.834637	1415.609009	106.907104	-61.673779	1394.602051	95.404800	-57.027782	1698.759155	152.828995	-307.586060	1136.557739	327.719055	66.064133	1146.272339	53.547211	-263.567108	892.251465	239.656113	131.176498	888.511658	157.269669	-66.007103	1004.283508	-434.894501	58.921230	900.344788	-439.684387	-93.160019
117.276176	-135.911026	900.995056	199.899384	12.597784	907.692444	164.424805	-168.110474	507.422852	213.842728	31.858118	509.489990	233.091034	-154.894714	79.572540	378.361084	-27.165331	128.267410	112.950287	-246.604889	1418.328125	226.033447	59.224293	1415.635010	107.600929	-61.365681	1394.638794	96.352814	-57.175491	1698.911011	153.349670	-307.228149	1136.385376	328.261780	66.352348	1146.286133	53.622078	-263.324951	892.249817	240.090515	131.387360	888.538086	157.715668	-65.677368	1004.259094	-434.806152	58.913902	900.344055	-439.511932	-93.228569
117.815880	-134.959442	900.838989	200.535065	13.100143	907.665161	164.876465	-167.957489	507.450623	216.075592	32.284798	509.391479	233.123901	-154.915253	79.509651	382.601013	-28.168406	129.420380	113.830688	-246.273788	1418.208740	226.716263	59.625843	1415.665161	108.418831	-61.122917	1394.494385	97.345734	-57.143246	1698.977905	153.896378	-306.978882	1136.201172	328.788574	66.641022	1146.281494	53.922379	-262.609100	892.286133	240.518860	131.637787	888.555298	158.211151	-64.997307	1004.164673	-434.723083	58.911880	900.315125	-439.352203	-93.304855
118.009727	-134.923126	900.980835	200.971298	13.421546	907.604797	165.487411	-167.990143	507.550964	218.540482	33.081753	509.421234	233.235199	-154.979675	79.445023	386.930664	-29.014122	130.536423	114.811569	-245.915436	1418.026855	227.464981	60.080688	1415.671997	109.086166	-60.608547	1394.660278	98.372955	-57.092556	1699.047607	154.479782	-306.415985	1135.936401	329.414825	66.999794	1146.245605	53.998028	-262.174042	892.312683	240.977310	131.950211	888.555237	158.619659	-64.725319	1004.210022	-434.622925	58.923187	900.274414	-439.190125	-93.350883
118.682236	-133.913956	900.881226	201.624466	14.030646	907.573181	165.737747	-167.622269	507.453644	220.938370	33.446274	509.169220	233.208755	-154.850952	79.385567	391.083649	-29.864729	131.458664	115.836449	-245.481277	1417.947144	228.104340	60.664413	1415.691528	109.846703	-60.176712	1394.691040	99.413376	-57.001110	1699.119507	155.132645	-305.435089	1135.690918	330.019531	67.517929	1146.229126	53.814487	-262.389038	892.478088	241.444626	132.328400	888.582397	159.225189	-63.940800	1004.142883	-434.546448	58.993710	900.240967	-439.031036	-93.317528
118.945099	-133.690872	901.021606	202.120728	14.493382	907.535217	166.446823	-167.751602	507.602722	223.542007	33.844139	508.956482	233.348724	-154.999878	79.333092	395.257935	-30.566807	132.358505	116.972786	-244.975555	1417.906738	228.819168	61.263977	1415.725464	110.661636	-59.646416	1394.693970	100.457504	-56.871548	1699.185669	155.802200	-305.116302	1135.562500	330.614532	68.017746	1146.181519	54.189308	-261.032593	892.445801	241.848907	132.699112	888.554321	159.696533	-63.521389	1004.197937	-434.477509	59.084591	900.205444	-438.856842	-93.252853
119.379402	-133.074738	901.101257	202.697906	15.128122	907.519836	166.933075	-167.584793	507.662262	227.357513	34.386993	508.927216	233.403198	-154.954559	79.340607	399.705078	-31.350380	133.294510	118.106026	-244.440948	1417.800903	229.443695	61.980286	1415.775513	111.472824	-59.069962	1394.720459	101.533150	-56.738461	1699.272583	156.444778	-304.210266	1135.335938	331.212677	68.607925	1146.134521	54.084251	-260.794800	892.663086	242.254593	133.114044	888.550903	160.227066	-62.844597	1004.232300	-434.415863	59.143078	900.197144	-438.684784	-93.160217
119.768951	-132.579987	901.184753	203.248276	15.531171	907.462646	167.393433	-167.269913	507.772278	230.561157	34.858940	508.800415	233.419128	-154.892929	79.333076	403.780426	-32.090675	133.962677	119.322632	-243.852859	1417.702393	230.132111	62.741524	1415.841187	112.295349	-58.470924	1394.769287	102.602570	-56.559956	1699.386353	157.093933	-303.599640	1135.185547	331.853577	69.290749	1146.147461	54.163757	-259.893311	892.730835	242.870392	133.531586	888.381042	160.715408	-62.312778	1004.248779	-434.344666	59.254421	900.192383	-438.522644	-93.002625
120.327705	-132.041580	901.259827	203.872574	16.029421	907.387085	167.861908	-167.043625	507.855316	233.693359	35.422039	508.703033	233.499374	-154.941971	79.363373	407.609131	-32.952522	134.529770	120.589279	-243.250748	1417.610962	230.745056	63.567814	1415.901489	113.105011	-57.801704	1394.810303	103.687790	-56.374908	1699.479614	157.717392	-302.748871	1134.977905	332.368866	69.975990	1146.144653	53.950806	-259.297333	892.767944	243.074799	134.028931	888.634033	161.341568	-61.713196	1004.251831	-434.311371	59.355377	900.191406	-438.352509	-92.914848
120.878456	-131.071869	901.205872	204.401611	17.255054	907.284607	168.113708	-166.656082	507.838806	236.978821	35.846035	508.705017	233.413757	-154.867722	79.344582	411.480316	-33.731239	134.975067	121.912186	-242.564774	1417.466553	231.370529	64.447807	1415.957642	114.004875	-57.153912	1394.774048	104.820847	-56.183941	1699.549805	158.485764	-301.799042	1134.774048	333.074890	70.798386	1146.174805	53.997105	-258.331390	892.977234	243.641602	134.467606	888.480225	161.861969	-60.565624	1004.175354	-434.259918	59.447208	900.180481	-438.163666	-92.832245
121.449547	-130.348907	901.150452	205.231552	17.824688	907.157227	168.457062	-166.411743	507.822449	240.517349	36.366070	508.592133	233.467026	-154.921188	79.355484	415.229126	-34.525967	135.219650	123.284630	-241.873230	1417.292725	231.997620	65.404404	1415.974487	114.872276	-56.431824	1394.732300	105.935005	-55.958485	1699.585205	159.123474	-301.146027	1134.534302	333.692780	71.716759	1146.195679	54.057999	-257.401184	893.082336	244.000122	134.977417	888.502686	162.567490	-59.876125	1004.085510	-434.196838	59.617462	900.191772	-438.007599	-92.715965
121.884094	-129.691681	901.069275	205.916519	18.181847	906.911255	168.699387	-166.018036	507.789612	244.612885	36.471928	508.529053	233.432953	-154.720856	79.261276	419.232697	-35.239544	135.516296	124.843735	-241.160751	1417.180908	232.561737	66.463005	1415.982178	115.817558	-55.745659	1394.637329	107.174355	-55.561905	1699.531006	159.914520	-300.100494	1134.218628	334.305359	72.656754	1146.198730	53.915745	-256.560394	893.217041	244.198669	135.568207	888.687317	163.156845	-59.280529	1003.925293	-434.204010	59.763397	900.143066	-437.879761	-92.565918
122.402344	-128.974289	900.998596	206.676147	18.695322	906.645386	168.966843	-165.657440	507.768402	244.529022	36.302406	507.969086	233.490616	-154.668762	79.235252	421.143707	-36.169701	134.820984	126.329086	-240.362503	1417.011353	233.107025	67.525742	1415.987549	116.778198	-54.985947	1394.576172	108.325218	-55.403084	1699.572632	160.733231	-298.888306	1133.955933	335.048340	73.765228	1146.198853	53.724270	-255.876389	893.334167	244.822922	136.134323	888.462769	163.845520	-58.565205	1003.760864	-434.161896	59.917175	900.107666	-437.734833	-92.429527
122.891129	-128.280548	900.947693	207.417908	19.062662	906.312683	169.300735	-165.475403	507.806519	248.266769	37.009369	507.695160	233.549927	-154.641617	79.197365	424.566772	-37.000435	134.741776	127.958588	-239.552536	1416.887695	233.662308	68.666809	1416.017700	117.881897	-54.273540	1394.313232	109.562866	-55.067726	1699.530762	161.585846	-297.876251	1133.710571	335.704407	74.889732	1146.200684	53.674049	-254.912842	893.445374	245.215424	136.761978	888.447327	164.534958	-57.892654	1003.574341	-434.168213	60.087753	900.088257	-437.613098	-92.242630
123.459808	-127.686195	900.937073	208.268433	19.414288	906.012878	169.625778	-165.296722	507.853180	252.302078	37.105988	507.579620	233.602692	-154.661530	79.216286	428.081665	-37.691925	134.716354	129.599930	-238.755814	1416.661499	234.202057	69.869896	1416.027588	118.923950	-53.486340	1394.235352	110.783661	-54.548992	1699.532471	162.574402	-296.459625	1133.405640	336.423676	76.171539	1146.252808	53.661541	-253.575989	893.579956	245.585449	137.413086	888.503052	165.310745	-57.265720	1003.424438	-434.160797	60.259300	900.086060	-437.494354	-92.054878
123.737717	-126.956078	900.928467	209.057922	19.914278	905.733765	169.924835	-165.040161	507.933746	256.133179	37.282997	507.424530	233.646423	-154.717636	79.199570	431.193665	-38.398903	134.391785	131.302597	-237.893143	1416.497803	234.741776	71.079483	1416.113892	119.894150	-52.536636	1394.217529	112.069122	-54.179207	1699.457031	163.431854	-295.451233	1133.111450	337.139862	77.497772	1146.313354	53.532310	-252.729538	893.747253	246.015137	138.088501	888.521973	165.906891	-56.506012	1003.285339	-434.160675	60.431068	900.089111	-437.369171	-91.900635
124.301521	-126.222511	900.907288	210.021210	20.503029	905.421997	169.991135	-164.632553	507.878479	259.983063	37.440979	507.357178	233.574051	-154.668472	79.219589	434.319794	-39.078465	134.059769	133.030762	-237.026535	1416.253418	235.280304	72.377792	1416.162476	121.027512	-51.679790	1394.137695	113.352287	-53.646133	1699.392578	164.444626	-294.124603	1132.760132	337.838104	78.915794	1146.390381	53.477848	-251.536102	893.932983	246.463379	138.811356	888.561829	166.745834	-55.692703	1003.123596	-434.184998	60.577141	900.097656	-437.264587	-91.741737
124.865166	-125.515312	900.871338	211.001511	20.974901	905.070862	170.177094	-164.341202	507.863434	263.879547	37.495861	507.219208	233.573517	-154.737717	79.204857	437.193451	-39.688248	133.567871	134.805344	-236.048019	1416.052002	235.792480	73.783379	1416.184814	122.248123	-50.888557	1393.836548	114.615112	-52.969425	1699.301758	165.423996	-293.003052	1132.418579	338.570587	80.462593	1146.475830	53.480286	-250.328751	894.046814	246.923187	139.570862	888.555359	167.604721	-54.942699	1002.934875	-434.227997	60.776016	900.088440	-437.185913	-91.579971
125.488213	-124.685760	900.813171	212.006195	21.665276	904.733337	170.370544	-163.984711	507.809479	267.838165	37.445583	507.149750	233.579987	-154.747040	79.190727	440.051239	-40.219063	132.921875	136.611023	-235.070847	1415.868286	236.489594	75.098869	1416.190552	123.442276	-49.901432	1393.673462	115.958916	-52.420151	1699.142212	166.482788	-291.845520	1132.077026	339.340027	82.067116	1146.480713	53.623001	-249.012344	894.181702	247.388840	140.473770	888.520569	168.480347	-54.030216	1002.741150	-434.268005	60.959274	900.069641	-437.141113	-91.432304
126.300919	-123.773933	900.772400	213.150909	22.230785	904.380127	170.598831	-163.634430	507.776672	271.901184	37.397476	507.027527	233.633301	-154.815735	79.157074	442.664001	-40.630569	132.100235	138.407166	-233.998474	1415.605469	237.197998	76.465706	1416.188843	124.589813	-48.785084	1393.678101	117.311142	-51.701462	1698.991821	167.675232	-290.427795	1131.636597	340.170380	83.778954	1146.514038	53.563454	-247.563538	894.380371	247.904648	141.422821	888.488586	169.526215	-53.123070	1002.548401	-434.304016	61.130909	900.036011	-437.104248	-91.255417
126.906784	-122.743080	900.716858	214.267059	23.098911	904.091553	170.821701	-163.188889	507.754639	276.201477	37.304863	506.954102	233.680450	-154.784805	79.139084	445.285706	-40.910023	131.305145	140.132050	-232.888702	1415.378906	238.000671	77.858276	1416.212524	125.864471	-47.721203	1393.511475	118.691048	-50.924229	1698.840454	168.939651	-288.842712	1131.310791	340.973724	85.537804	1146.553955	53.753086	-246.331573	894.451355	248.368042	142.330353	888.465881	170.465500	-52.062733	1002.379028	-434.361176	61.343510	900.021118	-437.077148	-91.075302
127.755150	-121.624496	900.676025	215.480789	23.982922	903.812195	170.982895	-162.832718	507.680450	280.349030	37.103348	506.927734	233.714767	-154.765945	79.145866	447.611023	-40.998375	130.266083	141.855682	-231.686615	1415.155396	238.832016	79.314880	1416.237061	127.109451	-46.580261	1393.411011	120.106461	-50.069546	1698.701416	170.169022	-287.496918	1130.925293	341.789917	87.330040	1146.533081	53.769211	-244.832397	894.687317	248.928589	143.419998	888.413757	171.564987	-50.942230	1002.221558	-434.407776	61.507668	900.007019	-437.055756	-90.847977
128.578232	-120.551529	900.653198	216.687820	24.860193	903.532227	171.545670	-162.130981	507.802185	283.121246	36.673382	506.697937	233.775177	-154.764877	79.121284	449.095673	-41.000530	128.820938	143.482910	-230.443344	1414.919678	239.839584	80.705505	1416.295410	128.382034	-45.335285	1393.308350	121.589104	-49.165428	1698.582031	171.389771	-286.224945	1130.642334	342.650146	89.155754	1146.505859	53.980194	-243.370529	894.900146	249.432770	144.529587	888.337646	172.640182	-49.829521	1002.072998	-434.498871	61.709297	899.992004	-437.042084	-90.636925
129.484665	-119.425354	900.672546	217.924255	25.945248	903.304993	171.888855	-161.653152	507.868439	286.960999	36.272957	506.679626	233.837830	-154.741806	79.120605	450.674500	-40.843624	127.415390	145.123627	-229.104095	1414.735596	240.924103	82.164322	1416.283447	129.678162	-44.035110	1393.181274	123.085510	-48.169914	1698.472412	172.758682	-284.710754	1130.355347	343.512024	90.974434	1146.468018	54.298798	-241.887344	895.071716	250.004593	145.795120	888.330444	173.765808	-48.587910	1001.971680	-434.604248	61.900585	900.004150	-437.156006	-90.855339
130.444962	-118.213638	900.655884	219.213531	26.891064	902.994873	172.412155	-161.114090	507.910889	290.754364	35.801998	506.599091	233.860748	-154.760651	79.109833	452.148438	-40.487930	125.884315	146.619476	-227.762817	1414.468018	241.966217	83.679314	1416.311646	130.967316	-42.664490	1393.099243	124.609772	-47.095352	1698.365845	173.977707	-283.403595	1130.059937	344.383270	92.779564	1146.365234	54.659859	-240.439407	895.274475	250.494522	147.035492	888.292786	174.926086	-47.332207	1001.811340	-434.677246	62.103855	899.980347	-437.055298	-90.252686
131.433929	-117.102692	900.671387	220.504807	27.885920	902.685974	172.966797	-160.670258	507.954041	294.456879	35.308823	506.536652	233.923950	-154.808777	79.095924	453.431671	-39.851921	124.287964	148.076523	-226.287079	1414.194824	243.246979	85.206459	1416.280762	132.316788	-41.210251	1392.985229	126.203300	-45.990181	1698.214966	175.371048	-281.913025	1129.820068	345.248779	94.567490	1146.224243	55.069542	-238.718262	895.334595	251.069611	148.488831	888.196350	176.142090	-46.103825	1001.667358	-434.780579	62.322319	899.994385	-437.271515	-90.968781
132.526031	-116.321243	900.601440	222.186813	28.027519	901.944458	173.623550	-160.226807	508.105011	298.366150	34.838978	506.341858	234.000458	-154.831329	79.030830	454.476349	-39.063362	122.449127	149.554245	-224.723083	1413.994385	244.713135	86.670685	1416.177856	133.801010	-39.788826	1392.723877	127.814423	-44.830742	1698.089722	176.670975	-280.525238	1129.526245	346.335541	96.436798	1146.070313	55.634308	-237.359863	895.562805	251.614853	149.878693	888.132568	177.577515	-45.214542	1001.266968	-434.875610	62.522263	899.977295	-437.291504	-90.548851
133.591354	-115.191910	900.586365	223.652710	28.907648	901.572449	174.218857	-159.749405	508.207611	301.794067	34.276970	506.102203	234.099594	-154.772324	78.974358	455.301056	-38.248066	120.475731	151.067490	-223.105942	1413.830688	246.214874	88.217171	1416.126709	135.215225	-38.149742	1392.688843	129.489929	-43.594334	1697.959229	178.102554	-278.973694	1129.278198	347.362976	98.204865	1145.823608	56.276455	-235.814758	895.737854	252.158768	151.356918	888.057434	178.901581	-44.001163	1001.075317	-434.998444	62.718784	899.948547	-437.325043	-89.963387
134.723495	-113.987129	900.592346	225.167480	29.826426	901.194519	174.912613	-159.009567	508.228333	305.291779	33.726810	505.907837	234.157837	-154.733948	78.938019	456.198181	-37.652626	118.547523	152.528046	-221.434692	1413.693359	247.731049	89.889076	1416.054077	136.777161	-36.453602	1392.557251	131.197662	-42.315453	1697.858276	179.506577	-277.492462	1129.119385	348.456238	100.003349	1145.560669	57.000645	-234.285995	895.881409	252.777771	152.846832	887.922058	180.299805	-42.721889	1000.890747	-435.133606	62.889858	899.899353	-437.370789	-89.510071
135.903336	-112.726936	900.604248	226.678772	30.813372	900.844543	175.597809	-158.402222	508.332825	308.767761	33.170944	505.707520	234.248688	-154.647552	78.909409	456.782806	-37.232635	116.720337	153.999847	-219.715973	1413.584961	249.470078	91.325386	1415.965332	138.352249	-34.698147	1392.485352	132.972595	-41.022190	1697.768066	181.015579	-275.853607	1129.073486	349.724762	101.824982	1145.303589	57.801086	-232.724152	896.041626	253.355652	154.306061	887.870972	181.711014	-41.389744	1000.722595	-435.285339	63.070091	899.883545	-437.455841	-89.182854
137.157318	-111.156639	900.626038	228.020615	32.564903	900.646973	176.445084	-157.508453	508.444611	312.006104	32.674702	505.654327	234.270798	-154.477890	78.876442	457.661835	-37.184330	115.352898	155.469345	-217.897491	1413.523560	251.300308	92.990387	1415.862671	140.089432	-32.996586	1392.315308	134.766510	-39.644646	1697.735596	182.459793	-274.264130	1129.052246	350.993103	103.599915	1145.052368	58.681385	-231.161453	896.225952	253.970993	155.803543	887.818970	183.052689	-39.603611	1000.634949	-435.432373	63.240543	899.855835	-437.550354	-88.940010
138.423035	-109.778770	900.638000	229.688705	33.705227	900.320435	177.167801	-156.833069	508.477966	315.199432	32.085682	505.534210	234.321487	-154.350189	78.897057	458.679138	-37.452316	114.120163	156.965042	-216.064484	1413.456421	253.578720	94.855629	1415.663940	141.749725	-30.976635	1392.366699	136.583481	-38.198071	1697.692505	183.871826	-272.744659	1129.003906	352.375031	105.373413	1144.751709	59.696369	-229.546829	896.411804	254.602844	157.295670	887.768616	184.574036	-38.145000	1000.477844	-435.579773	63.449039	899.841614	-437.633881	-88.753242
139.782913	-108.353325	900.608398	231.452286	34.849251	899.997864	178.193466	-155.995224	508.628967	318.435852	31.512100	505.490204	234.393402	-154.278061	78.868912	459.671112	-37.843533	113.058556	158.351929	-214.150360	1413.381470	255.577423	96.463951	1415.581665	143.515579	-29.027952	1392.298706	138.449936	-36.740303	1697.711792	185.266388	-271.255951	1128.997681	353.870453	107.171318	1144.415161	60.829868	-227.980377	896.537354	255.187378	158.832733	887.709595	186.166779	-36.677269	1000.301575	-435.740692	63.660625	899.846191	-437.757507	-88.485031
141.264664	-107.013390	900.650269	233.317673	35.860485	899.652222	179.060181	-155.401978	508.759674	321.501129	30.887478	505.541901	234.417511	-154.240982	78.847290	460.496216	-38.258312	111.980820	159.729523	-212.164551	1413.351196	257.731049	98.024635	1415.467651	145.335907	-26.985788	1392.261841	140.337753	-35.264885	1697.727173	186.599213	-269.791809	1129.029663	355.449005	108.995598	1144.085693	62.033157	-226.465698	896.647217	255.829453	160.354309	887.752197	187.876160	-35.254810	1000.148987	-435.921356	63.867226	899.847351	-437.872406	-88.276062
142.717117	-105.486038	900.678894	235.149460	37.076309	899.361633	180.050171	-154.363434	508.850464	324.712341	30.145060	505.581635	234.461517	-154.068069	78.803490	461.056580	-38.453735	110.791397	161.077225	-210.128036	1413.396484	260.024567	99.680008	1415.340942	147.214020	-24.940378	1392.195190	142.223145	-33.762558	1697.814453	188.002808	-268.220428	1129.092285	357.061768	110.654327	1143.737793	63.378872	-224.958618	896.782104	256.534119	161.924026	887.790466	189.592957	-33.708607	1000.016846	-436.103424	64.073570	899.839478	-438.038361	-87.987732
144.323273	-104.072098	900.728271	237.139725	38.235786	899.148987	181.063431	-153.586975	508.899384	327.896637	29.311794	505.658630	234.563370	-154.012833	78.763710	461.565552	-38.585922	109.598412	162.393280	-208.027939	1413.452393	262.425323	101.428642	1415.262329	149.139252	-22.762411	1392.196289	144.147934	-32.238045	1697.916138	189.484665	-266.387238	1129.263428	358.800995	112.319504	1143.427368	64.823700	-223.444000	896.856445	257.038971	163.566040	888.103333	191.412460	-32.252583	999.934143	-436.352478	64.288139	899.811218	-438.260712	-87.759827
145.943954	-102.578583	900.843506	239.060791	39.445152	898.959473	182.109558	-152.673569	509.043274	331.078064	28.299501	505.936676	234.676468	-153.855820	78.770477	462.176971	-38.707962	108.472153	163.703796	-205.846848	1413.609863	264.892883	103.188896	1415.211792	151.180649	-20.603504	1392.113281	146.109772	-30.738995	1698.052734	190.836395	-264.734314	1129.488159	360.609131	113.951645	1143.128418	66.334305	-221.891754	896.996155	257.845276	165.106018	888.297729	193.257645	-30.735453	999.895142	-436.563904	64.448570	899.801392	-438.477203	-87.543869
147.654663	-101.007362	901.025574	240.998596	40.744877	898.904236	183.240738	-151.646576	509.183319	334.087372	27.365929	506.189056	234.782425	-153.658615	78.735886	462.735199	-38.943844	107.429382	165.005142	-203.540710	1413.830444	267.417053	104.768372	1415.264282	153.208115	-18.289579	1392.206421	148.062012	-29.237013	1698.230225	192.202347	-263.027344	1129.833740	362.660217	115.554726	1142.873413	67.996559	-220.392685	897.169312	258.908905	166.644745	888.266724	195.112106	-29.152065	999.957031	-436.789673	64.582146	899.812866	-438.669739	-87.375694
149.443146	-99.491066	901.193787	243.118973	41.951817	898.829651	184.364197	-150.584412	509.332123	337.089172	26.426291	506.356293	234.869232	-153.463120	78.736549	463.185150	-39.226551	106.437523	166.245056	-201.193146	1414.107056	270.247101	106.664185	1415.152588	155.107178	-15.787118	1392.472534	150.025070	-27.722698	1698.437012	193.696518	-261.083679	1130.307129	364.636139	117.068062	1142.598389	69.810738	-218.846832	897.411255	259.864929	168.225845	888.597778	197.071976	-27.622139	1000.002014	-437.032867	64.700630	899.800537	-438.883240	-87.239204
151.291779	-98.056854	901.373047	245.296127	43.133938	898.725464	185.546921	-149.660873	509.525970	339.901306	25.585823	506.541779	234.985565	-153.358688	78.756996	463.506073	-39.601936	105.451263	167.427902	-198.768799	1414.411865	272.971191	108.465103	1415.168945	157.185974	-13.305915	1392.619873	152.007996	-26.233963	1698.640869	195.065216	-259.337219	1130.856323	366.663513	118.534508	1142.383057	71.696587	-217.301514	897.635132	260.730347	170.018005	889.146118	199.094452	-26.119478	1000.037048	-437.297791	64.876404	899.810120	-439.094910	-87.090988
153.202728	-96.612549	901.590088	247.399063	44.296329	898.661133	186.733627	-148.540115	509.740936	342.769470	24.792978	506.806885	235.071457	-153.291031	78.828491	463.743530	-39.923069	104.545311	168.635315	-196.243484	1414.741943	275.755707	110.569435	1415.200073	159.308060	-10.775459	1392.724976	153.956818	-24.728935	1698.854614	196.424332	-257.451447	1131.452759	368.765106	120.022697	1142.202393	73.610100	-215.760178	897.798157	261.908478	171.622681	889.523071	201.097931	-24.612646	1000.110474	-437.554993	65.029205	899.834656	-439.319885	-86.944244
155.148346	-95.142586	901.746277	249.568359	45.515549	898.584229	187.829010	-147.471039	509.845673	345.595856	24.127701	507.020020	235.094543	-153.119736	78.834282	463.935455	-40.268154	103.626480	169.764923	-193.672150	1415.010620	278.556641	112.465355	1415.174194	161.449188	-8.200308	1392.823120	155.947891	-23.200237	1699.009277	197.731979	-255.657135	1132.049316	371.057495	121.507484	1142.038208	75.526993	-214.216080	897.984192	263.201416	173.209549	889.884216	203.138657	-23.089661	1000.147339	-437.809601	65.190712	899.853821	-439.578888	-86.722710
157.128250	-93.851494	901.898682	251.859589	46.622257	898.482544	188.947739	-146.456375	510.000214	348.339935	23.415577	507.139954	235.179031	-152.954712	78.778488	463.978271	-40.568245	102.700508	170.978439	-191.050735	1415.404541	281.416534	114.381058	1415.210449	163.696930	-5.719940	1392.762939	157.950500	-21.636696	1699.147583	199.045990	-253.914261	1132.630493	373.422943	122.978683	1141.872314	77.513748	-212.691940	898.162537	264.547577	174.706390	890.159485	205.281723	-21.714529	1000.169495	-438.044708	65.366325	899.855774	-439.843292	-86.549034
159.168121	-92.499672	902.012573	254.211868	47.763348	898.317871	190.004395	-145.543976	510.055542	351.162781	22.632904	507.304993	235.264938	-152.770615	78.754333	463.951416	-40.826740	101.777168	172.231003	-188.459579	1415.692017	284.239014	116.309937	1415.178711	165.793808	-3.019792	1392.936768	159.987946	-19.826283	1699.204956	200.422058	-251.945084	1133.238281	375.868347	124.445953	1141.722290	79.571457	-211.145599	898.295959	265.981110	176.158142	890.479492	207.448746	-20.248829	1000.139893	-438.332184	65.513443	899.850098	-440.139740	-86.330002
161.178238	-91.129379	902.121460	256.452667	49.001270	898.223206	191.249283	-144.527435	510.203949	353.873596	21.975018	507.499756	235.333038	-152.605408	78.700607	464.020233	-41.103405	100.879402	173.496521	-185.865372	1416.000977	287.078369	118.271889	1415.111450	167.983124	-0.459659	1392.926270	161.980911	-18.252205	1699.297852	201.754257	-250.057571	1133.771729	378.381287	125.912453	1141.523804	81.680305	-209.609955	898.389587	267.482025	177.536255	890.841797	209.557251	-18.787321	1000.143677	-438.662018	65.694145	899.823242	-440.453613	-86.172836
163.352417	-89.707672	902.161865	258.925018	50.137100	898.046265	192.286118	-143.506927	510.221100	356.552795	21.406370	507.626373	235.425934	-152.410690	78.680000	464.143250	-41.299850	100.060593	174.793945	-183.289703	1416.220459	289.820923	120.164711	1415.002197	170.123779	2.052034	1392.874023	164.045105	-16.410746	1699.331421	203.126038	-248.037842	1134.270386	381.018738	127.360367	1141.317993	83.790627	-208.039566	898.420593	269.042023	178.920486	891.120117	211.835739	-17.319677	1000.071228	-438.982727	65.806473	899.799255	-440.706360	-86.071793
165.468292	-88.285889	902.258911	261.348755	51.330162	897.917603	193.309189	-142.533508	510.365021	359.319702	21.094370	507.766693	235.471680	-152.256638	78.693230	464.348236	-41.372433	99.350327	176.134506	-180.814438	1416.499390	292.466888	122.109596	1414.900391	172.311493	4.538792	1392.781860	166.096497	-14.447245	1699.341675	204.429459	-246.095383	1134.745361	383.714600	128.934357	1141.151367	85.905220	-206.584335	898.423767	270.738495	180.246674	891.421875	214.092743	-15.839423	1000.051086	-439.322540	65.911804	899.805115	-440.977661	-85.951874
167.713120	-86.862236	902.297485	263.868652	52.507530	897.819153	194.322205	-141.571579	510.393707	361.768860	21.072918	507.797638	235.552353	-152.126404	78.729568	464.562561	-41.385971	98.697487	177.440460	-178.358215	1416.752563	295.104736	123.949387	1414.719360	174.447662	6.956832	1392.669800	168.157608	-12.337398	1699.343872	205.768127	-244.151520	1135.126953	386.491028	130.436508	1140.953613	88.086189	-205.016266	898.349976	272.500244	181.563858	891.723755	216.401993	-14.387028	1000.017517	-439.626831	66.011841	899.832031	-441.236481	-85.884293
169.922501	-85.518768	902.326172	266.461975	53.603722	897.657532	195.330643	-140.464218	510.484222	364.333618	21.120762	507.797699	235.580490	-151.926239	78.730225	465.049988	-41.357944	98.143753	178.795151	-176.042587	1416.806152	297.639923	125.825119	1414.546997	176.550903	9.277840	1392.528564	170.183197	-10.148143	1699.263916	207.018341	-242.279419	1135.449097	389.256958	131.919891	1140.793091	90.285767	-203.374451	898.239258	274.130035	182.842560	892.071167	218.756729	-12.994966	999.946350	-439.929749	66.135872	899.838928	-441.523071	-85.751030
172.168335	-84.089317	902.270630	269.014618	54.711937	897.481018	196.148376	-139.355469	510.384857	366.374420	21.360811	507.650787	235.650070	-151.793808	78.760529	465.535980	-41.221516	97.579727	180.150757	-173.710907	1416.918701	300.155884	127.654884	1414.346680	178.601089	11.551623	1392.328613	172.243423	-7.829535	1699.177612	208.365036	-240.321686	1135.669067	392.120667	133.421524	1140.575928	92.538361	-201.702560	898.063904	276.145294	184.059113	892.427551	221.106018	-11.598697	999.826782	-440.188812	66.261436	899.853943	-441.774323	-85.608536
174.506180	-82.760056	902.222290	271.705597	55.804729	897.330811	197.068405	-138.225708	510.350525	368.201508	21.831951	507.465881	235.746246	-151.659042	78.715942	465.993378	-41.057804	97.026031	181.567261	-171.488937	1416.976685	302.594910	129.377472	1414.074463	180.724152	13.711705	1392.070068	174.354935	-5.184503	1699.057129	209.670547	-238.509689	1135.875732	394.980682	134.899582	1140.403564	94.784767	-200.044571	897.811218	278.067749	185.389206	892.734497	223.585175	-10.285634	999.724426	-440.514465	66.381432	899.824036	-442.074951	-85.493927
176.918655	-81.327141	902.089050	274.450989	57.000648	897.167236	197.690079	-137.137360	510.202301	369.781952	22.386423	507.148743	235.818817	-151.530457	78.701309	466.413818	-40.943901	96.541542	183.000580	-169.342102	1417.007080	304.921509	131.243500	1413.780396	182.764252	15.853451	1391.783203	176.385559	-2.738873	1698.954102	211.105789	-236.466293	1135.975220	397.841919	136.395096	1140.186768	97.018433	-198.276398	897.517883	280.116699	186.755112	892.920288	226.085236	-8.889401	999.573730	-440.781799	66.768532	899.756165	-442.349854	-85.408813
179.398956	-79.831909	901.967285	277.191589	58.191006	897.051147	198.289413	-135.916534	510.033325	371.303894	23.032875	506.796356	235.867752	-151.359360	78.708382	466.679810	-40.869011	96.122055	184.476105	-167.215637	1417.056641	307.353394	132.995224	1413.487793	184.843964	17.977188	1391.509155	178.436981	-0.038701	1698.797729	212.586349	-234.623505	1136.108154	400.769104	137.912064	1139.975098	99.307365	-196.111511	897.300293	282.188690	188.076401	893.078430	228.671875	-7.527431	999.454285	-441.096008	67.161911	899.715820	-442.619293	-85.344612
181.861038	-78.491196	901.871399	280.038055	59.152264	896.900391	198.945801	-134.751328	509.974365	372.569427	23.817078	506.529022	236.009995	-151.294006	78.770744	466.808044	-40.788639	95.721230	185.963715	-165.037018	1417.131348	309.625885	134.833191	1413.215088	186.892899	20.098360	1391.216919	180.484467	2.777154	1698.676147	214.009644	-232.598083	1136.221436	403.635406	139.286346	1139.806030	101.364700	-194.492004	897.138550	284.693115	189.368240	892.948181	231.287933	-6.301397	999.328552	-441.554382	66.969353	899.778931	-442.873627	-85.237946
184.379730	-77.040581	901.812195	282.792114	60.358307	896.871826	199.611618	-133.467621	509.846375	373.716187	24.619839	506.286194	236.077637	-151.146698	78.834732	466.864655	-40.719376	95.380936	187.490067	-162.933609	1417.177002	312.010254	136.624512	1412.944946	188.963730	22.160709	1390.941284	182.554550	5.620308	1698.519043	215.540710	-230.674484	1136.380249	406.460907	140.693741	1139.629639	103.515022	-192.552414	896.979919	287.142059	190.621536	893.177429	233.904053	-4.975405	999.284851	-441.899811	67.026810	899.772156	-443.117584	-85.163345
186.895355	-75.699913	901.760071	285.648132	61.371330	896.852295	200.259796	-132.369431	509.765198	374.929596	25.422871	506.073151	236.168915	-151.073349	78.949371	466.934540	-40.646553	95.109024	188.869827	-160.819183	1417.239868	314.199493	138.435974	1412.730103	190.998398	24.238850	1390.683594	184.555008	8.611447	1698.417603	217.164429	-228.666595	1136.578247	409.269073	142.027496	1139.517212	105.748810	-190.499451	896.891479	289.696533	191.851334	893.212097	236.612534	-3.831363	999.250061	-442.220337	67.031288	899.767883	-443.356384	-85.117035
189.383911	-74.389572	901.758911	288.453705	62.344315	896.868347	200.888596	-131.223846	509.757507	376.151215	26.118889	505.908966	236.301895	-151.076218	79.048676	467.045105	-40.590168	94.884552	190.364365	-158.817810	1417.394287	316.401978	140.221588	1412.535645	193.056961	26.175930	1390.415894	186.579544	11.658946	1698.275635	218.757462	-226.833206	1136.795898	412.128937	143.403290	1139.490356	108.025383	-188.727341	896.892456	292.383942	193.028000	893.180237	239.310471	-2.731667	999.258667	-442.541748	67.033585	899.762878	-443.577118	-85.066437
191.980087	-73.064194	901.655151	291.242249	63.405315	896.864502	201.412994	-130.059448	509.605865	377.285522	26.906757	505.760651	236.371674	-150.959686	79.100136	467.068451	-40.520718	94.683357	191.807465	-156.816422	1417.515015	318.598206	141.996979	1412.344604	195.084564	28.164982	1390.151245	188.609894	14.770018	1698.115967	220.444916	-224.934799	1137.061523	414.926697	144.655304	1139.454102	110.301041	-186.843140	896.890320	295.335052	194.075470	893.096313	242.018005	-1.616801	999.207397	-442.858307	67.068802	899.762634	-443.802185	-85.027565
194.586945	-71.881569	901.611023	294.124359	64.318176	896.833191	201.987488	-128.923340	509.542175	378.737457	27.607771	505.641815	236.449585	-150.898209	79.146347	467.303955	-40.461174	94.527962	193.221344	-154.726059	1417.680176	320.727509	143.812042	1412.161011	197.058380	30.100782	1389.854004	190.633423	17.953306	1697.937988	222.144592	-223.095963	1137.345825	417.729279	145.899414	1139.431885	112.584045	-184.829193	896.934509	298.301117	195.131622	893.032288	244.835403	-0.626150	999.171143	-443.147736	67.102982	899.753235	-444.001984	-84.978165
197.160934	-70.641075	901.558350	296.828491	65.350777	896.840088	202.511002	-127.692116	509.486359	380.166382	28.382023	505.603180	236.560257	-150.862183	79.194244	467.493622	-40.320526	94.301521	194.625717	-152.702164	1417.928467	322.742523	145.627609	1411.987671	199.042496	32.034019	1389.551880	192.692535	21.383549	1697.659424	223.929657	-221.309021	1137.699829	420.633209	147.130234	1139.553101	114.914688	-182.669189	897.086792	301.366211	196.130646	892.939575	247.573166	0.398750	999.151184	-443.454376	67.136726	899.759705	-444.221283	-84.948730
199.969635	-69.418205	901.483643	299.591553	66.349686	896.835327	202.818832	-126.425896	509.296387	381.715393	29.005468	505.632080	236.618362	-150.667053	79.245178	467.781982	-40.167198	94.088745	196.044159	-150.631790	1418.186401	324.732330	147.411240	1411.782227	200.956100	33.950237	1389.286377	194.701736	24.551012	1697.481323	225.792892	-219.506271	1138.103149	423.492767	148.225159	1139.657959	117.187263	-180.288818	897.161621	304.581970	197.009598	892.830200	250.469666	1.382322	999.114563	-443.776001	67.176132	899.761719	-444.442505	-84.897987
202.836624	-68.453590	901.401001	302.439178	67.304512	896.849182	203.292114	-125.303780	509.256378	383.414642	29.740469	505.683716	236.755920	-150.590836	79.342613	468.182922	-40.065285	93.923042	197.401657	-148.540405	1418.518921	326.630951	149.239441	1411.652466	202.882965	35.855030	1389.027832	196.863815	28.144693	1697.211670	227.668365	-217.759964	1138.647217	426.363068	149.261261	1139.762085	119.569725	-178.164764	897.476257	307.934753	197.890503	892.615417	253.442596	2.186625	999.083740	-444.092743	67.202721	899.761353	-444.655823	-84.873688
205.509125	-67.346352	901.387756	304.979401	68.416656	896.886902	203.527359	-123.989143	509.241455	385.031281	30.472679	505.776642	236.819427	-150.432816	79.454872	468.649536	-39.906670	93.783936	198.738022	-146.441849	1418.900757	328.483185	151.049149	1411.489502	204.753693	37.739948	1388.775635	198.999786	31.293266	1696.975342	229.648117	-216.018372	1139.283936	429.251465	150.219742	1139.964844	122.000473	-176.068573	897.941650	311.369537	198.641479	892.519775	256.214691	3.138081	999.098694	-444.380981	67.209618	899.767700	-444.840302	-84.845894
208.114944	-66.447403	901.339478	307.701782	69.152351	896.857239	203.659653	-122.593620	509.209442	386.823395	31.185446	505.804382	236.847763	-150.304626	79.626854	469.031921	-39.719215	93.583763	199.989594	-144.338211	1419.332275	330.230865	152.877487	1411.306274	206.614014	39.593021	1388.530151	201.206924	34.761532	1696.676758	231.606430	-214.363770	1140.002319	432.191376	151.190598	1140.237427	124.477837	-174.055115	898.429749	314.922424	199.329727	892.314148	259.028229	3.834284	999.061279	-444.663086	67.167679	899.801697	-445.011047	-84.875504
210.747757	-65.500557	901.272095	310.214478	70.189354	896.880676	203.601700	-121.313354	509.124878	388.607849	31.901308	505.908081	236.902573	-150.241104	79.816727	469.404785	-39.560101	93.366104	201.286240	-142.322922	1419.777466	331.920105	154.732666	1411.072388	208.450668	41.355663	1388.283081	203.556870	38.218563	1696.368286	233.570251	-212.817169	1140.676514	435.126831	152.116669	1140.418945	126.905838	-172.125107	899.002686	318.584656	200.022781	892.149597	261.731781	4.662848	999.041687	-444.933228	67.096283	899.810059	-445.175690	-84.864914
213.246368	-64.626205	901.216492	312.751099	71.014595	896.785034	203.562881	-119.713394	509.059814	390.323730	32.618404	505.907410	236.885117	-150.039368	79.993607	469.716705	-39.362495	93.095985	202.479980	-140.238464	1420.163452	333.526642	156.565140	1410.789917	210.284058	43.117638	1387.997437	205.914627	41.923519	1695.887573	235.605453	-211.243515	1141.324829	438.081116	153.018204	1140.569336	129.363678	-170.046082	899.567322	322.302795	200.436646	891.812073	264.456146	5.390956	998.966003	-445.147614	67.021835	899.840881	-445.310120	-84.879189
215.780807	-63.818806	901.141846	315.182343	71.938461	896.681824	203.512848	-118.396019	509.032471	391.986664	33.339149	505.776306	236.846161	-149.874573	80.203598	470.080109	-39.218594	92.856995	203.668747	-138.204773	1420.507813	335.087860	158.393311	1410.415039	212.090775	44.847221	1387.666992	208.351807	45.421707	1695.400269	237.671066	-209.754944	1141.975220	441.031738	153.856079	1140.741333	131.758057	-168.208267	900.141296	326.188690	200.918610	891.410706	267.085205	6.169812	998.876709	-445.359924	66.973198	899.852600	-445.443542	-84.895523
218.341278	-63.022900	900.990234	317.699707	72.840965	896.563538	203.182678	-117.079094	508.954224	393.652832	33.948063	505.651184	236.870956	-149.710510	80.452316	470.403259	-39.108391	92.548798	204.810196	-136.176880	1420.850586	336.661499	160.162552	1410.018555	213.886719	46.480618	1387.295410	210.847809	48.940979	1694.821899	239.791397	-208.365845	1142.618042	444.033447	154.739929	1140.831299	134.304749	-166.084183	900.674194	330.148468	201.274033	890.926025	269.759064	6.894694	998.742065	-445.611969	66.886459	899.853210	-445.574890	-84.955696
220.792175	-62.272442	900.849304	320.104675	73.676399	896.394897	202.900848	-115.754616	508.877136	395.220978	34.617523	505.475708	236.900604	-149.565079	80.713120	470.746338	-39.036327	92.292244	206.081604	-134.244995	1421.167969	338.230865	161.917084	1409.575562	215.739319	48.114265	1386.906738	213.450256	52.450329	1694.202393	241.868179	-207.019867	1143.161377	447.110474	155.633194	1140.879517	136.578217	-164.407211	901.216858	334.172119	201.575043	890.370605	272.329437	7.603245	998.586304	-445.878540	66.792877	899.827698	-445.700623	-85.019867
223.374771	-61.507710	900.763916	322.492645	74.622139	896.282776	202.799515	-114.254066	508.919067	396.730377	35.186966	505.233887	236.872253	-149.334656	80.987427	471.045166	-38.965530	92.016174	207.252258	-132.255829	1421.446655	339.740784	163.712341	1409.091064	217.524368	49.758133	1386.524658	216.149490	55.928558	1693.533203	244.000275	-205.796051	1143.682007	450.105865	156.483994	1140.887695	139.102493	-162.210693	901.699036	338.256287	201.812668	889.758118	274.926422	8.396902	998.486572	-446.106506	66.688225	899.854858	-445.803894	-85.076508
225.856033	-61.061024	900.621887	325.164703	74.748573	895.962952	202.604538	-112.968369	509.039520	398.240723	35.827564	504.919922	236.881409	-149.223480	81.344116	471.293060	-38.855572	91.775589	208.479752	-130.425644	1421.615112	341.270844	165.470947	1408.561890	219.272095	51.277851	1386.115356	218.897858	59.438698	1692.819336	245.963974	-204.527588	1144.169800	453.157776	157.320084	1140.885742	141.125748	-161.020844	902.177795	342.407593	201.937943	889.142456	277.618225	8.731567	998.252380	-446.306366	66.590775	899.868896	-445.892944	-85.157936
228.324463	-60.386745	900.464539	327.586517	75.475296	895.740784	202.402939	-111.635895	509.072784	399.656830	36.385162	504.717773	236.883362	-149.164948	81.858925	471.589478	-38.729740	91.562469	209.631256	-128.600433	1421.833374	342.718048	167.288071	1408.019775	221.018509	52.832069	1385.700806	221.783020	62.882263	1692.079102	248.053619	-203.629562	1144.643433	456.103058	158.147797	1140.820557	143.900269	-158.406998	902.564636	346.634003	202.244339	888.332458	280.115631	9.441492	998.061279	-446.480103	66.443550	899.871338	-445.958221	-85.268066
230.886856	-59.604717	900.249939	330.001312	76.278900	895.565918	202.164902	-110.336456	509.135834	401.050446	37.021168	504.595123	236.796219	-149.025467	82.349083	471.754486	-38.592934	91.365814	210.798401	-126.906960	1421.942383	344.151978	169.023819	1407.462280	222.759232	54.315849	1385.286133	224.780914	66.254501	1691.340942	249.990021	-202.590530	1145.013062	459.143585	158.948868	1140.761475	146.079636	-156.859894	902.926086	350.948853	202.214264	887.584045	282.586212	10.220273	997.867249	-446.622009	66.288383	899.901001	-446.004517	-85.360558
233.376633	-58.718399	900.035339	332.368927	77.232430	895.451294	201.887512	-108.889168	509.156372	402.465363	37.754807	504.534271	236.724625	-148.841385	82.871185	471.953339	-38.486835	91.188408	211.989426	-125.275497	1422.033569	345.600311	170.691055	1406.886353	224.436325	55.778782	1384.845093	227.797379	69.597488	1690.621582	251.796982	-201.515137	1145.258301	462.121460	159.692551	1140.629639	147.845825	-155.961349	903.263062	355.413971	202.271866	886.756226	284.999481	11.079005	997.704102	-446.770752	66.156395	899.914490	-446.038086	-85.495529
235.751480	-58.024563	899.876770	334.839935	77.869301	895.272278	201.612015	-107.582573	509.289764	403.841827	38.354164	504.398743	236.725159	-148.833313	83.433685	472.161713	-38.433601	91.028549	213.237167	-123.755608	1422.063354	347.054352	172.282669	1406.343628	226.092377	57.173115	1384.444458	230.921051	72.891411	1689.934082	253.634293	-200.588959	1145.452515	465.022766	160.381516	1140.553833	149.986053	-154.374481	903.476563	359.991730	202.424316	885.795227	287.405060	11.771290	997.535217	-446.867767	66.034462	899.904602	-446.049622	-85.649521
238.048553	-57.203468	899.725525	337.138641	78.568459	895.184937	200.931900	-106.468445	509.406006	405.027863	38.876816	504.259735	236.663452	-148.681671	84.069229	472.181732	-38.319889	90.886421	214.393372	-122.190056	1422.119019	348.530487	173.868988	1405.829590	227.744202	58.522179	1384.080811	234.026672	75.976349	1689.276978	255.455994	-199.650574	1145.607910	467.898254	161.071304	1140.556763	152.138138	-152.891891	903.642212	364.609650	202.355057	884.933228	289.707062	12.483030	997.416687	-446.774994	65.625877	900.061768	-445.967377	-85.626892
240.369110	-55.823383	899.655334	339.202087	80.257423	895.579041	200.225510	-105.149597	509.536774	406.325317	39.644699	504.459137	236.516068	-148.512466	84.736938	472.413788	-38.211121	90.779350	215.644592	-120.726685	1422.205200	350.071655	175.328979	1405.441162	229.423599	59.840595	1383.807739	237.287598	79.204208	1688.658569	257.248627	-198.774124	1145.793091	470.795288	161.631058	1140.607544	154.258850	-151.619141	903.811462	369.392975	202.072891	884.123291	291.871704	13.696454	997.584473	-446.867645	65.428436	900.054382	-445.946838	-85.777603
242.493561	-55.047474	899.646790	341.591400	80.788895	895.567688	199.473328	-103.764671	509.790283	407.829559	40.443104	504.444489	236.271378	-148.310822	85.516365	472.651642	-38.109009	90.701675	216.896225	-119.231140	1422.311157	351.584869	176.832733	1405.068237	231.100586	61.211937	1383.553955	240.502411	82.242920	1688.071045	258.997009	-197.785690	1146.007935	473.506073	162.190109	1140.754028	156.306595	-150.307404	903.931458	374.287811	201.901505	883.215210	294.148285	14.336388	997.574341	-447.183197	65.585419	899.898560	-446.016876	-86.094658
244.560745	-54.399807	899.631348	343.986450	81.227570	895.528931	198.872604	-102.454094	510.237061	409.544159	41.028320	504.414246	236.118713	-148.190933	86.382271	473.088074	-38.032875	90.689301	218.112778	-117.797035	1422.499756	353.174927	178.224960	1404.785645	232.787155	62.513653	1383.423706	243.791153	85.188797	1687.509766	260.655365	-196.850494	1146.345703	476.179352	162.690613	1140.924683	158.376831	-149.093018	904.115356	379.305420	201.740051	882.238403	296.387115	14.888259	997.546936	-447.034088	65.071426	900.065796	-445.871185	-86.106369
246.453751	-53.739452	899.716064	346.316162	81.704224	895.569275	198.327576	-101.053116	510.781189	410.778687	41.499165	504.285309	235.843628	-148.120850	87.265556	473.287506	-37.924118	90.637039	219.367599	-116.434830	1422.718506	354.825562	179.519257	1404.565430	234.467667	63.779881	1383.350220	247.086884	88.025536	1687.022827	262.247650	-195.917938	1146.704712	478.705872	163.142471	1141.113403	160.415802	-148.073547	904.341003	384.298004	201.361191	881.426331	298.513916	15.473337	997.608887	-447.216675	65.106865	899.943298	-445.874908	-86.349190
248.315704	-53.115086	899.840210	348.646820	82.054665	895.588074	197.652679	-99.688416	511.354248	411.993011	41.928600	504.230865	235.549042	-148.200974	88.294662	473.392883	-37.818851	90.577034	220.593445	-115.113976	1423.034058	356.486725	180.736664	1404.469849	236.154266	64.987984	1383.374268	250.240845	90.730103	1686.577759	263.771271	-194.944351	1147.157593	481.191589	163.509857	1141.365601	162.432388	-147.181076	904.416931	389.340668	201.112198	880.442261	300.652679	16.002699	997.678833	-447.257507	64.896851	899.958496	-445.818024	-86.510735
250.289886	-52.310005	900.071960	350.805664	82.620613	895.711548	196.885254	-98.298744	511.972565	413.092865	42.236599	504.212616	235.187195	-148.231506	89.355637	473.449066	-37.727776	90.505264	221.762970	-113.769760	1423.356079	358.269836	182.036224	1404.489380	237.853165	66.217628	1383.467041	253.512878	93.320343	1686.099854	265.236084	-193.964951	1147.660645	483.628479	163.900497	1141.789185	164.388062	-146.258148	904.647461	394.504486	200.677124	879.669067	302.810852	16.699823	997.854248	-447.222595	64.600182	899.963196	-445.703217	-86.661835
252.262695	-51.324863	900.422058	352.839630	83.240799	895.895325	196.261292	-97.102776	512.661194	413.820160	42.536510	504.173126	234.785904	-148.498917	90.523308	473.284912	-37.608765	90.426704	222.890839	-112.403381	1423.721191	360.061768	183.371384	1404.607422	239.556458	67.441078	1383.597168	256.777679	95.777481	1685.686035	266.583130	-193.034744	1148.202271	485.892670	164.147552	1142.193115	166.298477	-145.396545	904.927246	399.565613	200.279648	878.943909	304.945160	17.531191	998.117676	-447.251007	64.419281	899.930237	-445.613037	-86.869415
253.998734	-50.596962	900.734985	354.931335	83.738899	896.032654	195.577744	-95.979477	513.464478	415.664886	42.653515	504.280823	234.395554	-148.697571	91.729820	473.697693	-37.590870	90.438164	224.003708	-111.042091	1424.170044	362.054993	184.187515	1404.871216	241.272400	68.638702	1383.785156	259.987030	98.071053	1685.328857	268.029907	-192.252747	1148.824219	488.388306	164.355667	1142.667236	168.756241	-143.709625	905.178345	404.993530	199.535721	878.072388	306.981689	18.178967	998.339172	-447.254059	64.240959	899.891235	-445.474670	-87.074402
255.749710	-49.637070	901.077454	356.901001	84.324669	896.187134	194.609665	-94.785767	514.198364	416.779572	42.833740	504.364807	233.932617	-148.942200	92.935013	473.840302	-37.520393	90.383698	225.086777	-109.665283	1424.629150	363.979584	185.185059	1405.072998	243.000809	69.834839	1384.032593	263.193787	100.330528	1684.965332	269.230438	-191.121826	1149.337769	490.625183	164.493973	1143.181274	170.013321	-143.929153	905.658630	409.869263	199.220551	877.770020	308.978455	18.989260	998.583557	-447.235870	63.977448	899.853027	-445.304871	-87.347206
257.427887	-48.802235	901.473511	358.790283	84.868935	896.319763	193.923599	-93.307274	515.047363	417.604980	42.932228	504.379486	233.405762	-149.149017	94.216537	473.747375	-37.463772	90.260735	226.068268	-108.268150	1425.166138	365.979156	186.134979	1405.413452	244.714813	71.086403	1384.281128	266.508942	102.443672	1684.715576	270.403839	-190.179184	1149.951904	492.868927	164.532043	1143.717896	171.841049	-143.453018	905.984314	414.860138	198.536911	877.442810	310.926605	19.750282	998.842163	-447.166290	63.694450	899.832825	-445.117157	-87.578712
259.030914	-47.983795	901.837952	360.696198	85.201942	896.416199	193.068268	-92.101082	515.908386	418.563354	43.099968	504.418427	232.952011	-149.476059	95.520561	473.747955	-37.388298	90.218880	226.984772	-106.852852	1425.692505	367.951935	187.060272	1405.767212	246.463608	72.262024	1384.593384	269.618530	104.422485	1684.465820	271.524994	-189.278122	1150.671997	495.094543	164.493866	1144.378052	173.602142	-143.029663	906.309204	419.915466	198.104492	877.045227	312.800323	20.435730	999.067261	-446.980560	63.225456	899.937622	-444.870056	-87.768669
260.507477	-47.222008	902.286072	362.537964	85.462265	896.501160	192.298615	-90.710823	516.808777	419.495178	43.130077	504.456268	232.466431	-149.568619	96.854645	473.800659	-37.354305	90.188972	227.906067	-105.371811	1426.255005	369.978088	187.919830	1406.197876	248.242096	73.487946	1384.979004	272.702972	106.297821	1684.237305	272.564606	-188.434372	1151.468750	497.426514	164.449738	1145.096069	175.391235	-142.676697	906.705688	424.938049	197.389694	876.930664	314.659424	21.065033	999.325500	-446.920746	63.073452	899.850403	-444.692841	-88.030182
261.938293	-46.525352	902.672424	364.342255	85.721886	896.589478	191.486679	-89.360176	517.627625	422.055573	43.202648	504.732758	232.006012	-149.781952	98.223122	474.673096	-37.471786	90.306183	228.816818	-103.894577	1426.814209	371.882843	188.739258	1406.506836	250.036560	74.719994	1385.318237	275.651245	107.994583	1684.087402	273.634003	-187.821808	1152.318237	499.695374	164.266739	1145.795776	177.708023	-141.483643	907.038330	430.104828	196.796219	876.452271	316.412018	21.661079	999.556152	-446.760681	62.711235	899.885376	-444.455292	-88.198143
263.247833	-45.831451	903.094971	366.069092	85.936058	896.682190	190.798370	-87.982147	518.502747	421.376740	43.263577	504.559753	231.539795	-149.862762	99.525833	473.851898	-37.346653	90.123360	229.752243	-102.406830	1427.411011	373.906647	189.653366	1406.994873	251.929138	75.909653	1385.735718	278.464966	109.437729	1683.930054	274.408661	-186.962311	1153.072510	501.976746	164.053802	1146.636719	178.848007	-142.135559	907.465698	434.711090	195.977814	876.772949	318.116302	22.216770	999.805298	-446.599579	62.362164	899.903748	-444.217133	-88.403534
264.506409	-44.836437	903.503601	368.137939	86.814301	897.000671	189.915131	-86.559357	519.238953	422.074066	43.296036	504.632721	230.977615	-149.893753	100.770103	473.767181	-37.326027	90.061882	230.713989	-100.935493	1427.997681	376.125366	190.451813	1407.576782	253.804718	77.105331	1386.109009	281.309296	110.911613	1683.781006	275.164276	-186.263077	1153.837158	504.312256	163.758301	1147.324463	180.457672	-142.036423	907.838623	439.329407	195.254700	876.849487	319.946045	23.071550	1000.164734	-446.447571	62.103996	899.892212	-443.943054	-88.630402
265.797485	-43.989113	903.842163	370.032562	87.234695	897.171204	189.280212	-85.173965	520.027405	422.823547	43.326817	504.655121	230.526093	-149.764236	102.030891	473.755249	-37.359467	90.028931	231.661057	-99.482040	1428.536865	378.384186	190.897202	1408.169678	255.748886	78.282623	1386.571045	284.184174	112.412354	1683.735229	275.965027	-185.823517	1154.742554	506.802246	163.442551	1148.094849	182.558594	-141.091568	908.164795	443.960358	194.541016	876.947083	321.675323	23.714802	1000.414063	-446.308655	61.863701	899.849915	-443.685059	-88.972687
266.972351	-43.159615	904.251160	371.802826	87.577126	897.305969	188.667389	-83.717705	520.820984	423.547821	43.366272	504.630737	230.099136	-149.621063	103.273453	473.680328	-37.340515	89.970276	232.696564	-98.049164	1429.107910	380.675873	191.625519	1408.724731	257.696899	79.471779	1386.965820	286.902252	113.670197	1683.625122	276.583710	-185.057236	1155.513428	509.361633	163.105988	1148.944702	183.496704	-141.861374	908.633667	448.668915	193.732117	876.878174	323.342987	24.344109	1000.677490	-446.189667	61.628445	899.797302	-443.440735	-89.271500
268.108398	-42.223991	904.583496	373.576752	87.924454	897.442139	188.020554	-82.303291	521.571716	424.177612	43.373436	504.667511	229.731033	-149.469330	104.441978	473.553619	-37.320740	89.935219	233.663803	-96.688766	1429.682251	382.910553	192.327362	1409.205444	259.679443	80.689514	1387.349243	289.669250	114.910713	1683.511353	277.298859	-184.611435	1156.347534	511.820892	162.700439	1149.660156	185.457382	-141.237518	908.989014	452.749146	193.256683	877.500000	324.933319	25.016434	1000.905640	-446.005646	61.333855	899.819275	-443.144745	-89.473946
269.218994	-41.131050	904.960022	375.569824	88.777534	897.860291	187.443680	-80.604073	522.305542	425.038757	43.474613	504.814117	229.311111	-149.111572	105.581947	473.604156	-37.305866	89.904739	234.558197	-95.324669	1430.218262	385.230835	192.944992	1409.721191	261.643433	81.831200	1387.730469	292.265747	116.067673	1683.473877	277.815399	-183.862366	1157.058960	514.411011	162.226318	1150.390015	186.140640	-141.946335	909.445313	457.154266	192.745407	878.040466	326.613342	25.828539	1001.300964	-445.789978	60.992306	899.785339	-442.839172	-89.748070
270.264435	-40.225521	905.403992	377.365814	89.205765	898.123352	186.998306	-79.091309	523.041138	425.761383	43.486359	504.917236	228.998672	-148.940567	106.769386	473.520599	-37.291058	89.882507	235.387268	-93.950935	1430.730713	387.591675	193.488083	1410.219849	263.644135	82.970047	1388.064209	294.862976	117.155350	1683.433716	278.310425	-183.412399	1157.757324	517.127686	161.853622	1151.221680	187.307388	-142.168640	909.917358	461.217651	192.032242	878.655457	328.222443	26.461697	1001.647034	-445.589386	60.765568	899.735840	-442.531219	-89.993187
271.204468	-39.455276	905.759766	378.954590	89.310867	898.222900	186.530106	-77.534187	523.786560	426.694275	43.510338	504.985748	228.675827	-148.733734	107.834923	473.600647	-37.303848	89.886383	236.219284	-92.551788	1431.180786	389.978210	194.069107	1410.712891	265.582855	84.059204	1388.419800	297.398254	118.168320	1683.379883	278.910614	-183.032852	1158.549316	520.111694	161.528900	1152.108521	188.930923	-141.358200	910.251404	465.750977	190.903915	878.894836	329.659698	26.940966	1001.866089	-445.386780	60.549419	899.670044	-442.224243	-90.301247
272.059357	-38.724140	906.122803	380.422516	89.307739	898.274658	186.284363	-75.917999	524.468872	427.332886	43.564285	505.030518	228.296921	-148.407944	108.909424	473.550354	-37.297611	89.849388	236.973312	-91.185478	1431.640015	392.433350	194.400818	1411.197754	267.516693	85.165024	1388.700684	299.876404	119.068985	1683.357544	279.275513	-182.592178	1159.180908	523.056274	161.157898	1152.867065	189.570068	-142.347961	910.694214	469.510345	189.696960	879.571716	331.021545	27.367123	1002.062866	-445.188782	60.281109	899.628479	-441.907074	-90.557396
272.994293	-37.910721	906.428467	381.943420	89.334038	898.356079	185.927826	-74.428230	525.015259	427.892426	43.506996	505.032776	228.069962	-148.285080	109.927467	473.417908	-37.249699	89.786972	237.708481	-89.839569	1432.036011	394.855713	194.814087	1411.617310	269.462097	86.206589	1388.974854	302.284851	119.960510	1683.318604	279.705353	-182.196518	1159.853271	525.874634	160.601837	1153.510742	190.560852	-142.540253	911.089905	473.130310	188.927780	880.101257	332.397034	27.826893	1002.248352	-445.057373	60.092571	899.616516	-441.851624	-90.745255
273.836365	-37.116798	906.701294	383.468170	89.450691	898.460693	185.671387	-72.785912	525.585571	428.754517	43.509033	505.065521	227.782028	-148.041748	110.907433	473.363708	-37.248051	89.718407	238.443359	-88.443764	1432.413818	397.335297	195.205795	1412.007813	271.416992	87.276901	1389.222534	304.663116	120.768913	1683.272949	280.164581	-181.902954	1160.539307	528.846497	159.976791	1154.209106	191.628128	-142.647980	911.422791	476.682220	188.097565	880.387024	333.722290	28.276342	1002.430115	-444.771149	59.613392	899.662415	-441.498322	-90.990135
[truncated: 87 more rows]
[truncated: 40 more columns]
