# Supplementary material for: A dyadic stimulus set of audiovisual affective displays for the study of multisensory, emotional, social interactions
Source: Behav Res Methods. 2015 Nov 5;48(4):1285–95. doi: 10.3758/s13428-015-0654-4 (PMC5101291; doi:10.3758/s13428-015-0654-4)
Supplement: Supplementary file 1 — (ZIP 270 MB) [file 13428_2015_654_MOESM1_ESM.zip › supplementary_material_2_stimuli_set_files/D/D06.txt]

310.264618	-166.875214	898.015442	421.335266	-39.129570	907.531189	376.145996	-199.929001	504.971588	451.130066	-18.754446	509.452698	468.926178	-186.748474	81.830299	554.487183	-62.322178	101.551659	285.355133	-284.009979	1411.875122	440.225647	-2.925049	1425.352173	305.537903	-99.940697	1395.240234	321.043427	-168.681366	1700.214355	312.980988	-337.071136	1127.818115	557.140686	15.680365	1161.164307	219.408615	-268.057800	888.185669	459.076538	81.187469	907.447205	363.796021	-108.695473	1002.591003	-629.858582	154.971298	904.740906	-639.291504	4.561222
310.290588	-166.441681	898.044434	421.558472	-38.914330	907.568909	376.209290	-199.670456	505.041534	451.622894	-18.695904	509.407532	468.946136	-186.716934	81.826958	554.505066	-62.330719	101.340935	285.252258	-283.588318	1411.779297	440.145111	-2.520042	1425.511597	305.571869	-99.561928	1395.229980	320.942322	-168.233810	1700.194336	313.256012	-336.669098	1127.800049	557.698547	16.012228	1161.634521	219.807419	-267.775818	888.070618	461.412048	81.471291	907.241028	363.894012	-108.361328	1002.624390	-629.399841	154.735458	904.957581	-639.096680	4.597129
310.361053	-166.008209	898.065552	421.827545	-38.654175	907.607178	376.302094	-199.478638	505.105560	452.106689	-19.110256	509.516510	468.994293	-186.770645	81.842438	554.463867	-62.379429	101.110329	285.147247	-283.152222	1411.682861	440.114899	-2.135277	1425.656006	305.606842	-99.176552	1395.206787	320.827820	-167.763367	1700.145264	313.541748	-336.525330	1127.815308	558.310486	16.476025	1162.081299	220.630020	-266.865631	887.942261	464.159882	81.893532	906.713806	364.045715	-108.016655	1002.653564	-629.140991	154.609924	905.017395	-638.973816	4.432338
310.516846	-165.342590	898.112732	422.188721	-38.003803	907.985718	376.393951	-199.286667	505.148499	453.358459	-19.393080	509.690674	468.994568	-186.809174	81.837929	554.741272	-62.447750	101.019989	285.027740	-282.729187	1411.609497	440.087189	-1.737987	1425.786377	305.657257	-98.788689	1395.149292	320.725494	-167.294617	1700.094849	313.710693	-336.058655	1127.769653	558.730896	16.631729	1162.432861	220.686462	-267.252106	887.802856	466.780121	82.156494	906.131531	364.255066	-107.571648	1002.853088	-628.843445	154.466873	905.083191	-638.828186	4.274587
310.653076	-164.895340	898.113770	422.488831	-37.767990	907.949768	376.469360	-199.073837	505.174500	453.936218	-19.306393	509.618500	469.020813	-186.802444	81.876381	554.840698	-62.532238	100.875275	284.900421	-282.292999	1411.516113	440.055359	-1.348835	1425.879395	305.708160	-98.398926	1395.078369	320.627625	-166.879868	1700.037354	313.929108	-335.722351	1127.717773	559.104553	16.993366	1162.698242	221.142227	-267.035431	887.636902	469.252808	82.482147	905.771423	364.450836	-107.188652	1002.837585	-628.570129	154.302582	905.108093	-638.644653	4.050293
310.775391	-164.461121	898.115112	422.799316	-37.475758	907.886902	376.510651	-198.830475	505.193939	454.634613	-19.508026	509.700104	469.057434	-186.774368	81.893143	554.905396	-62.629066	100.750092	284.751617	-281.821259	1411.409912	440.095795	-0.937542	1425.948120	305.770325	-97.967255	1394.996338	320.565521	-166.401733	1699.965088	314.049591	-335.539185	1127.643677	559.397400	17.133190	1162.923340	221.564911	-266.878204	887.450684	472.075500	82.662430	904.985046	364.666870	-106.778267	1002.809570	-628.727661	154.157684	904.839233	-638.627625	3.517601
310.884308	-164.095551	898.139709	423.099487	-37.290730	907.817261	376.530487	-198.549835	505.206848	455.279205	-19.913366	509.787506	469.043121	-186.795227	81.894531	555.001709	-62.727581	100.629303	284.621277	-281.351471	1411.291870	440.179718	-0.557683	1425.994751	305.849121	-97.563744	1394.909668	320.452087	-166.005768	1699.884766	314.165985	-335.400635	1127.605957	559.721436	17.363461	1163.103760	222.100143	-266.529236	887.248474	475.163177	82.849197	904.008057	364.883789	-106.445137	1002.790649	-627.848999	153.891235	905.191528	-638.096436	3.551912
310.966522	-163.644089	898.175110	423.376953	-37.019344	907.771057	376.497498	-198.236023	505.220642	455.729919	-20.145884	509.816101	469.057129	-186.750443	81.915092	554.965942	-62.818295	100.448067	284.446564	-280.835205	1411.151733	440.287628	-0.192127	1426.008423	305.943817	-97.164375	1394.818237	320.335663	-165.595108	1699.779297	314.356598	-335.215881	1127.523193	559.895325	17.543499	1163.206299	222.999634	-265.629517	887.012207	477.727325	83.157471	903.285461	365.096344	-106.053520	1002.787720	-627.381714	153.634933	905.243042	-637.729187	3.330627
311.113251	-163.231461	898.192139	423.736481	-36.706188	907.761597	376.537720	-197.991028	505.242004	456.560272	-20.331785	509.900757	469.067780	-186.794296	81.905174	555.195801	-62.982124	100.400887	284.274414	-280.338013	1410.989258	440.415009	0.203627	1425.991211	306.041779	-96.699821	1394.703491	320.236938	-165.187912	1699.674438	314.400604	-334.817474	1127.384277	559.925354	17.681181	1163.224243	223.082153	-266.018738	886.773254	479.990845	83.604889	902.989685	365.356445	-105.676979	1002.792419	-626.943237	153.358231	905.284912	-637.353943	3.003607
311.282684	-162.749222	898.231323	424.092621	-36.382210	907.751770	376.593750	-197.740112	505.257813	457.195129	-20.228453	509.890564	469.072632	-186.807449	81.924088	555.293640	-63.075272	100.290131	284.138000	-279.850342	1410.824829	440.587128	0.592039	1425.953613	306.132172	-96.260315	1394.600098	320.156647	-164.781311	1699.578491	314.454712	-334.557007	1127.236694	560.021057	17.796148	1163.237549	223.536392	-265.845673	886.499207	482.238434	83.627716	902.202332	365.639771	-105.257713	1002.808411	-626.454834	153.127579	905.340698	-636.920349	2.712834
311.564056	-162.283768	898.225464	424.472992	-36.101097	907.699890	376.653595	-197.550064	505.284760	457.152863	-20.254410	509.817810	469.111908	-186.826752	81.945183	554.831604	-63.150715	100.049088	283.977509	-279.326996	1410.635620	440.789886	0.968758	1425.900146	306.231567	-95.809662	1394.490356	320.072083	-164.382599	1699.472168	314.507782	-334.283569	1127.104736	560.082336	17.872517	1163.183960	223.974731	-265.701385	886.179504	484.652618	83.826950	901.454529	365.957611	-104.843216	1002.781616	-625.986694	152.938110	905.367371	-636.471252	2.416729
311.757233	-161.910294	898.227844	424.830780	-35.843365	907.611023	376.701447	-197.326431	505.303680	457.270416	-20.263195	509.750580	469.126770	-186.868668	81.927879	554.742737	-63.211731	99.851807	283.809387	-278.834717	1410.454834	440.994812	1.363658	1425.798462	306.354523	-95.350395	1394.350708	319.982483	-163.974609	1699.333374	314.556946	-334.003662	1126.991577	560.140564	17.883522	1163.131836	224.489746	-265.450592	885.848938	487.419708	83.913124	900.502380	366.241486	-104.465668	1002.742004	-625.433350	152.723679	905.392700	-635.930420	2.117233
311.966187	-161.465790	898.193787	425.226105	-35.505775	907.527954	376.732025	-197.064163	505.303833	457.630157	-20.269932	509.695770	469.141052	-186.855225	81.946869	554.743347	-63.288231	99.703201	283.666382	-278.320648	1410.224121	441.203766	1.740197	1425.703247	306.488190	-94.918571	1394.201294	319.907410	-163.573486	1699.211426	314.602448	-333.711304	1126.828125	560.038940	17.854998	1162.991089	224.990067	-265.111694	885.561157	489.352112	84.284241	900.204529	366.535431	-104.030281	1002.685791	-625.264221	152.408401	905.182312	-635.516113	1.610463
312.211853	-160.990417	898.183777	425.587311	-35.138077	907.476501	376.819061	-196.876266	505.316772	457.934784	-20.575321	509.710205	469.182556	-186.848053	81.914803	554.835693	-63.302341	99.527756	283.513611	-277.806732	1409.998535	441.408142	2.080006	1425.619385	306.634674	-94.464302	1394.040405	319.870667	-163.149063	1699.074585	314.607147	-333.454956	1126.662476	560.118286	17.773046	1162.952759	225.452377	-264.886292	885.257202	491.795715	84.210175	899.377441	366.841309	-103.581047	1002.656616	-624.696960	152.144501	905.194336	-634.932800	1.212435
312.447937	-160.556335	898.152588	425.964417	-34.833420	907.410767	376.875854	-196.623032	505.316162	458.262146	-20.552704	509.698883	469.168884	-186.856827	81.932976	554.862244	-63.313572	99.397797	283.384399	-277.345184	1409.805298	441.632782	2.476159	1425.562378	306.795105	-93.986870	1393.901367	319.834198	-162.724823	1698.943481	314.674164	-333.203644	1126.524536	560.046326	17.595436	1162.837646	225.911758	-264.627411	884.955322	493.319458	84.271820	899.065674	367.143951	-103.184174	1002.609619	-623.847839	151.895279	905.316101	-634.169861	0.896321
312.659393	-160.119766	898.131897	426.345825	-34.490685	907.359497	376.978607	-196.434280	505.366608	458.630890	-20.490995	509.672546	469.218903	-186.816116	81.955505	554.886963	-63.324471	99.257538	283.267639	-276.801758	1409.611572	441.832977	2.877930	1425.492310	306.938202	-93.545067	1393.771851	319.756317	-162.337830	1698.835449	314.742493	-333.177765	1126.402100	560.052185	17.384491	1162.768433	226.802704	-263.735321	884.629028	495.119690	84.243141	898.684204	367.436462	-102.768089	1002.575012	-623.205444	151.590881	905.330750	-633.560303	0.645343
312.897095	-159.723312	898.109375	426.681732	-34.274879	907.265564	377.087250	-196.244415	505.398102	458.919922	-20.139486	509.561646	469.246155	-186.820145	81.956909	554.914978	-63.271446	99.170624	283.170197	-276.334595	1409.435181	442.023376	3.292567	1425.431519	307.073792	-93.120567	1393.635620	319.776489	-161.887619	1698.693848	314.766388	-332.683655	1126.222534	560.182678	17.144264	1162.781616	226.862762	-264.074158	884.333252	497.071289	84.042267	898.060059	367.721405	-102.409836	1002.519531	-622.654663	151.227570	905.241028	-632.897522	0.069092
313.109192	-159.324234	898.122375	427.025574	-34.000099	907.198608	377.192352	-195.963425	505.425690	459.623474	-20.096310	509.540466	469.259827	-186.756500	81.929749	555.164185	-63.228695	99.092621	283.064392	-275.820190	1409.269653	442.177582	3.716637	1425.416138	307.223022	-92.645058	1393.516357	319.764313	-161.454193	1698.577759	314.826111	-332.383789	1126.081421	560.216919	16.892859	1162.732422	227.358643	-263.663849	884.102051	498.252777	84.032135	898.038635	368.012024	-102.024147	1002.495483	-622.140930	150.737320	905.112427	-632.296570	-0.425016
313.372498	-158.864120	898.138916	427.409943	-33.652538	907.172852	377.330750	-195.652924	505.486298	459.934113	-20.002981	509.488098	469.288940	-186.736099	81.945015	555.068237	-63.154881	98.978004	282.970032	-275.341614	1409.087158	442.327576	4.125623	1425.400635	307.367157	-92.195938	1393.414307	319.767700	-161.019135	1698.489990	314.952728	-332.129791	1125.985107	560.333008	16.615423	1162.749512	228.213272	-262.736816	883.834045	499.683044	84.018288	897.874817	368.339691	-101.593033	1002.492371	-621.550232	150.327789	904.991455	-631.627808	-0.933955
313.582214	-158.467529	898.164063	427.765076	-33.299114	907.165833	377.460632	-195.314499	505.515289	460.661133	-20.090532	509.674805	469.304138	-186.660187	81.959549	555.256714	-63.151592	98.931183	282.849426	-274.900330	1408.947510	442.478577	4.525589	1425.413330	307.487579	-91.746880	1393.311279	319.841095	-160.557907	1698.430054	315.046661	-331.662109	1125.887207	560.549011	16.324293	1162.815918	228.686691	-262.312775	883.549194	500.885376	83.796501	897.724792	368.612946	-101.183563	1002.503113	-620.961792	149.851120	904.851135	-630.935791	-1.604106
313.816101	-158.041275	898.183044	428.108978	-32.952991	907.162537	377.627686	-195.047028	505.583923	461.089386	-19.803341	509.665497	469.319061	-186.646713	81.939125	555.115417	-63.095161	98.842293	282.732971	-274.421875	1408.788452	442.598938	4.954709	1425.441528	307.593750	-91.302277	1393.236206	319.899750	-160.060303	1698.385498	315.134216	-331.024445	1125.740234	560.770874	15.991469	1162.911743	228.747299	-262.505798	883.309387	501.862793	83.488060	897.659729	368.888184	-100.768768	1002.512207	-620.336975	149.358429	904.723694	-630.264038	-2.159503
314.108765	-157.530792	898.190063	428.450226	-32.572487	907.203125	377.795654	-194.781403	505.611725	461.590729	-19.860035	509.723022	469.325287	-186.659958	81.942421	555.036377	-63.090347	98.782669	282.624817	-273.956116	1408.659668	442.744934	5.345153	1425.529297	307.681732	-90.896591	1393.203125	319.987427	-159.553268	1698.385376	315.255188	-330.524109	1125.621704	561.118408	15.744035	1163.085083	229.131317	-262.150177	883.043579	502.778137	83.100739	897.626526	369.169891	-100.322479	1002.535339	-619.733521	148.866943	904.623291	-629.575562	-2.687936
314.339020	-157.046936	898.249268	428.803436	-32.166744	907.271240	377.912750	-194.515289	505.661102	462.171936	-19.898220	509.863098	469.299988	-186.638107	81.921135	554.888428	-63.094421	98.722038	282.510468	-273.560913	1408.543579	442.870056	5.697031	1425.596436	307.814636	-90.489410	1393.169312	320.082214	-159.059631	1698.410400	315.411194	-330.268951	1125.559814	561.563354	15.544894	1163.280396	229.957565	-261.131866	882.842712	503.759033	82.655113	897.527893	369.452057	-99.877228	1002.598816	-619.075378	148.268417	904.510315	-628.881104	-3.287091
314.588409	-156.559647	898.296570	429.125061	-31.792587	907.373657	378.023315	-194.213715	505.700165	463.068481	-20.281374	510.143707	469.300140	-186.639709	81.932243	554.956299	-63.184643	98.665649	282.416107	-273.130798	1408.444702	442.987610	6.056761	1425.697998	307.911102	-90.047897	1393.182861	320.194611	-158.568069	1698.459717	315.488922	-329.694061	1125.423950	561.973206	15.416930	1163.480347	230.019394	-261.236267	882.650085	504.133545	82.289917	897.730469	369.694946	-99.454926	1002.672302	-618.407166	147.833313	904.472839	-628.177002	-3.795917
314.808868	-156.075226	898.397339	429.454468	-31.388630	907.511353	378.152954	-193.817184	505.740265	463.653046	-20.198942	510.241333	469.358521	-186.587708	81.946991	554.756958	-63.241035	98.581200	282.288971	-272.707916	1408.361450	443.124451	6.414489	1425.818359	308.013153	-89.685135	1393.219482	320.334198	-158.061035	1698.526611	315.670258	-329.152771	1125.332520	562.433289	15.266866	1163.677002	230.472702	-260.700104	882.487976	504.664093	81.880569	897.857422	369.939362	-99.013725	1002.790710	-617.734924	147.204300	904.439880	-627.419678	-4.398526
315.061981	-155.590164	898.505127	429.811981	-30.976723	907.674683	378.347290	-193.448914	505.797516	464.561646	-20.720402	510.535309	469.391510	-186.535049	81.955009	554.721558	-63.373318	98.487968	282.146881	-272.312195	1408.292725	443.262756	6.715298	1425.943481	308.127777	-89.300316	1393.284912	320.477936	-157.550217	1698.632813	315.894043	-328.709534	1125.328735	562.945679	15.139127	1163.897949	231.286072	-259.580750	882.344910	505.006836	81.414909	898.006714	370.189545	-98.560219	1002.925293	-617.045593	146.699173	904.532715	-626.737183	-4.781898
315.347504	-155.084763	898.603027	430.134430	-30.609859	907.812317	378.568085	-193.097000	505.883820	465.384918	-20.881248	510.657867	469.409180	-186.524597	81.968201	554.494690	-63.460709	98.337143	281.992371	-271.915192	1408.272339	443.419067	6.999336	1426.067261	308.230896	-88.916618	1393.364868	320.641937	-157.044754	1698.748657	315.997101	-327.984833	1125.290039	563.468567	15.060737	1164.132446	231.328720	-259.585358	882.267700	505.227356	80.923874	898.176208	370.429321	-98.101898	1003.042786	-616.440735	146.138229	904.693726	-626.011841	-5.314182
315.570313	-154.609970	898.686279	430.469574	-30.155256	908.001465	378.757904	-192.755539	505.944031	466.618835	-21.596800	510.939636	469.424103	-186.552139	81.986069	554.559204	-63.622734	98.200851	281.859100	-271.560028	1408.238647	443.581024	7.251578	1426.194946	308.325409	-88.536659	1393.448242	320.816772	-156.525787	1698.879639	316.144196	-327.478912	1125.324951	564.019348	14.973524	1164.388672	231.756454	-258.975555	882.156128	505.357330	80.383522	898.338928	370.628204	-97.646782	1003.176575	-615.846375	145.506866	904.961487	-625.342163	-5.820887
315.819611	-154.139023	898.787903	430.787781	-29.753658	908.175171	378.968109	-192.463226	506.014984	467.678619	-21.805624	511.210846	469.478333	-186.523376	82.014832	554.323486	-63.786369	98.009674	281.742371	-271.179169	1408.239624	443.755371	7.525444	1426.331177	308.447205	-88.194588	1393.550293	321.010132	-156.005539	1699.008545	316.306549	-327.149445	1125.347046	564.558105	14.864404	1164.632690	232.575806	-257.714966	882.094727	505.358124	79.842880	898.527100	370.840820	-97.204124	1003.312805	-615.201050	144.911102	905.330139	-624.671021	-6.275177
316.076233	-153.592957	898.867310	431.111359	-29.320841	908.364807	379.135254	-192.115936	506.090912	469.092743	-22.334475	511.432404	469.497284	-186.460785	82.032417	554.471985	-63.898651	97.839394	281.608185	-270.827087	1408.231934	443.937775	7.749208	1426.480713	308.555969	-87.844193	1393.648438	321.202576	-155.508072	1699.146118	316.398041	-326.445679	1125.367432	565.035095	14.725932	1164.868042	232.565933	-257.710938	882.094177	505.200806	79.342285	898.799622	371.032501	-96.715355	1003.444824	-614.611267	144.332428	905.796814	-623.931702	-6.924221
316.310516	-153.068954	898.952332	431.416504	-28.899387	908.524597	379.323486	-191.760925	506.139313	471.533936	-23.303593	511.753082	469.532349	-186.472122	82.029549	555.150574	-64.071159	97.709534	281.459595	-270.458618	1408.245605	444.111542	7.961392	1426.624146	308.662750	-87.493462	1393.747070	321.394012	-155.028259	1699.264771	316.532623	-325.945984	1125.401123	565.493469	14.605913	1165.070679	232.956467	-256.973419	882.102783	504.994781	78.859848	899.026794	371.222626	-96.231781	1003.565796	-613.822388	143.920181	906.458923	-623.200500	-7.245790
316.500549	-152.619370	899.031982	431.700378	-28.493530	908.657410	379.465637	-191.421829	506.211945	472.536804	-23.564268	511.901459	469.547089	-186.439087	82.045868	555.023438	-64.147522	97.470413	281.325562	-270.064880	1408.260254	444.310059	8.177221	1426.761597	308.775970	-87.152359	1393.831421	321.595001	-154.549210	1699.382813	316.649963	-325.640778	1125.441040	565.906738	14.443719	1165.260742	233.705002	-255.602264	882.113098	504.643707	78.436089	899.299744	371.386780	-95.779053	1003.671326	-613.309021	143.414429	906.932373	-622.616211	-7.730573
316.694550	-152.154175	899.110046	431.978882	-28.129837	908.762512	379.572357	-191.081909	506.241547	473.849762	-24.406872	512.132751	469.576508	-186.416031	82.081795	555.119141	-64.212166	97.151405	281.211060	-269.673798	1408.278564	444.490356	8.368105	1426.867432	308.901093	-86.844597	1393.891479	321.798615	-154.035461	1699.480713	316.675018	-325.003021	1125.447632	566.248535	14.217917	1165.372070	233.592697	-255.513824	882.122864	504.168884	78.024017	899.571838	371.551178	-95.322006	1003.763184	-612.848999	142.942688	907.346741	-621.999146	-8.337135
316.887115	-151.717789	899.178162	432.294739	-27.779976	908.850586	379.663696	-190.725388	506.278687	475.290955	-24.980051	512.333496	469.593109	-186.385132	82.100311	555.173401	-64.270943	96.830742	281.101990	-269.280029	1408.314087	444.739380	8.630764	1426.947510	309.042694	-86.509918	1393.926514	322.043274	-153.535019	1699.553101	316.771698	-324.468536	1125.490723	566.535950	13.995685	1165.463379	233.909149	-254.755447	882.129517	503.636139	77.637192	899.785034	371.735870	-94.881149	1003.841736	-612.408875	142.471542	907.620544	-621.434875	-8.977880
317.089935	-151.236084	899.190430	432.636505	-27.391220	908.900208	379.742706	-190.394653	506.286316	476.906494	-25.225042	512.490173	469.636536	-186.359314	82.113258	555.415894	-64.306366	96.552101	281.008789	-268.897461	1408.333496	444.960510	8.824773	1426.985474	309.176208	-86.172554	1393.963257	322.295990	-153.068863	1699.588867	316.884705	-324.088104	1125.558716	566.796936	13.803383	1165.475586	234.624268	-253.258698	882.157349	503.034027	77.257500	899.955017	371.933350	-94.406792	1003.872559	-611.976746	141.920471	907.797852	-620.984436	-9.589988
317.317993	-150.724823	899.203247	432.981445	-27.020956	908.948242	379.767822	-190.029526	506.299469	478.741394	-26.123741	512.690674	469.650452	-186.378281	82.129982	555.737244	-64.342072	96.243896	280.891327	-268.520782	1408.313354	445.245270	9.033313	1427.033081	309.324127	-85.799728	1393.946411	322.570770	-152.579468	1699.620117	316.858368	-323.551758	1125.496338	566.960571	13.548268	1165.437378	234.515869	-253.049896	882.178345	502.316284	76.883904	900.057861	372.155762	-93.937584	1003.902527	-611.596313	141.354813	907.921997	-620.590088	-10.271008
317.486206	-150.278839	899.206238	433.287262	-26.745310	908.964355	379.755554	-189.655136	506.340393	480.477325	-26.735180	512.825806	469.667419	-186.407486	82.159348	555.993652	-64.400688	95.908325	280.785278	-268.096527	1408.266724	445.529663	9.229957	1427.054443	309.494781	-85.450638	1393.916992	322.788513	-152.142975	1699.600708	316.869904	-323.172455	1125.454834	567.050903	13.251183	1165.325928	234.789856	-252.152710	882.190613	501.402313	76.476997	900.159485	372.347229	-93.548309	1003.912109	-611.240723	140.746277	907.973938	-620.254761	-11.045183
317.580109	-149.818573	899.220581	433.571075	-26.459232	908.946045	379.791565	-189.370712	506.387909	482.441742	-27.180803	512.995972	469.729767	-186.354660	82.167587	556.367615	-64.487373	95.612144	280.698944	-267.728943	1408.185547	445.824036	9.407572	1427.037842	309.673798	-85.062851	1393.888794	323.101013	-151.620239	1699.553467	316.829559	-323.009827	1125.365967	567.131531	12.993076	1165.219116	235.312775	-250.729523	882.163574	500.844849	76.019241	899.923340	372.520020	-93.136147	1003.911621	-610.972595	140.017303	907.964355	-619.961304	-11.831051
317.711121	-149.357803	899.203613	433.925323	-26.154482	908.921509	379.768158	-189.010635	506.358917	484.227997	-27.371866	513.200195	469.708008	-186.363266	82.185570	556.671997	-64.565147	95.347855	280.577881	-267.387665	1408.086548	446.080963	9.559998	1427.016113	309.860107	-84.706261	1393.800659	323.474945	-151.097534	1699.464966	316.723389	-322.421722	1125.206543	567.009888	12.739078	1165.021362	235.079010	-250.415283	882.093140	499.536133	75.777443	900.198914	372.742188	-92.728790	1003.891479	-610.701782	139.262955	907.917236	-619.657898	-12.729165
317.844635	-148.926865	899.156006	434.298187	-25.909723	908.836853	379.699860	-188.650375	506.345703	485.795685	-28.059593	513.232727	469.728912	-186.341339	82.206871	557.021973	-64.656601	95.049637	280.492340	-267.028687	1407.915894	446.384491	9.739915	1426.938599	310.054688	-84.388985	1393.678345	323.768982	-150.647278	1699.370605	316.639801	-321.982208	1125.038940	566.889343	12.518494	1164.779663	235.125778	-249.695969	881.977173	498.462311	75.435364	900.145203	372.968445	-92.337074	1003.827148	-610.523132	138.432495	907.851929	-619.352417	-13.554864
318.038483	-148.406021	899.072021	434.653839	-25.677937	908.728943	379.645508	-188.344360	506.314087	482.660095	-27.755877	512.687683	469.810791	-186.317642	82.231522	554.835449	-64.455681	94.291641	280.405792	-266.701416	1407.682251	446.673279	9.896458	1426.834839	310.233978	-84.089516	1393.532959	324.221619	-150.050430	1699.222290	316.542419	-321.613098	1124.854614	566.715881	12.328858	1164.523193	235.249039	-248.786148	881.826111	497.415741	75.138367	900.073059	373.214386	-91.921516	1003.732239	-610.379700	137.539856	907.773315	-619.099792	-14.377480
318.205078	-147.980164	899.022217	435.032288	-25.441286	908.631226	379.579468	-188.050003	506.279907	483.892731	-28.317823	512.715210	469.861267	-186.277878	82.223595	555.000488	-64.483368	93.978745	280.363159	-266.376740	1407.451660	446.982910	10.062479	1426.759277	310.405304	-83.777641	1393.403076	324.665192	-149.525040	1699.099854	316.486847	-321.088531	1124.560059	566.463135	12.145732	1164.217285	235.398758	-247.745758	881.666321	496.097137	74.822296	899.899048	373.490692	-91.557091	1003.660217	-610.301697	136.614304	907.749023	-618.830505	-15.274181
318.318848	-147.526505	898.985901	435.434845	-25.247770	908.539978	379.504272	-187.760483	506.276886	482.996033	-28.363422	512.480469	469.863037	-186.316940	82.256203	554.160645	-64.346886	93.535400	280.265961	-266.056793	1407.222168	447.281891	10.218016	1426.666382	310.602509	-83.459259	1393.229614	325.123779	-148.949707	1698.943237	316.400208	-320.602112	1124.239380	566.139160	12.002171	1163.905396	235.365524	-246.989624	881.426575	494.905853	74.551483	899.760315	373.750824	-91.193626	1003.598450	-610.285461	135.698196	907.788574	-618.631409	-16.123663
318.425171	-147.038574	898.967102	435.810791	-25.098156	908.455139	379.443146	-187.495865	506.275146	482.186218	-27.993937	512.241150	469.860931	-186.375305	82.260918	553.445313	-64.185143	93.194771	280.170837	-265.756348	1406.948242	447.589478	10.333044	1426.594849	310.757507	-83.162277	1393.068237	325.651154	-148.358047	1698.799561	316.345215	-320.164307	1123.935547	565.690552	11.894300	1163.531006	235.471786	-245.967133	881.202271	493.770966	74.571960	899.714172	374.013397	-90.847939	1003.548584	-610.253723	134.709869	907.900085	-618.361511	-16.934919
318.577057	-146.535980	898.933838	436.232819	-24.902451	908.389587	379.430969	-187.267334	506.295868	481.742737	-28.189045	512.104187	469.921844	-186.424301	82.334045	552.869995	-64.062401	92.853294	280.037689	-265.411102	1406.690918	447.898163	10.435475	1426.535522	310.924652	-82.905304	1392.890869	326.106506	-147.773026	1698.696777	316.220245	-319.860199	1123.631104	565.268311	11.814387	1163.218140	235.833771	-244.560852	880.960999	492.542755	74.500015	899.605408	374.305328	-90.482361	1003.500061	-610.226440	133.788666	908.029602	-618.138611	-17.809711
318.710938	-146.018005	898.916138	436.693970	-24.706129	908.338623	379.373108	-186.998642	506.271942	481.397217	-28.082462	511.989349	469.912415	-186.512299	82.349968	552.453003	-64.012062	92.570885	279.846130	-265.092804	1406.351563	448.188690	10.523771	1426.481934	311.109558	-82.727585	1392.690918	326.717438	-147.208008	1698.502075	316.019684	-319.286224	1123.231201	564.821350	11.762873	1162.907715	235.507523	-244.123962	880.689148	491.149658	74.282524	899.454041	374.615234	-90.114212	1003.466675	-610.224304	132.831848	908.176086	-617.950378	-18.558584
318.807007	-145.590347	898.882385	437.107941	-24.605190	908.238708	379.266876	-186.777542	506.256012	481.244781	-27.679651	511.840820	469.925049	-186.607864	82.396065	552.239014	-63.951645	92.409584	279.699036	-264.789703	1406.036743	448.534546	10.572639	1426.419067	311.277649	-82.515869	1392.505981	327.441376	-146.488068	1698.293823	315.910645	-318.763824	1122.862671	564.256836	11.719886	1162.574951	235.509979	-243.160141	880.387512	489.779877	74.395653	899.351990	374.894562	-89.824013	1003.401855	-610.263123	132.109207	908.332092	-617.841492	-19.324278
318.928589	-145.115158	898.868958	437.522247	-24.553743	908.125793	379.202209	-186.566025	506.219360	481.335266	-27.596615	511.724884	469.934174	-186.628006	82.415176	552.214417	-63.914436	92.279869	279.542633	-264.497284	1405.735107	448.739563	10.636391	1426.298096	311.466064	-82.273598	1392.300171	327.923248	-145.891388	1698.122559	315.743256	-318.309479	1122.465088	563.649170	11.691692	1162.202026	235.498596	-242.428757	880.045654	488.534088	74.530914	899.218872	375.203766	-89.528275	1003.341431	-610.339172	131.264008	908.362305	-617.808289	-20.089495
319.043152	-144.674118	898.847595	438.007446	-24.359524	908.042908	379.088287	-186.325592	506.194122	481.674194	-27.577209	511.674622	469.998199	-186.604889	82.397255	552.473267	-63.913143	92.225838	279.329437	-264.208191	1405.339478	448.992615	10.679572	1426.206055	311.633881	-81.993042	1392.104858	328.605530	-145.257629	1697.903564	315.552490	-317.853424	1122.036011	563.060364	11.735974	1161.797241	235.517120	-241.465164	879.682556	487.254211	74.807144	899.108887	375.552338	-89.208099	1003.290894	-610.331238	130.471786	908.454529	-617.767944	-20.971937
319.144928	-144.173111	898.829163	438.437683	-24.253242	907.957153	378.969025	-186.061600	506.154236	482.175812	-27.579323	511.634369	469.982025	-186.643890	82.365311	552.515259	-63.925415	92.188698	279.078033	-263.921600	1404.985840	449.258179	10.713260	1426.143433	311.840179	-81.765488	1391.879883	329.470703	-144.584702	1697.670166	315.341187	-317.366516	1121.640259	562.446289	11.795418	1161.483032	235.510040	-240.542877	879.351868	485.847076	75.129158	899.060425	375.856873	-88.894241	1003.240417	-610.396790	129.672546	908.547119	-617.819336	-21.725546
319.224701	-143.771057	898.828430	438.904572	-24.185364	907.909790	378.844849	-185.791046	506.138824	482.817383	-27.632420	511.683228	470.012299	-186.628418	82.387749	552.800415	-63.990341	92.244621	278.773621	-263.655273	1404.617554	449.500519	10.728355	1426.125977	312.012939	-81.593964	1391.694946	330.236328	-143.834747	1697.519775	315.129822	-316.745941	1121.261719	561.810120	11.895574	1161.174072	235.528656	-239.704987	879.052368	484.576141	75.436668	899.082947	376.172211	-88.666023	1003.217285	-610.295410	128.935669	908.702393	-617.757751	-22.591976
319.360199	-143.094162	898.874512	439.196594	-23.644693	908.050659	378.738617	-185.517410	506.126221	483.326996	-27.648239	511.823425	470.026062	-186.562317	82.426346	553.098267	-64.078491	92.324699	278.471588	-263.343536	1404.309082	449.758392	10.724046	1426.165894	312.172943	-81.421066	1391.583618	331.056213	-143.125778	1697.354248	314.897949	-316.419434	1120.973877	561.239929	12.050974	1160.953491	235.890213	-238.284012	878.761536	483.300873	75.730606	899.076660	376.420776	-88.172577	1003.306274	-610.345459	128.021851	908.770203	-617.838562	-23.520081
319.482300	-142.555069	898.909302	439.621277	-23.485620	908.148804	378.637909	-185.327026	506.110626	483.987305	-27.694622	511.932770	470.061279	-186.583191	82.487785	553.399414	-64.169044	92.409004	278.131775	-263.053741	1404.081665	450.045471	10.664158	1426.246460	312.325378	-81.256950	1391.507324	331.952271	-142.410217	1697.238525	314.615295	-315.991943	1120.705566	560.713928	12.249618	1160.769165	235.936401	-237.451065	878.477051	482.280273	76.071274	898.859436	376.724121	-87.914650	1003.369202	-610.289307	127.120979	908.901611	-617.899048	-24.440153
319.563202	-142.176071	898.952820	440.175446	-23.360106	908.189392	378.549133	-185.087769	506.147064	484.595215	-27.689993	512.038330	470.057648	-186.678207	82.544075	553.692688	-64.216164	92.508614	277.783783	-262.777405	1403.847168	450.178833	10.638060	1426.276001	312.464874	-81.083443	1391.408325	332.833221	-141.668518	1697.095581	314.239471	-315.369904	1120.341553	560.013672	12.533472	1160.540039	235.590546	-237.076630	878.213989	480.562897	76.641815	899.241882	377.081238	-87.699196	1003.410522	-610.375916	126.253479	908.927490	-618.074219	-25.270247
319.635529	-141.631546	898.935364	440.592041	-23.152372	908.197083	378.375458	-184.764236	506.091522	485.083649	-27.986689	512.088318	470.016479	-186.703568	82.568703	553.931702	-64.283791	92.551491	277.411987	-262.475067	1403.625610	450.388214	10.584031	1426.336792	312.605438	-80.924011	1391.303345	333.750854	-140.975357	1696.958252	313.950470	-314.792358	1120.077148	559.456543	12.871500	1160.352539	235.549377	-236.309448	877.907471	479.214020	77.125435	899.371094	377.411987	-87.438026	1003.402283	-610.429504	125.493011	908.935913	-618.231506	-26.107258
319.889465	-141.116867	898.959106	441.380981	-22.566313	908.364197	378.254944	-184.468445	506.034149	485.489868	-27.931034	512.186707	470.075165	-186.723175	82.549744	554.152710	-64.296638	92.582787	277.037445	-262.162628	1403.379639	450.646027	10.534235	1426.382935	312.742645	-80.719757	1391.208130	334.611633	-140.240601	1696.798096	313.546600	-314.598114	1119.834839	558.955811	13.181348	1160.192261	235.912292	-234.941162	877.602173	477.877289	77.667084	899.511230	377.885651	-86.943901	1003.493530	-610.496155	124.559639	908.914185	-618.376831	-26.993793
320.003632	-140.610153	898.965576	441.510986	-22.612494	908.363770	378.168152	-184.235626	506.004089	485.434326	-27.781342	512.153320	470.082794	-186.728714	82.547791	554.108093	-64.270958	92.571411	276.622498	-261.834595	1403.176025	450.886200	10.413085	1426.469727	312.906372	-80.535797	1391.121338	335.445374	-139.654114	1696.640991	313.126801	-314.005157	1119.564331	558.523621	13.541400	1160.053101	235.596115	-234.612320	877.358337	476.903534	78.230232	899.433228	378.056915	-86.781784	1003.494446	-610.586365	123.702477	908.883606	-618.528137	-27.926619
320.093903	-140.020355	898.996277	441.834290	-22.247757	908.517456	378.108002	-183.998001	505.967529	485.491791	-27.722565	512.173828	470.080902	-186.803314	82.544090	554.079651	-64.274284	92.557350	276.250153	-261.515594	1403.010986	451.119324	10.290272	1426.544922	313.070953	-80.370453	1391.043579	336.394043	-138.929749	1696.544189	312.651337	-313.671997	1119.381958	558.092285	13.905689	1159.948364	235.530273	-233.876877	877.189575	475.624481	78.827553	899.650024	378.300934	-86.451248	1003.579834	-610.613525	122.840164	908.897644	-618.532837	-28.890837
320.202850	-139.446533	899.056152	442.069641	-21.738279	908.738831	378.023834	-183.761093	505.946838	485.543030	-27.328106	512.217529	470.129761	-186.733841	82.586082	554.068420	-64.227127	92.627937	275.866699	-261.175812	1402.885376	451.410583	10.135834	1426.628906	313.254974	-80.220787	1391.014038	337.192871	-138.264862	1696.361084	312.158997	-313.278015	1119.208496	557.740662	14.285848	1159.883179	235.461700	-233.176102	877.049500	474.236847	79.503593	899.981323	378.511871	-86.086044	1003.711975	-610.723938	122.067291	908.935730	-618.830750	-29.452351
320.305115	-138.786743	899.129883	442.468262	-20.996222	909.046814	377.981079	-183.459854	505.917999	485.919586	-27.601643	512.380676	470.150757	-186.643417	82.627701	554.265808	-64.268471	92.622520	275.443573	-260.789154	1402.822388	451.719849	9.968150	1426.724243	313.455017	-80.012421	1391.020386	338.004822	-137.658707	1696.270508	311.706482	-312.870392	1119.147583	557.363953	14.695666	1159.759399	235.450348	-232.487289	876.924011	472.608337	80.300766	900.612976	378.772522	-85.582863	1003.892029	-610.856628	121.238441	908.967163	-618.999634	-30.191425
320.103119	-139.291046	899.070679	443.307037	-22.427471	908.154114	378.074493	-183.510941	506.082062	486.497986	-27.611420	512.219604	470.237823	-186.729630	82.704552	554.508606	-64.310028	92.675270	275.056152	-260.412750	1402.759399	452.049103	9.804534	1426.779053	313.666962	-79.796257	1391.013306	338.731506	-137.112473	1696.168457	311.190460	-312.670044	1119.085083	557.067444	15.109022	1159.611694	235.777649	-231.337982	876.793213	471.311157	81.064056	900.964905	379.268524	-86.050392	1003.447815	-610.987854	120.431984	909.014465	-619.006714	-31.233263
320.143799	-139.046494	899.054810	443.734741	-22.533520	908.028625	378.062805	-183.322540	506.118896	486.526764	-27.522875	512.156494	470.238251	-186.768982	82.730026	554.511780	-64.265244	92.654160	274.657013	-259.997864	1402.713989	452.384491	9.678355	1426.829590	313.879517	-79.573387	1390.979614	339.458496	-136.530853	1696.047363	310.649811	-312.409943	1119.067871	556.815002	15.553064	1159.430664	235.709076	-230.675446	876.723328	470.043762	81.819878	901.291931	379.554077	-85.949432	1003.380066	-611.161865	119.657051	909.064514	-619.142151	-31.979216
320.163696	-138.655365	899.026672	444.121948	-22.467649	908.007874	378.011932	-183.133560	506.110657	486.761536	-27.467339	512.117432	470.249298	-186.747116	82.733940	554.592712	-64.266090	92.641335	274.263947	-259.572968	1402.666138	452.738861	9.524597	1426.850220	314.087769	-79.316383	1390.947266	340.260651	-135.865143	1695.973755	310.053406	-312.103943	1119.027100	556.615906	15.937585	1159.320801	235.580673	-230.072037	876.646301	468.895569	82.607300	901.570496	379.782593	-85.760757	1003.354126	-611.384338	119.048119	909.119934	-619.494812	-32.415020
320.283539	-139.136520	898.835266	445.216614	-23.789421	907.220825	378.131134	-183.273621	506.197479	486.708038	-27.403996	511.887939	470.315247	-186.941727	82.747025	554.531982	-64.258270	92.582344	273.844330	-259.151428	1402.598267	453.119781	9.343650	1426.883545	314.303040	-79.096733	1390.911621	340.843231	-135.412262	1695.793335	309.393707	-311.801361	1118.942749	556.472229	16.298492	1159.200928	235.179276	-229.961533	876.601746	467.665436	83.441284	901.922546	380.481567	-86.265526	1002.886902	-611.606689	118.250992	909.132935	-619.587402	-33.339794
320.017090	-138.564850	898.913635	445.278564	-23.442154	907.351624	378.020966	-182.961990	506.149994	486.761261	-27.407860	511.903961	470.308563	-186.858780	82.713493	554.547119	-64.269371	92.547523	273.455566	-258.693390	1402.547974	453.527252	9.156819	1426.944702	314.502075	-78.897095	1390.886230	341.540710	-134.868896	1695.665283	308.801422	-311.602631	1118.866455	556.348572	16.644173	1159.046021	235.022903	-229.408585	876.537415	466.268921	84.314087	902.363342	380.451385	-85.932495	1002.986938	-611.826172	117.613838	909.207703	-619.744629	-34.042274
320.029816	-137.855789	898.898804	445.357422	-22.872173	907.568970	377.875854	-182.670685	506.084473	487.038116	-27.454512	511.963287	470.283447	-186.823349	82.689812	554.637695	-64.305183	92.533302	273.089783	-258.268707	1402.489380	453.987427	8.982853	1426.966553	314.729706	-78.681091	1390.869263	342.084198	-134.346146	1695.567993	308.160645	-311.350494	1118.770264	556.283203	16.929020	1158.905640	234.818787	-228.882538	876.493530	465.064514	85.111855	902.769531	380.539551	-85.544586	1003.076355	-612.080994	116.923569	909.285950	-619.883240	-34.743065
320.149597	-137.110519	898.969727	445.559723	-22.204443	907.945251	377.768707	-182.432327	506.021973	486.920868	-27.442940	512.010132	470.338318	-186.687744	82.706764	554.569458	-64.315956	92.451454	272.742676	-257.828339	1402.471313	454.410431	8.834970	1426.977173	314.950867	-78.408424	1390.842285	342.638275	-133.828033	1695.459351	307.528656	-311.220490	1118.792358	556.256409	17.205055	1158.745483	234.625137	-228.344803	876.477661	464.005280	85.914680	903.193237	380.645203	-85.044022	1003.287842	-612.332458	116.201027	909.344849	-620.062744	-35.433247
320.233276	-136.305756	899.028809	445.830231	-21.243347	908.392456	377.591675	-182.090637	505.939667	486.803314	-27.428368	512.082825	470.325012	-186.603714	82.777603	554.503723	-64.314995	92.386810	272.187927	-257.265869	1402.294312	454.887299	8.677237	1426.977051	315.239075	-78.108444	1390.821167	343.172729	-133.302521	1695.348389	306.866028	-310.951935	1118.780151	556.279785	17.437761	1158.573120	234.419937	-227.775726	876.433044	463.036713	86.699715	903.565002	380.792084	-84.452507	1003.524170	-612.593384	115.564735	909.408569	-620.237549	-36.097683
320.615234	-135.627060	898.987183	446.244476	-20.479692	908.721985	377.472565	-181.798523	505.876984	486.774994	-27.419329	512.105530	470.300293	-186.546768	82.815865	554.439636	-64.327599	92.307388	271.858887	-256.782898	1402.227295	455.398651	8.567732	1426.950439	315.479614	-77.789131	1390.820435	343.681335	-132.770920	1695.240112	306.246277	-310.766052	1118.734497	556.340027	17.672485	1158.409058	234.201065	-227.276917	876.402954	462.111542	87.488297	903.954956	381.115509	-83.965469	1003.652832	-612.854553	114.927589	909.481079	-620.434753	-36.711346
320.391724	-134.972519	899.066162	446.325104	-20.030064	908.875793	377.307404	-181.460236	505.833801	486.555817	-27.394613	512.091736	470.295258	-186.535370	82.870422	554.335022	-64.309509	92.230911	271.577087	-256.289948	1402.152466	455.949402	8.480186	1426.973755	315.730713	-77.502235	1390.813477	344.163818	-132.248932	1695.105469	305.657288	-310.654297	1118.716919	556.420288	17.832777	1158.268921	233.969406	-226.757523	876.361023	461.192230	88.248177	904.375610	381.078552	-83.520073	1003.763672	-613.040649	114.342712	909.566223	-620.585571	-37.298687
320.407501	-134.463547	899.057739	446.547241	-19.684668	908.997131	377.166870	-181.232040	505.763641	486.431366	-27.411226	512.083435	470.242462	-186.579926	82.904503	554.267883	-64.341454	92.148376	271.300598	-255.772278	1402.074829	456.432159	8.380574	1427.008057	315.976135	-77.222618	1390.802368	344.618011	-131.743713	1694.978516	305.025482	-310.500000	1118.701538	556.511597	17.928308	1158.198608	233.674881	-226.307831	876.351685	460.422638	89.056389	904.954895	381.188629	-83.199913	1003.813354	-613.355103	113.651802	909.611206	-620.791077	-38.011211
320.275543	-134.852081	898.959229	447.350037	-21.146368	908.407104	377.122070	-181.292664	505.815796	486.790894	-27.538620	511.923431	470.268768	-186.671112	82.872330	554.444031	-64.399681	92.121803	271.026764	-255.289734	1402.045166	456.819977	8.257434	1427.091309	316.241760	-76.939774	1390.773682	345.053589	-131.245651	1694.845703	304.392975	-310.388947	1118.698242	556.780701	18.029005	1158.225342	233.377747	-225.928833	876.363220	459.644653	89.567123	905.460693	381.623932	-83.845901	1003.488098	-613.650818	112.950142	909.655640	-621.018799	-38.604450
319.976746	-134.464005	898.976501	447.560364	-21.222914	908.336182	376.946045	-181.070328	505.777832	486.756744	-27.574120	511.890686	470.224915	-186.765976	82.840614	554.421326	-64.423042	92.048584	270.727905	-254.728317	1402.025635	457.151917	8.146505	1427.192505	316.495850	-76.683456	1390.734985	345.437378	-130.717422	1694.693604	303.817627	-310.286682	1118.711060	557.200500	18.129541	1158.332031	233.079529	-225.546448	876.402161	458.926666	90.174110	906.165771	381.647095	-83.702515	1003.462036	-613.860840	112.474922	909.713135	-621.206177	-39.196877
319.878845	-134.143921	898.946167	447.744629	-21.188400	908.273682	376.791016	-180.912689	505.714417	486.716583	-27.618464	511.806366	470.273010	-186.748444	82.855827	554.393921	-64.451492	91.971245	270.419525	-254.180664	1402.022949	457.451324	8.050085	1427.286011	316.730865	-76.392563	1390.709229	345.835846	-130.214249	1694.531250	303.203522	-310.139740	1118.748291	557.755432	18.245855	1158.506104	232.739059	-225.246216	876.489929	458.576965	90.644951	906.703491	381.734131	-83.555870	1003.414673	-614.153870	111.865776	909.757263	-621.426086	-39.749691
319.790161	-133.850876	898.923218	447.951874	-21.210974	908.200684	376.685394	-180.783966	505.709595	486.701569	-27.675692	511.738831	470.328522	-186.790512	82.852501	554.420166	-64.471550	91.901962	270.149048	-253.633545	1402.006592	457.731476	7.944247	1427.384277	316.938995	-76.077080	1390.679199	346.261475	-129.628098	1694.385742	302.443085	-310.386658	1118.886719	558.406555	18.406809	1158.734741	232.446579	-225.019196	876.622864	457.843384	91.101059	907.719604	381.819458	-83.417084	1003.367493	-614.474304	111.195229	909.727173	-621.658081	-40.343319
319.727234	-133.555573	898.899780	448.172607	-21.290632	908.134094	376.646393	-180.707672	505.698059	486.651703	-27.695713	511.646637	470.378418	-186.821091	82.916656	554.372192	-64.436707	91.853264	269.901031	-253.051270	1402.058716	457.787811	7.945108	1427.529053	317.127380	-75.716568	1390.657593	346.529999	-129.215607	1694.167847	301.942505	-310.303619	1119.092896	559.244873	18.694843	1159.011353	232.160782	-224.800217	876.751160	457.440979	91.456100	908.591187	381.907074	-83.295326	1003.323486	-614.788513	110.652885	909.708191	-621.899231	-40.962811
319.700653	-133.234039	898.872620	448.439270	-21.307198	908.089661	376.565369	-180.598785	505.728394	486.643433	-27.721495	511.618591	470.395813	-186.867874	82.945259	554.321960	-64.434067	91.795441	269.655060	-252.498123	1402.142822	458.002472	7.898170	1427.709106	317.297821	-75.390419	1390.665039	346.872375	-128.673126	1694.034302	301.386536	-310.291962	1119.310669	560.211731	18.952824	1159.370972	231.820435	-224.561371	876.943787	457.113770	91.853539	909.630249	382.031006	-83.144348	1003.287659	-615.083618	110.078758	909.710754	-622.090515	-41.489437
319.640900	-132.961884	898.882751	448.692322	-21.346407	908.110046	376.476807	-180.545959	505.739410	486.598053	-27.461687	511.619080	470.416595	-186.929260	82.996498	554.236572	-64.461327	91.824142	269.392914	-251.988174	1402.231934	458.175842	7.840287	1427.912109	317.464691	-75.028725	1390.701294	347.248657	-128.064804	1693.892578	300.829681	-310.244965	1119.526978	561.502136	19.336243	1159.845703	231.464386	-224.408981	877.202759	456.844727	91.815338	910.625366	382.123962	-83.043419	1003.301941	-615.356812	109.529556	909.731873	-622.274353	-42.041080
319.546600	-132.625717	898.917419	448.879608	-21.363430	908.138611	376.387817	-180.449875	505.718781	486.567780	-27.516085	511.684021	470.376038	-186.978607	82.989571	554.166138	-64.486565	91.825500	269.151154	-251.446884	1402.382080	458.309845	7.799928	1428.159180	317.586670	-74.679337	1390.734253	347.649750	-127.441948	1693.738892	300.257141	-310.365082	1119.763550	563.047791	19.883472	1160.488892	231.082443	-224.376678	877.484375	456.763245	91.806206	911.906494	382.182343	-82.905624	1003.332520	-615.631104	108.967400	909.775146	-622.475769	-42.538906
319.704193	-132.394363	898.888550	449.151031	-21.381985	908.168274	376.323700	-180.423706	505.672729	486.514465	-27.561792	511.723267	470.411377	-187.051285	83.033958	554.087402	-64.532356	91.860733	268.857086	-250.893234	1402.585571	458.352875	7.756342	1428.405029	317.650940	-74.356697	1390.789551	347.894897	-126.928017	1693.590820	299.679932	-310.709778	1120.064209	564.960693	20.727360	1161.214111	230.988419	-224.084213	877.786011	456.771820	91.558029	913.193909	382.368988	-82.830376	1003.330444	-615.942139	108.366119	909.789429	-622.732422	-43.067520
319.496613	-132.058243	898.914917	449.330109	-21.392292	908.184326	376.148499	-180.300308	505.649963	486.388580	-27.599268	511.738556	470.371765	-187.115479	83.015984	553.999329	-64.535484	91.856117	268.580566	-250.319382	1402.771606	458.290436	7.724471	1428.649048	317.718140	-74.018715	1390.814819	348.272186	-126.274124	1693.407227	298.845947	-311.600555	1120.474121	567.140015	21.638783	1162.059570	230.653519	-224.125671	878.208374	456.981384	91.203285	914.604919	382.372131	-82.689880	1003.350708	-616.230469	107.908737	909.789917	-622.956726	-43.539467
319.391754	-131.692749	898.897949	449.476868	-21.353498	908.184814	376.168732	-180.488983	505.661957	486.322449	-27.615026	511.736938	470.472595	-187.202667	83.027977	553.981262	-64.541367	91.861923	268.323334	-249.765930	1403.005859	458.225525	7.668602	1428.871826	317.751923	-73.668449	1390.848267	348.549469	-125.656746	1693.252930	298.429840	-311.581207	1120.808105	569.625732	22.755260	1163.034424	230.320190	-224.302353	878.609741	457.388275	90.739273	916.159424	382.403412	-82.528465	1003.340210	-616.521179	107.529068	909.811829	-623.195923	-44.001236
319.291748	-131.301788	898.894470	449.648590	-21.324274	908.185974	375.883606	-179.970566	505.572144	486.256866	-27.907415	511.713440	470.401337	-187.032211	83.049294	554.058716	-64.573441	91.858826	268.027313	-249.206329	1403.271851	458.113739	7.601129	1429.061401	317.822357	-73.363617	1390.897583	348.827606	-125.025101	1693.101807	297.815216	-312.123749	1121.296997	572.368347	24.069019	1164.063599	230.003342	-224.497330	879.150818	458.066895	90.306282	917.841675	382.425079	-82.320473	1003.338684	-616.838440	107.003403	909.791504	-623.422180	-44.501911
319.272308	-131.027679	898.862244	449.827393	-21.308914	908.193115	375.781830	-179.818848	505.549438	486.174835	-27.911427	511.704529	470.507874	-185.528046	82.743477	554.025574	-64.574585	91.866798	267.713837	-248.705765	1403.557617	457.987762	7.531985	1429.236328	317.865540	-73.083984	1390.948730	349.116699	-124.380920	1692.995239	297.179230	-312.800659	1121.852295	575.345825	25.420053	1165.250854	229.738510	-224.706711	879.743042	459.466187	89.883842	919.486145	382.468384	-82.178696	1003.325195	-617.140381	106.490715	909.781616	-623.658569	-44.962082
319.706329	-130.915192	898.744263	450.169373	-21.304005	908.198059	375.739227	-179.751846	505.520721	486.017303	-27.904676	511.718475	470.400055	-187.054291	83.074333	553.929565	-64.564125	91.874535	267.413239	-248.253296	1403.895020	457.894379	7.462783	1429.423462	317.902802	-72.817802	1391.021729	349.378723	-123.719795	1692.873169	296.519958	-313.585480	1122.379883	578.492554	26.716797	1166.487793	229.413712	-225.019135	880.295349	460.961487	89.209976	921.273682	382.762665	-82.127792	1003.266174	-617.392334	106.034073	909.804749	-623.864502	-45.371067
319.325531	-130.674866	898.819580	450.136963	-21.339165	908.222107	375.634705	-179.581024	505.544342	485.993896	-27.865398	511.737457	470.383728	-187.054977	83.091942	553.850098	-64.605598	91.908623	267.053711	-247.694107	1404.255981	457.808075	7.445865	1429.604248	317.936493	-72.549171	1391.084839	349.543274	-123.068115	1692.745605	295.854095	-314.417725	1122.955200	581.731995	28.067844	1167.790283	229.105148	-225.411270	880.914856	462.112061	88.907135	923.861023	382.576416	-82.011147	1003.317200	-617.595642	105.605278	909.845642	-624.072266	-45.840496
319.212433	-130.470779	898.835754	450.190369	-21.341122	908.259155	375.544128	-179.471848	505.560730	485.776978	-27.827190	511.756287	470.463562	-185.558746	82.788986	553.719421	-64.629936	91.917068	266.819763	-247.292572	1404.609985	457.818115	7.380708	1429.789429	318.023499	-72.377823	1391.138428	349.730835	-122.401199	1692.596313	295.165924	-315.378235	1123.541626	585.324829	29.589479	1169.246338	228.824982	-225.883484	881.594971	463.735413	88.385864	925.977905	382.537720	-81.926453	1003.342590	-617.831299	105.184570	909.884766	-624.335876	-46.242329
319.068085	-130.287964	898.833496	450.176575	-21.321804	908.250488	375.471283	-179.397568	505.551300	485.706696	-27.758030	511.740723	470.453461	-185.645676	82.803467	553.702026	-64.618698	91.919037	266.484589	-246.718170	1404.886963	457.769531	7.474372	1429.924683	318.068481	-72.083214	1391.185059	349.910706	-121.712067	1692.400391	294.446991	-316.501160	1124.102905	588.937622	30.885370	1170.751343	228.551605	-226.361694	882.196350	466.041779	87.753639	927.693848	382.462952	-81.831078	1003.336914	-618.103882	104.634911	909.854858	-624.611328	-46.672478
318.938324	-130.138351	898.794678	450.158722	-21.315432	908.213013	375.388794	-179.378113	505.544189	485.480469	-27.644169	511.666229	470.475677	-185.668549	82.838150	553.522949	-64.589737	91.849327	266.152069	-246.200226	1405.176147	457.742828	7.576804	1430.023315	318.116333	-71.794754	1391.192139	349.988037	-121.109299	1692.225586	293.725494	-317.675049	1124.656006	592.657349	32.185516	1172.223389	228.370972	-227.265396	882.710266	468.197205	87.139664	929.787292	382.381622	-81.751007	1003.298706	-618.354797	104.224129	909.824829	-624.877258	-47.110497
318.773987	-129.993896	898.736816	450.075836	-21.235222	908.121155	375.331879	-179.344055	505.532318	485.532684	-27.550110	511.611603	470.684235	-185.193558	82.822792	553.723694	-64.594185	91.841652	265.774261	-245.653412	1405.445557	457.707428	7.742948	1430.111084	318.142914	-71.466423	1391.188843	350.133636	-120.356331	1691.906982	292.936371	-319.013977	1125.232300	596.403687	33.368366	1173.766846	228.142685	-227.833466	883.355835	470.553558	86.460815	931.839233	382.295197	-81.654305	1003.223694	-618.597778	103.769768	909.786072	-625.108032	-47.568336
318.608521	-129.777924	898.691711	449.956146	-21.117937	908.050537	375.287506	-179.340271	505.522369	485.431244	-27.458136	511.512177	470.746613	-186.665375	83.328003	553.731812	-64.576424	91.814880	265.380646	-245.029434	1405.680908	457.739380	7.947594	1430.215698	318.218933	-71.099396	1391.177979	350.345673	-119.591484	1691.626831	292.136780	-320.335632	1125.833740	600.151672	34.550152	1175.401001	228.000198	-228.560760	884.022583	472.741577	85.717514	934.433960	382.213867	-81.542648	1003.163818	-618.843384	103.376846	909.791260	-625.370605	-47.960323
318.264435	-129.622711	898.710144	449.851135	-21.207010	908.011169	375.190247	-179.237183	505.507141	485.164246	-27.347998	511.430481	470.739471	-186.590622	83.328491	553.601257	-64.546524	91.749039	264.988495	-244.390854	1406.011475	457.471252	8.198796	1430.276367	318.243103	-70.728683	1391.154419	350.535187	-118.864464	1691.421509	291.190979	-321.964264	1126.455322	604.050781	35.704037	1177.234375	227.872910	-229.103912	884.858398	475.878326	84.601883	936.289307	382.028656	-81.513351	1003.153931	-619.064758	102.957291	909.794800	-625.569763	-48.370708
318.213226	-129.436813	898.678772	449.711761	-20.957520	907.998779	375.087677	-179.135757	505.484924	485.167389	-27.292780	511.471283	470.728058	-186.549667	83.349030	553.841919	-64.611519	91.823563	264.599396	-243.655411	1406.283081	457.310608	8.478402	1430.410767	318.272644	-70.346291	1391.138916	350.601532	-118.113838	1691.183960	290.266693	-323.735931	1127.174316	607.921265	36.863033	1179.174072	228.057327	-230.952316	885.293396	478.662445	83.409195	938.600159	381.933624	-81.311440	1003.131042	-619.286560	102.554924	909.839355	-625.783936	-48.766869
317.994598	-129.328674	898.663635	449.658905	-21.059412	907.987671	375.005707	-179.065811	505.474701	485.176361	-27.263748	511.491272	470.691986	-185.115448	82.881927	553.956604	-64.673866	91.885551	264.150543	-242.946365	1406.578247	457.123444	8.731750	1430.544678	318.258728	-69.954041	1391.134888	350.705322	-117.367561	1690.973389	289.241333	-325.496826	1127.907959	611.795166	37.980633	1181.276855	227.840469	-231.576736	886.262207	481.567322	82.030861	941.012024	381.814178	-81.340431	1003.116272	-619.527466	102.145851	909.845947	-626.025574	-49.202629
318.001038	-129.488373	898.564392	449.787842	-21.306341	907.713928	374.941986	-179.068527	505.458832	485.118896	-27.198374	511.423676	470.716034	-185.122849	82.856522	554.105957	-64.677185	91.927429	263.726593	-242.154099	1406.880859	457.074738	8.995708	1430.694702	318.284058	-69.556328	1391.102173	350.811646	-116.609352	1690.752197	288.174225	-327.594543	1128.749634	615.501160	38.985691	1183.373657	227.988373	-232.774185	887.161987	484.164246	80.652473	943.742493	381.915771	-81.427399	1002.937561	-619.803589	101.706825	909.843262	-626.289185	-49.611752
317.989807	-128.914948	898.579834	449.485199	-20.393421	908.031799	374.783569	-178.830322	505.356995	484.613190	-26.996429	511.417908	470.710510	-185.184799	82.870461	553.966919	-64.646980	91.918983	263.367554	-241.370407	1407.145630	456.783173	9.277270	1430.825806	318.323700	-69.159790	1391.026855	350.892090	-115.825874	1690.498535	287.071991	-329.839539	1129.715454	619.442566	39.980606	1185.702026	228.139801	-234.232086	887.961914	487.604370	79.088074	945.894836	381.713165	-80.892303	1003.090576	-620.019348	101.311874	909.832947	-626.456299	-50.002583
317.902344	-128.833252	898.518860	449.449432	-20.400087	907.918945	374.707581	-178.728027	505.337219	484.449493	-26.831816	511.340790	470.685730	-185.182281	82.904686	553.934265	-64.621918	91.905464	262.964355	-240.488907	1407.462280	456.646942	9.640426	1430.958740	318.325409	-68.672531	1390.964966	350.900360	-115.072670	1690.279663	286.092957	-331.935913	1130.667969	623.222717	40.806664	1188.005859	228.175613	-235.592010	888.939209	490.605042	77.491867	948.463501	381.654419	-80.814880	1003.006165	-620.212463	101.020752	909.805664	-626.715576	-50.304459
317.723907	-128.907806	898.475586	449.456635	-20.670424	907.713806	374.621582	-178.658279	505.326691	484.366028	-26.685307	511.239166	470.714783	-185.185486	82.892448	553.963135	-64.617073	91.901337	262.622467	-239.655701	1407.758545	456.360565	10.014148	1431.061401	318.313721	-68.166534	1390.922241	350.961853	-114.285034	1690.067139	285.080750	-334.299896	1131.731323	627.095093	41.498447	1190.436890	228.302139	-237.021591	890.073914	493.650421	75.851196	951.011658	381.613953	-80.901299	1002.888123	-620.391479	100.703331	909.775024	-626.927002	-50.611134
317.576324	-128.890732	898.477966	449.365143	-20.743210	907.598999	374.571960	-178.575256	505.335510	484.143646	-26.547129	511.181000	470.667206	-185.111481	82.917328	554.006775	-64.627899	91.906700	262.283417	-238.858871	1408.064575	456.218719	10.330763	1431.241699	318.289398	-67.650925	1390.923462	351.020874	-113.474052	1689.872803	284.188843	-336.559235	1132.818115	630.858765	42.002487	1192.929932	228.457245	-237.154037	891.612732	497.119385	74.877983	953.860413	381.533630	-80.873154	1002.836121	-620.631470	100.287598	909.748352	-627.135559	-50.949913
317.442871	-128.799774	898.503296	449.210205	-20.599558	907.571045	374.538513	-178.475281	505.361694	483.947784	-26.381424	511.099335	470.659515	-185.035049	82.894165	554.009216	-64.678757	91.939491	261.899597	-237.972946	1408.391724	456.061951	10.765623	1431.423828	318.237823	-67.123329	1390.920166	351.118591	-112.573349	1689.640015	283.464111	-339.065002	1134.034668	634.656372	42.386444	1195.452271	228.784790	-240.503326	892.564148	500.256226	73.698677	956.863342	381.422607	-80.744736	1002.836121	-620.823914	99.880981	909.729431	-627.326477	-51.263412
317.215271	-128.620911	898.540527	448.996399	-20.445803	907.560547	374.482544	-178.428741	505.381134	483.885712	-26.047695	511.056763	470.645111	-184.987717	82.909760	554.007996	-64.668396	91.952545	261.551727	-237.070633	1408.654663	456.092377	11.172820	1431.673096	318.197906	-66.587128	1390.905518	351.052704	-111.737801	1689.480835	282.770142	-341.586304	1135.254761	638.489807	42.712715	1198.117065	228.814346	-242.298019	893.969666	503.459808	72.463669	959.822998	381.240021	-80.582001	1002.849976	-621.051514	99.535728	909.724060	-627.534546	-51.568314
317.242798	-128.581085	898.537109	448.917358	-20.296799	907.521606	374.484100	-178.439270	505.422302	483.831146	-25.983452	511.003906	470.660919	-184.983582	82.929047	554.094116	-64.683510	91.971741	261.218262	-236.246002	1408.860962	455.983948	11.630542	1431.887451	318.180328	-66.031609	1390.881470	351.053589	-110.840523	1689.289429	282.251221	-344.024231	1136.453735	642.142090	42.943508	1200.721436	228.650009	-242.110962	896.070618	506.070282	71.373703	963.666565	381.227844	-80.467239	1002.830322	-621.249939	99.204544	909.715942	-627.714111	-51.872784
317.112762	-128.422348	898.539673	448.741425	-20.114670	907.466797	374.484741	-178.392395	505.447540	483.763794	-25.816105	510.947205	470.582886	-185.200027	82.952293	554.178589	-64.686241	91.978508	260.828308	-235.377365	1409.061646	455.877716	12.088697	1432.095825	318.162628	-65.453598	1390.878540	351.146759	-109.873337	1689.078125	281.703308	-346.837494	1137.839233	645.928467	43.138710	1203.571533	228.798920	-245.226715	897.413025	509.961548	70.266785	966.464722	381.114655	-80.291832	1002.805237	-621.426697	98.969254	909.712585	-627.861389	-52.164097
316.935974	-128.155319	898.539001	448.549438	-19.945913	907.451721	374.456421	-178.336441	505.449524	483.702179	-25.821169	510.863190	470.649628	-184.949097	82.939812	554.309937	-64.681580	91.977333	260.487213	-234.508743	1409.221313	455.746735	12.552422	1432.325806	318.069153	-64.832703	1390.893188	351.082794	-108.936050	1688.938477	281.251099	-349.636200	1139.137939	649.596008	43.389038	1206.403320	228.792755	-246.934647	899.215942	513.084045	68.945511	969.484436	380.944885	-80.084167	1002.796997	-621.607300	98.671509	909.700195	-627.990051	-52.507828
316.968323	-127.992973	898.514221	448.484314	-19.747932	907.446167	374.459534	-178.341141	505.437225	483.615936	-25.719675	510.813812	470.654236	-184.960358	82.933273	554.362183	-64.679131	91.987434	260.133148	-233.676605	1409.375488	455.591919	12.976655	1432.573242	317.979431	-64.235725	1390.880127	351.077972	-107.962952	1688.775513	281.115387	-352.044006	1140.464966	653.169861	43.579994	1209.323486	228.666733	-246.582153	901.746033	516.475037	67.898056	972.722290	380.934570	-79.928581	1002.780457	-621.751648	98.430237	909.695007	-628.114685	-52.821281
316.738098	-127.694695	898.531921	448.301331	-19.597080	907.459045	374.427704	-178.239807	505.422028	483.356628	-25.573595	510.788086	470.611511	-184.788223	82.877663	554.319885	-64.681305	91.996605	259.834473	-232.931824	1409.580811	455.272827	13.400857	1432.895996	317.870270	-63.676804	1390.921875	351.152527	-106.905167	1688.638550	280.280334	-355.631622	1142.212524	656.635498	43.772964	1212.395142	228.986618	-249.834229	903.529114	519.469421	66.640656	976.075439	380.750824	-79.734787	1002.794250	-621.907166	98.148682	909.670471	-628.226379	-53.103683
316.785614	-127.529770	898.529297	448.274414	-19.414412	907.464539	374.436096	-178.156601	505.423615	483.085724	-25.396202	510.779510	470.566254	-184.664078	82.856987	554.263062	-64.660851	92.010628	259.521179	-232.059875	1409.839233	455.296021	13.744771	1433.219482	317.774506	-63.121658	1390.958008	351.173859	-105.871277	1688.547852	279.946136	-358.609650	1143.875488	660.081482	43.980385	1215.519043	229.442169	-251.687988	905.799377	522.832458	65.542793	979.186279	380.774719	-79.585106	1002.794495	-622.029358	97.880486	909.655029	-628.322388	-53.360497
316.740997	-127.299225	898.514893	448.243225	-19.241390	907.490967	374.419617	-178.079681	505.428436	482.904053	-25.248201	510.761047	470.544098	-184.591522	82.853706	554.246277	-64.690292	92.025551	259.255859	-231.305038	1410.130859	455.169739	14.057679	1433.547485	317.669189	-62.537781	1391.044678	351.091797	-104.885086	1688.440552	278.936157	-362.490753	1146.009888	663.445129	44.127499	1218.645508	229.894745	-253.592804	908.403076	526.439209	64.419380	982.143982	380.720917	-79.404625	1002.798889	-622.174927	97.582016	909.636963	-628.385742	-53.668926
316.710022	-127.033653	898.494751	448.240173	-19.034344	907.481201	374.408539	-177.998840	505.435699	482.498016	-24.784590	510.699860	470.682892	-184.969025	82.932198	554.043518	-64.667778	92.025070	258.952148	-230.446960	1410.456543	455.002350	14.432968	1433.862793	317.577148	-61.926968	1391.100586	351.044128	-103.841965	1688.324951	278.103088	-366.180084	1148.208496	666.627319	44.256790	1221.819092	230.428864	-255.757782	911.194153	529.948547	63.640640	985.281433	380.687164	-79.160378	1002.784119	-622.313232	97.275925	909.601685	-628.473877	-53.926800
316.649902	-126.784149	898.469788	448.260101	-18.842806	907.421265	374.380737	-177.858231	505.434540	482.400787	-24.887314	510.645691	470.680115	-184.987000	82.948555	554.098145	-64.667442	92.032486	258.710907	-229.562225	1410.798218	455.047272	14.432692	1434.229492	317.482941	-61.295086	1391.158691	351.028778	-102.793633	1688.209106	277.226349	-369.955200	1150.605713	669.852966	44.337799	1224.997070	231.045975	-257.745605	914.300232	533.379700	62.932495	988.413696	380.649902	-78.888786	1002.744507	-622.418701	96.985275	909.572083	-628.517151	-54.192684
316.458954	-126.452904	898.469727	448.209320	-18.660885	907.329224	374.334991	-177.694229	505.448120	482.398438	-24.492935	510.620300	470.675873	-184.929047	82.955902	554.089294	-64.654877	92.056091	258.488556	-228.701141	1411.205688	454.995972	14.667182	1434.533081	317.422211	-60.675331	1391.223633	351.039734	-101.698944	1688.052734	276.627136	-373.524353	1153.191162	673.026794	44.388371	1228.282715	231.746765	-259.800812	917.691833	536.782104	62.381428	991.564880	380.541046	-78.568138	1002.702515	-622.498718	96.677040	909.514832	-628.538513	-54.493511
316.465607	-126.230309	898.437439	448.244720	-18.557255	907.202759	374.321045	-177.591431	505.454865	482.173553	-24.608608	510.529724	470.690796	-184.980530	82.953415	554.070374	-64.659782	92.001732	258.218170	-227.795715	1411.626099	454.814850	15.007886	1434.864014	317.367371	-60.088161	1391.243408	351.006226	-100.666595	1687.941162	275.407166	-377.828369	1156.075928	676.148438	44.434456	1231.588501	232.287720	-261.962616	921.308411	540.182617	61.977814	994.901672	380.544128	-78.302391	1002.628967	-622.563293	96.405113	909.488098	-628.545654	-54.760830
316.415558	-125.999809	898.421509	448.253693	-18.404196	907.146118	374.282928	-177.471283	505.455536	482.023346	-24.465332	510.505310	470.696381	-184.998550	82.950432	554.017761	-64.679482	91.995193	257.996735	-226.945435	1412.032959	454.658447	15.315784	1435.226929	317.271271	-59.479607	1391.307373	350.969055	-99.633484	1687.837646	274.479095	-381.842377	1159.065796	679.274414	44.414925	1235.028687	232.975647	-264.093262	925.183960	543.571533	61.756847	998.326416	380.484100	-78.028114	1002.596802	-622.608276	96.139137	909.473389	-628.526245	-55.000172
316.495453	-125.770058	898.396790	448.319397	-18.208820	907.088867	374.320679	-177.394165	505.468048	482.158630	-24.075941	510.559998	470.700317	-185.063187	82.965477	554.089355	-64.682999	92.041512	257.769073	-226.094742	1412.557983	454.516083	15.691753	1435.561401	317.235443	-58.934860	1391.321655	350.920349	-98.607132	1687.765015	273.542480	-385.944733	1162.240845	682.412720	44.386951	1238.478271	233.710037	-266.302185	929.289673	546.959656	61.593655	1001.883179	380.528656	-77.753059	1002.558899	-622.637146	95.912590	909.469604	-628.473450	-55.222214
316.420410	-125.429535	898.413696	448.297577	-17.984125	907.035583	374.379791	-177.433456	505.522308	482.107025	-23.972345	510.548096	470.718201	-185.099014	82.988922	554.146851	-64.689972	92.060097	257.553467	-225.279800	1413.089966	454.390015	15.994933	1435.886230	317.177643	-58.345921	1391.398071	350.862671	-97.576553	1687.697998	272.638916	-390.065765	1165.585327	685.504150	44.531185	1241.922729	234.491196	-268.526001	933.564880	550.186890	61.787552	1006.070007	380.480316	-77.410965	1002.544128	-622.677246	95.724319	909.457642	-628.444702	-55.425125
316.143951	-125.049309	898.465881	448.210175	-17.775785	907.002563	374.297943	-177.185287	505.558350	481.919891	-24.194592	510.383026	470.703003	-185.061035	83.014648	554.095093	-64.669960	91.992195	257.363190	-224.517670	1413.614014	454.279694	16.313065	1436.252930	317.152985	-57.781971	1391.436401	350.790833	-96.559891	1687.613281	271.774841	-394.128113	1168.991211	688.559753	44.738522	1245.495728	235.088745	-270.788452	937.909302	553.493408	61.684036	1009.424194	380.300903	-77.046623	1002.557739	-622.685608	95.540596	909.443176	-628.374146	-55.662159
316.330109	-124.836754	898.427979	448.323273	-17.578428	906.949219	374.320282	-177.140625	505.584534	482.169769	-23.788153	510.487427	470.714203	-185.034058	83.041481	554.192078	-64.676575	92.025764	257.102875	-223.698334	1414.166260	454.179321	16.663101	1436.559448	317.124176	-57.220646	1391.482544	350.713745	-95.534065	1687.543335	270.870270	-398.083405	1172.529541	691.603943	45.101307	1249.047974	235.704071	-273.063904	942.298157	556.844238	61.571178	1012.768616	380.397430	-76.764259	1002.515442	-622.728271	95.274132	909.415955	-628.306580	-55.937595
316.259491	-124.509880	898.440735	448.289307	-17.419561	906.909607	374.325043	-177.002640	505.618988	482.143005	-23.696562	510.475403	470.711426	-185.027435	83.066467	554.182373	-64.659782	92.013367	256.813568	-222.814972	1414.693848	454.021820	17.036772	1436.863403	317.014465	-56.640747	1391.552124	350.602325	-94.561325	1687.407471	269.913635	-401.951752	1176.132202	694.542053	45.530865	1252.652710	236.306870	-275.315216	946.782227	560.202759	61.470173	1016.163757	380.340271	-76.474815	1002.504517	-622.753113	94.997902	909.389404	-628.259827	-56.195923
316.632080	-124.190056	898.326965	448.454376	-17.156689	906.904846	374.382843	-176.989487	505.579407	482.019196	-23.551407	510.436157	470.730774	-185.079010	83.067444	554.113281	-64.646606	92.015160	256.621857	-221.982941	1415.298828	453.906097	17.294725	1437.187500	316.903534	-56.086468	1391.651855	350.545349	-93.495834	1687.384766	268.964478	-405.812988	1179.812378	697.391052	46.122601	1256.256958	237.002899	-277.686157	951.284668	563.506104	61.345680	1019.560364	380.512299	-76.172523	1002.443909	-622.727356	94.795921	909.378967	-628.176941	-56.443539
316.579193	-123.808952	898.325012	448.429749	-16.910454	906.911987	374.355255	-176.864761	505.575562	482.113403	-23.524780	510.430054	470.732361	-185.087418	83.059639	554.140991	-64.656158	92.050240	256.404175	-221.125458	1415.912598	453.805847	17.586672	1437.513428	316.835968	-55.583992	1391.753418	350.460022	-92.496788	1687.325684	267.901855	-409.411102	1183.552246	700.132507	46.819408	1259.884644	237.634537	-280.117432	955.669678	566.462524	61.233788	1023.274658	380.457306	-75.853676	1002.446472	-622.704407	94.572197	909.378845	-628.088745	-56.678474
316.529724	-123.420570	898.316895	448.437256	-16.601938	906.946777	374.341339	-176.726349	505.599884	482.048370	-23.546667	510.369293	470.692566	-185.067749	83.061111	554.113770	-64.637085	92.040878	256.231537	-220.310181	1416.567627	453.685699	17.906916	1437.863037	316.818451	-55.075722	1391.860229	350.385376	-91.499916	1687.282227	266.800049	-412.991302	1187.457275	702.790649	47.551018	1263.526489	238.755692	-282.502472	960.152710	569.731812	61.082012	1026.703369	380.408081	-75.513435	1002.458801	-622.678955	94.310349	909.350220	-627.971191	-56.959507
316.514893	-123.038841	898.346619	448.466003	-16.273947	906.991577	374.346619	-176.554214	505.590790	481.926086	-23.363358	510.372162	470.705078	-185.067657	83.069984	554.040833	-64.632469	92.057022	256.075073	-219.444168	1417.261597	453.559174	18.252882	1438.158569	316.818085	-54.575825	1391.973022	350.261414	-90.539734	1687.208496	265.656128	-416.327209	1191.366455	705.455933	48.353752	1267.222290	239.720428	-285.040619	964.529175	573.254211	60.863213	1029.926880	380.406769	-75.164299	1002.495544	-622.618958	94.075035	909.328918	-627.866943	-57.146641
316.473663	-122.650566	898.351196	448.456116	-16.014435	906.991760	374.326111	-176.388519	505.609802	482.089020	-23.225863	510.357025	470.703430	-185.047333	83.088142	554.137939	-64.616318	92.081520	255.941315	-218.599655	1418.014038	453.405914	18.617611	1438.411499	316.799438	-54.024246	1392.115601	350.217194	-89.470108	1687.209351	264.469482	-419.528625	1195.376221	707.943665	49.267643	1270.835327	240.539474	-288.307739	968.542053	576.265503	60.667610	1033.494873	380.371826	-74.830711	1002.498291	-622.593506	93.850800	909.295227	-627.745789	-57.395157
316.395294	-122.371277	898.398499	448.448212	-15.809507	906.996887	374.348816	-176.213486	505.662903	482.006744	-22.986876	510.285431	470.757782	-186.518143	83.596481	554.057983	-64.576714	92.052246	255.832916	-217.776962	1418.761719	453.256622	18.945358	1438.668457	316.777618	-53.472034	1392.234863	350.152649	-88.441879	1687.174194	263.344238	-422.520172	1199.318726	710.385254	50.178379	1274.524780	241.692459	-290.574341	972.894775	579.604248	60.319431	1036.777710	380.331848	-74.555626	1002.526367	-622.552490	93.629448	909.255798	-627.607788	-57.678741
316.362152	-122.031731	898.424927	448.429596	-15.550813	907.007385	374.389404	-176.076920	505.677368	482.177216	-22.815847	510.266815	470.721161	-185.082062	83.165924	554.131104	-64.581436	92.077881	255.743561	-216.976257	1419.538452	453.119293	19.247698	1438.892578	316.769104	-52.966167	1392.382446	350.029968	-87.503113	1687.120605	262.241638	-425.326324	1203.233398	712.715637	51.176842	1278.190308	242.625183	-292.972321	977.031128	582.683716	59.988602	1040.194458	380.313660	-74.255020	1002.545105	-622.486389	93.423012	909.227173	-627.447388	-57.893436
315.923492	-121.576401	898.561462	448.281494	-15.270222	907.054260	374.381500	-175.832993	505.742340	482.116455	-22.595194	510.239594	470.706207	-184.944489	83.139336	554.100647	-64.551590	92.107109	255.649368	-216.156723	1420.329102	452.970093	19.575003	1439.192261	316.778595	-52.514275	1392.519409	350.030212	-86.443298	1687.155151	261.251221	-427.901154	1207.184692	714.914734	52.096165	1281.876709	243.342026	-295.577606	980.944946	585.710510	59.643089	1043.643799	380.074829	-73.874229	1002.638611	-622.424744	93.193352	909.190186	-627.291565	-58.086689
315.905670	-121.247154	898.602966	448.273651	-14.992656	907.103821	374.404785	-175.688477	505.748840	482.122040	-22.397154	510.250275	470.760284	-186.468460	83.636909	554.055725	-64.515236	92.147568	255.629410	-215.367035	1421.086792	452.796814	19.902834	1439.533569	316.791870	-52.100639	1392.671753	349.937042	-85.464851	1687.119141	260.272064	-430.427917	1211.069580	717.069824	53.144402	1285.599976	244.175751	-298.215790	984.863831	588.816711	59.342495	1047.057251	380.049164	-73.564857	1002.684204	-622.349976	93.008972	909.183228	-627.105103	-58.285431
315.860382	-120.926445	898.618774	448.236389	-14.665539	907.138611	374.408142	-175.582138	505.777618	482.106537	-22.173754	510.250366	470.709351	-184.967468	83.172852	554.063354	-64.535980	92.197617	255.600128	-214.587158	1421.820679	452.641388	20.186573	1439.886475	316.800018	-51.648521	1392.788940	349.913513	-84.486145	1687.101685	259.349518	-432.881042	1214.901855	719.070251	54.114990	1289.212769	245.032318	-300.771332	988.647888	591.669495	58.891464	1050.422119	380.007629	-73.257843	1002.708557	-622.239807	92.842888	909.173279	-626.941284	-58.463615
315.848877	-120.644768	898.672974	448.237000	-14.396256	907.188354	374.468201	-175.503952	505.805115	481.924225	-21.909702	510.256378	470.708771	-184.892181	83.129059	553.995605	-64.510139	92.197647	255.600647	-213.823532	1422.544800	452.559265	20.517918	1440.213135	316.786224	-51.077221	1392.962036	349.958862	-83.425369	1687.123779	258.497772	-435.202942	1218.762329	720.990967	55.133965	1292.798584	245.859756	-303.333038	992.424316	594.368530	58.495182	1053.742310	379.991455	-72.965317	1002.761230	-622.118530	92.698593	909.153503	-626.722351	-58.637291
315.915894	-120.370468	898.762634	448.306854	-14.143727	907.268555	374.499237	-175.452911	505.805725	482.126587	-21.703156	510.229279	470.701416	-184.916336	83.151260	554.078064	-64.484734	92.239700	255.646957	-213.050369	1423.193115	452.450165	20.885677	1440.534912	316.784241	-50.504963	1393.095581	349.996582	-82.395691	1687.073975	257.733185	-437.445801	1222.556641	722.797485	56.147411	1296.244873	246.715042	-305.743713	996.114868	596.832275	58.099873	1057.038696	380.003723	-72.624321	1002.849182	-622.023315	92.500671	909.117859	-626.501648	-58.850746
315.789978	-120.031563	898.831299	448.253845	-13.909755	907.275940	374.480225	-175.277481	505.847870	482.093903	-21.446337	510.247986	470.636688	-185.016037	83.168091	554.105286	-64.444427	92.261925	255.663010	-212.285233	1423.875732	452.329895	21.301670	1440.854736	316.806183	-49.980206	1393.247681	349.975220	-81.447289	1687.010254	256.904205	-439.620483	1226.259521	724.506775	57.159691	1299.638916	247.640717	-308.094788	999.712585	599.243896	57.728439	1060.266357	379.921539	-72.293404	1002.889771	-621.888611	92.373756	909.097229	-626.264343	-59.036057
315.920410	-119.763741	898.847900	448.298981	-13.543995	907.300781	374.504974	-175.191422	505.887909	482.081879	-21.230280	510.266418	470.623688	-185.028793	83.169937	554.126343	-64.416260	92.290222	255.736328	-211.461609	1424.500366	452.177307	21.758718	1441.211792	316.857178	-49.510002	1393.360962	350.059326	-80.415916	1686.989258	256.137634	-441.652100	1229.899048	726.081970	58.129700	1302.967896	248.555786	-310.409302	1003.214355	601.495422	57.290226	1063.437134	380.015564	-71.988884	1002.909973	-621.756348	92.230850	909.074219	-626.015320	-59.172047
315.904449	-119.362709	898.838257	448.233398	-13.042292	907.296448	374.497070	-175.002686	505.902679	482.030212	-21.044649	510.296356	470.591248	-184.893845	83.163269	554.090332	-64.391716	92.320206	255.801910	-210.715698	1425.110596	452.103180	22.212038	1441.522949	316.909668	-49.005566	1393.484985	350.100677	-79.406441	1686.937378	255.362335	-443.564240	1233.485962	727.593567	59.030655	1306.179932	249.537567	-312.638184	1006.676514	603.621033	56.857197	1066.518555	380.063843	-71.648911	1002.898804	-621.599182	92.087997	909.064209	-625.740784	-59.308201
315.957214	-119.004417	898.889587	448.191467	-12.576900	907.373230	374.506805	-174.880051	505.891571	482.009399	-20.813498	510.354004	470.614471	-184.920319	83.195114	554.122375	-64.396332	92.380661	255.941010	-209.968323	1425.724609	452.003326	22.683178	1441.839844	316.942810	-48.495663	1393.609131	350.104614	-78.500687	1686.850586	254.665009	-445.337769	1236.954590	728.976074	59.900135	1309.275146	250.463104	-314.817932	1010.008362	605.476440	56.521481	1069.653931	380.087433	-71.279686	1002.960876	-621.413818	91.935997	909.064453	-625.431396	-59.405151
316.009766	-118.692688	898.945435	448.155365	-12.197545	907.387024	374.548401	-174.701447	505.895599	481.964935	-20.586136	510.327942	470.689301	-184.805206	83.261673	554.090271	-64.402779	92.400871	256.031891	-209.183426	1426.298340	451.889404	23.181513	1442.115723	316.982452	-48.015484	1393.682983	350.202332	-77.486816	1686.805054	253.936401	-447.024841	1240.434204	730.299744	60.750473	1312.285889	251.843414	-317.081329	1013.350708	607.407532	56.060070	1072.523071	380.127563	-70.932510	1002.996460	-621.247803	91.807701	909.046875	-625.122192	-59.550663
315.916901	-118.294151	898.970154	448.068268	-11.741426	907.377136	374.560516	-174.506302	505.894714	481.965302	-20.312017	510.316589	470.574799	-184.780380	83.163910	554.065063	-64.355408	92.381760	256.214752	-208.438019	1426.891846	451.800507	23.718952	1442.378662	317.036774	-47.515652	1393.757324	350.246887	-76.496773	1686.719727	253.344131	-448.543610	1243.740234	731.537537	61.539745	1315.120117	252.810745	-319.143250	1016.402893	608.980469	55.701416	1075.426392	380.102264	-70.549835	1003.002625	-621.085022	91.669670	909.019104	-624.785706	-59.728428
316.112213	-118.012878	899.013367	448.109070	-11.271787	907.425049	374.616241	-174.312912	505.901855	482.068176	-20.025890	510.325012	470.517578	-184.704025	83.127907	554.107300	-64.320480	92.402657	256.384216	-207.677902	1427.397217	451.704773	24.280497	1442.615723	317.108154	-47.117268	1393.803101	350.241882	-75.579491	1686.620117	252.616974	-449.919739	1246.937500	732.726563	62.356514	1317.862793	253.510040	-321.099762	1019.303467	610.605835	55.387276	1078.209229	380.221222	-70.172867	1003.048279	-620.895081	91.564812	909.005066	-624.426941	-59.847191
316.095795	-117.656181	899.126953	447.997437	-10.775091	907.501648	374.706512	-174.110260	505.902740	482.092102	-19.781124	510.264038	470.525177	-184.650970	83.113174	554.108887	-64.301216	92.367744	256.588715	-206.921082	1427.904541	451.625061	24.865557	1442.851074	317.166229	-46.572525	1393.908081	350.339355	-74.573860	1686.574219	252.180557	-451.221191	1250.078735	733.824158	63.105858	1320.464722	254.534073	-322.972229	1022.243713	611.757080	55.116535	1081.039063	380.163361	-69.713821	1003.145264	-620.733276	91.450089	908.980530	-624.107788	-59.945335
316.140167	-117.787422	899.094299	448.019073	-10.984335	907.021729	374.827911	-174.065140	505.988312	482.254578	-19.575699	510.133423	470.527802	-184.624954	83.109062	554.193359	-64.263901	92.392975	256.802887	-206.215195	1428.365356	451.557800	25.419838	1443.092285	317.271545	-45.979473	1394.008301	350.396942	-73.597237	1686.505371	251.821259	-452.380005	1253.078125	734.908203	63.865799	1323.000122	255.166580	-324.710785	1024.960938	613.235352	54.727459	1083.469360	380.336456	-69.644501	1002.904480	-620.531250	91.380081	908.980957	-623.737122	-60.035484
316.392822	-117.077431	899.202942	448.049561	-10.204127	907.747986	374.905548	-173.795563	505.958832	482.383514	-19.351431	510.153076	470.669983	-184.549164	83.255997	554.243225	-64.236359	92.371140	257.041382	-205.512344	1428.793945	451.500427	25.996637	1443.330444	317.359283	-45.402508	1394.117432	350.400238	-72.680038	1686.413696	251.483490	-453.527893	1255.993408	735.880920	64.527596	1325.367798	256.088470	-326.309387	1027.724854	614.415527	54.265335	1085.933960	380.361633	-69.331161	1003.296143	-620.327942	91.291748	908.994385	-623.332703	-60.119278
316.406860	-117.188988	899.247925	448.073181	-10.403009	907.413208	375.076752	-173.764359	506.052582	482.522186	-19.170185	510.088074	470.541443	-184.411041	83.076393	554.320007	-64.238945	92.399918	257.293884	-204.823730	1429.199341	451.482239	26.513784	1443.572021	317.457153	-44.815666	1394.241821	350.499054	-71.676949	1686.405029	251.223755	-454.569916	1258.765747	736.761475	65.246826	1327.584961	256.698273	-327.780426	1030.326660	615.476501	54.002354	1088.316406	380.456299	-69.230560	1003.166809	-620.079529	91.206070	909.006836	-622.875000	-60.245735
316.318176	-116.853851	899.327637	447.968384	-9.892902	907.384766	375.259247	-173.661133	506.108429	482.487427	-18.945143	510.077179	470.520294	-184.347321	83.050865	554.332214	-64.194908	92.397087	257.559235	-204.133453	1429.570068	451.429840	27.159300	1443.811890	317.504761	-44.240154	1394.344116	350.510010	-70.780090	1686.306152	250.909378	-455.590515	1261.504517	737.578125	65.910583	1329.684570	257.469849	-329.232758	1032.953979	616.276550	53.760757	1090.534424	380.405090	-68.754684	1003.196167	-619.848267	91.117889	909.020325	-622.431885	-60.357540
316.872894	-116.598083	899.294800	448.029816	-9.510943	907.467957	375.459900	-173.642761	506.105713	482.570892	-18.701054	510.042694	470.594604	-184.408508	83.077087	554.380859	-64.157837	92.391434	257.852417	-203.475372	1429.889282	451.369751	27.740129	1444.041626	317.585083	-43.660633	1394.429443	350.582153	-69.850998	1686.238770	250.608353	-456.539856	1264.183594	738.306763	66.543724	1331.595947	258.341675	-330.495361	1035.518921	617.064331	53.548416	1092.639404	380.674225	-68.497673	1003.217346	-619.614624	91.034622	909.008057	-621.998779	-60.502037
316.543243	-116.087601	899.435181	447.722046	-9.165934	907.662231	375.573730	-173.446213	506.189728	482.275269	-18.395346	509.948975	470.726074	-184.359848	83.187195	554.246277	-64.108765	92.342896	258.158661	-202.851669	1430.216187	451.331635	28.340563	1444.259399	317.702545	-43.103958	1394.503540	350.688995	-68.862045	1686.183594	250.354279	-457.434174	1266.769531	739.001160	67.170692	1333.470215	259.253662	-331.642426	1038.084595	617.672363	53.326756	1094.605225	380.371185	-68.147179	1003.380676	-619.344604	91.030952	909.026245	-621.535522	-60.541172
316.581421	-115.631454	899.477661	447.553589	-8.562509	907.724426	375.726044	-173.280701	506.225616	482.343933	-18.126228	509.930450	470.688934	-184.284958	83.172691	554.355896	-64.080063	92.361687	258.502899	-202.225632	1430.585815	451.309387	28.948736	1444.461670	317.840942	-42.520447	1394.579834	350.706268	-67.958488	1686.077393	250.080826	-458.285919	1269.292725	739.678528	67.822250	1335.180298	260.295013	-332.644775	1040.612183	618.401184	53.264866	1096.456909	380.360382	-67.697853	1003.429504	-619.050049	91.047539	909.039612	-621.076477	-60.567959
316.825592	-115.209808	899.540344	447.411255	-7.970657	907.887695	375.884003	-173.136719	506.211823	482.293091	-17.862896	509.906189	470.519012	-184.107010	82.980179	554.324280	-64.057930	92.371964	258.840637	-201.621719	1430.916504	451.343292	29.545425	1444.676514	317.964813	-41.965801	1394.685669	350.793793	-67.035500	1686.044922	249.914734	-459.036865	1271.701538	740.293274	68.415276	1336.756104	261.311615	-333.525177	1043.100098	618.745483	53.210892	1098.280640	380.377747	-67.240829	1003.539063	-618.747498	91.005753	909.049805	-620.595825	-60.582119
317.040894	-114.679497	899.592102	447.156403	-7.185255	908.049927	376.010254	-172.919067	506.227722	482.181244	-17.576569	509.925598	470.492310	-184.017059	82.933449	554.326172	-64.016823	92.395454	259.244019	-200.990143	1431.317017	451.384979	30.206350	1444.854614	318.105225	-41.459648	1394.800903	350.903870	-66.036232	1686.060791	249.812790	-459.716858	1274.034668	740.914917	69.032394	1338.263794	262.306030	-334.271240	1045.492798	619.206116	53.307148	1099.957520	380.375458	-66.700478	1003.639648	-618.427551	90.980774	909.078430	-620.094910	-60.621853
317.396240	-114.441147	899.636475	447.078522	-6.472135	907.886047	376.223480	-172.854675	506.260712	482.000854	-17.243637	509.909241	470.694061	-184.109283	83.127678	554.260986	-63.988373	92.411392	259.593964	-200.446655	1431.687744	451.386444	30.820173	1445.028320	318.244232	-40.924797	1394.906616	351.005127	-65.120903	1686.022949	249.776321	-460.360352	1276.288452	741.507019	69.685501	1339.663818	263.264954	-334.877350	1047.834106	619.620728	53.390095	1101.502930	380.543396	-66.049606	1003.590393	-618.082520	90.925690	909.096375	-619.556702	-60.668434
317.558929	-114.305656	899.675720	447.222015	-5.926809	907.513306	376.411957	-172.731903	506.303772	482.052887	-16.947458	509.923737	470.693848	-184.045197	83.125809	554.279724	-63.970383	92.440697	260.001404	-199.867065	1432.057251	451.443634	31.439819	1445.215088	318.347595	-40.337769	1395.078003	351.021240	-64.259773	1685.973389	249.857071	-460.868408	1278.397461	742.033752	70.354355	1340.940308	264.127930	-335.341339	1050.070435	620.024475	53.567265	1102.931885	380.787262	-65.418716	1003.440979	-617.752380	90.913818	909.128479	-619.045044	-60.703991
317.723969	-114.341888	899.701477	447.666168	-5.912228	907.201843	376.635223	-172.672806	506.365448	482.526611	-16.742245	509.872498	470.749176	-184.043701	83.097343	554.531433	-63.973499	92.455559	260.429016	-199.281723	1432.446777	451.520691	32.034950	1445.378174	318.533081	-39.778736	1395.178345	351.158447	-63.278843	1685.955078	249.960083	-461.353119	1280.491455	742.529785	71.072624	1342.085571	265.173950	-335.845978	1052.250854	620.444519	53.799290	1104.226074	381.139282	-65.170204	1003.312317	-617.404114	90.907028	909.137451	-618.529846	-60.777428
317.671844	-113.661774	899.793030	447.390045	-5.025050	907.377563	376.746490	-172.292953	506.384186	482.399414	-16.462412	509.895752	470.719177	-183.956406	83.111954	554.517151	-63.949760	92.456589	260.833130	-198.710419	1432.814331	451.576355	32.653118	1445.547119	318.720917	-39.237797	1395.279297	351.215027	-62.405533	1685.881836	250.081619	-461.707703	1282.467651	742.963989	71.786850	1343.180054	265.929230	-336.221649	1054.166870	620.880432	54.122669	1105.389648	381.026825	-64.518814	1003.440002	-617.079163	90.890953	909.130127	-618.033691	-60.812561
317.865692	-113.371353	899.867981	447.451324	-4.483585	907.379822	376.943420	-172.134247	506.432373	482.288574	-16.190796	509.859192	470.758362	-183.887222	83.100754	554.464111	-63.923485	92.432266	261.297363	-198.123123	1433.196289	451.679901	33.296623	1445.742676	318.921478	-38.766529	1395.378052	351.331726	-61.502918	1685.845215	250.250015	-461.999786	1284.303955	743.390991	72.569473	1344.175781	266.845459	-336.487885	1056.085205	621.213562	54.484818	1106.536377	381.168732	-64.043388	1003.481812	-616.754395	90.861763	909.130371	-617.526367	-60.834114
318.036926	-113.116684	899.918945	447.547241	-4.086273	907.375854	377.150360	-171.933167	506.493927	482.575592	-15.975070	509.848907	470.743500	-183.869034	83.082954	554.649963	-63.926880	92.482513	261.721130	-197.538162	1433.517334	451.754852	33.953510	1445.983154	319.184509	-38.238983	1395.471558	351.471252	-60.542332	1685.822632	250.439713	-462.161072	1286.085571	743.733582	73.292999	1345.060303	267.755157	-336.684509	1057.990356	621.452637	54.936234	1107.594849	381.327972	-63.692066	1003.507019	-616.442505	90.883873	909.141357	-617.078735	-60.789719
318.214935	-112.668831	899.981201	447.190765	-3.057223	907.215210	377.338959	-171.713257	506.549042	482.342621	-15.692231	509.840027	470.735626	-183.780930	83.087685	554.483704	-63.903900	92.445602	262.172974	-196.950485	1433.908813	451.830444	34.593750	1446.201416	319.434814	-37.690582	1395.593262	351.646942	-59.640560	1685.827515	250.661819	-462.460266	1287.834595	744.075195	74.088600	1345.946777	268.862091	-336.671692	1059.971313	621.603271	55.395485	1108.648560	381.311951	-62.817333	1003.465698	-616.102478	90.830902	909.147766	-616.576538	-60.807693
318.416412	-112.226067	900.060486	447.127502	-2.493813	907.350037	377.514557	-171.486160	506.567535	482.403534	-15.367537	509.819092	470.805023	-185.242722	83.561462	554.468140	-63.883556	92.460876	262.602020	-196.433624	1434.203125	451.979919	35.239479	1446.405762	319.649261	-37.194881	1395.739624	351.855713	-58.686604	1685.887939	250.982544	-462.511841	1289.372559	744.387207	74.870598	1346.668701	269.711273	-336.421326	1061.756714	621.640076	55.953255	1109.607422	381.396393	-62.380550	1003.569641	-615.718994	90.846024	909.175659	-616.037964	-60.861256
318.697235	-111.906548	900.118774	447.241669	-2.181081	907.429688	377.729370	-171.298813	506.613220	482.563782	-15.097853	509.763489	470.756012	-183.702484	83.096939	554.480225	-63.875065	92.468323	263.105103	-195.843323	1434.516968	452.134399	35.902081	1446.598633	319.889496	-36.658398	1395.905884	352.063293	-57.739605	1685.917480	251.282410	-462.709198	1290.874146	744.706238	75.674347	1347.367676	270.725586	-336.038391	1063.610596	621.668945	56.450970	1110.548950	381.593719	-62.085922	1003.637573	-615.344116	90.845200	909.197449	-615.500000	-60.902840
318.896942	-111.821167	900.166199	447.284149	-2.089749	907.187683	377.998749	-171.218063	506.698853	482.730652	-14.798301	509.644775	470.817078	-185.126297	83.528954	554.489685	-63.859341	92.473457	263.576080	-195.339142	1434.837524	452.267120	36.510780	1446.750732	320.163269	-36.143429	1396.047607	352.188507	-56.844872	1685.911133	251.714203	-462.829681	1292.250610	744.982300	76.481285	1347.916260	271.739807	-335.513031	1065.434692	621.600952	57.038582	1111.417603	381.774811	-61.806782	1003.550537	-614.966858	90.888657	909.191528	-614.985840	-60.928177
319.320129	-111.463791	900.220276	447.330017	-1.448025	907.304321	378.213745	-171.088608	506.739777	482.863312	-14.451443	509.610199	470.814453	-183.667374	83.106514	554.540771	-63.853626	92.504807	264.061951	-194.862991	1435.152954	452.421173	37.162350	1446.896118	320.437408	-35.611435	1396.197144	352.477722	-55.881710	1685.949097	252.242859	-462.788666	1293.533936	745.262268	77.348198	1348.449341	272.822754	-334.877472	1067.180542	621.466187	57.448395	1112.202515	381.996063	-61.340389	1003.634094	-614.636353	90.922981	909.184814	-614.542847	-60.887959
319.596283	-111.076721	900.282776	447.339691	-0.858120	907.427856	378.425446	-170.915161	506.778229	482.786133	-14.103633	509.555634	470.849365	-185.093842	83.546776	554.491333	-63.820187	92.487709	264.605255	-194.309204	1435.473999	452.615540	37.798969	1447.003296	320.688965	-35.091694	1396.318604	352.687592	-55.006809	1685.928467	252.808029	-462.867188	1294.743896	745.557739	78.176888	1348.904419	273.802277	-334.205231	1068.838989	621.336060	57.807285	1112.972900	382.121826	-60.881493	1003.725403	-614.266968	90.973633	909.208984	-614.050720	-60.874161
319.730194	-110.975578	900.334167	447.888336	-0.441400	907.273804	378.619568	-170.741272	506.856049	483.185699	-13.878038	509.558746	470.862335	-185.109573	83.553040	554.690857	-63.853081	92.548485	265.164917	-193.852310	1435.777344	452.824890	38.484291	1447.112671	320.901642	-34.620049	1396.481812	352.949982	-54.111572	1685.935547	253.384979	-462.892883	1295.889771	745.862183	79.054787	1349.349365	274.895172	-333.599884	1070.487549	621.205872	58.147758	1113.772217	382.536560	-60.503437	1003.680847	-613.905029	90.999718	909.230042	-613.555298	-60.868641
319.938660	-110.672890	900.392395	447.975342	0.047642	907.232361	378.859497	-170.543839	506.894531	483.207001	-13.564453	509.520172	470.822083	-184.875305	83.545708	554.720398	-63.838947	92.567757	265.731415	-193.346298	1436.125000	453.026306	39.077225	1447.214355	321.140015	-34.094707	1396.641968	353.266205	-53.218483	1685.941162	254.078629	-462.869476	1297.006348	746.167664	79.901047	1349.713257	275.518555	-332.966797	1071.875977	621.062073	58.504963	1114.499756	382.722443	-60.055225	1003.692261	-613.544250	91.000923	909.247437	-613.070068	-60.869263
320.179626	-110.323898	900.459778	448.063354	0.562325	907.217651	379.096100	-170.272842	506.942780	483.216827	-13.276334	509.468414	470.846466	-184.855331	83.536705	554.736694	-63.797382	92.550819	266.312622	-192.880478	1436.438721	453.247070	39.720757	1447.300415	321.430817	-33.545273	1396.773560	353.612549	-52.328739	1685.945801	254.774170	-462.808502	1298.024536	746.472046	80.763405	1350.073242	276.230865	-332.270050	1073.294800	620.894531	58.883350	1115.241333	382.915680	-59.577404	1003.721130	-613.137634	90.976982	909.267639	-612.528625	-60.907635
320.497040	-109.885864	900.526489	448.062897	1.283622	907.285156	379.296448	-169.939392	506.958252	483.201324	-12.952188	509.454712	470.845337	-184.692612	83.508652	554.738464	-63.787289	92.573387	266.899719	-192.403870	1436.797974	453.479767	40.370152	1447.369995	321.706512	-33.021915	1396.899780	354.004211	-51.402035	1685.974731	255.476547	-462.714691	1299.026978	746.803589	81.656013	1350.450684	276.861359	-331.599670	1074.664673	620.702820	59.305107	1115.978027	383.077698	-58.993961	1003.788391	-612.630554	91.124657	909.389587	-611.978088	-60.875412
320.626373	-110.032593	900.526489	448.554352	1.069319	906.859436	379.571442	-169.818314	507.091339	483.563873	-12.634817	509.336121	470.871368	-184.692993	83.503899	554.943665	-63.803391	92.603439	267.491821	-191.903290	1437.086060	453.694305	41.002876	1447.451660	321.951080	-32.491940	1397.028931	354.357178	-50.521915	1685.919922	256.206329	-462.590088	1299.993286	747.131104	82.520187	1350.777100	277.366028	-330.938934	1075.951782	620.513000	59.869205	1116.686523	383.482117	-58.899754	1003.589172	-612.395203	90.978951	909.300964	-611.591614	-60.949600
320.904510	-109.560158	900.605591	448.650818	1.765064	907.037048	379.792084	-169.515579	507.128418	483.658325	-12.212586	509.305969	470.858337	-184.576508	83.500931	555.040588	-63.761883	92.644424	268.123108	-191.392166	1437.370605	453.934601	41.651440	1447.519775	322.230408	-31.936827	1397.147949	354.909241	-49.669849	1686.008911	256.949341	-462.418610	1300.904297	747.444580	83.365341	1351.070435	277.779572	-330.232849	1077.202637	620.326538	60.505035	1117.331421	383.654968	-58.380238	1003.714478	-612.027771	90.994377	909.302063	-611.148376	-60.941902
321.204529	-109.122124	900.667725	448.795197	2.377350	907.182190	379.987885	-169.196503	507.163147	483.790710	-11.683354	509.309204	470.913666	-184.518768	83.509140	555.047363	-63.749805	92.668686	268.721802	-190.951309	1437.644287	454.199615	42.328476	1447.594849	322.471985	-31.365583	1397.285278	355.418335	-48.807934	1685.962158	257.710419	-462.271820	1301.755493	747.697021	84.243355	1351.381226	278.297119	-329.534454	1078.413208	620.205933	61.182610	1117.978149	383.855011	-57.898529	1003.815918	-611.672546	90.968224	909.291870	-610.681335	-60.950146
321.450195	-108.727386	900.692505	448.843353	2.960353	907.151550	380.200653	-168.948608	507.239807	483.842896	-11.318089	509.275848	470.926758	-184.477615	83.507256	555.119141	-63.733418	92.707130	269.405151	-190.482437	1437.914429	454.469574	42.981922	1447.692505	322.725525	-30.835991	1397.424438	355.876770	-47.906708	1685.980469	258.377167	-462.059753	1302.570679	747.950195	85.132195	1351.692383	278.842712	-328.822876	1079.507568	620.163513	61.886261	1118.581177	384.027710	-57.383995	1003.814453	-611.285339	90.961349	909.293518	-610.184753	-60.984585
321.909027	-108.640579	900.670471	449.086823	3.847718	906.625610	380.519897	-168.888000	507.310852	483.911072	-11.209701	509.178406	470.766785	-185.361008	83.541481	555.203857	-63.708443	92.694855	270.079773	-190.039459	1438.213623	454.747192	43.614971	1447.803223	322.995117	-30.327343	1397.577393	356.364685	-47.096119	1685.931641	259.051941	-461.871643	1303.309692	748.276123	86.132210	1352.011597	279.507874	-328.139160	1080.640747	620.133484	62.499062	1119.120239	384.465424	-56.518330	1003.557678	-610.920105	90.936897	909.296631	-609.693481	-61.013405
321.927490	-108.261269	900.824890	449.043915	4.238212	906.698486	380.734955	-168.596191	507.360809	483.909698	-10.519586	509.177917	470.737000	-185.328232	83.501656	555.261047	-63.697136	92.750610	270.785126	-189.586838	1438.525269	455.022339	44.312115	1447.879395	323.302185	-29.774920	1397.731079	356.896820	-46.244694	1685.936157	259.730743	-461.650452	1304.038208	748.561401	87.157455	1352.335449	280.209991	-327.351685	1081.674316	620.152222	63.074100	1119.669800	384.476746	-56.087875	1003.673523	-610.591248	90.942688	909.286865	-609.222595	-61.034679
322.141541	-107.910461	900.904480	449.092407	4.742982	906.721619	380.986755	-168.374329	507.391998	483.982788	-10.163091	509.119598	470.763580	-185.140244	83.438049	555.371521	-63.648510	92.758698	271.498291	-189.081787	1438.791260	455.272980	44.962238	1447.913940	323.647827	-29.190552	1397.872314	357.463593	-45.382843	1685.923218	260.423523	-461.414093	1304.700195	748.831787	88.197998	1352.575806	281.090332	-326.559692	1082.724609	620.159973	63.698845	1120.210449	384.648865	-55.652004	1003.725586	-610.215454	90.990799	909.311584	-608.779236	-60.977451
322.354431	-107.574730	900.994629	449.142517	5.244371	906.756287	381.191650	-168.096695	507.452545	483.984985	-10.061025	508.929291	470.782410	-185.065308	83.430092	555.448120	-63.616428	92.735161	272.175110	-188.614914	1439.080811	455.548584	45.649349	1447.959351	323.947571	-28.637825	1398.026001	358.034851	-44.558434	1685.928467	261.101227	-461.160400	1305.343994	749.133789	89.300629	1352.821899	281.877045	-325.775543	1083.689819	620.149963	64.217796	1120.784424	384.793060	-55.194126	1003.789673	-609.882751	91.043381	909.318359	-608.384705	-60.978222
322.794037	-107.201096	901.015381	449.247894	5.753040	906.783264	381.386322	-167.828552	507.499237	483.907227	-9.674296	508.847809	470.826538	-184.938690	83.405357	555.496643	-63.562897	92.718559	272.862457	-188.081436	1439.416992	455.788879	46.423073	1447.963257	324.164948	-28.046000	1398.173706	358.665131	-43.694817	1685.940063	261.802948	-460.851563	1305.950195	749.499817	90.511757	1353.181641	282.807404	-324.938354	1084.713989	620.103333	64.430397	1121.284546	385.062103	-54.752590	1003.813538	-609.494934	91.104027	909.349365	-607.932800	-60.945503
323.033020	-106.742706	901.094849	449.318054	6.319729	906.845642	381.571014	-167.506439	507.530823	484.090393	-9.076865	508.883362	470.837646	-184.777832	83.398254	555.619995	-63.549000	92.768166	273.544586	-187.613983	1439.659424	455.931061	47.106144	1447.938110	324.532257	-27.439833	1398.328369	359.299988	-42.845509	1685.923218	262.553436	-460.553070	1306.522827	749.912720	91.743851	1353.445801	283.666595	-324.071686	1085.665527	620.070618	64.950760	1121.898804	385.229767	-54.237129	1003.884705	-609.079163	91.151497	909.392944	-607.467590	-60.938808
323.258759	-106.301987	901.156372	449.324677	6.971128	906.815491	381.749908	-167.176605	507.592255	484.076935	-8.649033	508.854340	470.795044	-184.732513	83.363434	555.723145	-63.488106	92.822105	274.285980	-187.122787	1439.998901	456.407898	47.779659	1448.018188	324.914734	-26.856527	1398.505615	359.962372	-42.006172	1685.933594	263.277710	-460.237854	1307.064941	750.277161	92.976143	1353.708862	284.627869	-323.161072	1086.672363	620.032776	65.470131	1122.550415	385.390198	-53.653904	1003.902283	-608.678528	91.133743	909.417053	-606.993225	-60.941319
323.250977	-105.792000	901.270142	449.259949	7.711085	906.815247	381.893036	-166.813904	507.630890	484.050507	-8.568135	508.766571	470.816711	-184.557602	83.345192	555.725830	-63.463116	92.783249	274.990143	-186.653656	1440.256592	456.665375	48.515335	1448.035034	325.294800	-26.320879	1398.679810	360.683624	-41.140743	1685.962402	264.031067	-459.891968	1307.505737	750.638855	94.305069	1353.997681	285.244873	-322.158020	1087.573486	620.046692	65.985130	1123.174438	385.429413	-53.004799	1003.960693	-608.268982	91.138222	909.445557	-606.528931	-60.943558
323.410248	-105.340225	901.371521	449.270050	8.297458	906.806335	382.056000	-166.532227	507.653290	484.076111	-8.173994	508.729248	470.802032	-184.525070	83.319031	555.751038	-63.429028	92.806854	275.701782	-186.165329	1440.550537	457.127319	49.182369	1448.105713	325.680237	-25.732925	1398.852783	361.321381	-40.359173	1685.965088	264.790710	-459.519409	1308.015259	751.078064	95.744499	1354.227295	286.073700	-321.123016	1088.527222	620.062988	66.508461	1123.768921	385.573547	-52.451077	1004.008789	-607.900940	91.187660	909.482422	-606.118896	-60.920616
323.859375	-104.840775	901.384094	449.395966	8.999635	906.810608	382.220703	-166.208954	507.647736	484.129120	-7.736131	508.656525	470.801208	-184.408813	83.292435	555.861084	-63.377659	92.831673	276.439301	-185.704086	1440.786377	457.535736	49.902508	1448.150879	326.107422	-25.155851	1399.049194	362.067444	-39.475163	1686.008057	265.500336	-459.162415	1308.463379	751.472961	97.225143	1354.494141	286.927795	-319.986725	1089.517822	620.084778	67.005600	1124.342041	385.868164	-51.845982	1004.017395	-607.551819	91.176224	909.476440	-605.727600	-60.934719
324.056732	-104.317139	901.440063	449.435211	9.672562	906.778625	382.360321	-165.886261	507.660645	484.184418	-7.234355	508.586609	470.821808	-184.355621	83.362190	555.840759	-63.341106	92.835968	277.142822	-185.181702	1441.096313	457.852600	50.601250	1448.188721	326.541809	-24.618448	1399.255615	362.742035	-38.708652	1686.006592	266.231964	-458.787811	1308.919067	751.840088	98.763519	1354.656738	287.791229	-318.849670	1090.492188	620.148315	67.499321	1124.907715	386.030334	-51.214836	1004.031006	-607.184570	91.167381	909.482056	-605.341980	-60.922966
324.265289	-103.814705	901.499084	449.521362	10.397792	906.751465	382.509888	-165.532104	507.732574	484.317413	-7.034791	508.557068	470.835114	-184.294556	83.339241	555.937561	-63.306213	92.845276	277.879608	-184.698334	1441.364502	458.266205	51.273273	1448.278320	327.023407	-24.042418	1399.410400	363.468262	-37.892052	1686.016846	266.946320	-458.375214	1309.311523	752.199829	100.309555	1354.776855	288.790771	-317.694550	1091.434692	620.164795	67.990189	1125.461548	386.214569	-50.559334	1004.048767	-606.820801	91.172241	909.496399	-604.966736	-60.952568
324.185120	-103.203232	901.671753	449.489960	11.085546	906.749146	382.598572	-165.054306	507.797302	484.333069	-6.684473	508.582397	470.819702	-184.245667	83.370499	555.909058	-63.260151	92.827873	278.594360	-184.192886	1441.653687	458.712433	51.983093	1448.366211	327.499664	-23.440521	1399.591919	364.219910	-37.003609	1686.077881	267.698486	-457.979523	1309.694946	752.646301	101.977684	1354.846436	289.805542	-316.566498	1092.356323	620.117981	68.497643	1125.999512	386.272095	-49.878189	1004.135925	-606.455566	91.171860	909.507385	-604.559814	-60.951527
324.385681	-102.675690	901.784119	449.557343	11.687119	906.753540	382.766357	-164.650528	507.853546	484.409973	-6.355489	508.562653	470.830353	-184.189880	83.399834	555.924927	-63.223057	92.817429	279.329559	-183.677734	1441.899780	459.114960	52.690987	1448.432739	327.973755	-22.893284	1399.788452	364.947418	-36.234779	1686.080078	268.445831	-457.575104	1310.059937	752.935974	103.642006	1354.828125	290.929230	-315.395020	1093.225952	619.998596	69.027191	1126.464722	386.467438	-49.284698	1004.195679	-606.119324	91.161812	909.500244	-604.154419	-60.995777
324.632355	-102.151291	901.871338	449.682098	12.423100	906.769592	382.928528	-164.280365	507.919525	484.565155	-6.016344	508.561523	471.187622	-183.781052	83.595543	556.113770	-63.219219	92.864685	280.050476	-183.176590	1442.186768	459.650238	53.381416	1448.510254	328.529816	-22.294563	1399.991699	365.654907	-35.422890	1686.112915	269.167755	-457.173340	1310.363281	753.280090	105.381012	1354.727783	291.973175	-314.294159	1094.009155	619.777283	69.510536	1126.942017	386.700256	-48.637405	1004.248230	-605.781982	91.183807	909.504028	-603.779541	-61.047031
324.840881	-101.571365	901.937744	449.783966	13.084636	906.734680	383.092468	-163.893021	507.967316	484.757904	-5.705098	508.522186	471.222748	-183.801941	83.629974	556.136475	-63.187626	92.817894	280.796570	-182.662994	1442.445313	460.123535	54.109085	1448.576660	329.033691	-21.713024	1400.212036	366.392456	-34.637486	1686.113403	269.980835	-456.697998	1310.618896	753.564148	107.137779	1354.541016	293.001678	-313.178589	1094.739868	619.438171	69.999893	1127.380371	386.919708	-47.996201	1004.264954	-605.424194	91.187576	909.506836	-603.409058	-61.038105
325.026245	-100.995148	902.012817	449.895782	13.823359	906.752319	383.213898	-163.441193	508.014832	484.892120	-5.315818	508.460449	471.241791	-183.692307	83.642754	556.211731	-63.140907	92.782013	281.551514	-182.113007	1442.681885	460.625214	54.901283	1448.622559	329.560577	-21.127428	1400.378418	367.179138	-33.774441	1686.205078	270.729156	-456.230316	1310.787231	753.797302	108.914986	1354.287842	294.033539	-312.027039	1095.413208	619.010925	70.515358	1127.821289	387.116180	-47.335754	1004.311646	-605.076050	91.177849	909.515564	-603.053223	-61.044022
325.507843	-100.524811	902.025879	450.134552	14.473387	906.747070	383.393097	-163.084656	508.052338	485.120697	-4.981871	508.379486	471.276306	-183.651108	83.662292	556.149963	-63.114021	92.686142	282.276398	-181.629288	1442.955811	461.123474	55.610710	1448.707886	330.125824	-20.502346	1400.570923	368.027527	-32.928696	1686.296631	271.535156	-455.714325	1310.973633	754.076965	110.676743	1353.891357	295.041595	-310.914490	1095.998901	618.459167	71.041542	1128.162476	387.483276	-46.762043	1004.316101	-604.734802	91.200821	909.529480	-602.722168	-61.026417
325.454742	-99.899918	902.176025	450.122192	15.152398	906.710571	383.522491	-162.669434	508.144165	485.172119	-4.674506	508.314545	471.305420	-183.654343	83.683746	556.142944	-63.072041	92.650040	283.081604	-181.063629	1443.206543	461.602081	56.357674	1448.789551	330.626343	-19.931410	1400.790527	368.795837	-32.140736	1686.335449	272.254150	-455.139709	1311.167114	754.249817	112.490814	1353.441895	296.176483	-309.877533	1096.650513	617.792725	71.527756	1128.525269	387.565796	-46.071053	1004.374695	-604.403625	91.166389	909.548340	-602.401428	-60.993534
325.965454	-99.338936	902.193542	450.357452	15.857758	906.721252	383.704285	-162.339127	508.131134	485.356323	-4.392616	508.286102	471.352570	-183.668396	83.711044	556.210266	-63.045506	92.607712	283.844452	-180.566956	1443.478271	462.117004	57.098358	1448.887085	331.181000	-19.312700	1400.984619	369.646973	-31.286785	1686.439209	272.998291	-454.539337	1311.296753	754.367126	114.260208	1352.951416	296.978058	-308.785645	1097.086182	617.106506	71.988449	1128.811157	387.960114	-45.450909	1004.388367	-604.074219	91.171440	909.575378	-602.083618	-60.946175
325.941193	-98.747948	902.325867	450.395630	16.527588	906.735779	383.830902	-161.864502	508.200500	485.408295	-4.094798	508.209137	471.358917	-183.592041	83.735939	556.199768	-62.994728	92.584846	284.688049	-180.028061	1443.819580	462.612122	57.789021	1449.083252	331.773010	-18.700066	1401.231445	370.444763	-30.509706	1686.477173	273.728638	-453.949524	1311.457642	754.468994	116.043541	1352.354370	298.182343	-307.676910	1097.728394	616.368958	72.475716	1129.031128	388.059723	-44.815784	1004.462097	-603.764343	91.150665	909.600586	-601.768250	-60.960293
326.145538	-98.158791	902.429077	450.497131	17.214947	906.743774	384.002625	-161.474030	508.241394	485.524536	-3.733862	508.165802	471.386993	-183.550903	83.758202	556.257141	-62.980904	92.566696	285.459198	-179.474243	1444.060791	463.118835	58.539513	1449.290649	332.285950	-18.125456	1401.461914	371.321381	-29.609495	1686.591187	274.506226	-453.313751	1311.574585	754.502625	117.785439	1351.687012	298.890686	-306.613525	1098.189453	615.595093	73.030266	1129.093628	388.282623	-44.167381	1004.518127	-603.456360	91.149139	909.614502	-601.462585	-60.932732
326.440704	-97.540138	902.487061	450.622650	17.855835	906.742126	384.173737	-161.101471	508.287689	485.619873	-3.358399	508.125916	471.427246	-183.515839	83.774376	556.279968	-62.947464	92.573212	286.293213	-178.947433	1444.351929	463.671234	59.204556	1449.495239	332.896973	-17.501116	1401.663940	372.174377	-28.801590	1686.649414	275.278931	-452.741608	1311.674927	754.492920	119.486794	1350.911011	300.053284	-305.465515	1098.709839	614.848999	73.641235	1128.994385	388.532562	-43.527966	1004.546631	-603.171143	91.156456	909.622620	-601.170654	-60.964935
326.746368	-96.957848	902.577026	450.785431	18.618399	906.731384	384.360199	-160.675766	508.348358	485.769318	-2.957211	508.093597	471.423004	-183.536102	83.812416	556.289673	-62.912910	92.565819	287.062561	-178.400330	1444.640381	464.124084	59.979038	1449.689575	333.455444	-16.913830	1401.868042	373.021851	-27.974659	1686.710571	276.113861	-452.110016	1311.797363	754.474915	121.256271	1350.127930	300.839966	-304.480591	1099.186401	614.201965	74.415039	1128.761841	388.820313	-42.820183	1004.587585	-602.900391	91.224556	909.629883	-600.928284	-60.949398
327.263397	-96.417030	902.596924	451.041840	19.302397	906.728638	384.578857	-160.350204	508.386230	485.934875	-2.622446	508.044769	471.491730	-183.536972	83.824188	556.364929	-62.879082	92.538376	287.905060	-177.833847	1444.891968	464.628326	60.675426	1449.876099	333.973358	-16.291241	1402.088867	373.869812	-27.234165	1686.729248	276.940430	-451.494904	1311.933472	754.389343	122.847420	1349.220581	301.674957	-303.398071	1099.669312	613.618042	75.256172	1128.352783	389.208191	-42.184872	1004.596924	-602.618042	91.270981	909.649048	-600.655151	-60.986176
327.242004	-95.793465	902.780701	451.069611	19.981606	906.749268	384.745575	-159.911209	508.407501	485.989624	-2.291760	508.041718	471.459686	-183.454147	83.843040	556.373718	-62.808907	92.525604	288.724487	-177.313126	1445.214478	465.142548	61.428028	1450.034790	334.570160	-15.658991	1402.316162	374.786255	-26.376726	1686.886230	277.781342	-450.897186	1312.043213	754.279846	124.474113	1348.324585	302.449890	-302.439178	1100.103882	613.135315	76.233177	1127.828003	389.299896	-41.485687	1004.700806	-602.387146	91.252899	909.653564	-600.427551	-60.989597
327.578339	-95.243736	902.874390	451.243286	20.608212	906.718506	384.925446	-159.482574	508.445587	486.098663	-1.960073	507.995819	471.473694	-183.366806	83.869278	556.344543	-62.800583	92.515221	289.589020	-176.716812	1445.546143	465.592346	62.230648	1450.201172	335.113892	-15.099121	1402.505005	375.682037	-25.587151	1686.956299	278.679871	-450.288757	1312.156982	754.217834	126.059875	1347.476318	303.146423	-301.475861	1100.480469	612.813354	77.274193	1127.216675	389.608459	-40.844841	1004.734009	-602.150208	91.300224	909.690308	-600.179077	-60.959511
327.853699	-94.701370	903.001160	451.368866	21.275331	906.670959	385.148346	-159.136597	508.497681	486.281891	-1.574095	507.960663	471.511261	-183.392090	83.912025	556.448120	-62.776405	92.526787	290.472351	-176.195084	1445.901245	466.102295	63.009575	1450.306030	335.682465	-14.470251	1402.670044	376.604034	-24.771727	1687.078491	279.566772	-449.662109	1312.272705	754.149841	127.689537	1346.614014	303.788940	-300.524628	1100.842163	612.614746	78.365776	1126.549805	389.875336	-40.156612	1004.776367	-601.903748	91.274971	909.712097	-599.943115	-60.973209
328.135437	-94.205276	903.100098	451.552643	21.899391	906.642761	385.397278	-158.762253	508.576111	486.496338	-1.217779	507.894012	471.527588	-183.326843	83.895950	556.528442	-62.746815	92.511810	291.345154	-175.649673	1446.263428	466.554443	63.859276	1450.360962	336.234680	-13.867279	1402.857788	377.490295	-23.989923	1687.167969	280.464264	-449.034119	1312.351318	754.149292	129.264221	1345.761475	304.449188	-299.500763	1101.226196	612.459229	79.451851	1125.810669	390.147064	-39.524502	1004.814087	-601.723999	91.277229	909.731995	-599.749390	-60.969509
328.456573	-93.700592	903.141846	451.740631	22.495310	906.558838	385.631561	-158.398132	508.653503	486.694519	-0.851233	507.791016	471.542694	-183.296738	83.898270	556.549927	-62.693306	92.475868	292.281189	-175.110062	1446.599487	466.990662	64.768387	1450.419312	336.802948	-13.272827	1403.007202	378.432556	-23.130535	1687.221680	281.375275	-448.388458	1312.436035	754.151123	130.881516	1344.921265	305.041687	-298.537903	1101.537354	612.401245	80.598129	1125.126709	390.423615	-38.886635	1004.795898	-601.534241	91.275269	909.743958	-599.542236	-60.949905
329.015991	-93.179565	903.092224	451.998871	23.193476	906.419067	385.870422	-158.057526	508.674133	486.895294	-0.458945	507.751099	471.600067	-183.249817	83.906967	556.626770	-62.646126	92.448891	293.169739	-174.600510	1446.891602	467.471100	65.678978	1450.474487	337.347870	-12.628458	1403.132935	379.450562	-22.389774	1687.449951	282.296844	-447.801392	1312.459351	754.183350	132.539169	1344.130005	305.667816	-297.541168	1101.772217	612.382385	81.734993	1124.389404	390.832977	-38.194405	1004.703857	-601.350159	91.325981	909.759644	-599.368958	-60.914291
329.325317	-92.651787	903.147766	452.177948	23.875465	906.355225	386.133270	-157.688293	508.722321	487.099426	-0.142838	507.684753	471.604614	-183.171616	83.915642	556.697754	-62.618130	92.419891	294.070313	-174.036774	1447.226563	467.880341	66.579987	1450.547363	337.886658	-12.008811	1403.314697	380.375122	-21.548311	1687.472168	283.234955	-447.208069	1312.554688	754.256165	134.240540	1343.331543	306.318115	-296.590271	1102.039551	612.338440	82.787392	1123.785156	391.122711	-37.530560	1004.701416	-601.215759	91.299896	909.756226	-599.208008	-60.926407
329.421082	-92.103745	903.255554	452.266144	24.521599	906.293396	386.351685	-157.267059	508.782501	487.249725	0.176425	507.627930	471.592621	-183.023132	83.860077	556.703552	-62.573681	92.363472	294.989197	-173.442352	1447.543091	468.322876	67.504547	1450.596313	338.475433	-11.312432	1403.460327	381.385742	-20.754673	1687.602173	284.144989	-446.581757	1312.601074	754.312195	135.936371	1342.578735	307.009216	-295.638763	1102.274780	612.262878	83.803291	1123.233154	391.282745	-36.857182	1004.726501	-601.046753	91.338120	909.751160	-599.066589	-60.887131
329.761871	-91.548836	903.286621	452.431366	25.136829	906.225098	386.596771	-156.934494	508.829590	487.450043	0.499606	507.602783	471.616882	-183.016235	83.860664	556.754395	-62.530224	92.326912	295.839172	-172.880142	1447.842529	468.787720	68.447777	1450.682617	339.009766	-10.688148	1403.593384	382.449890	-19.975231	1687.872803	285.012543	-445.936279	1312.681519	754.407898	137.698303	1341.785767	307.742218	-294.795593	1102.431763	612.125244	84.904526	1122.778076	391.569214	-36.219963	1004.709351	-600.916260	91.319862	909.751282	-598.951294	-60.875816
330.046661	-91.016037	903.351990	452.581970	25.905951	906.194519	386.859344	-156.544556	508.883545	487.670166	0.888896	507.599426	471.628113	-182.943787	83.851807	556.828979	-62.503860	92.297493	296.757019	-172.243881	1448.132935	469.230377	69.366684	1450.808350	339.620148	-9.983269	1403.744995	383.457550	-19.241051	1687.960327	285.902100	-445.304382	1312.695190	754.474365	139.472733	1340.996460	308.579712	-293.855530	1102.612915	611.940247	85.806656	1122.346313	391.832367	-35.527969	1004.727722	-600.797668	91.335052	909.760315	-598.881531	-60.830551
330.412933	-90.573273	903.419739	452.795776	26.534094	906.186279	387.129761	-156.231339	508.941925	487.956512	1.281217	507.545532	471.666443	-182.916855	83.843872	556.921448	-62.484783	92.281776	297.630096	-171.675797	1448.436401	469.694183	70.259964	1450.959717	340.188354	-9.294174	1403.914429	384.488708	-18.410089	1687.995361	286.783539	-444.657104	1312.736206	754.505127	141.261765	1340.178833	309.484497	-293.012817	1102.754639	611.652893	86.799355	1121.903320	392.148438	-34.949532	1004.758606	-600.690247	91.343315	909.766785	-598.777893	-60.815311
330.828186	-89.978889	903.529785	452.903259	27.182987	906.175659	387.368347	-155.847183	508.977478	488.158661	1.645064	507.484894	471.686737	-182.853363	83.853867	556.946777	-62.423626	92.253227	298.530060	-170.987000	1448.688965	470.235779	71.166809	1451.086914	340.801880	-8.571739	1404.071289	385.584839	-17.556068	1688.179443	287.541748	-443.973633	1312.725586	754.507568	143.024979	1339.306641	310.425873	-292.154724	1102.876099	611.309875	87.804222	1121.471680	392.462524	-34.277119	1004.809509	-600.603699	91.346382	909.761963	-598.729309	-60.803936
331.147675	-89.474678	903.630371	453.014954	27.771173	906.142395	387.597076	-155.447891	509.016876	488.312439	1.940447	507.384125	471.669525	-182.762650	83.860092	557.009888	-62.392670	92.231758	299.385925	-170.350433	1448.968384	470.729828	72.091690	1451.241821	341.425873	-7.846023	1404.284180	386.667999	-16.761768	1688.320557	288.353424	-443.223969	1312.697388	754.452576	144.826248	1338.533203	311.418365	-291.236542	1102.954346	611.133667	88.840668	1120.982544	392.738861	-33.676868	1004.844299	-600.521362	91.319695	909.762939	-598.646912	-60.815067
331.510559	-89.012207	903.702942	453.177124	28.429859	906.134399	387.845673	-155.001358	509.076416	488.478638	2.256503	507.355621	471.707062	-182.712753	83.850380	557.006042	-62.370674	92.203690	300.308014	-169.656479	1449.306396	471.225861	73.038170	1451.431885	342.038757	-7.142500	1404.489624	387.756714	-15.957900	1688.459229	289.189545	-442.435974	1312.584839	754.353760	146.524734	1337.756714	312.326447	-290.372803	1102.976074	610.566772	89.842461	1120.717651	393.053802	-33.096165	1004.876831	-600.486755	91.315811	909.759033	-598.640198	-60.822796
331.965271	-88.498360	903.778809	453.368683	29.060110	906.146118	388.125092	-154.577682	509.123047	488.725494	2.640590	507.339142	471.725555	-182.638153	83.845253	557.084595	-62.294731	92.222183	301.249237	-169.030716	1449.617920	471.649902	74.000961	1451.663818	342.704956	-6.415296	1404.687988	388.952118	-15.193602	1688.740723	289.981049	-441.630859	1312.454712	754.263550	148.279602	1337.160156	313.384705	-289.347778	1102.982666	610.256775	90.815063	1120.417358	393.399048	-32.488041	1004.921448	-600.430847	91.322220	909.790649	-598.596008	-60.818657
332.446381	-87.998810	903.882996	453.511444	29.590025	906.154297	388.359650	-154.214600	509.157379	488.948944	2.981385	507.278015	471.760468	-182.620255	83.821350	557.134583	-62.282692	92.202118	302.123779	-168.355820	1449.969849	472.061157	74.921875	1451.879761	343.243347	-5.725496	1404.883667	390.086975	-14.333142	1688.833008	290.766327	-440.742065	1312.314941	754.146729	150.000458	1336.589233	314.412079	-288.306183	1102.916992	609.958008	91.875320	1120.191772	393.752441	-31.931614	1004.978455	-600.385193	91.312180	909.795288	-598.580750	-60.802559
332.933258	-87.519699	903.970642	453.723206	30.291739	906.152161	388.559967	-153.831924	509.184235	489.167419	3.359150	507.253845	471.805023	-182.614807	83.862358	557.188660	-62.232853	92.187553	303.083557	-167.704941	1450.284790	472.473846	75.836006	1452.118408	343.854279	-4.986540	1405.076416	391.286163	-13.515446	1689.108032	291.631073	-439.841858	1312.114502	754.106018	151.824524	1336.121582	315.393219	-287.291382	1102.804932	609.705872	92.928795	1120.036621	394.152252	-31.309832	1005.021667	-600.353027	91.325310	909.804626	-598.576416	-60.795311
333.383057	-87.084167	904.067261	453.919891	30.817589	906.144470	388.765076	-153.405304	509.191223	489.364258	3.712920	507.162750	471.823883	-182.532654	83.872887	557.193909	-62.186863	92.156021	304.030457	-167.027863	1450.674805	472.843506	76.757256	1452.356079	344.435059	-4.283961	1405.338257	392.464600	-12.661662	1689.173828	292.427277	-438.951843	1311.930908	754.066284	153.600433	1335.727783	316.447906	-286.196228	1102.737427	609.489868	93.902840	1119.924805	394.520996	-30.783382	1005.066956	-600.348389	91.290222	909.805603	-598.581421	-60.794044
333.860291	-86.542740	904.193848	454.125671	31.465351	906.163757	388.954437	-152.931854	509.204407	489.594055	4.133832	507.105774	471.814331	-182.495544	83.849075	557.224976	-62.106163	92.140953	304.977966	-166.373703	1451.004883	473.220917	77.712570	1452.632935	344.981934	-3.540677	1405.568481	393.695190	-11.832486	1689.307129	293.304413	-438.039551	1311.703369	754.064697	155.505035	1335.388062	317.498138	-285.082367	1102.647339	609.571350	94.972374	1119.740356	394.925812	-30.158022	1005.140137	-600.343079	91.281334	909.812683	-598.593750	-60.787876
334.281799	-86.039108	904.309326	454.341766	32.109623	906.230042	389.188782	-152.507706	509.275055	489.865021	4.539405	507.075806	471.827698	-182.399628	83.853073	557.326599	-62.056595	92.158485	305.910034	-165.705353	1451.285278	473.614288	78.667053	1452.869507	345.546844	-2.810471	1405.787598	394.950928	-10.910295	1689.545898	294.214447	-437.116577	1311.487305	754.052002	157.407257	1335.040527	318.505493	-284.136169	1102.450439	609.265686	95.895332	1119.824951	395.286652	-29.580418	1005.230713	-600.329224	91.275528	909.824524	-598.609131	-60.831394
334.689514	-85.580147	904.416382	454.596832	32.685593	906.277954	389.396423	-152.089615	509.321320	490.174469	4.913567	507.065125	471.822144	-182.360138	83.864670	557.430786	-62.022541	92.120918	306.859375	-165.047623	1451.588257	474.006470	79.566261	1453.118286	346.087708	-2.053845	1405.993286	396.206421	-10.042109	1689.701172	295.110352	-436.248260	1311.225098	754.102295	159.363907	1334.716675	319.558838	-283.027130	1102.360474	609.205200	96.855400	1119.798584	395.647125	-29.038603	1005.308533	-600.353943	91.215866	909.818970	-598.632507	-60.849415
335.228180	-85.129776	904.565735	454.872864	33.274872	906.336121	389.557526	-151.635971	509.358582	490.505951	5.274061	507.079254	471.826874	-182.218201	83.881691	557.491760	-61.959496	92.100464	307.817993	-164.400467	1451.856445	474.418030	80.516930	1453.398315	346.596283	-1.282955	1406.207397	397.450409	-9.178427	1689.817871	296.101227	-435.382568	1310.942871	754.151550	161.430969	1334.390015	320.593231	-282.008423	1102.168701	609.201233	97.876404	1119.711914	396.100525	-28.483130	1005.412781	-600.363037	91.200348	909.817871	-598.657166	-60.851364
335.792145	-84.482719	904.714111	455.477875	34.488384	906.563843	389.701141	-151.145081	509.325287	490.897949	5.617147	507.132751	471.802124	-182.062546	83.892624	557.610779	-61.907417	92.086563	308.733307	-163.724380	1452.106445	474.847321	81.447052	1453.678467	347.128113	-0.559905	1406.380737	398.684021	-8.295009	1689.961426	297.053040	-434.531036	1310.701416	754.180481	163.509720	1333.948975	321.530090	-281.021515	1101.963501	609.180786	98.859665	1119.580444	396.707367	-27.630089	1005.598511	-600.351318	91.156776	909.833252	-598.671509	-60.872971
336.213959	-84.212952	904.843811	455.403015	34.476578	906.439880	389.836334	-150.692657	509.364716	491.072235	5.936800	506.980713	471.808777	-181.925781	83.873421	557.575623	-61.861610	92.030685	309.630524	-163.139008	1452.338989	475.245911	82.420067	1453.930054	347.712524	0.234148	1406.576538	399.862579	-7.399896	1690.047241	298.064240	-433.689056	1310.405396	754.156799	165.634186	1333.426025	322.448975	-280.022888	1101.772827	609.243225	99.988586	1119.333130	396.950867	-27.359602	1005.604248	-600.395325	91.099350	909.841553	-598.737244	-60.901760
336.793060	-83.754097	904.974548	455.737000	35.103664	906.453064	390.012268	-150.213028	509.375793	491.346527	6.295067	506.919403	471.784393	-181.865097	83.893196	557.640747	-61.847462	91.969116	310.513184	-162.442886	1452.582642	475.701050	83.387070	1454.157593	348.235138	0.947455	1406.789429	401.060059	-6.524202	1690.161377	299.181488	-432.819366	1310.130737	754.101746	167.757538	1332.819702	323.306763	-279.043549	1101.548340	609.210754	101.046074	1118.987183	397.451447	-26.755991	1005.677246	-600.395569	91.093369	909.846741	-598.760132	-60.923275
337.399414	-83.170471	905.096191	456.330597	36.221336	906.568848	390.119720	-149.726196	509.381500	491.743042	6.642067	506.915009	471.779358	-181.773987	83.913551	557.786865	-61.769333	91.940865	311.373413	-161.790863	1452.815552	476.197632	84.332466	1454.380371	348.852417	1.729553	1406.909546	402.206024	-5.608150	1690.284546	300.196381	-431.994812	1309.885498	754.013062	169.868286	1332.120117	324.044647	-278.202911	1101.281250	609.004761	102.081238	1118.493530	398.076599	-25.914473	1005.795410	-600.431030	91.080673	909.867126	-598.812561	-60.954208
337.882965	-82.886887	905.166687	456.352966	36.419563	906.342224	390.279205	-149.245392	509.417664	491.901520	7.014180	506.787445	471.767456	-181.695160	83.939407	557.738708	-61.717319	91.855949	312.250427	-161.071564	1453.098145	476.624390	85.259171	1454.582764	349.420624	2.476815	1407.027832	403.324890	-4.711277	1690.429199	301.308594	-431.138397	1309.671997	753.794250	171.989120	1331.414673	324.807617	-277.368683	1100.983276	609.079529	103.276955	1117.864380	398.393524	-25.485264	1005.720947	-600.481934	91.031021	909.875793	-598.864319	-60.985592
338.471252	-82.310448	905.273560	456.916382	37.441868	906.408691	390.385132	-148.688644	509.394928	492.305634	7.319677	506.797150	471.779846	-181.590332	83.961060	557.894104	-61.690067	91.840752	313.127991	-160.378067	1453.392090	477.160095	86.203613	1454.805054	350.040649	3.276219	1407.117554	404.381226	-3.869977	1690.478516	302.324738	-430.288849	1309.526489	753.526428	174.123901	1330.651367	325.583252	-276.528534	1100.705200	608.794617	104.238678	1117.425171	399.002411	-24.676134	1005.807434	-600.539795	90.998199	909.895081	-598.920776	-61.046566
339.063232	-81.850128	905.321777	457.255096	38.161270	906.300903	390.533325	-148.187515	509.445801	492.589233	7.624350	506.759979	471.791290	-181.591949	83.988312	557.957703	-61.650635	91.774384	314.081757	-159.614380	1453.726685	477.638885	87.088486	1454.952148	350.629059	4.013213	1407.229126	405.444153	-2.947153	1690.654175	303.369934	-429.446899	1309.383911	753.276001	176.261551	1329.951294	326.307281	-275.753143	1100.447266	608.831360	105.272110	1116.745483	399.515594	-23.995909	1005.778992	-600.592346	90.946053	909.903015	-598.966736	-61.085560
339.658600	-81.427544	905.378357	457.548401	38.787060	906.170959	390.782135	-147.768448	509.457306	492.858826	7.985594	506.693085	471.822266	-181.557373	83.993797	558.014587	-61.599228	91.738121	315.073303	-158.950806	1454.093994	478.172455	87.971313	1455.113647	351.216949	4.770515	1407.306885	406.467804	-2.064805	1690.803101	304.376221	-428.625366	1309.239502	753.037781	178.370880	1329.238159	327.101501	-274.986267	1100.137207	608.536987	106.210342	1116.389282	400.038330	-23.386469	1005.743042	-600.623169	90.926857	909.948486	-598.997253	-61.084332
340.243958	-80.963249	905.410400	457.874481	39.423641	906.069885	391.031616	-147.381561	509.492462	493.149719	8.361672	506.616150	471.833191	-181.447510	83.977791	558.116516	-61.567001	91.716583	316.052856	-158.215469	1454.501221	478.670105	88.861008	1455.198242	351.777649	5.516198	1407.386841	407.511566	-1.205705	1690.950928	305.323212	-427.801422	1309.155518	752.812012	180.576279	1328.633667	327.859222	-274.322418	1099.881592	608.441895	107.150192	1115.955322	400.552979	-22.777021	1005.708862	-600.692688	90.860764	909.964172	-599.043762	-61.091194
340.888184	-80.446289	905.415833	458.205902	40.096119	906.020813	391.265442	-146.952576	509.473969	493.392853	8.796431	506.560669	471.843628	-181.309296	83.969131	558.190125	-61.512722	91.646301	317.077576	-157.544540	1454.886597	479.117828	89.830261	1455.233521	352.353302	6.268901	1407.460815	408.516144	-0.325150	1691.091064	306.233154	-427.009003	1309.087524	752.580383	182.742493	1328.101196	328.718109	-273.544830	1099.672241	608.414673	108.122421	1115.622070	401.039948	-22.129791	1005.688049	-600.722351	90.882210	909.990662	-599.074951	-61.102966
341.466309	-79.957741	905.440857	458.560181	40.762859	905.977295	391.529938	-146.536682	509.458618	493.615143	9.192460	506.467102	471.854034	-181.243622	84.008209	558.269836	-61.444523	91.653183	318.088867	-156.822632	1455.281738	479.586334	90.777122	1455.290039	352.887634	7.008328	1407.544922	409.520538	0.577008	1691.206787	307.116516	-426.239197	1308.998901	752.429565	184.969177	1327.593262	329.516418	-272.881592	1099.450439	608.463135	109.107483	1115.361450	401.540131	-21.522690	1005.678894	-600.772949	90.857567	910.000488	-599.087708	-61.121590
342.070007	-79.481506	905.527710	458.898834	41.443752	905.937317	391.851532	-146.206100	509.480713	493.849670	9.570240	506.393799	471.894073	-181.177795	84.008064	558.323730	-61.380043	91.601326	319.095825	-156.202362	1455.680786	480.001434	91.736328	1455.321533	353.445343	7.716895	1407.606201	410.532623	1.466353	1691.326050	307.979095	-425.434418	1308.984253	752.291443	187.139572	1327.204346	330.341614	-272.207886	1099.255615	608.620728	110.064400	1115.130371	402.069763	-20.889177	1005.702454	-600.846191	90.840912	910.000732	-599.151367	-61.144444
342.616821	-78.964317	905.568909	459.291290	42.084602	905.956299	392.187988	-145.800949	509.529114	494.130463	9.991823	506.340454	472.014618	-181.336472	84.037094	558.406067	-61.320862	91.602737	320.142792	-155.487000	1456.062866	480.394501	92.668007	1455.336670	354.028564	8.417202	1407.696655	411.531158	2.318122	1691.460693	308.787781	-424.655579	1309.004517	752.189514	189.389725	1326.869995	331.143921	-271.650574	1099.083008	608.837341	111.008400	1114.919922	402.547577	-20.295713	1005.732666	-600.898193	90.803474	910.022522	-599.181274	-61.138157
343.197754	-78.447105	905.624207	459.656860	42.706711	905.977478	392.550232	-145.422394	509.563354	494.417023	10.407534	506.286377	472.022247	-181.273346	84.007057	558.485535	-61.267990	91.588234	321.172455	-154.858261	1456.458984	480.864075	93.650627	1455.441284	354.540192	9.114360	1407.820923	412.545105	3.223679	1691.563721	309.588715	-423.951050	1309.028564	752.089661	191.582062	1326.567017	331.969788	-271.144043	1098.894653	609.236877	112.079193	1114.619507	403.030548	-19.702778	1005.771179	-600.952026	90.785934	910.044189	-599.224121	-61.170727
343.771545	-78.008163	905.715576	460.021118	43.309055	905.965088	392.910675	-145.129303	509.610565	494.722656	10.795645	506.220276	472.076874	-181.222061	84.010269	558.543030	-61.176189	91.593048	322.192749	-154.155426	1456.815674	481.261139	94.563492	1455.518311	355.120667	9.839175	1407.908569	413.537872	4.146369	1691.697266	310.350281	-423.215118	1309.101685	751.994080	193.799057	1326.252441	332.861053	-270.653046	1098.703857	609.426514	112.959305	1114.543457	403.533569	-19.123985	1005.811157	-601.007935	90.754463	910.044983	-599.249756	-61.189297
344.308472	-77.596878	905.801819	460.378418	43.896214	905.924927	393.214935	-144.832047	509.667328	495.028229	11.164457	506.158203	472.119781	-181.170868	84.042755	558.562805	-61.130539	91.583351	323.204987	-153.482819	1457.132568	481.654785	95.509636	1455.673218	355.631012	10.550637	1408.013184	414.508972	5.006827	1691.778442	311.100647	-422.502625	1309.223145	751.905273	195.925705	1325.989990	333.597595	-270.267273	1098.522095	609.947998	114.028374	1114.189697	404.007019	-18.540979	1005.835266	-601.056641	90.703094	910.041016	-599.271179	-61.196579
344.902283	-77.088600	905.859192	460.775726	44.571350	905.881836	393.501007	-144.467468	509.696228	495.353760	11.601832	506.101471	472.120850	-181.091171	84.023491	558.633423	-61.061718	91.554817	324.249634	-152.746658	1457.452148	482.096375	96.454468	1455.814941	356.175598	11.297538	1408.122681	415.507233	5.938313	1691.902954	311.840637	-421.809296	1309.329102	751.795166	198.068619	1325.675049	334.388733	-269.831451	1098.379517	610.170532	115.067650	1114.028442	404.511597	-17.870270	1005.843506	-601.116943	90.699730	910.040894	-599.321350	-61.221436
345.486755	-76.639740	905.940308	461.169739	45.093494	905.856873	393.830658	-144.121857	509.748901	495.733734	12.011772	506.101105	472.166260	-181.076797	84.035446	558.763428	-60.990822	91.557335	325.176849	-152.080429	1457.784912	482.507751	97.391754	1455.919434	356.705261	12.056214	1408.272705	416.502258	6.861555	1692.029175	312.553925	-421.151581	1309.404053	751.686523	200.128372	1325.333618	335.162445	-269.313416	1098.288330	610.463867	116.139587	1113.744263	405.024292	-17.316305	1005.872314	-601.170471	90.659866	910.050171	-599.331970	-61.280006
346.005890	-76.184731	906.025085	461.493744	45.737545	905.838318	394.124695	-143.773956	509.833252	496.070618	12.410529	506.066803	472.159729	-180.978714	84.032013	558.858521	-60.931480	91.533386	326.231659	-151.352966	1458.090576	482.977264	98.295959	1456.045654	357.231506	12.814251	1408.426392	417.440582	7.771473	1692.103271	313.302917	-420.457611	1309.482422	751.600098	202.120834	1325.009644	335.939514	-268.801605	1098.175781	610.727295	117.314621	1113.484863	405.484070	-16.713192	1005.905579	-601.218994	90.599030	910.050293	-599.338135	-61.295113
346.597046	-75.701324	906.100342	461.863647	46.347374	905.819641	394.454010	-143.398285	509.932526	496.400146	12.708776	506.053986	472.165710	-180.919250	84.028107	558.882874	-60.926796	91.492165	327.227509	-150.651093	1458.473022	483.437500	99.210487	1456.189331	357.763763	13.575521	1408.574951	418.421143	8.703094	1692.223389	313.989502	-419.835907	1309.489502	751.522522	204.075394	1324.768311	336.755707	-268.200226	1098.087646	611.085999	118.475540	1113.157593	405.984192	-16.103405	1005.934448	-601.260315	90.564751	910.069031	-599.357239	-61.361542
347.135376	-75.200089	906.254639	462.197784	46.998325	905.866150	394.703186	-142.971329	509.975952	496.722229	13.017932	506.039978	472.144897	-180.827225	84.005722	558.905396	-60.874828	91.474319	328.302185	-149.976303	1458.767700	483.848053	100.142929	1456.319946	358.261230	14.294572	1408.727417	419.376190	9.662567	1692.390503	314.670349	-419.174774	1309.453003	751.433472	205.942230	1324.557373	337.538788	-267.630981	1097.894775	611.389099	119.655212	1112.972046	406.463226	-15.474789	1006.034790	-601.318665	90.509041	910.075073	-599.376892	-61.377426
347.717529	-74.762581	906.332031	462.580566	47.646011	905.870667	394.986176	-142.597229	510.015839	497.149872	13.396965	506.018433	472.186798	-180.754868	84.033279	558.951050	-60.835430	91.443550	329.394775	-149.365570	1459.102173	484.291412	101.078331	1456.448364	358.788422	15.073147	1408.871826	420.355103	10.629529	1692.534424	315.307526	-418.457520	1309.340576	751.368652	207.805740	1324.319702	338.267700	-266.968567	1097.710693	611.461121	120.746101	1112.844604	406.958008	-14.878970	1006.076233	-601.343689	90.507950	910.109863	-599.386292	-61.396317
348.382690	-74.360649	906.379578	462.980438	48.203487	905.858276	395.308136	-142.250687	510.029602	497.569183	13.770359	505.988525	472.230774	-180.668655	84.037277	559.012207	-60.811756	91.451355	330.481750	-148.740097	1459.384888	484.695557	101.975792	1456.557861	359.238434	15.765122	1409.014160	421.327301	11.570225	1692.677124	315.951538	-417.732391	1309.221313	751.278320	209.602600	1324.078491	339.015991	-266.311584	1097.418579	611.694885	121.864639	1112.707642	407.479767	-14.334679	1006.094849	-601.392151	90.466759	910.110168	-599.394592	-61.421627
348.987152	-73.960693	906.486572	463.346130	48.889664	905.835632	395.607788	-141.868683	510.006348	497.938904	14.050347	505.942566	472.244171	-180.549774	84.023148	559.038208	-60.745979	91.418663	331.531647	-148.129120	1459.661865	485.092773	102.895584	1456.669434	359.734009	16.514427	1409.132080	422.294067	12.523420	1692.791260	316.618469	-416.938873	1309.064209	751.224670	211.422577	1323.904541	339.603943	-265.717957	1097.082764	611.979370	122.943245	1112.439819	407.990814	-13.703843	1006.137634	-601.425110	90.467827	910.122803	-599.398987	-61.437054
349.580200	-73.539238	906.531738	463.673065	49.409962	905.815552	395.919342	-141.487488	510.034210	498.331055	14.297173	505.908569	472.229706	-180.486847	84.014084	559.098572	-60.718994	91.374527	332.645966	-147.511475	1459.913696	485.537689	103.757454	1456.779297	360.222565	17.247179	1409.247192	423.249146	13.471545	1692.904175	317.282440	-416.128693	1308.941895	751.156799	213.217911	1323.627197	340.214111	-265.083588	1096.718018	612.197083	123.999863	1112.266113	408.443268	-13.168022	1006.151062	-601.435242	90.410538	910.102173	-599.378967	-61.500042
350.227234	-73.033485	906.587219	464.025482	50.071766	905.819702	396.168121	-141.077316	510.049469	498.755463	14.603684	505.883362	472.242554	-180.347870	83.992950	559.119446	-60.645626	91.343201	333.743195	-146.836319	1460.202515	486.007538	104.652252	1456.942749	360.667847	17.987011	1409.386719	424.186279	14.414531	1693.033447	317.929993	-415.305267	1308.839355	751.129089	215.018234	1323.395630	340.817108	-264.438812	1096.428955	612.331665	125.010475	1112.208984	408.955597	-12.548491	1006.181030	-601.421631	90.387604	910.106995	-599.354919	-61.528278
350.848358	-72.634628	906.641602	464.384705	50.729084	905.821594	396.499084	-140.684494	510.104218	499.214447	14.872920	505.906555	472.273773	-180.277832	84.017334	559.175110	-60.620319	91.345093	334.784668	-146.180267	1460.500977	486.428589	105.515442	1457.072021	361.168457	18.729284	1409.524292	425.174927	15.341878	1693.156738	318.674805	-414.476776	1308.762329	751.091064	216.742279	1323.148560	341.328400	-263.857513	1096.050781	612.642700	126.045128	1112.000732	409.446442	-11.972326	1006.209656	-601.411499	90.388901	910.108521	-599.320068	-61.570732
351.401917	-72.272789	906.692200	464.737610	51.320072	905.814514	396.861115	-140.325287	510.129272	499.662933	15.169646	505.899384	472.271973	-180.192062	84.003029	559.195557	-60.584923	91.303413	335.888855	-145.477005	1460.781250	486.929810	106.375771	1457.182861	361.619202	19.475933	1409.681519	426.152985	16.272459	1693.285156	319.458893	-413.644623	1308.650757	751.065552	218.524033	1322.837158	341.860260	-263.174683	1095.683228	612.685486	127.001839	1111.899414	409.904327	-11.448694	1006.231812	-601.400146	90.322929	910.104492	-599.279541	-61.604984
352.131042	-71.837494	906.707031	465.167480	51.972668	905.811829	397.212769	-139.999924	510.125916	500.163116	15.455979	505.893829	472.278503	-180.129684	84.005005	559.264343	-60.516876	91.290352	336.969238	-144.818863	1461.083130	487.355133	107.246552	1457.258423	362.074829	20.252859	1409.795776	427.077972	17.180239	1693.418091	320.226349	-412.825623	1308.532349	751.040527	220.200897	1322.529053	342.298157	-262.597198	1095.285034	612.834106	127.997063	1111.804810	410.429993	-10.835309	1006.239502	-601.378906	90.285950	910.107544	-599.241028	-61.654369
352.807129	-71.304588	906.757080	465.519379	52.575558	905.870361	397.526703	-139.627853	510.147797	500.665344	15.745497	505.911987	472.289520	-180.043182	83.997009	559.329407	-60.471451	91.299210	338.079559	-144.110031	1461.413452	487.816132	108.153999	1457.373169	362.503296	21.006584	1409.914795	428.031311	18.134071	1693.550537	321.029602	-411.987793	1308.429321	751.040710	221.902100	1322.212036	342.709198	-261.915955	1094.878418	612.898682	129.029449	1111.611328	410.917023	-10.244548	1006.294434	-601.316956	90.276733	910.108887	-599.184692	-61.685623
353.416138	-70.873634	906.781433	465.906189	53.162811	905.905884	397.868469	-139.326996	510.184723	501.160889	16.026613	505.902008	472.319366	-179.925125	83.978561	559.462463	-60.396557	91.294777	339.150665	-143.460205	1461.774414	488.329681	109.035583	1457.416138	362.992035	21.812654	1410.042236	428.991302	19.063705	1693.705811	321.872406	-411.154205	1308.218994	751.078491	223.519745	1321.877441	343.102905	-261.204132	1094.429077	612.801453	129.974915	1111.592773	411.377014	-9.705770	1006.325317	-601.293945	90.236450	910.090149	-599.140381	-61.754635
354.055786	-70.342598	906.721802	466.283417	53.865017	905.928772	398.188995	-138.963074	510.195709	501.639069	16.394493	505.962036	472.351166	-179.863968	83.960518	559.577393	-60.374828	91.270592	340.304993	-142.788330	1462.136108	488.783081	109.917786	1457.448730	363.449646	22.591570	1410.186401	429.919830	19.977617	1693.864258	322.657440	-410.304077	1308.003296	751.126648	225.138229	1321.583252	343.482971	-260.515076	1093.985229	612.939575	131.089523	1111.559814	411.851044	-9.119652	1006.307251	-601.233032	90.169304	910.086548	-599.057495	-61.848820
354.694305	-69.876862	906.726196	466.641876	54.391991	905.945618	398.529419	-138.576385	510.195557	502.066498	16.628599	505.947601	472.351990	-179.740189	83.940384	559.463806	-60.309349	91.245781	341.472260	-142.128937	1462.540527	489.304169	110.763084	1457.473999	363.855225	23.321074	1410.348999	430.871765	20.937517	1693.991333	323.444702	-409.472473	1307.753784	751.241089	226.726563	1321.276855	343.839539	-259.736908	1093.452637	612.887390	132.054382	1111.556885	412.294312	-8.579382	1006.319153	-601.136780	90.105858	910.074036	-598.947266	-61.905434
355.291962	-69.369652	906.775940	467.014404	55.006149	906.021118	398.861786	-138.146469	510.187744	502.500061	16.851465	505.955414	472.385437	-179.664093	83.894196	559.647522	-60.288971	91.234268	342.573639	-141.485458	1462.934082	489.817596	111.606659	1457.474731	364.345093	24.078508	1410.528198	431.781433	21.942848	1694.204224	324.157196	-408.528870	1307.498901	751.358032	228.234955	1321.002808	344.130005	-258.985321	1092.867432	612.814331	133.044266	1111.709961	412.728149	-7.989700	1006.382874	-600.678040	90.504555	910.339417	-598.683167	-61.697701
355.918823	-68.877953	906.814636	467.406830	55.567410	906.074158	399.246521	-137.821136	510.186310	502.962860	17.062876	505.981415	472.361847	-179.458893	83.867874	559.728210	-60.261116	91.219879	343.720001	-140.918747	1463.343750	490.338898	112.416580	1457.439697	364.794708	24.781740	1410.721191	432.694275	22.883953	1694.348877	324.917084	-407.551178	1307.238159	751.533691	229.759247	1320.753540	344.434204	-258.241760	1092.345337	612.823608	134.150162	1111.717407	413.190552	-7.428986	1006.429749	-600.482666	90.554527	910.438049	-598.511658	-61.704357
356.583954	-68.354599	906.814880	467.883484	56.205627	906.160034	399.577667	-137.479767	510.164490	503.367615	17.270201	506.044067	472.391022	-179.374771	83.818672	559.739441	-60.204582	91.191917	344.869873	-140.270859	1463.750977	490.890167	113.248688	1457.454102	365.245453	25.501348	1410.902100	433.576782	23.839943	1694.564819	325.649750	-406.561249	1307.048096	751.739563	231.231033	1320.503296	344.792999	-257.450104	1091.854248	612.674194	135.149857	1111.910034	413.678284	-6.839611	1006.474060	-600.418823	90.387344	910.423584	-598.383667	-61.839844
357.227722	-67.764709	906.833069	468.269012	56.809078	906.220154	399.867676	-137.016373	510.104034	503.691315	17.472124	506.050873	472.439819	-179.354248	83.840973	559.673950	-60.169678	91.185928	345.981049	-139.647491	1464.184082	491.428711	114.021950	1457.448975	365.752045	26.230551	1411.089111	434.436340	24.907230	1694.734619	326.325043	-405.517700	1306.885376	751.953491	232.676132	1320.304932	345.115204	-256.709473	1091.373535	612.621643	136.250015	1112.056274	414.126617	-6.214389	1006.514404	-600.396484	90.212593	910.382202	-598.285278	-61.996483
357.900421	-67.206291	906.819519	468.753601	57.481506	906.267395	400.234619	-136.609024	510.079346	504.045349	17.698051	506.072815	472.464355	-179.288422	83.809036	559.673523	-60.112686	91.167953	347.084656	-139.001892	1464.603638	492.029083	114.801224	1457.532349	366.224579	26.943457	1411.275635	435.262451	25.898342	1694.962402	326.991913	-404.522186	1306.787720	752.174805	234.175598	1320.092773	345.435089	-256.016785	1090.929810	612.627014	137.380692	1112.123901	414.623016	-5.571846	1006.532532	-600.349304	89.991791	910.299255	-598.156738	-62.156528
358.560242	-66.644852	906.805725	469.196289	58.104942	906.337891	400.606689	-136.179977	510.032135	504.338287	18.000923	506.074341	472.474945	-179.156830	83.787270	559.609924	-60.109459	91.183289	348.171387	-138.313080	1465.001587	492.581055	115.533226	1457.580688	366.747650	27.706966	1411.471558	436.080994	26.932299	1695.115234	327.707581	-403.498199	1306.704590	752.440063	235.582077	1319.866699	345.833374	-255.319702	1090.563599	612.529602	138.447327	1112.256348	415.089172	-4.968873	1006.562012	-600.271790	89.788574	910.259766	-598.053955	-62.286343
359.147522	-65.937691	906.782837	469.525482	58.824345	906.352051	400.921478	-135.752045	510.039093	504.640350	18.290703	506.081726	472.530518	-179.170090	83.829323	559.584961	-60.038303	91.188675	349.199982	-137.574005	1465.397095	493.199738	116.273705	1457.676147	367.253296	28.388943	1411.664917	436.909363	27.977457	1695.262695	328.391571	-402.595856	1306.657104	752.708862	236.938156	1319.650635	346.288116	-254.595139	1090.243286	612.461365	139.595276	1112.386230	415.553284	-4.287930	1006.557373	-600.151978	89.611656	910.192627	-597.944458	-62.441975
359.752869	-65.428665	906.850769	469.950989	59.398899	906.397766	401.251953	-135.309235	510.007080	504.977448	18.608475	506.072388	472.559021	-179.067291	83.794685	559.539429	-60.012920	91.154488	350.213135	-136.876770	1465.797363	493.774353	117.012177	1457.772095	367.760742	29.152267	1411.822998	437.727173	29.025309	1695.411377	329.072754	-401.634521	1306.641235	752.927429	238.260773	1319.432739	346.755707	-253.896469	1090.045532	612.376709	140.729080	1112.431641	416.028625	-3.690803	1006.615051	-599.971680	89.426743	910.163391	-597.788269	-62.557884
360.539673	-64.840424	906.869751	470.468781	60.105381	906.459473	401.545288	-134.890396	509.958801	505.382050	18.831171	506.075317	472.578308	-178.958313	83.774506	559.608765	-59.990131	91.178085	351.200745	-136.120926	1466.166016	494.419342	117.748032	1457.903687	368.269806	29.898285	1412.017090	438.558441	30.090088	1695.525635	329.733795	-400.740601	1306.686768	753.202881	239.539291	1319.192993	347.282440	-253.161057	1089.854492	612.315613	141.844742	1112.501953	416.604340	-3.007106	1006.656494	-599.807251	89.275719	910.130432	-597.651550	-62.669476
361.172424	-64.276314	906.925476	470.888092	60.658222	906.477417	401.858246	-134.459259	509.953125	505.759705	19.099913	506.035522	472.611359	-178.889435	83.805954	559.560181	-59.935303	91.138008	352.124023	-135.400223	1466.536865	495.011719	118.473114	1458.032715	368.829224	30.674187	1412.147583	439.360321	31.157555	1695.629517	330.404602	-399.889771	1306.697632	753.498230	240.731903	1318.902710	347.816284	-252.473465	1089.752441	612.137451	142.937912	1112.559326	417.076569	-2.369266	1006.694397	-599.589294	89.147423	910.119751	-597.447327	-62.822754
361.927307	-63.599247	907.017883	471.467102	61.529133	906.679443	402.137054	-134.077652	509.967285	506.305115	19.440744	506.043671	472.611359	-178.822128	83.829468	559.619202	-59.865231	91.146713	353.073639	-134.652237	1466.835449	495.636627	119.260063	1458.148926	369.335754	31.427023	1412.287964	440.160797	32.185978	1695.718262	331.038696	-399.095154	1306.772705	753.802490	241.967453	1318.614990	348.404724	-251.729782	1089.690308	612.151123	144.157471	1112.429077	417.672852	-1.618670	1006.842224	-599.427185	89.004761	910.090515	-597.257263	-62.947083
362.675903	-62.930626	907.077393	472.032745	62.398510	906.787048	402.461639	-133.678925	510.015289	506.859253	19.787041	506.071533	472.640533	-178.749969	83.837135	559.616699	-59.821968	91.087105	353.977814	-133.944382	1467.123535	496.207336	120.000427	1458.235718	369.872192	32.226601	1412.388550	440.949493	33.221146	1695.806885	331.722931	-398.293060	1306.812500	754.088745	243.108017	1318.354248	348.971100	-251.032440	1089.621094	612.173401	145.285690	1112.340088	418.295929	-0.855985	1006.926025	-599.214233	88.874725	910.071045	-597.022583	-63.109207
363.290131	-62.391705	907.181396	472.483887	62.968475	906.808716	402.786163	-133.199570	510.080750	507.299835	20.036388	506.067017	472.627899	-178.624207	83.831100	559.578430	-59.772522	91.044769	354.861237	-133.211655	1467.327759	496.856506	120.775398	1458.267334	370.410431	32.979164	1412.478760	441.738220	34.271084	1695.880005	332.374146	-397.521423	1306.853882	754.396179	244.258972	1318.036987	349.619476	-250.284561	1089.631104	612.131409	146.385452	1112.284058	418.815765	-0.223344	1006.989441	-598.961426	88.825348	910.071716	-596.778564	-63.187687
363.963165	-61.851528	907.239807	473.005005	63.689404	906.805603	403.128235	-132.852097	510.108521	507.888153	20.286404	506.053131	472.677399	-178.635651	83.841843	559.612549	-59.712261	91.039421	355.719391	-132.460297	1467.553223	497.460022	121.567154	1458.326172	370.927155	33.758690	1412.611694	442.504761	35.303497	1695.953247	333.053375	-396.744385	1306.943359	754.684448	245.394073	1317.738525	350.196625	-249.577667	1089.592163	612.220947	147.510788	1112.132202	419.416229	0.455157	1007.017273	-598.722717	88.705688	910.051697	-596.555603	-63.280556
364.681946	-61.322941	907.283386	473.509369	64.216805	906.798889	403.422119	-132.513077	510.114105	508.514862	20.532995	506.041504	472.683777	-178.580902	83.862404	559.703552	-59.704346	91.016525	356.545807	-131.717255	1467.728027	498.059998	122.364418	1458.365601	371.482178	34.521561	1412.680420	443.242065	36.352909	1696.038696	333.717590	-395.984192	1307.049927	754.975220	246.498764	1317.475342	350.761963	-248.989777	1089.573853	612.442749	148.548111	1111.857056	420.005646	1.044005	1007.036194	-598.425232	88.674957	910.050049	-596.273987	-63.364159
365.284576	-60.744221	907.354980	473.953186	64.840729	906.792786	403.720367	-132.199341	510.081512	509.018707	20.775640	506.053253	472.765137	-178.561249	83.866982	559.642212	-59.677021	90.976608	357.306152	-130.946136	1467.922852	498.614410	123.146606	1458.407349	372.021057	35.321594	1412.720703	444.016022	37.368786	1696.097534	334.344574	-395.198425	1307.191650	755.293762	247.575592	1317.201294	351.451416	-248.328339	1089.566162	612.656433	149.589310	1111.690430	420.555237	1.685659	1007.068848	-598.154846	88.603180	910.016235	-596.018494	-63.426914
366.054321	-60.214935	907.408325	474.467163	65.372513	906.739014	404.057617	-131.824051	510.095032	509.466248	21.030918	506.052338	472.782379	-178.473724	83.852486	559.606201	-59.634155	90.939331	358.083679	-130.148499	1468.064575	499.165222	123.994194	1458.374756	372.556671	36.089748	1412.756470	444.792145	38.169708	1696.076660	335.008881	-394.425415	1307.335938	755.601257	248.643692	1316.924194	352.119781	-247.756195	1089.542969	612.803040	150.508514	1111.581299	421.206635	2.295157	1007.068787	-597.858704	88.535866	909.973328	-595.766113	-63.493710
366.716919	-59.778442	907.435486	475.069977	65.942177	906.667297	404.428101	-131.396454	510.133759	510.103180	21.317902	506.056976	472.810364	-178.389771	83.894844	559.637146	-59.591473	90.900307	358.841309	-129.356323	1468.229370	499.756531	124.845634	1458.391846	373.121765	36.897125	1412.827881	445.565094	39.150322	1696.140137	335.656769	-393.646790	1307.460205	755.935425	249.712463	1316.725220	352.896393	-247.210861	1089.481567	613.182800	151.479950	1111.362305	421.867828	2.853090	1007.046387	-597.581177	88.514473	909.964783	-595.511780	-63.532242
367.444275	-59.160667	907.524658	475.525299	66.478500	906.636169	404.801331	-131.033279	510.140137	510.576782	21.641438	505.985779	472.830170	-178.329819	83.887268	559.622681	-59.519577	90.864906	359.553894	-128.547379	1468.379761	500.280609	125.679085	1458.337280	373.690155	37.725044	1412.848633	446.276459	40.155193	1696.219727	336.532898	-392.851532	1307.541748	756.317383	250.812836	1316.488525	353.625061	-246.690720	1089.374756	613.535522	152.379990	1111.231079	422.519440	3.476009	1007.074890	-597.364136	88.419106	909.930115	-595.304321	-63.651196
368.116150	-58.672359	907.589661	476.031006	66.977753	906.571655	405.161438	-130.670197	510.140900	511.044830	21.915535	505.941437	472.896973	-178.266479	83.918190	559.623535	-59.480732	90.816956	360.465546	-127.887115	1468.787476	500.844849	126.576424	1458.315918	374.206024	38.518826	1412.839844	447.048767	41.091663	1696.195923	336.952789	-392.055756	1307.664795	756.694031	251.887558	1316.300659	354.458221	-246.204025	1089.305176	613.926086	153.241440	1111.049683	423.156647	4.032623	1007.074707	-597.133240	88.360466	909.930298	-595.071594	-63.725311
368.766785	-58.207882	907.636658	476.627716	67.503372	906.520264	405.443268	-130.289948	510.153351	511.566925	22.157524	505.891052	472.921295	-178.232544	83.918533	559.647644	-59.437050	90.783524	360.962891	-126.909187	1468.660278	501.365967	127.440605	1458.282227	374.792572	39.371040	1412.859863	447.783752	42.022575	1696.216187	337.575836	-391.167694	1307.823242	757.090393	252.922714	1316.121582	355.289154	-245.687775	1089.221069	614.316467	154.102966	1111.043701	423.823395	4.569534	1007.072083	-596.894531	88.295746	909.947144	-594.833923	-63.841206
369.472504	-57.699955	907.726257	477.180237	68.021416	906.470154	405.709900	-129.847458	510.099976	512.129028	22.407366	505.907104	472.961487	-178.183258	83.956566	559.705078	-59.371326	90.752213	361.654297	-126.079056	1468.745605	501.889374	128.337997	1458.297729	375.348145	40.186920	1412.892822	448.510620	42.951485	1696.253052	338.235504	-390.325043	1307.947632	757.529663	253.969025	1315.985596	356.173462	-245.171524	1089.158447	614.814575	154.949860	1110.836792	424.511169	5.144753	1007.091187	-596.526855	88.023880	909.960083	-594.194397	-64.302727
370.167480	-57.166325	907.740662	477.745361	68.550209	906.402588	405.997894	-129.451614	510.088684	512.763184	22.726709	505.873169	472.969727	-178.155624	83.953873	559.726746	-59.320995	90.721252	362.308075	-125.202553	1468.817627	502.441772	129.212692	1458.276611	375.899445	41.060299	1412.880127	449.193787	43.930119	1696.307617	338.830994	-389.485413	1308.106934	757.976746	254.967575	1315.895996	357.053802	-244.703644	1089.046875	615.399353	155.831345	1110.765747	425.175537	5.713020	1007.064209	-596.414246	88.097115	909.950867	-594.340820	-64.026108
370.889954	-56.776012	907.825134	478.394318	68.991684	906.349365	406.312439	-129.108612	510.106720	513.267639	23.174976	505.853882	473.027008	-178.119812	83.995354	559.728516	-59.217499	90.676727	362.976715	-124.377975	1468.945190	502.989319	130.071579	1458.247192	376.435150	41.871372	1412.906372	449.899323	44.944431	1696.329102	339.507568	-388.657715	1308.294189	758.437073	255.958862	1315.795654	357.960754	-244.200195	1089.046631	615.888489	156.580063	1110.784058	425.907654	6.199437	1007.079163	-596.084717	87.948257	909.971497	-593.847534	-64.361641
371.625336	-56.249928	907.821472	479.006683	69.588417	906.265259	406.570068	-128.739059	510.121765	513.845520	23.530500	505.810883	473.054688	-178.076752	84.020447	559.831421	-59.211494	90.636223	363.786804	-123.696945	1469.311890	503.560608	130.913574	1458.221313	377.041809	42.771885	1412.923340	450.578064	45.838665	1696.379150	340.192505	-387.869995	1308.458618	758.968384	256.959015	1315.731689	358.922699	-243.649597	1089.057251	616.515442	157.415634	1110.721558	426.622711	6.790770	1007.034729	-595.931702	87.969986	909.974182	-593.896790	-64.206001
372.367493	-55.710312	907.866455	479.623688	70.115303	906.226135	406.792664	-128.220276	510.104675	514.449341	23.854912	505.727356	473.069336	-178.017349	84.055176	560.172913	-59.141674	90.588364	364.256866	-122.648125	1469.098633	504.168213	131.787842	1458.232178	377.571289	43.618542	1412.955566	451.245789	46.722984	1696.427979	340.907104	-387.027893	1308.713257	759.495422	257.913086	1315.739258	359.834930	-243.156982	1089.119507	617.194641	158.264450	1110.642090	427.332520	7.366421	1007.037231	-595.713989	87.918495	909.979065	-593.690491	-64.281837
373.114502	-55.248169	907.927063	480.310852	70.677666	906.136169	407.033508	-127.749306	510.052490	515.015381	24.174448	505.675995	473.094818	-177.936859	84.093857	560.226868	-59.089584	90.508125	364.897858	-121.769432	1469.213013	504.712708	132.679810	1458.227051	378.170380	44.490299	1412.963379	451.900635	47.619801	1696.478760	341.619690	-386.221222	1308.984009	760.058594	258.834076	1315.751587	360.795288	-242.594849	1089.213623	617.707764	159.015945	1110.682739	428.127625	7.932260	1007.021362	-595.471252	87.871094	910.003662	-593.477966	-64.338524
373.898834	-54.743958	907.969666	480.917816	71.254227	906.082825	407.184448	-127.262718	509.993683	515.619324	24.549709	505.602081	473.120941	-177.899719	84.134521	560.235352	-59.029213	90.456367	365.579071	-120.872437	1469.334473	505.352783	133.580536	1458.249023	378.716370	45.332767	1412.980957	452.535370	48.505527	1696.537598	342.374939	-385.402313	1309.274902	760.699402	259.700592	1315.831055	361.684601	-242.090530	1089.337036	618.418823	159.838928	1110.814575	428.881317	8.501415	1007.015076	-595.274353	87.790604	909.997009	-593.280396	-64.423599
374.680359	-54.289154	908.059021	481.614502	71.773483	906.020142	407.314026	-126.806923	509.967865	516.203735	24.905539	505.535034	473.126068	-177.835220	84.185516	560.327820	-58.989811	90.429779	366.238647	-119.943039	1469.483398	505.927490	134.414413	1458.328003	379.316772	46.213299	1413.019531	453.145294	49.394238	1696.599976	343.113586	-384.602325	1309.595459	761.323242	260.546478	1315.945557	362.573792	-241.566345	1089.479248	619.046021	160.568359	1110.957397	429.693542	9.047809	1007.027161	-595.069580	87.761238	910.011658	-593.098999	-64.485275
375.563843	-53.827675	908.130432	482.324097	72.247223	905.990173	407.437744	-126.320297	509.916870	516.786316	25.184265	505.460449	473.195892	-177.949753	84.309486	560.357117	-58.936794	90.361794	367.066101	-119.238152	1469.959595	506.480377	135.293854	1458.375366	379.879486	47.025471	1413.085938	453.706604	50.318016	1696.720581	343.885986	-383.808380	1309.966187	761.978760	261.324982	1316.138672	363.496399	-241.024170	1089.697998	619.795227	161.355057	1111.077759	430.535034	9.559887	1007.047058	-594.899902	87.763573	910.012085	-593.015747	-64.433571
376.348236	-53.463524	908.236206	483.004761	72.815331	905.927979	407.488342	-125.718796	509.855835	517.352905	25.468227	505.386597	473.273712	-178.014160	84.436028	560.409119	-58.908012	90.281059	367.591461	-118.126564	1469.822388	507.087952	136.116623	1458.447510	380.472107	47.917892	1413.135254	454.301575	51.155136	1696.744385	344.625580	-382.947754	1310.333984	762.671692	262.099518	1316.330444	364.399506	-240.464325	1089.898315	620.457275	162.024307	1111.357178	431.337463	10.100674	1007.067383	-594.735535	87.684258	909.993286	-592.852356	-64.512703
377.226532	-52.984173	908.250671	483.745819	73.295555	905.854187	407.509949	-125.091499	509.781647	517.903198	25.759031	505.331940	473.304352	-177.968353	84.549469	560.416809	-58.831760	90.204132	368.293030	-117.229561	1470.053345	507.608856	136.946106	1458.521240	381.053711	48.749840	1413.210327	454.861694	52.025269	1696.809692	345.423370	-382.167023	1310.691895	763.373230	262.805237	1316.535400	365.285706	-239.918304	1090.136597	621.121704	162.728210	1111.560303	432.176483	10.627380	1007.037048	-594.559265	87.627228	909.970825	-592.683716	-64.555283
378.036591	-52.575699	908.405701	484.451172	73.843697	905.859985	407.454651	-124.370049	509.718048	518.591431	25.854048	505.253540	473.268860	-177.763550	84.579918	560.400085	-58.821564	90.093529	369.006073	-116.351921	1470.233154	508.150177	137.781357	1458.604126	381.657227	49.641930	1413.229004	455.401184	52.899357	1696.881348	346.223907	-381.385742	1311.065918	764.131226	263.507446	1316.811157	366.221954	-239.303299	1090.401123	621.944519	163.507660	1111.743774	432.990021	11.177494	1007.116150	-594.410339	87.617859	909.976318	-592.554932	-64.610909
378.905701	-52.134693	908.462219	485.211304	74.349052	905.810303	407.384827	-123.697281	509.690979	519.236694	26.116215	505.182587	473.273438	-177.666092	84.690437	560.467590	-58.765308	90.052818	369.775452	-115.449448	1470.377930	508.719238	138.594650	1458.660034	382.196136	50.490536	1413.258789	455.827026	53.789677	1696.998657	347.040619	-380.627777	1311.460449	764.915527	264.189117	1317.026978	367.046844	-238.736252	1090.688477	622.581177	164.176361	1111.970093	433.834290	11.710939	1007.118652	-594.230835	87.568268	909.965210	-592.414612	-64.667572
379.719269	-51.763458	908.547546	485.923340	74.800980	905.761536	407.295593	-123.056473	509.714935	519.863342	26.489824	505.103302	473.267609	-177.581451	84.806396	560.351868	-58.732689	89.977890	370.632202	-114.706741	1470.729004	509.232758	139.445282	1458.697266	382.774078	51.326370	1413.283813	456.430054	54.639771	1696.992432	347.826019	-379.972168	1311.825073	765.682617	264.822021	1317.271606	367.936737	-238.120255	1091.055420	623.359314	164.907913	1112.271118	434.625000	12.206100	1007.135925	-594.088684	87.543190	909.936462	-592.310059	-64.703766
380.569733	-51.319496	908.574036	486.652039	75.322395	905.712952	407.171631	-122.343277	509.688049	520.510925	26.687580	504.988800	473.253845	-177.514069	84.935341	560.344604	-58.642296	89.893639	371.181702	-113.736565	1470.561890	509.776672	140.265091	1458.724609	383.315033	52.137291	1413.293091	456.902618	55.495174	1697.037231	348.621460	-379.208801	1312.273438	766.452942	265.415314	1317.496948	368.716522	-237.556763	1091.390503	623.939209	165.535461	1112.596191	435.430847	12.735700	1007.124207	-593.950500	87.493874	909.940186	-592.204468	-64.775520
381.435822	-50.867565	908.641357	487.411011	75.841148	905.696899	406.961121	-121.643188	509.657349	521.196960	26.943081	504.952087	473.266968	-177.450775	85.091698	560.432434	-58.636898	89.858276	371.924347	-112.884659	1470.641724	510.345459	141.055252	1458.780884	383.883179	52.957291	1413.270508	457.390259	56.370571	1697.063843	349.426422	-378.554443	1312.730469	767.257935	265.999146	1317.712891	369.585541	-236.951294	1091.816650	624.726807	166.267715	1112.763428	436.274719	13.261742	1007.148987	-593.801575	87.456993	909.940430	-592.099915	-64.842720
382.309753	-50.525497	908.668152	488.122223	76.300850	905.611938	406.787048	-120.957825	509.601318	521.927673	27.243629	504.932709	473.274475	-177.453049	85.254280	560.470276	-58.576420	89.790649	372.617218	-112.040108	1470.723511	510.874420	141.858841	1458.759766	384.445862	53.768009	1413.243164	457.833740	57.222095	1697.084717	350.193878	-377.945099	1313.142456	768.026001	266.508179	1317.895142	370.361755	-236.363953	1092.247803	625.420105	166.919098	1112.928589	437.076752	13.744448	1007.119080	-593.660217	87.409676	909.943176	-591.986084	-64.899628
383.126801	-50.137989	908.696167	488.853699	76.725906	905.539429	406.585754	-120.214149	509.561493	522.601013	27.507874	504.887360	473.272522	-177.291672	85.408813	560.508789	-58.521175	89.743027	373.349579	-111.261192	1470.803955	511.445404	142.660522	1458.742432	385.027252	54.558380	1413.224365	458.246033	58.160465	1697.122803	351.079895	-377.376068	1313.535278	768.750671	267.041870	1318.034302	371.125397	-235.781174	1092.637939	626.108521	167.558243	1113.030029	437.868652	14.216285	1007.095886	-593.545532	87.349731	909.940918	-591.897705	-64.930588
383.972534	-49.735027	908.736938	489.558716	77.194885	905.469421	406.404602	-119.541992	509.530426	523.240662	27.756083	504.852936	473.240570	-177.264755	85.604538	560.604126	-58.465019	89.685326	374.155792	-110.546410	1470.973633	511.966614	143.432938	1458.710938	385.564423	55.288464	1413.178711	458.646759	59.033810	1697.114868	351.914063	-376.852081	1313.935181	769.475403	267.598969	1318.166016	371.905731	-235.173401	1093.054077	626.811707	168.142456	1113.192261	438.660248	14.727565	1007.080261	-593.414856	87.319290	909.942993	-591.812561	-64.968216
384.916290	-49.336445	908.735901	490.331360	77.708176	905.405579	406.151001	-118.825340	509.499908	523.879028	28.007591	504.803070	473.176941	-177.109268	85.765205	560.746033	-58.421524	89.602005	374.780090	-109.677940	1470.905518	512.474792	144.171326	1458.675903	386.142700	56.076492	1413.110352	459.078094	59.883823	1697.052246	352.778137	-376.269440	1314.310425	770.181152	268.054657	1318.253418	372.630463	-234.586655	1093.474121	627.515686	168.733826	1113.287109	439.517059	15.235715	1007.047302	-593.298828	87.288383	909.955933	-591.726746	-65.015594
385.687073	-49.056892	908.814453	491.054749	78.077255	905.332458	405.888885	-118.146118	509.457336	524.463623	28.262022	504.719971	473.138824	-177.111328	85.979149	560.793335	-58.361389	89.555222	375.544006	-108.991257	1471.051270	513.015381	144.951324	1458.628052	386.692627	56.791161	1413.054810	459.435852	60.773708	1697.036377	353.690887	-375.752411	1314.639771	770.858704	268.582581	1318.308960	373.341095	-233.985489	1093.842285	628.258606	169.341736	1113.273560	440.307739	15.643077	1007.048279	-593.195129	87.281395	909.971985	-591.657166	-65.053848
386.444244	-48.645309	908.821350	491.691223	78.535042	905.253662	405.627533	-117.495171	509.437317	524.986389	28.512417	504.653229	473.085876	-177.016693	86.155083	560.822388	-58.297619	89.500099	376.195099	-108.190758	1471.071411	513.494873	145.696793	1458.541504	387.255493	57.520947	1412.989502	459.787720	61.679646	1697.010254	354.561768	-375.204590	1314.978760	771.508545	269.113129	1318.328125	374.080566	-233.495270	1094.171875	628.998962	169.952255	1113.201172	441.008820	16.143036	1007.011475	-593.118347	87.250374	909.967896	-591.595093	-65.088951
387.137970	-48.254578	908.883118	492.341431	79.018372	905.168579	405.336212	-116.759140	509.399994	525.516907	28.770111	504.585815	473.043182	-176.984833	86.331619	560.857849	-58.265598	89.463699	376.807587	-107.469780	1471.031494	514.051880	146.416901	1458.450806	387.807800	58.164597	1412.916504	460.132324	62.582008	1696.964111	355.434113	-374.674316	1315.315918	772.141968	269.658203	1318.308838	374.826630	-233.035751	1094.470093	629.630249	170.436920	1113.182617	441.761108	16.628738	1006.997620	-593.035645	87.196228	909.970764	-591.538818	-65.121750
387.904327	-47.906597	908.886658	493.059113	79.363190	905.047180	405.067047	-116.125786	509.366150	526.001770	29.017847	504.518738	473.018555	-176.953094	86.498283	560.913452	-58.217979	89.425781	377.449036	-106.766701	1470.985840	514.642578	147.130463	1458.302002	388.387634	58.903881	1412.796997	460.450958	63.470615	1696.899536	356.333160	-374.160583	1315.616821	772.749207	270.214417	1318.210205	375.584595	-232.514923	1094.762329	630.382874	171.033508	1113.035889	442.525421	17.055626	1006.937195	-592.948120	87.216492	909.971802	-591.492737	-65.138023
388.597260	-47.560616	908.874146	493.698853	79.764725	904.944153	404.835205	-115.444847	509.350616	526.448425	29.179960	504.479004	473.000366	-176.923813	86.671768	560.984619	-58.205914	89.393387	378.061340	-106.084137	1470.908447	515.175964	147.855026	1458.102905	388.912628	59.537903	1412.678955	460.761383	64.349243	1696.821533	357.397858	-373.671875	1315.844360	773.371216	270.820831	1318.066895	376.335419	-232.006775	1094.989624	631.040771	171.557739	1112.861084	443.202942	17.491468	1006.878418	-592.905029	87.210045	909.958984	-591.437683	-65.165932
389.346527	-47.203735	908.857361	494.407898	80.181068	904.829834	404.572784	-114.778114	509.300049	526.858093	29.403292	504.414703	472.957947	-176.765732	86.812737	561.036377	-58.149338	89.330490	378.623932	-105.394127	1470.833130	515.734131	148.562653	1457.917847	389.469238	60.174763	1412.533447	460.947540	65.245010	1696.650879	358.120941	-373.148590	1316.104858	773.934448	271.378662	1317.835327	377.194611	-231.509247	1095.253540	631.730408	172.140182	1112.587280	443.966858	17.925900	1006.811401	-592.810242	87.196358	909.963623	-591.361694	-65.201302
390.049255	-46.790428	908.828064	495.019440	80.567772	904.715393	404.331421	-114.153824	509.272949	527.301392	29.588366	504.369629	472.922211	-176.677261	86.974503	561.064819	-58.104832	89.311874	379.129456	-104.762413	1470.761108	516.301819	149.267242	1457.747803	390.065338	60.832848	1412.384521	461.304077	66.136490	1696.610596	359.200531	-372.664337	1316.252075	774.440308	271.991089	1317.585693	378.011871	-231.056061	1095.434692	632.345886	172.679947	1112.289307	444.654907	18.369001	1006.738281	-592.779602	87.223755	909.964050	-591.348694	-65.204720
390.697357	-46.451389	908.807739	495.658966	80.885902	904.611145	404.094971	-113.507896	509.234375	527.704041	29.739214	504.304016	472.898193	-176.684021	87.138809	561.053589	-58.066177	89.289146	379.683105	-104.106567	1470.660889	516.843384	149.962799	1457.475220	390.623322	61.430748	1412.219604	461.503906	67.020729	1696.499512	360.093536	-372.189667	1316.436279	774.928345	272.651337	1317.297974	378.951904	-230.612030	1095.564697	632.902039	173.226318	1111.908081	445.319885	18.746382	1006.674866	-592.742920	87.193901	909.959717	-591.305847	-65.221306
391.399628	-46.165115	908.749268	496.319031	81.209007	904.456970	403.939026	-112.912132	509.203308	528.106079	29.889921	504.248322	472.915771	-176.625870	87.303726	561.044556	-58.058014	89.245476	380.211487	-103.495056	1470.559082	517.406677	150.576462	1457.271118	391.245270	62.033375	1412.068604	461.670441	67.967743	1696.408936	360.926788	-371.709747	1316.569214	775.372620	273.280975	1316.954590	379.840942	-230.218613	1095.678589	633.573181	173.805283	1111.529419	446.030304	19.102337	1006.567078	-592.673645	87.255806	909.978149	-591.237183	-65.185066
392.026703	-45.855682	908.697937	496.896912	81.577629	904.321655	403.721436	-112.366638	509.147491	528.398926	30.062456	504.177979	472.948364	-176.638260	87.441460	561.006226	-58.026245	89.210732	380.755249	-102.881935	1470.410400	518.043945	151.255554	1457.013306	391.815826	62.584476	1411.875610	461.875793	68.795906	1696.234863	361.813232	-371.229095	1316.670898	775.807983	273.877014	1316.532349	380.810211	-229.854248	1095.710571	634.111267	174.378128	1111.023804	446.672455	19.474672	1006.472351	-592.664551	87.260399	909.966248	-591.197510	-65.182159
392.566742	-45.586369	908.641296	497.463501	81.928291	904.158203	403.505188	-111.724495	509.114685	528.689209	30.276201	504.089966	472.929108	-176.555588	87.535301	561.087219	-57.990902	89.192360	381.303253	-102.302261	1470.275513	518.568970	151.821854	1456.741943	392.400726	63.196930	1411.670898	461.934601	69.652832	1696.035767	362.667694	-370.747742	1316.789185	776.210205	274.537659	1316.105225	381.763580	-229.522507	1095.740479	634.658325	174.977875	1110.502319	447.291779	19.812513	1006.360352	-592.669128	87.301605	909.964478	-591.180481	-65.140732
393.248505	-45.233681	908.551941	498.085205	82.227303	904.009277	403.328735	-111.195580	509.056885	529.038818	30.581118	504.088959	472.894867	-176.470642	87.618538	561.109314	-57.970581	89.170914	381.863098	-101.729210	1470.183838	519.217773	152.417496	1456.465454	392.985321	63.699085	1411.509399	462.093719	70.529137	1695.903320	363.476379	-370.254333	1316.870605	776.598450	275.164520	1315.641846	382.664001	-229.237427	1095.708618	635.229553	175.600555	1109.980835	447.993988	20.145262	1006.239929	-592.616028	87.373802	909.991333	-591.112671	-65.104637
393.804840	-44.975395	908.468750	498.650085	82.525879	903.841187	403.165619	-110.645103	508.954315	529.311707	30.833019	504.000031	472.888672	-176.432663	87.713432	561.134216	-57.914574	89.152824	382.404144	-101.165726	1470.034546	519.829956	152.975449	1456.191772	393.564423	64.272720	1411.317383	462.195496	71.401253	1695.760620	364.280334	-369.777435	1316.968506	776.954468	275.857697	1315.175049	383.581390	-228.951111	1095.672119	635.647644	176.152802	1109.471069	448.615814	20.439163	1006.112610	-592.600037	87.454002	910.009094	-591.049744	-65.051010
394.334106	-44.673599	908.328430	499.149475	82.851654	903.603699	402.973175	-110.125351	508.882324	529.568726	31.098934	503.937561	472.920288	-176.396561	87.819870	561.161438	-57.895741	89.148666	382.925018	-100.649963	1469.907349	520.419983	153.473480	1455.895752	394.110291	64.803009	1411.115601	462.289978	72.256203	1695.617676	365.075958	-369.356079	1317.058960	777.299561	276.558533	1314.717041	384.460297	-228.793564	1095.640015	636.221924	176.791245	1108.844116	449.249969	20.730761	1005.921143	-592.613220	87.595619	910.023560	-591.006470	-64.951828
394.992096	-44.420826	908.276978	499.787842	83.143913	903.491699	402.838165	-109.575241	508.829376	529.866272	31.260096	503.873230	472.939087	-176.414917	87.942375	561.192383	-57.877552	89.117874	383.458862	-100.142921	1469.765869	521.007080	154.028336	1455.641235	394.677612	65.288963	1410.931030	462.508759	73.076416	1695.539795	365.869202	-368.950439	1317.177490	777.665283	277.236725	1314.240112	385.379944	-228.599533	1095.646240	636.663757	177.311401	1108.387451	449.891602	21.055939	1005.838684	-592.572754	87.690979	910.038330	-590.934509	-64.835121
395.542419	-44.131138	908.244934	500.290100	83.438446	903.352905	402.684631	-108.999245	508.747955	530.102844	31.471708	503.769501	472.937927	-176.373169	88.013863	561.176819	-57.830925	89.097626	384.011047	-99.656136	1469.617065	521.629028	154.540131	1455.352173	395.263580	65.809151	1410.759399	462.510040	73.907288	1695.342896	366.638336	-368.558655	1317.254272	778.031250	277.993073	1313.857666	386.139038	-228.424408	1095.622437	637.190918	177.830780	1107.985718	450.486237	21.376419	1005.751038	-592.551941	87.809372	910.058105	-590.877930	-64.712860
396.062225	-43.876728	908.174011	500.859497	83.688385	903.208069	402.583893	-108.483711	508.741913	530.391052	31.692101	503.738647	472.933838	-176.375809	88.154823	561.199036	-57.787903	89.090179	384.537628	-99.228027	1469.458618	522.181885	155.093872	1455.059082	395.787872	66.224548	1410.551514	462.588745	74.713844	1695.191895	367.431091	-368.241730	1317.354004	778.385742	278.693085	1313.414795	386.979584	-228.197571	1095.621094	637.674316	178.368576	1107.536865	451.084442	21.641459	1005.641541	-592.519287	87.952057	910.085510	-590.842285	-64.580681
396.567413	-43.552876	908.129517	501.369507	83.994904	903.097534	402.501862	-108.045563	508.718842	530.654236	31.961733	503.732635	472.937225	-176.375427	88.277168	561.221069	-57.779282	89.072502	385.058563	-98.752754	1469.311646	522.735840	155.597900	1454.756104	396.360687	66.686195	1410.361084	462.764252	75.510155	1695.049805	368.183624	-367.911560	1317.427979	778.723145	279.421234	1313.068604	387.769104	-228.021561	1095.636230	638.220764	178.813385	1107.201538	451.641296	21.967979	1005.562561	-592.484619	88.069923	910.105469	-590.792664	-64.446785
397.064453	-43.286808	908.118225	501.836090	84.278412	902.957458	402.437927	-107.613556	508.747864	530.866516	32.139736	503.665039	472.947998	-176.310226	88.391167	561.230347	-57.754051	89.034393	385.595551	-98.340019	1469.103027	523.284485	156.147751	1454.472290	396.903046	67.115669	1410.194458	462.755981	76.310760	1694.886719	368.910767	-367.618195	1317.501221	779.076172	280.155182	1312.710693	388.567230	-227.875366	1095.696655	638.765076	179.249435	1106.955688	452.190643	22.288454	1005.484192	-592.442627	88.212242	910.122009	-590.767883	-64.307457
397.487549	-43.072372	908.106262	502.288177	84.495140	902.831970	402.314026	-107.188957	508.752441	531.093567	32.326981	503.599640	472.915192	-176.253571	88.520035	561.222351	-57.731213	89.012695	386.107819	-97.977142	1468.884277	523.753723	156.640808	1454.206665	397.423370	67.521637	1410.023071	462.843567	77.069366	1694.719971	369.560516	-367.377075	1317.608276	779.454529	280.915314	1312.421021	389.296295	-227.774902	1095.762085	639.284241	179.643539	1106.633911	452.694305	22.537958	1005.413025	-592.406494	88.328835	910.132690	-590.739136	-64.181587
397.917114	-42.877209	908.087280	502.795288	84.727142	902.720764	402.191040	-106.769577	508.768646	531.265503	32.453907	503.505249	472.873199	-176.119919	88.623535	561.182007	-57.705738	88.968910	386.638428	-97.589203	1468.667358	524.251892	157.149918	1453.946411	397.974945	67.930069	1409.820679	462.910645	77.839523	1694.544800	370.171936	-367.118439	1317.739014	779.784790	281.656128	1312.152954	390.094574	-227.687103	1095.882690	639.853699	179.994247	1106.409424	453.191071	22.798107	1005.346252	-592.352539	88.490189	910.144226	-590.736084	-64.034027
398.239899	-42.488651	908.037476	503.153717	85.100456	902.605530	402.080627	-106.341385	508.783020	531.439575	32.664162	503.444244	472.864410	-176.029663	88.783432	561.216187	-57.697327	88.968582	387.168030	-97.220016	1468.455200	524.755676	157.634232	1453.700684	398.511780	68.295158	1409.665527	462.968353	78.611427	1694.396362	370.709259	-366.914093	1317.908325	780.096252	282.347992	1311.925171	390.824615	-227.663406	1096.016357	640.436584	180.369141	1106.256714	453.649933	23.132431	1005.261230	-592.291565	88.651840	910.143677	-590.773560	-63.857075
398.587677	-42.240711	908.183350	503.561523	85.354660	902.621643	402.049866	-106.039673	508.879761	531.653564	32.856483	503.347870	472.853546	-175.934311	88.932381	561.261719	-57.666183	88.960609	387.680664	-96.886467	1468.234131	525.185791	158.115372	1453.537842	399.048340	68.652122	1409.518799	463.026337	79.347672	1694.244629	370.855133	-366.712036	1318.176514	780.436035	283.051514	1311.741333	391.636139	-227.694458	1096.266113	640.989929	180.737640	1106.111572	454.070435	23.448399	1005.339722	-592.203613	88.885979	910.158325	-590.855896	-63.653057
398.876678	-42.007946	908.269409	503.938019	85.608955	902.578003	402.022675	-105.732895	508.972687	531.838928	33.053928	503.294952	472.839172	-175.823212	89.115723	561.301819	-57.659767	88.983246	388.222534	-96.520607	1467.944946	525.609619	158.581604	1453.328003	399.616791	68.989441	1409.340698	463.071136	80.087517	1694.057617	371.392639	-366.513092	1318.403442	780.713135	283.698944	1311.637451	392.501801	-227.699463	1096.580811	641.651428	181.001144	1106.038574	454.481720	23.726339	1005.357849	-592.131287	89.044754	910.136719	-590.986389	-63.498043
399.158447	-41.725090	908.349854	504.247314	85.842278	902.536682	401.989960	-105.424583	509.083313	532.011658	33.282410	503.223328	472.818024	-175.737152	89.311554	561.314453	-57.616337	88.971588	388.748840	-96.153000	1467.726440	526.002869	159.042374	1453.119263	400.159851	69.289764	1409.181885	463.099731	80.792572	1693.865112	371.774200	-366.315002	1318.719849	780.992188	284.290710	1311.556152	393.240967	-227.790604	1096.910522	642.250427	181.216080	1106.007690	454.868530	24.004560	1005.374207	-592.015503	89.251282	910.143677	-591.152649	-63.306252
399.417145	-41.525665	908.465637	504.563599	86.093552	902.492493	402.014191	-105.217247	509.221710	532.183594	33.497353	503.220612	472.808258	-175.691620	89.517754	561.355774	-57.606686	88.965454	389.252014	-95.742607	1467.462769	526.396057	159.491806	1452.924072	400.687592	69.611572	1409.005859	463.087311	81.460144	1693.668945	372.179504	-366.167206	1319.102173	781.304077	284.906494	1311.511230	394.062714	-227.923325	1097.250732	642.956787	181.542816	1105.918091	455.234650	24.287979	1005.406311	-591.925110	89.404800	910.091858	-591.353943	-63.184010
399.660645	-41.312798	908.597595	504.823334	86.392715	902.462219	402.057800	-105.009666	509.388702	532.330566	33.713707	503.186218	472.808716	-175.734665	89.734787	561.355530	-57.577236	88.928642	389.803741	-95.397423	1467.295166	526.730835	159.944717	1452.696655	401.228577	69.930008	1408.815430	463.050690	82.172935	1693.464233	372.553101	-366.034546	1319.512207	781.604065	285.480408	1311.545898	394.907166	-228.040009	1097.653076	643.690979	181.774918	1105.954590	455.593201	24.580952	1005.452881	-591.816833	89.554230	910.041321	-591.603394	-63.080555
399.874420	-41.147156	908.725647	505.110474	86.653053	902.443298	402.071930	-104.769432	509.570679	532.501160	33.921730	503.155212	472.644348	-175.847229	89.873116	561.426941	-57.548321	88.944359	390.325073	-95.033272	1467.055786	527.053833	160.429810	1452.458252	401.760498	70.203285	1408.639648	463.017700	82.808594	1693.268921	372.717682	-365.926239	1319.949341	781.899841	285.994141	1311.617310	395.705811	-228.195160	1098.020142	644.403687	181.922073	1105.963135	455.935516	24.829536	1005.503601	-591.694702	89.658806	909.994507	-591.910339	-63.016640
400.098053	-41.008675	908.849670	505.417847	86.921928	902.423157	402.141998	-104.633476	509.772614	532.747681	34.106621	503.149933	472.645538	-175.945099	90.015663	561.493408	-57.519073	88.937813	390.831970	-94.707222	1466.796509	527.361450	160.881546	1452.220093	402.306885	70.459419	1408.441162	462.953674	83.480713	1693.077271	373.313721	-365.801849	1320.302002	782.223328	286.506531	1311.712402	396.512268	-228.328079	1098.384399	645.181030	182.140289	1106.087646	456.291901	25.066458	1005.551697	-591.547485	89.693390	909.932007	-592.232910	-62.972382
400.329498	-40.818481	908.982605	505.663300	87.226974	902.429504	402.134918	-104.455894	509.983948	532.909668	34.264244	503.141937	472.701477	-175.929169	90.152069	561.558228	-57.497360	88.910889	391.343048	-94.329994	1466.540527	527.715332	161.337128	1451.986084	402.844849	70.741211	1408.270630	462.783081	84.142807	1692.869507	373.581696	-365.748901	1320.706177	782.656494	287.053528	1311.780762	397.324188	-228.427689	1098.809448	645.944702	182.310074	1106.216187	456.628693	25.329493	1005.617432	-591.324158	89.653076	909.852844	-592.518616	-62.993984
400.599396	-40.656147	909.098694	505.874451	87.423584	902.406250	402.157288	-104.318588	510.195709	533.058777	34.400623	503.103394	472.784485	-175.987274	90.317604	561.651245	-57.479259	88.940491	391.847137	-93.994965	1466.237671	528.096680	161.788757	1451.671509	403.362610	71.036911	1408.081299	462.688660	84.776100	1692.740479	374.247498	-365.731018	1321.089233	783.095825	287.525146	1311.867310	398.086578	-228.480408	1099.244751	646.709839	182.470108	1106.344849	456.962158	25.542133	1005.659729	-591.074646	89.543121	909.778015	-592.758484	-63.091938
400.809967	-40.538998	909.204895	506.063080	87.646294	902.384644	402.208252	-104.250092	510.409729	533.147827	34.553806	503.100433	472.830200	-176.066986	90.478821	561.717224	-57.474022	88.914345	392.317383	-93.692177	1465.950562	528.483765	162.210068	1451.388672	403.866577	71.327736	1407.914795	462.522156	85.361107	1692.546387	374.808563	-365.767395	1321.469727	783.588989	287.958130	1311.939453	398.779785	-228.501068	1099.733276	647.495605	182.663223	1106.452393	457.247040	25.740320	1005.698242	-590.829529	89.409363	909.687500	-593.034302	-63.235031
401.075195	-40.439533	909.315979	506.300140	87.822502	902.377319	402.298676	-104.223480	510.622955	533.278931	34.668095	503.075806	472.874603	-176.130096	90.634880	561.765991	-57.463806	88.926918	392.821320	-93.388512	1465.614746	528.868896	162.619339	1451.086670	404.383179	71.623344	1407.711914	462.301575	85.952393	1692.364868	375.364105	-365.794861	1321.876465	784.116394	288.374207	1311.985107	399.507629	-228.465134	1100.261963	648.242920	182.885773	1106.537598	457.556519	25.921860	1005.746887	-590.577576	89.217216	909.616821	-593.281433	-63.381611
401.288818	-40.389412	909.431519	506.566467	88.073883	902.367737	402.385162	-104.283600	510.874847	533.380676	34.793369	503.076416	472.932495	-176.305557	90.809700	561.811646	-57.462673	88.916916	393.290253	-93.065422	1465.306885	529.240112	163.037262	1450.724487	404.913391	71.863869	1407.538330	461.987549	86.522301	1692.241943	375.967072	-365.835480	1322.268555	784.686584	288.757690	1312.003906	400.190460	-228.390305	1100.796875	649.053528	183.169128	1106.518799	457.847565	26.122803	1005.796753	-590.267517	89.032852	909.572144	-593.477234	-63.539158
401.510010	-40.363506	909.461121	506.829346	88.283485	902.313904	402.511871	-104.402306	511.112701	533.531616	34.929478	503.066986	472.999207	-176.478683	90.999619	561.917480	-57.441872	88.925987	393.780548	-92.795914	1464.985229	529.620056	163.460190	1450.395996	405.462982	72.063835	1407.314941	461.835602	87.094849	1692.095215	376.567566	-365.875031	1322.665527	785.237000	289.071564	1311.974609	400.822937	-228.371552	1101.330933	649.827332	183.497757	1106.457031	458.134888	26.263660	1005.782349	-589.944092	88.808342	909.520203	-593.626221	-63.720722
401.794830	-40.384052	909.499390	507.082977	88.428314	902.230957	402.620697	-103.874069	511.309631	533.618225	35.076408	503.066650	472.967163	-176.277924	91.043739	561.965759	-57.453625	88.930626	394.321320	-92.559380	1464.648193	530.065979	163.799637	1450.026489	405.988220	72.290405	1407.062256	461.491211	87.756264	1691.929688	376.994781	-365.955963	1323.085083	785.769897	289.360992	1311.864624	401.471497	-228.259460	1101.887817	650.618347	183.899628	1106.264282	458.424591	26.400887	1005.757385	-589.590454	88.658249	909.513489	-593.741394	-63.844418
402.097900	-40.372143	909.509033	507.349152	88.605347	902.148560	402.656372	-103.884094	511.459656	533.707214	35.161709	503.068207	472.986511	-176.418213	91.185341	562.039856	-57.461128	88.946686	394.831055	-92.253815	1464.368042	530.500305	164.218765	1449.685181	406.495728	72.528236	1406.813965	460.995209	88.240318	1691.850586	377.664337	-366.007019	1323.430298	786.308411	289.567047	1311.677246	402.003937	-228.131302	1102.379639	651.372131	184.349167	1105.870605	458.722382	26.553904	1005.719116	-589.253662	88.425743	909.528259	-593.846130	-64.025085
402.372742	-40.389069	909.531128	507.597412	88.743721	902.056335	402.711212	-103.919930	511.591705	533.759705	35.253109	503.036224	473.057098	-176.518753	91.380569	562.040833	-57.448574	88.929794	395.368500	-91.975563	1464.110962	530.907715	164.598557	1449.277710	406.986023	72.739655	1406.590698	460.625885	88.847351	1691.693237	378.527557	-366.033417	1323.705444	786.845398	289.728394	1311.392212	402.441620	-228.059677	1102.774414	652.198120	184.777725	1105.435303	459.017242	26.673656	1005.681213	-588.905823	88.163048	909.553101	-593.904114	-64.215401
402.630371	-40.365273	909.568604	507.781921	88.871918	901.968018	402.729828	-103.932724	511.762878	533.803162	35.344635	503.008606	473.087830	-176.575485	91.503456	562.042175	-57.453896	88.922295	395.871582	-91.744835	1463.880249	531.295166	164.936935	1448.862183	407.501068	72.968842	1406.344482	460.038879	89.298080	1691.619385	379.156982	-365.988525	1323.959473	787.317200	289.911713	1311.050415	402.845947	-227.943481	1103.139038	652.901367	185.197479	1104.791504	459.289703	26.805101	1005.652283	-588.472351	87.919945	909.601074	-593.945190	-64.379242
402.871033	-40.390423	909.594727	508.032471	88.982262	901.874329	402.746307	-103.923378	511.916229	533.881470	35.375622	502.967133	473.067596	-176.630920	91.649803	562.081299	-57.458336	88.930649	396.408020	-91.501129	1463.658447	531.777527	165.266113	1448.428223	408.036713	73.189690	1406.081055	459.606873	89.880798	1691.485596	379.768005	-365.961517	1324.215210	787.784424	290.019867	1310.539185	403.311340	-227.749954	1103.477295	653.629822	185.610931	1104.050659	459.566498	26.911716	1005.615601	-588.103943	87.767372	909.666382	-594.012268	-64.600105
403.067169	-40.401291	909.625671	508.259247	89.111420	901.785889	402.751099	-103.866829	512.039673	533.955688	35.449986	502.916199	473.057129	-176.603897	91.780014	562.140015	-57.466137	88.933212	396.931152	-91.263016	1463.460205	532.265747	165.582504	1448.000977	408.530334	73.377884	1405.871948	458.993927	90.383362	1691.408203	380.110077	-365.930267	1324.411255	788.184448	290.116180	1309.892822	403.762238	-227.556122	1103.778931	654.279114	185.782379	1103.238281	459.819977	27.024805	1005.583679	-587.718323	87.554703	909.724915	-594.076660	-64.799797
403.283447	-40.454311	909.660278	508.495087	89.153885	901.657776	402.774170	-103.848473	512.162109	534.047607	35.488331	502.888519	473.046234	-176.592834	91.868423	562.160828	-57.467503	88.940430	397.451721	-91.032150	1463.268555	532.754517	165.924973	1447.541138	409.048645	73.580551	1405.666016	458.330383	90.925957	1691.389648	380.804657	-365.828583	1324.495239	788.540833	290.246979	1309.189453	404.238892	-227.297470	1104.011597	654.822449	185.767258	1102.435059	460.109222	27.090750	1005.532349	-587.265625	87.326813	909.798889	-594.141296	-64.974144
403.509186	-40.471512	909.685120	508.674316	89.253731	901.546204	402.775909	-103.780304	512.259705	534.110168	35.547596	502.836182	472.961670	-176.559189	91.974800	562.184204	-57.484940	88.940323	397.994598	-90.829475	1463.018066	533.234619	166.266525	1447.035767	409.568756	73.756760	1405.470703	457.705322	91.386749	1691.326660	381.119812	-365.762024	1324.524414	788.775879	290.402405	1308.299683	404.687408	-226.982681	1104.226685	655.307922	185.726913	1101.612061	460.383514	27.177668	1005.484680	-586.816833	87.032295	909.855469	-594.233398	-65.231567
403.705505	-40.517853	909.756287	508.817505	89.288475	901.451050	402.752747	-103.747322	512.380981	534.162354	35.582783	502.802948	472.894775	-176.503433	92.098724	562.159668	-57.472309	88.935425	398.497070	-90.650986	1462.790527	533.705261	166.643677	1446.546265	410.105194	73.934792	1405.277832	456.956787	91.819649	1691.342285	381.729584	-365.619080	1324.457275	789.009827	290.437469	1307.333496	405.063538	-226.689758	1104.259033	655.657288	185.485092	1100.673706	460.628204	27.238779	1005.467529	-586.386597	86.768097	909.929016	-594.365479	-65.485390
403.894012	-40.551704	909.843872	508.948639	89.267311	901.368347	402.799011	-103.764801	512.508301	534.188721	35.582607	502.732666	472.804291	-176.492996	92.190704	562.138245	-57.469154	88.935204	398.999268	-90.470932	1462.576660	534.191406	166.964783	1446.007813	410.579163	74.146828	1405.104858	456.281769	92.314163	1691.421631	381.942749	-365.442352	1324.334229	789.198547	290.481140	1306.234863	405.417542	-226.402130	1104.270996	655.880615	185.167435	1099.706299	460.862701	27.283125	1005.464600	-585.991455	86.488632	909.976013	-594.528259	-65.758102
404.095215	-40.565742	909.925293	509.062378	89.265526	901.303345	402.848236	-103.728302	512.614197	534.251709	35.585068	502.715149	472.710388	-176.402832	92.274841	562.132446	-57.470745	88.927773	399.525543	-90.288025	1462.434448	534.653015	167.314468	1445.530640	411.000488	74.356529	1404.965576	455.517090	92.715797	1691.466309	382.569153	-365.213013	1324.115356	789.339111	290.441101	1305.116821	405.705322	-226.094711	1104.127930	656.110046	184.851746	1098.796631	461.099426	27.326170	1005.467773	-585.593506	86.108719	910.001099	-594.711792	-66.039009
404.273102	-40.599861	910.005798	509.174683	89.258659	901.268494	402.876892	-103.731522	512.781372	534.306152	35.555313	502.686707	472.686249	-176.337265	92.417084	562.124207	-57.476124	88.918381	400.032532	-90.115273	1462.332153	535.086731	167.766495	1445.005249	411.442322	74.598015	1404.809326	454.754944	93.122787	1691.508789	382.915619	-364.970123	1323.887329	789.442627	290.376343	1303.943726	405.918884	-225.840439	1103.874023	656.205933	184.427094	1097.793579	461.298523	27.352146	1005.486694	-585.222046	85.702438	909.987061	-594.906921	-66.371567
404.503265	-40.602707	910.038025	509.303131	89.255524	901.241272	402.904175	-103.751877	512.924072	534.369751	35.511814	502.638367	472.659332	-176.210388	92.531921	562.121826	-57.476421	88.915802	400.509949	-89.960838	1462.276855	535.428223	168.177887	1444.534180	411.856262	74.769791	1404.668213	454.130829	93.580894	1691.593506	383.295288	-364.640472	1323.640015	789.547058	290.206909	1302.804199	406.118195	-225.557083	1103.557251	656.330261	183.953598	1096.825073	461.492004	27.386868	1005.487427	-584.801086	85.312202	909.998474	-595.057739	-66.718071
404.747986	-40.612839	910.049500	509.455536	89.274727	901.230835	402.937775	-103.745811	513.063354	534.415710	35.486801	502.625244	472.680237	-176.059723	92.682693	562.081543	-57.488220	88.900909	401.009613	-89.819824	1462.278442	535.718323	168.585281	1444.090820	412.218750	74.905640	1404.579590	453.373901	93.957321	1691.640869	383.652832	-364.322113	1323.365112	789.683044	290.032410	1301.699829	406.251678	-225.337341	1103.187988	656.406738	183.481735	1095.883667	461.688110	27.412809	1005.487366	-584.417053	84.891953	909.979309	-595.187927	-67.054893
405.023682	-40.597328	910.008301	509.604797	89.300270	901.220459	402.916626	-103.688309	513.146240	534.479553	35.463364	502.638184	472.648376	-175.873199	92.796867	562.101624	-57.500427	88.869537	401.498383	-89.671814	1462.301025	536.074402	168.984543	1443.638306	412.591187	75.058090	1404.486938	452.668091	94.355133	1691.723389	383.808044	-364.028717	1323.133545	789.765564	289.859283	1300.652344	406.317413	-225.091339	1102.772949	656.506348	182.950760	1095.044556	461.859894	27.446718	1005.463013	-584.070984	84.374512	909.912048	-595.367981	-67.458740
405.230621	-40.669399	909.968018	509.736359	89.310173	901.194397	402.933533	-103.687042	513.291626	534.558716	35.458290	502.623444	472.670929	-175.805573	92.943024	562.131897	-57.478886	88.891510	401.965851	-89.555481	1462.341309	536.348328	169.347717	1443.215088	412.943329	75.170578	1404.394287	451.988556	94.762039	1691.812256	384.420044	-363.702362	1322.865112	789.952881	289.673065	1299.657959	406.268494	-224.910095	1102.334351	656.601074	182.355362	1094.236572	461.992523	27.434887	1005.430908	-583.777954	83.894585	909.854431	-595.581421	-67.908791
405.437012	-40.714275	909.934937	509.830688	89.295746	901.171631	402.939056	-103.677505	513.375916	534.636169	35.448074	502.625092	472.746460	-175.731964	93.078125	562.178894	-57.497402	88.911987	402.435059	-89.405045	1462.364014	536.627563	169.678650	1442.802734	413.296783	75.244431	1404.274536	451.315277	95.157310	1691.893311	384.779083	-363.425568	1322.689087	790.151978	289.423431	1298.745728	406.183716	-224.811432	1101.948242	656.692993	181.759796	1093.610352	462.111511	27.425756	1005.403809	-583.455017	83.333405	909.804993	-595.738403	-68.287224
405.588654	-40.828690	909.939819	509.905182	89.272736	901.138306	402.994385	-103.669533	513.477783	534.715393	35.423073	502.614441	472.903320	-175.585770	93.194496	562.197327	-57.493317	88.898331	402.913727	-89.289597	1462.410645	536.947266	169.961761	1442.378052	413.653168	75.308189	1404.169800	450.657684	95.526253	1692.029785	385.133331	-363.167206	1322.586914	790.351929	289.319794	1297.868164	406.094604	-224.804642	1101.593750	656.776489	181.192429	1093.054321	462.213928	27.395269	1005.388855	-583.086914	82.778648	909.679138	-595.861816	-68.792046
405.696533	-40.996025	909.988098	509.897522	89.234810	901.096436	403.028107	-103.682755	513.607788	534.734253	35.389431	502.606964	473.101135	-175.482483	93.361839	562.192261	-57.502327	88.901978	403.379547	-89.158943	1462.439331	537.275757	170.211258	1442.039429	413.995422	75.385635	1404.068359	449.981842	95.874916	1692.152588	385.426819	-362.986389	1322.590576	790.622986	289.171722	1297.087891	406.024963	-224.851944	1101.321899	656.949707	180.628418	1092.551880	462.283447	27.346878	1005.389465	-582.845520	82.185928	909.606628	-595.981689	-69.308189
405.799896	-41.172161	910.046082	509.906769	89.150894	901.053833	403.079895	-103.685120	513.746277	534.777161	35.338097	502.563721	473.371552	-175.438095	93.524902	562.229065	-57.519196	88.866814	403.785553	-89.009148	1462.488037	537.677246	170.441513	1441.661987	414.404266	75.476875	1403.943115	449.301758	96.184586	1692.280762	385.696686	-362.829010	1322.660278	790.931152	289.118591	1296.339722	406.009064	-224.998108	1101.167725	657.077209	180.160034	1092.078735	462.346466	27.289309	1005.394409	-582.478271	81.606201	909.538330	-596.048584	-69.815880
405.912781	-41.399071	910.102234	509.921600	89.036133	900.989807	403.165405	-103.729713	513.886292	534.833862	35.324543	502.599854	473.662018	-175.373184	93.707832	562.244080	-57.511593	88.861855	404.189728	-88.842232	1462.496826	538.058350	170.631775	1441.218750	414.803650	75.611961	1403.782715	448.605713	96.461739	1692.421387	385.940155	-362.777466	1322.841675	791.229736	289.154358	1295.633667	406.087616	-225.165619	1101.119995	657.225586	179.735687	1091.634766	462.404663	27.215321	1005.387512	-582.125793	81.013809	909.454102	-596.130493	-70.303596
406.048096	-41.571362	910.111145	509.936432	89.028961	900.931763	403.229523	-103.748474	514.023010	534.885986	35.282593	502.579346	474.064453	-175.349976	93.929367	562.314209	-57.513653	88.864212	404.632660	-88.665184	1462.467773	538.476379	170.814438	1440.770264	415.159729	75.749008	1403.627686	447.915344	96.667450	1692.554565	385.963989	-362.773987	1323.101440	791.581604	289.284943	1294.966797	406.215149	-225.400604	1101.145020	657.393127	179.446030	1091.210693	462.475464	27.179880	1005.361267	-581.957031	80.354027	909.353943	-596.281982	-70.906975
406.145691	-41.749126	910.126221	509.897888	89.055481	900.892883	403.307068	-103.804588	514.165649	534.893433	35.204926	502.597198	474.487152	-175.342789	94.127518	562.338684	-57.512386	88.884209	405.058167	-88.463448	1462.453613	538.989380	170.945953	1440.304810	415.482544	75.856850	1403.432617	447.187195	96.838943	1692.657959	386.191345	-362.767822	1323.352173	791.949585	289.463898	1294.333618	406.414551	-225.649628	1101.241577	657.599854	179.251358	1090.826782	462.490204	27.156393	1005.348206	-581.674622	79.689613	909.247131	-596.340698	-71.469666
406.250244	-41.957073	910.113770	509.882477	88.973114	900.808594	403.317017	-103.863480	514.285889	534.900696	35.157276	502.595276	474.919739	-175.360184	94.355392	562.367676	-57.489861	88.886703	405.460052	-88.287323	1462.447510	539.582642	170.982330	1439.850586	415.856171	75.998642	1403.240967	446.447815	96.928070	1692.764404	386.406097	-362.792450	1323.641846	792.324341	289.744171	1293.694824	406.645844	-225.890396	1101.363525	657.762085	179.133743	1090.419800	462.514313	27.082836	1005.298218	-581.528259	79.139511	909.093445	-596.592773	-71.710495
406.312897	-42.177818	910.092468	509.831268	88.868164	900.702942	403.324005	-103.956146	514.439880	534.873779	35.075111	502.615021	475.391113	-175.444031	94.611389	562.414307	-57.520802	88.874123	405.805267	-88.103462	1462.473877	540.147949	170.980164	1439.398315	416.239471	76.129829	1403.038086	445.693695	96.974762	1692.857300	386.989197	-362.825867	1323.898560	792.656616	290.069153	1293.070923	406.859314	-226.095093	1101.506348	657.891541	179.166046	1090.040771	462.510071	26.992678	1005.232544	-581.307861	78.506485	908.980530	-596.692261	-72.298950
406.377197	-42.481724	910.076660	509.841278	88.663811	900.572876	403.315796	-104.088188	514.590149	534.859070	35.011471	502.594391	475.866180	-175.550110	94.831245	562.442749	-57.517834	88.880363	406.134552	-87.937218	1462.546265	540.765137	170.904968	1438.963867	416.645630	76.260658	1402.860474	444.920319	96.951500	1692.942261	387.271179	-362.835846	1324.204712	792.976318	290.524261	1292.426270	407.022980	-226.270554	1101.646118	658.023010	179.291214	1089.695801	462.521667	26.844542	1005.156799	-581.038757	77.815010	908.868042	-596.764832	-72.856033
406.399414	-42.847149	910.065247	509.870178	88.371368	900.413147	403.324463	-104.260643	514.768372	534.815674	34.926025	502.532623	476.391663	-175.753632	95.103676	562.454224	-57.523758	88.871208	406.379822	-87.731415	1462.655151	541.298767	170.883438	1438.576904	417.011780	76.358147	1402.668457	444.134033	96.868874	1693.019775	387.547150	-362.838470	1324.540649	793.258972	290.927582	1291.804077	407.172668	-226.459290	1101.776245	658.066101	179.521698	1089.323975	462.528809	26.640385	1005.067322	-580.899414	77.050362	908.686279	-596.885437	-73.478050
406.442383	-43.174942	910.040649	509.876251	88.110664	900.258362	403.357788	-104.495850	514.918518	534.758362	34.873741	502.499939	477.014038	-175.940186	95.386467	562.600403	-57.536446	88.866776	406.628204	-87.514740	1462.771606	541.811157	170.940033	1438.238159	417.414246	76.483032	1402.510254	443.401184	96.835175	1693.117188	387.871521	-362.837280	1324.800415	793.499512	291.398254	1291.168823	407.328735	-226.643250	1101.845093	658.002563	179.871597	1088.858765	462.525146	26.466290	1004.974121	-580.772705	76.315529	908.461975	-596.996521	-74.107544
406.416138	-43.528015	910.025818	509.838104	87.835114	900.066589	403.353241	-104.705963	515.050537	534.606201	34.794132	502.433807	477.625916	-176.224152	95.696106	562.478149	-57.524849	88.847404	406.859467	-87.282463	1462.888794	542.301514	170.981110	1437.953491	417.835815	76.634460	1402.336914	442.624664	96.597725	1693.141602	388.079010	-362.761444	1325.069702	793.673340	291.745605	1290.476196	407.447571	-226.826218	1101.891235	657.804504	180.256287	1088.262817	462.516083	26.265860	1004.865173	-580.654480	75.539040	908.199402	-597.113953	-74.752907
406.357300	-43.881405	909.992249	509.723724	87.493507	899.828308	403.375244	-104.906654	515.197021	534.432495	34.738487	502.378998	478.287079	-176.419189	95.986221	562.415039	-57.519199	88.835434	407.073517	-87.073708	1463.012085	542.713135	171.032928	1437.729004	418.232727	76.767998	1402.197388	441.859863	96.399620	1693.219238	388.269684	-362.661346	1325.259766	793.748047	292.136780	1289.813599	407.527344	-226.986679	1101.853760	657.577209	180.635452	1087.701294	462.472992	26.040588	1004.722168	-580.501892	74.873756	907.939453	-597.228943	-75.390236
406.259521	-44.182430	909.960815	509.578827	87.191292	899.619446	403.323639	-105.094025	515.343018	534.259216	34.644623	502.341644	478.852173	-176.818466	96.304054	562.472290	-57.527580	88.847023	407.292511	-86.838531	1463.082275	543.030090	171.090469	1437.588989	418.583649	76.861038	1402.071777	441.168823	96.160881	1693.351074	388.370453	-362.565582	1325.433472	793.739258	292.405975	1289.114868	407.595947	-227.157639	1101.767822	657.230286	181.043610	1087.083740	462.409027	25.829748	1004.595642	-580.572937	73.609657	907.348267	-597.468445	-76.244545
406.346954	-44.674213	910.069153	509.625549	86.654953	899.497498	403.397675	-105.435684	515.465881	534.181946	34.497780	502.283386	479.433380	-177.397385	96.630165	562.487610	-57.564865	88.850914	407.451874	-86.633949	1463.166382	543.332825	171.179260	1437.482544	418.943329	76.978424	1401.928955	440.457764	95.860352	1693.575317	388.461548	-362.418793	1325.556519	793.665649	292.643127	1288.419556	407.633942	-227.351425	1101.644043	656.823303	181.421463	1086.496216	462.367401	25.578550	1004.581909	-580.470520	72.833755	907.018433	-597.566284	-76.921524
406.312897	-44.985752	910.117004	509.541687	86.389465	899.400391	403.369537	-105.647148	515.628906	533.995300	34.345989	502.290161	479.973663	-177.852203	96.986031	562.466064	-57.581947	88.863136	407.563507	-86.445404	1463.196045	543.622742	171.251556	1437.363525	419.262177	77.106644	1401.813232	439.825958	95.521111	1693.782715	388.514465	-362.268280	1325.639404	793.590271	292.918457	1287.714844	407.644592	-227.511490	1101.489502	656.376526	181.771103	1085.964600	462.319397	25.391157	1004.552063	-580.370972	72.027222	906.684326	-597.664856	-77.571671
406.279053	-45.265751	910.169434	509.445831	86.137169	899.330200	403.356018	-105.888702	515.797546	533.830566	34.275326	502.283630	480.468781	-178.227768	97.283913	562.465027	-57.596653	88.879639	407.686066	-86.285454	1463.226563	543.874207	171.306427	1437.281494	419.526215	77.237915	1401.709595	439.191193	95.051140	1693.927124	388.546082	-362.121918	1325.673706	793.415833	293.041260	1286.979248	407.629272	-227.650452	1101.349854	655.795654	182.023453	1085.402832	462.261871	25.213079	1004.538696	-580.354309	71.219971	906.289795	-597.793579	-78.244301
406.281799	-45.551632	910.237183	509.372620	85.827766	899.280701	403.340637	-106.094734	515.979065	533.682617	34.160069	502.302216	481.018707	-178.673508	97.644600	562.442871	-57.597492	88.876785	407.800201	-86.143677	1463.231079	544.084778	171.376709	1437.147217	419.739502	77.331970	1401.630249	438.530762	94.523170	1694.083252	388.504913	-361.982117	1325.694824	793.250244	293.268585	1286.223877	407.576874	-227.780945	1101.173218	655.179626	182.182526	1084.807861	462.224457	25.009237	1004.543396	-580.376831	70.330971	905.801636	-597.940186	-78.955910
406.265411	-45.790897	910.306213	509.287292	85.537758	899.267700	403.343170	-106.381760	516.162537	533.511841	34.014500	502.274872	481.554932	-179.292740	97.997200	562.401367	-57.631329	88.866699	407.885437	-86.057999	1463.212524	544.316956	171.430130	1437.001221	419.920166	77.415726	1401.547607	437.985535	94.062004	1694.270874	388.450378	-361.870331	1325.669922	793.014343	293.502289	1285.490356	407.483521	-227.890106	1100.989746	654.626404	182.301971	1084.305664	462.170166	24.813534	1004.568176	-580.279236	69.586151	905.481995	-597.863403	-79.921295
406.255157	-46.035118	910.391785	509.204285	85.231422	899.276184	403.372040	-106.694290	516.348755	533.365295	33.841545	502.292786	482.054016	-179.864243	98.379173	562.379272	-57.645958	88.827644	407.990692	-85.989899	1463.161743	544.542847	171.473312	1436.846069	420.101532	77.457779	1401.490479	437.399872	93.436096	1694.459717	388.362335	-361.789734	1325.602051	792.766968	293.769348	1284.801514	407.353302	-227.955032	1100.820190	654.118408	182.401489	1083.825073	462.119843	24.604244	1004.612061	-580.465454	68.749069	904.897705	-598.039856	-80.685997
406.257690	-46.256313	910.480164	509.144165	84.976074	899.306396	403.313232	-106.974312	516.521423	533.227173	33.649677	502.309937	482.421814	-180.495163	98.687958	562.334229	-57.657574	88.849052	408.110077	-85.946205	1463.090332	544.797791	171.465363	1436.746216	420.253265	77.497963	1401.442749	436.827393	92.774643	1694.639893	388.470581	-361.725403	1325.504150	792.472900	294.135132	1284.103760	407.158203	-228.002136	1100.607788	653.683472	182.487686	1083.383545	462.084167	24.418789	1004.669006	-580.734497	67.634911	904.138062	-598.217041	-81.404350
406.239471	-46.458378	910.549683	509.072571	84.714203	899.317566	403.282776	-107.258781	516.653015	533.140198	33.478649	502.351318	482.722198	-181.207764	98.951164	562.290466	-57.677631	88.843163	408.184998	-85.940681	1463.037231	545.002380	171.467728	1436.647827	420.412811	77.505623	1401.387329	436.241119	92.073448	1694.808105	388.101440	-361.681763	1325.414673	792.161072	294.491577	1283.504517	406.911774	-228.049759	1100.446655	653.266296	182.507690	1082.872681	462.020996	24.249399	1004.706970	-580.882751	66.978691	903.521912	-598.271545	-82.009392
406.175354	-46.714275	910.622803	509.002502	84.429016	899.307312	403.277344	-107.632050	516.759521	533.039673	33.281628	502.354004	483.261902	-181.824799	99.361481	562.270447	-57.714912	88.847839	408.259003	-85.969727	1462.989136	545.185547	171.437347	1436.555054	420.540375	77.496620	1401.322021	435.692841	91.308243	1694.999268	387.912994	-361.657043	1325.287231	791.842896	294.820404	1282.818359	406.592957	-228.083832	1100.251343	652.857666	182.571304	1082.355957	461.931396	24.061026	1004.735107	-581.193115	66.391174	902.807251	-598.542236	-82.304474
406.104706	-46.933983	910.678162	508.920776	84.173538	899.264038	403.227905	-107.952415	516.879517	532.983093	33.099651	502.383820	483.475677	-182.465515	99.520279	562.228943	-57.709469	88.832848	408.327026	-85.984810	1462.953491	545.346008	171.425858	1436.437744	420.672058	77.500427	1401.250977	435.147156	90.513268	1695.186646	387.712280	-361.625824	1325.172485	791.493713	295.213135	1282.239258	406.242126	-228.108704	1100.071289	652.565369	182.679321	1081.912964	461.839600	23.912151	1004.737183	-581.359375	65.663933	902.082092	-598.406372	-83.133385
406.024078	-47.150528	910.711182	508.867676	83.963852	899.216125	403.185059	-108.261879	516.919861	532.949341	32.936214	502.374908	483.672119	-183.100800	99.668861	562.212402	-57.720646	88.820251	408.385040	-86.039680	1462.919556	545.461731	171.419479	1436.331421	420.789459	77.492851	1401.169189	434.572601	89.712494	1695.328613	387.662506	-361.586578	1325.043823	791.134460	295.596893	1281.691772	405.899628	-228.119827	1099.883789	652.313110	182.823181	1081.405029	461.746918	23.779419	1004.726563	-581.533813	65.140961	901.376587	-598.358704	-83.548775
405.947052	-47.412231	910.741943	508.810059	83.691025	899.141968	403.188232	-108.657379	517.004272	532.887878	32.768047	502.349701	483.946655	-183.666306	99.798355	562.144592	-57.732162	88.794968	408.436371	-86.073822	1462.868042	545.557434	171.386230	1436.209106	420.887756	77.490051	1401.086792	434.022705	88.848648	1695.507568	387.349152	-361.577209	1324.940552	790.795959	296.035553	1281.175049	405.523529	-228.182556	1099.674927	652.044189	182.953369	1080.886108	461.639160	23.623140	1004.700562	-581.705811	64.694916	900.660767	-598.308350	-83.971626
405.862274	-47.629044	910.733215	508.745911	83.466827	899.069092	403.191315	-109.034599	517.082642	532.851013	32.631588	502.363098	484.211731	-184.426605	99.977318	562.115356	-57.757206	88.767563	408.474731	-86.126472	1462.813965	545.592041	171.345078	1436.076294	420.981842	77.470047	1400.988647	433.569702	88.020187	1695.623169	387.021790	-361.555725	1324.813110	790.432007	296.400818	1280.651367	405.127167	-228.248215	1099.469482	651.775269	183.163162	1080.423218	461.518829	23.486881	1004.657043	-581.843384	64.280907	899.939880	-598.169434	-84.323776
405.726593	-47.888992	910.751770	508.648010	83.177017	898.981201	403.292236	-109.557961	517.168457	532.806702	32.437260	502.367035	484.423035	-185.024185	100.074905	562.077881	-57.789364	88.754143	408.493073	-86.159775	1462.752319	545.622986	171.296539	1435.981567	421.024170	77.417717	1400.890503	432.998291	87.029266	1695.868408	386.657684	-361.589172	1324.666870	790.029480	296.788696	1280.217163	404.736664	-228.329590	1099.279297	651.504333	183.347870	1079.964966	461.371552	23.316614	1004.617737	-581.964172	64.063789	899.304932	-598.109497	-84.385498
405.608063	-48.090237	910.742004	508.540131	82.936951	898.917908	403.429596	-110.109154	517.254089	532.783569	32.251652	502.408295	484.568604	-185.547943	100.111404	562.073425	-57.828766	88.744553	408.483185	-86.226913	1462.656982	545.619568	171.208649	1435.908569	421.078888	77.360207	1400.787720	432.496155	86.109901	1696.040039	385.992889	-361.624207	1324.510010	789.640381	297.137604	1279.783691	404.304321	-228.441864	1099.107056	651.123413	183.553680	1079.480835	461.223785	23.164921	1004.578735	-581.827515	63.872276	898.809082	-597.685303	-84.737694
405.439606	-48.313759	910.728760	508.399902	82.677322	898.841675	403.664703	-110.865494	517.327271	532.712341	32.082687	502.446533	484.831116	-186.073807	100.221535	562.020752	-57.823788	88.746185	408.457245	-86.320068	1462.584351	545.616089	171.125153	1435.803833	421.064240	77.253448	1400.688843	432.030487	85.187401	1696.183105	385.580109	-361.701874	1324.317871	789.238892	297.460052	1279.356689	403.871857	-228.534988	1098.906738	650.770447	183.735168	1079.075562	461.038208	22.996302	1004.531006	-581.660095	63.754002	898.348083	-597.341736	-84.984398
405.264862	-48.493790	910.701599	508.238403	82.457199	898.783020	403.908081	-111.557747	517.349854	532.646729	31.938120	502.419067	485.000671	-186.724533	100.231651	561.992798	-57.828728	88.758026	408.429321	-86.463921	1462.474609	545.615723	170.996750	1435.730469	421.040985	77.146294	1400.603394	431.570251	84.240494	1696.280273	385.154388	-361.792175	1324.086914	788.813354	297.780396	1279.016724	403.413086	-228.655807	1098.673340	650.407959	183.958008	1078.730835	460.818085	22.862299	1004.486389	-581.502380	63.932888	897.972229	-597.190430	-84.395164
405.076172	-48.683796	910.680969	508.076508	82.227341	898.734680	403.956909	-112.058960	517.323425	532.537476	31.810167	502.421082	484.980957	-187.304031	100.095749	561.995117	-57.823952	88.724838	408.433289	-86.623741	1462.358398	545.570618	170.876770	1435.662964	421.013641	77.001587	1400.528687	431.132233	83.347122	1696.372559	384.662994	-361.929077	1323.866943	788.363342	298.124176	1278.732178	403.061157	-228.695496	1098.517822	650.056824	184.153946	1078.475952	460.603302	22.705381	1004.450378	-581.122131	63.966724	897.723083	-596.662231	-84.408470
404.876678	-48.776314	910.602966	507.871429	82.086845	898.666626	403.952515	-112.342087	517.211792	532.396667	31.694853	502.397675	485.159241	-187.467361	99.964096	561.911072	-57.848286	88.694206	408.396973	-86.872704	1462.257080	545.492737	170.720963	1435.594238	420.998688	76.796371	1400.456787	430.883362	82.436516	1696.403809	384.126129	-362.101746	1323.600708	787.954529	298.409454	1278.441040	402.698029	-228.755005	1098.348145	649.645264	184.391296	1078.242188	460.393646	22.589426	1004.377625	-580.490601	63.795853	897.619812	-595.779236	-84.898354
404.705627	-48.881611	910.562744	507.706848	81.918671	898.650208	404.182281	-113.040764	517.111816	532.266174	31.566298	502.398468	485.247955	-187.853455	99.756485	561.909912	-57.864796	88.698799	408.335693	-87.132469	1462.144531	545.378906	170.523499	1435.577759	420.963623	76.550171	1400.396606	430.394897	81.603340	1696.506348	383.629852	-362.278290	1323.334961	787.499146	298.668274	1278.279663	402.308075	-228.823151	1098.154663	649.270264	184.549911	1078.097778	460.178711	22.474405	1004.349915	-579.786743	63.759850	897.614929	-594.860291	-85.007263
404.600067	-48.999573	910.523621	507.599518	81.773010	898.689941	404.414581	-113.604744	517.032776	532.158875	31.450624	502.413025	485.274689	-188.222687	99.487602	561.894043	-57.871017	88.696869	408.251587	-87.450935	1462.027832	545.217896	170.292297	1435.610962	420.895081	76.259308	1400.340332	430.084869	80.801781	1696.555908	383.314819	-362.467834	1323.047241	787.012512	298.877502	1278.157349	401.862885	-228.881805	1097.915283	648.819031	184.617630	1077.974487	459.966400	22.367376	1004.352844	-578.870117	63.800011	897.704041	-593.798584	-84.987946
404.343231	-49.078560	910.405090	507.402649	81.682823	898.640686	404.662201	-114.271812	516.889404	531.967957	31.356720	502.433868	485.277405	-188.620422	99.164238	561.840942	-57.884541	88.693062	408.156525	-87.790291	1461.908691	545.072083	170.208176	1435.720581	420.830994	75.958733	1400.277954	429.761414	79.920052	1696.561768	382.784363	-362.661591	1322.754272	786.571899	299.022522	1278.106689	401.445770	-228.955032	1097.719482	648.340210	184.702820	1077.892578	459.739899	22.228657	1004.272156	-577.786194	63.862061	897.848206	-592.767456	-84.640106
404.137604	-49.144115	910.283752	507.233246	81.616135	898.617493	404.951996	-114.984917	516.697693	531.829651	31.294634	502.481873	485.154480	-188.970978	98.821953	561.797668	-57.909306	88.696800	408.068451	-88.131660	1461.776611	544.860046	169.979019	1435.808594	420.720917	75.602440	1400.231567	429.446167	79.130508	1696.579102	382.017334	-362.893951	1322.420288	786.055237	299.163605	1278.117676	400.944366	-229.056625	1097.481689	647.903198	184.762161	1077.834473	459.491302	22.135170	1004.203918	-576.576233	63.811005	898.084900	-591.355591	-84.787376
403.922668	-49.183487	910.100708	507.035980	81.555969	898.592712	405.200073	-115.637535	516.501648	531.704346	31.263947	502.482666	485.005737	-189.345917	98.439163	561.781311	-57.900204	88.714859	407.932648	-88.508682	1461.642700	544.604004	169.615494	1435.850708	420.602692	75.217270	1400.158203	429.301758	78.513382	1696.516235	381.454834	-363.146851	1322.052002	785.583923	299.282074	1278.133423	400.438629	-229.145691	1097.218506	647.548096	184.802429	1077.872559	459.207367	22.027046	1004.106384	-575.146729	64.005890	898.378662	-589.905762	-84.581635
403.773682	-49.323921	909.954285	506.895172	81.403793	898.573853	405.530396	-116.400734	516.292725	531.640320	31.227371	502.461548	484.782654	-189.653748	98.000877	561.791321	-57.891563	88.702110	407.783722	-88.907387	1461.488525	544.321228	169.164627	1435.827271	420.442139	74.823891	1400.081665	428.807007	77.672394	1696.615356	380.917511	-363.406860	1321.674927	785.156494	299.301819	1278.119019	399.971802	-229.229340	1096.934937	647.158325	184.839752	1077.904785	458.933350	21.885958	1004.028137	-573.696228	64.179787	898.628052	-588.485168	-84.217903
403.576294	-49.338490	909.755371	506.681366	81.399536	898.538696	405.926941	-117.080658	516.058105	531.527893	31.247150	502.461456	484.581512	-189.739014	97.493095	561.794067	-57.891228	88.701210	407.620331	-89.359093	1461.329956	544.024780	168.690491	1435.840332	420.222565	74.386116	1399.984253	428.603149	77.010612	1696.578735	380.391602	-363.684967	1321.278931	784.717773	299.311096	1278.181030	399.475616	-229.354446	1096.626709	646.725525	184.857574	1077.907471	458.668518	21.798788	1003.917725	-571.914124	64.362549	898.990112	-586.576172	-84.254097
403.366974	-49.411289	909.557495	506.491760	81.332184	898.487610	406.271179	-117.775475	515.836914	531.422058	31.223064	502.424408	484.285858	-189.706375	96.938171	561.825562	-57.893505	88.674240	407.396057	-89.817825	1461.170166	543.735840	168.174103	1435.854614	419.990173	73.915657	1399.902466	428.542450	76.370956	1696.478516	379.932495	-363.997955	1320.836670	784.271851	299.281586	1278.286743	398.959625	-229.507797	1096.285767	646.315735	184.846741	1077.977417	458.402374	21.669037	1003.799072	-570.162720	64.659485	899.340881	-584.821167	-83.936211
403.125427	-49.523762	909.345154	506.281616	81.286873	898.458740	406.657928	-118.528793	515.601501	531.342102	31.207899	502.416718	483.926514	-189.792908	96.445206	561.853699	-57.902977	88.691063	407.161407	-90.331703	1461.005859	543.407227	167.668228	1435.842896	419.763184	73.433105	1399.783569	428.189758	75.581001	1696.554688	379.468750	-364.328766	1320.380859	783.889343	299.165497	1278.360107	398.516327	-229.660812	1095.973145	645.919922	184.797974	1078.045410	458.090088	21.515247	1003.685669	-568.221008	64.863579	899.732971	-582.876221	-83.691406
402.852661	-49.661266	909.192444	505.996185	81.206299	898.435486	407.066620	-119.247772	515.432800	531.200195	31.200294	502.425690	483.634277	-189.843445	95.950890	561.834717	-57.889690	88.697319	406.893158	-90.865662	1460.838501	543.081055	167.151367	1435.847168	419.508453	72.945679	1399.714966	427.969055	74.884514	1696.558228	378.943939	-364.708862	1319.906738	783.520020	299.034454	1278.471069	398.074371	-229.813202	1095.628418	645.562683	184.727356	1078.154663	457.755676	21.349346	1003.602722	-566.199829	65.208183	900.199097	-580.885376	-83.304909
402.597229	-49.773685	909.022278	505.712708	81.147720	898.418945	407.400940	-119.837456	515.259460	531.043701	31.177183	502.423004	483.475800	-189.835098	95.528336	561.851501	-57.903206	88.729248	406.620911	-91.419182	1460.669800	542.713989	166.636292	1435.877808	419.233276	72.405960	1399.646606	427.602081	74.211662	1696.611328	378.453247	-365.099609	1319.422729	783.118103	298.820465	1278.626953	397.532898	-230.001755	1095.225342	645.172852	184.634735	1078.189941	457.427765	21.191681	1003.515320	-564.100647	65.695946	900.815125	-578.392517	-83.401901
402.341705	-49.802830	908.865784	505.356842	81.274551	898.474121	408.277069	-121.099304	515.407776	530.803833	31.171888	502.406403	483.680176	-190.264038	95.273865	561.821777	-57.898987	88.729828	406.292633	-92.019836	1460.521851	542.350769	166.101791	1435.923096	418.928009	71.875801	1399.581787	427.503082	73.543022	1696.571777	377.973114	-365.465576	1318.931274	782.704590	298.607574	1278.768311	397.129913	-230.197754	1094.878784	644.757507	184.516937	1078.244263	457.059326	21.125299	1003.473022	-562.187744	66.279457	901.231506	-576.551758	-82.754417
402.124847	-49.859570	908.681274	505.102997	81.347778	898.540833	408.567566	-121.589928	515.264404	530.688904	31.215258	502.432465	483.829559	-190.405853	94.975578	561.868774	-57.895321	88.741844	406.011780	-92.604736	1460.315674	542.019226	165.577560	1435.941895	418.614716	71.323524	1399.512207	427.290466	72.840080	1696.576050	377.772675	-365.911530	1318.393921	782.295837	298.311951	1278.889404	396.765167	-230.360641	1094.516235	644.354370	184.373703	1078.294312	456.731049	21.011734	1003.423523	-559.919556	66.555031	901.639893	-574.464355	-82.272362
401.853210	-50.007790	908.538940	504.812164	81.291115	898.559998	408.659088	-121.773941	515.096497	530.530884	31.241379	502.448578	483.795990	-190.910858	94.673729	561.909668	-57.879868	88.752571	405.700714	-93.191696	1460.130493	541.658875	165.055664	1435.994507	418.285034	70.769859	1399.475708	427.144714	72.240036	1696.514526	377.083160	-366.326141	1317.910034	781.936951	298.009277	1279.056519	396.542542	-230.548065	1094.242065	643.992554	184.202194	1078.360229	456.382385	20.836605	1003.367859	-557.763306	67.203278	902.145264	-572.384827	-81.643410
401.570129	-50.168079	908.423462	504.465210	81.217590	898.595520	408.789673	-122.034279	514.924988	530.317932	31.247080	502.463806	484.098541	-190.473862	94.424698	561.915833	-57.862595	88.796310	405.345978	-93.782661	1459.962402	541.261658	164.501877	1436.073730	417.956543	70.217598	1399.464111	426.834534	71.556068	1696.538818	376.676758	-366.753479	1317.436523	781.539795	297.587708	1279.199951	396.122955	-230.769104	1093.930542	643.625122	184.001373	1078.450806	456.018585	20.641644	1003.333435	-555.614136	67.682869	902.577576	-570.258911	-81.181458
401.315826	-50.359852	908.306335	504.131866	81.110573	898.620911	408.965607	-122.275543	514.725708	529.928162	30.728788	502.268463	483.999268	-190.073273	93.926346	561.832214	-57.884647	88.734024	404.992523	-94.404846	1459.802246	540.857056	163.939148	1436.184326	417.631561	69.680832	1399.426270	426.627777	70.762917	1696.540405	376.013336	-367.163086	1317.019409	781.113159	297.113556	1279.347656	395.781982	-230.970856	1093.642578	643.170166	183.771133	1078.511719	455.659637	20.433809	1003.292480	-553.484924	68.350212	902.952087	-568.429810	-80.940193
401.045319	-50.565544	908.176697	503.786926	81.009636	898.661438	409.435242	-122.416855	514.510986	530.076538	31.130716	502.642090	483.828186	-190.091843	93.463715	562.003662	-57.899426	88.831093	404.646179	-94.974495	1459.714355	540.479187	163.358383	1436.275635	417.260742	69.116119	1399.420044	426.351318	70.005135	1696.582520	375.636047	-367.594757	1316.633057	780.685974	296.696594	1279.523071	395.513550	-231.140305	1093.415161	642.714539	183.518906	1078.546021	455.271484	20.212233	1003.253662	-551.094543	68.789925	903.389709	-565.927734	-80.751740
400.787079	-50.799240	908.068909	503.523651	80.883453	898.678711	410.359070	-122.711914	514.317810	529.624878	31.118643	502.468994	483.845093	-190.282669	93.049553	561.897278	-57.896347	88.826927	404.277679	-95.561844	1459.633057	540.088684	162.814682	1436.370361	416.877960	68.542366	1399.388916	426.063263	69.224373	1696.636230	375.300598	-368.035706	1316.282959	780.309509	296.335693	1279.689575	395.179871	-231.369324	1093.157837	642.262512	183.218323	1078.617432	454.939240	19.989599	1003.212524	-549.006470	69.580696	903.682739	-564.114258	-79.808029
400.520721	-51.054760	907.994934	503.248993	80.656082	898.706360	410.848236	-122.980019	514.235596	529.395569	31.052660	502.500061	484.100739	-190.205124	92.831131	561.892700	-57.904243	88.827606	403.926666	-96.160561	1459.543701	539.689636	162.246109	1436.468628	416.519836	68.028458	1399.389526	425.779907	68.439079	1696.695435	374.939178	-368.499817	1315.953857	779.903076	295.903229	1279.837891	394.875916	-231.575775	1092.954224	641.839417	182.905945	1078.709229	454.606323	19.719147	1003.192505	-546.777039	69.893135	903.901367	-561.800964	-79.191666
400.279358	-51.288857	907.894775	502.922272	80.440025	898.706177	411.413940	-123.403900	514.155884	529.172546	30.952379	502.505066	484.304535	-190.111847	92.523521	561.878601	-57.903538	88.836067	403.558136	-96.708405	1459.455688	539.273865	161.684464	1436.538330	416.152283	67.453239	1399.398071	425.398743	67.663818	1696.770874	374.620300	-368.965576	1315.590210	779.482300	295.467987	1280.003906	394.413971	-231.875229	1092.740845	641.441711	182.602921	1078.849243	454.264893	19.464279	1003.145386	-544.457031	70.380905	904.073486	-559.636353	-78.759018
399.990570	-51.563248	907.747192	502.576141	80.188461	898.684692	412.088196	-123.846878	514.082947	528.964905	30.899651	502.544495	484.457733	-189.827515	92.163544	561.897522	-57.935814	88.868912	403.225800	-97.292351	1459.366821	538.902039	161.168640	1436.611816	415.787079	66.866760	1399.379028	425.067139	66.757401	1696.863770	374.278961	-369.446564	1315.258423	779.076477	295.001740	1280.150513	394.115204	-232.149231	1092.558960	640.979492	182.262939	1078.965698	453.874908	19.162794	1003.064636	-542.104187	70.638687	904.107605	-557.182556	-78.078209
399.703369	-51.883854	907.621765	502.282257	79.901489	898.669312	412.711914	-124.284142	514.014771	528.786560	30.788549	502.579285	484.795959	-189.926483	91.980492	561.870911	-57.942345	88.873291	402.844666	-97.912804	1459.285645	538.420227	160.635300	1436.690186	415.439667	66.333275	1399.372437	424.726044	65.928795	1696.911255	373.962616	-369.961700	1314.949097	778.671814	294.653717	1280.290894	393.840729	-232.443604	1092.413452	640.544067	181.936508	1079.115601	453.499756	18.840624	1002.997253	-539.742004	71.056679	904.098999	-555.016479	-77.690041
399.419739	-52.270180	907.585754	502.042480	79.654747	898.713013	413.193115	-124.551003	513.931458	528.670593	30.673706	502.615601	484.936554	-189.842148	91.728584	561.893188	-57.975346	88.880035	402.526154	-98.521751	1459.250610	537.975281	160.129120	1436.771606	415.036072	65.728287	1399.357300	424.419312	65.141281	1696.939819	373.948212	-370.482727	1314.697510	778.239136	294.213074	1280.450928	393.481476	-232.724579	1092.222534	640.132874	181.617371	1079.220581	453.131226	18.541006	1003.002930	-537.346802	71.731674	904.007813	-553.225220	-77.382393
399.120087	-52.554188	907.498108	501.698975	79.379372	898.726990	413.585236	-124.825752	513.890137	528.498596	30.484041	502.625763	485.057892	-189.617279	91.521446	561.886353	-57.979519	88.867226	402.194153	-99.141502	1459.159302	537.504883	159.582504	1436.832275	414.703369	65.130051	1399.348633	424.008087	64.316254	1697.022339	373.319855	-370.964386	1314.400391	777.771118	293.798004	1280.607544	393.087585	-233.061935	1092.045654	639.684204	181.322418	1079.319092	452.754517	18.227968	1002.968994	-535.451355	71.897415	903.487122	-551.324097	-77.090866
398.798737	-52.787971	907.409607	501.324554	79.089043	898.742676	413.986969	-125.056870	513.811096	528.328979	30.299057	502.647186	485.274261	-189.651917	91.386009	561.872192	-57.981163	88.902702	401.869385	-99.788773	1459.103638	537.071106	159.059998	1436.905762	414.338287	64.535301	1399.359619	423.699951	63.416832	1697.031982	373.345154	-371.532837	1314.101685	777.308777	293.434296	1280.778564	392.556641	-233.398270	1091.827148	639.232056	180.946045	1079.433960	452.340637	17.941488	1002.935303	-532.854736	72.577751	903.366394	-549.202271	-77.196411
398.417572	-53.112259	907.310181	500.996338	78.821365	898.737610	414.387695	-125.363052	513.766296	528.149963	30.093903	502.684784	485.394989	-189.518112	91.214455	561.853149	-58.019695	88.904495	401.590576	-100.371964	1459.058105	536.626587	158.494766	1436.986694	413.948792	63.917843	1399.375732	423.273804	62.565678	1697.118652	372.780457	-372.033173	1313.833862	776.855591	293.120392	1280.926147	392.163910	-233.740067	1091.711792	638.793701	180.636795	1079.587524	451.922516	17.620621	1002.885681	-530.569519	72.420990	902.731750	-547.051392	-77.053391
398.096375	-53.522377	907.271057	500.722260	78.445038	898.774353	414.820923	-125.620544	513.742493	527.962952	29.844521	502.706024	485.555511	-189.654343	91.048248	561.825928	-58.036892	88.908043	401.291351	-101.031670	1459.002075	536.174072	157.922256	1437.082153	413.573517	63.309124	1399.382324	422.965332	61.679371	1697.135132	372.510712	-372.569519	1313.532349	776.337158	292.778656	1281.072632	391.716187	-234.042206	1091.557373	638.360046	180.388046	1079.678589	451.516022	17.252651	1002.885620	-527.488770	72.812462	902.706787	-544.475952	-76.439392
397.766663	-53.889446	907.212097	500.393372	78.086037	898.789063	415.074921	-126.308556	513.694641	527.776855	29.623196	502.757416	485.745026	-189.761978	90.974380	561.779541	-58.082478	88.892303	400.943939	-101.685387	1458.948608	535.718567	157.326370	1437.166748	413.233612	62.711445	1399.384644	422.565979	60.769653	1697.163696	372.247742	-373.108734	1313.265991	775.817871	292.473877	1281.198242	391.242096	-234.349335	1091.381104	637.802429	180.061096	1079.719849	451.086243	16.911852	1002.864502	-523.750793	73.356201	902.875305	-541.622070	-75.599274
397.429138	-54.155357	907.101868	500.042358	77.796936	898.794678	415.219452	-126.764290	513.603821	527.533020	29.414000	502.826355	486.196381	-189.635330	91.100433	561.681580	-58.091869	88.886505	400.634094	-102.315208	1458.894653	535.308228	156.736496	1437.228394	412.838623	62.078899	1399.422607	422.136932	59.880775	1697.220215	372.001495	-373.633911	1312.991821	775.242310	292.153320	1281.321777	390.763947	-234.660950	1091.199463	637.308655	179.764389	1079.774292	450.639771	16.627310	1002.814575	-520.638855	74.105682	902.296204	-539.142212	-75.273758
396.985260	-54.451309	906.991455	499.652802	77.518326	898.800354	415.386841	-127.109535	513.495422	527.315613	29.218273	502.894348	486.326965	-189.655121	90.961082	561.677124	-58.097748	88.855797	400.314087	-102.983009	1458.821167	534.858337	156.127884	1437.309814	412.468903	61.417793	1399.430664	421.779358	58.915787	1697.238037	372.073364	-374.179657	1312.716431	774.652344	291.809082	1281.396606	390.310974	-234.978561	1091.041748	636.819458	179.506302	1079.849976	450.169556	16.292540	1002.765442	-517.861206	74.335732	901.817566	-536.687256	-74.891548
396.631805	-54.880096	906.971924	499.388611	77.128777	898.850281	415.588867	-127.480240	513.426697	527.158508	29.018555	502.928833	486.435120	-189.748749	90.801308	561.699219	-58.102909	88.866936	399.957825	-103.671051	1458.767334	534.450867	155.472641	1437.380981	412.079773	60.810410	1399.458008	421.361694	57.965485	1697.286621	371.541473	-374.715393	1312.409180	774.096985	291.499969	1281.480347	389.838013	-235.289047	1090.897705	636.268555	179.223770	1079.878296	449.736572	15.924834	1002.780884	-514.845093	74.628120	901.639221	-533.947266	-74.352257
396.251801	-55.204395	906.878052	499.039490	76.802254	898.886047	415.679993	-127.753021	513.287842	526.943115	28.794365	502.973694	486.142548	-189.867172	90.299141	561.634338	-58.134331	88.872879	399.642975	-104.309013	1458.687744	533.911682	154.931030	1437.473999	411.685669	60.128281	1399.482666	420.938721	57.003586	1697.345947	371.315033	-375.297485	1312.045410	773.458496	291.252960	1281.553955	389.363220	-235.571793	1090.722412	635.679016	178.946304	1079.943604	449.282745	15.570728	1002.754700	-511.637726	75.077324	901.161560	-531.247375	-73.937096
395.819946	-55.464233	906.752563	498.616180	76.463364	898.882690	415.829529	-127.871651	513.172974	526.681580	28.629761	503.031067	486.106415	-189.873398	90.163246	561.582031	-58.175350	88.904854	399.285339	-105.016235	1458.655396	533.636292	154.210876	1437.548218	411.334930	59.525097	1399.518555	420.458435	56.008224	1697.412109	371.134644	-375.883575	1311.735840	772.862549	291.040649	1281.595825	388.902802	-235.870728	1090.548950	635.090393	178.672211	1079.999146	448.801941	15.223306	1002.693481	-508.898285	75.691246	900.442566	-528.757874	-73.700104
395.383179	-55.760345	906.705750	498.250122	76.160065	898.927124	416.014252	-128.197739	513.132813	526.448547	28.407822	503.035797	486.147491	-189.937027	90.034187	561.443237	-58.181953	88.879730	398.893311	-105.677597	1458.614014	533.207092	153.560196	1437.614136	410.951355	58.865459	1399.560913	420.050140	55.015640	1697.488281	370.926422	-376.405731	1311.425659	772.264038	290.751373	1281.672729	388.333527	-236.181458	1090.353760	634.559631	178.424652	1080.070801	448.323364	14.914217	1002.693909	-505.509155	76.271400	899.732788	-526.012756	-73.248604
394.961487	-56.050694	906.673645	497.894348	75.848228	899.009521	416.126251	-128.675186	513.062317	526.219360	28.157631	503.052795	486.175018	-190.010696	89.910172	561.403625	-58.228260	88.856537	398.577515	-106.363007	1458.561401	532.699585	152.961639	1437.709106	410.572784	58.231705	1399.606689	419.576965	53.981407	1697.530151	370.679047	-376.959259	1311.098267	771.639160	290.472076	1281.718628	387.814545	-236.488098	1090.137329	633.878418	178.109848	1080.071899	447.852844	14.590375	1002.721313	-501.425110	76.875877	899.088623	-522.966675	-72.659164
394.572083	-56.333122	906.572754	497.581299	75.485550	899.065063	416.227661	-129.173950	512.975159	526.066589	27.993738	503.087616	486.287842	-190.156845	89.784073	561.365662	-58.233105	88.869522	398.216431	-107.038177	1458.473389	532.317383	152.317368	1437.799805	410.230652	57.576862	1399.623413	419.112549	52.945423	1697.568481	370.439636	-377.499817	1310.742310	771.032837	290.174927	1281.760864	387.378967	-236.737518	1089.906982	633.258728	177.817856	1080.049194	447.384857	14.242717	1002.701355	-498.281433	77.498787	898.193787	-520.144653	-72.403847
394.186157	-56.646961	906.505554	497.268097	75.159927	899.152161	416.407715	-129.561600	512.908264	525.881104	27.767288	503.108948	486.347687	-190.193710	89.588074	561.359863	-58.284256	88.843620	397.873627	-107.788124	1458.435303	531.889282	151.615173	1437.874512	409.850281	56.908424	1399.663818	418.672974	51.911026	1697.620605	370.245972	-378.054108	1310.331299	770.420105	289.841888	1281.783813	386.688995	-237.084106	1089.643555	632.683533	177.557739	1080.111328	446.907928	13.905557	1002.713745	-495.284363	78.243050	897.167969	-517.512695	-72.059479
393.721191	-56.984371	906.448730	496.883301	74.783112	899.248535	416.531036	-129.965149	512.805542	525.663757	27.535414	503.156769	486.418762	-190.154129	89.416794	561.348145	-58.306110	88.858414	397.598633	-108.481964	1458.344482	531.691345	150.895645	1437.982178	409.523956	56.242973	1399.716553	418.188263	50.792381	1697.663574	370.020294	-378.625793	1309.951904	769.842529	289.535797	1281.806274	386.112000	-237.382721	1089.384277	632.056641	177.242004	1080.167847	446.387909	13.507594	1002.736511	-491.046417	80.387100	897.206482	-514.353149	-70.183868
393.257233	-57.225014	906.334778	496.495422	74.487457	899.299316	416.644012	-130.463028	512.769531	525.372253	27.259422	503.220886	486.475098	-190.250183	89.241768	561.255676	-58.327278	88.842079	397.291870	-109.202019	1458.281738	531.150085	150.273697	1438.118164	409.195282	55.598236	1399.748535	417.770020	49.731960	1697.706665	370.071930	-379.168213	1309.578369	769.251587	289.245331	1281.891357	385.506012	-237.688873	1089.139648	631.522949	176.916519	1080.231934	445.914734	13.153060	1002.709351	-487.296600	81.142006	896.437927	-511.387695	-69.271896
392.812286	-57.476051	906.289185	496.136963	74.194130	899.416992	416.820129	-130.965942	512.704529	525.114807	26.980015	503.283142	486.526703	-190.370407	89.116013	561.191223	-58.373615	88.856674	396.972961	-109.921768	1458.209351	530.937561	149.544800	1438.205811	408.799530	54.869534	1399.800659	417.272705	48.593689	1697.776611	369.472015	-379.717621	1309.231567	768.638611	288.923065	1281.938843	384.992401	-237.967972	1088.923340	630.929688	176.574890	1080.221436	445.432159	12.821456	1002.748901	-483.490662	81.585335	895.734253	-508.662842	-66.532913
392.387878	-57.828068	906.273560	495.824432	73.782806	899.532471	417.011169	-131.423538	512.688293	524.878662	26.739183	503.335663	486.554779	-190.439163	88.982323	561.161377	-58.372055	88.839127	396.670990	-110.624809	1458.135010	530.531982	148.833069	1438.319824	408.493134	54.234959	1399.833008	416.884674	47.553093	1697.790771	369.191101	-380.255524	1308.856323	768.078064	288.511810	1281.961548	384.234222	-238.260422	1088.672607	630.301453	176.236328	1080.236084	444.933533	12.443768	1002.799805	-479.815338	82.418961	894.792725	-505.840363	-66.981087
391.817932	-58.104176	906.175110	495.306152	73.446320	899.543701	417.146088	-131.876587	512.689575	524.521057	26.527128	503.383209	486.592621	-190.525909	88.821205	561.087402	-58.410038	88.861847	396.398407	-111.356178	1458.047485	530.012268	148.204147	1438.382202	408.174988	53.548603	1399.864380	416.456909	46.449234	1697.848877	368.892670	-380.799438	1308.466553	767.502197	288.100525	1282.028564	383.711731	-238.533295	1088.485840	629.747192	175.898865	1080.260742	444.363312	12.076612	1002.759094	-475.840607	82.995842	893.976807	-502.163544	-66.909554
391.361176	-58.407360	906.109009	494.970764	73.141823	899.596191	417.324371	-132.324265	512.655640	524.286194	26.337254	503.398132	486.646118	-190.548141	88.676376	561.053467	-58.436340	88.847702	396.092804	-112.111786	1457.952515	529.642151	147.512848	1438.418701	407.813660	52.854984	1399.870972	416.015869	45.340057	1697.875244	368.565247	-381.394775	1308.035522	766.930176	287.734802	1282.066162	382.963531	-238.917175	1088.213623	629.200073	175.547668	1080.300903	443.893982	11.739840	1002.754333	-472.087036	83.891563	893.118591	-498.861786	-66.027290
390.913788	-58.742287	906.100037	494.597534	72.783768	899.676208	417.514557	-132.814117	512.583496	524.045471	26.136726	503.428101	486.675537	-190.548538	88.516945	561.060486	-58.467232	88.863190	395.843262	-112.859100	1457.866333	529.256165	146.818130	1438.445435	407.468109	52.160599	1399.856323	415.531738	44.208183	1697.907837	368.229706	-381.985413	1307.683105	766.420898	287.363770	1282.096436	382.464508	-239.213989	1087.964722	628.605530	175.202835	1080.324585	443.392365	11.398124	1002.790222	-468.265472	84.802956	892.463684	-495.306488	-65.106590
390.353119	-59.045551	906.019104	494.066132	72.393547	899.683960	417.667938	-133.270477	512.545715	523.742920	25.878727	503.446136	486.745880	-190.615799	88.389763	561.059631	-58.491993	88.854218	395.568176	-113.580811	1457.732056	528.887756	146.129440	1438.496094	407.089600	51.440102	1399.862549	415.160522	43.104053	1697.943481	368.153870	-382.593964	1307.283203	765.906067	286.926361	1282.130737	381.814545	-239.547379	1087.650269	628.079651	174.832718	1080.335693	442.792114	11.029541	1002.754944	-464.559937	85.856911	891.941101	-491.558289	-64.048637
389.827606	-59.359760	905.899353	493.597046	72.052795	899.671936	417.804596	-133.732910	512.525391	523.378296	25.661600	503.491760	487.088165	-190.259903	88.365280	561.022217	-58.533314	88.891251	395.266388	-114.369339	1457.613770	528.482849	145.472961	1438.539307	406.758850	50.699650	1399.861206	414.692200	41.978771	1697.983887	367.485413	-383.199219	1306.872559	765.420044	286.433990	1282.172485	381.196289	-239.929062	1087.425903	627.563354	174.489853	1080.395386	442.265228	10.644330	1002.691711	-460.795074	87.224854	891.711426	-487.688049	-63.368931
389.400269	-59.761986	905.889343	493.261963	71.691727	899.777222	417.942078	-134.189880	512.501526	523.075195	25.402559	503.532654	487.146179	-190.248764	88.224319	560.967041	-58.579742	88.895538	394.987305	-115.158005	1457.487427	528.069336	144.807724	1438.565674	406.464417	50.043976	1399.838135	414.262207	40.852600	1698.023804	367.124451	-383.807953	1306.444946	764.947205	285.952637	1282.187622	380.589203	-240.310699	1087.187988	626.944336	174.059357	1080.393066	441.770660	10.262902	1002.739929	-457.040833	88.944092	891.577698	-483.698090	-61.721748
388.835419	-60.071728	905.840393	492.748718	71.422340	899.835266	418.118561	-134.526184	512.470337	522.673767	25.160572	503.589630	487.132172	-190.251190	88.002220	560.881653	-58.595200	88.931046	394.729828	-115.903694	1457.369385	527.642395	144.185150	1438.621460	406.120605	49.302624	1399.852295	413.862091	39.739918	1698.042114	367.019501	-384.433014	1306.086792	764.469299	285.437683	1282.232544	379.972015	-240.705002	1086.941040	626.372559	173.639267	1080.445313	441.196106	9.918709	1002.746948	-453.379211	90.955910	891.584717	-479.603119	-59.638172
388.247009	-60.333782	905.732056	492.165680	71.114677	899.832153	418.263031	-134.580170	512.387390	522.245178	24.947763	503.687378	487.152954	-190.143127	87.832314	560.842163	-58.619003	88.954231	394.442230	-116.666771	1457.250977	527.259583	143.507431	1438.655640	405.786530	48.597198	1399.860229	413.450958	38.615242	1698.073975	366.630371	-385.036041	1305.701904	764.010010	284.900330	1282.265503	379.400177	-241.111343	1086.704834	625.870544	173.207016	1080.552979	440.618103	9.549372	1002.694763	-449.632019	92.418671	891.325867	-475.403717	-57.390984
387.744568	-60.665825	905.706604	491.716522	70.761208	899.886292	418.880981	-135.436066	512.691040	521.876953	24.718719	503.763794	487.338318	-190.429916	87.686470	560.792358	-58.665215	88.977051	394.211090	-117.455330	1457.123657	526.869812	142.817612	1438.697388	405.465393	47.868301	1399.890625	413.080475	37.513412	1698.089966	365.850983	-385.669800	1305.332153	763.564514	284.301147	1282.310547	378.830414	-241.518692	1086.484863	625.306885	172.738098	1080.569458	440.109802	9.172398	1002.710632	-445.793488	94.613960	891.495667	-470.826996	-55.674042
387.229156	-61.108406	905.691650	491.268768	70.321404	899.963135	419.013794	-135.852722	512.633545	521.230408	24.481468	503.798279	487.401886	-190.491135	87.508453	560.643250	-58.680344	88.972099	393.943024	-118.225052	1456.958862	526.483398	142.130325	1438.749634	405.107727	47.102226	1399.887573	412.687439	36.418934	1698.101563	365.444611	-386.302032	1304.952759	763.143738	283.731018	1282.355225	378.242950	-241.972382	1086.222900	624.771545	172.302628	1080.593018	439.547333	8.725183	1002.742065	-441.840729	96.973289	891.946106	-466.079132	-53.546638
386.681061	-61.413319	905.568237	490.745117	70.044815	899.981567	419.075256	-136.255814	512.577759	520.958618	24.217340	503.810638	487.410309	-190.519882	87.293846	560.706970	-58.690407	88.983391	393.595032	-119.043404	1456.814209	526.111572	141.408752	1438.777466	404.801483	46.387081	1399.858032	412.311920	35.341961	1698.095459	365.066589	-386.951752	1304.576782	762.687805	283.078308	1282.394165	377.652008	-242.424805	1085.979980	624.296265	171.831848	1080.638672	438.991791	8.341442	1002.693481	-437.876190	99.042244	892.337585	-461.444672	-51.529808
386.254730	-61.691139	905.492126	490.327148	69.845825	900.024841	419.117889	-136.644302	512.529480	520.608704	24.022976	503.851257	487.429474	-190.565567	87.169640	560.782288	-58.701042	89.002762	393.249237	-119.810463	1456.697388	525.748596	140.673019	1438.840820	404.460632	45.642330	1399.858643	411.957031	34.287483	1698.112061	365.012878	-387.622742	1304.253174	762.283936	282.491211	1282.425537	377.199951	-242.798859	1085.761475	623.699829	171.327682	1080.612793	438.527893	8.043084	1002.679565	-433.843964	100.866310	892.743896	-456.967926	-49.647465
385.758362	-62.015324	905.468018	489.854279	69.518730	900.104492	419.190979	-137.057571	512.501831	520.229614	23.904318	503.866974	487.446411	-190.550537	87.001381	560.937073	-58.735149	89.072044	392.903900	-120.584587	1456.658203	525.391418	139.936859	1438.907104	404.124023	44.907475	1399.871338	411.579529	33.217468	1698.141479	364.655548	-388.253021	1303.950317	761.897034	281.889709	1282.486572	376.672943	-243.253769	1085.583252	623.138367	170.860199	1080.616211	438.031616	7.647983	1002.710083	-429.735107	102.393440	893.214783	-452.659760	-47.979076
385.298584	-62.436924	905.458740	489.465149	69.111885	900.205444	419.294678	-137.499252	512.465698	519.799072	23.711412	503.923279	487.445984	-190.633881	86.883385	560.959534	-58.790623	89.132698	392.485901	-121.360840	1456.606201	525.012085	139.128403	1438.984009	403.804169	44.168392	1399.900757	411.202026	32.160305	1698.202881	363.963654	-388.887054	1303.666260	761.498779	281.189087	1282.595947	376.203369	-243.721771	1085.446655	622.688721	170.388474	1080.761963	437.523071	7.216084	1002.756714	-425.617004	104.034569	893.936035	-448.564331	-46.281845
384.763367	-62.753971	905.340332	488.948151	68.751572	900.194763	419.331879	-137.845383	512.430847	519.263855	23.536680	503.974060	487.476990	-190.738480	86.793282	560.888184	-58.847290	89.198257	392.099701	-122.122078	1456.521606	524.657532	138.344299	1439.051392	403.466949	43.406731	1399.937744	410.845886	31.110081	1698.253174	363.867950	-389.532745	1303.371094	761.142273	280.507660	1282.726440	375.700012	-244.137604	1085.267212	622.258423	169.900223	1080.930420	437.017975	6.780322	1002.695862	-421.500671	106.012344	894.957581	-444.644531	-44.597420
384.254517	-63.083347	905.303345	488.515930	68.490173	900.286987	419.338745	-138.146576	512.379700	518.830200	23.340540	504.005402	487.531281	-190.878601	86.700523	560.823669	-58.875038	89.217606	391.674042	-122.862762	1456.400269	524.316589	137.543427	1439.090576	403.118866	42.640675	1399.944946	410.521027	30.064384	1698.263184	363.466522	-390.189453	1303.044067	760.784851	279.836761	1282.814209	375.230591	-244.562744	1085.083008	621.814026	169.409683	1081.007813	436.543549	6.387922	1002.727112	-417.516876	107.207848	895.670654	-441.030548	-43.417198
383.846741	-63.430641	905.232788	488.181641	68.136780	900.369263	419.317474	-138.499619	512.319214	518.564514	23.241425	504.014252	487.641296	-191.044708	86.577667	560.934143	-58.908112	89.249695	391.234283	-123.636673	1456.272339	523.952148	136.770309	1439.079224	402.753235	41.930801	1399.872559	410.165527	29.041349	1698.237427	362.754456	-390.853912	1302.765869	760.436462	279.103333	1282.848633	374.712738	-245.048309	1084.915405	621.354919	168.932602	1080.970459	436.086914	5.989537	1002.734863	-413.591766	108.242264	896.309753	-437.594818	-42.523716
383.409149	-63.731834	905.072021	487.764954	67.844589	900.362610	419.206970	-138.769470	512.228210	518.176270	23.199707	504.017883	487.654907	-191.126602	86.437065	561.009583	-58.910183	89.261230	390.810272	-124.420593	1456.113037	523.607666	135.980927	1438.992920	402.331207	41.137478	1399.766113	409.831573	28.045937	1698.174805	362.675934	-391.509979	1302.374512	760.105835	278.485504	1282.922852	374.262817	-245.518631	1084.678467	620.938904	168.499756	1080.947998	435.626282	5.602230	1002.654419	-409.838898	109.506554	896.935730	-434.394409	-41.346611
382.987396	-64.014420	904.886292	487.286957	67.559723	900.298950	419.008331	-139.059509	512.133728	517.734741	23.151775	504.045441	487.489838	-190.830887	86.240135	561.071350	-58.882057	89.273125	390.334778	-125.187889	1455.967407	523.249939	135.217667	1438.965698	401.955750	40.433319	1399.689087	409.522247	27.075066	1698.134277	361.984802	-392.173920	1302.025513	759.805969	277.718384	1282.963257	373.664154	-246.054886	1084.468384	620.501404	168.067703	1080.895142	435.182495	5.221138	1002.533142	-406.047058	110.365303	897.557129	-430.742462	-40.897137
382.531708	-64.307480	904.824585	486.916138	67.349815	900.397278	418.798798	-139.331131	512.059875	517.328186	23.028854	504.103119	487.512482	-190.955627	86.159447	561.097839	-58.889919	89.316498	389.890106	-125.966499	1455.877930	522.903748	134.425262	1439.001587	401.599518	39.654026	1399.691650	409.222565	26.095135	1698.153198	361.890594	-392.861847	1301.778320	759.536743	277.022461	1283.059814	373.323517	-246.457901	1084.342163	620.067078	167.571915	1080.853027	434.755646	4.856899	1002.555298	-402.662506	111.784271	898.093567	-428.131195	-39.538609
382.084442	-64.597351	904.829956	486.563049	67.072090	900.519409	418.610077	-139.557922	512.011963	517.041626	22.878254	504.235657	487.455170	-191.009964	86.137062	561.055481	-58.939003	89.425987	389.434326	-126.771339	1455.834351	522.549927	133.625778	1439.089233	401.213287	38.930233	1399.727539	408.936249	25.128361	1698.250610	361.446533	-393.516754	1301.508667	759.244934	276.205261	1283.301514	372.827332	-246.924301	1084.245239	619.729492	167.051300	1081.016235	434.352692	4.486440	1002.621887	-399.224121	112.688629	898.684692	-424.873779	-38.555248
381.604645	-64.974228	904.881653	486.155640	66.669975	900.684875	418.429108	-139.794571	511.935089	516.707703	22.591188	504.401337	487.391327	-191.128281	86.129211	561.024292	-59.033691	89.532463	388.939392	-127.516006	1455.793091	522.173523	132.807922	1439.208008	400.826904	38.175541	1399.790161	408.643372	24.143423	1698.393066	360.693634	-394.134155	1301.274658	758.937317	275.385651	1283.537964	372.385925	-247.396515	1084.119385	619.445923	166.477356	1081.261475	433.924133	3.999328	1002.733582	-395.974487	113.730133	899.174316	-421.824982	-37.410183
381.293243	-65.356598	904.891113	485.846619	66.216568	900.804871	418.316376	-140.108383	511.891388	516.490906	22.381659	504.510406	487.370605	-191.216553	86.069893	560.980469	-59.108658	89.592491	388.456421	-128.275253	1455.733154	521.795349	132.007523	1439.300903	400.427094	37.422424	1399.833984	408.334351	23.202139	1698.463501	360.243378	-394.777588	1300.992676	758.653442	274.574097	1283.746094	371.888458	-247.830597	1083.960327	619.136108	165.907516	1081.396729	433.538239	3.559329	1002.799011	-393.024200	114.955238	899.594299	-418.978882	-36.242336
380.903015	-65.624512	904.808960	485.529846	65.981445	900.851013	418.163300	-140.491653	511.846344	516.279602	22.192232	504.572784	487.352478	-191.352585	86.033829	560.964783	-59.138168	89.592155	387.975342	-129.033356	1455.624390	521.459106	131.265640	1439.324829	400.064362	36.734436	1399.790161	408.030792	22.299364	1698.477905	359.786713	-395.392303	1300.614136	758.393127	273.789764	1283.874512	371.352722	-248.267441	1083.775146	618.786743	165.342606	1081.415527	433.168854	3.222342	1002.783630	-390.193573	116.258133	899.867859	-416.117950	-35.063595
380.474487	-65.832603	904.595398	485.195129	65.763260	900.793213	417.983704	-140.783691	511.765198	516.057129	22.065096	504.611053	487.364899	-191.455978	85.930084	560.973877	-59.142757	89.573723	387.536316	-129.766998	1455.480347	521.090637	130.532486	1439.319458	399.702362	36.004887	1399.686279	407.745361	21.426136	1698.404175	359.299805	-396.001923	1300.235718	758.127441	273.049835	1283.935547	370.971069	-248.742996	1083.483154	618.402588	164.864548	1081.346436	432.797150	2.883364	1002.651733	-387.633911	117.818512	900.064331	-413.441589	-33.643959
380.168365	-66.168755	904.453796	484.963440	65.345566	900.772156	417.823761	-141.151581	511.705200	515.958740	21.943661	504.651306	487.369110	-191.504654	85.806664	561.021912	-59.106876	89.569237	387.067505	-130.532425	1455.271851	520.735901	129.825806	1439.297119	399.302673	35.272797	1399.607544	407.439789	20.542448	1698.322998	359.103333	-396.622070	1299.921143	757.908997	272.276520	1284.088867	370.551270	-249.179642	1083.189941	618.239685	164.313156	1081.362305	432.443909	2.483858	1002.570984	-385.140381	119.184753	900.168884	-410.821442	-32.225700
379.760864	-66.487801	904.321106	484.616089	65.033546	900.750488	417.616760	-141.436996	511.620422	515.769226	21.756762	504.745392	487.405762	-191.616409	85.708855	561.091919	-59.130024	89.600487	386.635803	-131.247513	1455.101440	520.324280	129.085831	1439.338013	398.949219	34.591648	1399.567261	407.146973	19.678347	1698.300781	358.291473	-397.192841	1299.585938	757.725647	271.523590	1284.237915	370.142883	-249.678879	1082.979736	618.012573	163.829422	1081.464844	432.103882	2.054129	1002.497070	-382.658295	120.485214	900.398987	-408.215912	-30.903250
379.409363	-66.858269	904.357117	484.316162	64.563789	900.878479	417.482025	-141.740463	511.630066	515.560425	21.530682	504.912994	487.381134	-191.665817	85.631836	561.103638	-59.178223	89.674240	386.252533	-131.981964	1454.991455	520.029907	128.382019	1439.425537	398.624481	33.877529	1399.604126	406.837006	18.812782	1698.350586	358.044281	-397.852600	1299.308228	757.542603	270.683350	1284.506470	369.713348	-250.139832	1082.770752	617.847839	163.202560	1081.667114	431.742554	1.594659	1002.580139	-380.306671	121.691010	900.748230	-405.735229	-29.718527
378.996216	-67.148064	904.416260	484.010284	64.211243	901.041382	417.309723	-141.952393	511.622192	515.406189	21.274946	505.036713	487.362762	-191.686111	85.684845	561.098206	-59.270950	89.732574	385.792358	-132.663849	1454.937378	519.674011	127.646004	1439.596680	398.311707	33.177811	1399.714722	406.525696	17.961029	1698.456543	357.224792	-398.425903	1299.040161	757.337524	269.868500	1284.833984	369.268982	-250.529953	1082.685303	617.696655	162.591431	1081.916748	431.396454	1.185229	1002.693542	-377.920807	122.662949	901.080566	-403.262604	-28.505054
378.613617	-67.450760	904.467224	483.702148	63.706627	901.162842	417.225098	-142.286499	511.688751	515.199158	21.021170	505.154846	487.342163	-191.800629	85.730255	561.013062	-59.321888	89.783531	385.378174	-133.375763	1454.908081	519.397400	126.903854	1439.784180	398.001495	32.520000	1399.790405	406.236572	17.152914	1698.539307	356.734406	-399.000214	1298.817383	757.155640	269.044037	1285.135376	368.600586	-250.976166	1082.581909	617.535889	161.967941	1082.180176	431.044098	0.737635	1002.780884	-375.685333	123.979126	901.401611	-401.420135	-26.471706
378.148376	-67.777802	904.448364	483.391663	63.265469	901.172913	417.053650	-142.442291	511.697754	515.057861	20.848244	505.161285	487.257385	-191.787048	85.767723	560.932556	-59.355194	89.771164	384.963440	-134.080246	1454.849976	519.004333	126.224373	1439.857788	397.673431	31.840719	1399.813843	405.905426	16.366423	1698.550537	356.232452	-399.543732	1298.534180	756.965210	268.349396	1285.351318	368.011658	-251.397842	1082.431152	617.281616	161.389038	1082.284912	430.687592	0.308718	1002.777710	-373.365540	125.006531	901.657227	-399.215271	-24.837280
377.852234	-68.084160	904.345093	483.205170	62.924805	901.115784	416.944000	-142.798355	511.706818	514.991394	20.772749	505.097137	487.274780	-191.874390	85.769371	560.901001	-59.309551	89.703033	384.573608	-134.795883	1454.777466	518.709045	125.541466	1439.888184	397.409882	31.244307	1399.760498	405.579529	15.646099	1698.490845	355.736084	-400.090027	1298.234985	756.763550	267.667206	1285.568359	367.708008	-251.692245	1082.287231	617.079712	160.780014	1082.276978	430.412384	-0.021973	1002.697632	-371.077271	125.602051	901.919312	-396.580475	-25.452398
377.594421	-68.429535	904.247375	483.013367	62.484089	901.059143	416.781097	-143.153870	511.617859	514.944092	20.663992	505.031921	487.234406	-191.997910	85.688789	560.962524	-59.313438	89.683876	384.136475	-135.447815	1454.618042	518.363586	124.888779	1439.942993	397.119751	30.581934	1399.669067	405.263672	14.931868	1698.399414	355.174011	-400.600281	1297.918335	756.539795	266.958801	1285.679688	367.197388	-252.005447	1082.139648	616.873474	160.272659	1082.296753	430.126373	-0.395220	1002.619873	-369.170319	128.084625	902.287170	-395.233002	-22.837749
377.224091	-68.816643	904.152771	482.647522	61.834019	900.932251	416.656860	-143.542603	511.588562	514.790955	20.478680	505.062500	487.262421	-192.037506	85.610069	560.985229	-59.342373	89.675255	383.739105	-136.075958	1454.466309	518.087585	124.211617	1440.036743	396.826508	29.876650	1399.646240	404.912201	14.193235	1698.330322	354.661743	-401.134094	1297.570190	756.354431	266.297180	1285.874023	366.440460	-252.431274	1081.926147	616.712524	159.802170	1082.444580	429.778442	-0.900205	1002.508789	-366.937531	128.262177	902.459167	-393.096283	-23.557669
376.745056	-69.173271	904.113892	482.282715	61.312263	900.941406	416.500854	-143.792618	511.598999	514.565979	20.204212	505.181183	487.239502	-192.057892	85.511292	560.693542	-59.391426	89.663231	383.387482	-136.734985	1454.342407	517.942322	123.461800	1440.189209	396.585754	29.250267	1399.625854	404.590240	13.456031	1698.340820	354.069611	-401.723663	1297.376465	756.175659	265.532135	1286.161743	366.195770	-252.791580	1081.867798	616.704102	159.102127	1082.653076	429.432281	-1.433985	1002.496460	-364.989594	128.607224	902.683167	-391.443115	-22.070959
376.277740	-69.558891	904.212158	481.968384	60.866589	901.056152	416.450806	-144.068741	511.657990	514.336365	19.905773	505.356323	487.233215	-192.045319	85.510612	560.729614	-59.453896	89.755753	383.029907	-137.381836	1454.260742	517.749695	122.749969	1440.389893	396.328735	28.576117	1399.733398	404.280701	12.722552	1698.399780	353.489655	-402.273987	1297.225586	756.004028	264.789215	1286.432617	365.683533	-253.182281	1081.778687	616.648193	158.508255	1082.847900	429.108429	-1.915234	1002.604614	-362.912201	129.056396	902.952698	-389.554932	-21.097973
375.958374	-69.852463	904.305420	481.699738	60.420998	901.186462	416.301758	-144.218307	511.693024	514.124207	19.688778	505.434570	487.212921	-192.009460	85.543076	560.751587	-59.524414	89.808327	382.683533	-137.977448	1454.262695	517.495117	122.069344	1440.547241	396.089661	27.966358	1399.840942	403.952637	12.015292	1698.461182	353.296631	-402.781921	1297.015869	755.821228	264.081940	1286.688721	364.863403	-253.612457	1081.689575	616.491333	157.964432	1083.040039	428.837219	-2.328910	1002.717468	-360.986084	129.280518	903.221008	-387.555756	-20.959370
375.707153	-70.235069	904.372131	481.544891	59.544514	901.252563	416.263947	-144.481354	511.773621	513.952393	19.494886	505.362671	487.214630	-192.036530	85.645157	560.714600	-59.510567	89.779289	382.328674	-138.597717	1454.246582	517.343628	121.393822	1440.650879	395.879883	27.425516	1399.907104	403.638977	11.379478	1698.477539	352.463531	-403.266266	1296.877808	755.678589	263.484009	1286.877197	364.372284	-253.933990	1081.636963	616.388672	157.301163	1083.094727	428.638123	-2.952089	1002.783752	-359.391205	130.301056	903.425720	-386.163208	-18.722250
375.480194	-70.304146	904.363403	481.605194	59.769596	901.457336	416.154510	-144.607574	511.781555	513.893311	19.343906	505.416199	487.171936	-191.990768	85.676338	560.728149	-59.497089	89.751953	381.972260	-139.168457	1454.206421	517.110229	120.754486	1440.713135	395.685730	26.923826	1399.905640	403.299011	10.761245	1698.445923	351.885834	-403.737823	1296.636841	755.518860	262.873932	1287.001343	363.930695	-254.294891	1081.549561	616.151001	156.774384	1083.064209	428.509277	-3.006396	1002.884766	-357.518829	130.658279	903.504761	-384.289551	-18.561346
375.146271	-70.828003	904.325806	481.223450	58.886150	901.253662	416.085541	-144.891998	511.811127	513.662720	19.177568	505.316193	487.131531	-192.043060	85.672218	560.646179	-59.476444	89.730499	381.577576	-139.796097	1454.176636	516.819641	120.151527	1440.723267	395.460999	26.379370	1399.886597	402.964020	10.142572	1698.387207	351.327240	-404.180634	1296.431396	755.361633	262.204681	1287.075195	363.512482	-254.633347	1081.427368	615.915344	156.360703	1083.108032	428.157349	-3.580740	1002.761169	-355.496735	131.575302	903.942627	-382.225403	-18.181404
374.797943	-71.153755	904.241455	480.984009	58.468067	901.265442	415.921661	-145.109970	511.768738	513.512634	18.930449	505.372559	487.079407	-192.124542	85.630173	560.687622	-59.564224	89.701180	381.212891	-140.334457	1454.060059	516.638855	119.503433	1440.783813	395.232239	25.749603	1399.844971	402.643463	9.504183	1698.344727	350.794678	-404.702454	1296.240234	755.248840	261.597443	1287.236328	363.117920	-255.023026	1081.273315	615.816162	155.722794	1083.158325	427.866821	-4.027783	1002.726624	-354.017395	132.643387	904.072266	-380.873322	-16.497799
374.412628	-71.530579	904.192688	480.759369	58.117352	901.336731	415.736511	-145.399490	511.736053	513.375183	18.655380	505.456909	487.058411	-192.099548	85.507629	560.703430	-59.627083	89.740723	380.874542	-140.884964	1453.915161	516.497009	118.873871	1440.845703	395.054291	25.164484	1399.822144	402.313904	8.843315	1698.309937	350.428192	-405.231720	1296.077881	755.133301	260.846649	1287.361572	362.689453	-255.420837	1081.148193	615.690857	155.260284	1083.381958	427.585785	-4.504138	1002.740417	-352.261719	133.107147	904.215759	-378.929626	-16.847469
374.006653	-72.001083	904.212097	480.421478	57.607426	901.373230	415.598816	-145.672791	511.742493	513.250061	18.331419	505.587708	487.038177	-192.089020	85.406082	560.693420	-59.730762	89.771324	380.534241	-141.466446	1453.831177	516.324890	118.190369	1440.923340	394.841125	24.535673	1399.827026	402.018921	8.168233	1698.306519	349.825378	-405.720215	1295.988892	755.045227	260.101837	1287.524780	362.585327	-255.817764	1081.150513	615.684692	154.619843	1083.533569	427.277191	-5.058850	1002.769775	-350.765686	133.762497	904.367615	-377.428375	-16.306288
373.745300	-72.336708	904.221375	480.214355	57.231453	901.432190	415.454834	-145.788086	511.712708	513.121216	18.005518	505.624420	487.039307	-192.021591	85.361153	560.667725	-59.776646	89.732773	380.190308	-141.982895	1453.759277	516.198608	117.562309	1440.989502	394.620178	23.991995	1399.826050	401.757080	7.574772	1698.311523	348.925140	-406.255310	1295.858887	754.965027	259.436615	1287.637695	362.225098	-256.277069	1081.057739	615.561035	154.076874	1083.603149	427.059296	-5.465740	1002.804932	-349.318909	134.411987	904.506470	-375.864075	-15.604913
373.502594	-72.660316	904.228577	480.027740	56.867493	901.431946	415.339905	-145.888138	511.717163	513.033447	17.821981	505.561005	487.041046	-191.902985	85.394356	560.669861	-59.753044	89.704269	379.877686	-142.510590	1453.755249	516.034241	117.004791	1440.992432	394.424805	23.517052	1399.826172	401.491241	7.003124	1698.276611	348.666779	-406.728760	1295.728760	754.847412	258.784241	1287.660522	361.822174	-256.677673	1080.966675	615.369507	153.643387	1083.621948	426.837769	-5.797487	1002.808228	-347.997467	135.178375	904.585205	-374.681763	-14.273305
373.313507	-73.035385	904.215454	479.813263	56.410461	901.417542	415.240906	-146.032227	511.711212	513.015808	17.639805	505.525757	487.025208	-191.933395	85.468193	560.665588	-59.702362	89.662064	379.462372	-143.018768	1453.780396	515.848877	116.404922	1440.960327	394.267090	23.062258	1399.824951	401.226379	6.460769	1698.239746	348.089569	-407.170227	1295.596436	754.745483	258.139709	1287.671997	361.196136	-257.110901	1080.794922	615.195557	153.045288	1083.545410	426.587769	-6.171596	1002.793579	-346.580872	135.593369	904.717102	-373.063568	-14.222698
373.090424	-73.423462	904.219055	479.604095	55.982121	901.428223	415.099060	-146.178040	511.685211	512.982300	17.443562	505.491821	487.015381	-192.006302	85.494766	560.627441	-59.701591	89.627892	379.055328	-143.580719	1453.794189	515.609314	115.805359	1440.961060	394.085419	22.615816	1399.851685	400.979797	5.902078	1698.231934	347.223267	-407.563293	1295.430664	754.670471	257.443268	1287.690430	360.707703	-257.552734	1080.702148	614.893311	152.405304	1083.423584	426.333008	-6.552768	1002.800110	-345.384369	136.508591	904.848633	-371.944336	-12.657351
372.841705	-73.850929	904.185303	479.381989	55.511555	901.449341	414.913422	-146.376541	511.640869	512.837280	17.285721	505.512726	486.939911	-192.162201	85.474258	560.524414	-59.771156	89.647430	378.692444	-144.083954	1453.758423	515.419006	115.226128	1440.992310	393.872955	22.053160	1399.854248	400.745117	5.338080	1698.218506	346.905640	-408.044952	1295.372681	754.549744	256.716675	1287.689209	360.277191	-258.012726	1080.610596	614.635437	151.847015	1083.491333	426.062347	-7.014480	1002.794067	-344.010651	136.760452	905.013672	-370.297638	-13.155698
372.578766	-74.256310	904.121582	479.148010	55.056000	901.515686	414.656891	-146.572495	511.513031	512.757935	16.933214	505.643127	486.863464	-192.238022	85.378967	560.503906	-59.857594	89.678993	378.324585	-144.555206	1453.690674	515.218933	114.646721	1441.049683	393.628143	21.449890	1399.839600	400.492188	4.727834	1698.228882	346.302704	-408.520355	1295.291748	754.440979	255.927368	1287.785278	359.912018	-258.474487	1080.559937	614.534546	151.129761	1083.610229	425.792572	-7.526997	1002.797119	-342.793945	137.476028	905.208984	-369.095001	-12.026483
372.264587	-74.756996	904.064209	478.946350	54.648209	901.587463	414.383881	-146.845078	511.430267	512.684021	16.610661	505.760071	486.852509	-192.283920	85.245293	560.550842	-59.947147	89.730209	377.932312	-145.112274	1453.650635	515.039978	114.010139	1441.062744	393.376740	20.879097	1399.822144	400.278229	4.114545	1698.219116	345.376709	-408.984650	1295.177734	754.338745	255.133789	1287.811401	359.498901	-258.975037	1080.474121	614.419250	150.490753	1083.725586	425.536285	-8.083789	1002.806396	-341.569550	137.887802	905.348267	-367.676361	-12.152034
372.050232	-75.178146	904.018921	478.756470	54.201008	901.603027	414.150299	-147.011688	511.354187	512.558044	16.242184	505.823578	486.899902	-192.304810	85.189133	560.530212	-59.968376	89.685722	377.573212	-145.590958	1453.571167	514.870178	113.447876	1441.034912	393.096954	20.328119	1399.761353	400.082550	3.549218	1698.185303	344.804688	-409.421967	1295.124268	754.258484	254.399033	1287.803833	359.128265	-259.473846	1080.368896	614.223572	149.945450	1083.743164	425.331360	-8.562221	1002.792419	-340.289063	138.439133	905.452209	-366.357330	-11.682117
371.867889	-75.496956	903.926941	478.580566	53.859131	901.561707	413.940002	-147.129807	511.297119	512.496521	15.993005	505.792389	486.896271	-192.280106	85.120323	560.554199	-59.969379	89.622704	377.241150	-146.069565	1453.540405	514.664978	112.896133	1440.925415	392.837677	19.850643	1399.707764	399.903778	2.990638	1698.139038	344.232605	-409.859253	1295.021240	754.184937	253.686432	1287.732910	358.775330	-259.926056	1080.258789	614.148987	149.334473	1083.687988	425.125336	-8.909194	1002.726013	-339.188110	139.001846	905.494202	-365.209595	-11.076408
371.660278	-75.921921	903.883789	478.418579	53.428043	901.521851	413.728241	-147.141724	511.236633	512.436157	15.818892	505.740234	486.910278	-192.212616	85.151932	560.503906	-59.919628	89.562401	376.880920	-146.551254	1453.526245	514.426819	112.353722	1440.822144	392.585938	19.409288	1399.654785	399.720490	2.466211	1698.099976	343.688019	-410.297638	1294.922485	754.108032	253.024307	1287.658325	358.416321	-260.334595	1080.148315	613.953979	148.754272	1083.603027	424.891724	-9.299335	1002.683716	-338.084839	139.525589	905.514893	-364.022491	-10.569927
371.475098	-76.364372	903.870789	478.259338	52.994041	901.537842	413.515198	-147.233795	511.232208	512.372559	15.547017	505.777466	486.948212	-192.248215	85.219955	560.481567	-59.921478	89.495293	376.489288	-147.058533	1453.569214	514.157227	111.804314	1440.711426	392.321594	18.946802	1399.635864	399.546356	1.925589	1698.127686	343.169403	-410.701538	1294.895264	754.016357	252.277740	1287.547974	357.949677	-260.798279	1080.033569	613.613525	148.193008	1083.508301	424.665588	-9.715611	1002.684692	-337.074066	140.020844	905.593689	-362.965271	-10.055125
371.184174	-76.850906	903.888123	477.980194	52.420143	901.593872	413.283508	-147.372665	511.213715	512.269958	15.268413	505.834534	486.927979	-192.331329	85.313118	560.401367	-59.970428	89.523438	376.096375	-147.525085	1453.582764	513.942505	111.237328	1440.733032	392.061523	18.456861	1399.658569	399.393890	1.356799	1698.187012	342.612061	-411.179962	1294.877930	753.908020	251.584961	1287.577393	357.503021	-261.316864	1080.006348	613.439758	147.472946	1083.451050	424.359619	-10.257071	1002.721558	-336.021027	140.425369	905.687195	-361.795380	-9.794685
370.941101	-77.182457	903.842773	477.749542	52.252483	901.677246	412.969299	-147.448883	511.130066	512.197266	14.971196	506.007294	486.845093	-192.443909	85.344978	560.356262	-60.074001	89.565987	375.678192	-147.977493	1453.571533	513.697998	110.706284	1440.742798	391.740082	17.910933	1399.643188	399.222778	0.757241	1698.269653	342.032593	-411.641846	1294.845215	753.762451	250.803543	1287.650513	357.122711	-261.849548	1079.972290	613.211792	146.840637	1083.488159	424.083527	-10.576213	1002.741821	-335.080414	141.108398	905.819458	-361.056030	-8.372152
370.654572	-77.682701	903.783325	477.530823	51.743927	901.735046	412.652985	-147.663483	511.062408	512.083313	14.668418	506.064697	486.827972	-192.474457	85.325401	560.364868	-60.147137	89.627090	375.230255	-148.472290	1453.501587	513.429565	110.157379	1440.719360	391.411591	17.343588	1399.610229	399.060730	0.153861	1698.312256	341.460236	-412.085236	1294.785278	753.631653	250.016647	1287.671021	356.733643	-262.336182	1079.903809	613.018982	146.261108	1083.623291	423.815125	-11.157847	1002.742371	-334.139954	141.402374	905.897400	-360.093811	-8.098294
370.437988	-78.146851	903.709717	477.343201	51.267704	901.707031	412.402557	-147.843597	510.985352	512.002869	14.395422	506.075623	486.846252	-192.525345	85.298920	560.371216	-60.195267	89.615623	374.760895	-148.986679	1453.441772	513.127258	109.598518	1440.662231	391.103485	16.825233	1399.537598	398.905212	-0.420148	1698.312988	340.952972	-412.546600	1294.697510	753.501770	249.295074	1287.689209	356.383057	-262.836975	1079.807983	612.917236	145.607498	1083.606445	423.598846	-11.651333	1002.691956	-333.101257	141.457214	905.983093	-358.836426	-8.997195
370.195587	-78.558632	903.613281	477.172211	50.856007	901.638306	412.177063	-148.018997	510.925385	511.901428	14.172878	506.048889	486.862640	-192.500275	85.251991	560.398071	-60.162338	89.535568	374.330261	-149.486206	1453.401489	512.827271	109.087883	1440.571289	390.787933	16.338118	1399.447876	398.763153	-0.996195	1698.270142	340.735901	-413.052429	1294.587402	753.375366	248.583801	1287.624634	356.075134	-263.255829	1079.697998	612.750488	145.017746	1083.537598	423.370087	-12.066053	1002.609375	-332.249786	141.842102	906.005066	-357.946808	-8.757767
369.960083	-78.964462	903.527222	476.988708	50.352001	901.557739	411.968964	-148.183228	510.911163	511.718689	13.942437	505.984344	486.917023	-192.507431	85.280396	560.345886	-60.146568	89.468765	373.864807	-149.993927	1453.341309	512.516418	108.556526	1440.454834	390.461182	15.837494	1399.395386	398.620697	-1.522573	1698.216797	339.915344	-413.422699	1294.441650	753.229004	247.916428	1287.522583	355.695190	-263.679932	1079.586792	612.557007	144.453888	1083.431885	423.119995	-12.490160	1002.525330	-331.413300	142.107788	906.000305	-357.011353	-8.398402
369.662506	-79.396294	903.476440	476.799774	49.893173	901.565613	411.809723	-148.268829	510.889618	511.558563	13.680858	505.962860	486.920837	-192.563400	85.313049	560.297241	-60.154541	89.405861	373.405487	-150.459366	1453.301636	512.266785	107.996239	1440.379028	390.132904	15.414027	1399.367188	398.483459	-2.078763	1698.208252	339.454041	-413.862885	1294.389282	753.065186	247.253922	1287.504883	355.290558	-264.127930	1079.480347	612.351440	143.846771	1083.385132	422.827393	-12.939332	1002.503784	-330.531006	142.381561	906.028442	-356.112030	-8.130162
369.325256	-79.775696	903.511353	476.564728	49.463196	901.699219	411.652771	-148.351547	510.899658	511.366516	13.325619	506.052765	486.898376	-192.549866	85.302673	560.217346	-60.213665	89.437660	372.992249	-150.936935	1453.317871	512.027161	107.417671	1440.400146	389.803375	14.923719	1399.392090	398.323639	-2.622118	1698.236938	338.967102	-414.331055	1294.337769	752.872437	246.579422	1287.555542	354.919556	-264.596497	1079.429199	612.097778	143.270370	1083.449707	422.520813	-13.402381	1002.589050	-329.795593	142.816238	906.114807	-355.471161	-7.142684
368.983765	-80.126923	903.545166	476.356079	49.116547	901.865662	411.467834	-148.558502	510.879883	511.209320	12.919360	506.224396	486.895905	-192.623642	85.322235	560.182800	-60.324577	89.494370	372.502930	-151.411713	1453.337769	511.746552	106.851448	1440.472168	389.444855	14.386390	1399.447632	398.232910	-3.225542	1698.289185	338.792175	-414.802307	1294.307007	752.668823	245.854202	1287.735474	354.537537	-265.031464	1079.417114	611.976868	142.510788	1083.543579	422.233246	-13.843095	1002.690613	-328.921661	142.916977	906.259949	-354.372437	-7.671238
368.693054	-80.517303	903.548157	476.136475	48.657909	901.971497	411.273926	-148.834595	510.870178	511.092957	12.599209	506.305725	486.868866	-192.698120	85.346313	560.165405	-60.399448	89.560059	372.031494	-151.907776	1453.306152	511.414032	106.226707	1440.505981	389.067749	13.878592	1399.471680	397.937622	-3.779315	1698.271362	337.997528	-415.232086	1294.261353	752.483032	245.197144	1287.860229	354.108154	-265.523193	1079.383545	611.792175	141.887589	1083.608887	421.963013	-14.333593	1002.746094	-328.158691	143.159271	906.344666	-353.558380	-7.528145
368.412079	-80.848724	903.549805	475.881653	48.172768	901.971802	411.062439	-149.078217	510.797943	510.947662	12.364617	506.351044	486.845459	-192.827438	85.352196	560.137573	-60.430008	89.567421	371.527954	-152.408493	1453.264282	511.030762	105.671700	1440.466797	388.677795	13.328377	1399.438354	397.717560	-4.315700	1698.199707	337.498810	-415.698120	1294.165161	752.252014	244.548401	1287.934326	353.653015	-266.008545	1079.301147	611.539490	141.338715	1083.679810	421.713684	-14.754272	1002.747314	-327.394928	143.439438	906.371094	-352.764038	-7.274456
368.044830	-81.265709	903.461487	475.694611	47.800678	901.945313	410.848450	-149.274704	510.739868	510.852570	12.165202	506.327728	486.852448	-192.860352	85.320190	560.111572	-60.399834	89.519516	370.987213	-152.918640	1453.210693	510.694427	105.086319	1440.394897	388.276123	12.805026	1399.405762	397.452759	-4.872450	1698.084839	337.039856	-416.141663	1294.020874	752.020386	243.896545	1287.955688	353.217072	-266.431702	1079.225464	611.391663	140.746841	1083.695801	421.402954	-15.168662	1002.690063	-326.589569	143.501404	906.357727	-351.714020	-7.100635
367.695435	-81.625633	903.414001	475.463470	47.357334	901.900391	410.659332	-149.480865	510.680603	510.760010	11.981647	506.320862	486.865021	-192.795303	85.294182	560.128967	-60.367088	89.427452	370.493134	-153.452011	1453.168823	510.335114	104.543907	1440.337891	387.901337	12.315589	1399.336182	397.163513	-5.414491	1697.984375	336.540466	-416.626709	1293.874878	751.792542	243.340958	1287.969727	352.820740	-266.760254	1079.121094	611.193726	140.234131	1083.692139	421.102875	-15.562643	1002.643738	-325.950378	143.683899	906.285522	-351.038910	-6.935232
367.387756	-81.978279	903.387146	475.235901	46.899002	901.903870	410.486053	-149.661865	510.660583	510.643158	11.723460	506.262115	486.897369	-192.843536	85.264008	560.066772	-60.403339	89.352760	370.007721	-153.921753	1453.086182	509.929749	103.927986	1440.320190	387.553192	11.808920	1399.292725	396.835419	-5.929240	1697.918945	336.014832	-417.118774	1293.752686	751.535400	242.724625	1288.046753	352.363007	-267.147919	1079.038818	610.873718	139.751053	1083.731934	420.811066	-15.969811	1002.631958	-325.402954	144.167969	906.230713	-350.598267	-5.748204
367.069092	-82.353271	903.350159	474.970520	46.459263	901.959351	410.273468	-149.833557	510.635498	510.466949	11.418693	506.304138	486.887329	-192.856567	85.243927	560.049500	-60.454899	89.365021	369.501617	-154.459579	1453.052246	509.581635	103.316605	1440.357056	387.200806	11.271906	1399.301147	396.472961	-6.437090	1697.928955	335.471130	-417.592896	1293.645508	751.264954	242.059967	1288.232056	351.928101	-267.632019	1078.959595	610.660522	139.102936	1083.817627	420.480560	-16.415695	1002.641602	-324.657135	144.220123	906.302612	-349.727631	-6.413768
366.657990	-82.732422	903.352783	474.639618	46.055206	902.066101	410.083038	-150.036240	510.652985	510.277832	11.129781	506.447174	486.866669	-192.871140	85.218788	559.944458	-60.534813	89.409172	369.079254	-155.002945	1453.061401	509.266571	102.655815	1440.479614	386.846130	10.679945	1399.357666	396.084625	-6.984805	1698.037964	334.891418	-418.126678	1293.548584	750.985901	241.500671	1288.447388	351.463867	-268.059570	1078.950928	610.439575	138.574875	1084.009644	420.090729	-16.871742	1002.697144	-324.026306	144.409958	906.380432	-349.043121	-6.201723
366.200684	-83.175278	903.388245	474.311218	45.609776	902.164734	409.859344	-150.224731	510.658569	510.053925	10.783293	506.543396	486.828918	-192.913376	85.279228	559.890747	-60.593182	89.479919	368.666077	-155.560257	1453.022095	508.937958	101.994850	1440.603882	386.566772	10.062721	1399.398315	395.660278	-7.508146	1698.170654	334.316620	-418.643829	1293.458984	750.691101	240.921097	1288.669556	350.963135	-268.463104	1078.884644	610.137695	138.061722	1084.149780	419.699493	-17.365679	1002.764893	-323.522003	144.802109	906.426147	-348.680695	-5.071382
365.825714	-83.522942	903.366943	474.020325	45.162273	902.194336	409.607483	-150.456741	510.634583	509.853943	10.635059	506.555054	486.747772	-193.027664	85.308792	559.853210	-60.618969	89.499191	368.210571	-156.176270	1452.966309	508.570526	101.311905	1440.677856	386.314178	9.455443	1399.396729	395.200073	-8.007076	1698.264648	333.678650	-419.165161	1293.282471	750.340942	240.322037	1288.830200	350.464661	-268.898407	1078.771362	609.833557	137.578918	1084.220093	419.334045	-17.774008	1002.769043	-322.855042	144.857620	906.553162	-347.803497	-5.736684
365.506348	-83.927773	903.323547	473.752838	44.732933	902.182861	409.377899	-150.773697	510.608185	509.683777	10.453384	506.539795	486.752502	-193.101471	85.304146	559.841675	-60.602451	89.481026	367.763184	-156.749283	1452.879028	508.265076	100.661453	1440.699951	386.075592	8.790215	1399.354492	394.710571	-8.525461	1698.366699	333.075287	-419.686554	1293.068481	750.005066	239.823578	1288.908691	349.985718	-269.360321	1078.677612	609.441467	137.071732	1084.198120	419.001343	-18.182402	1002.741211	-322.300598	145.101120	906.559082	-347.215454	-5.586578
365.131500	-84.305099	903.287964	473.411774	44.307205	902.155273	409.138184	-151.073059	510.603729	509.491150	10.218889	506.480072	486.767120	-193.146988	85.325615	559.911011	-60.594208	89.441856	367.390381	-157.405396	1452.820190	507.904175	99.968407	1440.636719	385.893463	8.141629	1399.287109	394.228851	-9.027523	1698.458862	332.452393	-420.234283	1292.808716	749.694458	239.366226	1288.972046	349.384064	-269.738159	1078.540405	609.112793	136.687836	1084.209961	418.660431	-18.603771	1002.710022	-321.733887	145.308884	906.526306	-346.650696	-5.456358
364.681000	-84.732056	903.240662	473.081848	43.858803	902.162354	408.900787	-151.318710	510.566895	509.235016	9.947233	506.425873	486.758575	-193.153519	85.303421	559.839600	-60.611950	89.392410	367.033478	-158.023132	1452.714233	507.613922	99.245888	1440.639160	385.742493	7.442911	1399.224487	393.680878	-9.530586	1698.605225	331.818756	-420.847198	1292.554565	749.370422	238.845016	1289.053589	348.859253	-270.130402	1078.425781	608.834717	136.280594	1084.274048	418.260101	-19.074427	1002.690308	-321.189087	145.501434	906.499329	-346.096680	-5.254184
364.153198	-85.128426	903.223389	472.644440	43.404316	902.167419	408.682495	-151.589981	510.538757	508.876862	9.633771	506.463654	486.778442	-193.162308	85.251938	559.798157	-60.687958	89.413460	366.711304	-158.638031	1452.647583	507.336548	98.476143	1440.685913	385.603149	6.711559	1399.208862	393.113770	-10.031979	1698.818115	331.479431	-421.495941	1292.363525	749.001465	238.378922	1289.156616	348.342896	-270.602936	1078.237915	608.550232	135.864792	1084.395142	417.788727	-19.525629	1002.684631	-320.722443	145.907043	906.493713	-345.823792	-4.054918
363.668762	-85.540596	903.225586	472.258179	43.022743	902.222778	408.398712	-151.780685	510.496735	508.627411	9.324110	506.511688	486.774506	-193.186096	85.259003	559.738586	-60.798424	89.436974	366.439697	-159.279816	1452.582642	507.094727	97.726151	1440.743896	385.463287	5.955727	1399.205078	392.506287	-10.529586	1699.070679	330.834900	-422.127136	1292.128784	748.639282	237.932907	1289.338379	347.791534	-271.112793	1078.097412	608.265076	135.425323	1084.523315	417.372711	-19.979988	1002.714294	-320.212311	146.066208	906.523132	-345.326843	-3.706606
363.253906	-85.945648	903.229248	471.911011	42.660419	902.305359	408.157013	-152.055984	510.506500	508.388489	9.083376	506.631134	486.726105	-193.288925	85.297813	559.703979	-60.826832	89.464188	366.113129	-160.017792	1452.542969	506.786133	96.901794	1440.806641	385.352020	5.226228	1399.215698	391.855774	-10.989112	1699.331055	329.911682	-422.702484	1291.903809	748.243835	237.489777	1289.462280	347.161163	-271.581604	1078.005127	607.958374	135.065063	1084.598877	416.994720	-20.427711	1002.758179	-319.721375	146.193420	906.551514	-344.860596	-3.487698
362.862579	-86.364929	903.213562	471.556549	42.145222	902.314148	407.889923	-152.246994	510.512665	508.154724	8.864969	506.619934	486.693359	-193.314041	85.315033	559.670715	-60.859779	89.501389	365.812042	-160.680054	1452.536865	506.676880	96.065117	1440.803101	385.230804	4.470098	1399.166016	391.205322	-11.415668	1699.564209	329.603302	-423.340485	1291.640381	747.871216	237.085159	1289.524902	346.576294	-272.017120	1077.877930	607.544067	134.699921	1084.620117	416.612549	-20.905041	1002.754822	-319.096130	146.109940	906.593689	-344.095947	-4.333677
362.388855	-86.703293	903.172729	471.123932	41.773338	902.264771	407.635590	-152.522552	510.526276	507.889618	8.671316	506.625641	486.670013	-193.509415	85.395859	559.574036	-60.843212	89.485474	365.563721	-161.352692	1452.505859	506.470886	95.249832	1440.743774	385.051788	3.705311	1399.111816	390.503204	-11.826845	1699.732666	329.033447	-423.964844	1291.430542	747.476135	236.704544	1289.541138	346.083191	-272.511353	1077.678101	607.108215	134.355042	1084.558838	416.178131	-21.268927	1002.709961	-318.556763	146.345032	906.607849	-343.595551	-4.231957
361.874023	-87.145035	903.138000	470.718109	41.439449	902.237610	407.298859	-152.762238	510.520020	507.682831	8.451158	506.589996	486.634094	-193.539658	85.380272	559.587219	-60.830555	89.449043	365.287933	-162.055573	1452.472290	506.197388	94.446907	1440.687866	384.878662	2.983416	1399.059448	389.772552	-12.200555	1699.839478	328.142395	-424.534515	1291.135620	747.082886	236.271591	1289.580933	345.581665	-272.973785	1077.560181	606.728882	134.003876	1084.564209	415.745453	-21.686522	1002.679443	-318.086243	146.564087	906.604248	-343.136444	-3.998728
361.419983	-87.553711	903.142212	470.299896	40.983204	902.265015	407.020111	-152.960678	510.476898	507.475983	8.213327	506.611694	486.662750	-193.580460	85.393562	559.572021	-60.858784	89.450531	365.014526	-162.732346	1452.422852	505.901978	93.646553	1440.671387	384.715424	2.233481	1399.023071	389.054657	-12.567851	1699.918945	327.904633	-425.208038	1290.989014	746.707214	235.771011	1289.624878	345.070587	-273.447479	1077.429688	606.357483	133.648224	1084.624634	415.329773	-22.153749	1002.695801	-317.621948	146.700684	906.602051	-342.672455	-3.837104
360.896912	-88.017273	903.148804	469.823303	40.520676	902.289124	406.773315	-153.205734	510.426575	507.226288	7.906278	506.662445	486.660156	-193.595993	85.379005	559.592590	-60.924618	89.458344	364.732788	-163.420273	1452.356689	505.557220	92.767746	1440.701782	384.458954	1.445176	1399.043457	388.259033	-12.934567	1699.965576	327.098755	-425.842377	1290.732788	746.287781	235.248245	1289.718506	344.619385	-273.966736	1077.395508	605.925842	133.182541	1084.726685	414.872772	-22.666552	1002.711914	-317.238159	146.847855	906.624878	-342.269409	-3.581985
360.313232	-88.420341	903.169006	469.238495	40.083073	902.373047	406.472229	-153.370392	510.374817	506.922241	7.661138	506.727264	486.657135	-193.607178	85.382408	559.523682	-60.977879	89.477119	364.360748	-164.095001	1452.315796	505.218140	91.955833	1440.737427	384.202057	0.645327	1399.055908	387.436432	-13.265486	1699.954590	326.579163	-426.525543	1290.541748	745.821472	234.662384	1289.891724	344.149017	-274.471313	1077.338501	605.475098	132.682098	1084.877930	414.320038	-23.162907	1002.764954	-316.846222	146.975967	906.649841	-341.883148	-3.305976
359.854584	-88.890823	903.180420	468.772675	39.648281	902.444458	406.188171	-153.615585	510.345062	506.666107	7.419235	506.769196	486.616150	-193.618683	85.399673	559.462280	-61.006714	89.496765	363.970337	-164.785049	1452.266357	504.841095	91.134926	1440.779541	383.891602	-0.122717	1399.054077	386.633270	-13.582089	1699.885742	326.097198	-427.231354	1290.358276	745.352356	234.072327	1289.999634	343.670776	-275.005096	1077.246582	604.997375	132.177170	1084.966675	413.852966	-23.658432	1002.806763	-316.444611	147.149582	906.669373	-341.474854	-2.993440
359.485809	-89.300026	903.146240	468.324066	39.147408	902.471436	405.910339	-153.825256	510.311523	506.347473	7.273107	506.710358	486.598938	-193.657135	85.448318	559.382751	-61.055374	89.498497	363.547150	-165.458847	1452.231812	504.429108	90.326675	1440.803101	383.510773	-0.876416	1399.015625	385.802765	-13.884816	1699.776245	325.635315	-427.933563	1290.151611	744.846619	233.491013	1290.055908	343.250427	-275.565155	1077.144409	604.413452	131.651337	1084.983643	413.415527	-24.136290	1002.803223	-316.044220	147.297882	906.678711	-341.104095	-2.863327
358.961975	-89.934715	903.081665	467.586426	38.177662	902.252197	405.674133	-154.174408	510.337402	505.927979	6.960000	506.633514	486.550049	-193.736786	85.471191	559.263550	-61.024906	89.494453	363.046112	-166.161331	1452.184692	503.959656	89.513977	1440.788330	383.086151	-1.624135	1398.970215	384.975372	-14.168941	1699.649658	325.254150	-428.606537	1289.934082	744.345825	232.876877	1290.115356	342.875427	-276.102448	1077.068604	603.868225	131.172043	1085.001343	412.799530	-24.828623	1002.660339	-315.594055	147.476028	906.681458	-340.712952	-2.798572
358.497803	-90.409439	903.001892	467.122925	37.776806	902.259094	405.454285	-154.451233	510.354492	505.690186	6.710412	506.647400	486.534088	-193.813217	85.456734	559.247742	-61.063416	89.500534	362.551392	-166.827576	1452.072632	503.510345	88.718704	1440.736450	382.638275	-2.322478	1398.921631	384.166046	-14.515342	1699.525757	324.839569	-429.331635	1289.726685	743.881592	232.210800	1290.150757	342.509613	-276.720978	1076.930298	603.292969	130.772964	1085.056885	412.300140	-25.304529	1002.624084	-315.154236	147.649872	906.709961	-340.344452	-2.741856
358.009186	-90.702095	902.966309	466.864227	37.896076	902.484497	405.198792	-154.694839	510.292755	505.491821	6.479709	506.764832	486.534363	-193.797745	85.420807	559.296814	-61.096561	89.545212	362.096008	-167.546524	1451.937622	503.014435	87.954842	1440.685181	382.173035	-3.090706	1398.903198	383.380493	-14.901158	1699.432373	324.397278	-430.060028	1289.555298	743.414490	231.514648	1290.285034	342.178131	-277.357727	1076.805786	602.874695	130.086533	1085.055786	411.930573	-25.599930	1002.720886	-314.721069	147.803513	906.736450	-340.007019	-2.594173
357.467010	-91.376831	902.929810	466.040741	36.834812	902.333069	404.985199	-154.965591	510.280975	504.996613	6.255237	506.758453	486.530945	-193.868134	85.349533	559.169312	-61.134285	89.557182	361.546936	-168.189438	1451.779907	502.447327	87.144707	1440.673218	381.610992	-3.789941	1398.885986	382.636444	-15.341357	1699.408203	324.256470	-430.825592	1289.428955	742.995850	230.761154	1290.422119	341.814026	-277.977814	1076.699463	602.436584	129.537048	1085.188354	411.297089	-26.418779	1002.626770	-314.263428	148.065262	906.864319	-339.652802	-2.464290
356.948242	-91.923386	902.909607	465.494049	36.311440	902.352173	404.685852	-155.275925	510.240967	504.691345	5.968184	506.828430	486.562836	-193.908249	85.354752	559.223694	-61.228680	89.606903	361.025848	-168.905792	1451.652344	501.926971	86.420181	1440.646362	381.017487	-4.559474	1398.888306	381.816711	-15.855824	1699.451904	323.774078	-431.528687	1289.222412	742.540466	229.969604	1290.578003	341.440643	-278.680786	1076.575806	601.962280	128.915665	1085.246826	410.775208	-26.993834	1002.626587	-313.911346	148.198380	906.946838	-339.373718	-2.329961
356.428223	-92.409836	902.848450	464.996796	35.881191	902.416687	404.350647	-155.537308	510.213593	504.392395	5.622375	506.821564	486.526001	-193.913971	85.367516	559.184753	-61.230820	89.596992	360.465820	-169.556595	1451.564819	501.318634	85.713577	1440.623169	380.414154	-5.220858	1398.896973	381.039978	-16.388027	1699.470825	322.989258	-432.200775	1289.042114	742.105957	229.203491	1290.662231	341.123749	-279.326385	1076.486084	601.486145	128.337173	1085.314087	410.242889	-27.530331	1002.628784	-313.613800	148.266724	906.945740	-339.196930	-2.250614
355.945007	-92.979034	902.782593	464.513855	35.470619	902.401306	404.046234	-155.839157	510.190735	503.995178	5.482101	506.788696	486.515045	-194.004852	85.412018	559.183655	-61.280521	89.596191	359.877808	-170.219315	1451.478638	500.680664	85.058228	1440.602905	379.728790	-5.940733	1398.899292	380.287079	-17.006031	1699.522827	322.521729	-432.832916	1288.880737	741.622437	228.409286	1290.697388	340.786865	-279.992340	1076.319214	600.896729	127.823578	1085.379517	409.758820	-28.059608	1002.588440	-313.373901	148.291046	906.916748	-339.026642	-2.145720
355.531677	-93.451065	902.744751	463.979706	35.031937	902.411377	403.775665	-156.093414	510.174255	503.750916	5.246522	506.756866	486.504883	-194.085175	85.479240	559.194214	-61.283398	89.605972	359.202271	-170.880859	1451.449341	500.042664	84.441689	1440.578125	379.126129	-6.517854	1398.866821	379.425812	-17.588726	1699.504395	322.044464	-433.453156	1288.752319	741.109924	227.636520	1290.753174	340.441559	-280.626068	1076.135864	600.388367	127.167961	1085.359375	409.257385	-28.529533	1002.574524	-313.139282	148.354660	906.895142	-338.878693	-2.099605
354.978760	-93.965240	902.729858	463.428680	34.573696	902.437927	403.494781	-156.365662	510.196259	503.515076	4.935194	506.799469	486.434570	-194.148361	85.488724	559.198975	-61.306030	89.611465	358.581726	-171.547241	1451.405273	499.337128	83.786613	1440.553955	378.418182	-7.200484	1398.858765	378.615906	-18.253143	1699.522949	321.582153	-434.092377	1288.609619	740.610046	226.878525	1290.833496	340.079559	-281.282104	1075.979614	599.878967	126.557579	1085.391724	408.717346	-29.058294	1002.580627	-312.903778	148.401077	906.890503	-338.712860	-2.079946
354.379852	-94.530647	902.714905	462.893677	34.122005	902.497498	403.237213	-156.693619	510.176392	503.190460	4.669345	506.843567	486.400085	-194.235962	85.492081	559.165588	-61.341553	89.622864	357.886444	-172.183548	1451.362061	498.651031	83.168633	1440.613281	377.760376	-7.816210	1398.849365	377.791260	-18.926674	1699.524170	321.067596	-434.677887	1288.515991	740.055481	226.061752	1290.985229	339.656494	-281.903320	1075.882324	599.372925	125.855888	1085.446899	408.173401	-29.644531	1002.603516	-312.654541	148.458801	906.916016	-338.542480	-2.039064
353.913361	-95.011696	902.685669	462.357666	33.708233	902.565247	403.039154	-157.070068	510.144379	502.803955	4.388506	506.891296	486.376831	-194.226028	85.434067	559.163330	-61.412682	89.676010	357.234558	-172.896423	1451.305542	497.921448	82.524872	1440.675049	377.059082	-8.509527	1398.888916	377.018097	-19.663551	1699.550171	320.582184	-435.373230	1288.420654	739.489197	225.282639	1291.203735	339.309509	-282.540100	1075.817749	598.847839	125.153885	1085.575684	407.668610	-30.164780	1002.623169	-312.431763	148.447937	906.943604	-338.398010	-1.978215
353.340881	-95.558655	902.670044	461.765900	33.225666	902.635254	402.770721	-157.368240	510.085205	502.412109	4.062932	506.945190	486.354645	-194.205322	85.389854	559.144043	-61.483891	89.710564	356.529236	-173.577759	1451.255615	497.186829	81.881447	1440.800171	376.355560	-9.154887	1398.917725	376.191467	-20.381371	1699.582031	320.391785	-436.065948	1288.330078	738.903076	224.455353	1291.384521	338.908661	-283.147217	1075.783813	598.364868	124.508034	1085.703125	407.087402	-30.747164	1002.650635	-312.235657	148.442932	906.943726	-338.266724	-1.880765
352.749451	-96.136269	902.644714	461.212799	32.720200	902.674072	402.517914	-157.766022	510.080719	502.080475	3.788937	507.000549	486.321045	-194.160156	85.351074	559.170288	-61.541603	89.718529	355.800201	-174.309753	1451.205933	496.433929	81.231720	1440.874512	375.585052	-9.837087	1398.940552	375.356384	-21.075781	1699.609619	319.847321	-436.741974	1288.216797	738.279114	223.707611	1291.584595	338.373840	-283.762268	1075.748901	597.775024	123.781685	1085.802612	406.506653	-31.331446	1002.657593	-312.075653	148.439560	906.918335	-338.166382	-1.817771
352.236145	-96.642311	902.617188	460.677826	32.244587	902.737244	402.253448	-158.091339	510.068817	501.744141	3.444264	506.952026	486.299561	-194.140472	85.394493	559.123230	-61.543514	89.684341	355.111816	-175.029327	1451.197998	495.700378	80.616638	1440.944458	374.797699	-10.463013	1398.937378	374.529449	-21.878380	1699.569092	318.927887	-437.427338	1288.150635	737.657227	222.978424	1291.735718	337.832977	-284.412811	1075.755249	597.231628	123.107727	1085.880127	405.925842	-31.845123	1002.675171	-311.951630	148.451675	906.894958	-338.124146	-1.745562
351.773529	-97.265671	902.604492	460.180176	31.685314	902.774780	402.057800	-158.460190	510.116241	501.384827	3.247913	506.888214	486.272736	-194.144592	85.433777	559.031311	-61.558140	89.658104	354.376465	-175.809570	1451.175171	494.900299	80.003250	1441.016602	373.975220	-11.099437	1398.954590	373.699890	-22.540218	1699.560791	318.645782	-438.190826	1288.116699	736.990906	222.240570	1291.891602	337.275970	-284.956329	1075.746338	596.596191	122.474342	1085.899048	405.375916	-32.417053	1002.687134	-311.861084	148.483444	906.846191	-338.088318	-1.731243
351.195129	-97.844238	902.574524	459.617065	31.189011	902.805603	401.888397	-158.857941	510.103546	501.066406	2.788854	506.955811	486.255890	-194.245117	85.473740	559.058044	-61.577572	89.666855	353.620148	-176.561035	1451.117310	494.105927	79.365868	1441.083008	373.180176	-11.757101	1398.965088	372.826782	-23.154566	1699.559082	317.699799	-438.848724	1288.026245	736.262024	221.530563	1292.068481	336.630341	-285.590729	1075.778687	595.848694	121.953461	1086.055420	404.755554	-32.960098	1002.687256	-311.736206	148.533279	906.850159	-338.027496	-1.671889
350.619629	-98.458572	902.547058	459.027924	30.618160	902.850159	401.735565	-159.335495	510.135712	500.683960	2.465982	507.036316	486.250580	-194.363449	85.497902	559.032837	-61.652416	89.735771	352.830414	-177.336105	1451.092041	493.295715	78.714645	1441.179199	372.383301	-12.448216	1398.986328	371.950378	-23.749439	1699.521362	317.041595	-439.560638	1287.919312	735.495178	220.971390	1292.309326	335.995911	-286.176910	1075.803955	595.144226	121.342339	1086.193848	404.119171	-33.563248	1002.695496	-311.682220	148.575439	906.864502	-337.993958	-1.636052
350.070923	-98.968613	902.544250	458.418732	30.042669	902.933044	401.557495	-159.824570	510.140747	500.348969	2.171786	507.127930	486.189148	-194.399796	85.442383	558.944946	-61.733921	89.781174	352.079163	-178.124420	1451.064697	492.536072	77.987625	1441.310425	371.566376	-13.198651	1399.028442	371.077148	-24.362129	1699.497925	316.369843	-440.319183	1287.858643	734.697510	220.399445	1292.589722	335.307800	-286.842072	1075.802124	594.531433	120.716423	1086.391113	403.530518	-34.164417	1002.735657	-311.627228	148.592651	906.900146	-337.932007	-1.630368
349.370453	-99.526321	902.527100	457.791290	29.506685	903.005310	401.377411	-160.275208	510.150726	499.977997	1.793911	507.177124	486.177490	-194.420013	85.374428	558.911621	-61.761448	89.838531	351.347107	-178.898163	1450.996338	491.749451	77.294312	1441.418823	370.757233	-13.888814	1399.058472	370.185272	-24.965996	1699.444458	315.952057	-441.116852	1287.748535	733.884705	219.821426	1292.830444	334.881317	-287.423309	1075.857300	593.763977	120.213326	1086.552979	402.859192	-34.774052	1002.763306	-311.576447	148.638718	906.923218	-337.919830	-1.593820
348.812592	-100.159828	902.476257	457.169525	28.969343	903.024109	401.170593	-160.694366	510.139771	499.631409	1.447351	507.241882	486.114685	-194.384125	85.307114	558.853638	-61.796902	89.840897	350.566589	-179.696213	1450.938110	490.978638	76.555611	1441.495361	369.938416	-14.636048	1399.080811	369.304932	-25.529575	1699.371460	314.961792	-441.814728	1287.574829	733.006653	219.345383	1293.034912	334.031006	-288.056976	1075.740356	593.040039	119.740952	1086.664063	402.217377	-35.370285	1002.746948	-311.531860	148.698669	906.941650	-337.916229	-1.574185
348.218872	-100.692894	902.442139	456.614258	28.447714	903.067383	400.951294	-161.180435	510.120453	499.377838	1.142958	507.285431	486.097046	-194.432739	85.306175	558.836731	-61.804138	89.847305	349.824066	-180.460251	1450.903809	490.156769	75.846924	1441.622314	369.142700	-15.315728	1399.071167	368.399597	-26.074823	1699.276855	314.450348	-442.568726	1287.437378	732.069458	218.900665	1293.221313	333.349945	-288.711365	1075.628296	592.245911	119.217140	1086.737793	401.602997	-35.923870	1002.751221	-311.506714	148.740707	906.929810	-337.961121	-1.524792
347.563934	-101.274353	902.438416	455.944794	27.863079	903.067383	400.736542	-161.585342	510.124359	498.967804	0.997254	507.232605	486.036011	-194.421707	85.315918	558.720642	-61.822086	89.823944	349.009735	-181.197205	1450.860107	489.334167	75.136551	1441.677002	368.347961	-16.041620	1399.085327	367.548096	-26.650047	1699.225586	313.685669	-443.257477	1287.331665	731.179504	218.498627	1293.373657	332.884277	-289.283356	1075.669434	591.524719	118.752274	1086.867432	400.925873	-36.497349	1002.749268	-311.544495	148.772446	906.912842	-338.035583	-1.483092
346.991333	-101.864548	902.400635	455.345337	27.303499	903.128723	400.549408	-162.165771	510.143311	498.766052	0.404387	507.266296	486.041840	-194.531540	85.343391	558.766296	-61.836044	89.837685	348.209564	-181.942627	1450.786377	488.541809	74.420296	1441.734253	367.562408	-16.719719	1399.071899	366.722260	-27.234474	1699.199707	312.896057	-443.952789	1287.192993	730.174500	218.099960	1293.572754	332.028778	-289.881836	1075.463623	590.720093	118.253845	1086.963867	400.282654	-37.101242	1002.760559	-311.537933	148.778900	906.934692	-338.068207	-1.436068
346.309937	-102.438393	902.366882	454.675751	26.650763	903.154846	400.399445	-162.722183	510.202972	498.348541	-0.051114	507.298340	486.045074	-194.669830	85.378441	558.653015	-61.879219	89.859016	347.385468	-182.703491	1450.710205	487.708801	73.656921	1441.824097	366.739532	-17.432089	1399.105103	365.914581	-27.855953	1699.219116	311.831665	-444.565033	1286.972168	729.206848	217.720245	1293.753540	331.322754	-290.574219	1075.362915	589.927307	117.738998	1087.093750	399.609406	-37.762554	1002.756897	-311.569244	148.796677	906.965576	-338.127075	-1.442928
345.650421	-103.055458	902.311401	454.030487	26.103874	903.226196	400.232971	-163.200516	510.177765	498.040985	-0.379346	507.380768	485.999603	-194.752731	85.325340	558.610657	-61.972340	89.913109	346.522583	-183.451614	1450.646362	486.854401	72.906120	1441.878906	365.900330	-18.159842	1399.079102	365.070221	-28.507605	1699.253296	311.045441	-445.286591	1286.782471	728.169250	217.374161	1293.989380	330.589172	-291.238037	1075.220825	589.106567	117.173439	1087.211792	398.912170	-38.405125	1002.764465	-311.625183	148.796204	907.009277	-338.184143	-1.386608
345.008209	-103.698685	902.286560	453.382446	25.479675	903.252014	400.107208	-163.786514	510.179016	497.703247	-0.697298	507.436584	485.987000	-194.863297	85.290688	558.523682	-62.023804	89.958122	345.645111	-184.174744	1450.503052	486.003143	72.191391	1441.909180	365.087402	-18.913202	1399.019653	364.280884	-29.136541	1699.294556	310.250641	-445.948517	1286.602173	727.161865	217.019440	1294.157471	329.883301	-291.905121	1075.123413	588.283325	116.686249	1087.319092	398.251312	-39.064842	1002.764832	-311.686432	148.741562	907.016296	-338.229706	-1.445221
344.412415	-104.294518	902.233582	452.755249	24.840849	903.283630	399.947906	-164.333908	510.191101	497.392212	-1.118530	507.440063	485.957184	-194.915924	85.236237	558.514709	-62.048988	89.963928	344.744080	-184.917480	1450.439819	485.164673	71.421913	1441.900024	364.262512	-19.634666	1399.004395	363.482269	-29.802492	1699.311279	309.448395	-446.643158	1286.410645	726.142212	216.635086	1294.317505	329.318329	-292.514893	1075.027832	587.495850	116.177376	1087.369141	397.589905	-39.706051	1002.753662	-311.743469	148.773956	906.997620	-338.335938	-1.412723
343.813019	-105.047928	902.219849	452.217529	24.124817	903.348938	399.713470	-164.939148	510.205872	497.070557	-1.537195	507.417206	485.927185	-194.980682	85.163101	558.469849	-62.060791	89.939621	343.882324	-185.638062	1450.359619	484.287262	70.711372	1441.899048	363.467651	-20.355721	1398.922852	362.692871	-30.475508	1699.340088	308.629333	-447.298401	1286.234619	725.141663	216.303635	1294.456177	328.515717	-293.212982	1074.773193	586.714417	115.674080	1087.422974	396.897949	-40.397888	1002.778137	-311.791534	148.797256	906.974182	-338.436707	-1.382221
343.257111	-105.572334	902.143616	451.623016	23.548985	903.348938	399.478851	-165.430069	510.131256	496.750641	-1.862256	507.479279	485.899261	-195.005432	85.165192	558.428589	-62.098129	89.917198	342.944641	-186.381668	1450.281372	483.436249	70.005470	1441.896362	362.586273	-21.089403	1398.880981	361.935120	-31.180737	1699.398926	307.791656	-447.976379	1286.099243	724.109314	215.949921	1294.530640	327.990753	-293.851440	1074.714966	585.914795	115.165565	1087.520386	396.283203	-40.974178	1002.739563	-311.901459	148.768448	906.927307	-338.596832	-1.370885
342.582916	-106.272270	902.089417	450.978973	22.894464	903.340637	399.217255	-165.887390	510.129242	496.365875	-2.231780	507.495758	485.850220	-194.978622	85.113701	558.414001	-62.149399	89.946785	342.104645	-187.100372	1450.230225	482.574371	69.273865	1441.864258	361.784424	-21.806904	1398.792847	361.146912	-31.890182	1699.461426	306.899231	-448.775055	1285.776978	723.189026	215.528702	1294.689453	327.300995	-294.499634	1074.571045	585.144836	114.614006	1087.547119	395.570587	-41.641773	1002.707703	-311.956238	148.698120	906.943237	-338.722015	-1.555101
341.971680	-106.839333	902.022766	450.370422	22.232979	903.409180	398.954834	-166.344894	510.132233	495.985168	-2.646671	507.570831	485.834747	-195.040833	85.135117	558.369873	-62.246605	89.975449	341.257751	-187.848694	1450.151978	481.699249	68.574257	1441.910278	360.950806	-22.544855	1398.793091	360.367737	-32.629272	1699.558105	306.472931	-449.417786	1285.791260	722.213196	215.087097	1294.821167	326.320557	-295.173676	1074.375854	584.398010	114.033485	1087.623047	394.888428	-42.299995	1002.707764	-312.074432	148.599472	906.947876	-338.866943	-1.629133
341.318542	-107.507309	901.995789	449.781952	21.602247	903.473450	398.727478	-166.852905	510.145477	495.601563	-3.066433	507.586914	485.809052	-195.122635	85.147804	558.286316	-62.312714	90.021912	340.387299	-188.602463	1450.016968	480.786682	67.859352	1441.913086	360.090088	-23.327980	1398.729858	359.571472	-33.384022	1699.640503	305.368378	-450.069489	1285.611572	721.209167	214.595291	1294.947510	325.528290	-295.806671	1074.304077	583.597595	113.394608	1087.681274	394.218903	-42.978504	1002.725769	-312.166809	148.524033	906.967712	-338.965393	-1.606120
340.571045	-108.219231	901.955750	449.049652	20.880890	903.446838	398.537415	-167.436829	510.150421	495.141418	-3.388937	507.647583	485.775726	-195.224228	85.112190	558.145935	-62.352119	90.048019	339.487946	-189.367218	1449.893677	479.846375	67.149765	1441.927124	359.202271	-24.087091	1398.643555	358.815582	-34.181469	1699.703979	304.818970	-450.844147	1285.465454	720.220093	214.126419	1295.097778	324.635254	-296.458557	1074.199463	582.766663	112.806335	1087.655762	393.445435	-43.677158	1002.691956	-312.248505	148.482178	906.990295	-339.097076	-1.682297
339.993774	-108.787445	901.837585	448.472778	20.307882	903.443970	398.292969	-167.899612	510.110992	494.805450	-3.706975	507.667938	485.738647	-195.296005	85.128464	558.119202	-62.393391	90.071220	338.559204	-190.154037	1449.769897	478.883575	66.473404	1441.896851	358.301819	-24.835037	1398.550415	358.055115	-34.969151	1699.719116	303.702209	-451.565826	1285.308105	719.224121	213.522018	1295.167969	324.163025	-297.086090	1074.145630	581.956848	112.138618	1087.638428	392.794037	-44.274624	1002.630432	-312.353973	148.431747	906.984619	-339.253723	-1.717022
339.326477	-109.541672	901.791077	447.849945	19.603624	903.421082	398.035431	-168.407761	510.086426	494.413177	-4.108392	507.626953	485.679932	-195.353271	85.101929	558.063538	-62.434803	90.066177	337.633240	-190.908829	1449.597656	477.884979	65.837616	1441.884766	357.367371	-25.584953	1398.428101	357.327576	-35.752502	1699.741577	302.846588	-452.292114	1285.076050	718.217041	212.934464	1295.297363	323.124298	-297.807739	1073.972534	581.205200	111.548271	1087.618774	392.071320	-44.956367	1002.594604	-312.497742	148.383896	906.942627	-339.456482	-1.878167
338.720764	-110.113884	901.701050	447.173096	18.946917	903.397766	397.756409	-168.913345	510.047485	494.015594	-4.538598	507.612030	485.646515	-195.412903	85.100067	558.021362	-62.453903	90.063721	336.718323	-191.714767	1449.438721	476.899109	65.164879	1441.887085	356.417725	-26.311037	1398.328125	356.599274	-36.565746	1699.806396	302.041809	-453.048035	1284.882813	717.257507	212.315506	1295.395752	322.293030	-298.446991	1073.860107	580.415833	110.909645	1087.630981	391.373138	-45.575478	1002.537048	-312.624817	148.461380	906.902161	-339.610199	-1.455957
338.091339	-110.773575	901.641602	446.567200	18.333559	903.441833	397.521393	-169.491150	510.048645	493.636078	-4.727124	507.641937	485.649231	-195.491577	85.066307	557.959534	-62.473587	90.082878	335.792877	-192.473160	1449.300537	475.891052	64.498383	1441.898438	355.519135	-27.088451	1398.236694	355.933105	-37.382481	1699.870361	301.173187	-453.866516	1284.677246	716.323608	211.596725	1295.518433	321.571320	-299.091949	1073.773926	579.631592	110.213081	1087.642700	390.693970	-46.240215	1002.528381	-312.696747	148.338486	906.911499	-339.828583	-1.887060
337.386108	-111.384529	901.565918	445.901764	17.715292	903.484009	397.256775	-169.981934	509.988861	493.236542	-5.077110	507.675171	485.636292	-195.492111	85.034698	557.910645	-62.558800	90.112686	334.862671	-193.239471	1449.115967	474.860016	63.792316	1441.974243	354.587128	-27.812630	1398.168701	355.231445	-38.208298	1699.953003	300.334564	-454.628876	1284.550293	715.400269	210.918869	1295.675903	321.059967	-299.729156	1073.766968	578.882690	109.525162	1087.756836	389.943481	-46.890789	1002.510498	-312.788696	148.311035	906.918213	-339.982697	-1.864686
336.686829	-112.057701	901.521545	445.155731	17.062969	903.485657	397.070587	-170.468536	509.977753	492.853302	-5.689713	507.688049	485.665314	-195.598175	85.033638	557.848572	-62.621868	90.137962	333.969879	-194.047562	1448.981201	473.859100	63.137413	1441.966797	353.606171	-28.599596	1398.115356	354.566162	-39.056118	1700.013062	299.810547	-455.408630	1284.344482	714.470886	210.182053	1295.902710	319.967072	-300.397278	1073.557495	578.104370	108.787415	1087.796387	389.197113	-47.569916	1002.488708	-312.882935	148.298935	906.935913	-340.159943	-1.937770
335.994385	-112.661125	901.425049	444.501709	16.465624	903.524719	396.785187	-170.881012	509.987366	492.437836	-5.863240	507.681122	485.598145	-195.591248	84.996353	557.763000	-62.644314	90.187950	333.041840	-194.811203	1448.822632	472.840515	62.426392	1441.992798	352.600769	-29.325674	1398.033081	353.902039	-39.928364	1700.056641	298.996368	-456.185944	1284.182251	713.553101	209.416351	1296.029541	319.501770	-301.153381	1073.425781	577.310608	108.067574	1087.865234	388.436554	-48.201294	1002.458435	-313.003845	148.295670	906.956848	-340.392487	-2.096199
335.263794	-113.343903	901.345398	443.810486	15.775455	903.543091	396.486938	-171.367767	509.955048	492.032532	-6.177579	507.685486	485.510925	-195.642990	84.979530	557.668091	-62.692551	90.208305	332.027893	-195.617325	1448.695190	471.740417	61.685368	1441.989136	351.641388	-30.080568	1397.926880	353.220306	-40.815216	1700.058228	297.916595	-456.880127	1283.894653	712.582336	208.707626	1296.193115	318.470642	-301.874268	1073.170410	576.467163	107.313660	1087.906494	387.666534	-48.913467	1002.426636	-313.001587	148.455078	907.028137	-340.526031	-2.112702
334.669067	-113.896233	901.224670	443.117371	15.165637	903.513672	396.190918	-171.966812	509.851593	491.640961	-6.453952	507.722656	485.517456	-195.748581	84.974747	557.627808	-62.709850	90.216080	331.078552	-196.439606	1448.539917	470.764496	60.950981	1441.961670	350.584900	-30.878412	1397.831299	352.515625	-41.589325	1700.093018	297.385101	-457.710571	1283.711670	711.663025	207.998688	1296.368164	317.968079	-302.550659	1073.053711	575.651978	106.610611	1087.950806	386.954437	-49.509377	1002.350281	-312.827362	148.875137	907.202942	-340.586884	-1.923041
333.860260	-114.480362	901.126038	442.363525	14.544561	903.505127	395.817993	-172.393753	509.772247	491.313080	-7.044475	507.773315	485.443390	-195.717224	84.939568	557.631165	-62.784218	90.216568	330.034210	-197.244324	1448.365601	469.716919	60.219311	1441.922241	349.595398	-31.616892	1397.744263	351.823151	-42.495926	1700.102295	296.593018	-458.436859	1283.458374	710.748291	207.237900	1296.509277	316.878082	-303.269470	1072.775513	574.861511	105.879959	1088.023804	386.140778	-50.153851	1002.295959	-312.877838	149.225967	907.262390	-340.703796	-1.147102
333.205658	-115.020966	901.017090	441.654236	13.972993	903.507813	395.557556	-172.844513	509.733704	490.925842	-7.539956	507.786377	485.407745	-195.736404	84.872223	557.529541	-62.813908	90.219994	329.029022	-198.018326	1448.243896	468.664307	59.462200	1441.969971	348.575043	-32.393196	1397.654907	351.112549	-43.411346	1700.098145	295.796936	-459.197632	1283.233154	709.801147	206.440094	1296.682861	316.491913	-303.919464	1072.666626	574.049011	105.182533	1088.087402	385.376953	-50.728474	1002.241150	-312.981995	149.051422	907.293640	-340.902374	-1.895960
332.393066	-115.568253	900.943298	440.869812	13.344031	903.536499	395.266693	-173.368240	509.685577	490.507935	-7.921339	507.843323	485.390869	-195.764145	84.850685	557.494080	-62.879601	90.278374	328.022308	-198.834473	1448.123535	467.688904	58.702332	1441.999634	347.514923	-33.148151	1397.635010	350.426331	-44.315384	1700.058838	294.659241	-459.868927	1282.940186	708.898682	205.714859	1296.912598	315.456268	-304.703827	1072.409912	573.202148	104.481529	1088.249634	384.551331	-51.372890	1002.217957	-313.100128	149.011734	907.314087	-341.085297	-1.929572
331.676910	-116.071350	900.875488	440.189362	12.806904	903.630920	395.007599	-173.890762	509.645508	490.204559	-8.237888	507.905823	485.370514	-195.801086	84.851768	557.493713	-62.934242	90.318512	327.012726	-199.629456	1447.991699	466.689362	57.888607	1442.055054	346.505951	-33.926460	1397.608032	349.705505	-45.223564	1700.002930	293.893738	-460.639557	1282.728516	707.974548	204.895706	1297.115234	315.043243	-305.313568	1072.259399	572.390381	103.857162	1088.343384	383.798645	-51.972549	1002.229858	-313.241943	149.032623	907.366760	-341.253052	-1.902007
330.872650	-116.551468	900.779724	439.352844	12.290071	903.655823	394.695221	-174.346512	509.585815	489.631317	-8.351096	507.900208	485.332397	-195.803696	84.822792	557.362549	-62.974220	90.385025	325.982086	-200.476791	1447.914185	465.634705	57.066566	1442.112915	345.465576	-34.655586	1397.551392	348.920593	-46.143341	1699.914063	293.091553	-461.398438	1282.501953	707.026245	204.092484	1297.292725	314.218353	-306.009338	1072.066895	571.536011	103.208496	1088.433838	382.933350	-52.527424	1002.193237	-313.406586	149.041565	907.403992	-341.468384	-1.941417
330.188629	-117.504906	900.711731	438.704987	11.752666	903.673401	394.495697	-174.944702	509.582184	489.291260	-8.687008	507.894196	485.299286	-195.885162	84.854881	557.374817	-63.015625	90.432747	324.893066	-201.276306	1447.777710	464.649780	56.260128	1442.125000	344.389923	-35.472145	1397.523560	348.154785	-47.069809	1699.794922	292.350464	-462.111969	1282.251709	706.042969	203.366150	1297.535645	313.357758	-306.663483	1071.914551	570.633545	102.523918	1088.473877	382.210541	-53.289394	1002.166687	-313.551880	149.063766	907.447205	-341.639160	-1.988512
329.439270	-118.115555	900.599731	437.898285	11.137206	903.671875	394.224365	-175.466537	509.526642	488.925659	-9.272506	507.893494	485.250977	-195.962036	84.894676	557.365601	-63.080521	90.436127	323.873138	-202.096039	1447.687500	463.654358	55.387360	1442.155762	343.411316	-36.253269	1397.453369	347.336639	-48.009125	1699.679443	291.515869	-462.887329	1282.011108	705.093445	202.540298	1297.653198	312.589844	-307.405670	1071.714844	569.695435	101.896667	1088.570679	381.366486	-53.933506	1002.108337	-313.734344	149.119751	907.458557	-341.872223	-2.021209
328.631134	-118.718277	900.485840	437.113983	10.513372	903.677795	393.951355	-176.007599	509.478882	488.481812	-9.593277	507.923950	485.226410	-196.039551	84.861259	557.294800	-63.121895	90.457748	322.788513	-202.958939	1447.586182	462.651428	54.519463	1442.203613	342.398010	-37.096157	1397.389038	346.469208	-48.976681	1699.574707	290.654205	-463.624908	1281.774292	704.108948	201.750351	1297.857422	311.786652	-308.063171	1071.567139	568.769043	101.200577	1088.599243	380.515411	-54.592976	1002.052856	-313.922607	149.114777	907.456970	-342.092987	-2.027458
327.802399	-119.413261	900.398254	436.183411	9.631910	903.603088	393.670288	-176.415894	509.455109	487.966492	-9.955166	507.904602	485.163574	-196.094513	84.832962	557.231079	-63.170830	90.484085	321.744171	-203.783249	1447.492188	461.727142	53.575706	1442.235718	341.418274	-37.939308	1397.347412	345.589783	-49.945663	1699.475830	289.791229	-464.406189	1281.534058	703.145752	200.997665	1298.021484	310.733765	-308.799805	1071.358398	567.882507	100.542625	1088.740845	379.597992	-55.362007	1001.970886	-314.114624	149.121735	907.455627	-342.321167	-2.073127
326.976990	-120.123192	900.266296	435.218445	8.707588	903.450012	393.432068	-177.012894	509.406769	487.317230	-10.058023	507.824768	485.124298	-196.155151	84.785194	557.050171	-63.227848	90.556465	320.757050	-204.598740	1447.400635	460.769928	52.648670	1442.328369	340.481262	-38.764500	1397.342529	344.638336	-50.919384	1699.426270	289.145020	-465.216278	1281.348511	702.211731	200.134323	1298.206421	310.133087	-309.366119	1071.241699	566.956360	99.867477	1088.881958	378.659302	-56.129570	1001.827576	-314.340698	149.088730	907.448364	-342.513123	-2.018097
326.112732	-120.879837	900.192505	434.311829	7.933658	903.394775	393.125824	-177.551620	509.381256	486.792755	-10.411960	507.800140	485.110046	-196.263718	84.779877	556.941528	-63.299706	90.598633	319.757813	-205.481689	1447.296509	459.830414	51.787739	1442.412720	339.501373	-39.629532	1397.325928	343.707458	-51.887348	1699.345459	288.217529	-465.975311	1281.106201	701.291199	199.366898	1298.384521	309.224670	-310.073517	1071.041992	566.037109	99.272064	1088.980103	377.725647	-56.869621	1001.761963	-314.555176	149.124466	907.470764	-342.724792	-1.995138
325.293488	-121.420753	900.123230	433.506348	7.363951	903.427063	392.780060	-178.136581	509.326904	486.376648	-11.019984	507.825378	485.066833	-196.317886	84.773148	556.984436	-63.342319	90.614754	318.869720	-206.352081	1447.203003	458.950439	50.852077	1442.445313	338.585907	-40.443993	1397.364502	342.694153	-52.855938	1699.297363	287.284149	-466.771881	1280.816650	700.325928	198.636200	1298.533936	308.226227	-310.673401	1070.952759	565.132568	98.626152	1089.027588	376.886719	-57.481201	1001.742554	-314.808655	149.159653	907.488159	-343.025421	-2.175494
324.475372	-122.064484	900.036926	432.551910	6.610202	903.367981	392.507111	-178.642624	509.313599	485.797302	-11.313728	507.827515	485.019440	-196.323395	84.765274	556.877808	-63.353184	90.665192	317.960205	-207.243073	1447.164429	458.059631	49.927898	1442.521118	337.660156	-41.296284	1397.367920	341.676636	-53.824093	1699.244873	286.330170	-467.543945	1280.566040	699.404358	197.811646	1298.661743	307.270355	-311.346863	1070.746704	564.198608	97.979301	1089.074829	375.943787	-58.156498	1001.668518	-315.105133	149.122314	907.499084	-343.314423	-2.267237
323.632294	-122.605743	899.942871	431.612244	5.850028	903.379883	392.267181	-179.242065	509.309387	485.283875	-11.579396	507.790466	485.021057	-196.468521	84.787437	556.778320	-63.378677	90.751976	317.078094	-208.153397	1447.083374	457.122131	49.001015	1442.580566	336.789398	-42.149166	1397.327637	340.655762	-54.781284	1699.185547	285.322113	-468.324799	1280.315430	698.461487	197.028503	1298.860474	306.339691	-311.933746	1070.609863	563.314209	97.337662	1089.123413	375.021606	-58.866459	1001.626343	-315.404358	149.106613	907.519897	-343.542023	-2.296838
322.724731	-123.237167	899.881836	430.660156	5.076102	903.318420	391.962097	-179.844055	509.299683	484.710724	-11.895894	507.794373	484.945313	-196.544235	84.787140	556.647156	-63.430969	90.820412	316.191254	-209.093643	1446.966919	456.197845	48.057270	1442.638794	335.853241	-43.040752	1397.343628	339.623322	-55.744274	1699.163818	284.293213	-469.087311	1280.036621	697.539307	196.261398	1299.033203	305.094604	-312.743591	1070.317017	562.425415	96.660957	1089.219604	374.073761	-59.555061	1001.564697	-315.676270	149.098862	907.551941	-343.785065	-2.314025
321.899139	-123.767059	899.770691	429.841125	4.473221	903.365356	391.597809	-180.484192	509.252380	484.207428	-12.049606	507.843689	484.900757	-196.734680	84.797340	556.541077	-63.449112	90.911369	315.315186	-210.040924	1446.893677	455.297882	47.106548	1442.706177	334.988373	-43.983120	1397.346802	338.541382	-56.722305	1699.145020	283.128723	-469.939911	1279.815186	696.576721	195.405594	1299.238403	304.333984	-313.239960	1070.229858	561.555908	95.964851	1089.318115	373.229614	-60.226433	1001.531494	-315.925598	149.131607	907.597534	-344.025574	-2.268836
320.989410	-124.363777	899.671753	428.974365	3.886178	903.442139	391.235168	-181.072296	509.152252	483.672150	-12.441265	507.907562	484.796448	-196.766785	84.759209	556.356018	-63.500813	91.022316	314.406006	-210.942734	1446.717773	454.317963	46.151466	1442.789307	334.098358	-44.911995	1397.314209	337.474854	-57.708706	1699.093018	282.097748	-470.724670	1279.511597	695.675293	194.585464	1299.458862	303.388672	-314.023224	1069.926636	560.662964	95.244415	1089.456787	372.318542	-60.935089	1001.519043	-316.209869	149.142380	907.625671	-344.298492	-2.183084
320.198151	-124.916435	899.590637	428.119232	3.323283	903.458740	390.852783	-181.621399	509.024689	483.292084	-12.871395	508.023651	484.756927	-196.836594	84.748650	556.347961	-63.539074	91.079865	313.553955	-211.893707	1446.617798	453.378845	45.220383	1442.842407	333.192535	-45.821823	1397.265869	336.441254	-58.656151	1699.009277	281.087341	-471.586334	1279.184326	694.751831	193.777313	1299.660278	302.367340	-314.694916	1069.726440	559.849609	94.557083	1089.590942	371.489166	-61.565147	1001.486084	-316.581207	149.149811	907.651428	-344.592865	-2.073986
319.275818	-125.519859	899.522339	427.267426	2.758277	903.484985	390.487701	-182.160004	509.006622	482.777588	-13.168544	508.045288	484.695313	-196.848495	84.702324	556.242798	-63.576729	91.157219	312.663422	-212.879562	1446.449097	452.464081	44.280590	1442.863770	332.328339	-46.737713	1397.258179	335.350800	-59.611462	1698.959839	280.088623	-472.387054	1278.859741	693.838318	192.912338	1299.813843	301.452667	-315.149872	1069.639282	558.993286	93.816849	1089.635498	370.597107	-62.217121	1001.464417	-316.993958	149.122833	907.663086	-344.942078	-2.052777
318.457550	-125.995239	899.410767	426.505188	2.287371	903.532959	390.073486	-182.610580	508.963348	482.298920	-13.514423	508.087738	484.656830	-196.828445	84.738647	556.151184	-63.585434	91.215408	311.786316	-213.809586	1446.308838	451.500549	43.355648	1442.919922	331.370300	-47.655102	1397.204468	334.296326	-60.598709	1698.870605	279.373932	-473.251282	1278.507446	692.939758	192.061905	1300.015259	300.401947	-315.981567	1069.371216	558.124939	93.108009	1089.742554	369.775665	-62.787064	1001.430908	-317.389740	149.177719	907.656738	-345.296906	-2.078242
317.583893	-126.546371	899.336975	425.666962	1.761351	903.581787	389.603577	-183.007751	508.841278	481.853607	-13.836650	508.079163	484.585632	-196.911789	84.779762	556.148315	-63.591228	91.321091	310.851959	-214.739883	1446.158936	450.559631	42.451664	1442.948120	330.461243	-48.542561	1397.160278	333.267700	-61.582016	1698.757568	278.178558	-473.995300	1278.164307	692.053345	191.218506	1300.222290	299.466766	-316.613007	1069.173584	557.298889	92.359985	1089.871948	368.903687	-63.406731	1001.417175	-317.750427	149.178329	907.668030	-345.611389	-2.044016
316.802734	-127.093727	899.207458	424.913452	1.227714	903.636108	389.135101	-183.463654	508.723938	481.324036	-13.838003	508.090302	484.531158	-196.928940	84.792694	556.043518	-63.617077	91.430016	309.849121	-215.702148	1446.017700	449.570679	41.530598	1442.978149	329.467316	-49.457642	1397.108643	332.225861	-62.600483	1698.672363	277.412354	-474.875031	1277.876099	691.110657	190.350555	1300.445190	298.662842	-317.340637	1068.926270	556.454102	91.592522	1089.986206	368.100708	-64.059586	1001.377380	-318.107361	149.103165	907.709717	-345.900848	-1.898336
316.006256	-127.734955	899.076355	424.202515	0.654357	903.664307	388.680084	-183.968842	508.673004	480.841064	-14.172801	508.174500	484.475342	-197.013321	84.807747	555.956482	-63.640038	91.561684	308.884064	-216.582794	1445.875366	448.548920	40.654015	1443.057617	328.566376	-50.349739	1397.043335	331.234711	-63.653461	1698.631348	276.522858	-475.630951	1277.574463	690.206787	189.461838	1300.707520	297.789246	-318.047272	1068.701782	555.623413	90.832848	1090.089600	367.288330	-64.738922	1001.323486	-318.503265	149.176453	907.735596	-346.338409	-1.999926
315.205109	-128.365738	898.930786	423.447571	0.039038	903.687012	388.283966	-184.468445	508.582367	480.378387	-14.484759	508.205750	484.397308	-197.006683	84.794899	555.869568	-63.690956	91.648674	307.865082	-217.486908	1445.706055	447.537201	39.722477	1443.067017	327.549072	-51.255642	1396.957397	330.126617	-64.696938	1698.483398	275.570801	-476.491425	1277.268921	689.308777	188.580017	1300.916504	297.020508	-318.610260	1068.569580	554.798645	90.045212	1090.238525	366.477844	-65.464386	1001.259827	-318.971130	149.175446	907.761475	-346.745605	-1.949753
314.405579	-128.946609	898.819519	422.750214	-0.526918	903.730225	387.889893	-184.926254	508.456726	479.840698	-14.750605	508.238617	484.344482	-197.025192	84.780960	555.821167	-63.719364	91.759277	306.831207	-218.412109	1445.615967	446.556519	38.815536	1443.105591	326.600342	-52.152378	1396.880371	329.062775	-65.746872	1698.378418	274.660461	-477.256744	1276.993530	688.369751	187.735474	1301.167114	296.089447	-319.455627	1068.284790	554.035156	89.282906	1090.350220	365.704437	-66.134514	1001.223816	-319.419067	149.129471	907.753601	-347.120575	-2.003872
313.574036	-129.576569	898.685547	421.956543	-1.178969	903.736633	387.439117	-185.434204	508.348785	479.420563	-15.015117	508.251465	484.295837	-197.032486	84.775299	555.841919	-63.749329	91.870514	305.790161	-219.313141	1445.468750	445.530396	37.911274	1443.140991	325.636749	-53.027458	1396.807129	327.983185	-66.829117	1698.265747	273.759583	-478.073486	1276.756104	687.454712	186.897858	1301.393188	295.370331	-320.112854	1068.142212	553.245850	88.535423	1090.416870	364.856323	-66.854111	1001.157837	-319.859344	149.080505	907.736328	-347.478180	-1.973969
312.795349	-129.876846	898.560791	421.209930	-1.782102	903.740845	386.955536	-185.777496	508.202240	478.924591	-15.595063	508.278320	484.214172	-196.993912	84.801376	555.785645	-63.744308	91.954147	304.718842	-220.187531	1445.373169	444.551270	37.001411	1443.162109	324.630402	-53.916801	1396.731323	326.884521	-67.903442	1698.183594	272.899536	-478.834961	1276.480835	686.548706	186.008987	1301.590942	294.282410	-320.936676	1067.895386	552.478638	87.773094	1090.498535	364.042450	-67.365723	1001.095215	-320.308807	149.051132	907.728699	-347.895050	-1.944560
312.011047	-130.774826	898.482361	420.533447	-2.417902	903.794922	386.630066	-186.357239	508.213287	478.441284	-15.823464	508.296814	484.183105	-197.024780	84.799454	555.708496	-63.774345	92.088707	303.649841	-221.044159	1445.341431	443.573853	36.087261	1443.218750	323.697296	-54.771652	1396.700928	325.840698	-69.005615	1698.086060	272.004456	-479.619232	1276.268555	685.617432	185.225128	1301.876099	293.549286	-321.674835	1067.756958	551.735962	87.041588	1090.671997	363.292938	-68.213928	1001.081177	-320.792145	149.037781	907.739685	-348.315155	-1.879239
311.369019	-131.347260	898.355591	419.905609	-3.051841	903.881592	386.324615	-186.810730	508.161835	478.016174	-15.961390	508.373566	484.126007	-197.028290	84.841034	555.752747	-63.833626	92.281433	302.538727	-221.911942	1445.236694	442.594116	35.182808	1443.323975	322.721069	-55.630630	1396.653809	324.745819	-70.103653	1698.037354	270.932190	-480.376801	1276.073364	684.712158	184.424454	1302.197998	292.817200	-322.448853	1067.583374	550.997986	86.299683	1090.767456	362.594421	-68.929924	1001.057312	-321.315674	149.034424	907.772766	-348.769226	-1.856314
310.436890	-131.769348	898.274475	419.101776	-3.705945	903.923279	385.981750	-187.260452	508.126129	477.268799	-15.959509	508.369568	484.039886	-197.010971	84.859970	555.508179	-63.823288	92.421577	301.418274	-222.695892	1445.125488	441.613068	34.236572	1443.386719	321.757843	-56.500111	1396.635620	323.689636	-71.203545	1697.999023	270.037109	-481.180542	1275.879272	683.836914	183.582123	1302.480469	292.039673	-323.026154	1067.559082	550.247131	85.607903	1090.887817	361.715942	-69.554893	1001.035767	-321.825043	149.016006	907.798462	-349.222137	-1.867237
309.780609	-132.479141	898.213013	418.460724	-4.266231	904.018066	385.734497	-187.871643	508.109680	476.811646	-16.249123	508.497345	484.014679	-197.088470	84.903137	555.424561	-63.854115	92.528725	300.315918	-223.540787	1445.048218	440.674164	33.328403	1443.452637	320.782074	-57.317860	1396.613403	322.649567	-72.299530	1697.959595	269.140320	-481.930878	1275.688354	682.920776	182.750549	1302.759644	291.195343	-323.919281	1067.302124	549.525940	84.900436	1091.036987	361.059998	-70.303001	1001.050049	-322.299347	149.018951	907.820190	-349.667236	-1.935320
308.942932	-132.840912	898.118347	417.738251	-4.891178	904.106750	385.431213	-188.359543	507.997192	476.285828	-16.458796	508.600830	483.976776	-197.134613	84.896988	555.368347	-63.881535	92.651184	299.211670	-224.402344	1444.903320	439.697418	32.434677	1443.550903	319.804016	-58.134293	1396.559570	321.517822	-73.413963	1697.939453	268.303101	-482.722900	1275.469849	682.034485	181.948532	1303.114868	290.465179	-324.492645	1067.270874	548.847168	84.210159	1091.169312	360.238983	-70.905853	1001.043640	-322.811401	148.968674	907.806824	-350.144379	-1.985663
308.117279	-133.441269	898.076477	417.012146	-5.559875	904.151184	385.180084	-188.828964	507.946381	475.887451	-17.005123	508.771271	483.906860	-197.011215	84.846458	555.344788	-63.883121	92.720978	298.112549	-225.205063	1444.828613	438.740875	31.536030	1443.634888	318.849731	-59.015896	1396.508179	320.436584	-74.515305	1697.901489	267.323486	-483.511810	1275.238403	681.128235	181.100143	1303.421875	289.619385	-325.321899	1067.083984	548.140625	83.543648	1091.278442	359.454193	-71.598793	1001.043396	-323.350128	148.940781	907.802917	-350.662201	-2.073510
307.512024	-134.133469	898.011597	416.383728	-6.128159	904.243530	384.898621	-189.272049	507.916016	475.393860	-17.290722	508.863342	483.868896	-197.014847	84.865646	555.238098	-63.895962	92.794487	297.041931	-226.053726	1444.722900	437.789032	30.674616	1443.741699	317.919373	-59.838242	1396.476074	319.405365	-75.572861	1697.849243	266.619019	-484.285553	1275.095947	680.270996	180.263397	1303.743896	288.876648	-325.927490	1066.989014	547.470520	82.920738	1091.397461	358.817200	-72.333031	1001.054321	-323.889099	148.840958	907.805725	-351.181732	-2.109803
306.750153	-134.735794	897.954346	415.754639	-6.793356	904.329224	384.528961	-189.615234	507.899109	474.974701	-17.559002	508.959869	483.744232	-196.872894	84.893700	555.241821	-63.908916	92.909760	295.983887	-226.921127	1444.650635	436.802368	29.759096	1443.853760	316.988464	-60.705696	1396.447754	318.390625	-76.640274	1697.845459	265.608307	-485.086792	1274.881958	679.435669	179.422501	1304.087769	288.176575	-326.708893	1066.836304	546.802185	82.193985	1091.567017	358.095825	-73.054092	1001.065735	-324.401489	148.787781	907.835693	-351.690338	-2.139865
306.041748	-135.326187	897.869629	415.149048	-7.454766	904.393066	384.130524	-189.943146	507.860992	474.476196	-17.805189	509.059326	483.600861	-196.754181	84.919868	555.165161	-63.942509	93.006142	295.009705	-227.728607	1444.528198	435.895966	28.906199	1443.947266	316.092804	-61.557533	1396.431763	317.327026	-77.658714	1697.823975	264.664246	-485.853119	1274.629883	678.553467	178.554443	1304.445435	287.363770	-327.278320	1066.780762	546.170227	81.501129	1091.792725	357.399384	-73.760971	1001.052124	-324.894958	148.717468	907.873108	-352.207458	-2.325871
305.312347	-135.900040	897.827515	414.480316	-8.142532	904.443298	383.752563	-190.347366	507.806244	473.874237	-17.811218	509.058807	483.513733	-196.695938	84.920479	555.021851	-63.962276	93.115593	294.013000	-228.616806	1444.407837	434.964264	28.042919	1444.061768	315.218170	-62.392059	1396.407104	316.239136	-78.653419	1697.771118	263.390533	-486.662323	1274.406250	677.793152	177.721878	1304.810913	286.611755	-328.050262	1066.595459	545.542725	80.714035	1091.981689	356.686035	-74.452316	1001.054321	-325.348846	148.616623	907.917786	-352.673248	-2.295438
304.557281	-136.444244	897.761841	413.842743	-8.781851	904.491211	383.361450	-190.712311	507.745178	473.403137	-18.040085	509.073730	483.429443	-196.653549	84.977089	554.973633	-63.986832	93.190651	293.132416	-229.476318	1444.248047	434.063629	27.130816	1444.175293	314.377289	-63.263443	1396.402100	315.164673	-79.617996	1697.693237	262.578094	-487.416290	1274.101929	677.010437	176.902069	1305.181396	285.711609	-328.602234	1066.467773	544.943115	80.008934	1092.199707	355.962463	-75.108391	1001.042969	-325.790253	148.522263	907.945618	-353.172272	-2.387673
303.882935	-136.965363	897.663391	413.246124	-9.375760	904.551941	383.111298	-191.458878	507.755981	472.902435	-18.271536	509.062408	483.396698	-196.756226	84.947418	554.858337	-63.993275	93.277634	292.247864	-230.318787	1444.040894	433.212921	26.263662	1444.220703	313.546783	-64.135101	1396.327271	314.036804	-80.580673	1697.625244	261.491821	-488.179382	1273.793091	676.237427	176.132309	1305.508057	284.950073	-329.315155	1066.283813	544.319580	79.267708	1092.387939	355.283295	-75.752365	1001.020447	-326.261230	148.466522	908.007629	-353.640961	-2.445050
303.158600	-137.502655	897.605347	412.636169	-10.026493	904.587891	382.734375	-191.902863	507.711090	472.404297	-18.631950	509.153992	483.292328	-196.749405	84.980438	554.725464	-64.008530	93.327545	291.426758	-231.230011	1443.858521	432.400421	25.365086	1444.250854	312.772949	-64.995544	1396.282227	313.058960	-81.439857	1697.480225	260.194977	-489.188202	1273.589111	675.482666	175.379227	1305.846069	284.036316	-329.941559	1066.083862	543.724304	78.552887	1092.550293	354.611633	-76.415398	1001.007446	-326.784332	148.452026	908.019348	-354.233459	-2.696585
302.550720	-138.159195	897.583862	412.113129	-10.747464	904.656433	382.418152	-192.397842	507.661438	471.943573	-18.799013	509.182922	483.233673	-196.858002	84.986351	554.753174	-64.025002	93.442307	290.634644	-232.135406	1443.651978	431.587860	24.461788	1444.322998	311.982788	-65.908417	1396.208984	312.036499	-82.336487	1697.352661	259.319794	-489.804291	1273.069458	674.729553	174.597992	1306.111572	283.163300	-330.555786	1065.854370	543.110779	77.799629	1092.803223	353.925873	-77.070251	1001.027832	-327.219482	148.356384	908.078491	-354.696625	-2.807764
301.946350	-138.690887	897.453064	411.549652	-11.369813	904.661133	382.037598	-192.812210	507.559937	471.436066	-19.067097	509.215820	483.160583	-196.893372	85.008057	554.727051	-64.034904	93.531395	289.833496	-233.026459	1443.398560	430.816650	23.577070	1444.333130	311.238190	-66.802521	1396.084961	311.063904	-83.228416	1697.231445	258.003632	-490.739136	1272.818848	674.062256	173.844009	1306.414917	282.127625	-331.168121	1065.611084	542.560364	77.138969	1092.977661	353.286713	-77.706589	1000.961365	-327.684937	148.272278	908.102173	-355.185425	-2.849720
301.222565	-139.266922	897.373108	410.997314	-12.033551	904.674377	381.657715	-193.311340	507.505859	470.807434	-19.023701	509.165527	483.133362	-196.934937	85.055443	554.597412	-64.090782	93.618217	289.118408	-233.931122	1443.172729	430.074219	22.692019	1444.317505	310.535736	-67.667458	1396.009521	310.047607	-84.133369	1697.154297	256.949036	-491.511414	1272.424561	673.366211	173.019501	1306.630371	281.291046	-331.744324	1065.367432	542.023254	76.404572	1093.135132	352.635773	-78.385651	1000.925903	-328.100342	148.189484	908.137939	-355.613220	-2.738024
300.617432	-139.757690	897.248718	410.464630	-12.623112	904.672791	381.359192	-193.792923	507.421814	470.244598	-19.157682	509.191711	483.080139	-196.973373	85.056931	554.617371	-64.108208	93.722618	288.351563	-234.864532	1442.872070	429.330658	21.805317	1444.317261	309.820801	-68.544601	1395.901978	309.219147	-84.955734	1696.999268	255.918152	-492.274017	1272.036865	672.741089	172.312790	1306.846313	280.326385	-332.367645	1065.067627	541.510132	75.697716	1093.245972	352.031158	-78.991409	1000.859863	-328.582916	148.075043	908.155151	-356.082275	-2.830548
299.944946	-140.276016	897.139404	409.872406	-13.249102	904.637695	381.062317	-194.103043	507.374817	469.716034	-19.547703	509.195770	483.046143	-196.981934	85.104752	554.402100	-64.125015	93.731888	287.589355	-235.771835	1442.575073	428.582489	20.963428	1444.259766	309.113708	-69.419731	1395.783447	308.286346	-85.823395	1696.948608	254.898056	-492.972351	1271.527832	672.037842	171.513107	1307.010986	279.402252	-332.917511	1064.785767	540.970093	74.996391	1093.296875	351.381287	-79.606865	1000.785828	-329.029694	148.030396	908.182068	-356.578766	-2.901202
299.252106	-140.778870	897.022766	409.331451	-13.799140	904.605957	380.779694	-194.750717	507.377594	469.179230	-19.759617	509.171967	483.067749	-197.163132	85.154182	554.537231	-64.152534	93.857399	286.869080	-236.593201	1442.252075	427.873047	20.141134	1444.208862	308.433350	-70.235634	1395.623291	307.520569	-86.654083	1696.819092	253.931427	-493.696320	1271.083618	671.408081	170.745636	1307.134888	278.508636	-333.488220	1064.434082	540.473511	74.272209	1093.279297	350.744843	-80.179878	1000.709595	-329.447937	148.008652	908.158936	-357.060333	-2.929931
298.735107	-141.238022	896.873413	408.836792	-14.446907	904.530273	380.429413	-195.101257	507.269562	468.527039	-19.712074	509.098053	483.037598	-197.235107	85.180122	554.349121	-64.153633	93.898445	286.036163	-237.471100	1441.958496	427.192993	19.331606	1444.124023	307.778717	-71.076607	1395.488159	306.837219	-87.464813	1696.695190	253.055817	-494.384491	1270.630981	670.744141	169.934601	1307.197266	277.632233	-334.051453	1064.083984	540.003967	73.572250	1093.255127	350.213531	-80.772789	1000.595032	-329.880951	148.087784	908.156982	-357.595276	-3.031100
298.136627	-141.807465	896.721924	408.383362	-15.055272	904.495544	380.043121	-195.170670	507.164337	467.961395	-19.823097	509.086823	482.942413	-197.171555	85.165260	554.160889	-64.169220	93.914650	285.294983	-238.275238	1441.635620	426.475220	18.538277	1444.049927	307.122833	-71.876144	1395.322266	306.136871	-88.295586	1696.583008	252.139542	-495.072205	1270.182373	670.126465	169.081818	1307.299927	276.842255	-334.605927	1063.714600	539.501648	72.755447	1093.169678	349.645386	-81.413612	1000.498901	-330.344543	148.091461	908.156860	-358.087463	-3.077787
297.507111	-142.360092	896.583618	407.881592	-15.625383	904.445801	379.708191	-195.498947	507.096497	467.454254	-20.195759	509.066193	482.917572	-197.221390	85.174828	554.353333	-64.229752	94.061226	284.494568	-239.075150	1441.355957	425.797699	17.717926	1444.017700	306.458893	-72.713799	1395.201782	305.492432	-89.131897	1696.478516	251.460831	-495.529022	1269.594727	669.537781	168.249756	1307.330200	276.082977	-335.147156	1063.371338	539.084229	72.027405	1093.124268	349.066193	-82.029633	1000.402710	-330.783051	148.067459	908.145874	-358.528076	-3.062792
296.984650	-142.866638	896.442993	407.406677	-16.195606	904.382324	379.165100	-195.590378	506.933136	466.750885	-20.164759	508.951874	482.788513	-197.042816	85.181770	554.201355	-64.232849	94.142647	283.774933	-239.854874	1441.161011	425.163513	16.933996	1444.006958	305.851105	-73.448708	1395.108032	304.844666	-89.989502	1696.427856	250.484406	-496.305450	1269.302490	668.962097	167.405136	1307.382446	275.433838	-335.712372	1063.054443	538.676086	71.177979	1093.028076	348.550018	-82.613640	1000.298584	-331.199280	147.948761	908.159180	-358.931641	-2.965114
296.406525	-143.424942	896.301575	406.947510	-16.775345	904.313782	379.010345	-196.101456	506.931122	466.090057	-20.281424	508.898621	482.842163	-197.312805	85.214821	554.110046	-64.271049	94.209877	283.037048	-240.591415	1440.955322	424.516632	16.150005	1443.960205	305.199097	-74.207054	1395.002441	304.356689	-90.771805	1696.312134	249.393570	-496.913116	1268.888184	668.413147	166.575317	1307.434570	274.884827	-336.213348	1062.783569	538.318726	70.434013	1092.962158	348.013123	-83.221169	1000.191772	-331.570862	147.979263	908.166748	-359.392334	-2.944787
295.862640	-143.915161	896.148071	406.541565	-17.318632	904.243958	378.495728	-196.331894	506.746033	465.566742	-20.561340	508.954163	482.770996	-197.320801	85.237190	554.104065	-64.308228	94.268623	282.349243	-241.335770	1440.746338	423.978516	15.418789	1443.877808	304.607666	-74.889954	1394.862915	303.770844	-91.602814	1696.247925	248.954895	-497.504578	1268.552979	667.891418	165.741730	1307.452759	274.235718	-336.742554	1062.418213	537.910828	69.642662	1092.841675	347.512146	-83.778358	1000.077881	-331.955872	148.084564	908.183472	-359.923279	-2.968645
295.328156	-144.415024	896.021301	406.076233	-17.902552	904.165649	378.142700	-196.840607	506.669830	464.926788	-20.629015	508.905396	482.788452	-197.445984	85.263939	554.055359	-64.355125	94.381416	281.656769	-242.035217	1440.572876	423.420959	14.613009	1443.783569	304.014740	-75.610878	1394.753174	303.268280	-92.410027	1696.159424	248.198502	-498.119812	1268.199341	667.408997	164.944901	1307.470947	273.651642	-337.291473	1062.126221	537.486084	68.916664	1092.764282	346.987732	-84.337067	999.973877	-332.344940	148.104858	908.187622	-360.346191	-2.919657
294.871857	-144.877335	895.883118	405.632019	-18.435375	904.104736	377.803650	-197.108002	506.558594	464.177582	-20.542601	508.758514	482.791107	-197.549500	85.300804	553.866638	-64.366814	94.464874	281.039124	-242.748032	1440.425293	422.917511	13.876735	1443.720825	303.438843	-76.275551	1394.674194	302.842957	-93.146835	1696.054688	247.329529	-498.589355	1267.840210	667.007385	164.099350	1307.488892	273.076660	-337.821350	1061.876343	537.103577	68.240433	1092.693970	346.516296	-84.878357	999.872192	-332.752502	148.145294	908.193542	-360.763611	-2.936563
294.383911	-145.378769	895.757813	405.250671	-18.947617	904.080505	377.490417	-197.439270	506.431000	463.611786	-20.620001	508.715088	482.750366	-197.697250	85.338921	553.788208	-64.399040	94.585693	280.405090	-243.427551	1440.268677	422.450958	13.148996	1443.664063	302.900360	-76.973785	1394.611816	302.371948	-93.923843	1696.001221	246.539703	-499.242859	1267.590942	666.580383	163.283966	1307.515503	272.458313	-338.359589	1061.660522	536.686890	67.528587	1092.626465	346.023926	-85.411339	999.794373	-333.085083	148.237854	908.229248	-361.106659	-2.867836
293.922211	-145.906128	895.645142	404.833984	-19.485750	904.039734	377.236511	-197.691605	506.352325	463.095703	-20.845045	508.778687	482.698425	-197.754013	85.312660	553.733948	-64.447937	94.700874	279.810272	-244.131790	1440.169312	421.976929	12.401078	1443.634766	302.393341	-77.641579	1394.532837	301.932404	-94.661407	1695.963501	246.128113	-499.887299	1267.375610	666.225464	162.520157	1307.513794	271.874908	-338.889313	1061.477417	536.229065	66.871590	1092.618896	345.523163	-85.945717	999.715271	-333.401001	148.294235	908.252014	-361.474518	-2.642729
293.483551	-146.395020	895.537048	404.455322	-19.955866	904.058899	376.985046	-197.944794	506.293610	462.574158	-20.950714	508.796082	482.664124	-197.790009	85.332710	553.732117	-64.457329	94.849564	279.239471	-244.789703	1440.089844	421.544983	11.695803	1443.639038	301.901581	-78.318710	1394.484253	301.482361	-95.427605	1695.931030	245.503281	-500.438141	1267.174194	665.833130	161.669403	1307.544067	271.303070	-339.388519	1061.309814	535.820007	66.269638	1092.667480	345.063019	-86.477921	999.667053	-333.743347	148.362534	908.260864	-361.904175	-2.490341
293.134827	-146.841919	895.449646	404.123169	-20.472601	904.060425	376.708618	-198.372528	506.243469	462.026733	-21.114302	508.757111	482.659302	-197.870865	85.338699	553.680542	-64.469879	94.959221	278.710846	-245.473846	1439.978394	421.159424	10.921482	1443.664185	301.475739	-78.932442	1394.472168	300.995667	-96.169952	1695.957275	244.821060	-501.035645	1266.970825	665.532959	160.858551	1307.596924	270.700592	-339.899506	1061.181274	535.396851	65.636475	1092.696167	344.673553	-86.988121	999.621277	-334.089386	148.446457	908.269226	-362.300537	-2.313577
292.741638	-147.318939	895.408386	403.741028	-21.019960	904.074036	376.498932	-198.732117	506.216797	461.470459	-21.178520	508.779816	482.620270	-197.916733	85.326111	553.599976	-64.460464	95.100655	278.227478	-246.078033	1439.876343	420.805756	10.187068	1443.683960	301.091919	-79.579048	1394.469727	300.680450	-96.853821	1695.896973	244.178940	-501.615967	1266.783569	665.229736	160.068771	1307.640991	270.137177	-340.415009	1061.058105	534.977112	65.093758	1092.719604	344.234161	-87.499603	999.605347	-334.416260	148.551468	908.255310	-362.667450	-2.233002
292.279022	-147.815674	895.377502	403.347046	-21.486858	904.114807	376.302612	-199.125320	506.191833	460.645782	-20.983519	508.687775	482.644470	-197.980133	85.352081	553.359436	-64.400871	95.206779	277.766785	-246.738785	1439.824341	420.492432	9.448123	1443.723633	300.691467	-80.197311	1394.437012	300.321716	-97.506844	1695.869019	243.296494	-502.128815	1266.601318	664.901001	159.278748	1307.658203	269.465088	-340.929718	1060.959839	534.577820	64.536522	1092.768921	343.781311	-88.013351	999.608276	-334.712524	148.679977	908.257385	-362.998260	-2.116242
291.910461	-148.254929	895.372742	402.982330	-21.943769	904.168823	376.081238	-199.297333	506.116486	460.165192	-21.329281	508.731903	482.600372	-197.963547	85.344170	553.353210	-64.384071	95.379898	277.333374	-247.331192	1439.723999	420.180634	8.716478	1443.748779	300.295380	-80.846497	1394.441772	299.910431	-98.249092	1695.857666	242.916565	-502.710205	1266.449219	664.624023	158.545578	1307.726196	268.979248	-341.345306	1060.873413	534.144348	63.975887	1092.757324	343.381897	-88.479279	999.630981	-334.956604	148.840042	908.254639	-363.320831	-1.985282
291.603424	-148.678131	895.335449	402.662537	-22.376802	904.219604	375.839508	-199.566299	506.025208	459.473694	-21.515518	508.706207	482.548645	-197.956390	85.359650	553.313538	-64.337975	95.565117	276.918854	-247.950043	1439.651611	419.942230	7.967212	1443.810303	299.936920	-81.431725	1394.416504	299.555237	-98.923218	1695.839478	242.318390	-503.251251	1266.299561	664.363098	157.768127	1307.816895	268.444336	-341.815948	1060.763550	533.772400	63.434540	1092.806885	343.018768	-88.933800	999.634766	-335.163300	149.001678	908.274597	-363.600952	-1.862141
291.335510	-149.123260	895.298218	402.420654	-22.798367	904.313416	375.680939	-199.802368	505.999847	459.033722	-21.593983	508.817505	482.506561	-198.034836	85.372131	553.198364	-64.298660	95.750488	276.465057	-248.559982	1439.583496	419.660889	7.277861	1443.867920	299.600555	-82.053917	1394.425537	299.224121	-99.590286	1695.850586	241.769714	-503.741882	1266.158447	664.108398	156.977676	1307.911377	267.929047	-342.289032	1060.668213	533.398560	62.895588	1092.869751	342.701050	-89.413719	999.658813	-335.347107	149.148758	908.301758	-363.903137	-1.698253
291.081207	-149.527969	895.296326	402.171265	-23.194384	904.428955	375.489899	-200.044250	505.915894	458.600372	-21.598888	508.985474	482.449677	-198.078232	85.369400	553.014587	-64.257713	95.947159	276.014862	-249.141556	1439.578247	419.379059	6.543265	1443.939331	299.284668	-82.646912	1394.433960	298.872070	-100.252953	1695.870361	241.165283	-504.242798	1265.999756	663.930359	156.265259	1308.014771	267.473511	-342.671722	1060.582153	533.056946	62.339092	1092.947876	342.396698	-89.860062	999.711853	-335.543884	149.275650	908.307007	-364.187531	-1.544717
290.820038	-149.906387	895.286133	401.911011	-23.606052	904.548828	375.344940	-200.296310	505.894165	458.316284	-21.628962	509.160736	482.445374	-198.087219	85.383827	552.902466	-64.205498	96.140869	275.575073	-249.702072	1439.576172	419.103546	5.918245	1444.002808	298.994598	-83.192978	1394.453979	298.569061	-100.874840	1695.906738	240.638641	-504.722046	1265.838379	663.721680	155.517242	1308.140137	267.056000	-343.117096	1060.487061	532.729614	61.748936	1093.019165	342.073303	-90.303360	999.762329	-335.700043	149.414078	908.305908	-364.430847	-1.372048
290.663239	-150.294922	895.245239	401.720673	-23.988995	904.659424	375.207855	-200.491531	505.841370	458.016632	-21.676876	509.302765	482.427643	-198.079895	85.381279	552.755188	-64.183067	96.282784	275.166565	-250.287369	1439.577759	418.856964	5.278080	1444.091919	298.702423	-83.762810	1394.484375	298.274109	-101.473969	1695.928711	240.112915	-505.200470	1265.668213	663.542175	154.790970	1308.227417	266.676666	-343.548737	1060.371094	532.500366	61.245087	1093.132813	341.811005	-90.731422	999.791809	-335.871826	149.549896	908.302795	-364.658722	-1.165797
290.489929	-150.645523	895.211975	401.536102	-24.330040	904.762695	375.148285	-200.714584	505.813171	457.729340	-21.761801	509.458527	482.397003	-198.077713	85.365990	552.699646	-64.161743	96.481415	274.802216	-250.802917	1439.553345	418.583679	4.680997	1444.124634	298.389343	-84.332787	1394.510864	297.919525	-102.080437	1695.983643	239.323532	-505.624420	1265.491333	663.404785	154.090134	1308.315674	266.357117	-343.988495	1060.267334	532.244019	60.688274	1093.227051	341.557861	-91.119667	999.822021	-335.843384	149.935257	908.324158	-364.835938	-0.934632
290.349762	-151.048096	895.182373	401.409332	-24.654951	904.885803	375.126007	-200.914917	505.800598	457.412750	-21.573652	509.535706	482.269470	-196.667099	84.907219	552.591248	-64.103279	96.675209	274.413544	-251.390152	1439.529419	418.338226	4.060224	1444.173096	298.122162	-84.900414	1394.529419	297.693481	-102.639442	1695.969849	238.833252	-506.066193	1265.366821	663.257080	153.365356	1308.457642	266.027649	-344.413483	1060.135132	531.997620	60.154694	1093.340088	341.346924	-91.532837	999.863464	-336.157562	149.894379	908.269409	-365.087402	-0.795874
290.200684	-151.362305	895.173218	401.242676	-24.996092	905.016113	375.083893	-201.082932	505.780792	457.286041	-21.635050	509.686890	482.202637	-196.533478	84.844482	552.543152	-64.106644	96.874069	274.018951	-251.938614	1439.496948	418.103912	3.498323	1444.235596	297.841553	-85.428375	1394.539063	297.409576	-103.202950	1696.010986	238.604935	-506.559204	1265.241089	663.117920	152.610306	1308.539063	265.716797	-344.860657	1060.010864	531.781006	59.608410	1093.462402	341.140930	-91.929482	999.919312	-336.073517	150.259598	908.299133	-365.216980	-0.558270
290.085724	-151.715775	895.151733	401.127258	-25.394630	905.120728	375.139923	-201.393051	505.777435	457.113220	-21.708954	509.841675	482.265839	-196.714081	84.886032	552.485657	-64.130493	97.079849	273.645355	-252.453094	1439.492065	417.842346	2.890063	1444.335693	297.564240	-86.000603	1394.578613	297.114288	-103.773773	1696.045044	238.135117	-506.956146	1265.104248	662.985779	151.914581	1308.716797	265.272003	-345.480164	1059.911377	531.589478	59.048370	1093.608276	340.970825	-92.357849	999.956299	-336.792908	149.649445	908.026245	-365.670105	-0.705217
290.061218	-152.069382	895.164551	401.047638	-25.742973	905.281555	375.179260	-201.648376	505.753693	456.920441	-21.771917	509.988220	482.269135	-196.660980	84.856598	552.398682	-64.110992	97.267105	273.305603	-252.997513	1439.460327	417.567200	2.298568	1444.419067	297.287170	-86.550163	1394.590210	296.821777	-104.314362	1696.089355	237.418365	-507.332642	1264.970947	662.892273	151.180756	1308.899048	265.022034	-345.883942	1059.861206	531.365845	58.526180	1093.719482	340.844757	-92.762199	1000.037659	-336.841919	149.834015	908.010742	-365.795471	-0.551623
290.024261	-152.399200	895.183411	401.016296	-26.054703	905.434082	375.197723	-201.911240	505.717682	456.644165	-21.824192	510.125763	482.296997	-196.718201	84.874207	552.351868	-64.074150	97.440247	272.960175	-253.497116	1439.459717	417.315887	1.731314	1444.481689	297.029480	-87.055634	1394.622559	296.556549	-104.826286	1696.128418	237.009613	-507.782745	1264.858154	662.773315	150.504868	1309.112549	264.827820	-346.274139	1059.799683	531.226501	58.021126	1093.920044	340.738403	-93.123985	1000.118286	-336.873718	149.992310	907.986267	-365.895233	-0.196939
290.045624	-152.683853	895.176758	401.039276	-26.341043	905.592163	375.222626	-202.087616	505.675659	456.416412	-21.837261	510.206970	482.263733	-196.673370	84.796150	552.365356	-64.073433	97.618683	272.644257	-254.016205	1439.497925	417.119324	1.198176	1444.540771	296.778076	-87.586220	1394.639282	296.296844	-105.312927	1696.135010	236.633621	-508.235565	1264.697144	662.711487	149.828598	1309.353882	264.622955	-346.665649	1059.762817	531.111938	57.542866	1094.114868	340.673920	-93.462914	1000.187744	-336.875916	150.238266	907.951538	-366.022980	0.041117
290.045258	-153.037933	895.175049	401.082642	-26.682774	905.727905	375.221191	-202.220627	505.622803	456.033905	-21.807966	510.274628	482.244171	-196.675125	84.766533	552.395447	-64.050407	97.757156	272.350586	-254.485596	1439.465942	416.898499	0.657588	1444.613647	296.533997	-88.091675	1394.652710	296.060577	-105.753250	1696.140381	236.567490	-508.694366	1264.635376	662.663635	149.202866	1309.593750	264.491394	-347.027435	1059.712524	531.048401	57.106770	1094.260254	340.629669	-93.859131	1000.249573	-337.025330	150.673050	907.865723	-366.525940	1.089746
290.147614	-153.356018	895.171143	401.176422	-27.053820	905.843750	375.213440	-202.348419	505.550812	455.689026	-22.012903	510.389343	482.270721	-196.718079	84.734924	552.664124	-64.038719	97.945129	272.019104	-254.999680	1439.431885	416.652161	0.070489	1444.680176	296.312256	-88.596260	1394.651123	295.702789	-106.227356	1696.184082	236.313354	-509.118530	1264.513916	662.614990	148.528915	1309.824829	264.354126	-347.362335	1059.670410	531.030884	56.689857	1094.444946	340.652313	-94.233551	1000.300598	-337.119446	150.841507	907.788269	-366.690002	1.160399
290.266541	-153.634323	895.161682	401.311981	-27.378059	905.970276	375.213501	-202.480362	505.485474	455.233673	-21.914480	510.445770	482.284973	-196.722183	84.700607	552.711182	-63.984509	98.115219	271.687744	-255.489426	1439.381348	416.437134	-0.449314	1444.772583	296.117310	-89.110634	1394.634399	295.490448	-106.658531	1696.123535	236.050476	-509.534454	1264.386353	662.543152	147.898956	1310.139648	264.267059	-347.698059	1059.632813	531.040955	56.236359	1094.602051	340.709564	-94.581116	1000.353699	-337.205688	151.000763	907.731689	-366.820221	1.440746
290.407074	-153.934631	895.132446	401.511810	-27.681276	906.069458	375.154938	-202.549805	505.415039	454.842773	-21.806330	510.515015	482.280029	-196.728073	84.695923	552.701904	-63.945370	98.306702	271.385956	-255.934158	1439.331177	416.191620	-0.989272	1444.839233	295.918640	-89.581459	1394.606079	295.177795	-107.079262	1696.085693	235.517746	-509.922974	1264.202393	662.520996	147.346008	1310.520996	264.223816	-348.059998	1059.602539	531.124023	55.830563	1094.761963	340.808716	-94.919174	1000.383545	-337.153076	150.904129	907.713623	-366.547943	0.968807
290.576721	-154.204590	895.107422	401.715057	-28.022520	906.146240	375.134796	-202.657791	505.329376	454.533478	-21.686386	510.570160	482.287231	-196.768875	84.661629	552.654907	-63.867184	98.459457	271.069733	-256.370758	1439.278442	415.983551	-1.511106	1444.911621	295.730377	-90.088989	1394.581787	294.866882	-107.507690	1696.038452	235.558014	-510.356445	1264.075928	662.486511	146.827255	1310.878784	264.219330	-348.378540	1059.518555	531.288635	55.455189	1094.989990	340.938354	-95.255821	1000.405151	-337.216278	151.050644	907.672852	-366.674316	1.022880
290.783112	-154.449951	895.079895	401.929779	-28.307604	906.242493	375.148926	-202.774368	505.266998	454.228058	-21.485735	510.616150	482.293335	-196.773743	84.631653	552.638428	-63.810226	98.638008	270.730652	-256.801331	1439.178223	415.786285	-1.969859	1444.956177	295.567139	-90.559082	1394.519653	294.528290	-107.923439	1695.999268	235.073792	-510.731384	1263.855591	662.484741	146.293152	1311.251221	264.274780	-348.735107	1059.391479	531.488525	55.037983	1095.170532	341.084839	-95.562996	1000.434448	-337.259430	151.232513	907.645569	-366.785919	1.235545
290.980438	-154.644241	895.042603	402.168579	-28.558764	906.295654	375.197357	-202.883652	505.166748	453.780884	-21.023500	510.576233	482.327087	-196.818726	84.578773	552.601013	-63.771355	98.811310	270.427246	-257.236786	1439.074951	415.623413	-2.482009	1445.021851	295.426910	-90.982880	1394.456665	294.165283	-108.356735	1695.932129	234.763000	-510.926392	1263.798706	662.486328	145.812408	1311.614868	264.396393	-349.087646	1059.257935	531.745605	54.653610	1095.337524	341.271942	-95.829865	1000.438904	-337.307953	151.411499	907.586914	-366.898163	1.497689
291.205170	-154.884018	894.994446	402.450958	-28.844542	906.357483	375.243591	-203.064514	505.116425	453.566437	-21.123152	510.689880	482.322662	-196.857971	84.530106	552.825623	-63.779957	99.037193	270.135773	-257.667084	1438.951904	415.476501	-2.948258	1445.088257	295.289337	-91.414490	1394.386108	293.843384	-108.691948	1695.861816	234.648193	-511.294617	1263.561768	662.476318	145.334976	1311.981812	264.600739	-349.424530	1059.097290	532.050354	54.275089	1095.519653	341.482391	-96.140358	1000.441345	-337.426666	151.919586	907.593689	-367.309601	2.657293
291.459351	-155.072388	894.954895	402.779633	-29.064430	906.442566	375.392548	-203.212326	505.084351	453.150818	-20.613516	510.651245	482.484344	-198.400894	84.941879	552.881958	-63.830204	99.265015	269.871124	-258.069855	1438.817871	415.323669	-3.365535	1445.162964	295.185791	-91.841370	1394.330566	293.527435	-109.035378	1695.809692	234.566833	-511.611267	1263.257690	662.502197	144.899551	1312.400269	264.850403	-349.695618	1058.926270	532.369385	53.951580	1095.720581	341.728851	-96.400871	1000.459290	-337.589813	152.399277	907.531433	-367.751617	3.905172
291.587036	-155.231949	894.941162	403.044830	-29.291670	906.523804	375.437683	-203.327652	505.015320	452.778625	-20.396173	510.680054	482.488770	-198.414307	84.925102	553.013489	-63.975548	99.503456	269.596985	-258.447388	1438.685059	415.179169	-3.791676	1445.239868	295.082886	-92.222679	1394.286865	293.116516	-109.435104	1695.760742	234.732635	-512.013672	1262.980225	662.535217	144.465225	1312.825684	265.102020	-349.928070	1058.726563	532.709961	53.567875	1095.917358	341.925262	-96.665634	1000.489929	-337.595245	152.383789	907.509766	-367.630859	3.296042
291.861938	-155.296448	894.826233	403.312866	-29.379200	906.530396	375.538422	-203.384140	504.980774	452.417145	-20.401304	510.816986	482.381622	-196.976868	84.396820	553.178528	-64.162224	99.759544	269.274841	-258.832550	1438.563599	415.011902	-4.182876	1445.329224	294.984894	-92.625343	1394.248291	292.718567	-109.798431	1695.719482	234.700241	-512.316833	1262.669434	662.599060	144.032776	1313.262451	265.206299	-350.217041	1058.487183	533.099121	53.185051	1096.134644	342.296875	-96.927437	1000.432739	-337.676056	152.536560	907.465332	-367.786713	3.408580
291.942749	-155.314545	894.854492	403.555359	-29.538902	906.661377	375.593903	-203.383698	504.901245	451.870605	-20.145000	510.811188	482.400452	-196.926834	84.320168	553.142334	-64.313766	99.998642	269.036987	-259.222839	1438.451172	414.887238	-4.579755	1445.434814	294.910889	-92.992577	1394.237061	292.330414	-110.137070	1695.674194	234.706360	-512.562622	1262.401123	662.675842	143.590500	1313.732300	265.743134	-350.438507	1058.297363	533.481018	52.833782	1096.354126	342.453186	-97.091057	1000.508606	-337.823456	152.677612	907.431152	-367.975647	3.636993
292.548401	-155.461441	894.818298	404.065338	-29.770697	906.781677	375.778595	-203.526764	504.855621	451.508667	-19.942200	510.841034	482.437164	-196.966263	84.277969	553.202698	-64.460449	100.254547	268.748077	-259.533508	1438.280518	414.732544	-4.933990	1445.544678	294.828156	-93.331757	1394.231079	291.917664	-110.497124	1695.613770	234.719009	-512.804382	1262.119385	662.720276	143.154007	1314.207642	266.041168	-350.678650	1058.073364	533.875488	52.555298	1096.573120	342.952179	-97.358940	1000.543823	-337.806580	152.605347	907.412842	-367.768219	2.842026
292.924347	-155.570831	894.807739	404.511597	-29.958981	906.891541	375.881195	-203.564026	504.810150	450.857605	-19.387768	510.780090	482.470245	-197.018936	84.264809	553.138489	-64.602074	100.530174	268.504700	-259.851624	1438.135254	414.621216	-5.280522	1445.682617	294.758148	-93.613914	1394.217651	291.519073	-110.847351	1695.567871	234.700317	-513.040588	1261.830566	662.778992	142.722290	1314.633179	266.336853	-350.852570	1057.891846	534.295227	52.272560	1096.805054	343.339569	-97.581833	1000.588623	-337.953857	152.763840	907.377991	-367.978271	3.044398
293.287750	-155.677902	894.809021	404.968628	-30.133316	906.971924	376.014709	-203.594162	504.754089	450.382263	-19.348417	510.844391	482.489655	-197.003021	84.209137	553.124939	-64.709442	100.762032	268.275299	-260.186157	1438.022461	414.511383	-5.590579	1445.827148	294.680359	-93.907417	1394.202148	291.125305	-111.161919	1695.531250	234.759323	-513.262268	1261.513306	662.886047	142.333527	1315.151367	266.464874	-351.030823	1057.656738	534.732117	51.959084	1097.016479	343.735260	-97.770714	1000.626343	-338.080292	152.938065	907.313721	-368.230560	3.288114
293.712646	-155.781937	894.807983	405.436890	-30.328878	907.085571	376.207092	-203.623337	504.726837	449.851379	-19.134014	510.923218	482.598572	-198.439651	84.615845	553.163513	-64.837730	101.067474	268.086578	-260.473816	1437.928223	414.406525	-5.881855	1446.005859	294.594330	-94.174675	1394.210938	290.737915	-111.488403	1695.520508	234.817551	-513.511414	1261.271973	663.005676	141.938171	1315.718628	267.019775	-351.164520	1057.520630	535.248230	51.711311	1097.323364	344.158356	-97.992027	1000.677856	-338.319641	153.359360	907.260498	-368.879333	4.386706
294.097504	-155.857819	894.821167	405.938660	-30.508244	907.206360	376.390594	-203.699020	504.706299	449.221313	-18.879768	510.942078	482.608276	-198.431778	84.553329	553.140686	-64.974403	101.449547	267.900635	-260.711182	1437.811646	414.295837	-6.176203	1446.219482	294.512238	-94.412567	1394.244141	290.336182	-111.843346	1695.508057	234.712570	-513.692810	1260.999512	663.149048	141.548462	1316.247681	267.370880	-351.334869	1057.378906	535.754517	51.440380	1097.600830	344.576904	-98.181747	1000.740417	-338.532440	153.510117	907.217285	-369.208374	4.626708
294.536591	-155.879639	894.828918	406.465088	-30.651871	907.343872	376.608948	-203.732880	504.689178	448.525513	-18.556505	511.042786	482.649750	-198.445633	84.510590	553.035400	-65.132591	101.892288	267.742371	-260.922333	1437.739258	414.212555	-6.425634	1446.423096	294.466553	-94.644142	1394.275146	289.931580	-112.159821	1695.522095	234.788101	-513.871338	1260.783081	663.303650	141.232941	1316.856567	267.713654	-351.492584	1057.261719	536.261292	51.191151	1097.908325	345.017395	-98.330498	1000.807373	-338.706482	153.689240	907.201782	-369.569031	4.894976
295.040100	-155.945328	894.920715	407.047699	-30.782501	907.569397	376.893280	-203.828720	504.740967	447.918060	-18.004524	511.100525	482.690155	-198.517944	84.489410	552.836792	-65.332916	102.312492	267.588470	-261.140228	1437.684448	414.147614	-6.675389	1446.637451	294.416565	-94.827103	1394.337891	289.582489	-112.461739	1695.531738	235.053482	-514.047119	1260.663696	663.489441	140.918091	1317.428467	268.039276	-351.574127	1057.166504	536.829224	50.950230	1098.292603	345.466949	-98.450073	1000.959778	-338.778625	153.419998	907.176392	-369.472443	3.924441
295.451202	-156.004898	895.006775	407.574554	-30.964354	907.744263	377.198730	-203.938141	504.785675	447.394012	-17.648838	511.232574	482.715851	-198.558929	84.486862	552.606018	-65.572075	102.691360	267.423737	-261.364349	1437.663574	414.105377	-6.884680	1446.869751	294.393066	-94.985504	1394.399902	289.239258	-112.772392	1695.571777	235.125092	-514.169189	1260.529663	663.700684	140.583603	1318.069336	268.336334	-351.670990	1057.062744	537.359680	50.741379	1098.673828	345.896759	-98.605858	1001.086243	-338.958038	153.491608	907.134216	-369.859283	4.018622
295.848846	-155.960602	895.032166	408.072754	-30.999178	907.893921	377.482391	-203.956741	504.844940	446.827759	-17.320835	511.361145	482.728180	-198.534393	84.439461	552.355774	-65.820419	103.092323	267.279022	-261.551208	1437.654541	414.066711	-7.109916	1447.093994	294.380432	-95.128639	1394.457520	288.898682	-113.075356	1695.602295	235.204285	-514.264832	1260.387207	663.889526	140.288712	1318.699341	268.643616	-351.715363	1056.995728	537.884521	50.511127	1098.988892	346.359985	-98.712311	1001.168884	-339.306305	153.783035	907.038391	-370.748444	5.154228
296.378174	-155.878845	895.085449	408.616394	-31.027132	908.094971	377.799683	-203.997482	504.872162	446.522736	-17.309441	511.573944	482.795654	-198.495651	84.438560	552.125549	-66.112961	103.465515	267.173889	-261.731323	1437.637329	414.022430	-7.320966	1447.335449	294.356689	-95.269363	1394.535767	288.584625	-113.354797	1695.643311	235.246246	-514.337952	1260.243774	664.085022	140.033279	1319.265259	268.736237	-351.795593	1056.897339	538.415649	50.285954	1099.337891	346.835419	-98.751678	1001.289063	-339.562500	153.789841	906.948425	-371.254242	5.217258
296.921722	-155.885834	895.198669	409.191467	-31.156290	908.333862	378.109985	-204.016830	504.870728	446.127014	-17.023489	511.751770	482.791992	-198.500229	84.411987	551.797485	-66.413651	103.821861	267.106750	-261.857727	1437.643066	413.998993	-7.517952	1447.589111	294.365295	-95.372162	1394.614502	288.313202	-113.603607	1695.686768	235.299026	-514.450317	1260.135254	664.316589	139.783447	1319.930298	269.038452	-351.843750	1056.848511	538.952454	50.117062	1099.759888	347.296509	-98.834930	1001.458740	-339.951477	154.004776	906.839844	-372.134552	6.280676
297.341217	-155.897156	895.290955	409.712952	-31.218824	908.549744	378.393738	-203.976151	504.871063	445.725586	-16.726976	511.948242	482.801514	-198.439636	84.344971	551.425781	-66.746407	104.184479	267.030151	-261.956421	1437.650635	414.005402	-7.702003	1447.835205	294.392731	-95.490013	1394.703003	288.030121	-113.865891	1695.739136	235.342773	-514.504578	1260.036377	664.530884	139.537720	1320.553101	269.530518	-351.835052	1056.870361	539.520203	49.980827	1100.255371	347.742126	-98.945137	1001.607422	-340.224670	153.776398	906.791077	-372.545685	5.622818
297.693359	-155.802917	895.345276	410.137177	-31.215034	908.718201	378.651550	-203.819611	504.879456	445.344330	-16.436674	512.161133	482.791565	-198.331360	84.259094	550.935547	-67.102158	104.562523	267.001129	-262.031708	1437.660034	414.017731	-7.862199	1448.120361	294.418793	-95.553848	1394.806274	287.767456	-114.112907	1695.797119	235.400085	-514.547241	1259.942017	664.790527	139.306427	1321.192993	269.843811	-351.849396	1056.888672	540.050049	49.837021	1100.714722	348.166748	-99.020424	1001.714111	-340.545654	153.676376	906.760437	-373.146851	5.593697
298.173950	-155.740860	895.447205	410.654816	-31.214218	908.936707	378.955872	-203.741730	504.907837	445.196655	-16.167364	512.408386	482.816223	-198.302856	84.264748	550.456238	-67.427879	104.932228	266.964203	-262.094147	1437.691528	414.066162	-8.014994	1448.387329	294.463837	-95.642731	1394.939819	287.545502	-114.338799	1695.860107	235.388382	-514.595642	1259.904175	665.052551	139.072281	1321.835449	270.333710	-351.630219	1056.935303	540.559937	49.748436	1101.152588	348.631653	-99.051811	1001.868896	-340.199493	153.839340	906.977478	-372.977112	4.220109
298.763489	-155.633926	895.552368	411.233887	-31.188993	909.200378	379.237640	-203.668930	504.928558	445.078308	-15.868348	512.635986	482.827515	-198.261688	84.235039	549.999207	-67.746704	105.324265	266.964722	-262.142426	1437.744507	414.143768	-8.151650	1448.657471	294.552063	-95.681908	1395.053589	287.318329	-114.537888	1695.930176	235.400955	-514.599731	1259.874146	665.358521	138.891983	1322.400146	270.626282	-351.597748	1056.970337	541.040588	49.670696	1101.591309	349.143799	-99.050751	1002.045410	-340.791351	154.157608	906.895691	-374.304840	5.708426
299.281982	-155.490585	895.642273	411.771576	-31.130007	909.434387	379.559631	-203.631805	504.996368	444.980377	-15.520310	512.875793	482.873901	-198.269836	84.246986	549.469788	-68.025345	105.648605	266.957275	-262.183075	1437.800171	414.228973	-8.262314	1448.921509	294.634094	-95.710472	1395.187622	287.151337	-114.672379	1695.981445	235.235794	-514.560364	1259.820801	665.649841	138.704926	1322.986450	270.846405	-351.602203	1057.016968	541.496704	49.619850	1101.980347	349.602295	-99.004272	1002.200134	-341.245514	154.017654	906.845398	-375.040863	5.884167
299.670593	-155.447601	895.763062	412.259064	-31.191856	909.637634	379.823822	-203.571182	505.040588	444.838043	-15.203000	513.060608	482.905518	-198.333176	84.245850	548.931519	-68.319878	105.949974	266.964508	-262.221375	1437.872803	414.330017	-8.363551	1449.183228	294.747772	-95.743462	1395.297974	286.979187	-114.808647	1696.027344	235.228622	-514.530579	1259.764404	665.909241	138.534088	1323.516602	271.095093	-351.534607	1057.057861	541.937073	49.580212	1102.378052	350.001190	-99.043983	1002.358093	-341.724213	153.847382	906.832336	-375.776794	5.734527
300.138031	-155.343323	895.862854	412.800659	-31.152044	909.852234	380.109467	-203.501465	505.101410	444.715729	-14.892857	513.263306	482.938416	-198.295471	84.205338	548.363403	-68.633308	106.237587	267.009155	-262.224152	1437.922485	414.456329	-8.425241	1449.418579	294.853943	-95.780342	1395.415161	286.827301	-114.905479	1696.070557	235.200790	-514.483032	1259.709717	666.214966	138.401596	1324.045410	271.449432	-351.453156	1057.099854	542.405396	49.534840	1102.769165	350.453308	-99.015312	1002.509644	-342.235992	153.726318	906.777466	-376.563629	5.520093
300.644897	-155.236633	895.927246	413.273346	-31.104767	910.031006	380.357391	-203.405777	505.114532	444.593842	-14.556231	513.468994	482.969635	-198.264038	84.183357	547.690186	-68.897682	106.462524	267.048889	-262.231842	1437.978882	414.599884	-8.521290	1449.647217	294.992340	-95.785324	1395.528320	286.697296	-114.994339	1696.112915	235.321213	-514.456116	1259.718628	666.523987	138.254745	1324.563965	271.743317	-351.353638	1057.142578	542.859985	49.516541	1103.119019	350.905212	-98.999550	1002.625366	-342.771118	153.690048	906.751160	-377.410828	6.188693
301.201782	-155.071838	896.025269	413.746338	-31.024248	910.222473	380.579773	-203.325363	505.120209	444.519928	-14.248034	513.653259	482.992188	-198.254669	84.138718	547.093567	-69.086624	106.673462	267.098328	-262.216553	1438.046509	414.728729	-8.601495	1449.863159	295.137207	-95.775032	1395.641968	286.629944	-115.046242	1696.157959	235.273178	-514.369446	1259.655640	666.829529	138.143784	1325.015015	272.040680	-351.221191	1057.182129	543.285767	49.528488	1103.490479	351.394043	-98.935715	1002.765076	-343.281189	153.560913	906.707581	-378.200378	5.888901
301.662323	-154.912933	896.098999	414.241455	-30.935543	910.421082	380.784668	-203.193726	505.107971	444.508820	-13.925983	513.847290	483.015259	-198.236267	84.123520	546.411560	-69.256645	106.889000	267.157074	-262.174377	1438.113281	414.899109	-8.639676	1450.078979	295.304993	-95.754631	1395.745483	286.573547	-115.065773	1696.203857	235.236679	-514.266052	1259.608765	667.121399	138.033920	1325.470947	272.274597	-351.079254	1057.216431	543.715393	49.567032	1103.812866	351.835907	-98.880547	1002.894958	-343.779022	153.341614	906.673950	-378.863129	5.881747
302.060150	-154.809067	896.194031	414.739014	-30.819386	910.595581	381.038635	-203.124146	505.117249	444.447083	-13.601802	514.001099	483.051056	-198.235611	84.109329	545.836060	-69.412132	107.024055	267.215851	-262.134521	1438.159302	415.093140	-8.677258	1450.276245	295.463348	-95.687416	1395.848022	286.528290	-115.068909	1696.250488	235.028305	-514.137207	1259.532715	667.404297	137.979721	1325.854004	272.540314	-350.972321	1057.250610	544.140320	49.639320	1104.119751	352.276825	-98.822289	1003.026245	-344.303345	153.196762	906.619141	-379.624023	5.903974
302.540741	-154.649002	896.250305	415.231781	-30.744375	910.737122	381.271484	-202.984787	505.134369	444.429230	-13.285637	514.119873	483.042847	-198.170990	84.082191	545.218384	-69.447319	107.144722	267.309906	-262.063354	1438.205200	415.271454	-8.676105	1450.440430	295.633179	-95.619637	1395.925903	286.531494	-115.031555	1696.283936	235.017761	-513.991150	1259.488525	667.719360	137.935364	1326.222168	272.790131	-350.841553	1057.247681	544.594482	49.700603	1104.359985	352.744720	-98.759270	1003.120605	-344.871521	153.011780	906.567932	-380.380219	5.817831
303.016052	-154.345108	896.300903	415.707397	-30.562054	910.896423	381.479645	-202.833939	505.145386	444.450989	-12.920697	514.253174	483.071289	-198.148376	84.054909	544.630859	-69.419945	107.248558	267.401031	-261.963593	1438.227539	415.467743	-8.668397	1450.594360	295.822479	-95.511543	1395.993774	286.565002	-114.963287	1696.309937	235.103287	-513.861694	1259.445801	668.064758	137.878525	1326.565552	273.038239	-350.683838	1057.209229	545.011414	49.755783	1104.573120	353.208160	-98.597923	1003.219849	-345.465393	152.814117	906.507813	-381.114960	5.728715
303.492981	-154.077072	896.349792	416.129364	-30.412336	911.020447	381.679291	-202.741348	505.155396	444.514404	-12.549726	514.395264	483.110046	-198.122070	84.022293	544.060181	-69.375664	107.318665	267.464203	-261.845215	1438.237183	415.695679	-8.616884	1450.746094	296.005768	-95.392265	1396.060303	286.604858	-114.883568	1696.330200	235.069153	-513.679504	1259.391846	668.382751	137.858810	1326.904053	273.308044	-350.500366	1057.183716	545.441284	49.815517	1104.743774	353.644379	-98.445671	1003.301941	-346.041168	152.613037	906.456604	-381.820251	5.344626
303.838776	-153.896942	896.423584	416.556427	-30.275127	911.120911	381.850220	-202.638199	505.177338	444.683350	-12.147126	514.524109	483.135193	-198.135452	83.994858	543.493164	-69.233643	107.373665	267.550140	-261.703033	1438.247314	415.906555	-8.584440	1450.879028	296.215607	-95.274788	1396.124878	286.674927	-114.781799	1696.343872	235.043228	-513.487122	1259.326538	668.672302	137.837830	1327.219360	273.630646	-350.308563	1057.191528	545.932800	49.887726	1104.967773	354.058472	-98.331650	1003.388062	-346.557861	152.451065	906.423767	-382.482910	5.388007
304.456329	-153.630768	896.657532	416.980011	-30.109928	911.256836	382.027161	-202.477905	505.139160	444.768005	-11.775542	514.623962	483.185303	-198.180206	83.983025	542.878357	-69.049919	107.380463	267.638306	-261.536591	1438.264404	416.139343	-8.516582	1451.020020	296.427734	-95.109459	1396.172852	286.779572	-114.652573	1696.353638	235.044907	-513.262817	1259.286743	668.975220	137.890915	1327.518188	273.937134	-350.129364	1057.171143	546.448669	49.973656	1105.168457	354.706940	-98.168762	1003.577454	-347.140808	152.268478	906.362671	-383.170135	5.301287
304.820343	-153.402390	896.663879	417.457214	-29.948078	911.331970	382.168152	-202.339508	505.166138	444.895996	-11.419057	514.695557	483.177551	-198.194672	83.972458	542.242798	-68.795654	107.297043	267.712128	-261.349945	1438.262085	416.377258	-8.421623	1451.141602	296.640778	-94.965706	1396.218750	286.892853	-114.526825	1696.354248	235.073685	-512.996338	1259.224731	669.343994	137.934738	1327.790039	274.140350	-349.932098	1057.146240	546.925354	50.094879	1105.344849	355.130524	-98.029350	1003.614807	-347.739380	152.036346	906.298401	-383.836395	5.100167
305.204041	-153.143585	896.626465	417.936310	-29.740520	911.403748	382.279999	-202.098175	505.143768	445.046295	-11.050020	514.764404	483.176605	-198.093201	83.938690	541.725647	-68.487991	107.263718	267.811493	-261.141388	1438.279541	416.604401	-8.318712	1451.263916	296.898682	-94.771721	1396.250000	287.025757	-114.372917	1696.343628	235.080139	-512.738037	1259.203613	669.721924	137.998810	1328.033936	274.573059	-349.690613	1057.149780	547.434570	50.206181	1105.516113	355.538513	-97.860237	1003.626465	-348.363281	151.778641	906.184814	-384.478973	4.789836
305.499634	-152.912750	896.609741	418.401581	-29.448774	911.465820	382.411560	-201.865860	505.159698	445.267853	-10.654052	514.804871	483.200165	-198.091507	83.905556	541.181335	-68.120888	107.206444	267.950348	-260.869324	1438.301025	416.869110	-8.146816	1451.357300	297.180756	-94.558594	1396.278076	287.174438	-114.212738	1696.334961	234.996613	-512.422241	1259.137451	670.089233	138.063263	1328.310425	274.923615	-349.469727	1057.132690	547.944397	50.257092	1105.618286	355.923828	-97.655106	1003.645813	-348.914368	151.517593	906.095581	-385.093689	4.519252
305.791016	-152.681854	896.613037	418.885437	-29.154995	911.563293	382.546112	-201.555878	505.199463	445.548309	-10.212937	514.869629	483.253113	-198.048538	83.910873	540.581299	-67.700691	107.105186	268.109924	-260.610199	1438.299561	417.147064	-7.984108	1451.444580	297.438385	-94.318489	1396.328613	287.340881	-114.027489	1696.320679	235.053436	-512.141846	1259.092651	670.466675	138.154404	1328.544922	275.241425	-349.199341	1057.144043	548.492554	50.403526	1105.743042	356.300537	-97.445549	1003.692078	-349.516174	151.232513	906.027222	-385.708435	4.255874
306.139160	-152.431381	896.620972	419.346710	-28.949280	911.613281	382.661407	-201.243057	505.199829	445.829590	-9.801505	514.922974	483.247864	-197.968353	83.905754	540.081665	-67.255539	106.970306	268.290192	-260.369659	1438.322266	417.448242	-7.766881	1451.527588	297.720947	-94.064636	1396.358643	287.510468	-113.822357	1696.329346	235.142227	-511.823822	1259.069092	670.856262	138.261520	1328.740356	275.561493	-348.859222	1057.157227	549.009827	50.577038	1105.866211	356.699219	-97.242424	1003.719055	-350.139221	150.947113	905.954712	-386.315430	3.949928
306.534576	-152.101379	896.647522	419.805450	-28.756403	911.660278	382.819183	-200.970215	505.231384	446.108368	-9.403296	514.972229	483.308014	-197.984985	83.914360	539.562317	-66.774025	106.841408	268.485504	-260.077698	1438.319580	417.779816	-7.562446	1451.579712	298.012299	-93.763794	1396.392578	287.722626	-113.600014	1696.340576	235.380234	-511.540314	1259.071045	671.256104	138.408524	1328.869019	275.863464	-348.539673	1057.159546	549.530640	50.736061	1105.983398	357.113434	-96.989738	1003.754456	-350.739288	150.587784	905.918518	-386.828674	3.610597
306.935150	-151.784317	896.678040	420.268036	-28.543478	911.696777	383.009064	-200.884933	505.279602	446.464661	-9.039324	515.008057	483.329956	-198.044464	83.922287	539.030212	-66.287437	106.685555	268.691406	-259.746246	1438.329834	418.110046	-7.303663	1451.670044	298.319580	-93.481079	1396.395996	287.933136	-113.334694	1696.343018	235.481110	-511.207031	1259.059448	671.690125	138.575363	1329.029785	276.122528	-348.224213	1057.163818	550.035034	50.923901	1106.062012	357.528931	-96.717224	1003.787537	-351.392944	150.215927	905.887390	-387.393311	3.142815
307.269165	-151.454773	896.709778	420.694336	-28.246706	911.721924	383.057434	-200.623962	505.227173	446.770172	-8.678075	515.053528	483.316986	-197.954697	83.879448	538.393372	-65.754425	106.442436	268.945557	-259.412811	1438.347290	418.470306	-7.027688	1451.718384	298.642761	-93.161781	1396.414551	288.170929	-113.068192	1696.348999	235.610275	-510.832458	1259.053101	672.152466	138.719574	1329.166260	276.351288	-347.871216	1057.179810	550.533447	51.130024	1106.139282	357.912567	-96.399178	1003.816467	-352.106842	149.853058	905.828003	-388.001740	2.779703
307.553375	-151.141968	896.733093	421.131714	-27.898008	911.738159	383.296051	-200.599487	505.274872	447.151672	-8.306300	515.089661	483.370972	-198.050812	83.885162	537.868652	-65.238968	106.203537	269.223236	-259.085327	1438.384033	418.844269	-6.733252	1451.768311	298.984497	-92.811546	1396.448120	288.396149	-112.785263	1696.343018	235.761887	-510.460541	1259.048828	672.618408	138.901398	1329.238770	276.579376	-347.444122	1057.220215	550.995422	51.362743	1106.203125	358.278992	-96.058578	1003.837219	-352.819031	149.510300	905.807373	-388.571442	2.392366
307.924377	-150.741714	896.774292	421.542755	-27.619007	911.738159	383.452576	-200.438812	505.288055	447.605408	-7.938996	515.067688	483.377899	-198.079559	83.903313	537.286438	-64.617638	105.926926	269.538757	-258.712341	1438.413452	419.235138	-6.440828	1451.814087	299.358124	-92.439034	1396.483276	288.627625	-112.521797	1696.336182	235.926071	-510.060333	1259.062744	673.096985	139.081787	1329.307495	276.809235	-347.049622	1057.242798	551.492981	51.683750	1106.276733	358.665009	-95.685669	1003.859680	-353.520905	149.148087	905.794128	-389.131958	1.984112
308.343292	-150.291565	896.820435	421.925018	-27.325012	911.772827	383.629547	-200.228210	505.298065	448.020081	-7.640639	515.061646	483.450928	-198.024475	83.871185	536.692200	-64.053566	105.685844	269.859344	-258.295990	1438.408936	419.634338	-6.110473	1451.847656	299.772675	-92.040497	1396.515381	288.902740	-112.202049	1696.328247	236.128265	-509.655975	1259.060913	673.570740	139.290115	1329.366577	277.029572	-346.637421	1057.284302	551.934265	51.962666	1106.312500	359.059296	-95.308548	1003.900024	-354.215454	148.702652	905.816467	-389.660400	1.591027
308.726257	-149.868057	896.865417	422.349274	-26.898888	911.813232	383.808594	-199.982040	505.328949	448.510529	-7.345821	515.083618	483.469757	-197.997513	83.863960	536.175232	-63.548206	105.429787	270.232697	-257.841278	1438.441895	420.110962	-5.709723	1451.907837	300.156891	-91.626945	1396.569458	289.188416	-111.864555	1696.342407	236.335922	-509.196564	1259.117310	674.084045	139.553925	1329.440674	277.225861	-346.165314	1057.330200	552.332520	52.277386	1106.343872	359.460999	-94.876183	1003.943115	-354.973450	148.320480	905.827637	-390.194733	1.132738
309.015167	-149.407532	896.885071	422.742523	-26.496782	911.827454	384.011932	-199.748062	505.401917	449.080109	-7.121651	515.139771	483.494690	-197.991745	83.838203	535.718933	-62.996998	105.157150	270.593811	-257.396210	1438.505737	420.545929	-5.312437	1451.990112	300.578094	-91.180061	1396.600952	289.500336	-111.493614	1696.333740	236.450470	-508.680420	1259.121338	674.581055	139.814865	1329.485107	277.440308	-345.628113	1057.409302	552.750610	52.672249	1106.335693	359.802277	-94.438553	1003.960510	-355.744324	147.915558	905.855469	-390.750244	0.610554
309.306488	-148.905289	896.928040	423.078735	-26.079618	911.824829	384.145599	-199.426773	505.391876	449.848938	-6.656416	515.265503	483.480011	-197.968506	83.811241	535.378235	-62.454460	104.905655	270.942230	-256.897766	1438.535767	421.005493	-4.938846	1452.012939	301.012054	-90.702820	1396.622803	289.792847	-111.129326	1696.328735	236.691788	-508.176208	1259.119385	675.105225	140.038391	1329.438721	277.419891	-345.127472	1057.394287	553.189819	53.038540	1106.323730	360.132477	-93.959702	1003.982910	-356.302338	147.675476	905.957336	-391.145020	-0.021101
309.582031	-148.485352	896.950195	423.418701	-25.650517	911.803528	384.268555	-199.172470	505.404449	450.457062	-6.318295	515.239319	483.516144	-197.971512	83.809654	534.865173	-61.977432	104.617821	271.339813	-256.393707	1438.550293	421.490936	-4.482421	1452.027710	301.435425	-90.200569	1396.662720	290.089966	-110.754410	1696.311035	236.933975	-507.672821	1259.189697	675.658691	140.339172	1329.422363	277.615295	-344.587585	1057.416626	553.616516	53.430363	1106.282104	360.455688	-93.510941	1003.985840	-357.199768	146.885132	905.908386	-391.697968	-0.802416
309.890015	-148.003906	897.017761	423.740814	-25.209875	911.747620	384.376678	-198.896423	505.404449	451.042297	-5.979477	515.156616	483.533478	-197.947083	83.821487	534.392395	-61.524288	104.373909	271.738983	-255.875320	1438.537598	421.964478	-4.011967	1452.036621	301.875122	-89.668953	1396.661621	290.441833	-110.348839	1696.285645	237.387543	-507.186218	1259.447510	676.196777	140.661102	1329.369019	278.138763	-344.055084	1057.508911	554.062256	53.879356	1106.245850	360.816864	-92.994621	1003.998047	-357.922424	146.310135	905.924866	-392.165985	-1.958951
310.212463	-147.518967	897.038818	424.060944	-24.751459	911.689453	384.431061	-198.552795	505.381989	451.698303	-5.718268	515.165466	483.555023	-197.996399	83.820770	533.951172	-61.068771	104.046951	272.154083	-255.297318	1438.554443	422.475739	-3.494623	1452.017090	302.355164	-89.108826	1396.662842	290.820038	-109.900909	1696.261108	237.732971	-506.591431	1259.425903	676.753845	141.014328	1329.277466	278.445068	-343.513123	1057.491821	554.505188	54.329842	1106.202393	361.161011	-92.481865	1003.983459	-358.450043	146.293640	906.100342	-392.637207	-2.340382
310.540985	-147.031036	897.056885	424.398193	-24.316177	911.627869	384.502716	-198.244431	505.393402	452.336456	-5.455015	515.072266	483.567932	-197.983459	83.848846	533.704224	-60.674862	103.773582	272.596069	-254.702637	1438.589355	422.980408	-2.918637	1451.969482	302.835876	-88.519264	1396.679077	291.185364	-109.486671	1696.251953	238.107422	-506.000061	1259.337524	677.348511	141.413483	1329.176880	278.753693	-342.912140	1057.526001	554.944519	54.790569	1106.179810	361.521149	-91.983673	1003.965698	-359.206329	145.905624	906.156555	-393.205231	-2.777730
310.744049	-146.518143	897.066833	424.705963	-23.815855	911.540283	384.556610	-197.855652	505.416260	452.922333	-5.123828	514.962646	483.576416	-197.970352	83.833794	533.459595	-60.302574	103.479286	273.047424	-254.076431	1438.641724	423.497528	-2.348976	1451.942749	303.292969	-87.926758	1396.672241	291.605469	-109.031502	1696.244141	238.519333	-505.339508	1259.303589	677.888550	141.782913	1329.026123	278.800903	-342.365723	1057.479126	555.393555	55.320240	1106.092651	361.819305	-91.433769	1003.932129	-360.122009	145.312164	906.130859	-393.885345	-3.341563
311.036774	-146.103058	897.133911	425.054565	-23.381964	911.476868	384.676086	-197.480804	505.422974	453.591064	-4.873372	514.864929	483.613434	-197.948593	83.871048	533.166382	-59.931782	103.158760	273.498322	-253.435913	1438.632568	424.011444	-1.712560	1451.905273	303.773376	-87.257202	1396.651001	292.066650	-108.522125	1696.208252	238.770340	-504.704437	1259.346924	678.444946	142.244843	1328.838989	279.425690	-341.753784	1057.610229	555.783020	55.890770	1105.972778	362.111755	-90.874245	1003.940674	-361.043915	144.577271	906.117554	-394.565277	-2.916626
311.239807	-145.565857	897.085938	425.242767	-22.866968	911.285156	384.759827	-197.101852	505.459137	454.187531	-4.713148	514.715149	483.626831	-197.935135	83.855133	532.998108	-59.611778	102.860092	273.971863	-252.755310	1438.613770	424.541626	-1.044085	1451.828613	304.287750	-86.613579	1396.634033	292.530792	-108.033951	1696.164795	239.114288	-504.074402	1259.429077	679.021301	142.728241	1328.675415	279.711304	-341.154541	1057.613770	556.180237	56.402287	1105.792236	362.407654	-90.327225	1003.828003	-362.033386	143.618332	906.050537	-395.108032	-4.017155
311.500641	-145.020325	897.093506	425.519684	-22.337257	911.135437	384.882385	-196.840195	505.500824	454.735352	-4.263939	514.531006	483.668762	-197.873062	83.827171	532.884155	-59.318336	102.655533	274.502289	-252.080292	1438.605225	425.059113	-0.336374	1451.747803	304.794189	-85.891853	1396.579712	293.019562	-107.500198	1696.109741	239.734787	-503.413940	1259.482788	679.551453	143.194885	1328.455566	279.748871	-340.556305	1057.506714	556.636169	57.017742	1105.624634	362.730560	-89.713013	1003.764771	-363.014954	142.786896	905.982483	-395.827454	-5.817094
311.757202	-144.527466	897.077209	425.792084	-21.797716	910.983093	385.006592	-196.646820	505.524872	455.364166	-3.918405	514.294312	483.692902	-197.891617	83.844604	533.001587	-59.037785	102.407806	275.105835	-251.309555	1438.566650	425.634705	0.415060	1451.663940	305.306122	-85.178413	1396.555054	293.566803	-106.913185	1696.039063	240.185501	-502.748657	1259.510986	680.140259	143.765762	1328.183105	280.076599	-339.874023	1057.523804	557.018616	57.635330	1105.406372	363.040985	-89.126801	1003.687317	-364.037720	141.816284	905.929504	-396.399902	-6.240257
312.038300	-143.961121	897.018616	426.077057	-21.268970	910.762268	385.137695	-196.444901	505.573822	455.930145	-3.632319	514.042542	483.743103	-197.987488	83.857468	533.085938	-58.793682	102.162148	275.643646	-250.555939	1438.545776	426.156738	1.187993	1451.579590	305.873810	-84.411079	1396.453613	294.100128	-106.340637	1695.969482	240.640274	-502.052094	1259.595703	680.685913	144.318527	1327.888184	280.423157	-339.234375	1057.574951	557.402100	58.239475	1105.125977	363.373138	-88.495628	1003.555420	-365.021698	141.011566	905.860535	-397.156372	-7.148567
312.278351	-143.372833	896.969299	426.346497	-20.669443	910.557983	385.201843	-196.171310	505.611786	456.583801	-3.412978	513.817139	483.734955	-198.019699	83.834091	533.091125	-58.484482	101.843224	276.232971	-249.789795	1438.522339	426.721283	1.959627	1451.457886	306.415527	-83.670753	1396.390991	294.686340	-105.694580	1695.897583	241.158981	-501.362396	1259.659302	681.239319	144.932938	1327.575439	280.761414	-338.509979	1057.600098	557.825500	58.933372	1104.923950	363.679932	-87.823143	1003.436157	-365.907928	140.324051	905.839905	-397.873138	-8.081275
312.428741	-142.779434	896.958862	426.541626	-20.087429	910.360901	385.282501	-195.860764	505.666382	457.228424	-3.358972	513.531372	483.766418	-198.008286	83.844254	533.317810	-58.267040	101.496323	276.840302	-249.011200	1438.482666	427.280029	2.823409	1451.349854	307.014221	-82.845329	1396.306641	295.311279	-105.025406	1695.836182	241.706177	-500.612732	1259.671021	681.764709	145.626923	1327.217285	281.144104	-337.796295	1057.662720	558.196167	59.628681	1104.664917	363.929749	-87.154984	1003.341370	-366.849304	139.572235	905.842834	-398.581726	-9.139074
312.638184	-142.145523	896.947571	426.756592	-19.436661	910.128967	385.291595	-195.425278	505.639984	457.808136	-3.134029	513.360596	483.725983	-197.971817	83.818275	533.522705	-58.113552	101.132454	277.507568	-248.141296	1438.429565	427.884674	3.714638	1451.231201	307.618683	-82.014656	1396.241211	295.947388	-104.355934	1695.767700	242.247818	-499.925201	1259.799927	682.313110	146.386368	1326.901978	281.743042	-337.077057	1057.725586	558.608582	60.435661	1104.372192	364.220062	-86.406113	1003.230164	-367.855164	138.916931	905.818359	-399.399048	-10.277788
312.868439	-141.488754	896.926270	426.979034	-18.774229	909.908752	385.307465	-194.939621	505.631958	458.510406	-2.872029	513.121094	483.725159	-197.926193	83.818047	533.609802	-57.859146	100.837074	278.225769	-247.326202	1438.432007	428.500580	4.620897	1451.057617	308.210907	-81.140137	1396.183594	296.619934	-103.631172	1695.691040	242.725922	-499.088776	1259.834229	682.799072	147.208481	1326.492798	281.889374	-336.293213	1057.661621	558.968323	61.191689	1104.068970	364.531647	-85.665237	1003.118591	-368.869110	138.143295	905.819336	-400.135895	-11.073304
313.133331	-140.937057	896.964600	427.223328	-18.278214	909.710510	385.289642	-194.432831	505.638641	459.159821	-2.533277	512.877075	483.731903	-197.922455	83.834564	533.722046	-57.597294	100.557564	278.936188	-246.442673	1438.419800	429.117523	5.588955	1450.895752	308.834076	-80.264183	1396.100098	297.306671	-102.877098	1695.630615	243.473297	-498.312622	1259.897217	683.336182	148.073776	1326.075317	282.238922	-335.458496	1057.670898	559.353638	62.025223	1103.729004	364.797089	-84.963661	1003.048950	-369.574860	136.599884	905.922729	-399.377472	-13.069402
313.364380	-140.258987	896.925537	427.468018	-17.565739	909.490723	385.258423	-193.887375	505.640930	459.595123	-2.310286	512.618530	483.763458	-197.919449	83.836006	533.848999	-57.353779	100.178947	279.638885	-245.572006	1438.393433	429.724274	6.566097	1450.733154	309.446381	-79.365257	1396.041748	298.051880	-102.079453	1695.578857	244.026016	-497.376801	1259.833496	683.824951	148.975677	1325.620483	282.595520	-334.686493	1057.676636	559.707397	62.870872	1103.361938	365.086151	-84.167854	1002.927551	-371.028198	136.347687	905.896301	-401.415527	-11.824378
313.588684	-139.540848	896.890198	427.655518	-16.875349	909.285950	385.278137	-193.479294	505.634766	460.136993	-2.108342	512.370483	483.781189	-197.964844	83.883789	534.182190	-57.247189	99.872719	280.407959	-244.673050	1438.438110	430.382843	7.545213	1450.564941	310.041443	-78.462891	1395.993286	298.805908	-101.258942	1695.553223	244.724243	-496.502808	1259.914795	684.335327	149.956726	1325.128296	283.015869	-333.801666	1057.710938	560.013367	63.757195	1103.052368	365.341797	-83.375656	1002.814758	-372.135712	134.858093	905.817139	-401.415771	-14.274668
313.720825	-138.935791	896.902222	427.781311	-16.149256	909.038635	385.295563	-193.057404	505.690826	460.598602	-1.977888	512.130920	483.818207	-198.005295	83.914719	534.439514	-57.200027	99.572037	281.157745	-243.756653	1438.405273	430.991119	8.568322	1450.375122	310.718658	-77.512642	1395.960205	299.641479	-100.354034	1695.528076	245.377029	-495.661346	1260.039063	684.815552	151.006134	1324.657593	283.638855	-333.036743	1057.797607	560.315125	64.724632	1102.713257	365.567596	-82.585670	1002.708557	-373.764832	134.132599	905.653809	-403.287109	-13.960637
313.824188	-138.208328	896.917603	427.881378	-15.389697	908.839294	385.308411	-192.510223	505.726898	461.088104	-1.918761	511.904755	483.830597	-197.897385	83.919388	534.674866	-57.159630	99.288826	281.956512	-242.809906	1438.439209	431.673553	9.615970	1450.179810	311.332367	-76.575424	1395.893921	300.500366	-99.439804	1695.489502	246.125824	-494.749390	1260.122314	685.304260	152.089050	1324.104126	283.794342	-332.108521	1057.737427	560.546570	65.662506	1102.282227	365.748108	-81.740738	1002.625732	-375.126404	133.053314	905.510071	-404.299713	-14.888419
314.025177	-137.475052	896.916870	428.023743	-14.638427	908.615112	385.326172	-192.000641	505.746002	461.392609	-1.834753	511.733124	483.878204	-197.839722	83.959793	534.758972	-57.109047	98.979256	282.805664	-241.860291	1438.435913	432.306427	10.691682	1449.985474	311.995361	-75.579285	1395.845093	301.395142	-98.524734	1695.490234	246.669785	-493.799408	1260.243530	685.741394	153.161438	1323.513672	284.184357	-331.288269	1057.786499	560.785278	66.667130	1101.885132	366.003265	-80.897064	1002.522522	-376.500854	132.058350	905.453735	-405.223480	-16.016762
314.203186	-136.727798	896.901489	428.153809	-13.821246	908.403564	385.368500	-191.513321	505.779327	461.799805	-1.763151	511.491882	483.892181	-197.790665	83.966850	534.832581	-57.089729	98.638260	283.644623	-240.910461	1438.487671	433.020477	11.771769	1449.797729	312.663605	-74.557709	1395.822876	302.307922	-97.544632	1695.482910	247.484894	-492.880066	1260.398682	686.204102	154.329437	1322.978394	284.593628	-330.408905	1057.797974	560.986145	67.706238	1101.494141	366.205963	-80.000679	1002.416931	-377.756744	130.870026	905.387390	-405.708008	-18.019873
314.371124	-135.940048	896.907532	428.276978	-13.046169	908.197327	385.452576	-191.047562	505.792450	462.271240	-1.732923	511.327393	483.910767	-197.749420	83.964478	534.981628	-57.077614	98.352287	284.490967	-239.875595	1438.487549	433.685303	12.937069	1449.579834	313.326965	-73.513054	1395.773438	303.237701	-96.545921	1695.483398	248.328064	-491.935974	1260.538208	686.703491	155.555679	1322.364624	285.010834	-329.442383	1057.860107	561.153564	68.809799	1101.098389	366.399384	-79.094383	1002.325012	-379.069183	129.822296	905.322998	-406.604828	-19.094770
314.536377	-135.104416	896.906860	428.367859	-12.222058	908.001831	385.532532	-190.598618	505.857849	462.724243	-1.714464	511.102478	483.899872	-197.752045	83.973061	535.069641	-57.136974	98.054070	285.318054	-238.814667	1438.593872	434.367340	14.085095	1449.415527	313.995850	-72.462509	1395.759277	304.221741	-95.474785	1695.495239	249.381042	-491.010529	1260.796021	687.073486	156.740845	1321.776123	285.592133	-328.568878	1058.028076	561.263367	69.883087	1100.644287	366.580963	-78.159897	1002.234375	-380.683228	128.970627	905.185547	-408.158966	-19.311573
314.642700	-134.280136	896.904236	428.479736	-11.423048	907.767273	385.617401	-190.024384	505.968536	463.164093	-1.813140	510.868988	483.908081	-197.669647	83.999146	535.049377	-57.221325	97.769455	286.171844	-237.758240	1438.655029	435.041809	15.300138	1449.214355	314.647614	-71.372421	1395.763916	305.226593	-94.377983	1695.535645	250.061295	-489.983948	1260.966553	687.501831	158.041519	1321.194946	285.799194	-327.542877	1058.084839	561.429321	71.090179	1100.290771	366.738403	-77.206177	1002.124390	-382.098602	127.679756	905.142883	-408.770447	-21.219358
314.812195	-133.447983	896.902100	428.570435	-10.528264	907.564026	385.741150	-189.550537	506.047729	463.633606	-1.942701	510.673828	483.973846	-197.694183	84.028671	534.998230	-57.343327	97.468422	287.025482	-236.684860	1438.768555	435.731079	16.486013	1449.030762	315.364014	-70.247063	1395.752441	306.300751	-93.255150	1695.574829	251.159470	-489.019745	1261.248901	687.925598	159.327011	1320.574585	286.197327	-326.547150	1058.214355	561.526489	72.286018	1099.895630	366.919983	-76.228630	1002.029114	-383.635681	126.612038	905.056946	-409.935394	-22.395170
314.992401	-132.529938	896.963257	428.642120	-9.603634	907.424072	385.790680	-189.026932	506.065552	464.201660	-2.116496	510.458038	483.995789	-197.621994	84.046509	534.921631	-57.502502	97.161133	287.933533	-235.571808	1438.894043	436.418976	17.703550	1448.827026	316.056396	-69.098778	1395.778076	307.374115	-92.099411	1695.605713	252.107666	-487.963257	1261.520264	688.316406	160.636261	1319.964111	286.571320	-325.535706	1058.351318	561.656128	73.510765	1099.493652	367.107697	-75.205704	1001.996948	-385.335388	125.497932	904.979858	-411.198730	-23.623440
315.097809	-131.682861	897.032898	428.675049	-8.656803	907.211548	385.818817	-188.344101	506.101990	464.735291	-2.299822	510.341583	483.989624	-197.512985	84.080688	534.860168	-57.662033	96.825851	288.758881	-234.413788	1439.009399	437.164642	18.950357	1448.670166	316.728058	-67.990852	1395.803955	308.426086	-90.927780	1695.692993	253.004623	-486.926392	1261.797607	688.733276	162.035370	1319.378784	287.251160	-324.499420	1058.605469	561.811218	74.770599	1099.085327	367.265198	-74.161667	1001.935608	-386.991760	124.231583	904.873352	-412.387268	-24.886614
315.235413	-130.758713	897.090332	428.713806	-7.751629	907.028687	385.854340	-187.584854	506.097260	465.264923	-2.539981	510.188751	483.995880	-197.385742	84.094101	534.810486	-57.810101	96.489166	289.660522	-233.252213	1439.160034	437.873932	20.168200	1448.458618	317.431946	-66.784065	1395.828247	309.591339	-89.645332	1695.738525	253.998398	-485.846191	1262.091919	689.202209	163.376663	1318.767334	287.681946	-323.471130	1058.788574	561.949463	76.078064	1098.718140	367.412170	-73.111221	1001.880920	-388.645996	122.907967	904.769531	-413.598206	-26.220600
315.415009	-129.807297	897.121155	428.817047	-6.748983	906.842896	385.795135	-186.616867	506.110229	465.878815	-2.777981	510.054840	483.957092	-197.208664	84.093086	534.768921	-57.956181	96.168320	290.535461	-232.042206	1439.244507	438.652771	21.414463	1448.228394	318.163086	-65.588531	1395.862183	310.768951	-88.370621	1695.779175	254.945923	-484.750610	1262.357788	689.679016	164.788101	1318.129639	287.928833	-322.389343	1058.904907	562.030273	77.496658	1098.325684	367.591949	-71.995598	1001.810486	-390.475037	121.628510	904.660217	-414.925079	-27.669098
[truncated: 40 more columns]
