# Supplementary material for: A dyadic stimulus set of audiovisual affective displays for the study of multisensory, emotional, social interactions
Source: Behav Res Methods. 2015 Nov 5;48(4):1285–95. doi: 10.3758/s13428-015-0654-4 (PMC5101291; doi:10.3758/s13428-015-0654-4)
Supplement: Supplementary file 1 — (ZIP 270 MB) [file 13428_2015_654_MOESM1_ESM.zip › supplementary_material_2_stimuli_set_files/D/D07.txt]

275.226410	-83.829834	899.508362	390.746094	41.119759	902.891602	330.247070	-132.405762	508.001526	420.629852	42.970860	505.211853	411.994904	-150.801468	81.181900	496.094238	9.078540	89.546532	253.028015	-198.409088	1404.569824	441.850769	75.543304	1405.508423	303.000519	-20.361412	1388.822510	227.440460	80.401840	1606.132813	269.944580	-255.610718	1117.328613	551.144714	79.808563	1133.828735	194.808487	-168.349213	878.951233	463.816345	137.151108	873.053223	336.054108	-26.893570	1000.999329	-548.026733	74.348404	909.860291	-508.808990	-72.458572
274.852905	-84.550407	899.529419	390.533691	40.528984	902.896057	330.118500	-132.768356	508.015839	420.490387	42.669586	505.197388	412.066986	-150.730881	81.088478	496.056915	9.039603	89.553734	252.775925	-199.360062	1404.352783	441.473480	74.604759	1405.691528	302.378784	-21.859865	1388.809937	226.961609	78.942719	1606.561035	269.261841	-256.051239	1116.964233	550.936646	78.963165	1134.085083	193.874268	-168.727661	878.729858	463.131653	137.651474	873.784729	335.805634	-27.575293	1001.009277	-547.841919	74.410156	909.877197	-508.557892	-72.472557
274.645874	-85.181862	899.489197	390.325562	39.928703	902.899475	329.944855	-133.107986	507.982880	420.412140	42.460613	505.184784	412.093048	-150.639664	81.006485	496.001770	9.026366	89.556244	252.434662	-200.407532	1404.062866	441.091766	73.671776	1405.822632	302.054382	-22.853479	1388.818359	226.494797	77.369690	1607.027954	268.576874	-256.542175	1116.583862	550.671021	77.957001	1134.286987	192.848190	-169.129486	878.447693	462.624725	138.146454	874.495789	335.600677	-28.226955	1000.988770	-547.736755	74.521065	909.850098	-508.532867	-72.333771
274.428619	-85.714531	899.417114	390.091217	39.343586	902.867310	329.713837	-133.329788	507.930817	420.006958	42.235428	505.157288	412.067444	-152.051346	81.430740	495.866394	8.997290	89.561539	252.217972	-201.444946	1403.872681	440.700867	72.687912	1405.979614	301.739807	-23.831907	1388.776001	226.026489	75.878807	1607.543213	267.912109	-257.144958	1116.259155	550.352722	76.815598	1134.412720	191.912979	-169.528107	878.270874	461.980133	138.622894	875.210022	335.384247	-28.828218	1000.933960	-547.568115	74.576889	909.861084	-508.315521	-72.349434
274.160156	-86.317955	899.365662	389.855347	38.818604	902.875305	329.485718	-133.611099	507.853516	419.792603	42.006084	505.145508	411.986481	-152.174362	81.449944	495.837799	8.991542	89.584557	251.904633	-202.550766	1403.613892	440.302887	71.740143	1406.095825	301.684875	-24.339706	1388.814453	225.552002	74.548676	1607.930908	267.408142	-257.475250	1115.883911	549.953003	75.493439	1134.555908	190.901413	-169.927643	878.047302	461.329834	138.997910	876.051697	335.132385	-29.437275	1000.909729	-547.469177	74.639877	909.836548	-508.229736	-72.296516
274.000122	-86.953651	899.290466	389.651703	38.244930	902.865723	329.237457	-133.933411	507.789368	419.852692	41.757702	505.136292	412.021698	-150.759491	81.015663	495.914642	8.973458	89.589378	251.743805	-203.497269	1403.345947	440.051849	70.864998	1406.208862	301.099731	-25.810648	1388.733032	224.943512	72.766724	1608.464844	266.735962	-258.174133	1115.540283	549.509094	74.128235	1134.671509	189.928070	-170.212326	877.929077	460.511139	139.341980	876.809082	334.936676	-30.077522	1000.865723	-547.365967	74.683365	909.815613	-508.156982	-72.207909
273.790283	-87.467384	899.225342	389.465332	37.768684	902.888306	328.988342	-134.170853	507.702179	419.834930	41.497017	505.151428	411.995239	-150.725723	80.983612	496.026520	8.934200	89.617149	251.580231	-204.487869	1403.120483	439.730072	69.990776	1406.307251	300.772308	-26.812372	1388.729736	224.379684	71.208046	1608.930786	266.270874	-258.655273	1115.165405	549.024719	72.652611	1134.765259	188.959229	-170.478485	877.763611	459.618164	139.626160	877.358765	334.724762	-30.628424	1000.841614	-547.194031	75.073868	909.892151	-508.023834	-72.048996
273.496124	-88.120857	899.176086	389.262390	37.254810	902.917175	328.802948	-134.437042	507.669861	419.509277	41.268612	505.165558	411.970673	-150.723892	80.979706	495.957336	8.936131	89.596123	251.414566	-205.566879	1402.882935	439.326538	69.052452	1406.377197	300.775726	-27.235065	1388.721802	223.926910	69.746155	1609.313965	265.880432	-259.094177	1114.749268	548.521484	71.170578	1134.798828	188.068024	-170.781158	877.605225	458.735779	139.747406	877.931946	334.462585	-31.257458	1000.829224	-547.103394	75.166985	909.885132	-507.960022	-71.969078
273.226349	-88.650894	899.123596	389.018555	36.750111	902.941956	328.599243	-134.619415	507.641449	419.273041	41.092041	505.159698	411.929504	-150.675705	80.947464	495.892883	8.935815	89.595528	251.209000	-206.576050	1402.604004	438.981262	68.241173	1406.442749	300.467896	-28.134729	1388.674805	223.213531	68.052315	1609.824463	265.495728	-259.604858	1114.401367	547.994080	69.602570	1134.824097	187.124344	-171.106949	877.449890	457.954132	139.851349	878.565369	334.198975	-31.829361	1000.812439	-547.025879	75.222343	909.882141	-507.887360	-71.917984
273.041534	-89.160507	899.057617	388.849762	36.309383	902.999756	328.378418	-134.828827	507.564850	419.195404	40.913918	505.188507	411.944763	-150.775879	80.968719	495.929993	8.917380	89.600487	251.068970	-207.576797	1402.313354	438.642181	67.431244	1406.510376	300.227844	-29.023575	1388.627319	222.632187	66.491730	1610.255737	265.009491	-260.358673	1114.046875	547.451416	68.014076	1134.839355	186.385345	-171.344269	877.328796	457.226868	140.013992	879.122131	333.994415	-32.374401	1000.804993	-546.970581	75.346855	909.867004	-507.895874	-71.780083
272.802063	-89.646019	898.999939	388.622101	35.850407	903.004639	328.158508	-135.064423	507.490265	418.992889	40.738037	505.197113	411.888702	-150.849289	80.983047	495.910614	8.926176	89.630455	250.940384	-208.594330	1402.018799	438.226257	66.671928	1406.578735	299.929016	-29.992476	1388.588623	222.055328	64.907509	1610.692139	264.702576	-260.876465	1113.650513	546.882690	66.376640	1134.845825	185.579453	-171.731659	877.149353	456.464783	140.169571	879.659607	333.758911	-32.893566	1000.775879	-546.894897	75.511482	909.869141	-507.817596	-71.685310
272.590576	-90.081734	898.928101	388.402588	35.400482	903.028687	327.910828	-135.817566	507.418915	418.773224	40.515179	505.185944	411.968262	-151.134460	81.032249	495.839935	8.889887	89.600449	250.859009	-209.565216	1401.757813	437.768829	65.919716	1406.598389	299.620758	-30.928408	1388.530396	221.495667	63.266495	1611.133789	264.397583	-261.475983	1113.275391	546.288269	64.740944	1134.824463	184.910248	-172.077469	877.007080	455.672699	140.164917	880.257324	333.527557	-33.398396	1000.748718	-546.859680	75.294456	909.770386	-507.780212	-71.689445
272.358337	-90.529778	898.870361	388.174072	34.922684	903.054688	327.780518	-135.733810	507.350372	418.652588	40.306458	505.204956	411.853943	-151.080002	80.976158	495.859467	8.868400	89.620895	250.689514	-210.580933	1401.450073	437.352051	65.226120	1406.680542	299.319824	-31.843527	1388.440430	220.872513	61.672512	1611.546143	264.098389	-262.160370	1112.901001	545.572571	63.061676	1134.771973	184.263336	-172.479172	876.836609	455.046387	140.473862	880.774048	333.278625	-33.912220	1000.730286	-546.743713	75.435257	909.755859	-507.700562	-71.577988
272.147339	-91.021812	898.810913	387.991913	34.503326	903.085632	327.540070	-136.312622	507.294006	418.502472	40.153316	505.225800	411.690155	-150.574158	80.651031	495.864502	8.848095	89.623329	250.566406	-211.543625	1401.156738	436.944855	64.484055	1406.721924	299.003082	-32.747059	1388.366089	220.432236	60.242577	1611.902588	263.958923	-262.522125	1112.487671	544.859558	61.454006	1134.713135	183.591263	-172.892380	876.662781	454.312805	140.485275	881.338379	333.065765	-34.421757	1000.713257	-546.637756	75.671455	909.777710	-507.621979	-71.451431
271.934479	-91.451973	898.748535	387.771332	34.001698	903.100586	327.359344	-136.522537	507.213409	418.290833	39.911674	505.168182	411.657806	-150.604813	80.612129	495.836060	8.849918	89.616013	250.426544	-212.513672	1400.889038	436.505096	63.737141	1406.780273	298.714478	-33.623787	1388.304077	219.709488	58.553181	1612.350464	263.749390	-263.123840	1112.136108	544.235901	59.921429	1134.739014	183.064758	-173.168671	876.524048	453.883850	140.400345	881.519958	332.835052	-34.939480	1000.686707	-546.536621	75.749809	909.749634	-507.536072	-71.356949
271.745392	-91.922333	898.685608	387.618408	33.615250	903.132446	327.170013	-136.810883	507.153351	418.103760	39.679565	505.147430	411.733734	-151.116562	80.863144	495.801361	8.836545	89.645767	250.314621	-213.487946	1400.645874	436.080017	63.034214	1406.845093	298.375427	-34.505329	1388.242676	219.160675	56.955334	1612.806396	263.521973	-263.866425	1111.791748	543.399536	58.448593	1134.733887	182.552780	-173.596252	876.407288	453.422607	140.602371	882.067749	332.649628	-35.426514	1000.667908	-546.446106	75.845413	909.740540	-507.490631	-71.226868
271.524200	-92.341675	898.643066	387.380920	33.171623	903.140015	327.005157	-137.090790	507.102814	417.947113	39.510647	505.154602	411.664642	-151.177155	80.882065	495.802185	8.800580	89.652481	250.137070	-214.461807	1400.405029	435.677155	62.233997	1406.925903	298.021698	-35.408604	1388.190918	218.562454	55.440098	1613.191406	263.357971	-264.475006	1111.467163	542.671875	57.234093	1134.768799	182.059418	-174.057724	876.283386	453.094666	140.551270	882.338501	332.434570	-35.911686	1000.646667	-546.340515	75.939156	909.717896	-507.422668	-71.148056
271.340912	-92.727798	898.575745	387.140411	32.733086	903.142334	326.839844	-137.393494	507.064697	417.805878	39.312363	505.185699	411.627136	-151.216354	80.838974	495.782288	8.796223	89.671402	249.931702	-215.381149	1400.190552	435.268188	61.495583	1407.008423	297.698730	-36.294949	1388.151367	217.953812	53.859955	1613.608521	263.179321	-265.193542	1111.179565	541.834717	56.054279	1134.777588	181.652817	-174.442413	876.193726	452.788208	140.531830	882.576294	332.220795	-36.378822	1000.610718	-546.281128	76.057755	909.721252	-507.353638	-71.046181
271.129028	-93.179741	898.528442	386.920898	32.287045	903.163818	326.670258	-137.711105	507.028290	417.663147	39.074833	505.161804	411.561127	-151.057526	80.726006	495.794312	8.785000	89.685654	249.774368	-216.308823	1399.954590	434.876953	60.739708	1407.118408	297.330658	-37.251232	1388.114990	217.391006	52.307888	1614.031494	263.061188	-265.887299	1110.919922	541.218018	55.146770	1134.843628	181.299500	-174.894958	876.068665	452.702087	140.271240	882.479065	331.985687	-36.864029	1000.596008	-546.194031	76.169441	909.694031	-507.273132	-70.950562
270.885498	-93.606514	898.449219	386.702728	31.839050	903.167969	326.497131	-138.007507	506.975281	417.572815	38.847679	505.183319	411.513611	-150.836197	80.557991	495.858643	8.779112	89.728485	249.555756	-217.246140	1399.721802	434.504517	59.877228	1407.222290	297.037506	-38.051441	1388.105347	216.939941	50.890991	1614.401978	262.935486	-266.625885	1110.632813	540.440369	54.333496	1134.887817	180.902710	-175.465515	875.974487	452.505676	140.288910	882.788879	331.751862	-37.366535	1000.554382	-546.098572	76.255219	909.670227	-507.219452	-70.812302
270.708221	-94.038231	898.364624	386.507599	31.318167	903.159912	326.289520	-138.242477	506.902344	417.509979	38.645325	505.166809	411.473511	-150.842178	80.557014	495.897522	8.751615	89.745941	249.263687	-218.147156	1399.448608	434.130798	59.110073	1407.326538	296.656403	-38.960331	1388.083008	216.338898	49.307217	1614.834839	262.846344	-267.304962	1110.383911	539.901062	53.730717	1134.991699	180.538498	-176.019653	875.860352	452.537628	139.939529	882.545288	331.534882	-37.879402	1000.506592	-545.997925	76.424858	909.649292	-507.147095	-70.686615
270.478271	-94.492462	898.338074	386.322968	30.893814	903.179626	326.098206	-138.438538	506.832520	417.391663	38.452888	505.183594	411.378326	-151.011093	80.635353	495.950104	8.724063	89.759995	249.053101	-219.007507	1399.237549	433.763947	58.272415	1407.416382	296.340088	-39.813408	1388.043091	215.740372	47.757496	1615.266846	262.815338	-267.974762	1110.164795	539.255005	53.242359	1135.055664	180.299942	-176.465622	875.752869	452.552002	139.764587	882.498474	331.318665	-38.346703	1000.501587	-545.866028	76.627922	909.651306	-507.065430	-70.528206
270.293945	-94.955315	898.268066	386.142426	30.446558	903.170166	325.922638	-138.652191	506.781403	417.243164	38.282368	505.160767	411.222107	-151.485046	80.689087	495.958466	8.745575	89.777107	248.831451	-219.915192	1399.055786	433.405701	57.456676	1407.518311	295.966705	-40.674656	1387.998779	215.117386	46.213318	1615.706909	262.789673	-268.746063	1109.946899	538.616821	52.914387	1135.090088	180.127045	-176.969482	875.675659	452.519409	139.774658	882.663513	331.111023	-38.825851	1000.460999	-545.764587	76.827362	909.627563	-507.007172	-70.366951
270.083496	-95.403145	898.214111	385.951447	29.974337	903.161011	325.766663	-138.853928	506.712189	416.867157	38.188042	505.121735	411.180084	-151.619400	80.724609	495.871277	8.739922	89.785591	248.565018	-220.778320	1398.896240	433.010468	56.618153	1407.615479	295.695953	-41.393013	1387.885864	214.388428	44.535103	1616.131104	262.799744	-269.562653	1109.747192	538.062744	52.656757	1135.185791	180.276413	-177.066406	875.573853	452.606476	139.523361	882.479919	330.894348	-39.308487	1000.428406	-545.650513	77.011238	909.616638	-506.981354	-70.217644
269.900513	-95.782501	898.159851	385.786194	29.499792	903.175842	325.599976	-139.068924	506.637238	416.692993	38.034222	505.100769	411.171417	-151.550323	80.717072	495.861420	8.736457	89.806496	248.173004	-221.641022	1398.660156	432.622986	55.769363	1407.671631	295.531494	-41.872086	1387.714966	213.882751	43.069550	1616.620361	262.827545	-270.223999	1109.596436	537.504639	52.430565	1135.223877	180.144714	-177.703491	875.458618	452.753296	139.480118	882.369385	330.695038	-39.772438	1000.406982	-545.533691	77.211868	909.632019	-506.899445	-70.085213
269.719940	-96.189384	898.095520	385.668091	29.078766	903.213074	325.445129	-139.309280	506.590088	416.407257	37.913517	505.075806	411.167847	-151.460571	80.662918	495.849030	8.737868	89.813728	247.918839	-222.445496	1398.462036	432.216553	54.971916	1407.754272	295.216217	-42.583553	1387.660645	213.235352	41.488991	1617.078369	262.846252	-270.883240	1109.405396	536.980591	52.273396	1135.286133	179.701096	-178.846008	875.322937	452.849609	139.308640	882.182312	330.506683	-40.233238	1000.391418	-545.414124	77.420174	909.645447	-506.843719	-69.925026
269.554535	-96.592316	898.024109	385.548035	28.603046	903.214172	325.304626	-139.530182	506.503937	416.129608	37.772125	505.073944	411.078339	-151.602844	80.653320	495.741028	8.738321	89.833305	247.596741	-223.239960	1398.267822	431.819916	54.213882	1407.803223	294.842560	-43.352856	1387.618652	212.613968	39.856129	1617.592773	262.850494	-271.644257	1109.242310	536.506104	52.162170	1135.350464	179.656799	-179.581116	875.138611	453.133362	139.168121	881.846008	330.316956	-40.691696	1000.356262	-545.288452	77.718155	909.678528	-506.740875	-69.762932
269.386017	-96.943108	897.932678	385.410431	28.167854	903.200562	325.169067	-139.799408	506.436249	415.862122	37.651093	505.048859	411.186737	-151.279099	80.611198	495.680084	8.730768	89.883080	247.290085	-224.006363	1398.046509	431.409729	53.442619	1407.826904	294.442719	-44.150532	1387.584106	211.912537	38.305683	1618.036011	262.839813	-272.334015	1109.038452	535.950012	52.041206	1135.367065	179.653091	-180.204285	874.967651	453.279877	139.124039	881.693848	330.117371	-41.108826	1000.303406	-545.189209	77.871552	909.661133	-506.665466	-69.641548
269.170349	-97.320862	897.868408	385.274414	27.779510	903.202454	325.054504	-140.072922	506.373230	415.633667	37.465965	505.069397	411.213470	-150.981598	80.409981	495.565125	8.692606	89.898964	246.975555	-224.779556	1397.853271	431.065155	52.743580	1407.889282	294.084351	-44.890190	1387.520264	211.230362	36.696060	1618.536133	262.819763	-273.169525	1108.823364	535.373657	51.913349	1135.358887	179.707794	-180.888535	874.763123	453.390686	139.204483	881.707458	329.913666	-41.520939	1000.270996	-545.080688	77.999191	909.653870	-506.614105	-69.591614
268.991852	-97.694687	897.808594	385.137085	27.319328	903.199402	324.984192	-140.344101	506.333893	415.429199	37.337456	505.058563	411.204926	-150.995804	80.373817	495.519226	8.674236	89.943718	246.671188	-225.467987	1397.643555	430.678711	52.027191	1407.904541	293.690918	-45.634617	1387.460083	210.551620	35.084743	1619.030884	262.825226	-273.882324	1108.635986	534.918884	51.840374	1135.415894	179.776108	-181.685562	874.492920	453.471649	139.093842	881.497009	329.725342	-41.960487	1000.238892	-544.932007	78.269661	909.685059	-506.564697	-69.546913
268.792450	-98.062134	897.779602	385.005829	26.841703	903.213440	324.922302	-140.660522	506.337982	415.260773	37.078251	505.047241	411.197998	-151.041000	80.362350	495.404266	8.646008	89.950890	246.390579	-226.194595	1397.453735	430.329102	51.309925	1407.966309	293.318665	-46.337322	1387.398926	209.807968	33.442955	1619.531372	262.859131	-274.695007	1108.498657	534.362366	51.717613	1135.397949	180.260010	-181.970154	874.234558	453.819336	139.135971	881.078796	329.531067	-42.397888	1000.231140	-544.789307	78.514183	909.688538	-506.428894	-69.503792
268.577606	-98.412720	897.739441	384.882141	26.430080	903.241455	324.868866	-140.887726	506.311523	415.099701	36.805843	505.068115	411.174133	-151.120514	80.367844	495.311371	8.613049	89.980873	246.087067	-226.897339	1397.223877	429.955017	50.681885	1408.016846	292.928467	-47.012878	1387.355713	209.074081	31.812862	1620.022949	262.795746	-275.408173	1108.268311	533.749512	51.608650	1135.408813	180.012985	-183.300354	873.963013	453.865814	139.021149	881.100403	329.334717	-42.813400	1000.223450	-544.627319	78.643135	909.657471	-506.316833	-68.680138
268.353882	-98.767815	897.728455	384.727448	25.995081	903.279663	324.789917	-141.203903	506.298737	414.944275	36.515636	505.110565	411.183014	-152.485733	80.714317	495.200470	8.525515	89.985390	245.805222	-227.533066	1397.029785	429.628418	50.013462	1408.081177	292.616882	-47.674263	1387.318237	208.331665	30.129498	1620.547852	262.710815	-276.256561	1108.088379	533.254272	51.529472	1135.419556	180.191422	-184.414261	873.565552	453.979187	138.904358	880.889526	329.127686	-43.236927	1000.235596	-544.515930	78.902077	909.670715	-506.259064	-68.655014
268.125305	-99.170525	897.666199	384.596130	25.572180	903.292358	324.727936	-141.464233	506.296814	414.832184	36.255447	505.152679	410.755951	-154.008377	80.916542	495.183716	8.509362	90.022354	245.455200	-228.181702	1396.782715	429.270691	49.399750	1408.165771	292.250977	-48.300323	1387.274170	207.579971	28.474731	1621.057617	262.664581	-277.026733	1107.957642	532.685364	51.415733	1135.475342	180.441193	-185.195236	873.267395	454.045502	138.761810	880.684937	328.919525	-43.686317	1000.209045	-544.361328	79.111572	909.670166	-506.140869	-68.234962
267.911072	-99.585495	897.637817	384.461456	25.089300	903.296448	324.648376	-141.736893	506.268005	414.679016	36.006454	505.184296	410.523590	-154.433914	80.955620	495.120422	8.467517	90.039696	245.158463	-228.792725	1396.601929	428.932159	48.772179	1408.266357	291.879974	-48.916656	1387.223999	206.809631	26.786379	1621.595215	262.816345	-277.460876	1107.801636	532.080200	51.313484	1135.515137	180.637054	-186.041122	873.005005	454.064240	138.612656	880.512146	328.706635	-44.130760	1000.198120	-544.231079	79.306328	909.659851	-506.039673	-68.018791
267.720215	-99.898048	897.613953	384.329651	24.651300	903.322754	324.522919	-141.996841	506.221344	414.494293	35.782524	505.211456	410.595184	-154.188141	80.850250	495.102722	8.393651	90.069099	244.846786	-229.392120	1396.420044	428.599762	48.173389	1408.356079	291.504639	-49.528858	1387.205200	206.027603	25.044098	1622.161255	262.720917	-278.374542	1107.629761	531.472473	51.188335	1135.537231	180.839539	-186.876068	872.708862	454.045380	138.408310	880.309875	328.521454	-44.531918	1000.198181	-544.007935	79.445663	909.645508	-505.653564	-68.076759
267.521667	-100.242554	897.564575	384.223755	24.239626	903.315430	324.416687	-142.291046	506.186157	414.263153	35.559406	505.241547	410.549377	-154.292999	80.876900	495.047821	8.369267	90.071053	244.528015	-229.955093	1396.235962	428.294830	47.582111	1408.470337	291.181488	-50.090748	1387.175293	205.183594	23.374420	1622.687988	262.836456	-279.104126	1107.499512	530.909668	51.034916	1135.556519	181.377213	-187.248825	872.448303	454.016724	138.292160	880.089722	328.343719	-44.925308	1000.169434	-543.929565	79.745888	909.641907	-505.833466	-67.607941
267.342163	-100.589279	897.516724	384.125427	23.793837	903.301636	324.308594	-142.599091	506.161865	414.040710	35.330009	505.211060	410.572449	-154.236221	80.827370	495.055939	8.359344	90.092255	244.208252	-230.552216	1396.030029	427.964050	46.974178	1408.552612	290.869568	-50.560410	1387.142212	204.388229	21.624237	1623.277954	262.948639	-279.650024	1107.370361	530.331726	50.823406	1135.621582	181.612289	-188.145340	872.158569	453.930542	138.032761	879.949829	328.178131	-45.331013	1000.138611	-543.758057	80.061577	909.652710	-505.729523	-67.366867
267.189331	-100.995277	897.440796	384.077698	23.287077	903.251526	324.242493	-142.907669	506.136475	413.815552	35.142281	505.187927	410.699554	-153.857178	80.629387	495.003662	8.332891	90.108040	243.877960	-231.103271	1395.816406	427.597137	46.438347	1408.625854	290.484070	-51.111370	1387.080078	203.563690	19.842466	1623.881836	263.082977	-279.956726	1107.226563	529.713196	50.555500	1135.666748	181.531921	-189.699661	871.867981	453.803680	137.772446	879.830139	328.042969	-45.783070	1000.076721	-543.509644	80.228981	909.624390	-505.314911	-67.434906
267.003174	-101.338394	897.372742	383.997681	22.862911	903.222961	324.130249	-143.178406	506.106415	413.608765	35.021397	505.154327	410.684906	-153.858185	80.603905	495.010834	8.318007	90.179680	243.586975	-231.557938	1395.674805	427.269501	45.987831	1408.688477	290.087311	-51.607651	1387.040283	202.703583	18.033012	1624.528442	263.149567	-280.620392	1107.126709	529.080688	50.163902	1135.636353	181.902893	-191.005951	871.471863	453.587646	137.424606	879.789856	327.877777	-46.174751	1000.028625	-543.389465	80.566109	909.623474	-505.508881	-66.937340
266.818207	-101.687752	897.292175	383.951263	22.380701	903.196716	324.005341	-143.396057	506.056366	413.381073	34.904308	505.140961	410.634552	-153.859512	80.570412	494.943420	8.318450	90.213837	243.249939	-232.006866	1395.548828	426.935608	45.528240	1408.755005	289.701721	-52.031166	1386.929932	201.873123	16.164616	1625.191162	263.231964	-281.171173	1106.995728	528.425842	49.691959	1135.639404	182.269760	-192.180786	871.061218	453.348145	137.208344	879.721558	327.724213	-46.608501	999.974854	-543.131958	80.739563	909.635559	-505.121582	-66.978539
266.647491	-102.021439	897.241760	383.889740	21.937040	903.160522	323.875366	-143.620255	506.005005	413.252228	34.768875	505.118195	410.525879	-153.958481	80.519577	494.968231	8.241033	90.259872	242.869415	-232.434265	1395.350342	426.548065	45.141541	1408.778809	289.339722	-52.443264	1386.819946	201.009735	14.263227	1625.890747	263.313904	-281.779572	1106.969116	527.742676	49.191875	1135.613770	182.670471	-193.170837	870.725830	453.042389	136.998810	879.685303	327.593964	-47.003483	999.931458	-542.971252	80.967407	909.631287	-505.056976	-66.791817
266.494873	-102.344719	897.172119	383.860596	21.485214	903.117798	323.753479	-143.824539	505.952789	413.116516	34.663658	505.083527	410.536987	-153.792633	80.517189	494.958862	8.244290	90.304787	242.492325	-232.787857	1395.196533	426.175415	44.755817	1408.804321	288.972198	-52.965076	1386.835693	200.154373	12.289991	1626.631226	263.387238	-282.492340	1106.956787	527.040344	48.590736	1135.570190	183.272675	-194.394562	870.173706	452.685120	136.793961	879.647156	327.473633	-47.394390	999.875732	-542.766907	81.202827	909.628784	-504.968323	-66.522919
266.376373	-102.705864	897.125549	383.843384	20.998760	903.096436	323.645569	-144.102020	505.921783	412.949280	34.524654	505.079468	410.758270	-153.637512	80.602341	494.937195	8.218014	90.329826	242.109512	-233.145767	1395.065186	425.854614	44.357655	1408.764526	288.586823	-53.154621	1386.635498	199.216492	10.354837	1627.382080	263.501740	-283.104889	1106.923340	526.351074	47.990726	1135.494385	183.736313	-195.607178	869.800476	452.308472	136.664215	879.582764	327.375854	-47.819012	999.842346	-542.586121	81.473412	909.606506	-504.891754	-66.294579
266.241730	-103.017067	897.081299	383.794189	20.539288	903.093262	323.536011	-144.356552	505.870575	412.777954	34.383869	505.058746	410.666412	-153.925476	80.766121	494.950043	8.184735	90.359459	241.726486	-233.432159	1394.956665	425.523041	44.046539	1408.725098	288.255280	-53.439777	1386.524902	198.389374	8.195220	1628.234985	263.637665	-283.671936	1106.909546	525.732971	47.387142	1135.421265	184.260941	-196.675552	869.458740	451.900146	136.319031	879.544128	327.253937	-48.218891	999.818298	-542.383118	81.770508	909.596558	-504.816223	-66.027489
266.102753	-103.361923	897.038635	383.778046	20.072805	903.079529	323.456818	-144.610046	505.840973	412.607147	34.232975	505.050568	410.445679	-153.810577	80.413567	494.959015	8.178803	90.394989	241.276489	-233.693939	1394.839722	425.189728	43.759560	1408.697754	287.892426	-53.715866	1386.415527	197.441284	6.133166	1629.063721	263.762909	-284.311127	1106.921143	525.155518	46.724068	1135.382690	185.165970	-197.307114	869.153503	451.429443	135.774704	879.337891	327.142395	-48.624672	999.790894	-542.182739	82.021278	909.573486	-504.741760	-65.800072
265.923737	-103.687218	896.993469	383.726685	19.609354	903.055359	323.370056	-144.842468	505.829285	412.251862	34.105156	505.012848	410.447784	-153.750839	80.379616	494.848755	8.157092	90.407890	240.862778	-233.930588	1394.776367	424.856354	43.440544	1408.629883	287.503204	-53.977211	1386.308838	196.536118	3.913183	1629.950562	263.923004	-284.843231	1106.953369	524.647461	46.148392	1135.308960	185.678406	-198.463120	868.813965	450.868256	135.357254	879.318359	326.990814	-49.011456	999.757507	-542.010925	82.259888	909.563782	-504.671204	-65.574867
265.791718	-104.029724	896.928711	383.720825	19.111902	902.996399	323.446503	-145.452362	505.863159	412.166199	33.938946	504.996735	410.356354	-154.341034	80.608749	494.937622	8.124356	90.491165	240.426880	-234.110260	1394.688477	424.568665	43.167419	1408.583374	287.131683	-54.178543	1386.218140	195.634491	1.691035	1630.816162	264.014374	-285.498108	1106.999634	524.141357	45.584969	1135.168457	186.222565	-199.628281	868.520508	450.337036	134.881012	879.290833	326.869324	-49.396931	999.699219	-541.798218	83.189804	909.648010	-504.588928	-65.192619
265.635956	-104.398598	896.881165	383.748718	18.629986	902.970825	323.402130	-145.702133	505.832825	412.022064	33.759605	505.022247	410.319153	-154.396591	80.603104	494.960510	8.121511	90.569344	239.996323	-234.258652	1394.603516	424.296417	42.946083	1408.534058	286.773010	-54.302574	1386.143066	194.763794	-0.612910	1631.728516	264.054932	-285.977905	1107.064087	523.666077	45.002705	1135.051392	186.477890	-201.277054	868.238342	449.717224	134.285828	879.255371	326.751495	-49.798080	999.665466	-541.586243	83.414497	909.608459	-504.523376	-64.987000
265.528168	-104.768478	896.825562	383.810486	18.135670	902.929932	323.355713	-146.002823	505.809753	411.819275	33.648746	505.010284	410.418091	-153.982910	80.330574	494.988403	8.078399	90.644966	239.570389	-234.290176	1394.601440	424.014282	42.788021	1408.483032	286.422028	-54.427074	1386.092529	193.807800	-3.110288	1632.628174	264.134888	-286.510162	1107.201172	523.187866	44.560104	1134.950684	186.992828	-202.527832	868.004395	449.053009	133.890244	879.394226	326.667114	-50.193108	999.621033	-541.440308	83.045654	909.520813	-504.518616	-64.828903
265.442688	-105.122437	896.756104	383.880646	17.638792	902.905640	323.311401	-146.345032	505.778259	411.672485	33.510353	505.021088	410.449799	-153.918106	80.310135	495.080627	8.079453	90.771606	239.086685	-234.365005	1394.542358	423.756927	42.614456	1408.457520	286.089386	-54.529377	1386.064331	192.977722	-5.581661	1633.565186	264.191528	-287.051544	1107.329224	522.807312	44.106220	1134.865967	187.613312	-203.684967	867.771057	448.368622	133.218674	879.419128	326.574310	-50.583790	999.578186	-541.276184	83.195045	909.488403	-504.491852	-64.646324
265.304657	-105.440376	896.714966	383.895966	17.113953	902.860168	323.306580	-146.682571	505.745026	411.349365	33.420292	505.057770	410.392212	-154.036423	80.256683	495.102264	8.061842	90.892334	238.619690	-234.379440	1394.493286	423.498779	42.475227	1408.419556	285.726440	-54.634071	1386.031372	192.100784	-8.061882	1634.454834	264.273041	-287.570923	1107.493408	522.383972	43.657990	1134.785278	188.197388	-204.817139	867.544250	447.720306	132.676117	879.362671	326.452515	-50.957378	999.539307	-541.135132	83.399307	909.493164	-504.485992	-64.440468
265.129028	-105.748390	896.687622	383.952637	16.617184	902.857361	323.283020	-146.987427	505.715820	410.197021	33.387302	505.023132	410.413696	-154.035065	80.219376	494.651337	8.015115	90.939728	238.165649	-234.360428	1394.500122	423.244049	42.362480	1408.400757	285.338654	-54.699894	1386.040283	191.312515	-10.592296	1635.365967	264.343536	-288.144470	1107.701050	522.066711	43.238819	1134.730713	188.789978	-206.062241	867.300476	447.068573	131.954483	879.163635	326.316864	-51.320011	999.528320	-540.984131	83.627129	909.487854	-504.481628	-64.211090
264.936554	-106.055061	896.653870	384.016357	16.129551	902.832153	323.234406	-147.216354	505.665558	409.575836	33.307137	505.031250	410.383545	-154.011353	80.217354	494.528778	7.970462	91.045166	237.675400	-234.304062	1394.574219	422.986115	42.238625	1408.358887	284.972473	-54.741928	1386.019409	190.515030	-13.204349	1636.274658	264.370239	-288.659973	1107.905029	521.716736	42.870247	1134.651611	189.368210	-207.128860	867.136719	446.005524	131.392578	879.299133	326.164795	-51.652641	999.504700	-540.834656	83.853729	909.476379	-504.484985	-64.067093
264.846680	-106.399284	896.574646	384.140137	15.502802	902.763245	323.226379	-147.525742	505.666107	409.180878	33.264103	504.965607	410.373413	-153.995270	80.202148	494.473419	7.950575	91.180672	237.156860	-234.248215	1394.612915	422.722778	42.192780	1408.318604	284.608002	-54.718929	1385.975098	189.731812	-15.789021	1637.224854	264.363342	-289.234100	1108.110229	521.404663	42.480736	1134.565674	189.961609	-208.259125	866.963379	445.356079	130.784790	879.201721	326.069550	-52.055622	999.437988	-540.642395	83.929573	909.371582	-504.505554	-63.931255
264.759399	-106.689575	896.500244	384.288330	14.974162	902.702942	323.217590	-147.740845	505.624878	408.370087	33.314224	504.889282	410.437958	-153.954544	80.215195	494.228638	7.931100	91.276871	236.688171	-234.174469	1394.661743	422.471649	42.117489	1408.279175	284.281525	-54.663647	1385.954834	189.060608	-18.398632	1638.097046	264.348114	-289.747589	1108.335205	521.001282	42.067047	1134.417358	190.543442	-209.313202	866.867493	444.430237	130.332352	879.280457	325.987518	-52.382496	999.377747	-540.525085	84.080620	909.360840	-504.534088	-63.764774
264.647430	-107.002960	896.431519	384.401794	14.440535	902.641235	323.185028	-147.938263	505.590302	407.612061	33.401787	504.816956	410.576935	-153.728745	80.217186	494.012146	7.898099	91.380531	236.190933	-234.081512	1394.723145	422.208832	42.073456	1408.227295	283.964722	-54.647427	1385.921509	188.401627	-21.135542	1638.932373	264.340210	-290.240143	1108.596802	520.546143	41.627880	1134.246826	191.155151	-210.416306	866.749817	443.207642	129.952026	879.670349	325.881989	-52.721882	999.319519	-540.435852	84.240807	909.342102	-504.565857	-63.611004
264.562042	-107.254585	896.355957	384.504303	13.967425	902.597961	323.165497	-148.167587	505.537109	406.886688	33.478745	504.759491	410.415894	-152.727066	79.946297	493.836700	7.848297	91.551567	235.711334	-233.980698	1394.802246	421.968384	42.048851	1408.199219	283.642700	-54.581348	1385.901123	187.714615	-23.793545	1639.755859	264.324585	-290.688019	1108.867065	520.173096	41.203815	1134.182129	191.611237	-211.509918	866.687500	442.415619	129.348343	879.533997	325.784973	-53.020538	999.265564	-540.309082	84.395828	909.329285	-504.565155	-63.478767
264.454712	-107.568115	896.274963	384.641144	13.386409	902.504822	323.095551	-148.375473	505.472168	406.338898	33.532677	504.658630	410.590179	-152.490372	79.957169	493.691864	7.810336	91.732666	235.328568	-233.878265	1394.896484	421.738464	42.063080	1408.185669	283.347717	-54.533833	1385.875366	187.251648	-26.558998	1640.544922	264.343597	-291.309845	1109.199951	519.746277	40.775696	1134.076660	192.502792	-212.033432	866.582092	441.478119	128.684097	879.554932	325.693176	-53.368923	999.186096	-540.223816	84.594704	909.339172	-504.618774	-63.320232
264.337036	-107.812325	896.188721	384.775574	12.848249	902.427734	323.045502	-148.663864	505.438293	405.753815	33.364723	504.568085	410.561310	-152.521027	79.937424	493.537872	7.786722	91.899155	234.977661	-233.830566	1394.995239	421.482025	42.007050	1408.162598	283.065491	-54.495689	1385.872192	186.800873	-29.355827	1641.299194	264.351288	-291.574432	1109.440918	519.224670	40.346493	1133.978760	192.554260	-213.604187	866.520508	440.506012	128.262222	879.579712	325.600342	-53.684650	999.110168	-540.153503	84.729263	909.328674	-504.654633	-63.235683
264.243286	-108.047928	896.091370	384.896423	12.365707	902.340454	322.998566	-148.923859	505.395996	405.532806	33.526005	504.519348	410.554749	-152.558289	79.888603	493.550323	7.720034	92.122131	234.587326	-233.734192	1395.133423	421.186737	42.063377	1408.124146	282.773651	-54.420460	1385.840454	186.337189	-31.991264	1642.027954	264.334900	-291.947205	1109.716919	518.715271	39.980484	1133.886719	193.009186	-214.600372	866.484070	439.455780	127.710983	879.625061	325.531250	-53.984039	999.022400	-540.102051	84.871162	909.298096	-504.713074	-63.102245
264.090240	-108.302719	896.017761	384.987640	11.882396	902.275208	322.999268	-149.432037	505.410858	405.289459	33.701183	504.433136	410.545563	-152.766968	79.919350	493.643799	7.689662	92.323822	234.273041	-233.679001	1395.213013	420.861633	42.290909	1408.030029	282.498871	-54.372189	1385.832153	185.912506	-34.785770	1642.696289	264.345490	-292.229797	1109.950073	518.153625	39.650791	1133.827759	193.352737	-215.517151	866.450867	438.504974	126.991203	879.588379	325.414276	-54.287357	998.957825	-540.058167	84.991577	909.265076	-504.759399	-62.980247
263.931854	-108.499123	895.920898	385.045532	11.427986	902.195496	322.895264	-149.637512	505.353088	405.026703	33.876690	504.366058	410.548950	-152.771957	79.899498	493.773651	7.651838	92.530022	234.004364	-233.641235	1395.284180	420.588684	42.048649	1407.980469	282.220520	-54.338123	1385.803223	185.652313	-37.545334	1643.326904	264.333496	-292.616455	1110.190430	517.680237	39.331898	1133.701172	193.862335	-216.108124	866.369629	437.541412	126.257233	879.515198	325.285370	-54.562408	998.873230	-540.011292	85.154419	909.229553	-504.831482	-62.807747
263.763519	-108.700989	895.867310	385.083038	10.974014	902.130554	322.759186	-149.782303	505.330536	404.718628	34.089443	504.259094	410.514923	-152.738235	79.884895	493.867767	7.642188	92.738136	233.753189	-233.636108	1395.335327	420.355835	41.993694	1407.958740	281.945923	-54.294628	1385.773438	185.435059	-40.191509	1643.962524	264.351593	-292.787354	1110.411255	517.188232	39.102402	1133.592651	193.937637	-217.235764	866.337524	436.557922	125.587585	879.426880	325.164429	-54.838852	998.817505	-539.956055	85.258972	909.206787	-504.894348	-62.708450
263.612091	-108.937126	895.805054	385.149628	10.526886	902.045227	322.693604	-150.130020	505.331696	404.501526	34.267326	504.062653	410.505768	-152.846161	79.868912	493.963501	7.648751	92.876198	233.529984	-233.623978	1395.392090	420.091187	41.997047	1407.934937	281.675568	-54.289177	1385.744019	185.245850	-42.882076	1644.545532	264.285095	-293.095184	1110.577637	516.722717	38.925522	1133.457764	194.117783	-218.074722	866.284912	435.634888	124.780609	879.295227	325.078705	-55.129307	998.747070	-539.913452	85.423096	909.189270	-504.967743	-62.564156
263.438934	-109.154663	895.757813	385.177460	10.082831	901.948975	322.483459	-150.107071	505.279266	404.057373	34.553211	503.904602	410.443451	-152.736862	79.878700	493.982269	7.664936	93.052032	233.365723	-233.681244	1395.451294	419.857086	42.010368	1407.899414	281.421631	-54.306362	1385.720337	185.134430	-45.486427	1645.080078	264.304535	-293.459991	1110.746826	516.139465	38.797348	1133.323120	194.711624	-218.239090	866.178162	434.804382	124.056030	879.107910	324.967163	-55.391979	998.679626	-539.882019	85.537163	909.182556	-505.035950	-62.430874
263.229126	-109.350067	895.707214	385.151520	9.673792	901.862976	322.308838	-150.272064	505.240875	403.247772	34.854992	503.804474	410.411438	-152.668015	79.849571	493.814087	7.656661	93.150536	233.193985	-233.723862	1395.472046	419.563934	42.037289	1407.838135	281.175507	-54.303432	1385.681519	185.093567	-48.051086	1645.560913	264.255829	-293.667938	1110.841797	515.546326	38.744625	1133.179932	194.861191	-218.933640	866.138550	434.034149	123.412621	878.842102	324.812225	-55.638241	998.614807	-539.835754	85.672829	909.176697	-505.104095	-62.312412
263.015747	-109.531380	895.649597	385.087555	9.311655	901.773621	322.136566	-150.447449	505.198517	397.156769	35.516895	503.452911	410.373108	-152.675323	79.851479	490.960510	7.837727	92.672134	233.087372	-233.809906	1395.514526	419.291260	42.055435	1407.772217	280.960480	-54.334221	1385.646729	185.101364	-50.799007	1646.069214	264.197632	-293.808411	1110.951660	514.949280	38.816570	1133.019531	194.755829	-219.899414	866.130737	433.246460	122.849884	878.610291	324.653992	-55.872993	998.543579	-539.806946	85.790565	909.171265	-505.172211	-62.159031
262.801849	-109.715057	895.563782	385.000946	8.980529	901.668884	322.048553	-150.773346	505.173157	396.667114	35.866909	503.339661	410.356537	-152.771622	79.848633	490.882355	7.861179	92.770889	232.989380	-233.868683	1395.567383	419.002655	42.097809	1407.649658	280.722839	-54.362869	1385.589844	185.217255	-53.132122	1646.550049	264.147034	-293.991547	1111.037354	514.412170	38.942383	1132.898315	194.787521	-220.463547	866.080750	432.364471	122.159966	878.364868	324.479706	-56.097595	998.450378	-539.795349	85.950279	909.173462	-505.262085	-62.061092
262.565826	-109.896332	895.498047	384.879700	8.679611	901.569275	321.837311	-150.869522	505.106964	396.103821	36.142647	503.233154	410.313873	-152.791977	79.856453	490.882141	7.914522	92.866760	232.964920	-234.010498	1395.610962	418.734192	42.124344	1407.527588	280.525696	-54.438568	1385.539185	185.393341	-55.527138	1646.952393	264.131073	-294.125397	1111.112305	513.782593	39.133282	1132.648438	194.799988	-221.095596	866.008972	431.573792	121.629272	878.109863	324.293579	-56.308914	998.369385	-539.765076	86.072540	909.177002	-505.329559	-61.935951
262.342773	-110.065552	895.430420	384.720551	8.388535	901.477173	321.706696	-151.099228	505.056488	395.564789	36.413303	503.100525	410.290833	-152.793945	79.823860	490.891968	7.963183	92.965843	233.021149	-234.195648	1395.708008	418.459503	42.170807	1407.381836	280.334106	-54.539024	1385.510010	185.576828	-57.876068	1647.311768	264.097046	-294.254089	1111.196533	513.222534	39.386581	1132.454102	194.736740	-221.632828	865.975342	430.856873	121.036385	877.741638	324.096985	-56.518948	998.290771	-539.770386	86.187843	909.173279	-505.408173	-61.833099
262.116638	-110.247002	895.390869	384.550110	8.190249	901.422302	321.491638	-151.132935	505.027313	395.088287	36.694080	503.005219	410.248199	-152.762848	79.840706	490.794861	7.964984	93.023178	233.130463	-234.401962	1395.795288	418.186920	42.193077	1407.235962	280.160217	-54.651894	1385.470459	185.840836	-60.136887	1647.666748	264.082306	-294.398987	1111.269653	512.673279	39.753838	1132.263062	194.672195	-222.017838	865.996460	430.021484	120.620056	877.420593	323.901398	-56.699818	998.244019	-539.778687	86.303581	909.173584	-505.486694	-61.727043
261.815338	-110.438980	895.356323	384.268555	7.946957	901.312317	321.370178	-151.421158	505.011139	394.653442	36.918995	502.914215	410.226196	-152.865082	79.816475	490.828339	8.032203	93.123032	233.291046	-234.628448	1395.877197	417.913269	42.199909	1407.079468	279.998291	-54.831299	1385.456055	186.140808	-62.266026	1648.020508	264.079041	-294.573059	1111.364990	512.276855	40.211021	1132.094727	194.716171	-222.086761	866.011108	429.145599	119.970840	877.089966	323.647461	-56.895210	998.172791	-539.779907	86.429993	909.174133	-505.554077	-61.656307
261.550110	-110.616806	895.299194	383.955017	7.781660	901.225403	321.371490	-151.945862	505.069214	394.096375	37.184475	502.733917	410.258759	-153.099762	79.826637	490.764374	8.053242	93.142418	233.455261	-234.919815	1395.983276	417.619019	42.231499	1406.918945	279.851959	-55.016712	1385.436279	186.653458	-64.110031	1648.415405	264.079590	-294.617188	1111.427368	511.816956	40.699425	1131.835571	194.508148	-222.440170	866.052551	428.286957	119.517395	876.752441	323.377747	-57.061172	998.100952	-539.811462	86.535973	909.154846	-505.656464	-61.567436
261.253204	-110.824249	895.237000	383.603333	7.605316	901.128906	321.405334	-152.603790	505.126190	393.680206	37.372185	502.644501	410.329926	-153.310898	79.853020	490.747223	8.077676	93.207703	233.690186	-235.222137	1396.075439	417.262604	42.260426	1406.761719	279.710785	-55.234512	1385.432007	187.044495	-66.039909	1648.736694	264.074554	-294.599762	1111.461792	511.413696	41.228058	1131.647461	194.024719	-223.063446	866.176270	427.536896	119.070427	876.403320	323.071716	-57.241219	998.022156	-539.832947	86.652649	909.145020	-505.766937	-61.477791
260.965576	-110.988434	895.199219	383.213867	7.517641	901.074402	321.336395	-152.915421	505.142426	393.443329	37.518227	502.571228	410.296265	-153.433487	79.837227	490.849396	8.106157	93.277718	234.019058	-235.614746	1396.255249	416.942474	42.275650	1406.599365	279.592926	-55.501270	1385.410400	187.513870	-67.901588	1649.031250	264.104919	-294.636719	1111.520996	511.086212	41.831711	1131.413330	193.715805	-223.272629	866.300171	426.810730	118.525345	876.006836	322.760956	-57.377556	997.975281	-539.860046	86.779488	909.133240	-505.869568	-61.351070
260.662537	-111.177872	895.158875	382.799988	7.457144	901.016052	321.189667	-153.037216	505.120789	393.177002	37.620941	502.458649	410.310608	-153.413956	79.862335	490.864410	8.167529	93.340057	234.350021	-236.121826	1396.418457	416.617889	42.270508	1406.462280	279.524658	-55.810902	1385.420654	187.992538	-69.655785	1649.353516	264.154633	-294.755005	1111.549072	510.741852	42.472378	1131.182251	193.550095	-223.095245	866.414551	426.001282	118.084831	875.742004	322.425720	-57.504520	997.925659	-539.891052	86.882202	909.109131	-505.954803	-61.248146
260.364258	-111.419167	895.157776	382.307007	7.405046	900.989014	321.059723	-153.142715	505.111633	392.936890	37.722923	502.430756	410.262970	-153.383911	79.868286	490.874786	8.155870	93.368736	234.657333	-236.593155	1396.589966	416.255402	42.317547	1406.329590	279.443512	-56.110058	1385.463013	188.615585	-71.409470	1649.576172	264.170197	-294.764435	1111.601929	510.378998	43.104156	1130.994263	193.105362	-223.141663	866.592712	425.094299	117.687057	875.519897	322.069458	-57.659557	997.910828	-539.938538	86.939980	909.085938	-506.086151	-61.208019
260.028198	-111.652664	895.161438	381.766205	7.364848	900.961243	320.875916	-153.126190	505.069122	392.757080	37.717495	502.323822	410.226349	-153.301926	79.873024	490.955017	8.205427	93.491127	235.360672	-237.019592	1396.893188	415.895630	42.362392	1406.235229	279.386627	-56.483326	1385.516113	189.083771	-72.936752	1649.861572	264.278168	-294.859772	1111.607544	509.909882	43.736801	1130.830566	192.611923	-223.132919	866.801758	424.435455	117.659935	875.259949	321.678009	-57.807648	997.897766	-539.994446	87.005753	909.077698	-506.206329	-61.118317
259.709930	-111.880363	895.163208	381.231567	7.370264	900.968445	320.639404	-152.907791	505.001648	392.748230	37.718967	502.298462	410.165680	-153.200363	79.856537	491.026154	8.181300	93.535149	235.897827	-237.499207	1397.073242	415.530060	42.402817	1406.145386	279.356232	-56.871990	1385.587280	189.739273	-74.374146	1650.220703	264.367065	-294.838409	1111.644897	509.532196	44.340881	1130.669556	191.872864	-223.426224	867.091980	423.594910	117.457001	875.066040	321.289063	-57.948963	997.900208	-540.051086	87.068848	909.078064	-506.337158	-61.033764
259.382751	-112.027527	895.167480	380.636993	7.418966	900.983032	320.282043	-152.378769	504.868042	392.432373	37.689453	502.269135	410.038757	-152.841339	79.852776	490.984253	8.199288	93.588318	236.448029	-238.081802	1397.315918	415.152527	42.453949	1406.064941	279.342529	-57.274826	1385.678467	190.450378	-75.663376	1650.492676	264.490509	-294.925751	1111.708374	509.075623	44.948563	1130.555542	191.330521	-223.392395	867.353821	422.690491	117.437729	874.944885	320.859283	-58.027157	997.907776	-540.131287	87.177612	909.067017	-506.477997	-60.961819
259.061890	-112.284355	895.145996	380.049713	7.465905	900.968750	320.196198	-152.572281	504.891663	392.016266	37.683487	502.234802	410.027130	-152.794281	79.854813	490.925415	8.203908	93.603088	237.131500	-238.624008	1397.529663	414.778992	42.497528	1405.992554	279.364807	-57.686825	1385.772217	191.104889	-76.973061	1650.789063	264.624298	-295.022186	1111.750610	508.630768	45.483326	1130.432739	190.709030	-223.313110	867.694580	421.842041	117.375511	874.841370	320.416321	-58.132912	997.889709	-540.189087	87.210838	909.089661	-506.688202	-61.168663
258.747925	-112.532158	895.146057	379.475128	7.509248	900.993958	320.201233	-152.870956	504.907990	391.802429	37.688042	502.209473	410.049438	-152.842896	79.871613	490.958130	8.209131	93.665092	237.826950	-239.226700	1397.766113	414.399719	42.534916	1405.915039	279.386230	-58.104115	1385.880371	191.688583	-78.230247	1651.119629	264.778290	-295.150024	1111.834961	508.206726	46.064011	1130.334717	190.066193	-223.104065	868.115356	420.795807	117.200401	874.862305	319.997589	-58.265911	997.900391	-540.293823	87.287842	909.079407	-506.856964	-61.068871
258.427490	-112.697784	895.174438	378.807465	7.631452	901.028564	320.123566	-152.918686	504.905914	391.613647	37.642281	502.192322	410.022064	-152.805908	79.878357	490.978760	8.203763	93.687057	238.546036	-239.847046	1397.958984	414.078461	42.594002	1405.876709	279.422363	-58.527164	1386.010986	192.485382	-79.304039	1651.401245	264.974060	-295.147980	1111.911011	507.723236	46.565502	1130.205078	189.391800	-222.890198	868.565063	419.839783	117.263176	874.835693	319.541107	-58.313919	997.929993	-540.443726	87.376350	909.105835	-506.995697	-60.774918
258.088074	-112.922691	895.185425	378.144592	7.656739	901.026306	320.146088	-153.208038	504.980560	391.440857	37.568020	502.177551	410.027283	-152.828766	79.884499	490.996552	8.184090	93.720062	239.297195	-240.472107	1398.203003	413.743011	42.640923	1405.857300	279.419891	-59.009865	1386.134766	193.189117	-80.350945	1651.715576	265.167084	-295.274017	1111.985352	507.096893	47.061352	1130.054932	188.676270	-222.680252	868.988037	418.826752	117.693298	874.790710	319.078735	-58.426846	997.933228	-540.531006	87.443901	909.101746	-507.122803	-60.727024
257.751526	-113.158569	895.234680	377.462189	7.840577	901.078369	320.143127	-153.396606	505.046783	391.394714	37.500957	502.165436	410.045624	-152.862610	79.911705	491.136688	8.184469	93.769768	240.058823	-241.101074	1398.376343	413.419434	42.671494	1405.821777	279.465515	-59.491173	1386.291748	193.883057	-81.385437	1652.028687	265.430298	-295.428009	1112.063721	506.630432	47.521446	1130.009399	188.107910	-222.031967	869.447632	417.776733	117.597305	874.839966	318.627991	-58.490311	997.981140	-540.606750	87.475029	909.113770	-507.253998	-60.661575
257.403595	-113.453026	895.281128	376.760620	7.908164	901.081177	320.146484	-153.586975	505.106079	391.273499	37.418594	502.136139	410.049988	-152.877243	79.919518	491.130646	8.124393	93.796234	240.821182	-241.716812	1398.604736	413.124115	42.693474	1405.804810	279.522400	-59.927776	1386.419556	194.637680	-82.280533	1652.331055	265.679718	-295.613281	1112.151733	506.021301	47.958290	1129.897095	187.340408	-221.731277	869.990112	416.718262	117.898369	874.854797	318.169067	-58.612125	998.004578	-540.673157	87.570335	909.125977	-507.380859	-60.615597
257.039490	-113.686279	895.316162	376.065155	8.040526	901.092834	320.171936	-153.744705	505.153168	391.103088	37.358509	502.088409	410.041138	-152.899200	79.937889	491.171234	8.148915	93.831375	241.648575	-242.348190	1398.787964	412.814087	42.711922	1405.770630	279.596039	-60.356304	1386.541016	195.410004	-83.164276	1652.651367	265.913818	-295.598206	1112.138428	505.398254	48.407330	1129.760254	186.127853	-222.077545	870.546021	415.726532	118.418770	874.791504	317.699524	-58.681793	998.026123	-540.742065	87.628067	909.105164	-507.488800	-60.579224
256.782349	-113.892387	895.292603	375.366394	8.185647	901.100525	320.046356	-153.578293	505.134949	391.010468	37.400276	502.061066	410.004456	-152.752167	79.927643	491.284271	8.170737	93.863327	242.443817	-242.926514	1398.988159	412.514984	42.734676	1405.740112	279.667938	-60.785927	1386.671387	196.182404	-83.994431	1652.963379	266.217377	-295.702423	1112.147217	504.732788	48.893646	1129.616577	185.314026	-221.746765	871.057739	414.720306	118.828476	874.778381	317.251831	-58.746067	998.015808	-540.849365	87.699326	909.106445	-507.635956	-60.527180
256.448792	-114.173035	895.286133	374.714752	8.293432	901.096802	319.989746	-153.650009	505.188538	390.825256	37.458538	502.060150	410.012360	-152.675049	79.930885	491.325531	8.153515	93.907158	243.249496	-243.565491	1399.149902	412.288208	42.731018	1405.671143	279.760742	-61.215660	1386.783569	196.955338	-84.754906	1653.243408	266.528625	-295.952271	1112.210571	504.164673	49.389561	1129.466309	184.533798	-221.281219	871.594788	413.600128	119.245422	874.744324	316.801147	-58.853409	998.008972	-541.141113	87.671577	909.182312	-507.983948	-60.560177
256.161163	-114.373245	895.289490	373.987030	8.431695	901.095947	319.958954	-153.725235	505.204956	390.697235	37.464916	502.017700	410.003479	-152.646255	79.933525	491.412903	8.129995	93.938583	244.059433	-244.112167	1399.276123	412.072327	42.701492	1405.598389	279.855133	-61.620441	1386.883057	197.738373	-85.498817	1653.541260	266.905182	-296.286346	1112.235229	503.640839	49.962204	1129.284424	184.262085	-220.117462	872.134644	412.563354	119.313728	874.725952	316.342621	-58.907284	998.008301	-541.255737	87.721519	909.187805	-508.136536	-60.514713
255.835373	-114.845352	895.294067	373.221191	8.383164	900.815430	319.906830	-153.845749	505.251495	390.392456	37.503441	501.929352	409.978180	-152.677124	79.901627	491.427612	8.139932	93.985214	244.879272	-244.702988	1399.410034	411.873840	42.724251	1405.499512	279.965240	-62.037487	1386.981689	198.543427	-86.210999	1653.834229	267.203674	-296.558533	1112.240234	502.990814	50.514938	1129.084595	183.467834	-219.632095	872.726135	411.505463	119.958984	874.591309	315.891876	-59.002728	997.878723	-541.347290	87.776840	909.198853	-508.282013	-60.456963
255.591614	-115.111755	895.305847	372.546875	8.494815	900.795105	319.815155	-153.879120	505.257629	390.236969	37.560211	501.901520	409.957092	-152.617767	79.906563	491.497192	8.143473	94.039833	245.702042	-245.205795	1399.591797	411.683441	42.744415	1405.409912	280.105743	-62.428204	1387.073242	199.347900	-86.883339	1654.127319	267.567413	-296.760223	1112.254272	502.433807	51.140377	1128.872559	182.727432	-219.250565	873.285950	410.459503	120.370186	874.479248	315.490540	-59.086300	997.873291	-541.459778	87.785576	909.208618	-508.446381	-60.461826
255.360031	-115.345116	895.312622	371.920563	8.657350	900.800781	319.805634	-154.090332	505.290863	389.928650	37.636795	501.856445	409.956421	-152.679764	79.930443	491.542816	8.166343	94.087646	246.513184	-245.737015	1399.711060	411.518677	42.746838	1405.280762	280.270264	-62.822926	1387.156006	200.162521	-87.538063	1654.410522	267.879578	-297.012390	1112.263062	501.855072	51.815708	1128.643799	182.004837	-218.801926	873.865295	409.421875	120.722809	874.293274	315.093781	-59.128078	997.878723	-541.568542	87.767105	909.217651	-508.696320	-60.644482
255.094482	-115.596756	895.296082	371.256714	8.746288	900.742249	319.673065	-154.033325	505.277679	389.742096	37.803177	501.784912	409.914764	-152.609665	79.922096	491.579163	8.164121	94.136955	247.312378	-246.270523	1399.786255	411.374207	42.770206	1405.130981	280.428284	-63.212666	1387.248047	201.007690	-88.163338	1654.676025	268.154266	-297.145691	1112.214722	501.290283	52.533264	1128.356812	180.710236	-219.152878	874.457153	408.279938	121.133064	874.122803	314.691193	-59.213264	997.840027	-541.667603	87.775970	909.220398	-508.865997	-60.632721
254.847504	-115.836098	895.297974	370.597321	8.901569	900.741455	319.573853	-154.071640	505.311676	389.516388	37.930309	501.621796	409.915375	-152.608612	79.959328	491.574738	8.169574	94.175346	248.088593	-246.775269	1399.865112	411.190887	42.798542	1404.964478	280.575165	-63.585171	1387.294556	201.852829	-88.803482	1654.909668	268.492188	-297.454926	1112.269043	500.768066	53.300777	1128.099731	180.000351	-218.806137	875.006470	407.240662	121.385864	873.895691	314.281219	-59.269840	997.839050	-541.786438	87.821877	909.223755	-508.907379	-60.396114
254.587402	-116.093903	895.290833	370.026642	8.982167	900.695007	319.502991	-154.175354	505.300232	389.011353	38.160156	501.513123	409.916626	-152.579865	79.937622	491.631714	8.227903	94.276398	248.880219	-247.250015	1400.007813	411.049225	42.829159	1404.783813	280.745911	-63.940475	1387.351074	202.705093	-89.392677	1655.156738	268.817657	-297.679535	1112.224121	500.222931	54.095551	1127.788696	179.329361	-218.357117	875.560547	406.076324	121.750237	873.659363	313.895538	-59.334919	997.813171	-541.914612	87.796822	909.202759	-509.072144	-60.392830
254.310150	-116.260689	895.236206	369.348694	9.122071	900.581543	319.276855	-153.955658	505.255493	388.628296	38.317753	501.455872	409.843506	-152.469742	79.933563	491.662659	8.204211	94.335144	249.703491	-247.735367	1400.082886	410.939972	42.841969	1404.610718	280.928986	-64.262466	1387.406128	203.570862	-89.992119	1655.389282	269.165894	-297.919739	1112.216797	499.690369	54.943764	1127.492676	178.701248	-217.873260	876.118225	404.980438	122.039619	873.445618	313.512512	-59.368980	997.726379	-541.860962	87.845406	909.127441	-509.018555	-60.333630
254.044769	-116.502434	895.243713	368.766663	9.268913	900.548462	319.215668	-154.055740	505.260590	388.337799	38.421860	501.358246	409.854889	-152.464600	79.910728	491.632416	8.169120	94.397385	250.458405	-248.182983	1400.182617	410.846893	42.867207	1404.419189	281.063416	-64.521629	1387.354370	204.415833	-90.579712	1655.606323	269.566101	-298.416534	1112.244507	499.165314	55.789658	1127.193970	178.593872	-216.844757	876.612732	403.787384	122.328476	873.252747	313.143036	-59.411510	997.712891	-541.980957	87.851967	909.117249	-509.146179	-60.333496
253.827499	-116.725342	895.213135	368.231140	9.374369	900.472900	319.202850	-154.255005	505.270782	387.918884	38.585892	501.260468	409.894135	-152.498077	79.928413	491.506226	8.133350	94.412811	251.248947	-248.607849	1400.288696	410.749054	42.920082	1404.223999	281.241028	-64.855774	1387.365112	205.267441	-91.187920	1655.821777	269.907013	-298.687256	1112.271362	498.662720	56.634674	1126.846680	177.974213	-216.545532	877.214050	402.723969	122.452606	872.929199	312.805145	-59.450085	997.660400	-542.094360	87.856049	909.117493	-509.281097	-60.324265
253.618546	-116.917290	895.195374	367.657684	9.489881	900.403564	319.165009	-154.394531	505.291840	387.595459	38.759953	501.211853	409.842285	-152.537476	79.912361	491.562408	8.145076	94.541527	252.042755	-248.996414	1400.417725	410.653687	42.957550	1404.032837	281.433441	-65.156250	1387.373413	206.119370	-91.751236	1656.048950	270.171265	-298.647339	1112.262207	498.109344	57.492794	1126.480103	176.860703	-217.152390	877.730469	401.447266	122.692749	872.791992	312.446930	-59.458241	997.617920	-542.230652	87.868408	909.116150	-509.405518	-60.312271
253.427856	-117.079956	895.182312	367.134735	9.608171	900.363708	319.091980	-154.426422	505.272858	387.229462	38.921547	501.165558	409.831818	-152.466995	79.914841	491.414917	8.086648	94.536057	252.856888	-249.402863	1400.520142	410.580017	43.021141	1403.853638	281.631439	-65.483124	1387.387573	206.983673	-92.334442	1656.284424	270.495636	-298.852203	1112.315796	497.530762	58.269089	1126.138062	176.343964	-216.955597	878.210510	400.207733	122.969910	872.630920	312.122070	-59.470520	997.591492	-542.334534	87.910248	909.132080	-509.525574	-60.279861
253.258118	-117.204712	895.170166	366.667267	9.726315	900.330200	319.005157	-154.433792	505.258881	386.780609	39.135147	501.089966	409.819519	-152.979996	79.991440	491.419159	8.111382	94.619827	253.612885	-249.774323	1400.668457	410.480560	43.103691	1403.670776	281.889465	-65.793358	1387.421753	207.827209	-92.851540	1656.497314	270.813599	-299.129395	1112.384277	496.915283	59.053902	1125.778076	175.842529	-216.750656	878.737793	399.067200	123.430023	872.435364	311.838867	-59.473339	997.568054	-542.485291	87.943115	909.133118	-509.640137	-60.283527
253.119003	-117.359123	895.148010	366.158142	9.880754	900.262756	318.944885	-154.458969	505.262451	386.453430	39.303951	501.028839	409.794373	-152.515991	79.915604	491.439850	8.111260	94.664040	254.448029	-250.163773	1400.794312	410.449219	43.192574	1403.472778	282.164063	-66.112640	1387.462280	208.672348	-93.425514	1656.718018	271.170380	-299.296234	1112.442383	496.245239	59.716438	1125.389771	175.400589	-216.543442	879.237305	397.797516	123.934494	872.364258	311.547272	-59.447308	997.524109	-542.619995	87.976929	909.133301	-509.783844	-60.262398
252.958572	-117.522987	895.143982	365.702911	9.979758	900.218994	318.850281	-154.449493	505.246094	385.987030	39.516068	500.913727	409.767975	-152.986649	80.027077	491.403717	8.097453	94.721016	255.227188	-250.494904	1400.904053	410.401978	43.297707	1403.291260	282.385773	-66.406387	1387.487671	209.555939	-93.976624	1656.932739	271.489929	-299.500793	1112.493164	495.608948	60.327339	1125.102905	175.025162	-216.401718	879.652588	396.573029	124.455208	872.261353	311.272400	-59.461666	997.500610	-542.755798	87.999290	909.146179	-509.897308	-60.246563
252.829620	-117.681854	895.107483	365.315369	10.004532	900.156799	318.775238	-154.440353	505.249847	385.583954	39.765800	500.794739	409.761414	-152.505020	79.918419	491.507721	8.139811	94.845016	256.023560	-250.789810	1401.048584	410.375000	43.402706	1403.115967	282.611725	-66.702034	1387.532959	210.463150	-94.535622	1657.127686	271.895386	-299.755005	1112.619507	495.017365	60.923775	1124.841187	175.097610	-215.606995	880.044678	395.303894	124.786629	872.164001	311.036041	-59.515751	997.451538	-542.875366	88.030327	909.169861	-510.002930	-60.253677
252.668259	-117.855507	895.108032	364.829834	10.130123	900.098267	318.689575	-154.406113	505.251007	385.140686	39.934036	500.725708	409.764465	-152.514969	79.911621	491.500031	8.138009	94.905739	256.758392	-251.071503	1401.175415	410.327118	43.544384	1402.962402	282.802429	-66.912437	1387.566040	211.329208	-95.052231	1657.372070	272.238525	-299.861053	1112.667969	494.378693	61.447269	1124.518921	174.717468	-215.600876	880.460388	394.064301	125.085938	872.100464	310.754333	-59.512077	997.423279	-542.997131	88.011803	909.204956	-510.147980	-60.562489
252.505234	-118.048714	895.101135	364.383514	10.214343	900.023499	318.584381	-154.392914	505.249023	384.696228	40.122360	500.619019	409.735138	-152.475677	79.910042	491.514465	8.160598	95.007736	257.535004	-251.312866	1401.307495	410.312958	43.678371	1402.803711	283.022125	-67.096046	1387.607544	212.214523	-95.616310	1657.592407	272.549805	-299.786072	1112.680420	493.784180	61.975845	1124.227661	173.930634	-216.323853	880.840820	392.842133	125.360161	872.079590	310.497711	-59.539082	997.383057	-543.129517	88.029190	909.213074	-510.227020	-60.258617
252.354904	-118.286247	895.088562	363.993469	10.274033	899.922974	318.496765	-154.390717	505.234985	384.246765	40.292606	500.467194	409.742157	-152.503510	79.919464	491.423676	8.130419	95.024681	258.323029	-251.577850	1401.383911	410.305847	43.831814	1402.677979	283.278717	-67.288490	1387.628418	213.064056	-96.155701	1657.815186	272.904541	-299.938507	1112.721558	493.233185	62.484291	1123.997559	173.629120	-216.405228	881.190674	391.674011	125.635788	872.021301	310.261780	-59.572701	997.328857	-543.283997	88.027100	909.214539	-510.353729	-60.242603
252.223679	-118.488907	895.065369	363.605835	10.357156	899.818909	318.420441	-154.329254	505.226929	383.854126	40.480915	500.363831	409.708618	-152.529251	79.925880	491.455536	8.175806	95.125290	259.108948	-251.807999	1401.518433	410.293304	43.994663	1402.567749	283.539948	-67.450455	1387.653442	213.926956	-96.665878	1658.018799	273.321442	-299.934174	1112.765137	492.653107	63.000980	1123.743652	173.377701	-216.533112	881.455505	390.555298	125.895691	871.962891	310.037140	-59.583488	997.267273	-543.409485	88.005211	909.223938	-510.466797	-60.247822
252.130615	-118.636253	895.057800	363.172882	10.459735	899.717041	318.331573	-154.316849	505.233459	383.472717	40.578766	500.310883	409.705322	-152.556061	79.928276	491.333099	8.183598	95.115349	259.862488	-252.042343	1401.591309	410.318054	44.178337	1402.473022	283.801392	-67.583244	1387.693481	214.786118	-97.178406	1658.251221	273.702972	-299.993286	1112.821045	492.129181	63.518997	1123.499512	173.156357	-216.683640	881.723755	389.371338	126.169075	871.977356	309.812744	-59.549950	997.214722	-543.530762	87.966133	909.233093	-510.585876	-60.245064
252.041473	-118.770294	895.038330	362.770142	10.534550	899.649536	318.269135	-154.305420	505.214050	383.116028	40.707767	500.253754	409.684143	-152.490494	79.915718	491.284485	8.150514	95.172493	260.618164	-252.186615	1401.667358	410.307617	44.386837	1402.381958	284.005890	-67.673035	1387.718384	215.629288	-97.697632	1658.482178	274.155212	-300.089783	1112.870972	491.555542	64.038300	1123.262939	173.319717	-216.261520	881.974487	388.250336	126.405205	871.927551	309.593445	-59.551258	997.172241	-543.637085	87.932373	909.240967	-510.694183	-60.251377
251.943161	-118.932198	895.030273	362.417023	10.615337	899.588074	318.216431	-154.312317	505.229279	382.784302	40.770134	500.232849	409.659393	-152.521255	79.903511	490.965942	8.115109	95.127670	261.428650	-252.434906	1401.766113	410.371521	44.521069	1402.325562	284.297607	-67.812195	1387.764038	216.455948	-98.190926	1658.692383	274.574249	-300.130951	1112.894043	491.002716	64.531197	1123.085327	173.177612	-216.552765	882.185425	387.129578	126.674988	871.935120	309.387268	-59.552933	997.139160	-543.742554	87.872940	909.253540	-510.795441	-60.301773
251.919510	-119.055687	895.017273	362.074066	10.770679	899.559875	318.192230	-154.277924	505.235016	382.507019	40.800362	500.230621	409.661835	-152.562317	79.900185	491.112762	8.128137	95.272072	262.162537	-252.613998	1401.813110	410.390961	44.690857	1402.252441	284.553284	-67.950714	1387.857910	217.255325	-98.684395	1658.880005	275.074829	-300.083160	1112.936157	490.447754	65.076614	1122.887329	173.064926	-216.834137	882.340942	385.931854	127.031921	872.028625	309.213959	-59.516788	997.119446	-543.861572	87.825218	909.261292	-510.922058	-60.348423
251.868820	-119.186218	895.012939	361.694916	10.896235	899.522583	318.174927	-154.248535	505.238129	382.299683	40.835793	500.240814	409.672943	-152.546906	79.916153	491.100159	8.105416	95.310997	262.904541	-252.784882	1401.775513	410.432861	44.873394	1402.203857	284.847076	-68.075836	1387.915894	218.039108	-99.142952	1659.104248	275.529114	-299.921875	1112.923340	489.855103	65.548126	1122.693237	172.680832	-217.818573	882.447754	384.762726	127.131966	871.974487	309.009308	-59.486542	997.100159	-543.951843	87.820518	909.297546	-511.034271	-60.379066
251.800278	-119.304901	895.021118	361.332520	11.037464	899.493286	318.157532	-154.225143	505.230560	382.138092	40.835751	500.217163	409.681488	-152.551987	79.907257	490.746918	8.016389	95.166733	263.669952	-252.996414	1401.841187	410.471222	45.025093	1402.145996	285.110962	-68.202438	1387.951294	218.812408	-99.583885	1659.299072	276.015656	-299.805206	1112.888794	489.369598	66.124374	1122.477173	172.684631	-218.228958	882.494385	383.572632	127.353661	872.028809	308.812531	-59.446651	997.090698	-544.069031	87.782082	909.303833	-511.153503	-60.404709
251.785873	-119.454620	895.032227	361.015961	11.117331	899.475525	318.150848	-154.224030	505.225616	382.081512	40.798950	500.204010	409.680786	-152.549927	79.907410	490.928528	8.005940	95.198662	264.381104	-253.171783	1401.871704	410.465363	45.225113	1402.060547	285.346130	-68.293854	1387.970703	219.602020	-100.008324	1659.472900	276.498047	-299.730896	1112.898071	488.863159	66.696983	1122.277222	172.737106	-218.643494	882.511047	382.436493	127.566635	872.030640	308.662140	-59.457592	997.088318	-544.167053	87.722275	909.311340	-511.267914	-60.435287
251.764572	-119.611198	895.044739	360.645569	11.254128	899.436401	318.152618	-154.226425	505.230896	382.029175	40.748299	500.168549	409.677551	-152.489990	79.903297	490.981720	8.044962	95.170753	265.107178	-253.302109	1401.880371	410.444458	45.454411	1401.988403	285.576050	-68.362434	1387.991211	220.342651	-100.399834	1659.683838	277.013550	-299.770386	1112.897705	488.371948	67.211594	1122.110474	172.857849	-219.049988	882.517395	381.267395	127.798882	872.080688	308.485809	-59.426502	997.076721	-544.248047	87.652756	909.327026	-511.345673	-60.476128
251.765961	-119.793541	895.063904	360.286407	11.347041	899.408264	318.171997	-154.194168	505.267670	382.028107	40.652882	500.142792	409.665649	-152.497971	79.900528	491.029022	8.045472	95.087494	265.760162	-253.382767	1401.877075	410.340759	45.701042	1401.938965	285.744965	-68.421013	1388.027832	221.078629	-100.793373	1659.879639	277.605865	-299.984955	1112.907959	487.953491	67.833092	1121.978516	173.475830	-218.556213	882.617493	380.067200	127.980888	872.169922	308.324829	-59.432793	997.073853	-544.348145	87.593903	909.331970	-511.431549	-60.543613
251.721359	-120.021599	895.101013	359.931519	11.435388	899.381409	318.212372	-154.194061	505.272919	382.032104	40.532478	500.117859	409.669006	-152.478378	79.902847	491.030182	8.024561	94.994888	266.432373	-253.535187	1401.796265	410.262054	45.941433	1401.897095	285.918060	-68.486549	1388.023682	221.754486	-101.154175	1660.078491	278.129852	-299.678650	1112.831665	487.466431	68.264809	1121.816528	173.291306	-219.985901	882.513916	378.892914	128.123779	872.198730	308.154724	-59.460522	997.080444	-544.438293	87.538902	909.360657	-511.535248	-60.618252
251.710999	-120.239235	895.133667	359.585938	11.500195	899.357666	318.234009	-154.178787	505.304016	382.037811	40.411339	500.063171	409.670044	-152.427628	79.896400	491.106903	8.032623	94.925499	267.122925	-253.715240	1401.808716	410.234009	46.148373	1401.853882	286.113037	-68.575249	1388.059937	222.456909	-101.510529	1660.299194	278.743591	-299.506042	1112.771118	486.764801	68.620598	1121.574707	173.542603	-220.392624	882.512695	377.747681	128.334152	872.296936	307.989471	-59.487705	997.087158	-544.518677	87.465492	909.376221	-511.621429	-60.693638
251.784775	-120.440704	895.150269	359.228607	11.601802	899.317871	318.314728	-154.183594	505.320435	382.054352	40.309425	500.008667	409.661560	-152.474777	79.885208	491.158447	8.029117	94.821693	267.812622	-253.810852	1401.807251	410.133148	46.416630	1401.828613	286.287079	-68.624031	1388.070435	223.106689	-101.820595	1660.489014	279.384552	-299.528900	1112.768433	486.567413	69.274376	1121.546509	173.925827	-220.965332	882.372375	376.579498	128.418427	872.350220	307.849762	-59.477379	997.078613	-544.568298	87.419159	909.388489	-511.698944	-60.773632
251.825439	-120.676987	895.163940	358.884094	11.652208	899.260620	318.373688	-154.180756	505.358307	382.060699	40.202370	499.938934	409.654633	-152.452164	79.878105	491.160980	8.033646	94.675606	268.489380	-253.913315	1401.774658	410.011780	46.699203	1401.786499	286.435272	-68.663994	1388.068359	223.752747	-102.179176	1660.662720	279.975128	-299.616180	1112.656494	486.174835	69.699020	1121.444458	174.385834	-221.709564	882.153992	375.525818	128.518646	872.464661	307.705811	-59.505577	997.059875	-544.650146	87.365440	909.406494	-511.801819	-60.825310
251.872406	-120.943665	895.154297	358.583160	11.662159	899.176819	318.447357	-154.193588	505.382080	382.112366	40.072697	499.855835	409.640411	-152.422348	79.879974	491.224335	8.025548	94.544388	269.143799	-254.005920	1401.763794	409.876465	46.972862	1401.751343	286.595032	-68.667107	1388.065063	224.321442	-102.455032	1660.856812	280.640533	-299.568237	1112.692871	485.777985	70.133385	1121.347900	174.790253	-222.146439	882.121521	374.643555	128.518814	872.253235	307.570618	-59.554993	997.017273	-544.707947	87.265060	909.402588	-511.873260	-60.941738
251.931870	-121.161446	895.138977	358.267059	11.701020	899.097473	318.535126	-154.206192	505.403687	382.138550	39.977707	499.771301	409.647766	-152.378586	79.892982	491.310974	8.051089	94.436005	269.808990	-254.077484	1401.744141	409.719482	47.285233	1401.725952	286.697876	-68.692932	1388.060669	224.862839	-102.720818	1661.030029	281.319489	-299.607574	1112.677002	485.397278	70.734070	1121.279297	175.320953	-222.842041	881.982605	373.446869	128.626511	872.640015	307.446289	-59.583538	996.972839	-544.756897	87.220367	909.412231	-511.948059	-61.033596
251.996246	-121.343025	895.146179	357.898254	11.811945	899.024780	318.631897	-154.192505	505.420898	382.169006	39.881977	499.703979	409.674683	-152.320129	79.905617	491.299347	8.082303	94.296509	270.425476	-254.150009	1401.654541	409.521851	47.588913	1401.704224	286.795258	-68.696320	1388.035400	225.508759	-102.943039	1661.199707	282.028839	-299.695740	1112.667725	484.945831	70.964363	1121.180176	175.903183	-223.428177	881.863159	372.472992	128.522873	872.608887	307.313446	-59.556118	996.942627	-544.812012	87.132408	909.427124	-512.035583	-61.107510
252.103241	-121.605209	895.134155	357.653900	11.867898	898.960083	318.760010	-154.240479	505.448608	382.263672	39.780865	499.648315	409.685181	-152.320313	79.861969	491.360596	8.090466	94.207199	271.084717	-254.247818	1401.582886	409.305237	47.928940	1401.687622	286.885956	-68.681480	1388.021484	225.929092	-103.177742	1661.420898	282.900787	-299.911102	1112.649780	484.507965	71.341431	1121.131104	177.160614	-223.217072	881.661621	371.603546	128.284912	872.554749	307.232208	-59.592365	996.907776	-544.823425	87.049026	909.455017	-512.080566	-61.210743
252.224503	-121.892159	895.134949	357.452484	11.889264	898.894897	318.879364	-154.313751	505.482941	382.353912	39.718319	499.600586	409.676544	-152.888306	79.975677	491.472076	8.101479	94.134766	271.705048	-254.284531	1401.610962	409.050659	48.267200	1401.665649	286.935242	-68.696655	1387.988892	226.412079	-103.367920	1661.598633	283.654816	-299.671967	1112.578125	484.016846	71.805206	1121.039551	177.227890	-224.833252	881.516235	370.545441	128.465912	872.752991	307.189911	-59.657673	996.878784	-544.875305	86.935959	909.455566	-512.158936	-61.331127
252.367203	-122.140205	895.133118	357.256195	11.920919	898.820374	319.018463	-154.363815	505.518860	382.461334	39.643345	499.543732	409.673340	-152.788406	79.959702	491.496765	8.083850	94.028549	272.317139	-254.328308	1401.588745	408.747528	48.656761	1401.627075	286.997009	-68.692574	1387.933228	226.908142	-103.520927	1661.768555	284.468262	-299.663727	1112.625977	483.709778	72.246483	1121.009277	177.934052	-225.553665	881.354248	369.953552	128.186417	872.501099	307.159393	-59.693218	996.844055	-544.900574	86.856155	909.483643	-512.228943	-61.418571
252.567276	-122.347771	895.103271	357.047363	11.988236	898.731445	319.104523	-154.292145	505.525299	382.533875	39.592514	499.478943	409.686554	-152.401794	79.873337	491.352936	8.024207	93.810440	272.905548	-254.357498	1401.500610	408.407837	49.063099	1401.551758	287.026703	-68.651680	1387.879761	227.313034	-103.682442	1661.935547	284.917542	-301.533844	1112.665771	483.294189	72.642387	1120.941406	178.690399	-226.322128	881.238831	368.786194	127.955360	872.698242	307.133209	-59.686066	996.788696	-544.938232	86.710037	909.486145	-512.276733	-61.524433
252.780914	-122.546890	895.086487	356.897766	12.072701	898.670166	319.242798	-154.272507	505.549774	382.635864	39.562454	499.406067	409.680328	-152.595871	79.890167	491.419708	8.012106	93.736450	273.510529	-254.412262	1401.453857	408.024750	49.461071	1401.508667	287.032654	-68.664070	1387.813232	227.707809	-103.813194	1662.091797	285.703339	-301.898560	1112.625732	482.752960	72.911919	1120.831909	179.497314	-226.889648	881.115173	367.722015	128.020493	872.844177	307.144165	-59.678429	996.753113	-544.968384	86.597168	909.488586	-512.328918	-61.643600
252.976868	-122.780304	895.063110	356.795288	12.103515	898.599365	319.377075	-154.233398	505.568542	382.701294	39.536366	499.348480	409.698273	-152.639755	79.911674	491.713226	8.044219	93.779762	274.074310	-254.449951	1401.440063	407.668457	49.864368	1401.447998	287.045074	-68.629936	1387.744751	228.106979	-103.929512	1662.209961	286.753693	-302.037384	1112.636719	482.143158	72.923897	1120.638916	180.911545	-226.658157	880.941223	366.961548	127.883217	872.635803	307.177124	-59.720306	996.708923	-545.010925	86.465317	909.491943	-512.425293	-61.781963
253.219070	-123.047661	895.056335	356.707794	12.065310	898.527283	319.560425	-154.348892	505.569733	382.784027	39.486687	499.293152	409.736206	-152.764389	79.919266	491.567902	8.003457	93.632942	274.608154	-254.462555	1401.371216	407.291412	50.282333	1401.366211	287.033173	-68.582481	1387.676270	228.373444	-104.032845	1662.373169	287.671387	-302.258209	1112.689087	481.710144	73.124054	1120.551147	181.915421	-227.332245	880.711731	366.021881	127.681923	872.713745	307.248810	-59.807514	996.672485	-545.039490	86.343292	909.488281	-512.498413	-61.894409
253.471970	-123.270172	895.057007	356.627197	12.066614	898.478516	319.843170	-154.640457	505.620239	382.894287	39.448635	499.243164	409.779968	-152.672714	79.884216	491.835541	8.012020	93.714211	275.170074	-254.427902	1401.307007	406.869476	50.764618	1401.286865	287.006104	-68.543884	1387.597168	228.559265	-104.212311	1662.458252	288.577026	-302.084442	1112.621948	481.334473	73.374939	1120.489746	182.205948	-229.208252	880.515442	365.117981	127.592369	872.629028	307.328430	-59.863960	996.650879	-545.061890	86.209862	909.497314	-512.569031	-62.022785
253.711594	-123.486877	895.057434	356.557495	12.035593	898.416199	319.899353	-154.440201	505.601379	382.842285	39.417336	499.217804	409.767853	-152.602768	79.888260	491.915405	7.993299	93.733238	275.728485	-254.403778	1401.244629	406.398621	51.229301	1401.220703	286.966705	-68.474892	1387.503662	228.806625	-104.284912	1662.581299	289.581146	-302.203217	1112.630981	480.890228	73.529213	1120.378662	183.128662	-229.897522	880.404907	364.263092	127.420441	872.573669	307.414520	-59.931423	996.622314	-545.076355	86.059273	909.500977	-512.652771	-62.185120
254.001175	-123.675415	895.067627	356.512238	12.082700	898.366516	320.067841	-154.489120	505.619507	382.904175	39.396767	499.207886	409.779694	-152.561798	79.874733	491.971710	7.997189	93.694061	276.233490	-254.374344	1401.209229	405.976593	51.722950	1401.106201	286.925781	-68.397194	1387.423340	229.019073	-104.360077	1662.701416	290.691071	-302.508179	1112.664063	480.386292	73.598389	1120.245850	184.774994	-229.561264	880.246582	363.457703	127.240952	872.468140	307.541718	-59.949032	996.604675	-545.094604	85.947266	909.517944	-512.733093	-62.339729
254.291168	-123.839561	895.093201	356.465515	12.117304	898.338928	320.254974	-154.543747	505.648743	382.921448	39.388031	499.169647	409.745850	-152.192444	79.793823	492.061554	7.963982	93.703316	276.718414	-254.337296	1401.191650	405.573212	52.169178	1401.046875	286.870911	-68.336365	1387.371826	229.185608	-104.410393	1662.805420	291.772095	-302.655670	1112.741455	479.829224	73.466484	1120.086548	185.934753	-230.159775	880.063171	362.779846	127.032913	872.385925	307.679321	-59.975014	996.604919	-545.118530	85.824318	909.505981	-512.836975	-62.491531
254.632034	-123.997917	895.102966	356.445953	12.200918	898.319641	320.564911	-154.789963	505.689697	382.851624	39.366623	499.129639	409.793915	-152.093353	79.735840	492.118652	7.951106	93.690666	277.213684	-254.268188	1401.180908	405.123810	52.648994	1401.008789	286.808868	-68.223145	1387.284302	229.319885	-104.429840	1662.893311	292.723328	-302.583038	1112.715576	479.254944	73.492027	1119.936035	186.484879	-232.161163	879.793762	361.911041	126.897652	872.455444	307.847809	-59.983585	996.601135	-545.158447	85.717468	909.538452	-512.963074	-62.656052
255.011948	-124.170464	895.106628	356.459656	12.278998	898.287415	320.789734	-154.890549	505.739746	383.065552	39.360130	499.131744	409.802368	-152.105118	79.718529	492.362762	7.950435	93.724586	277.624573	-254.205460	1401.155029	404.651550	53.114162	1400.939453	286.728516	-68.118500	1387.173950	229.432251	-104.445595	1662.950928	293.894409	-302.950928	1112.822998	478.678101	73.563408	1119.863159	188.202927	-231.691071	879.713379	361.341980	126.581017	872.217590	308.052582	-59.996796	996.588074	-545.177551	85.604057	909.562256	-513.084045	-62.818569
255.317581	-124.361877	895.135681	356.439392	12.336367	898.273804	320.988678	-154.800858	505.754211	382.978027	39.336121	499.066345	409.807037	-152.005081	79.711113	492.428680	7.923206	93.737747	278.017059	-254.135483	1401.142212	404.200989	53.604774	1400.870605	286.631653	-68.017334	1387.095825	229.498215	-104.454269	1663.014282	294.978302	-303.081390	1112.924805	478.160645	73.666496	1119.852539	189.488297	-232.429352	879.508972	360.842163	126.406166	872.064880	308.215210	-60.034538	996.596497	-545.230713	85.451576	909.576904	-513.423340	-63.178307
255.628799	-124.530807	895.147400	356.431000	12.416391	898.263306	321.372467	-155.185822	505.868286	382.855408	39.301487	499.041626	409.878082	-152.179733	79.718735	492.509430	7.940666	93.726967	278.337921	-253.996185	1401.101440	403.770294	54.038864	1400.825684	286.639038	-68.020317	1386.841797	229.528580	-104.416862	1663.075195	296.001007	-302.956757	1112.952881	477.645477	73.780792	1119.818481	190.132706	-234.245209	879.332458	360.339722	126.237541	871.899658	308.389587	-60.066875	996.597107	-545.417419	85.274048	909.663879	-513.563477	-63.235836
255.985077	-124.728241	895.164978	356.435211	12.483764	898.245605	321.542755	-155.035385	505.891327	382.680573	39.280277	499.010834	409.840210	-152.098862	79.694794	492.533783	7.915666	93.708694	278.686401	-253.872375	1401.154541	403.261261	54.519169	1400.779053	286.525238	-67.925140	1386.750732	229.533417	-104.390961	1663.118652	297.074768	-303.094177	1113.058838	477.021729	73.858688	1119.745972	191.461243	-235.008286	879.195984	359.846191	126.264526	871.815002	308.592987	-60.109379	996.597351	-545.432983	85.049156	909.668152	-513.688110	-63.478489
256.443726	-124.918770	895.157654	356.502167	12.572139	898.207825	321.729828	-154.999908	505.910522	382.379456	39.257542	498.969177	409.827881	-152.022781	79.679016	492.471802	7.907362	93.654221	279.014862	-253.727310	1401.145142	402.787476	54.990742	1400.709229	286.406281	-67.797951	1386.659668	229.522736	-104.376892	1663.143799	298.229004	-303.243103	1113.157593	476.492889	74.006897	1119.713135	192.839722	-235.780731	878.965759	359.594543	126.186699	871.500427	308.874390	-60.137035	996.575317	-545.508362	84.865738	909.690491	-514.094055	-63.807819
256.874908	-125.128967	895.166992	356.577118	12.608892	898.171997	321.955719	-154.965225	505.945557	382.054230	39.225094	498.896637	409.843262	-151.954590	79.639183	492.351929	7.893187	93.618462	279.283722	-253.606003	1401.157715	402.272095	55.469692	1400.630371	286.230286	-67.679642	1386.557495	229.505783	-104.351990	1663.160156	299.285492	-303.444153	1113.350830	476.013123	74.140312	1119.667725	194.275604	-236.494293	878.785645	359.050537	126.168365	871.524902	309.137878	-60.185246	996.563293	-545.543152	84.633057	909.683899	-514.263428	-64.002220
257.226685	-125.348190	895.197876	356.633942	12.602496	898.139893	322.220520	-154.975220	505.998230	381.764526	39.218990	498.850830	409.851074	-152.103806	79.656136	492.303131	7.912761	93.576958	279.549591	-253.489090	1401.193848	401.691833	55.954708	1400.533447	285.939026	-67.442642	1386.604370	229.456985	-104.259537	1663.222168	300.527161	-303.865570	1113.507202	475.411316	74.152069	1119.580811	196.340363	-236.118729	878.631775	358.606323	126.120827	871.378479	309.357544	-60.252323	996.564148	-545.577332	84.477264	909.692078	-514.398926	-64.199059
257.650208	-125.618004	895.217590	356.692719	12.657481	898.096619	322.475189	-155.011917	506.031372	381.451782	39.212639	498.816193	409.878937	-152.059464	79.649109	492.228607	7.888444	93.540794	279.786987	-253.330994	1401.187988	401.111572	56.433952	1400.437744	285.712860	-67.298828	1386.489502	229.388565	-104.089439	1663.297729	301.523285	-303.767548	1113.594849	475.146210	74.506699	1119.606567	197.214996	-237.902695	878.428284	358.187592	126.069290	871.272278	309.628693	-60.320248	996.553162	-545.604004	84.278343	909.705261	-514.534302	-64.392509
258.167084	-125.902344	895.226074	356.824158	12.641789	898.040894	322.732452	-155.024063	506.066803	381.173218	39.177818	498.751465	409.878876	-151.879868	79.606262	492.147766	7.885297	93.475960	279.980469	-253.211441	1401.216064	400.423096	56.930264	1400.369995	285.446106	-67.166206	1386.360229	229.332718	-103.911194	1663.370728	302.622528	-303.897156	1113.778320	474.641663	74.428978	1119.520630	198.693695	-238.690872	878.228271	357.770813	126.033813	871.181274	309.962036	-60.416241	996.531311	-545.672119	84.081284	909.708496	-514.711426	-64.620132
258.639099	-126.108955	895.232788	356.893890	12.696563	898.004822	323.102417	-155.240448	506.100464	380.935425	39.170059	498.707733	409.916443	-151.901810	79.555374	492.096375	7.854650	93.472923	280.194061	-253.075089	1401.201172	399.770630	57.424141	1400.270142	285.196808	-67.067276	1386.242188	229.244980	-103.740211	1663.445068	303.710114	-304.013458	1113.896484	474.273926	74.531326	1119.496826	200.255844	-239.428909	878.023438	357.341431	126.004295	871.101563	310.261475	-60.467327	996.516907	-545.683044	83.845726	909.703918	-514.597961	-64.749512
259.076202	-126.345139	895.246033	357.008423	12.694781	897.960083	323.242889	-155.075226	506.087006	380.780121	39.101986	498.663940	409.905182	-151.742416	79.549919	492.137146	7.867558	93.479591	280.434265	-252.976318	1401.283813	399.043365	57.926231	1400.176392	284.928253	-66.963196	1386.100464	229.145935	-103.543968	1663.525024	304.758850	-304.241333	1114.030396	473.998993	74.654968	1119.490479	201.818146	-240.147141	877.821899	357.012482	125.885277	870.966064	310.550079	-60.541538	996.502502	-545.776367	83.645813	909.702698	-514.775635	-64.944496
259.594543	-126.857689	895.237427	357.305603	12.520807	897.669067	323.629181	-155.297058	506.153900	381.019135	39.052860	498.637695	409.924927	-151.774139	79.539711	492.313416	7.844454	93.521515	280.637634	-252.883163	1401.359375	398.354523	58.415169	1400.102295	284.617401	-66.839569	1385.958618	229.054321	-103.307999	1663.612305	305.880005	-304.388458	1114.201538	473.711700	74.847870	1119.508911	203.427719	-240.848801	877.607788	356.746246	125.883377	870.854858	310.981628	-60.686165	996.359253	-545.874817	83.394913	909.684265	-514.954895	-65.154175
260.200043	-126.864807	895.254456	357.305847	12.764327	897.880188	323.851257	-155.210953	506.114624	381.279510	38.968178	498.681610	409.962402	-151.661011	79.531006	492.283966	7.765399	93.443932	280.807892	-252.762497	1401.432617	397.636230	58.883064	1400.032471	284.319031	-66.723389	1385.801880	228.943405	-103.044487	1663.690186	306.927612	-304.484650	1114.384155	473.413422	75.041534	1119.523560	205.014862	-241.574814	877.366272	356.515381	125.869667	870.760437	311.271027	-60.680130	996.469666	-545.984009	83.172943	909.678650	-515.144470	-65.356926
260.726501	-127.036179	895.274353	357.453796	12.776224	897.874023	324.354523	-155.667084	506.218597	381.690186	39.143871	498.785431	410.045471	-151.743988	79.512070	492.753479	7.812840	93.697884	280.948792	-252.606628	1401.505005	396.911987	59.385883	1400.009766	284.026520	-66.579803	1385.666748	228.829773	-102.745407	1663.775146	308.017944	-304.596436	1114.595703	473.160126	75.340691	1119.614258	206.586990	-242.316055	877.193604	356.463013	125.839172	870.631531	311.595947	-60.721191	996.478271	-546.150024	82.977211	909.685242	-515.599365	-65.683701
261.236786	-127.281792	895.320801	357.608246	12.778232	897.858276	324.703125	-155.701874	506.247650	381.710052	38.990665	498.853607	410.061920	-151.770172	79.501022	492.797058	7.794380	93.727684	281.042389	-252.435577	1401.579468	396.207520	59.847244	1399.933716	283.756165	-66.446136	1385.560913	228.709656	-102.401985	1663.876221	309.097351	-304.633575	1114.776611	472.843140	75.657875	1119.677368	208.225052	-243.015442	876.984131	356.500793	125.787956	870.504150	311.932739	-60.789005	996.495483	-546.265320	82.788925	909.694397	-515.807922	-65.859482
261.813751	-127.576294	895.374146	357.814606	12.794613	897.873413	325.067291	-155.755936	506.279694	381.210022	38.614185	498.813080	410.083679	-151.724640	79.456436	492.588135	7.758160	93.683594	281.097107	-252.262619	1401.649170	395.477509	60.365772	1399.913940	283.464874	-66.292282	1385.466431	228.570648	-102.052620	1663.996094	310.200653	-304.672424	1115.026611	472.586243	75.961548	1119.803101	209.837708	-243.749664	876.816162	356.780670	125.730339	870.160767	312.319153	-60.882854	996.531372	-546.298523	82.589569	909.706909	-515.660645	-65.934944
262.425446	-127.806213	895.397827	358.037170	12.822566	897.899597	325.424408	-155.755478	506.304626	381.042542	38.403950	498.745575	410.079712	-151.710770	79.444626	492.581879	7.686346	93.732231	281.180420	-252.046509	1401.714722	394.769745	60.824158	1399.908081	283.115631	-66.153984	1385.365234	228.421875	-101.686188	1664.114258	311.272736	-304.643768	1115.177734	472.475281	76.529709	1119.984741	211.473801	-244.437088	876.621643	356.774261	125.680901	870.211426	312.689056	-60.940212	996.559021	-546.475891	82.461960	909.717773	-516.129333	-66.157639
262.961670	-128.428116	895.424927	358.532318	12.330686	897.560181	325.593262	-155.393921	506.300873	381.618988	38.420174	498.712463	410.063721	-151.416977	79.382675	492.728241	7.532532	93.717400	281.227325	-251.849091	1401.787354	394.070740	61.275883	1399.910645	282.786438	-66.012054	1385.250000	228.276962	-101.285370	1664.248657	312.353149	-304.644806	1115.426880	472.324524	77.020874	1120.161865	213.117233	-245.094696	876.438293	357.041321	125.689011	870.054688	313.191620	-61.224285	996.412231	-546.613464	82.292778	909.706177	-516.325867	-66.304886
263.542664	-128.360245	895.473022	358.514191	12.758491	897.876526	326.066223	-155.658920	506.370117	381.334900	38.265633	498.744720	410.130676	-151.473785	79.381943	493.018829	7.533687	93.887634	281.234589	-251.665787	1401.856201	393.324738	61.775215	1399.872559	282.593384	-65.978348	1384.998535	228.113922	-100.868797	1664.371216	313.451630	-304.626038	1115.682373	471.939728	77.253548	1120.221191	214.756348	-245.783951	876.296021	357.233002	125.712021	869.869080	313.412689	-61.107239	996.591675	-546.720459	82.112053	909.708984	-516.487061	-66.499542
264.175018	-128.592606	895.471802	358.761139	12.760058	897.866150	326.439697	-155.657715	506.434113	381.140625	38.160782	498.717285	410.129059	-151.336761	79.346207	492.935181	7.323184	93.785507	281.280273	-251.472244	1401.916504	392.547577	62.279110	1399.765625	282.172333	-65.730782	1385.056274	227.973816	-100.394356	1664.510010	314.523499	-304.531586	1115.869629	471.798187	77.838074	1120.379272	216.383850	-246.406601	876.093445	357.539032	125.709175	869.488220	313.787018	-61.160522	996.589417	-546.851379	81.906052	909.671631	-516.657837	-66.672714
264.810883	-128.866959	895.473450	359.054657	12.714416	897.821655	326.794739	-155.638657	506.465576	380.932983	38.039291	498.653229	410.126404	-151.295929	79.333900	493.119720	7.135265	93.877029	281.299988	-251.258163	1401.953979	391.798187	62.784389	1399.750977	281.913239	-65.637833	1384.789795	227.848358	-99.945160	1664.637329	315.580261	-304.497833	1116.107422	471.615784	78.329155	1120.504272	218.031693	-247.096603	875.908569	357.614807	125.811356	869.491333	314.182251	-61.230915	996.572449	-546.954895	81.690659	909.640991	-516.781250	-66.892860
265.368958	-129.082031	895.493896	359.323608	12.752997	897.812744	327.211029	-155.774597	506.541840	380.653625	37.933491	498.561218	410.183228	-151.246902	79.310242	493.219543	6.898172	93.938889	281.325592	-251.066986	1402.026978	391.120667	63.256893	1399.732544	281.452271	-65.332558	1384.826538	227.737457	-99.477440	1664.771484	316.652618	-304.466949	1116.355225	471.461151	78.747742	1120.639160	219.744278	-247.694595	875.726868	357.832672	125.943420	869.314270	314.543793	-61.253948	996.581421	-547.063599	81.505547	909.622559	-516.928772	-67.061783
265.956207	-129.288757	895.502747	359.573425	12.732318	897.763184	327.540253	-155.646393	506.590302	380.388947	37.850277	498.461884	410.219147	-151.107727	79.289894	493.455231	6.708668	94.063286	281.290741	-250.804764	1402.064209	390.408813	63.712170	1399.710327	281.151825	-65.136093	1384.718262	227.627991	-98.969978	1664.902832	317.741638	-304.618652	1116.618286	471.143250	79.005714	1120.671143	221.957169	-247.177521	875.624023	358.098816	126.119926	869.164551	314.911469	-61.283798	996.564758	-547.168152	81.283554	909.601990	-517.075500	-67.239998
266.563080	-129.430023	895.510681	359.850586	12.781288	897.746521	327.826660	-155.496140	506.584839	380.049255	37.771172	498.380951	410.192902	-150.940262	79.251656	493.586365	6.471244	94.175468	281.278870	-250.505096	1402.100464	389.746765	64.192642	1399.698486	280.847046	-64.929131	1384.606445	227.521454	-98.491287	1665.001709	318.697083	-304.409546	1116.906982	471.125427	79.585098	1120.855469	223.176926	-248.498856	875.436646	358.617981	126.345253	868.849182	315.284332	-61.258335	996.563965	-547.283691	81.112434	909.558105	-517.197754	-67.379288
267.161102	-129.644791	895.496216	360.158112	12.769829	897.652954	328.087280	-155.281082	506.589386	379.690216	37.669567	498.273804	410.209106	-150.849976	79.231384	493.773376	6.230652	94.277740	281.255859	-250.189331	1402.152344	389.081299	64.751785	1399.641968	280.538818	-64.685516	1384.456177	227.428864	-97.978500	1665.098267	319.680695	-304.455872	1117.171875	470.969177	80.032448	1120.981079	225.054153	-248.655563	875.280701	358.900879	126.597481	868.666687	315.664001	-61.259846	996.514648	-547.369568	80.964401	909.541870	-517.330627	-67.536575
267.720825	-129.846344	895.467834	360.454193	12.822351	897.564758	328.329590	-155.207016	506.623901	379.266541	37.651661	498.192505	410.199127	-150.775345	79.211250	493.992218	5.960717	94.398552	281.266693	-249.878479	1402.189087	388.465027	65.244514	1399.561279	280.241028	-64.394066	1384.273682	227.362503	-97.465897	1665.187622	320.660156	-304.385559	1117.383911	470.861694	80.486259	1121.046387	226.605469	-249.171921	875.104004	359.240021	126.880821	868.417175	316.032715	-61.245350	996.460022	-547.468933	80.803085	909.498596	-517.470642	-67.689590
268.267426	-129.958328	895.433716	360.718506	12.905165	897.490540	328.709534	-155.378311	506.690155	378.776947	37.660892	498.088959	410.255859	-151.066208	79.253296	494.193451	5.645814	94.542564	281.258392	-249.545929	1402.192749	387.875946	65.807838	1399.510864	279.978149	-64.073975	1384.116699	227.320343	-96.972572	1665.257324	321.592926	-304.329803	1117.623657	470.796112	81.102394	1121.137939	228.257233	-249.494354	874.975220	359.621429	127.185654	868.178650	316.381531	-61.187660	996.408875	-547.522766	80.654610	909.459351	-517.287537	-67.762360
268.843048	-130.059357	895.412781	361.045990	12.908815	897.394165	329.004425	-155.432083	506.701965	378.398132	37.694427	497.966492	410.265411	-150.797836	79.180603	494.442871	5.283224	94.673134	281.251678	-249.167725	1402.185303	387.327789	66.311249	1399.411865	279.745941	-63.753376	1383.944580	227.281586	-96.414841	1665.325073	322.469208	-304.207550	1117.814575	470.683594	81.628815	1121.153198	229.631775	-250.270584	874.821777	359.993500	127.464233	867.953003	316.780823	-61.144703	996.353577	-547.610962	80.522049	909.435181	-517.411926	-67.878471
269.359741	-130.226868	895.430420	361.346008	12.940324	897.303345	329.289185	-155.522049	506.740845	378.044373	37.763855	497.836609	410.291870	-150.724380	79.159294	494.699921	4.971014	94.869232	281.248322	-248.805405	1402.185547	386.751038	66.935379	1399.343628	279.507416	-63.444042	1383.823120	227.243469	-95.906883	1665.378418	323.355072	-304.170898	1117.996704	470.525726	82.202568	1121.213013	231.202866	-250.458420	874.657288	360.224579	127.777298	867.893127	317.152740	-61.107315	996.320313	-547.687256	80.434532	909.419556	-517.520203	-67.978996
269.819519	-130.320831	895.447144	361.593506	13.037923	897.252625	329.581238	-155.657730	506.778229	377.481720	37.901501	497.730835	410.283752	-150.711456	79.159843	494.817932	4.672504	95.068459	281.266602	-248.407303	1402.180664	386.294067	67.480064	1399.270874	279.290894	-63.091927	1383.666748	227.235779	-95.361954	1665.443726	324.173004	-303.989136	1118.187378	470.369690	82.737480	1121.259521	232.456711	-251.242752	874.530212	360.542664	128.047958	867.614502	317.473022	-61.031185	996.305725	-547.770081	80.302162	909.409546	-517.612183	-68.147583
270.301819	-130.384796	895.424011	361.900757	13.094100	897.158020	329.826355	-155.735275	506.787476	376.956024	38.097672	497.625641	410.281158	-150.674377	79.097359	494.894440	4.422002	95.348877	281.287659	-247.968964	1402.168213	385.778839	68.079185	1399.194336	279.077606	-62.715923	1383.515991	227.246826	-94.839706	1665.500122	324.966217	-303.890533	1118.381226	470.187103	83.243401	1121.283325	233.806274	-251.757111	874.372620	361.020782	128.436600	867.339722	317.815308	-60.947670	996.249817	-547.853394	80.165283	909.390991	-517.702209	-68.268196
270.810883	-130.384674	895.416138	362.218536	13.195760	897.109314	330.019775	-155.784790	506.786865	376.568634	38.346859	497.515533	410.260193	-150.589279	79.097275	494.911835	4.082153	95.601341	281.318390	-247.554306	1402.162231	385.319977	68.664284	1399.118408	278.913025	-62.329884	1383.381104	227.270935	-94.291275	1665.558228	325.738983	-303.718140	1118.530762	470.117920	83.948471	1121.318604	235.082718	-252.251007	874.187500	361.531342	128.865524	867.078064	318.173889	-60.829498	996.223999	-547.994446	80.058533	909.367676	-518.102600	-68.422958
271.342682	-130.307419	895.418457	362.573395	13.312555	897.098267	330.198334	-155.833221	506.745300	376.037689	38.680714	497.464905	410.262207	-150.508331	79.047394	494.889740	3.837900	95.902122	281.335724	-247.130371	1402.145752	384.910858	69.312439	1399.005005	278.744537	-61.912891	1383.274780	227.275742	-93.725449	1665.587158	326.434601	-303.562073	1118.694580	470.047302	84.573555	1121.268311	236.340332	-252.689301	874.026489	362.262146	129.320801	866.628662	318.541138	-60.672222	996.222168	-548.059937	79.962265	909.338684	-518.178101	-68.533943
271.822296	-130.297211	895.429565	362.998657	13.375895	897.101807	330.337738	-155.862442	506.740662	375.590607	39.191750	497.478302	410.216156	-150.407318	79.022400	495.003448	3.721544	96.325111	281.385925	-246.625809	1402.168213	384.487549	69.950638	1398.880127	278.661987	-61.559052	1383.025146	227.330139	-93.164185	1665.620850	327.134705	-303.360962	1118.857300	469.979614	85.262444	1121.246826	237.582260	-253.045441	873.886780	362.657257	129.808685	866.344849	318.927368	-60.586788	996.231567	-548.119934	79.843468	909.306641	-518.238464	-68.626396
272.318176	-130.275055	895.423401	363.487030	13.439123	897.110474	330.453705	-155.880981	506.701324	375.334290	39.836025	497.564911	410.217865	-150.359329	79.028526	495.033112	3.550824	96.756134	281.469513	-246.164734	1402.187500	384.124481	70.569283	1398.794434	278.447388	-61.038876	1383.048584	227.391495	-92.565788	1665.681885	327.832397	-303.128326	1119.031006	469.871307	85.877357	1121.183105	238.728043	-253.365555	873.798767	363.065643	130.351349	866.091553	319.323578	-60.492928	996.235291	-548.167664	79.719055	909.291870	-518.283936	-68.723175
272.804688	-130.274918	895.423767	364.050140	13.452627	897.106506	330.555420	-155.945221	506.670319	374.948578	40.596539	497.654572	410.184479	-150.377716	78.985725	495.074493	3.352192	97.275940	281.539642	-245.630859	1402.216797	383.749573	71.224991	1398.674438	278.318329	-60.576862	1382.906982	227.471863	-91.990845	1665.727661	328.455475	-302.884003	1119.221069	469.849274	86.536621	1121.195679	239.840942	-253.731674	873.700500	363.413818	130.894806	865.844055	319.747375	-60.419575	996.236267	-548.180969	79.604187	909.268860	-518.319153	-68.830734
273.315186	-130.231567	895.427673	364.640350	13.420721	897.086548	330.649445	-156.036240	506.647430	374.459503	41.534901	497.749725	410.171082	-150.377075	78.997856	495.080597	3.082933	97.788086	281.591553	-245.123276	1402.224365	383.418304	71.911987	1398.569214	278.246429	-60.127277	1382.728516	227.550262	-91.382263	1665.807617	329.113525	-302.531708	1119.403809	469.726929	87.127106	1121.172729	240.869781	-254.022629	873.641479	363.695526	131.503006	865.640808	320.208893	-60.342567	996.230774	-548.200500	79.484787	909.260010	-518.336487	-68.890465
273.914215	-130.466599	895.398254	365.562653	12.787852	896.810486	330.764038	-156.270004	506.644836	374.048096	42.627911	497.720734	410.159424	-150.412491	78.953842	495.054260	2.690152	98.337044	281.652740	-244.550430	1402.243286	383.123230	72.596451	1398.477417	278.048645	-59.504791	1382.705444	227.434830	-91.000320	1665.994507	329.698486	-302.160828	1119.561401	469.671936	87.769089	1121.118408	241.826385	-254.373917	873.623291	363.963379	132.095337	865.466614	320.868988	-60.548248	996.083374	-548.138916	79.365417	909.244141	-518.018250	-68.894051
274.460052	-130.399597	895.390686	366.287445	12.758763	896.745789	330.745178	-156.411499	506.577606	373.600647	43.888069	497.839355	410.164490	-150.470291	78.973190	494.955811	2.054767	98.936218	281.672333	-243.919022	1402.290283	382.802155	73.344208	1398.388550	277.965942	-58.925785	1382.541870	227.759796	-90.059273	1665.950439	330.276062	-301.751495	1119.779663	469.570313	88.393372	1121.110596	242.696381	-254.540070	873.600220	364.346069	132.819000	865.312134	321.409363	-60.431087	996.049866	-548.192627	79.266151	909.220459	-518.366455	-69.069199
274.950317	-130.348831	895.385742	366.995575	12.848567	896.700195	330.720917	-156.489594	506.496277	373.211304	45.336582	497.861633	410.146332	-150.413773	78.933128	495.026215	1.305443	99.768143	281.657684	-243.238556	1402.305664	382.569244	74.048561	1398.265747	277.887115	-58.289238	1382.353271	227.691193	-89.619781	1666.119385	330.891235	-301.262573	1120.022705	469.543671	89.066940	1121.072754	243.530548	-254.760361	873.559387	364.533203	133.416946	865.098755	321.923584	-60.278973	996.026794	-548.158142	79.216339	909.220337	-518.359985	-69.152664
275.458862	-130.135330	895.336487	367.627350	12.931640	896.654358	330.678986	-156.552612	506.406372	372.663239	46.883595	497.951508	410.077271	-150.417648	78.899582	495.140961	0.404173	100.708900	281.654236	-242.561172	1402.323120	382.305145	74.830788	1398.192627	277.807465	-57.629848	1382.213623	228.000290	-88.684441	1666.080078	331.467285	-300.693359	1120.165039	469.498474	89.751274	1121.049683	244.311646	-254.850647	873.545898	364.908478	134.174515	864.950073	322.424194	-60.090530	995.980469	-548.130066	79.153549	909.193298	-518.385559	-69.224297
275.950531	-129.884232	895.294434	368.370789	13.040697	896.586487	330.686798	-156.606094	506.305603	372.285492	48.480251	498.068146	410.027435	-150.502899	78.859772	494.990814	-0.809412	101.641182	281.641785	-241.837082	1402.347900	382.117645	75.586548	1398.152100	277.741455	-56.920990	1382.099976	228.161804	-87.943634	1666.126465	332.021729	-300.104034	1120.336914	469.462982	90.438637	1121.012695	244.900848	-255.081192	873.590515	365.146729	134.866409	864.814575	322.990051	-59.861977	995.926636	-547.997925	79.029137	909.165344	-518.026245	-69.215866
276.404602	-129.533844	895.288635	368.989288	13.253230	896.568420	330.768341	-156.585770	506.274292	371.938690	49.999485	498.242523	410.003510	-150.440338	78.819244	494.944092	-1.996711	102.667168	281.555817	-241.058655	1402.369263	382.005554	76.368843	1398.104614	277.754913	-56.265995	1381.944580	228.127838	-87.415710	1666.304077	332.619629	-299.394043	1120.508179	469.354706	91.024071	1120.974121	245.540649	-255.061783	873.601379	365.458374	135.678116	864.662598	323.498230	-59.556015	995.915283	-547.935059	78.948502	909.135071	-517.999329	-69.298286
276.771545	-129.267822	895.346802	369.611084	13.375526	896.582092	330.958679	-156.614288	506.253906	371.679565	51.305576	498.517273	410.046600	-150.461624	78.792336	494.979584	-3.052271	103.700783	281.450165	-240.291840	1402.386719	381.946411	77.140060	1398.068726	277.804565	-55.529510	1381.858887	228.487183	-86.367996	1666.266357	333.116608	-298.664307	1120.644531	469.408112	91.735672	1120.996582	246.067459	-255.137253	873.579102	365.729767	136.425186	864.563660	323.996460	-59.336060	995.951538	-547.863159	78.884705	909.129944	-517.974304	-69.413712
277.183411	-128.836746	895.384827	370.251221	13.638477	896.656738	331.162933	-156.491623	506.302429	371.455475	52.380657	498.850281	410.035675	-150.421371	78.767174	495.053528	-3.975525	104.825493	281.388702	-239.507767	1402.447510	381.921844	77.920425	1398.097290	277.844604	-54.733807	1381.844116	228.468918	-85.789520	1666.450073	333.580048	-297.981720	1120.858521	469.425446	92.404243	1121.024536	246.582245	-255.193130	873.587463	365.793732	137.261307	864.685608	324.509338	-59.009079	996.007690	-547.770935	78.807869	909.120300	-517.953918	-69.463089
277.530762	-128.252243	895.452454	370.791779	14.040669	896.788696	331.402679	-156.242767	506.314148	371.152161	53.432507	499.256134	410.005371	-150.374985	78.760948	495.203156	-4.778571	105.803589	281.312805	-238.663010	1402.555542	382.011139	78.718285	1398.110352	277.972351	-53.956150	1381.804199	228.879486	-84.703690	1666.433350	333.987579	-297.276489	1121.092773	469.387482	92.926178	1120.982422	247.163498	-255.019913	873.644653	366.020325	138.109131	864.586670	324.958069	-58.566982	996.106750	-547.674011	78.750740	909.112915	-517.898682	-69.536903
277.821442	-127.829956	895.584167	371.356903	14.207974	896.940002	331.715454	-156.056808	506.415649	370.882568	54.389805	499.594543	410.033783	-150.388016	78.800514	495.438629	-5.460478	106.854477	281.210785	-237.836670	1402.676880	382.153961	79.475143	1398.128052	278.125549	-53.133839	1381.877441	228.893478	-84.011978	1666.634521	334.309692	-296.578003	1121.326782	469.432922	93.568230	1120.979370	247.599091	-254.916534	873.733154	366.269135	138.961166	864.571228	325.417328	-58.310802	996.247437	-547.572327	78.703110	909.100891	-517.859436	-69.647789
278.123199	-127.289047	895.733582	371.885895	14.671409	897.131714	332.029602	-155.823288	506.477112	370.387665	55.334000	499.965302	410.075714	-150.326248	78.782913	495.635223	-5.939548	107.802368	281.087769	-236.991089	1402.830688	382.385406	80.201286	1398.179810	278.346527	-52.348644	1381.973389	229.300064	-82.864334	1666.611938	334.573303	-295.897095	1121.609253	469.439972	94.084236	1120.984741	248.079483	-254.695190	873.813538	366.393829	139.769867	864.523315	325.870453	-57.865452	996.416748	-547.537354	78.697777	909.090088	-518.119202	-69.788345
278.431458	-126.647720	895.902161	372.327362	15.173836	897.350403	332.359100	-155.652481	506.604980	369.961823	56.242668	500.379059	410.142487	-150.361328	78.777016	495.891937	-6.357940	108.747795	281.024200	-236.144669	1403.042236	382.728516	80.949272	1398.281494	278.587738	-51.563560	1382.127808	229.370010	-82.133575	1666.852539	334.724396	-295.215942	1121.915405	469.485504	94.524345	1121.009766	248.409378	-254.549362	873.964722	366.795319	140.682831	864.366638	326.290344	-57.361038	996.608948	-547.420532	78.642570	909.092102	-518.052551	-69.878540
278.692413	-126.105515	896.058350	372.800415	15.602482	897.570313	332.597748	-155.343536	506.719666	369.543030	56.910275	500.700836	410.165863	-150.344345	78.773087	496.134399	-6.658321	109.385994	280.945465	-235.267197	1403.240601	383.178253	81.618073	1398.364868	278.774536	-50.674271	1382.375610	229.628021	-81.127739	1666.974854	334.788666	-294.525513	1122.240967	469.577759	95.055862	1121.029541	248.690094	-254.370010	874.137207	366.891235	141.668365	864.638855	326.706848	-56.956070	996.795166	-547.202759	78.547882	909.093933	-517.648499	-69.882004
278.931946	-125.432175	896.174377	373.204865	16.191410	897.768921	332.811371	-154.950684	506.806519	369.278717	57.569519	500.982330	410.182312	-150.349365	78.782768	496.482635	-6.816334	109.976959	280.859344	-234.354187	1403.456787	383.701599	82.289970	1398.503662	279.066162	-49.797237	1382.553955	230.152267	-79.812981	1666.973022	334.796844	-293.880249	1122.635742	469.663879	95.557594	1121.038818	248.893494	-254.121338	874.359497	366.993164	142.605545	864.719421	327.048309	-56.398308	996.951050	-547.044250	78.515656	909.108765	-517.530090	-69.940361
279.238647	-124.778046	896.290771	373.566437	16.842918	897.958862	333.003510	-154.451675	506.869843	369.173889	58.130272	501.227631	410.227509	-150.375549	78.839516	496.807770	-6.769087	110.386948	280.851105	-233.433578	1403.734131	384.275909	82.967873	1398.612183	279.378204	-48.921352	1382.745239	230.462677	-78.726112	1667.108154	334.753235	-293.314819	1123.006836	469.867432	96.165497	1121.098877	249.031525	-253.810394	874.590027	366.984131	143.447220	864.791138	327.393738	-55.805351	997.103027	-546.884216	78.452736	909.103516	-517.405273	-70.030678
279.550537	-124.058571	896.425537	373.937134	17.537819	898.178894	333.228333	-154.047119	506.933502	369.284790	58.524525	501.401794	410.274017	-150.384460	78.846626	497.070587	-6.544373	110.441177	280.756927	-232.494659	1404.002319	384.958771	83.615318	1398.708740	279.745789	-47.961960	1382.950439	230.627914	-77.860725	1667.403320	334.560120	-292.673798	1123.320435	470.059174	96.674736	1121.076904	248.964645	-253.539398	874.924866	367.281525	144.496048	864.925049	327.736267	-55.159924	997.279236	-546.736511	78.380623	909.083374	-517.281433	-70.076561
279.822998	-123.431572	896.526123	374.292633	18.133148	898.276489	333.395874	-153.568634	506.996582	369.754578	58.839443	501.425537	410.280914	-150.385193	78.885887	497.248535	-6.140480	110.249756	280.682709	-231.544647	1404.272827	385.645325	84.278008	1398.851807	280.137939	-47.042126	1383.148071	231.215393	-76.477875	1667.468140	334.389404	-292.110443	1123.692871	470.378418	97.272133	1121.101196	249.100403	-253.146027	875.133301	367.359131	145.529907	865.062317	328.055206	-54.550961	997.378235	-546.583069	78.343323	909.087341	-517.155640	-70.133972
280.035309	-122.762489	896.604187	374.531952	18.984915	898.376770	333.539124	-153.053696	507.065216	370.535248	59.039295	501.427307	410.305084	-150.376022	78.908310	497.316772	-5.592535	109.726845	280.646454	-230.551697	1404.586304	386.413055	84.980751	1398.937134	280.523926	-46.106586	1383.327759	231.641602	-75.274529	1667.641357	334.130646	-291.577850	1123.996460	470.669250	97.804802	1121.046997	248.992126	-252.791458	875.397095	367.276367	146.499725	865.216248	328.274719	-53.799763	997.467285	-546.450928	78.281487	909.070801	-517.008789	-70.215332
280.332916	-121.971352	896.681641	374.760406	19.707603	898.499451	333.649719	-152.578644	507.097046	371.652802	58.979427	501.334686	410.342682	-150.571243	78.961014	497.410583	-4.964225	109.033447	280.627319	-229.631042	1404.846802	387.138000	85.653366	1399.012451	280.958649	-45.176693	1383.516479	232.079819	-74.073013	1667.812744	333.807678	-291.007660	1124.350220	471.053040	98.433975	1121.043335	248.838287	-252.365753	875.640564	367.516754	147.506119	865.381165	328.482666	-53.038479	997.567993	-546.305298	78.241562	909.060364	-516.903625	-70.272545
280.579681	-121.198784	896.706299	374.959381	20.651583	898.572754	333.781433	-152.008606	507.121887	372.837952	58.759426	501.261414	410.391602	-150.794907	78.981659	497.396393	-4.298861	108.155251	280.651093	-228.630264	1405.073120	387.901031	86.260368	1399.093994	281.413696	-44.245113	1383.686890	232.535004	-72.831879	1668.016357	333.480743	-290.379700	1124.581299	471.526154	99.039803	1120.998535	248.401062	-252.059738	875.949951	367.620697	148.527939	865.532471	328.701172	-52.208977	997.616455	-546.159607	78.185074	909.057312	-516.772766	-70.331268
280.830475	-120.353119	896.752319	375.145233	21.445492	898.594299	333.828308	-151.282593	507.099762	374.266602	58.443584	501.078369	410.347778	-150.603882	78.994301	497.222992	-3.627527	106.973236	280.718201	-227.615326	1405.287109	388.633972	86.995789	1399.146118	281.868744	-43.273342	1383.841797	233.054138	-71.487015	1668.219727	333.124573	-289.800568	1124.810669	472.058807	99.686043	1120.969482	248.178528	-251.452438	876.160461	367.693665	149.380142	865.499878	328.875641	-51.343044	997.651489	-546.003662	78.139359	909.074097	-516.633301	-70.376938
281.031952	-119.507965	896.810242	375.219116	22.414627	898.595520	334.010101	-150.852448	507.132751	375.649445	57.910744	500.875977	410.406097	-150.848038	79.065826	496.893158	-3.026925	105.675850	280.809082	-226.606247	1405.516846	389.432159	87.723412	1399.171509	282.287292	-42.299152	1383.992798	233.577332	-70.138870	1668.427612	332.705505	-289.146973	1125.042480	472.522308	100.325089	1120.886841	247.680771	-250.933197	876.404419	367.768188	150.472977	865.862671	329.005554	-50.388359	997.682068	-545.976318	78.141525	909.054504	-516.839722	-70.490562
281.246368	-118.668060	896.834717	375.392853	23.332403	898.505981	334.173889	-150.288254	507.182373	377.275665	57.349537	500.676758	410.450531	-150.745819	79.069130	496.668701	-2.424806	104.350243	280.962250	-225.605682	1405.693115	390.193268	88.927589	1399.198242	282.751587	-41.277122	1384.097534	234.147888	-68.832619	1668.609741	332.351013	-288.568207	1125.178345	473.096893	101.027534	1120.901855	247.307266	-250.200912	876.533386	367.764465	151.368622	866.058105	329.164734	-49.404884	997.651672	-545.777039	78.096718	909.061829	-516.365112	-70.412643
281.470245	-117.711876	896.868774	375.490875	24.269272	898.463623	334.386292	-149.659393	507.251801	378.940704	56.602238	500.290100	410.472168	-150.731949	79.087372	495.959595	-2.271731	102.752327	281.124969	-224.565002	1405.832764	390.971161	89.791733	1399.180298	283.219543	-40.261379	1384.151611	234.787567	-67.472710	1668.783447	331.876160	-287.839386	1125.272949	473.643860	101.691788	1120.788940	246.587082	-249.518692	876.771240	367.981903	152.476822	866.226868	329.280975	-48.374443	997.649292	-545.662964	78.049950	909.052124	-516.202820	-70.436531
281.684570	-116.846703	896.881653	375.615234	25.314831	898.284058	334.676575	-149.107605	507.342865	380.698944	55.889847	499.941986	410.349182	-151.008942	79.059616	496.008820	-2.116441	101.675980	281.290771	-223.512390	1405.919312	391.668488	90.571045	1399.173218	283.680389	-39.220947	1384.183472	235.461227	-66.115860	1668.921509	331.426117	-287.136139	1125.385254	474.312500	102.476395	1120.725464	245.927460	-248.744568	876.918274	368.057434	153.476318	866.414001	329.435638	-47.271450	997.568420	-545.586487	78.030945	909.052795	-516.058411	-70.460648
281.795288	-115.891747	896.900574	375.706573	26.301355	898.120667	334.862946	-148.522568	507.399689	382.445160	55.020340	499.531128	410.382172	-150.907394	79.068031	495.857849	-2.413022	100.380775	281.536957	-222.416840	1405.960815	392.410522	91.365334	1399.108154	284.131989	-38.160275	1384.156128	236.176529	-64.757698	1669.048340	330.937805	-286.318268	1125.323975	475.051147	103.246567	1120.632080	245.160873	-248.137405	876.992798	368.069000	154.303864	866.549805	329.533569	-46.170040	997.498108	-545.510498	77.998108	909.039673	-515.875549	-70.425896
281.954193	-114.942841	896.868225	375.792480	27.276764	897.868225	335.152557	-148.100845	507.488708	384.257477	54.197548	499.154999	410.467743	-150.976089	79.055374	495.851379	-3.048991	99.292297	281.789276	-221.289719	1405.968750	393.034271	92.278267	1399.013306	284.725098	-37.158722	1383.956177	236.900894	-63.377960	1669.153076	330.504181	-285.441986	1125.202393	475.764160	104.000984	1120.482056	244.210617	-247.040909	877.127991	368.352020	155.291534	866.703064	329.648834	-45.047787	997.357849	-545.435547	77.995644	909.029663	-515.684937	-70.439957
282.129700	-114.017952	896.880493	375.964478	28.298561	897.630310	335.460419	-147.695877	507.613708	386.153412	53.421925	498.707520	410.547638	-151.013657	79.079231	495.731140	-3.732030	98.164352	282.078156	-220.142349	1405.925293	393.652161	93.176491	1398.910522	285.171204	-36.007027	1383.869263	237.636154	-62.096581	1669.251099	330.029968	-284.524811	1125.056885	476.551575	104.873459	1120.397583	243.289215	-246.026260	877.165222	368.696442	156.185577	866.653442	329.812653	-43.891308	997.247131	-545.374451	77.974632	909.035400	-515.479919	-70.414650
282.228821	-113.078979	896.904114	376.069824	29.293261	897.383728	335.589813	-147.005142	507.655396	388.003937	52.671459	498.270386	410.497681	-150.940643	79.062004	495.701263	-4.281246	97.152634	282.421478	-219.010773	1405.783325	394.286469	94.185974	1398.767090	285.519226	-34.737583	1383.917480	238.455704	-60.681847	1669.338623	329.608490	-283.610352	1124.832397	477.286011	105.688560	1120.269287	242.389984	-244.707153	877.201233	368.743408	157.100952	866.945068	329.910126	-42.731190	997.137512	-545.319580	77.966820	909.033142	-515.273254	-70.405754
282.480743	-112.000954	896.879333	376.316345	30.310335	897.072693	335.748199	-146.430222	507.690765	389.976135	51.806137	497.846008	410.573395	-150.817719	79.090927	495.820587	-4.763371	96.139122	282.812225	-217.768585	1405.648071	394.808685	95.321869	1398.596191	286.143005	-33.620846	1383.601807	239.304596	-59.284863	1669.453125	329.132599	-282.558655	1124.527344	477.972870	106.571304	1120.110352	241.257523	-243.734833	877.141846	369.030914	158.026443	866.996033	330.124786	-41.460045	996.971497	-545.272705	77.958611	909.021606	-515.083313	-70.357658
282.678680	-110.983772	896.871460	376.560669	31.241346	896.779846	336.006775	-145.929916	507.779449	391.835968	50.956810	497.545349	410.581329	-150.814865	79.096962	495.837769	-5.083820	95.118790	283.259613	-216.552383	1405.485229	395.419312	96.549751	1398.468506	286.597748	-32.387772	1383.446167	240.188507	-57.917156	1669.568115	328.710938	-281.463989	1124.125977	478.717804	107.464233	1119.981567	240.159866	-242.468765	877.033813	369.364777	158.939499	867.028931	330.316376	-40.266685	996.822449	-545.283752	77.984131	909.027527	-515.195129	-70.468056
282.928558	-109.807907	896.879944	376.842865	32.383598	896.597168	336.242340	-145.346375	507.878357	393.498108	50.057064	497.330139	410.851685	-150.583649	79.202812	496.008942	-5.149461	94.287247	283.707703	-215.299957	1405.283569	395.922211	97.806763	1398.335571	286.946533	-30.968407	1383.475586	241.069489	-56.518982	1669.712891	328.234467	-280.257629	1123.692017	479.389374	108.376137	1119.834961	238.977921	-241.211182	876.900269	369.575256	159.679703	867.021667	330.535461	-38.942467	996.736206	-545.179443	77.957054	909.012634	-514.690979	-70.264671
283.193237	-108.677994	896.908325	377.188843	33.419888	896.473816	336.456818	-144.665543	507.919952	394.784485	49.205540	497.327545	410.719482	-150.854446	79.117828	496.161285	-5.223926	93.713066	284.147675	-214.025665	1405.018921	396.368896	99.113930	1398.242188	287.427063	-29.655586	1383.344482	241.748962	-55.342514	1670.040039	327.825928	-279.128174	1123.262329	480.019440	109.332436	1119.710449	237.908356	-239.575409	876.760437	370.026703	160.588455	866.956970	330.805145	-37.729454	996.689148	-545.114563	77.950417	908.994019	-514.500793	-70.234901
283.491791	-107.551628	896.965759	377.668732	34.469894	896.373962	336.695282	-144.001175	507.954987	395.833435	48.461617	497.402496	410.805389	-150.891632	79.167587	496.305267	-5.307968	93.325340	284.627228	-212.768036	1404.813721	396.841309	100.442207	1398.239624	287.867371	-28.301985	1383.281860	242.836990	-53.711891	1670.157837	327.302551	-277.812073	1122.768311	480.677216	110.384537	1119.631714	236.610641	-238.292847	876.623657	370.358337	161.345993	866.858521	331.147522	-36.500355	996.668213	-545.079224	77.989128	908.992432	-514.320862	-70.215630
283.820435	-106.312355	897.028198	378.157196	35.555565	896.439575	336.904968	-143.157928	508.020081	396.457794	47.858948	497.769714	410.901489	-150.808319	79.216965	496.380463	-5.418821	93.101265	285.154449	-211.499207	1404.670166	397.282471	101.762573	1398.269897	288.315430	-26.965357	1383.283936	243.720596	-52.252403	1670.449219	326.805939	-276.497772	1122.311890	481.227966	111.497803	1119.597290	235.453323	-236.738419	876.512756	370.850098	162.143433	866.806458	331.469971	-35.283440	996.732666	-545.069031	77.986847	908.972351	-514.436890	-70.338623
284.133331	-105.049232	897.168579	378.605835	36.740833	896.601746	337.144440	-142.309967	508.120575	396.891052	47.390285	498.196503	410.957184	-150.777527	79.289841	496.425171	-5.461466	92.962631	285.637817	-210.201263	1404.530640	397.749237	103.079796	1398.376831	288.782898	-25.608917	1383.381714	244.595322	-50.796841	1670.808716	326.303345	-275.030884	1121.915771	481.764740	112.623596	1119.640991	234.040558	-235.268768	876.377014	371.470276	163.057190	866.755127	331.819489	-34.054184	996.884094	-544.963074	77.929436	908.929565	-513.951233	-70.174004
284.479797	-103.801956	897.380615	379.194489	37.851254	896.814209	337.420776	-141.443085	508.208618	397.364227	47.198971	498.687805	411.038239	-150.678299	79.351334	496.336334	-5.430142	92.862602	286.111847	-208.875137	1404.472534	398.234039	104.388687	1398.524292	289.355103	-24.329718	1383.389038	245.446777	-49.305679	1671.201904	325.775635	-273.544189	1121.587646	482.278778	113.846367	1119.748413	232.862061	-233.501465	876.388184	372.107269	163.892914	866.749390	332.250702	-32.852024	997.096436	-544.915283	77.948952	908.919678	-513.784241	-70.134796
284.883698	-102.453392	897.602966	379.739258	38.967522	897.145752	337.621643	-140.364731	508.327576	397.926331	47.175350	499.179504	411.049164	-150.647980	79.442894	496.230652	-5.346136	92.757446	286.626648	-207.585648	1404.524170	398.717773	105.647621	1398.780518	289.828979	-22.971062	1383.607056	246.321991	-47.780750	1671.637329	325.291229	-272.083282	1121.389282	482.708344	115.071297	1119.929443	232.033463	-231.605820	876.480896	372.726379	164.629196	866.764526	332.676086	-31.664213	997.373657	-544.872070	77.948807	908.901428	-513.611877	-70.125450
285.219879	-101.219582	897.866272	380.294495	40.038914	897.494812	337.832367	-139.398666	508.450714	398.847107	47.239380	499.642181	411.099518	-150.586670	79.535545	496.159271	-5.322357	92.639534	287.102875	-206.276276	1404.651123	399.453888	107.031975	1398.984863	290.197083	-21.516420	1384.059937	247.195663	-46.184959	1672.096436	324.830780	-270.507172	1121.300293	483.155090	116.364433	1120.233643	230.942200	-229.487991	876.838867	373.358704	165.459305	866.827026	333.102478	-30.559746	997.679932	-544.815186	77.914337	908.891357	-513.427673	-70.120773
285.495422	-99.994621	898.187927	380.781891	41.124065	897.839172	338.140594	-138.415894	508.600433	399.854431	47.395184	500.076904	411.178101	-150.547119	79.636574	496.120667	-5.289967	92.554695	287.523712	-204.966125	1404.829346	399.959961	108.278084	1399.323242	290.667999	-20.190983	1384.363281	247.769089	-44.827492	1672.703613	324.320831	-268.691711	1121.314941	483.512146	117.647194	1120.623047	229.644135	-227.666016	877.118835	374.188232	166.414795	866.939575	333.538147	-29.457912	998.012756	-544.769165	77.880775	908.880920	-513.254822	-70.125847
285.758850	-98.745491	898.433167	381.177612	42.375797	898.171753	338.390350	-137.405823	508.773254	401.645752	47.614468	500.595215	411.213745	-150.554749	79.735703	496.493530	-5.282389	92.561722	287.895203	-203.685486	1405.054443	400.529449	109.646492	1399.725830	291.147705	-18.910448	1384.693970	248.972107	-42.884548	1672.981567	323.822723	-266.909058	1121.390747	483.856628	119.044838	1120.988403	228.398117	-225.657578	877.499390	374.951477	167.502869	867.140869	333.920654	-28.305521	998.301331	-544.727600	77.895576	908.877625	-513.087891	-70.100883
285.983734	-97.645348	898.671631	381.534882	43.520622	898.425598	338.617828	-136.401779	508.925293	402.727173	48.252090	500.893036	411.248810	-150.398956	79.803123	496.506866	-5.234482	92.522591	288.219421	-202.351669	1405.337524	401.052246	110.819809	1400.130737	291.609741	-17.664402	1385.006470	249.910706	-41.146877	1673.384521	323.375916	-265.100739	1121.578857	484.219391	120.397072	1121.436157	227.259232	-223.503555	877.958130	375.711731	168.468033	867.322388	334.280518	-27.240889	998.547119	-544.523865	77.953598	908.781860	-512.757935	-70.031906
286.217926	-96.534355	898.865662	381.941132	44.560413	898.617188	338.896179	-135.493042	509.041138	404.072632	48.128925	500.820129	411.257660	-150.356522	79.840096	496.678986	-5.202249	92.402725	288.445831	-201.037643	1405.598633	401.532196	111.954681	1400.498657	292.202118	-16.480698	1385.084961	250.843613	-39.378002	1673.794312	322.926208	-263.288574	1121.752930	484.322052	121.589127	1121.752441	226.081421	-221.258469	878.463379	376.409180	169.544067	867.473206	334.673126	-26.213614	998.739380	-544.461731	78.009697	908.788086	-512.592712	-69.967575
286.479889	-95.416946	899.036072	382.218994	45.791340	898.761841	339.005249	-134.449539	509.102020	405.606812	48.613312	501.002777	411.252014	-150.142746	79.847229	496.917419	-5.122136	92.365646	288.746185	-199.761353	1405.954224	402.132233	113.053810	1400.809570	292.552124	-15.150609	1385.464722	251.832855	-37.539051	1674.172729	322.503235	-261.496613	1121.918579	484.940399	123.192307	1122.184082	225.009308	-218.890656	878.967468	377.060028	170.559280	867.640076	335.036133	-25.084183	998.896240	-544.455505	78.039322	908.764526	-512.454956	-69.945198
286.743713	-94.317673	899.123596	382.404724	47.031563	898.865723	339.224121	-133.593597	509.183594	407.123047	49.317406	501.179993	411.306519	-150.108276	79.944641	497.321381	-5.041730	92.387413	288.869324	-198.488876	1406.239258	402.673431	114.152390	1401.066162	293.140106	-14.027102	1385.508423	252.787842	-35.654495	1674.569458	322.061829	-259.752960	1122.090698	485.331024	124.675873	1122.447998	224.036560	-216.185974	879.463623	377.573303	171.600708	867.789795	335.338837	-23.978092	998.991211	-544.446777	78.069611	908.754639	-512.311035	-69.864716
286.888245	-93.240837	899.229492	382.539917	48.311920	898.934082	339.387207	-132.495605	509.205780	408.194305	49.666225	501.294189	411.281738	-149.878738	79.936836	497.497864	-4.981776	92.344994	289.072723	-197.168793	1406.489502	403.230469	115.206619	1401.259155	293.542389	-12.709812	1385.816528	253.803223	-33.731750	1674.953613	321.560486	-257.997131	1122.212646	485.823517	126.156395	1122.698975	222.900070	-213.895813	879.971863	378.139801	172.681427	867.861206	335.582336	-22.842516	999.077332	-544.457581	78.099747	908.760986	-512.345825	-70.017036
287.063507	-92.102402	899.302429	382.605713	49.553688	898.989197	339.515991	-132.079239	509.241852	409.003418	50.078781	501.351959	411.416077	-149.877716	80.043396	497.493805	-4.908682	92.226822	289.269958	-195.873795	1406.731567	403.818359	116.218361	1401.419556	294.032501	-11.523544	1385.946167	254.863037	-31.776966	1675.285522	321.083588	-256.373627	1122.291138	486.292755	127.681229	1122.816772	221.951981	-211.222595	880.393188	378.802155	173.824036	867.900818	335.798767	-21.703533	999.140198	-544.452637	78.137550	908.764404	-512.205933	-69.960304
287.310669	-91.031776	899.327209	382.685181	50.838802	898.972107	339.708527	-131.457993	509.277985	409.740356	50.521355	501.439331	411.348297	-150.656555	80.251465	497.504028	-4.849607	92.140190	289.447327	-194.659332	1406.926758	404.355713	117.240311	1401.484009	294.515594	-10.392429	1386.046265	255.891327	-29.749043	1675.614868	320.616089	-254.799438	1122.375244	486.812775	129.287125	1122.850342	221.098328	-208.370621	880.769897	379.334015	174.860336	867.846008	336.014069	-20.529293	999.143555	-544.432800	78.160202	908.737061	-511.879639	-69.720566
287.605072	-89.814468	899.341858	382.749451	52.142223	899.002686	339.907257	-130.756149	509.267426	410.452057	50.885586	501.496307	411.362732	-150.828964	80.315659	497.548981	-4.787347	92.028648	289.501312	-193.535995	1406.987549	404.922760	118.244774	1401.447510	295.022400	-9.320944	1386.124023	256.945862	-27.661213	1675.935547	320.057312	-253.214020	1122.300293	487.423187	130.959610	1122.846191	220.007034	-205.874374	881.114929	380.070770	175.901642	867.551147	336.241608	-19.310581	999.165466	-544.424011	78.258621	908.728027	-511.774994	-69.602417
287.936829	-88.614807	899.294983	382.821899	53.468826	898.995911	340.056122	-129.535843	509.200745	411.204590	51.266430	501.498932	411.717255	-148.535873	79.896454	497.568848	-4.703812	91.932777	289.447723	-192.371918	1406.910522	405.472229	119.227654	1401.406128	295.500061	-8.244431	1386.186890	258.051544	-25.527172	1676.224854	319.466095	-251.658051	1122.211182	487.974976	132.628601	1122.761841	219.072571	-203.083313	881.406311	380.588684	176.895111	867.381653	336.435638	-18.067923	999.138672	-544.445435	78.310349	908.712769	-511.649719	-69.558411
288.188568	-87.409538	899.282043	382.870789	54.815842	899.016785	340.074982	-128.998093	509.212219	411.903320	51.722492	501.559296	411.511566	-150.316605	80.359413	497.634369	-4.639359	91.902985	289.573608	-191.271057	1406.852295	406.003601	120.181465	1401.338989	295.939606	-7.209552	1386.239502	259.176117	-23.352571	1676.514526	318.888672	-250.166229	1122.056519	488.636871	134.397079	1122.648438	218.178421	-200.341721	881.630005	380.934265	177.878082	867.405762	336.617767	-16.834696	999.142090	-544.454102	78.381058	908.705627	-511.528046	-69.481079
288.631592	-85.927826	899.210388	382.959137	56.209431	899.057861	340.329834	-127.832085	509.221130	412.620514	52.119186	501.649719	411.427826	-150.305252	80.477989	497.507233	-4.610280	91.744347	289.808044	-190.195160	1406.801880	406.579865	121.126534	1401.200195	296.423279	-6.227930	1386.268433	260.315887	-21.121969	1676.786987	318.360626	-248.725204	1121.812256	489.265076	136.079666	1122.516479	217.335846	-197.497726	881.812744	381.762726	178.860703	867.018372	336.837402	-15.443397	999.127014	-544.461365	78.418663	908.689270	-511.391785	-69.423218
288.826050	-84.723305	899.272339	382.927643	57.544140	899.106140	340.319611	-126.663940	509.176239	413.265015	52.429127	501.741516	411.371765	-150.076340	80.514481	497.801178	-4.527680	91.757126	290.085602	-189.148697	1406.744019	407.092590	122.031059	1401.113281	296.869354	-5.225191	1386.302490	261.489655	-18.841808	1677.074585	317.818909	-247.297363	1121.527466	489.868134	137.807388	1122.414917	216.426468	-194.605042	881.989929	382.416138	179.800430	866.861023	336.939545	-14.175663	999.181885	-544.474243	78.463303	908.708984	-511.250946	-69.361801
289.054504	-83.476006	899.370911	382.978271	58.864170	899.229004	340.316772	-125.581200	509.143616	413.950623	52.815495	501.876251	411.499084	-149.690460	80.564590	497.747192	-4.511422	91.618607	290.335419	-188.156982	1406.662842	407.590973	122.895012	1400.999023	297.255341	-4.293025	1386.354126	262.679443	-16.510487	1677.341431	317.340759	-245.814621	1121.225220	490.450165	139.470215	1122.294678	215.694489	-191.451981	882.151917	382.879364	180.740967	866.904358	337.112213	-12.929288	999.291992	-544.497131	78.493240	908.738220	-511.281281	-69.505310
289.268799	-81.882202	899.449890	382.629547	60.773129	899.562073	340.378937	-124.591789	509.149048	414.327667	53.129372	502.025757	411.589233	-149.482651	80.640457	497.658630	-4.462340	91.508698	290.600647	-187.206818	1406.580811	408.114471	123.811852	1400.913452	297.648743	-3.310930	1386.398682	263.916443	-14.188633	1677.572021	316.866913	-244.203354	1120.841675	491.021423	141.131912	1122.214966	214.770325	-188.721237	882.290894	383.496460	181.654404	866.789307	337.045410	-11.350608	999.496765	-544.498230	78.594719	908.735596	-511.131561	-69.387215
289.435516	-80.540543	899.548706	382.520386	62.214138	899.674072	340.375153	-123.294853	509.168488	414.957916	53.466988	502.161163	411.676880	-148.991180	80.534073	497.738342	-4.426042	91.451096	290.849976	-186.290512	1406.420166	408.578827	124.702950	1400.807373	298.037262	-2.407928	1386.405273	265.134003	-11.807295	1677.819946	316.415283	-242.643326	1120.442871	491.629120	142.810455	1122.147217	213.961960	-185.796249	882.381531	383.931702	182.592819	866.705994	337.121094	-9.996392	999.601379	-544.511475	78.665245	908.721985	-510.874420	-69.079536
289.675354	-79.768372	899.616882	382.924774	62.783535	899.339233	340.606384	-122.450546	509.291779	415.888977	53.858917	502.224487	411.868622	-149.241302	80.927238	497.942047	-4.353279	91.439949	291.105042	-185.402100	1406.273438	409.005219	125.572952	1400.735107	298.446808	-1.455310	1386.394531	266.390686	-9.364946	1678.019653	316.045776	-241.036942	1120.075317	492.151703	144.385834	1122.129272	213.188553	-182.819305	882.473267	384.577942	183.664520	866.657959	337.482666	-9.071271	999.469421	-544.535889	78.769791	908.716125	-510.761536	-68.980118
289.735718	-78.199387	899.772339	382.347198	64.782257	899.696899	340.745483	-121.528870	509.413574	416.218384	54.178486	502.396301	411.850250	-148.997894	80.753136	497.882050	-4.303098	91.335945	291.301666	-184.444366	1406.127319	409.414063	126.485634	1400.684570	298.915771	-0.682167	1386.274170	267.588409	-7.010409	1678.271362	315.626770	-239.242264	1119.673462	492.749146	146.095505	1122.203979	212.020447	-180.749069	882.591248	385.041992	184.606735	866.747986	337.300598	-7.471365	999.723755	-544.535645	78.844315	908.697632	-510.630402	-68.881996
289.861938	-77.020020	899.875305	382.250793	66.000031	899.719482	340.923187	-120.645767	509.473175	416.949829	54.570965	502.467529	411.835571	-148.933624	80.801186	498.015381	-4.209706	91.331726	291.501373	-183.526352	1406.004639	409.831299	127.333496	1400.690308	299.280762	0.234212	1386.316528	268.758820	-4.604141	1678.560059	315.336853	-237.604172	1119.297485	493.266663	147.457275	1122.279663	211.411911	-177.743713	882.744690	385.353851	185.512161	866.899109	337.388519	-6.261603	999.785706	-544.600159	78.948120	908.718567	-510.594452	-69.229523
289.886780	-75.924072	899.948608	382.126495	67.164841	899.674316	341.019775	-119.685776	509.555389	417.625732	54.980579	502.536530	411.710754	-149.221451	81.083649	498.114014	-4.177876	91.279610	291.739594	-182.641052	1405.906982	410.189209	128.172653	1400.732788	299.641022	1.131506	1386.375732	269.988098	-2.122148	1678.779541	315.207794	-236.206131	1119.022705	493.862122	148.881195	1122.382690	211.603653	-173.659943	882.845337	385.928009	186.345032	866.847839	337.442291	-5.113415	999.798462	-544.585327	79.410698	908.843262	-510.388580	-68.819237
289.901215	-74.884438	900.025146	382.004669	68.256927	899.660095	341.030914	-118.711517	509.665588	418.266113	55.426357	502.616455	411.875763	-148.799103	81.085190	498.172363	-4.076585	91.266525	292.003418	-181.731384	1405.827881	410.558746	129.016922	1400.831055	300.031128	2.013108	1386.425049	271.228546	0.391058	1678.958374	314.893494	-234.289566	1118.699219	494.376556	150.197754	1122.546753	210.350967	-171.582840	883.099487	386.052094	187.227631	867.292786	337.481354	-4.042208	999.828247	-544.613586	79.098305	908.809448	-510.283417	-68.738426
289.970062	-73.722649	900.049133	381.886627	69.409546	899.616516	341.050842	-117.813690	509.735565	419.009277	55.978176	502.678711	411.947296	-148.736877	81.205360	498.250153	-4.006802	91.256363	292.275177	-180.877060	1405.747559	410.936340	129.831009	1400.936523	300.278107	3.033431	1386.622925	272.425842	2.930696	1679.142090	314.714355	-232.592194	1118.432007	494.938843	151.449142	1122.704224	209.939087	-168.586655	883.266785	386.584259	187.977020	867.318542	337.545074	-2.892578	999.817078	-544.662842	79.156586	908.826721	-510.181854	-68.653748
289.929047	-72.663704	900.090698	381.781647	70.540192	899.552429	341.076904	-116.955582	509.754578	419.665680	56.548317	502.700867	412.099396	-148.582306	81.262108	498.252991	-3.943924	91.197350	292.493500	-179.994553	1405.683105	411.262360	130.661697	1401.040649	300.608032	3.910391	1386.663940	273.659698	5.345332	1679.278687	314.552612	-230.965744	1118.224365	495.543213	152.722183	1122.889893	209.625824	-165.594666	883.430298	386.938568	188.675323	867.551880	337.577759	-1.790740	999.804077	-544.703491	79.157341	908.811829	-510.078827	-68.565933
289.941559	-71.585411	900.050476	381.678528	71.640022	899.478577	340.947540	-116.010590	509.740387	420.282166	57.160988	502.687164	411.978607	-148.723175	81.298340	498.280853	-3.849462	91.182098	292.674194	-179.064667	1405.554932	411.592590	131.477097	1401.129883	300.962646	4.800523	1386.705078	274.973694	7.906077	1679.306763	314.448700	-229.317123	1117.945068	496.069733	153.832336	1123.120117	209.362869	-162.570267	883.623657	387.081573	189.418854	867.988159	337.615295	-0.729748	999.745361	-544.728943	79.187294	908.791992	-509.977722	-68.471954
289.960785	-70.450180	900.013489	381.644135	72.750175	899.392517	340.828674	-115.095650	509.717682	420.889740	57.720448	502.729309	412.200500	-148.670425	81.491043	498.303375	-3.796481	91.148727	292.882996	-178.209808	1405.402466	411.957123	132.267761	1401.273804	301.308746	5.626827	1386.734131	276.100159	10.284038	1679.461670	314.320923	-227.708450	1117.681885	496.591644	154.893250	1123.322266	209.153915	-159.565735	883.778870	387.488495	190.105301	868.205444	337.667389	0.389526	999.682678	-544.730408	79.230576	908.778503	-509.827301	-68.367027
289.889191	-69.359177	900.011841	381.529388	73.874893	899.327454	340.704285	-114.278648	509.711029	421.513977	58.275589	502.769409	412.260010	-148.109207	81.560616	498.360657	-3.729609	91.141708	293.117432	-177.342270	1405.330444	412.343964	133.063141	1401.374512	301.661377	6.475803	1386.745605	277.286194	12.497608	1679.445679	314.203369	-226.129776	1117.450684	497.177856	155.931030	1123.532837	209.021561	-156.601074	883.878906	388.071320	190.734207	868.212524	337.670898	1.480525	999.647400	-544.700195	79.568588	908.845398	-509.675446	-68.143150
289.891937	-68.240685	900.013672	381.448181	75.005974	899.284851	340.585724	-113.437378	509.684967	422.271362	58.824425	502.750092	412.420105	-147.913879	81.644905	498.475708	-3.651024	91.141235	293.346710	-176.466064	1405.155762	412.702362	133.856354	1401.463135	302.010345	7.344922	1386.776489	278.509003	14.879902	1679.475342	314.107910	-224.603241	1117.205811	497.698669	156.857712	1123.659912	208.937714	-153.689972	884.041382	388.520569	191.386200	868.411743	337.720703	2.580645	999.625000	-544.716125	79.638809	908.874939	-509.534668	-68.024879
289.880402	-66.974060	900.013733	381.615448	76.609650	899.373108	340.431854	-112.473557	509.654205	423.195374	59.418499	502.847900	412.545959	-147.421555	81.773628	498.729401	-3.570876	91.176437	293.544189	-175.625717	1405.037964	413.069000	134.658051	1401.541992	302.326538	8.186443	1386.802124	279.755035	17.215065	1679.479492	314.006134	-223.075821	1116.979004	498.155029	157.772369	1123.804932	208.938339	-150.788406	884.179321	388.649933	191.986954	868.807617	337.874603	3.905134	999.666626	-544.751831	79.636139	908.856384	-509.450745	-67.948555
289.717010	-65.962784	900.053162	381.301178	77.255173	899.138184	340.331329	-111.678398	509.638519	423.482086	59.964024	502.772400	412.600311	-147.395447	81.898468	498.614319	-3.548381	91.134140	293.730865	-174.749115	1404.931519	413.462311	135.481873	1401.612793	302.694611	9.057852	1386.808472	280.987885	19.480686	1679.423096	313.918701	-221.670013	1116.702148	498.657898	158.718414	1123.950317	209.007462	-147.943481	884.234985	388.846771	192.522781	868.992920	337.738770	4.859030	999.567688	-544.787415	79.662788	908.852783	-509.349152	-67.855331
289.670166	-64.790588	900.045471	381.256165	78.395241	899.042908	340.268921	-110.942406	509.686646	423.821869	60.464352	502.733154	412.494507	-147.640533	82.001907	498.521423	-3.486873	91.074165	293.942902	-173.890732	1404.789917	413.880829	136.265442	1401.627686	303.032562	9.930837	1386.831421	282.211884	21.775061	1679.388916	313.831970	-220.278183	1116.432251	499.250702	159.662445	1123.994507	209.129471	-145.164673	884.287659	389.227936	192.990570	869.095337	337.758514	6.034120	999.514893	-544.829834	79.704552	908.849365	-509.263275	-67.762367
289.574921	-63.575405	900.054443	381.159485	79.595520	898.983459	340.215149	-110.179260	509.749298	424.174835	60.996082	502.800110	412.592102	-147.187744	82.088188	498.493103	-3.393852	91.065720	294.173187	-173.075806	1404.635864	414.246002	137.055435	1401.657715	303.353455	10.818772	1386.820190	283.451385	23.972954	1679.330566	313.706207	-218.970062	1116.098267	499.839142	160.609085	1124.080322	209.329987	-142.409256	884.321472	389.697723	193.350021	869.002502	337.746552	7.235835	999.487671	-544.882446	79.761856	908.828613	-509.198608	-67.688515
289.438599	-62.375370	900.100464	381.277069	81.168411	899.056030	340.157379	-109.402000	509.805756	424.680115	61.472408	502.866577	412.674988	-147.078552	82.205566	498.563721	-3.381982	91.068840	294.343964	-172.174591	1404.455688	414.632141	137.857803	1401.658447	303.646667	11.646536	1386.807373	284.705048	26.338511	1679.254150	313.649475	-217.722687	1115.815186	500.312653	161.505402	1124.109985	209.540634	-139.722992	884.324707	389.764435	193.674789	869.327087	337.810394	8.554714	999.544617	-544.929993	79.762375	908.830627	-509.119293	-67.622200
289.214264	-61.183899	900.153503	381.127991	82.232430	898.958801	339.923218	-108.306160	509.762390	424.927368	61.922043	502.925751	412.558990	-146.847336	82.259735	498.567963	-3.344466	91.046478	294.509888	-171.344345	1404.221802	415.052521	138.638626	1401.628418	303.969269	12.500768	1386.776245	285.930603	28.492065	1679.150879	313.573608	-216.428253	1115.459351	500.860352	162.421753	1124.153442	209.776291	-137.069901	884.325806	390.083771	193.962387	869.433228	337.719513	9.723792	999.520447	-544.962402	79.848618	908.847595	-509.039368	-67.565773
289.046143	-59.834595	900.166809	381.000153	83.628975	899.020447	339.890564	-107.594841	509.777618	424.395264	62.408623	502.886871	412.618866	-146.697235	82.378044	498.151733	-3.278232	90.968445	294.704529	-170.481079	1403.962036	415.474335	139.435074	1401.647095	304.334167	13.391547	1386.755249	287.115540	30.578861	1679.067139	313.600403	-215.248764	1115.125977	501.431824	163.273483	1124.194580	210.198334	-134.686829	884.229614	390.618134	194.244476	869.299866	337.662140	11.004482	999.554810	-544.983093	79.878494	908.852600	-508.963409	-67.523277
288.800568	-58.741409	900.210083	380.834076	84.612801	898.876221	339.806122	-107.148346	509.844116	424.451782	62.860741	502.865997	412.689606	-146.701828	82.500343	498.076080	-3.244328	90.922104	294.873016	-169.635117	1403.775146	415.878326	140.162354	1401.635864	304.608337	14.246114	1386.769043	288.265839	32.629288	1678.947266	313.686340	-214.163116	1114.799072	501.918304	164.125153	1124.212158	211.058823	-131.033707	884.314514	390.896667	194.610733	869.350586	337.564697	12.101951	999.501953	-545.041443	79.909805	908.855042	-508.910553	-67.459427
288.563782	-57.501968	900.178955	380.611786	85.678024	898.720154	339.731781	-106.429779	509.919159	424.658234	63.258823	502.862061	412.750641	-146.613190	82.553146	498.117279	-3.146619	90.928322	294.997467	-168.757523	1403.547852	416.348907	140.937637	1401.631714	304.910889	15.146289	1386.754150	289.494263	34.655930	1678.803101	313.701843	-212.810623	1114.479126	502.293274	164.846573	1124.199097	210.885040	-129.609650	884.223083	391.196808	195.028870	869.398010	337.411072	13.291371	999.406555	-545.067871	79.956757	908.844543	-508.852539	-67.402702
288.389130	-56.015907	900.046143	380.434906	87.255241	898.787354	339.530975	-105.590263	509.930420	424.851654	63.708954	502.904694	412.772308	-146.478073	82.646942	498.143341	-3.087162	90.883942	295.166626	-167.882736	1403.362793	416.855927	141.698654	1401.610107	305.208832	16.035101	1386.727051	290.752716	36.613613	1678.650391	313.795410	-211.581558	1114.161377	502.656860	165.585739	1124.173950	211.359558	-127.464607	884.067566	391.189362	195.502136	869.720825	337.256958	14.670121	999.371765	-545.152527	79.857155	908.799500	-508.841095	-67.395248
288.092529	-55.047714	900.125977	380.218628	88.104980	898.571533	339.422852	-104.688896	509.887512	425.031952	64.261299	502.851807	412.789093	-146.371841	82.689995	498.234741	-3.024012	90.903076	295.261108	-167.046417	1403.146118	417.310089	142.446655	1401.605469	305.519287	16.902666	1386.704346	292.017456	38.500492	1678.489990	313.970154	-210.405304	1113.904785	503.108795	166.260193	1124.152222	211.779282	-125.050262	884.112854	391.674225	195.909897	869.561279	337.166565	15.676254	999.299744	-545.184387	79.901901	908.794800	-508.780823	-67.359543
287.800720	-53.839550	900.176270	379.952332	89.250381	898.502747	339.085876	-103.738571	509.809174	425.194824	64.759987	502.799042	412.760345	-146.235779	82.746956	498.195068	-2.975101	90.900223	295.323273	-166.194290	1402.890381	417.821960	143.136307	1401.636719	305.845032	17.804859	1386.675781	293.258484	40.350296	1678.322998	314.150391	-209.277222	1113.636841	503.452850	166.832779	1124.165161	212.551620	-122.773514	883.792053	391.822144	196.461105	869.676819	337.030396	16.843231	999.286072	-545.207764	79.885475	908.807922	-508.750397	-67.306038
287.499725	-52.595909	900.118408	379.726135	90.475906	898.418762	338.865479	-103.040390	509.762268	425.323425	65.248352	502.854797	412.572205	-146.681015	82.802673	498.199615	-2.897156	90.914497	295.382172	-165.337769	1402.714844	418.349091	143.829071	1401.635986	306.099518	18.665909	1386.639648	294.496521	42.128735	1678.146362	314.360443	-208.112778	1113.384766	503.803192	167.420532	1124.135254	213.056564	-120.548058	883.716492	391.914795	196.969925	869.778564	336.857666	18.035683	999.211853	-545.216919	79.946609	908.830017	-508.705597	-67.269043
287.188599	-51.417488	900.053711	379.439026	91.628349	898.352051	338.571350	-102.273582	509.697510	425.504486	65.702690	502.869995	412.733276	-146.399704	82.912064	498.223480	-2.829726	90.919647	295.415405	-164.453217	1402.504150	418.825104	144.508255	1401.638550	306.362091	19.518585	1386.629272	295.739746	43.948460	1678.004883	314.572845	-207.022751	1113.086304	504.152374	167.980392	1124.119263	213.600998	-118.474167	883.658997	391.988434	197.529587	869.844299	336.666016	19.132473	999.141968	-545.169373	80.066811	908.882019	-508.654602	-67.203926
286.851013	-50.249081	899.981995	379.196625	92.754837	898.258118	338.215820	-101.418839	509.646027	425.892853	66.265747	502.911743	412.798065	-146.281479	82.949821	498.323456	-2.779287	90.918068	295.415314	-163.604904	1402.270020	419.361847	145.199341	1401.634277	306.612762	20.382202	1386.576294	297.002625	45.644329	1677.840820	314.740692	-205.797531	1112.808350	504.468689	168.510635	1124.025879	213.919586	-117.172920	883.508179	391.744019	198.166870	870.171997	336.481415	20.224817	999.054993	-545.188538	80.032692	908.863586	-508.652252	-67.221565
286.498291	-48.995380	899.913696	378.914856	94.001289	898.192627	337.801636	-100.531342	509.521881	426.339355	66.929977	502.961975	412.841156	-146.253342	83.049500	498.507599	-2.695395	90.971802	295.379517	-162.793167	1402.044067	419.864349	145.862335	1401.620361	306.872009	21.251768	1386.554321	298.268280	47.339294	1677.685181	314.954254	-204.894196	1112.623169	504.883209	169.082794	1123.984741	214.685074	-114.899178	883.321045	392.035706	198.709305	869.989746	336.267242	21.404474	998.983704	-545.145996	80.116287	908.872253	-508.601105	-67.194244
286.182617	-47.737724	899.847961	378.709717	95.214561	898.153503	337.502563	-99.866112	509.512573	426.778351	67.498383	502.966949	412.718506	-145.850327	82.890999	498.693939	-2.598710	91.009552	295.329193	-161.922073	1401.894531	420.361145	146.497849	1401.651245	307.155487	22.145636	1386.525391	299.527283	48.986309	1677.514648	315.043152	-203.816879	1112.369873	505.209869	169.625000	1123.926636	214.993973	-113.165329	883.227356	392.064819	199.290924	870.026184	336.103729	22.555492	998.926819	-545.116577	80.189415	908.903931	-508.575165	-67.167343
285.780304	-46.325760	899.819580	378.503723	96.893997	898.390198	337.134705	-99.037033	509.460663	427.296875	68.076752	503.060669	412.876404	-146.174591	83.288475	498.891663	-2.570660	91.026337	295.240753	-161.017197	1401.692993	420.909515	147.151962	1401.640869	307.379608	22.974991	1386.494263	300.777161	50.553421	1677.380981	315.088104	-202.793320	1112.159180	505.498230	170.159088	1123.816284	215.010101	-112.188065	883.106934	392.096100	199.926163	870.107117	335.913025	23.839939	999.023315	-545.070679	80.204895	908.912354	-508.561584	-67.193146
285.374969	-45.140713	899.825684	378.285858	98.286674	898.492920	336.912964	-98.423470	509.473633	427.736023	68.557838	503.096893	412.878174	-146.219223	83.390907	499.019684	-2.513439	91.081459	295.157135	-160.174438	1401.561890	421.420380	147.757614	1401.638428	307.596039	23.866913	1386.523071	302.021545	52.050102	1677.247803	315.126160	-201.959824	1112.002075	505.806244	170.715851	1123.759277	215.522659	-110.300385	882.940796	392.107971	200.542297	870.180908	335.709534	24.988560	999.071472	-545.011108	80.177559	908.910278	-508.518646	-67.257141
285.038940	-43.901947	899.787048	378.073395	99.420456	898.464172	336.594849	-97.662186	509.428284	428.152130	69.118736	503.168915	412.872925	-146.182251	83.523537	499.202026	-2.456067	91.149521	295.050690	-159.351608	1401.411133	421.966919	148.388702	1401.663086	307.807587	24.713303	1386.539673	303.202209	53.523319	1677.126099	314.944885	-201.082550	1111.789673	506.105194	171.316620	1123.734619	215.399323	-109.842720	882.704407	392.129700	201.197693	870.239014	335.537354	26.097099	999.032471	-544.933411	80.100578	908.922363	-508.487518	-67.317886
284.657440	-42.637371	899.723938	377.802094	100.530296	898.427429	336.269226	-96.942711	509.360779	428.579742	69.691978	503.227356	412.882996	-146.154633	83.612549	499.378204	-2.391541	91.229294	294.888855	-158.431458	1401.310547	422.510254	148.984177	1401.690796	308.031433	25.544254	1386.562744	304.378540	54.913879	1677.003174	314.768311	-200.289734	1111.681763	506.284332	171.846863	1123.658936	215.319717	-108.762650	882.674744	391.846405	201.857956	870.545166	335.312897	27.194693	998.976929	-544.861267	80.031715	908.932861	-508.452942	-67.382843
284.298248	-41.463951	899.691345	377.566895	101.681679	898.394592	336.025635	-96.348663	509.309082	428.977417	70.259605	503.269562	413.086700	-144.345383	83.202133	499.536560	-2.334461	91.304016	294.756256	-157.532913	1401.255371	423.045044	149.584198	1401.672119	308.311951	26.445316	1386.558472	305.561951	56.186844	1676.868896	314.476959	-199.556396	1111.585083	506.495453	172.453476	1123.590332	215.240646	-107.917458	882.497375	391.811188	202.528275	870.600464	335.124939	28.282238	998.938354	-544.778931	80.007927	908.924866	-508.443939	-67.440170
283.948181	-40.252289	899.606628	377.380676	102.770828	898.291504	335.720978	-95.638710	509.280090	429.279480	70.754211	503.297638	412.955475	-145.851776	83.756775	499.660065	-2.301748	91.316948	294.649445	-156.635162	1401.175781	423.618408	150.189789	1401.661255	308.527771	27.288792	1386.573608	306.699615	57.427101	1676.769043	314.120453	-198.883041	1111.478882	506.730652	173.118103	1123.494629	215.163528	-107.298271	882.281494	392.012115	203.187912	870.351501	334.956604	29.373831	998.839111	-544.695313	80.000336	908.937561	-508.434723	-67.480553
283.535583	-39.069866	899.572266	377.130951	103.822258	898.197388	335.390198	-94.820564	509.204163	429.558868	71.262985	503.344208	412.869781	-145.900650	83.846230	499.762878	-2.262404	91.354584	294.474060	-155.673965	1401.134766	424.158630	150.806305	1401.631714	308.752991	28.180353	1386.581543	307.857086	58.676327	1676.616943	313.725037	-198.212463	1111.456177	506.864807	173.700714	1123.324829	214.974594	-106.629974	882.128296	392.020111	203.948273	870.324158	334.739807	30.450935	998.769165	-544.608154	79.929268	908.912415	-508.437164	-67.530678
283.180176	-37.818954	899.498413	376.908417	104.895035	898.101257	335.053711	-94.061584	509.117645	429.808685	71.709648	503.382111	412.899780	-145.822327	83.928734	499.898956	-2.206897	91.403481	294.321991	-154.734238	1401.155273	424.679230	151.409668	1401.570313	308.979431	29.083063	1386.594116	308.977936	59.878757	1676.448120	313.295227	-197.639862	1111.500122	507.055573	174.339188	1123.189819	215.204483	-105.344391	882.004761	391.976135	204.677490	870.322083	334.564575	31.547100	998.677795	-544.517151	79.890862	908.911438	-508.421082	-67.621910
282.781830	-36.596405	899.432678	376.738373	105.903954	898.011353	334.735504	-93.368118	509.074158	430.063324	72.239372	503.389709	412.905396	-145.847061	84.018753	499.989166	-2.163869	91.464432	294.194092	-153.834641	1401.183960	425.236755	152.048889	1401.504395	309.160828	29.959198	1386.633179	310.006561	60.994888	1676.264893	312.687836	-197.090424	1111.598633	507.175110	174.898972	1123.045654	214.986649	-104.845947	881.877625	391.550568	205.373459	870.519226	334.378387	32.604874	998.594299	-544.438049	79.852730	908.908203	-508.406616	-67.711731
282.341980	-35.451485	899.396179	376.513824	106.941666	897.957031	334.324280	-92.566376	508.991547	430.211548	72.769951	503.390381	412.817963	-145.373413	83.854858	500.060974	-2.127482	91.514084	294.002502	-152.882584	1401.195557	425.695557	152.652802	1401.426758	309.377747	30.847506	1386.648560	311.074188	62.052242	1676.159058	312.009613	-196.302719	1111.615845	507.364258	175.514099	1122.832764	214.198135	-105.357445	881.764343	391.773315	206.167130	870.223816	334.164368	33.621933	998.541809	-544.333313	79.820099	908.924255	-508.413330	-67.786194
281.964264	-34.237221	899.321045	376.356323	108.033409	897.891663	333.971802	-91.870049	508.889008	430.316406	73.233772	503.411591	412.803833	-145.418289	83.970268	500.149597	-2.084714	91.587456	293.835663	-151.921875	1401.217773	426.199341	153.253815	1401.363037	309.574127	31.736683	1386.609253	312.094208	63.095558	1676.056152	311.398712	-195.860703	1111.764526	507.518280	176.087570	1122.631958	214.446182	-104.291817	881.596680	391.805237	206.916275	870.097046	333.975159	34.706902	998.466309	-544.190063	79.750412	908.940857	-508.379150	-67.893288
281.602051	-33.035271	899.234680	376.192627	109.012665	897.782288	333.601990	-91.120239	508.758301	430.313843	73.653557	503.399475	412.727539	-145.399673	84.016777	500.190796	-2.043005	91.607201	293.646606	-151.009201	1401.185425	426.704407	153.827728	1401.230469	309.768066	32.608932	1386.577148	313.093964	64.082214	1675.888184	310.657074	-195.092590	1111.819946	507.714325	176.678436	1122.463623	213.565628	-104.973373	881.416016	391.701874	207.638870	870.035156	333.813843	35.735741	998.362122	-544.072998	79.784714	908.935303	-508.350800	-67.997147
281.217621	-31.827759	899.137268	376.013489	110.009293	897.671387	333.202972	-90.316269	508.641357	430.286469	74.197815	503.377747	412.658508	-145.290268	84.042603	500.202728	-1.968081	91.654495	293.431000	-150.046280	1401.173462	427.141754	154.477234	1401.103271	309.926666	33.506172	1386.522949	314.097504	65.066803	1675.712036	309.918549	-194.655563	1111.840698	507.886444	177.288864	1122.256958	213.365799	-104.844093	881.193054	391.704041	208.313980	869.922180	333.607727	36.786213	998.253052	-543.964355	79.750847	908.905945	-508.336426	-68.092751
280.815186	-30.671766	899.047668	375.847748	111.010658	897.535583	332.848816	-89.676720	508.549103	430.350250	74.812393	503.383057	412.752106	-145.541687	84.231651	500.246918	-1.914055	91.671371	293.210938	-149.087952	1401.103394	427.630096	155.085388	1400.984131	310.045746	34.371933	1386.474609	315.034973	65.993538	1675.531982	309.347717	-193.885025	1111.903687	507.964355	177.879288	1122.009766	213.204056	-104.754845	880.914795	391.417114	209.112259	870.019104	333.413391	37.826332	998.134949	-543.842468	79.731094	908.908569	-508.314087	-68.180695
280.397552	-29.597448	898.978271	375.651825	111.895462	897.423523	332.592194	-89.096619	508.493988	430.271637	75.339088	503.254517	412.593781	-145.491455	84.139114	500.224152	-1.896960	91.707489	292.975525	-148.146072	1401.082764	428.096741	155.694427	1400.874146	310.187683	35.239079	1386.434937	316.045319	66.995811	1675.309326	308.813965	-193.277344	1111.981323	508.165680	178.490311	1121.817749	213.591385	-103.847305	880.637024	391.682953	209.766327	869.678467	333.193420	38.766392	998.038818	-543.708496	79.635803	908.875427	-508.293121	-68.325691
279.953186	-28.502876	898.920105	375.476532	112.893715	897.343628	332.231079	-88.429192	508.417389	430.079346	75.782150	503.203308	412.764923	-145.104614	83.986137	500.164825	-1.858363	91.730896	292.705933	-147.173370	1401.033691	428.503540	156.276550	1400.816162	310.358765	36.160923	1386.389893	317.017792	67.913414	1675.142090	308.529602	-191.601273	1111.910156	508.274048	179.059631	1121.659912	213.507065	-103.799934	880.285767	391.333923	210.431030	869.808044	332.950409	39.771481	997.965271	-543.613647	79.203728	908.783081	-508.278961	-68.579727
279.536469	-27.424898	898.851379	375.302429	113.820152	897.237366	331.939423	-87.874771	508.372894	429.859863	76.219345	503.068939	412.605560	-145.548370	84.261475	500.081055	-1.844173	91.738060	292.426056	-146.269669	1400.961426	428.978210	156.920074	1400.721924	310.469208	37.028927	1386.342285	318.042572	69.001816	1674.894409	307.992920	-191.143936	1111.885742	508.524323	179.702515	1121.507813	213.467148	-103.858459	879.954895	391.672577	211.045578	869.463318	332.726227	40.740303	997.873230	-543.409912	78.978500	908.752747	-508.234192	-68.747498
279.083740	-26.327477	898.772095	375.102142	114.709305	897.151550	331.725830	-87.413330	508.326324	429.615326	76.666298	502.976959	412.644897	-144.584061	84.058357	499.995544	-1.816399	91.754089	292.118469	-145.324417	1400.922852	429.411835	157.503006	1400.633423	310.620300	37.938068	1386.277588	318.986420	69.882706	1674.718384	307.495880	-190.722290	1111.955444	508.692230	180.222717	1121.316772	213.462509	-103.927803	879.596497	391.782593	211.700607	869.333496	332.454865	41.687511	997.786621	-543.217102	78.836311	908.722778	-508.174011	-68.922234
278.718323	-25.298494	898.660889	374.931610	115.537140	896.976440	331.429443	-86.836227	508.262665	429.369659	77.191368	502.859528	412.625824	-144.529083	84.095146	499.941559	-1.745021	91.814827	291.811066	-144.373123	1400.822876	429.792145	158.128113	1400.542236	310.742584	38.816059	1386.226318	319.881897	70.739510	1674.536621	307.090515	-190.286667	1111.934937	508.771088	180.734589	1121.141479	213.502167	-104.048050	879.215332	391.477173	212.407028	869.473145	332.233978	42.618031	997.640930	-543.017090	78.703300	908.687561	-508.111420	-69.098991
278.273895	-24.324497	898.608276	374.757080	116.436676	896.852783	331.128815	-86.276840	508.212921	429.141479	77.732285	502.831787	412.556671	-144.647629	84.199776	499.942627	-1.684263	91.842941	291.525513	-143.456772	1400.719849	430.218353	158.712814	1400.479858	310.833099	39.680138	1386.198242	320.795380	71.598938	1674.371826	306.763123	-189.805267	1111.886963	508.934967	181.314499	1120.941162	213.555283	-104.186707	878.843079	391.563171	213.073837	869.386658	331.988525	43.549564	997.549194	-542.829041	78.557793	908.614929	-508.046600	-69.318611
277.873962	-23.258251	898.513855	374.550690	117.348053	896.750122	330.805939	-85.721191	508.165344	428.854462	78.170387	502.752289	412.498230	-144.779251	84.331558	499.836121	-1.635222	91.855339	291.211517	-142.579086	1400.637695	430.656250	159.351303	1400.426392	310.931458	40.577145	1386.172974	321.682617	72.406265	1674.167969	306.477722	-189.147644	1111.850952	509.055298	181.815201	1120.757202	213.155289	-105.112572	878.459473	391.569366	213.732529	869.311707	331.736938	44.498375	997.446777	-542.647339	78.487648	908.582275	-507.967468	-69.493965
277.429779	-22.211620	898.443848	374.329285	118.202583	896.627747	330.501862	-85.210182	508.121155	428.466797	78.609833	502.607300	412.342865	-145.092361	84.474518	499.713470	-1.610931	91.857239	290.959045	-141.673325	1400.546753	431.022186	159.927322	1400.369263	311.001617	41.431900	1386.138916	322.576263	73.223541	1673.994873	306.261871	-188.585724	1111.839233	509.249481	182.288574	1120.629517	213.197083	-105.393738	878.076172	391.932343	214.406128	868.979675	331.448456	45.443321	997.347961	-542.396973	78.510910	908.581970	-507.807068	-69.683022
276.915405	-21.329582	898.403992	374.098114	119.041237	896.514771	330.232117	-84.681931	508.118408	428.104431	79.042664	502.496246	411.858154	-145.850342	84.825089	499.577667	-1.571660	91.852379	290.669281	-140.796921	1400.521851	431.392883	160.540192	1400.356445	311.035614	42.297680	1386.115112	323.406067	74.023064	1673.859619	306.037598	-188.089142	1111.847656	509.383209	182.674072	1120.520996	213.295792	-105.616455	877.722290	391.786926	215.093994	869.215759	331.139221	46.299641	997.267883	-542.174866	78.251968	908.518127	-507.664215	-69.920609
276.519775	-20.269609	898.351685	373.853485	119.936409	896.453735	329.941071	-84.134865	508.056793	427.744812	79.474945	502.398438	412.251862	-145.859192	84.722191	499.442200	-1.591161	91.853256	290.376831	-139.930389	1400.466064	431.761108	161.081161	1400.348022	311.094116	43.137531	1386.110474	324.340546	74.794807	1673.700562	305.900330	-187.886826	1111.921265	509.636475	183.064133	1120.471802	213.893204	-105.004997	877.446228	392.169006	215.612488	868.891846	330.878906	47.232780	997.206726	-541.896790	78.096886	908.502991	-507.481995	-70.156570
276.104431	-19.279551	898.291138	373.606873	120.789345	896.335938	329.686493	-83.642677	508.019501	427.339478	79.817848	502.322296	412.235229	-145.814026	84.788322	499.297791	-1.548147	91.876762	290.096375	-139.072342	1400.383667	432.117035	161.634308	1400.385254	311.128296	43.998890	1386.152954	325.113129	75.563820	1673.584717	305.364777	-188.872299	1112.088989	509.853180	183.476349	1120.437622	213.998901	-105.173286	877.227905	392.372040	216.263275	868.833435	330.590820	48.155720	997.115112	-541.682922	77.832520	908.460388	-507.318207	-70.460480
275.663330	-18.269077	898.225647	373.331360	121.685257	896.233276	329.372955	-83.096382	507.965546	426.962738	80.187813	502.276093	412.231049	-145.686554	84.857025	499.151978	-1.486860	91.892097	289.774109	-138.262283	1400.360596	432.437622	162.169434	1400.411377	311.142395	44.787495	1386.166016	326.007721	76.299057	1673.399292	305.191620	-188.623306	1112.190796	510.115204	183.992783	1120.430176	214.106842	-105.349174	876.990234	392.506561	216.892258	868.839783	330.282196	49.091820	997.027710	-541.429810	77.705704	908.452637	-507.116486	-70.730591
275.248138	-17.287027	898.113708	373.082062	122.585396	896.144226	329.017365	-82.466034	507.876312	426.594360	80.552177	502.225342	412.147705	-145.699997	84.910103	498.974915	-1.483854	91.888237	289.451691	-137.439133	1400.346680	432.800262	162.693008	1400.441284	311.152740	45.588139	1386.187500	326.819672	77.024445	1673.267334	305.037354	-188.056900	1112.228638	510.186676	184.166138	1120.337891	213.643173	-106.340576	876.763672	392.374115	217.572266	869.108154	329.959747	50.001278	996.925842	-541.164795	77.364105	908.386230	-506.928101	-71.037033
274.820465	-16.350567	898.046387	372.843689	123.424057	896.013977	328.720001	-81.992966	507.822723	426.268951	81.005394	502.222992	412.108002	-145.718994	84.983414	498.846924	-1.409008	91.890198	289.145935	-136.670120	1400.298096	433.142944	163.222977	1400.483276	311.159271	46.428493	1386.212646	327.553650	77.766869	1673.157471	305.080750	-187.721008	1112.355225	510.524231	184.558044	1120.384277	214.254669	-105.686211	876.544250	393.388580	217.962387	868.517639	329.647552	50.909454	996.826355	-540.890015	77.074905	908.317993	-506.752777	-71.348930
274.405457	-15.421703	897.955383	372.586243	124.260551	895.920959	328.456451	-81.489090	507.743469	425.984283	81.428185	502.172607	412.165771	-145.709595	85.036835	498.683472	-1.402457	91.888786	288.830383	-135.867722	1400.335938	433.458435	163.703583	1400.554077	311.148590	47.189129	1386.243164	328.375641	78.411392	1672.994263	304.973419	-187.122681	1112.394165	510.566162	184.845367	1120.380249	213.829346	-106.662224	876.403137	393.017731	218.796616	869.130737	329.317078	51.781227	996.733704	-540.606506	76.840515	908.296692	-506.540894	-71.711632
274.039307	-14.518938	897.866943	372.330322	125.088181	895.826416	328.209442	-81.014618	507.693756	425.722290	81.756683	502.117981	412.122223	-145.724487	85.070290	498.530762	-1.363626	91.898247	288.526276	-135.091003	1400.358887	433.738007	164.192947	1400.668091	311.125610	47.950294	1386.311279	329.137543	79.056541	1672.867188	304.907501	-186.780838	1112.491699	510.825836	185.169693	1120.493164	213.905685	-106.876762	876.270508	393.750214	219.205521	868.914001	329.002930	52.646973	996.642456	-540.286560	76.524399	908.257263	-506.315887	-72.124573
273.530640	-13.613089	897.815308	372.018677	125.888298	895.749268	327.898254	-80.453087	507.645660	425.432220	82.076759	502.052643	412.105682	-145.701950	85.149261	498.356110	-1.323404	91.892952	288.220612	-134.355911	1400.342896	434.052490	164.661728	1400.809204	311.089020	48.715340	1386.373779	329.727539	79.631340	1672.872681	304.925049	-186.375549	1112.648682	511.044800	185.505203	1120.615601	214.005234	-107.018326	876.154480	393.888824	219.709229	869.092896	328.613556	53.493309	996.576599	-539.919739	76.047371	908.179810	-506.075836	-72.590797
273.127472	-12.711541	897.743896	371.724640	126.730782	895.702026	327.579132	-79.900726	507.543243	425.232758	82.405441	502.022461	412.111053	-145.561111	85.226868	498.199036	-1.252879	91.896896	287.962952	-133.634033	1400.382446	434.343262	165.117645	1400.945068	311.015686	49.492950	1386.467896	330.511139	80.326332	1672.743408	304.924469	-186.262573	1112.834229	511.306305	185.843582	1120.735474	214.684082	-106.306671	876.062805	394.298798	220.171051	869.103821	328.252716	54.350986	996.517639	-539.568848	74.864998	907.713379	-505.942932	-73.340324
272.739471	-11.673882	897.679565	371.578033	127.664276	895.873962	327.292450	-79.372261	507.509247	425.171722	82.775108	501.977936	412.146667	-145.511246	85.318825	498.149506	-1.223842	91.901146	287.695831	-132.904007	1400.479492	434.558441	165.589874	1401.108521	310.928772	50.236698	1386.531128	331.268738	80.902763	1672.616455	304.924011	-185.631104	1112.951904	511.534088	186.185638	1120.846069	214.289627	-107.265274	875.966187	394.791138	220.637115	869.121887	327.951111	55.179588	996.569153	-539.197937	74.445015	907.634216	-505.723022	-73.796669
272.307922	-10.788763	897.595581	371.237305	128.455612	895.775879	326.995056	-78.854134	507.439941	425.058380	83.173065	501.894897	412.073212	-145.516525	85.454254	498.075104	-1.150380	91.903435	287.433777	-132.216568	1400.540405	434.721954	166.090576	1401.261108	310.813293	50.982880	1386.604370	331.874390	81.508469	1672.585083	304.873932	-185.300827	1113.119385	511.774902	186.487625	1120.974731	214.396820	-107.379570	875.888611	395.348083	221.128036	869.090210	327.551941	56.031502	996.479248	-538.855347	74.003944	907.589417	-505.509552	-74.274399
271.948517	-9.908455	897.507385	370.923920	129.313431	895.729980	326.644775	-78.241867	507.370941	424.948456	83.543739	501.852203	412.033813	-145.485382	85.586990	497.982178	-1.086841	91.907784	287.110596	-131.535690	1400.596069	434.871490	166.580383	1401.407959	310.659546	51.700050	1386.672119	332.500061	82.060921	1672.515137	304.817383	-185.009140	1113.296509	512.029663	186.768814	1121.117676	214.522339	-107.476692	875.828796	395.728424	221.608170	869.147888	327.180695	56.892685	996.414001	-538.449707	73.450562	907.441467	-505.304443	-74.819336
271.494110	-9.055456	897.446350	370.618958	130.028854	895.680237	326.332886	-77.738594	507.358185	424.877533	83.913719	501.820618	412.065857	-145.549011	85.774971	497.916870	-1.057446	91.919426	286.752594	-130.846451	1400.747803	434.933075	167.072388	1401.553833	310.505676	52.424454	1386.756348	333.040497	82.548820	1672.479858	304.798126	-184.623138	1113.474731	512.320435	187.033096	1121.296143	214.659729	-107.525040	875.799500	396.038818	222.091232	869.307800	326.790619	57.667274	996.358948	-538.066406	73.007607	907.396667	-505.074646	-75.328949
271.022980	-8.273273	897.400574	370.297363	130.835892	895.638123	326.075348	-77.242706	507.305298	424.829742	84.210823	501.848358	412.132477	-145.655533	85.935341	497.911530	-1.012244	91.958694	286.437531	-130.246460	1400.842773	435.031616	167.496201	1401.728394	310.377594	53.108101	1386.880859	333.648499	83.090668	1672.412354	304.734558	-184.317352	1113.643799	512.590637	187.239365	1121.492188	214.791885	-107.563187	875.804565	396.407532	222.626907	869.494751	326.385620	58.459766	996.315430	-537.671631	72.504959	907.339111	-504.821045	-75.908844
270.616760	-7.424692	897.334351	370.005127	131.642349	895.608459	325.839264	-76.861786	507.331879	424.829254	84.513916	501.868683	412.114227	-145.771729	86.118622	497.875305	-0.997878	91.972809	286.085754	-129.646027	1400.948730	435.112122	167.959854	1401.932739	310.232574	53.766113	1387.008423	334.139099	83.561974	1672.422852	304.691650	-183.977493	1113.844604	512.821411	187.392456	1121.706909	214.936050	-107.597359	875.813110	396.776581	223.063568	869.677246	326.004517	59.278305	996.269104	-537.272522	71.879181	907.266602	-504.592926	-76.531761
270.174744	-6.611680	897.291565	369.726013	132.277267	895.559021	325.558136	-76.418411	507.321350	424.881317	84.776138	501.867279	412.159882	-145.851044	86.329826	497.852875	-0.930552	91.980896	285.714874	-129.000214	1401.065796	435.168121	168.397095	1402.148682	310.049927	54.395161	1387.143921	334.577820	83.964104	1672.426147	304.617737	-183.670593	1114.086792	513.031921	187.597946	1121.923706	215.105026	-107.586510	875.865234	397.175049	223.529907	869.844604	325.638214	60.000835	996.223206	-536.995789	70.587898	907.116333	-504.455902	-77.254379
269.751007	-5.865480	897.292725	369.394470	133.063232	895.535339	325.248627	-75.916580	507.269714	424.916687	85.086464	501.939392	412.745178	-144.585037	86.340965	497.851898	-0.881214	92.020836	285.393982	-128.406464	1401.249756	435.262177	168.797134	1402.401855	309.902557	55.026676	1387.310425	334.990753	84.431763	1672.447266	304.580475	-183.364380	1114.355835	513.249512	187.830048	1122.156738	215.300308	-107.507942	875.945190	397.601288	224.124344	870.091736	325.262512	60.780426	996.212280	-536.615906	70.205338	907.099121	-504.241791	-77.790962
269.336792	-5.039353	897.261841	369.087616	133.809616	895.533325	325.036011	-75.541603	507.279266	425.013000	85.390327	501.953003	412.200928	-145.714645	86.618958	497.790558	-0.852212	92.037262	285.092865	-127.875832	1401.458618	435.319794	169.161362	1402.638184	309.749176	55.626514	1387.504517	335.353851	84.854370	1672.483521	304.627411	-183.184723	1114.672119	513.543396	188.103302	1122.441162	216.019089	-106.503471	876.009705	398.047821	224.483139	870.220215	324.881317	61.554756	996.196655	-536.402222	69.687386	907.093567	-504.167969	-78.500702
268.974945	-4.310315	897.195313	368.835022	134.420486	895.485474	324.884033	-75.309471	507.299469	425.112793	85.672501	501.986755	412.715668	-144.629852	86.598244	497.824310	-0.822607	92.067688	284.774231	-127.299278	1401.628662	435.360901	169.548630	1402.900757	309.544220	56.225399	1387.683472	335.675690	85.256340	1672.518066	304.570618	-182.588898	1114.895630	513.819336	188.345230	1122.767212	215.652969	-107.252930	876.074036	398.866791	224.849716	870.024414	324.540283	62.228771	996.141479	-535.993469	69.336555	907.091614	-503.930237	-79.145180
268.575958	-3.501388	897.172546	368.519867	135.150345	895.503113	324.583710	-74.879196	507.282288	425.257568	85.931099	502.058655	412.538788	-144.869339	86.700386	497.870361	-0.803734	92.122116	284.477051	-126.744354	1401.795410	435.392670	169.904419	1403.155396	309.369904	56.813946	1387.846436	335.974243	85.634705	1672.570679	304.517914	-182.247040	1115.122925	514.017700	188.550629	1123.068848	215.770935	-107.101677	876.184692	399.358246	225.313721	870.203003	324.173889	62.970779	996.138611	-535.589111	68.768578	907.042358	-503.691895	-79.887665
268.170990	-2.801630	897.173645	368.222229	135.832565	895.536987	324.320496	-74.480293	507.261230	425.433167	86.196648	502.133850	412.631622	-144.501221	86.754219	497.943207	-0.773961	92.184982	284.235626	-126.231903	1401.941284	435.446747	170.198227	1403.440063	309.197327	57.418858	1388.020996	336.238037	85.996941	1672.643188	304.499237	-181.855255	1115.325928	514.183105	188.812836	1123.323486	215.892746	-106.879700	876.336365	399.825928	225.751724	870.398865	323.815552	63.638565	996.155884	-535.175293	67.984833	906.984497	-503.457458	-80.671066
267.805603	-2.076118	897.112915	367.988190	136.438141	895.496277	324.072784	-74.123459	507.219208	425.661011	86.431656	502.186462	412.580566	-144.457092	86.798721	498.027527	-0.753252	92.287392	283.959473	-125.717529	1402.113403	435.495148	170.565826	1403.721558	308.991272	57.924515	1388.212769	336.452515	86.352005	1672.705444	304.513275	-181.698853	1115.605225	514.352966	189.068924	1123.624023	216.578613	-105.683456	876.473938	400.264893	226.213745	870.595825	323.500397	64.293022	996.105713	-534.801819	67.239960	906.945007	-503.247711	-81.471153
267.415161	-1.438813	897.059570	367.748932	137.055206	895.475281	323.839844	-73.772697	507.215790	425.846161	86.660629	502.207214	412.562408	-144.487152	86.867012	498.103241	-0.718289	92.331627	283.703064	-125.222603	1402.298462	435.507202	170.874008	1403.964478	308.793396	58.467556	1388.377686	336.592682	86.597519	1672.750977	304.501129	-181.276047	1115.851685	514.542664	189.345261	1123.909180	216.614059	-105.405106	876.601074	400.767548	226.774811	870.786621	323.172668	64.899673	996.068665	-534.391235	66.354248	906.879944	-503.047211	-82.278229
267.038635	-0.736054	897.040649	367.456390	137.679413	895.467346	323.656647	-73.402573	507.209900	426.050934	86.943237	502.226227	412.612030	-144.373032	86.946297	498.179382	-0.706408	92.380371	283.435730	-124.754173	1402.510010	435.531677	171.214905	1404.206909	308.576080	59.017708	1388.549561	336.713226	86.906540	1672.797485	304.429718	-180.860077	1116.070923	514.718689	189.618347	1124.195679	216.591370	-105.181274	876.742981	401.335388	227.317642	870.882751	322.817902	65.564857	996.056396	-534.051208	65.515121	906.859314	-502.980225	-83.233780
266.651611	-0.140447	897.029297	367.177551	138.189011	895.427856	323.468048	-73.099495	507.214142	426.286499	87.233299	502.281219	412.838379	-143.786224	86.813004	498.291168	-0.674464	92.438026	283.193237	-124.279999	1402.639038	435.546661	171.494156	1404.429565	308.384430	59.512360	1388.697144	336.802216	87.223518	1672.839478	304.370392	-180.456146	1116.291138	514.856812	189.853104	1124.448608	216.574875	-104.835609	876.912476	401.812469	227.923187	870.994934	322.492218	66.126366	996.030823	-533.696411	64.655350	906.804871	-502.579742	-83.971504
266.311523	0.467520	896.991821	366.926422	138.625000	895.367554	323.270050	-72.762062	507.193970	426.462799	87.455681	502.328674	412.620605	-144.297134	87.132545	498.386353	-0.666496	92.503899	282.934448	-123.864548	1402.742798	435.536194	171.793030	1404.644653	308.181244	60.007957	1388.846680	336.817535	87.544533	1672.884155	304.254303	-180.088837	1116.493042	514.965027	190.155960	1124.712891	216.444046	-104.080154	877.072632	402.250092	228.566544	871.156860	322.186737	66.664825	995.982971	-533.348022	63.869228	906.861877	-502.385101	-84.740135
265.938782	1.059370	896.964172	366.621582	139.162125	895.353271	323.078400	-72.416115	507.170715	426.557709	87.629974	502.394104	412.610657	-144.225052	87.215134	498.436035	-0.659618	92.594597	282.692444	-123.482628	1402.844727	435.527679	172.061966	1404.819458	307.974670	60.472050	1388.954834	336.815247	87.948883	1672.963623	304.139496	-179.681732	1116.648682	515.058777	190.420700	1124.944458	216.281738	-103.695938	877.198792	402.725098	229.178207	871.268677	321.839935	67.221619	995.962219	-533.032898	62.988159	906.888794	-502.182129	-85.557762
265.546936	1.603473	896.935181	366.293365	139.728088	895.362793	322.834991	-72.079666	507.154846	426.608154	87.860207	502.453857	412.546417	-144.159363	87.276344	498.479370	-0.640362	92.647530	282.436401	-123.076393	1402.915161	435.534698	172.307983	1404.991821	307.775726	60.892448	1389.084595	336.743347	88.187172	1673.045166	303.960510	-179.271912	1116.767578	515.159546	190.719513	1125.150513	216.049942	-103.380783	877.321228	403.186096	229.895569	871.378052	321.476166	67.749435	995.951904	-532.708679	62.279591	906.950745	-501.975555	-86.374924
265.149078	2.143828	896.926331	365.979034	140.119125	895.325439	322.473877	-71.493568	507.055511	426.565582	88.055748	502.469360	412.534393	-143.882782	87.267479	498.438141	-0.635292	92.704422	282.158112	-122.691154	1403.007202	435.523804	172.541672	1405.142334	307.579224	61.312454	1389.194946	336.605469	88.392776	1673.115479	303.755859	-178.896332	1116.856323	515.267456	191.046341	1125.342529	215.826294	-102.899338	877.430786	403.567322	230.563690	871.458252	321.134552	68.218605	995.928101	-532.429260	61.404415	906.959290	-501.799347	-87.153389
264.787903	2.563894	896.921692	365.692017	140.529495	895.304016	322.489380	-71.673973	507.175323	426.482025	88.241089	502.458649	412.508728	-144.183456	87.381676	498.460419	-0.625629	92.759125	281.921814	-122.340179	1403.095215	435.511658	172.747665	1405.262451	307.405823	61.691235	1389.310303	336.450195	88.600136	1673.141357	303.511505	-178.512833	1116.916382	515.380737	191.436646	1125.496338	215.520767	-102.377342	877.563171	403.950562	231.299576	871.560913	320.813568	68.640526	995.915100	-532.146667	60.702724	907.002563	-501.617950	-87.883476
264.450775	3.021197	896.892090	365.419373	140.954590	895.269348	322.333527	-71.533401	507.199249	426.250397	88.441750	502.482361	412.570068	-143.992584	87.415649	498.340698	-0.623538	92.810448	281.683350	-122.036217	1403.242432	435.487549	172.973145	1405.355957	307.239777	62.055656	1389.421753	336.135620	88.829643	1673.220947	303.188934	-178.161118	1117.004639	515.476257	191.766312	1125.619629	215.175140	-101.861649	877.716553	404.319336	231.975143	871.633362	320.493622	69.093170	995.884155	-531.967346	59.911812	906.997253	-501.711639	-88.817108
264.130188	3.528773	896.897644	365.130981	141.407608	895.303223	322.115204	-71.219856	507.143890	426.092804	88.644318	502.507294	412.556702	-143.993851	87.514359	498.276031	-0.592447	92.860764	281.470581	-121.727554	1403.340210	435.456268	173.184448	1405.447998	307.066559	62.439133	1389.536377	335.815979	89.040489	1673.279175	302.847198	-177.823730	1117.119751	515.563721	192.104980	1125.713257	214.847260	-101.396584	877.843872	404.693634	232.705978	871.663330	320.203217	69.540146	995.902100	-531.641113	59.075516	906.987915	-501.306671	-89.574516
263.755829	3.889145	896.899109	364.837738	141.743118	895.302795	321.902191	-71.038071	507.138672	425.945557	88.815636	502.528259	412.568054	-143.911362	87.541725	498.206757	-0.568675	92.911049	281.244659	-121.382736	1403.431641	435.398041	173.370544	1405.522827	306.890320	62.789894	1389.623901	335.451843	89.239357	1673.359741	302.454712	-177.536819	1117.221191	515.626465	192.516006	1125.812988	214.506439	-100.860573	877.966309	404.636169	233.504517	872.057983	319.886444	69.873138	995.901184	-531.426025	58.280151	906.985107	-501.170074	-90.369987
263.344635	4.182592	896.897461	364.506714	141.996094	895.281067	321.710815	-70.861267	507.134766	425.791656	88.957581	502.610596	412.496338	-144.015778	87.600708	498.171936	-0.549914	93.002258	280.980835	-121.083298	1403.532837	435.332703	173.543533	1405.612671	306.719971	63.114159	1389.709473	335.005005	89.420883	1673.396240	302.047150	-177.193283	1117.296143	515.739441	192.953079	1125.912354	214.090897	-100.337738	878.129395	404.922943	234.220886	872.121094	319.531006	70.145271	995.888611	-531.236694	57.495811	906.976379	-501.266235	-91.222099
262.960724	4.528793	896.895020	364.155304	142.290970	895.295288	321.521118	-70.675095	507.138550	425.646423	89.114708	502.644165	412.533691	-143.934677	87.644638	498.076660	-0.546876	93.044250	280.787903	-120.796608	1403.642822	435.315857	173.656921	1405.668823	306.579376	63.381851	1389.805420	334.516998	89.562080	1673.429565	301.571228	-176.883133	1117.384888	515.811340	193.293961	1125.972900	213.602158	-99.783783	878.267456	405.146729	234.958710	872.185059	319.173798	70.443596	995.893250	-530.813293	56.823174	906.852966	-500.830383	-91.992966
262.624573	4.851273	896.891113	363.781281	142.626877	895.308960	321.316711	-70.498413	507.107880	425.554230	89.306923	502.690216	412.541809	-143.850250	87.653000	498.081726	-0.528404	93.124916	280.514008	-120.501617	1403.756348	435.280579	173.770752	1405.708374	306.416840	63.692772	1389.891113	333.984009	89.669319	1673.434204	300.966919	-176.373932	1117.456421	515.923096	193.760727	1126.064087	212.502487	-100.193573	878.410156	405.401398	235.677551	872.192932	318.840942	70.745583	995.896057	-530.616882	55.835461	906.729736	-501.008820	-92.815292
262.237579	5.148049	896.892639	363.425446	142.888687	895.310608	321.146881	-70.389977	507.078094	425.339966	89.478134	502.629150	412.502014	-143.883682	87.706436	498.041199	-0.515785	93.186729	280.295105	-120.210159	1403.881836	435.260162	173.873932	1405.704834	306.266663	63.965836	1389.957275	333.285156	89.765732	1673.530640	300.397308	-176.103638	1117.490845	515.983276	194.214890	1126.112915	211.952484	-99.711876	878.573303	405.701599	236.486771	872.195862	318.513000	70.990814	995.894165	-530.588867	55.619637	906.902222	-500.852539	-93.511284
261.863739	5.390951	896.892151	363.085083	143.105911	895.284668	320.941895	-70.204262	507.058746	425.176483	89.685928	502.583862	412.463867	-143.846054	87.733902	498.021454	-0.485421	93.259743	280.081116	-119.944817	1404.003174	435.268494	173.967560	1405.686279	306.152954	64.262100	1390.023804	332.662903	89.806679	1673.527466	299.764526	-175.854385	1117.611816	516.006897	194.581833	1126.115601	211.381561	-99.180847	878.738403	405.934937	237.237488	872.153992	318.199219	71.205490	995.877991	-530.458313	54.848412	906.871765	-500.724487	-94.233734
261.467987	5.585568	896.888000	362.751434	143.301712	895.260803	320.803375	-70.124756	507.073120	424.963226	89.822807	502.560852	412.475586	-143.845261	87.789330	497.971130	-0.439121	93.332237	279.879486	-119.655922	1404.168335	435.296539	174.057373	1405.666260	306.051239	64.537544	1390.090820	331.851501	89.751633	1673.604614	299.144745	-175.596832	1117.778931	516.123169	195.025360	1126.116577	210.829483	-98.679848	878.963013	406.569824	237.960876	871.756714	317.889496	71.371925	995.859924	-530.319275	54.025433	906.850891	-500.587158	-94.892723
261.095642	5.770679	896.916565	362.397400	143.475754	895.277588	320.638214	-70.000496	507.078918	424.754486	89.928543	502.567810	412.497894	-143.736969	87.808281	497.942200	-0.428690	93.377876	279.668671	-119.318024	1404.385498	435.361908	174.170670	1405.628174	305.979523	64.834030	1390.155273	330.952209	89.627831	1673.723877	298.499481	-175.316284	1117.935303	516.161377	195.472107	1126.078735	210.212112	-98.158241	879.220337	406.779724	238.744339	871.718323	317.577606	71.521255	995.878723	-529.944458	52.461399	906.606812	-500.164307	-95.679512
260.707428	5.982277	896.930359	362.021179	143.691864	895.298767	320.450989	-69.840248	507.082672	424.496887	90.003387	502.604218	412.465210	-143.733658	87.844177	497.905762	-0.447077	93.438461	279.475067	-118.996643	1404.593140	435.461029	174.262207	1405.559692	305.929749	65.134979	1390.226929	329.981567	89.433792	1673.838257	297.855988	-174.925064	1118.108643	516.178650	195.858124	1125.972168	209.517944	-97.660553	879.491882	406.941132	239.506866	871.639404	317.256195	71.684540	995.891052	-529.858704	51.834812	906.643555	-499.992279	-96.327309
260.342285	6.168065	896.956787	361.639679	143.835480	895.319519	320.253815	-69.670364	507.066193	424.166077	90.061874	502.588867	412.465546	-143.697830	87.927040	497.843475	-0.412380	93.518501	279.272186	-118.704865	1404.867432	435.611633	174.343552	1405.445190	305.913177	65.433022	1390.310425	328.920105	89.160545	1673.945923	297.158783	-174.967133	1118.404663	516.166260	196.262726	1125.816772	209.368073	-96.303711	879.808044	407.074341	240.291153	871.528381	316.946075	71.806503	995.909546	-529.808472	51.234226	906.660400	-500.118103	-96.975075
260.019440	6.287399	896.956055	361.341492	143.901016	895.302856	320.088409	-69.620216	507.076965	423.911713	90.121864	502.566284	412.494476	-143.652863	87.938057	497.768799	-0.371168	93.580727	279.153473	-118.425819	1405.098755	435.844116	174.414505	1405.298462	305.940979	65.701950	1390.406982	327.762543	88.835442	1674.061523	296.463287	-174.503510	1118.630615	516.075928	196.635452	1125.578491	208.112549	-96.750580	880.134094	406.749512	241.134857	871.728943	316.672119	71.881210	995.898071	-529.762695	50.528461	906.653503	-499.971863	-97.574463
259.671753	6.401960	896.990967	361.033264	143.946625	895.278870	319.869171	-69.490425	507.072906	423.778656	90.166618	502.557373	412.474060	-143.586609	87.937462	497.806122	-0.352186	93.632858	278.987701	-118.057785	1405.405029	436.042297	174.527390	1405.102661	305.968628	66.004417	1390.495117	326.478485	88.388863	1674.195068	295.743439	-174.227921	1118.882813	516.050659	196.976028	1125.315063	207.328079	-96.338837	880.492615	406.725677	241.894608	871.558716	316.401520	71.958397	995.900024	-529.606140	49.915382	906.627441	-499.516571	-98.073654
259.329132	6.462587	897.008179	360.774261	143.994095	895.264587	319.674011	-69.362671	507.040833	423.577026	90.246887	502.582764	412.479645	-143.423691	87.941399	497.795929	-0.359772	93.680206	278.927277	-117.756752	1405.653442	436.317322	174.594131	1404.856079	306.039825	66.285446	1390.574341	325.155548	87.855858	1674.300415	295.006927	-174.003860	1119.175537	516.071289	197.265427	1125.016968	206.512009	-95.846436	880.894409	406.768463	242.628525	871.276245	316.143311	71.999802	995.898438	-529.613525	49.408264	906.612366	-499.361115	-98.589684
258.995361	6.524190	897.026367	360.548340	143.995682	895.259949	319.435669	-69.228119	507.004456	423.181854	90.265205	502.558136	412.443573	-143.383240	87.927795	497.647003	-0.354913	93.733521	278.868256	-117.454086	1405.925903	436.596405	174.678696	1404.588013	306.131134	66.607498	1390.659058	323.773499	87.251869	1674.411621	294.287292	-173.793610	1119.487305	516.166870	197.599747	1124.724854	205.699600	-95.507278	881.317627	407.071136	243.238770	870.664124	315.898376	72.016022	995.902588	-529.900513	49.724834	906.777710	-499.188385	-99.037720
258.714661	6.579087	897.030518	360.305511	143.960007	895.255615	319.276276	-69.186508	506.960815	422.702515	90.265373	502.527222	412.468109	-143.335419	87.924164	497.510010	-0.370425	93.779358	278.848846	-117.096573	1406.327026	436.945648	174.750732	1404.342407	306.262939	66.943779	1390.734131	322.320068	86.532738	1674.511963	293.567322	-173.538025	1119.830933	516.257324	197.919876	1124.357666	204.800308	-95.126862	881.801025	407.032745	243.884171	870.383118	315.665375	72.006668	995.900085	-529.930359	49.284134	906.767151	-499.038971	-99.490120
258.382080	6.641404	897.071960	360.054596	143.987289	895.276855	319.077667	-69.168228	506.945129	422.250824	90.244095	502.527802	412.443481	-143.339142	87.951736	497.380127	-0.385653	93.855820	278.864288	-116.738388	1406.662964	437.329651	174.800369	1404.016235	306.382263	67.289131	1390.807129	320.819061	85.705635	1674.603516	292.798553	-173.306137	1120.142456	516.244080	198.167664	1123.913818	203.854462	-94.664055	882.267700	406.483246	244.663147	870.475891	315.432159	72.018242	995.926697	-529.927246	48.725178	906.742004	-498.863800	-99.943367
258.078827	6.675776	897.075867	359.844635	143.937454	895.279724	318.919891	-69.170547	506.922424	421.814728	90.197815	502.489807	412.400879	-143.388855	87.977852	497.244080	-0.381704	93.913445	278.876740	-116.449715	1406.994141	437.694977	174.855377	1403.671875	306.497650	67.617241	1390.862305	319.270935	84.799026	1674.714233	292.068024	-173.098816	1120.535889	516.272217	198.317642	1123.450317	202.932022	-94.347412	882.764343	406.308258	245.286987	870.126038	315.191833	71.992935	995.928528	-529.764221	47.523251	906.573547	-498.986023	-100.431770
257.746918	6.683543	897.093079	359.622467	143.819595	895.257446	318.721863	-69.154793	506.871460	421.373016	90.161674	502.426880	412.412903	-143.351669	87.997635	497.109314	-0.385512	93.965324	278.927307	-116.089790	1407.277100	438.098938	174.976318	1403.249756	306.571075	67.978806	1390.919678	317.656891	83.831223	1674.750366	291.321014	-173.142456	1120.917603	516.189148	198.410690	1122.900513	202.387131	-93.158089	883.262573	406.135803	245.925842	869.824829	314.937927	71.941391	995.924622	-529.992249	47.885113	906.690796	-498.770386	-100.792091
257.439514	6.715602	897.117493	359.393585	143.760513	895.273438	318.549774	-69.180939	506.869934	420.945862	90.147469	502.408173	412.408875	-143.273819	87.991150	496.981659	-0.425990	94.030891	279.012329	-115.795555	1407.571899	438.557281	174.987091	1402.822021	306.684052	68.305252	1390.946655	316.058868	82.749626	1674.793213	290.526001	-172.814941	1121.194214	516.349426	198.628632	1122.328247	200.875961	-93.554237	883.776123	406.346344	246.484711	869.057373	314.700531	71.905304	995.942200	-529.798767	46.712799	906.513245	-498.601074	-101.238098
257.145172	6.689780	897.143555	359.153503	143.618149	895.261597	318.422363	-69.306976	506.875366	420.574951	90.134476	502.365234	412.408783	-143.327881	88.016190	496.868835	-0.439862	94.096581	279.110748	-115.475868	1407.875854	438.965607	175.071823	1402.333740	306.767609	68.640785	1390.962280	314.483734	81.596169	1674.817139	289.747711	-172.740341	1121.522949	516.262756	198.700150	1121.738770	199.833145	-93.127792	884.332275	405.771790	247.062759	869.026917	314.465881	71.819191	995.947144	-529.830383	46.202202	906.453308	-498.204620	-101.535431
256.812653	6.637103	897.201904	358.917358	143.493591	895.258545	318.298340	-69.522667	506.930847	420.224335	90.085464	502.359222	412.421997	-143.395935	88.089294	496.747314	-0.471653	94.127876	279.196838	-115.171616	1408.167725	439.344208	175.170670	1401.807983	306.858124	68.998833	1390.980469	312.905365	80.404312	1674.823242	289.088440	-172.448425	1121.767456	516.278442	198.754059	1121.165649	198.641129	-92.803085	884.809631	405.494537	247.564163	868.586731	314.227966	71.734459	995.971985	-529.853455	45.861691	906.414246	-497.998718	-101.849419
256.517395	6.581686	897.249207	358.688538	143.316589	895.256409	318.212250	-69.735283	506.960419	419.911804	90.016968	502.381439	412.383209	-143.536484	88.143898	496.656860	-0.478880	94.169121	279.270844	-114.865730	1408.412842	439.745789	175.243423	1401.324707	306.954376	69.312767	1390.999512	311.347412	79.176590	1674.797607	288.285065	-172.461456	1122.065186	516.228088	198.783218	1120.466187	197.566391	-92.464066	885.332458	405.271667	248.022125	868.126282	314.004913	71.619095	995.992065	-529.899170	45.452106	906.371399	-497.812927	-102.177025
256.215942	6.449135	897.313843	358.479034	143.111984	895.240845	318.087219	-69.852905	507.009949	419.582916	89.913651	502.388916	412.414490	-143.358307	88.131454	496.561829	-0.508554	94.222664	279.379211	-114.590591	1408.645020	440.092072	175.379028	1400.791138	307.044403	69.614975	1391.008423	309.762360	77.689262	1674.846436	287.705109	-172.334442	1122.294189	516.272400	198.880844	1119.850586	196.914688	-91.385231	885.858887	405.016205	248.391022	867.739868	313.786285	71.475388	996.015076	-529.787781	45.183823	906.268921	-497.463318	-102.397774
255.936172	6.386228	897.375671	358.267303	142.952927	895.243713	317.946777	-69.929855	507.013031	419.274658	89.840027	502.403595	412.462128	-143.300369	88.196808	496.485931	-0.556129	94.274208	279.446014	-114.337952	1408.846191	440.327057	175.512833	1400.302979	307.104889	69.887039	1391.019531	308.385406	76.622536	1674.739746	287.060944	-171.946335	1122.472046	516.316223	198.882553	1119.309448	195.325241	-91.791138	886.389465	405.016388	248.697433	866.987732	313.583832	71.369400	996.044800	-529.862122	44.893932	906.242249	-497.288696	-102.684555
255.658096	6.283707	897.419861	358.076050	142.749680	895.230652	317.790649	-70.063026	507.040283	418.975861	89.714180	502.397247	412.443481	-143.243591	88.181770	496.343536	-0.591985	94.277649	279.518677	-114.144463	1409.012085	440.554626	175.659241	1399.786987	307.158997	70.143684	1390.989014	306.898560	75.120895	1674.742554	286.437408	-171.848206	1122.671753	516.312256	198.888107	1118.691895	194.212906	-91.368675	886.908569	404.770874	249.006485	866.488647	313.373230	71.233734	996.059387	-529.953735	44.546131	906.205383	-497.108612	-102.946526
255.398819	6.170012	897.456604	357.881592	142.551193	895.213074	317.642609	-70.178551	507.068542	418.710083	89.564484	502.387543	412.379089	-143.323837	88.224556	496.291840	-0.607768	94.334938	279.608917	-113.941170	1409.186646	440.717194	175.809280	1399.290283	307.168427	70.359573	1390.953857	305.615784	73.861839	1674.695557	285.816071	-171.817230	1122.844604	516.143433	198.778091	1118.041504	193.232483	-91.075539	887.363953	404.111572	249.304276	866.456726	313.170349	71.094215	996.067871	-530.038208	44.241993	906.154602	-496.916321	-103.175484
255.099899	6.007310	897.485596	357.662750	142.316010	895.176575	317.527588	-70.267708	507.092194	418.387970	89.422379	502.381958	412.370300	-143.345825	88.254631	496.184265	-0.652316	94.312790	279.656860	-113.780479	1409.354492	440.816589	175.938019	1398.842041	307.162018	70.525002	1390.908813	304.367493	72.564690	1674.605835	285.301819	-171.615097	1122.958984	516.070251	198.664200	1117.492554	192.139877	-90.684601	887.820374	403.806915	249.492218	866.091614	312.934296	70.920425	996.063538	-530.104492	44.000481	906.134705	-496.725311	-103.375740
254.825623	5.803195	897.497986	357.475006	142.059113	895.149963	317.459564	-70.496613	507.131531	418.121429	89.268448	502.345856	412.369202	-143.332352	88.253418	496.122192	-0.676932	94.342110	279.723267	-113.660896	1409.470825	440.877747	176.039474	1398.409912	307.151581	70.661072	1390.848755	303.134186	71.261536	1674.520874	284.715179	-171.646317	1123.097290	515.888245	198.416718	1116.953369	191.245590	-90.343864	888.259094	403.830414	249.708817	865.410706	312.721802	70.699097	996.055481	-530.179688	43.725857	906.065002	-496.553558	-103.570457
254.539352	5.550399	897.511780	357.257751	141.760941	895.108582	317.392090	-70.757484	507.199463	417.832336	89.114708	502.327301	412.351563	-143.413803	88.223045	496.052673	-0.733168	94.382721	279.761475	-113.585739	1409.533325	440.866333	176.168823	1397.979736	307.106506	70.770470	1390.779663	302.080292	69.986298	1674.420532	284.186310	-171.597168	1123.157715	515.815247	198.275040	1116.456665	190.268845	-89.981720	888.662231	403.142883	249.718933	865.391602	312.485931	70.447617	996.041382	-530.254395	43.542439	906.034607	-496.369385	-103.744339
254.285721	5.333810	897.522400	357.027161	141.515976	895.105652	317.335114	-70.982475	507.199066	417.609558	89.017441	502.313873	412.345490	-143.463318	88.234039	496.082855	-0.745951	94.397598	279.823792	-113.548485	1409.567261	440.791443	176.276825	1397.623291	307.032471	70.815025	1390.705078	301.043091	68.843826	1674.343750	283.730011	-171.509583	1123.169922	515.655701	197.965576	1116.005493	189.360214	-89.647484	888.985535	402.747406	249.759293	865.109436	312.251648	70.219048	996.044800	-530.310425	43.308323	906.010559	-496.203461	-103.910599
254.066055	5.154845	897.514038	356.814240	141.293518	895.087280	317.237732	-71.228241	507.235138	417.381775	88.898354	502.307404	412.366943	-143.493347	88.225479	496.073517	-0.800644	94.413353	279.886536	-113.567223	1409.601929	440.650940	176.381027	1397.302002	306.940765	70.843849	1390.619629	300.148315	67.580040	1674.245361	283.094513	-171.764542	1123.161499	515.518555	197.684494	1115.664795	188.420792	-89.056259	889.213501	402.444305	249.745911	864.846069	312.031921	70.026939	996.031921	-530.425049	43.099339	905.984497	-496.175873	-104.147499
253.823502	4.918318	897.499939	356.553192	141.030609	895.043396	317.202454	-71.486748	507.239746	417.162720	88.803452	502.277435	412.377075	-143.534500	88.214165	496.051758	-0.803185	94.419212	279.873108	-113.636436	1409.604492	440.480194	176.427887	1397.033691	306.802765	70.811279	1390.550171	299.337799	66.498260	1674.186890	282.627930	-172.097076	1123.176147	515.343750	197.449524	1115.336304	188.285706	-87.365440	889.515015	402.182587	249.702148	864.572998	311.799622	69.784599	996.001892	-530.494873	42.938538	905.942200	-495.907745	-104.144562
253.589935	4.709013	897.465332	356.313080	140.794800	894.986389	317.135864	-71.743851	507.266663	417.298248	88.668320	502.309662	412.353058	-143.599731	88.221786	496.226379	-0.845120	94.464340	279.854858	-113.751663	1409.545166	440.261353	176.446381	1396.779419	306.670715	70.715897	1390.477051	298.561523	65.492104	1674.178223	282.157135	-171.825027	1123.047485	515.086853	197.104218	1115.023315	186.749023	-88.211472	889.657837	401.973450	249.621841	864.325134	311.563202	69.577805	995.956543	-530.621704	42.694519	905.913025	-495.865906	-104.420258
253.340393	4.475268	897.468079	356.060364	140.525742	894.972046	317.050903	-71.975700	507.265320	416.707672	88.494125	502.268311	412.334442	-143.682541	88.209618	495.977844	-0.865209	94.427879	279.841339	-113.897240	1409.502563	440.029633	176.411423	1396.587036	306.485931	70.575760	1390.424316	297.743011	64.786255	1674.261963	281.747467	-171.805038	1122.918213	514.677429	196.636185	1114.715210	185.901169	-87.821915	889.855530	402.085236	249.436157	863.725952	311.328217	69.326088	995.949646	-530.709045	42.508820	905.896301	-495.708740	-104.560860
253.105774	4.175790	897.452087	355.825256	140.221069	894.960815	316.997192	-72.206734	507.283966	416.459045	88.307198	502.263550	412.368317	-143.682892	88.211922	495.969696	-0.860117	94.451118	279.797516	-114.110443	1409.406006	439.782074	176.339600	1396.429077	306.325714	70.377701	1390.368408	297.227814	63.617344	1674.234131	281.362823	-171.791595	1122.773438	514.349365	196.261490	1114.535034	185.114792	-87.460564	889.990417	401.906219	249.262894	863.535034	311.095764	69.018585	995.935730	-530.809021	42.289551	905.872009	-495.589386	-104.703308
252.824997	3.802317	897.436401	355.599487	139.937103	894.957153	316.980927	-72.525085	507.308075	416.334869	88.127518	502.275665	412.373474	-143.747879	88.174553	495.963501	-0.876985	94.448883	279.753662	-114.362244	1409.280273	439.506500	176.179794	1396.281494	306.148682	70.150070	1390.305298	296.562622	63.018250	1674.397461	281.009613	-171.762299	1122.577271	514.127930	196.027176	1114.439819	184.375153	-87.089302	890.136292	401.336365	249.121216	863.748108	310.845398	68.678291	995.925476	-530.898560	42.170937	905.832581	-495.389221	-104.699516
252.588806	3.439952	897.416931	355.362579	139.655182	894.952209	316.906403	-72.645065	507.254486	416.324554	88.002609	502.310547	412.535889	-143.093246	87.878990	496.008514	-0.902077	94.467995	279.695618	-114.697540	1409.159546	439.191162	176.043015	1396.149048	305.960144	69.872536	1390.252563	296.003540	62.269623	1674.498657	280.720184	-171.975693	1122.447144	513.754456	195.599411	1114.320923	184.304657	-85.490005	890.260681	401.118988	248.904022	863.579163	310.601654	68.352844	995.913696	-530.963806	42.019367	905.811035	-495.254517	-104.820152
252.368729	3.109927	897.392578	355.069031	139.290237	894.939270	316.833588	-72.849831	507.240479	416.216278	87.853470	502.295197	412.337402	-143.721039	88.084953	496.053223	-0.946500	94.463425	279.663208	-115.060646	1409.033325	438.870056	175.852676	1395.997192	305.752563	69.548790	1390.188232	295.541901	61.510536	1674.624268	280.384888	-171.796829	1122.202148	513.359070	195.160645	1114.197510	182.957062	-86.465164	890.277954	400.889587	248.685089	863.395508	310.324707	68.014961	995.896667	-531.060059	41.855522	905.771301	-495.155426	-104.944313
252.145523	2.705811	897.360657	354.803040	138.959259	894.921875	316.811096	-73.051308	507.232788	416.176300	87.694145	502.293976	412.363190	-143.699554	88.029221	496.096893	-0.921464	94.444862	279.651245	-115.450798	1408.876099	438.552185	175.653595	1395.887939	305.535400	69.210274	1390.129150	295.127228	60.807175	1674.739258	280.102509	-171.784363	1121.959717	512.996521	194.767212	1114.089600	182.236603	-86.194572	890.359009	400.672791	248.470352	863.217285	310.055939	67.658806	995.873962	-531.174377	41.667225	905.753540	-495.080414	-105.029884
251.979370	2.288523	897.330200	354.548828	138.577469	894.910828	316.766296	-73.296906	507.243774	416.174377	87.537796	502.272644	412.353058	-143.689484	88.019249	496.146301	-0.928735	94.429703	279.614380	-115.890076	1408.697510	438.218262	175.436737	1395.761230	305.258240	68.840874	1390.083618	294.765045	60.098907	1674.838989	279.869324	-171.805542	1121.762695	512.553833	194.299759	1113.934814	181.570358	-85.826866	890.432373	400.440369	248.220444	863.037170	309.809265	67.277649	995.856201	-531.524658	42.180344	905.825195	-494.998016	-105.139824
251.796143	1.840861	897.283447	354.325653	138.222534	894.927368	316.755676	-73.603256	507.253052	416.084595	87.340660	502.257080	412.343628	-143.735229	87.997086	496.208893	-0.959352	94.422806	279.626526	-116.377525	1408.599976	437.829681	175.164658	1395.649048	304.981720	68.429115	1390.012329	294.444946	59.431633	1674.934326	279.586670	-171.962906	1121.548096	512.134949	193.803162	1113.804565	181.015305	-85.602303	890.474609	400.181610	247.758621	862.940247	309.548492	66.877480	995.844849	-531.615112	42.059540	905.799988	-494.922424	-105.235435
251.593765	1.473742	897.266602	354.102356	137.861115	894.962646	316.682220	-73.813271	507.224152	416.033508	87.106621	502.287598	412.317993	-143.736023	87.949883	496.230042	-0.961200	94.405220	279.532166	-116.883636	1408.459717	437.402863	174.883530	1395.526001	304.693512	67.992622	1389.950684	294.188721	58.846153	1675.065918	279.360046	-172.047318	1121.328857	511.638428	193.284790	1113.665039	180.432556	-85.353065	890.540649	399.909790	247.592255	862.709839	309.288757	66.511581	995.857117	-531.510254	41.186142	905.670410	-494.888428	-105.412956
251.397537	1.000988	897.232422	353.820557	137.436157	894.981445	316.642700	-74.105095	507.234589	415.862671	86.801987	502.275574	412.325897	-143.762192	87.896507	496.213409	-0.989653	94.392548	279.447693	-117.384529	1408.343506	436.962372	174.584793	1395.426270	304.380066	67.523682	1389.857666	293.992920	58.173420	1675.163940	279.157745	-172.134018	1121.134033	511.284851	192.766281	1113.553467	179.863647	-85.175613	890.627380	399.933350	247.143143	862.201172	308.994843	66.070374	995.853149	-531.575439	41.021568	905.656311	-494.801392	-105.543633
251.210632	0.506582	897.224792	353.558533	137.033707	895.002441	316.591339	-74.382530	507.198822	415.802887	86.579376	502.297424	412.306274	-143.859070	87.867722	496.205566	-1.016883	94.389839	279.318176	-117.956223	1408.259277	436.568359	174.249207	1395.313843	304.041809	67.010696	1389.802979	293.859711	57.509937	1675.246094	279.070038	-172.425262	1120.968384	510.868256	192.272751	1113.456055	180.076538	-83.714340	890.732910	399.665497	246.719940	861.981262	308.720398	65.644203	995.863708	-531.651184	41.195530	905.702087	-494.737701	-105.542038
251.003723	0.065519	897.181152	353.344513	136.671783	895.024658	316.548676	-74.666595	507.169678	415.754974	86.287933	502.337952	412.294525	-143.828766	87.765778	496.124298	-1.084699	94.311005	279.100739	-118.455696	1408.107178	436.104187	173.858826	1395.182861	303.703766	66.520134	1389.747314	293.696472	56.959770	1675.349121	279.034943	-171.979584	1120.720215	510.267181	191.663742	1113.311157	178.924606	-84.905571	890.685913	398.983917	246.358109	862.162903	308.440308	65.248985	995.857605	-531.764893	41.075089	905.663635	-494.691498	-105.628067
250.848526	-0.376978	897.122437	353.113159	136.307953	895.035461	316.555878	-74.997101	507.128174	415.741333	85.976646	502.383423	412.279419	-143.902420	87.685883	496.191254	-1.081200	94.323746	278.907745	-119.018936	1408.003418	435.629395	173.511185	1395.079956	303.353271	66.053246	1389.719727	293.554413	56.416218	1675.466797	279.331665	-170.813629	1120.462280	509.854340	191.165497	1113.235352	178.483307	-84.859871	890.683533	398.660400	245.739960	862.088013	308.178375	64.851807	995.838135	-531.898743	40.929245	905.614990	-494.655823	-105.719124
250.654816	-0.828946	897.065308	352.875092	135.906647	895.068726	316.579926	-75.337715	507.100983	415.735687	85.657005	502.443024	412.348724	-143.891678	87.609352	496.172058	-1.128208	94.280716	278.712402	-119.531250	1407.965698	435.212891	173.154831	1394.973511	302.982117	65.519493	1389.693848	293.466583	55.883293	1675.612061	279.243896	-171.049698	1120.343018	509.361389	190.633560	1113.123657	178.187805	-84.747795	890.749695	398.337982	245.398071	861.830872	307.892853	64.414513	995.830139	-532.014709	40.828983	905.575256	-494.632263	-105.781349
250.459702	-1.256995	897.002319	352.615509	135.530029	895.098511	316.598175	-75.684204	507.059937	415.642120	85.325272	502.473022	412.361450	-143.946365	87.515366	496.106995	-1.161354	94.250443	278.461914	-120.049942	1407.964355	434.783722	172.760513	1394.883179	302.633728	65.006256	1389.663574	293.369141	55.337635	1675.754028	279.164520	-171.386993	1120.286133	508.822571	190.039581	1112.995117	177.978333	-84.706291	890.841797	398.067902	244.882233	861.640564	307.588379	64.006256	995.818115	-532.146301	40.763969	905.550110	-494.589050	-105.870399
250.269775	-1.653065	896.945496	352.368439	135.173279	895.150940	316.637421	-76.047157	507.061432	415.585327	85.004631	502.558014	412.359192	-144.028564	87.445740	496.016083	-1.229568	94.222359	278.233612	-120.572334	1408.029663	434.325592	172.375061	1394.788086	302.292908	64.529488	1389.618042	293.192505	55.017853	1675.984497	279.107941	-171.659103	1120.275879	508.365417	189.544495	1112.913330	177.823303	-84.758583	890.947571	397.732574	244.332550	861.488647	307.289429	63.613674	995.820251	-532.540710	41.026291	905.545166	-494.578888	-105.992920
250.067841	-2.144213	896.917847	352.138947	134.716995	895.204773	316.651794	-76.409180	507.061981	415.505829	84.701096	502.587555	412.351837	-144.043091	87.375916	495.933960	-1.252872	94.219200	277.981049	-121.063133	1408.033203	433.892761	171.986938	1394.697876	301.896393	64.031975	1389.618286	293.087891	54.532223	1676.165161	279.065155	-172.001282	1120.314087	507.857391	188.938217	1112.815918	177.748291	-84.874428	891.073303	397.355286	243.748672	861.340454	307.004395	63.134319	995.837280	-532.632874	41.316265	905.638000	-494.540955	-105.946114
249.835693	-2.587445	896.913818	351.933167	134.323868	895.277588	316.686646	-76.840881	507.101654	415.501587	84.421417	502.664459	412.322906	-144.127838	87.287979	495.949188	-1.288838	94.210228	277.731628	-121.553879	1408.134033	433.470703	171.559753	1394.613770	301.519867	63.554325	1389.641235	292.985291	53.945435	1676.316162	278.989655	-172.454071	1120.400513	507.138428	188.275406	1112.628906	177.720169	-85.029655	891.204041	396.981628	243.150192	861.167419	306.734070	62.698471	995.874146	-532.767334	40.853458	905.510986	-494.535492	-106.154015
249.611130	-3.007951	896.859497	351.718079	133.904083	895.327393	316.642761	-77.202065	507.093262	415.452271	84.117599	502.703033	412.276489	-144.148865	87.228844	495.917419	-1.345042	94.193184	277.413544	-122.048592	1408.238159	433.048828	171.191788	1394.518066	301.149597	63.098179	1389.653320	292.883789	53.352222	1676.433838	278.905243	-172.885757	1120.491455	506.814331	187.748596	1112.621460	177.719772	-85.251274	891.360657	396.592316	242.577713	861.021912	306.432251	62.263237	995.876160	-532.899658	40.677662	905.457397	-494.520905	-106.249481
249.334946	-3.580254	896.868469	351.458527	133.432556	895.377930	316.629578	-77.693047	507.158295	415.393646	83.830917	502.763275	412.302734	-144.143326	87.154320	495.903046	-1.359631	94.160271	277.058807	-122.514893	1408.312378	432.598602	170.773148	1394.426025	300.770966	62.588905	1389.648315	292.791931	52.747108	1676.523193	278.846313	-173.367416	1120.597900	506.336700	187.175781	1112.508179	177.731949	-85.542229	891.518250	396.204346	241.976791	860.841125	306.104095	61.757687	995.909912	-532.813171	39.775185	905.274048	-494.539551	-106.384804
249.084396	-4.087801	896.877869	351.180573	132.941406	895.440552	316.682709	-78.170563	507.211609	415.265900	83.494728	502.794952	412.271667	-144.225128	87.106728	495.886200	-1.420000	94.132591	276.747650	-122.982590	1408.425659	432.205261	170.326736	1394.354126	300.411285	62.120869	1389.671875	292.675720	52.050877	1676.629150	278.737244	-173.953262	1120.735596	505.730804	186.402924	1112.388306	177.809357	-85.895271	891.646423	395.791046	241.386017	860.692871	305.787354	61.260239	995.948975	-532.986633	39.619190	905.232727	-494.537323	-106.511803
248.817123	-4.578235	896.900146	350.935059	132.459091	895.523743	316.700684	-78.559532	507.229614	415.148895	83.171768	502.834290	412.241791	-144.272858	87.076660	495.879669	-1.437457	94.149994	276.402405	-123.416473	1408.563843	431.821594	169.923645	1394.294922	300.046783	61.668671	1389.683960	292.562561	51.419674	1676.712646	278.719818	-174.773575	1120.968872	505.254669	185.734085	1112.293335	178.628296	-84.913620	891.859253	395.304596	240.618713	860.674072	305.478638	60.767838	996.004456	-533.108948	39.508835	905.224854	-494.520874	-106.577675
248.568237	-5.118626	896.919922	350.742767	131.946411	895.600769	316.692413	-78.956543	507.242798	415.017273	82.835854	502.870178	412.255371	-144.262589	87.020012	495.836029	-1.478093	94.131653	276.049164	-123.817467	1408.757690	431.462494	169.514679	1394.212646	299.695526	61.188557	1389.697144	292.482971	50.534168	1676.713379	278.648560	-175.045380	1121.126343	504.738953	184.956757	1112.154053	178.097198	-86.740334	892.003723	395.111908	240.061539	860.145081	305.209717	60.233948	996.055298	-533.223389	39.368675	905.209961	-494.478149	-106.667030
248.279861	-5.658575	896.942200	350.500153	131.415848	895.671021	316.675812	-79.419998	507.262665	414.702911	82.478760	502.838196	412.236816	-144.284256	86.962723	495.704346	-1.538417	94.118767	275.683838	-124.248123	1408.917969	431.100159	169.066544	1394.127930	299.374542	60.713245	1389.727539	292.309387	49.841999	1676.788940	278.590454	-175.651642	1121.319946	504.156586	184.153961	1112.026123	178.141617	-87.265030	892.130188	394.286072	239.453201	860.397522	304.909637	59.687939	996.103149	-533.360535	39.258900	905.209778	-494.494232	-106.734772
248.011887	-6.188628	896.945984	350.269745	130.869385	895.715698	316.616669	-79.863319	507.283661	414.643005	82.130806	502.848572	412.246826	-144.268646	86.895531	495.754028	-1.578818	94.146538	275.335052	-124.696655	1409.054199	430.755249	168.627808	1394.045654	299.093170	60.284687	1389.744019	292.126434	49.484665	1676.874146	278.507416	-176.301102	1121.514404	503.605988	183.369659	1111.901611	178.236420	-87.834854	892.255920	393.706360	238.818008	860.325317	304.608551	59.156773	996.130493	-533.523621	39.139084	905.187134	-494.487976	-106.798782
247.709961	-6.830449	896.959778	349.961426	130.273087	895.773743	316.561798	-80.350945	507.312836	414.447784	81.819740	502.916260	412.222443	-144.428146	86.883728	495.678436	-1.607234	94.174744	274.984039	-125.089386	1409.207397	430.473816	168.192505	1393.953247	298.793793	59.831493	1389.755371	291.839661	48.716022	1677.009888	278.448242	-176.999084	1121.729980	503.068756	182.504684	1111.787964	178.400970	-88.435265	892.340454	393.072174	237.971191	860.269226	304.256409	58.541870	996.169067	-533.663208	39.094059	905.190063	-494.475952	-106.832390
247.405090	-7.391900	896.966736	349.646851	129.636047	895.785400	316.383911	-80.687981	507.284668	414.242950	81.471458	502.985413	412.102753	-144.458694	86.830719	495.607239	-1.666686	94.173904	274.620880	-125.515083	1409.436035	430.221588	167.724030	1393.872803	298.472931	59.356689	1389.795776	291.619934	48.062313	1677.058350	278.419525	-177.756592	1121.993896	502.544556	181.701355	1111.594604	178.983871	-88.450111	892.364136	392.509674	237.496857	860.062561	303.916473	57.960476	996.180603	-533.811218	38.996468	905.165466	-494.489075	-106.890228
247.159485	-8.041639	896.979492	349.384155	128.868698	895.742859	316.294128	-81.204964	507.341858	414.086975	81.113380	503.038696	412.112183	-144.501984	86.791206	495.584076	-1.723934	94.195572	274.285645	-125.958305	1409.612793	429.988403	167.214966	1393.781006	298.183807	58.895832	1389.830444	291.400452	47.508900	1677.163330	278.386078	-178.445877	1122.252075	502.039551	180.880844	1111.418213	179.197922	-89.131958	892.399475	391.975861	236.888779	860.026794	303.606720	57.331760	996.171204	-533.956055	38.872395	905.164124	-494.509125	-106.952774
246.879318	-8.629867	897.015503	349.138885	128.268448	895.810608	316.211212	-81.719490	507.346680	413.950287	80.759766	503.114685	412.061005	-144.611206	86.747169	495.613159	-1.757119	94.228043	273.973846	-126.396698	1409.752808	429.774048	166.667252	1393.695923	297.894684	58.408005	1389.851929	291.156250	46.718681	1677.185059	278.267181	-179.149689	1122.428345	501.554321	180.015762	1111.247925	179.363846	-90.008209	892.445801	391.297119	235.829163	859.977661	303.307617	56.739925	996.225098	-534.095337	38.794304	905.156677	-494.525421	-107.019211
246.562576	-9.241009	897.018921	348.803802	127.440025	895.744873	316.199890	-82.405457	507.411285	413.602020	80.378708	503.127136	412.049652	-144.743912	86.651276	495.509247	-1.803610	94.223831	273.610291	-126.869728	1409.884644	429.537842	166.120651	1393.615356	297.639893	57.927544	1389.900757	290.900848	46.119331	1677.269775	278.126099	-179.768066	1122.625732	501.067444	179.221085	1111.123535	179.123749	-91.629890	892.428162	390.761627	235.315689	859.798950	302.958435	56.083908	996.197083	-534.223022	38.665730	905.127502	-494.511505	-107.104141
246.236694	-9.922074	897.035828	348.401703	126.542946	895.664001	316.181976	-83.170250	507.514984	413.144775	80.050507	503.132324	412.027405	-144.982681	86.619965	495.353546	-1.865666	94.213913	273.240265	-127.392906	1410.012817	429.338379	165.536942	1393.534424	297.379120	57.424736	1389.938232	290.624023	45.530567	1677.301392	277.977448	-180.545532	1122.813232	500.637604	178.409531	1110.993164	179.280121	-92.626892	892.401001	390.180878	234.616882	859.688293	302.561462	55.389256	996.169678	-534.325134	38.535812	905.105042	-494.502563	-107.169434
245.930618	-10.502219	897.070129	348.120575	125.956902	895.750671	316.031464	-83.642891	507.512817	412.820496	79.748184	503.184662	411.937073	-145.003967	86.560211	495.315765	-1.916319	94.244881	272.870636	-127.876228	1410.065552	429.169281	164.950821	1393.474243	297.112091	56.854519	1389.971802	290.371674	44.863148	1677.309204	277.925385	-181.378479	1123.048584	500.118713	177.533035	1110.834229	179.914993	-92.973267	892.343811	389.513367	233.916351	859.646790	302.217468	54.804504	996.232727	-534.458313	38.487518	905.084839	-494.537109	-107.200912
245.587448	-11.082694	897.101196	347.863922	125.339539	895.772827	315.915375	-84.194893	507.555023	412.638214	79.401253	503.227966	411.942078	-145.029587	86.502289	495.271698	-1.975674	94.274139	272.510284	-128.425262	1410.117065	428.980225	164.313126	1393.399170	296.843048	56.296658	1390.014404	290.138062	44.179893	1677.289673	277.771698	-182.153168	1123.218018	499.768951	176.791183	1110.725708	180.114990	-93.929497	892.289612	388.882996	232.995514	859.690857	301.892242	54.227043	996.261292	-534.583557	38.386032	905.053101	-494.552765	-107.294571
245.293015	-11.627819	897.085144	347.621429	124.726601	895.831970	315.811493	-84.666885	507.553711	412.341156	79.034103	503.270691	411.872284	-145.110916	86.465996	495.219910	-2.022174	94.283463	272.142975	-129.002319	1410.280273	428.801117	163.683792	1393.332764	296.566071	55.741276	1390.037109	289.828369	43.699444	1677.324341	277.591370	-182.829010	1123.359375	499.225616	175.893555	1110.573853	179.868286	-95.708534	892.144714	388.268402	232.485458	859.607422	301.566772	53.632347	996.285278	-534.696777	38.329681	905.039124	-494.569855	-107.352440
244.976547	-12.202608	897.094482	347.384369	124.137131	895.886108	315.712128	-85.162048	507.537476	412.142242	78.655312	503.259888	411.953735	-144.508270	86.155975	495.177216	-2.097013	94.305069	271.769684	-129.595886	1410.334473	428.637146	163.041809	1393.279541	296.293457	55.092957	1390.075562	289.541443	43.245457	1677.346680	277.422272	-183.608047	1123.471802	498.783234	175.014832	1110.480591	179.969086	-96.956238	891.993469	387.599243	231.809250	859.654846	301.260895	53.035976	996.318115	-534.796021	38.249294	905.016052	-494.582397	-107.415550
244.623093	-12.666457	897.090637	347.130280	123.525452	895.961182	315.606934	-85.649353	507.556152	411.898743	78.334465	503.296906	411.776611	-145.116837	86.361870	495.154358	-2.168747	94.320816	271.468140	-130.163345	1410.421753	428.430603	162.321915	1393.280151	296.050720	54.498478	1390.121582	289.222321	42.645176	1677.333618	277.248566	-184.389084	1123.558472	498.366913	174.152679	1110.408813	180.118164	-98.148582	891.839661	386.975983	230.896378	859.765076	300.921295	52.460514	996.354431	-534.893433	38.191105	905.000732	-494.603973	-107.465034
244.278717	-13.237309	897.097351	346.877960	122.918373	896.017090	315.555878	-86.262764	507.648743	411.614746	78.026306	503.329956	411.913544	-144.587692	86.089546	495.108856	-2.195462	94.324371	271.130493	-130.776855	1410.464966	428.283447	161.602921	1393.272339	295.846344	53.854050	1390.163452	289.001373	42.226791	1677.246460	276.996277	-185.287064	1123.651978	497.883759	173.232178	1110.312256	180.310928	-99.350395	891.637878	386.300262	230.392960	859.789246	300.604492	51.845135	996.385925	-535.008057	38.098167	904.977234	-494.643433	-107.540230
243.949570	-13.732960	897.135925	346.689636	122.559814	896.186340	315.499268	-86.851120	507.684387	411.309998	77.696114	503.345154	411.697723	-145.278549	86.284531	495.051514	-2.252038	94.358345	270.790466	-131.408905	1410.473022	428.120575	160.855606	1393.263794	295.605225	53.213364	1390.193970	288.597778	41.794544	1677.321655	276.773407	-186.151459	1123.724121	497.441895	172.265793	1110.244507	180.387192	-100.673576	891.431335	385.648102	229.768570	859.909973	300.315186	51.343216	996.489075	-535.139465	38.080711	904.950623	-494.674622	-107.606262
243.570801	-14.343518	897.142944	346.306274	121.733727	896.109863	315.445831	-87.372742	507.724701	411.037201	77.362518	503.298370	411.696289	-145.289078	86.251701	495.044891	-2.283937	94.382446	270.457306	-132.048477	1410.485962	427.943756	160.127335	1393.269897	295.359039	52.521420	1390.233398	288.257996	41.326134	1677.281860	276.543243	-187.007217	1123.844360	497.064911	171.330276	1110.230469	180.518036	-101.979546	891.210632	385.035278	229.107697	859.984558	299.916687	50.694588	996.457336	-535.257141	37.942169	904.911987	-494.734924	-107.669678
243.244720	-14.984705	897.122192	345.851227	120.705650	896.021973	315.398560	-87.852058	507.775146	410.574799	77.028854	503.235718	411.697784	-145.384521	86.217476	494.841736	-2.324741	94.358566	270.126678	-132.728836	1410.472046	427.763763	159.330078	1393.272949	295.115204	51.896267	1390.266113	287.899963	40.753613	1677.215332	276.333649	-188.059967	1123.945557	496.696411	170.373505	1110.198242	181.047867	-102.656502	890.985107	384.334442	228.443527	860.115784	299.505951	49.920792	996.405823	-535.371277	37.885967	904.845398	-494.794250	-107.725822
242.952011	-15.383081	897.123291	345.870972	120.627144	896.245972	315.275452	-88.303780	507.780487	410.500397	76.749176	503.365692	411.639587	-145.485474	86.181862	494.870392	-2.385352	94.406448	269.795166	-133.396271	1410.488159	427.633057	158.595551	1393.297363	294.860321	51.181480	1390.301758	287.565979	40.285416	1677.193481	276.037048	-188.760025	1123.973877	496.229645	169.354172	1110.130127	180.601807	-104.771294	890.771790	383.697174	227.826981	860.267517	299.330688	49.543594	996.516113	-535.485046	37.806202	904.806274	-494.840057	-107.802483
242.676117	-15.851996	897.122742	345.637085	120.048454	896.327698	315.216980	-88.867516	507.823242	410.254578	76.382309	503.421722	411.637421	-145.567078	86.160118	494.797394	-2.418461	94.408791	269.438965	-134.087250	1410.513428	427.512421	157.787064	1393.315186	294.617310	50.468895	1390.339966	287.229797	39.942345	1677.214355	275.821533	-189.763550	1124.051147	495.875458	168.394272	1110.153809	181.047913	-105.439705	890.567139	383.079346	226.925232	860.471863	299.034088	48.987015	996.557739	-535.592041	37.751919	904.742981	-494.900024	-107.873741
242.340652	-16.545183	897.131897	345.128510	118.932449	896.221924	315.110870	-89.370369	507.902405	409.900696	76.034782	503.371887	411.616577	-145.682236	86.146217	494.667755	-2.462177	94.415154	269.098694	-134.758408	1410.548096	427.337860	156.938385	1393.340942	294.378906	49.768833	1390.360107	286.866211	39.357903	1677.182617	275.533783	-190.455887	1124.069946	495.494293	167.526459	1110.117920	180.624619	-107.533440	890.343628	382.483002	226.476074	860.566345	298.617004	48.159851	996.511597	-535.662537	37.661247	904.687622	-494.960266	-107.956329
242.006744	-17.141949	897.158325	344.868866	118.302917	896.272278	314.955963	-89.863121	507.895111	409.666260	75.726479	503.411224	411.576904	-145.782776	86.116661	494.605072	-2.503043	94.439514	268.695770	-135.480286	1410.585815	427.219482	156.129807	1393.379395	294.122833	49.042675	1390.412354	286.508789	38.844517	1677.181763	275.270874	-191.389038	1124.160889	495.083710	166.552917	1110.098877	180.618454	-108.892075	890.160889	381.931671	225.899353	860.717346	298.322449	47.523952	996.549133	-535.733765	37.499516	904.605591	-495.008148	-108.078514
241.593796	-17.783854	897.158569	344.600739	117.725471	896.349854	314.787170	-90.288063	507.895630	409.519775	75.444336	503.454742	411.561035	-145.876328	86.107948	494.540466	-2.520523	94.462029	268.302338	-136.175598	1410.603271	427.058685	155.287292	1393.428467	293.856506	48.313622	1390.418457	286.170776	38.343807	1677.172729	275.029083	-192.457932	1124.245239	494.811493	165.666000	1110.090454	181.034439	-109.666573	889.957397	381.380798	224.990570	860.951660	297.941986	46.883961	996.589050	-535.763977	37.398659	904.555237	-495.047272	-108.119835
241.293167	-18.363258	897.118591	344.334778	117.124413	896.379700	314.665527	-90.671539	507.859711	409.343170	75.106667	503.487122	411.482178	-145.924500	86.055153	494.518219	-2.538620	94.494118	267.915009	-136.895599	1410.618530	426.848328	154.450745	1393.417847	293.579132	47.584290	1390.457397	285.826263	37.813221	1677.173096	274.454803	-194.382065	1124.419556	494.384918	164.753036	1110.062012	180.587997	-111.706863	889.833557	380.935913	224.559875	860.968384	297.635010	46.258514	996.584045	-535.794922	37.276756	904.478210	-495.067841	-108.228905
241.059906	-18.873152	897.091309	344.129791	116.488892	896.441406	314.489777	-91.032516	507.822357	409.202026	74.789970	503.517090	411.448853	-146.010193	86.047150	494.465729	-2.599710	94.455338	267.510406	-137.622803	1410.601929	426.668793	153.625198	1393.443115	293.280396	46.812908	1390.484375	285.474579	37.245628	1677.177734	274.253937	-195.344864	1124.544067	494.095276	163.885666	1110.068970	180.903107	-112.500984	889.639282	380.345428	223.687469	861.206116	297.388367	45.637234	996.601074	-535.804199	37.157993	904.391418	-495.058777	-108.343834
240.818924	-19.433088	897.085571	343.973053	115.850883	896.526733	314.343628	-91.498192	507.817596	409.142395	74.425621	503.555908	411.422882	-146.049622	86.028709	494.431946	-2.616729	94.490845	267.120819	-138.351410	1410.639404	426.452820	152.763214	1393.493896	292.985931	46.104664	1390.504761	285.120880	36.677044	1677.201782	273.912994	-196.272690	1124.584106	493.704315	162.989563	1110.078247	180.433838	-114.641106	889.483582	379.902924	223.356094	861.282837	297.156616	44.991295	996.640930	-536.018188	37.863529	904.543945	-495.013245	-108.319511
240.560669	-19.984879	897.087280	343.779205	115.235298	896.573547	314.189911	-91.889114	507.817413	409.083954	74.125374	503.578644	411.337616	-146.179016	85.965965	494.449493	-2.672084	94.503403	266.652130	-139.097260	1410.556519	426.241882	151.902817	1393.520020	292.711060	45.339714	1390.559326	284.758881	36.083416	1677.222656	273.547180	-197.426987	1124.682251	493.483795	162.177048	1110.097412	180.340347	-116.081993	889.358337	379.388123	222.464737	861.493347	296.936859	44.365734	996.663513	-535.784729	36.887859	904.332092	-494.980713	-108.582809
240.283981	-20.551247	897.087708	343.602692	114.582954	896.645081	314.077576	-92.342422	507.846527	408.913055	73.787964	503.645172	411.323608	-146.262054	85.960190	494.400085	-2.711220	94.490456	266.273712	-139.800079	1410.614136	426.018311	151.047424	1393.562622	292.382111	44.589184	1390.610718	284.397583	35.469849	1677.223633	273.259491	-198.539063	1124.735840	493.184021	161.310135	1110.121338	180.659119	-116.931618	889.182495	378.964142	222.113922	861.599854	296.687347	43.715744	996.699280	-535.799805	36.712284	904.291870	-494.975769	-108.727745
240.021759	-21.168304	897.079163	343.467194	113.990608	896.730408	313.936951	-92.788528	507.852783	408.856445	73.434883	503.706482	411.292938	-146.371109	85.928268	494.389648	-2.763303	94.468498	265.821167	-140.558182	1410.662231	425.786987	150.195587	1393.638428	292.036194	43.823219	1390.642212	284.062134	34.847004	1677.248535	272.962006	-199.290970	1124.820679	492.906952	160.423355	1110.155518	180.060745	-119.023750	889.025513	378.464844	221.455521	861.772705	296.437927	43.076591	996.738892	-536.012207	37.420155	904.446838	-494.909851	-108.758369
239.747208	-21.722202	897.064819	343.282623	113.402649	896.825256	313.798065	-93.152786	507.840179	408.777771	73.027176	503.759308	411.214874	-146.450897	85.895294	494.395508	-2.778423	94.474976	265.383453	-141.295959	1410.687378	425.499695	149.339920	1393.645142	291.659363	43.118881	1390.662354	283.654633	34.408432	1677.344727	272.715698	-200.441345	1124.986206	492.652740	159.565384	1110.216431	180.414719	-119.798065	888.960327	378.073975	220.838715	861.931580	296.180603	42.442249	996.778320	-535.789185	36.471020	904.247986	-494.894165	-109.032623
239.504562	-22.253853	897.027466	343.156067	112.789848	896.906067	313.643860	-93.562714	507.826111	408.400146	72.670776	503.719818	411.199982	-146.515610	85.867516	494.175903	-2.805431	94.409523	264.908386	-142.028366	1410.702393	425.185120	148.493271	1393.698853	291.261414	42.343533	1390.682983	283.328003	33.731564	1677.388550	272.369049	-201.275940	1125.039795	492.398529	158.725739	1110.254517	179.819153	-121.942085	888.811035	377.702972	220.067810	862.155212	295.945343	41.815517	996.800537	-535.788025	36.309505	904.204163	-494.907623	-109.173904
239.285919	-22.865213	896.984985	343.035583	112.184685	896.977539	313.500153	-94.003120	507.777252	408.393311	72.347137	503.783630	411.140106	-146.627075	85.812996	494.224579	-2.881798	94.390808	264.400024	-142.759064	1410.707886	424.885742	147.610443	1393.794312	290.882050	41.657665	1390.737549	283.015381	32.959690	1677.416138	271.963287	-202.550583	1125.167114	492.077972	157.888763	1110.322876	180.058060	-122.655029	888.687988	377.348145	219.514374	862.343018	295.725342	41.158596	996.815674	-536.008240	36.943569	904.325562	-494.887329	-109.271843
239.075958	-23.420933	896.971741	342.933502	111.612381	897.072144	313.393982	-94.387085	507.739166	408.480682	71.988663	503.854431	411.098602	-146.743439	85.784004	494.275757	-2.919677	94.415298	263.931244	-143.478592	1410.779297	424.580688	146.792664	1393.853882	290.451904	40.918583	1390.770386	282.709015	32.183182	1677.477905	271.552582	-203.561890	1125.161987	491.824524	157.050507	1110.433228	179.473923	-124.695221	888.628174	377.043884	218.890869	862.481628	295.526886	40.543343	996.856445	-535.767456	35.972694	904.128174	-494.903198	-109.557083
238.839706	-24.071020	896.953064	342.855530	110.909798	897.154968	313.278015	-94.755470	507.710236	408.305450	71.553406	503.874146	411.097687	-146.704742	85.722252	494.180664	-2.968169	94.393242	263.440399	-144.186249	1410.789551	424.253052	145.934723	1393.943726	290.032684	40.237724	1390.821777	282.388428	31.332005	1677.557739	271.257629	-204.636841	1125.283936	491.552185	156.216919	1110.513550	179.670380	-125.413139	888.568237	376.807343	218.307175	862.634644	295.314423	39.827938	996.889648	-535.720154	35.748207	904.087769	-494.907501	-109.754829
238.618622	-24.723909	896.936218	342.747528	110.238518	897.201477	313.199249	-95.245056	507.747559	408.218781	71.098564	503.901886	411.020935	-146.859406	85.699547	494.139801	-3.007474	94.401474	262.892426	-144.909134	1410.802612	423.916504	145.075775	1394.045044	289.588013	39.506329	1390.850586	282.064178	30.572645	1677.683838	270.919861	-205.380646	1125.364868	491.270386	155.397339	1110.638306	179.067703	-127.352097	888.492432	376.516205	217.719772	862.819092	295.096832	39.155697	996.906433	-535.702637	35.588627	904.060913	-494.920837	-109.986450
238.456894	-25.302576	896.875244	342.718079	109.555573	897.300354	313.120667	-95.637444	507.701202	408.129852	70.709816	503.920776	411.020599	-146.924118	85.658081	494.118835	-3.076406	94.400833	262.354584	-145.607208	1410.859619	423.552765	144.252243	1394.106934	289.163849	38.789494	1390.903931	281.647278	29.638226	1677.752319	270.438721	-206.857544	1125.526367	490.986328	154.565445	1110.721680	179.268311	-128.168976	888.404724	376.335815	217.130936	862.899963	294.899017	38.478413	996.928162	-535.642212	35.355556	904.012390	-494.954529	-110.227875
238.286041	-25.895815	896.832275	342.700012	108.912292	897.416809	313.109039	-96.186783	507.671021	408.016998	70.356743	503.947784	411.000122	-147.137482	85.609650	494.070557	-3.131816	94.412346	261.847351	-146.322983	1410.932251	423.261566	143.466431	1394.218994	288.760437	38.075813	1390.927490	281.292023	28.661816	1677.849243	270.040710	-207.696442	1125.645508	490.623901	153.750641	1110.795898	178.527832	-130.154388	888.454102	376.220612	216.727554	862.923645	294.727417	37.795624	996.965881	-535.571594	35.105915	903.942749	-494.962524	-110.497513
238.143082	-26.476000	896.801331	342.700623	108.284004	897.513062	313.073242	-96.654648	507.642944	407.964722	70.005341	503.985565	411.002960	-147.190750	85.564758	494.068481	-3.170696	94.419861	261.346924	-146.976456	1411.047607	422.892761	142.650314	1394.273926	288.316986	37.391979	1390.976196	280.911591	27.681255	1677.934814	269.677734	-208.873718	1125.814331	490.341827	152.984833	1110.894897	178.812851	-130.738144	888.436646	376.085999	216.017548	863.124939	294.567230	37.160366	997.001099	-535.512939	34.862202	903.890686	-494.969849	-110.767456
238.013824	-27.039553	896.771667	342.651428	107.605629	897.615845	313.074158	-97.211891	507.626740	407.779175	69.571518	504.025055	410.991913	-147.241165	85.478760	493.990387	-3.175670	94.399666	260.795105	-147.655884	1411.095337	422.549896	141.828644	1394.343872	287.917725	36.678925	1391.022583	280.528442	26.638031	1678.015381	269.261078	-209.733536	1125.986450	490.007935	152.128998	1110.970215	178.207245	-132.656540	888.461426	376.012390	215.464966	863.198486	294.389374	36.504356	997.039978	-535.461365	34.557495	903.828125	-495.011810	-111.077133
237.839371	-27.641273	896.797974	342.605377	106.877602	897.755249	313.070770	-97.713066	507.638977	407.667816	69.117691	504.139648	410.957184	-147.357529	85.429367	493.944855	-3.239802	94.411003	260.246826	-148.317886	1411.162842	422.248047	141.036926	1394.452026	287.514801	35.975929	1391.077271	280.161804	25.521095	1678.093994	268.832794	-211.000793	1126.180054	489.665802	151.271347	1111.062256	178.357483	-133.266449	888.475769	375.936615	215.023911	863.185730	294.218872	35.795090	997.123535	-535.382751	34.237442	903.767700	-495.035583	-111.447159
237.646133	-28.289892	896.806458	342.643219	106.163429	897.870117	313.082458	-98.250526	507.678253	407.604370	68.760544	504.265259	410.947876	-147.364899	85.348381	493.920288	-3.303297	94.446739	259.751953	-148.981094	1411.303589	421.899139	140.207733	1394.518066	287.103394	35.249653	1391.133667	279.757996	24.418379	1678.208740	268.458466	-211.747940	1126.318726	489.422791	150.422455	1111.171753	177.650436	-135.133057	888.604858	375.826111	214.324036	863.289490	294.060181	35.089157	997.187500	-535.285217	33.890724	903.715210	-495.059235	-111.847748
237.458878	-29.063000	896.782593	342.534607	105.361786	897.766174	313.049408	-98.790565	507.694672	407.389404	68.381859	504.278412	410.927460	-147.467667	85.311157	493.824249	-3.349208	94.431343	259.170288	-149.642426	1411.371582	421.530914	139.403183	1394.620728	286.683167	34.586102	1391.192993	279.353882	23.321159	1678.356201	268.108429	-212.619492	1126.559448	489.086273	149.545288	1111.277832	177.353653	-136.399551	888.638123	375.794556	213.700348	863.332153	293.820251	34.430035	997.132019	-535.236816	33.594307	903.653198	-495.122955	-112.230278
237.365158	-29.666672	896.734131	342.581940	104.591438	897.857178	313.035858	-99.374847	507.714050	407.282257	67.959496	504.317383	410.833252	-147.586960	85.254890	493.791504	-3.378110	94.440628	258.606445	-150.310226	1411.457520	421.154999	138.615707	1394.700684	286.238190	33.848297	1391.246094	278.926819	22.244328	1678.482422	267.599457	-213.760345	1126.718262	488.789185	148.741669	1111.364746	177.039627	-137.502487	888.697388	375.764221	213.088593	863.393005	293.680573	33.721867	997.156921	-535.168701	33.311871	903.545471	-495.213867	-112.634865
237.249756	-30.270010	896.712097	342.615356	103.804863	897.956665	313.028595	-99.974800	507.718140	407.235901	67.551109	504.334137	410.812744	-147.705521	85.240311	493.757294	-3.406851	94.448776	258.033478	-150.987259	1411.531738	420.812347	137.817596	1394.798340	285.770294	33.142815	1391.260376	278.552460	21.121231	1678.603027	267.314972	-214.404419	1126.868774	488.461121	147.867081	1111.473389	176.693756	-138.680145	888.717773	375.743713	212.484756	863.410095	293.531708	33.011929	997.199036	-535.129333	33.041119	903.427551	-495.340363	-113.066254
237.122360	-30.918385	896.709412	342.644470	103.067307	898.036987	313.039398	-100.507309	507.727051	407.152954	67.169609	504.378204	410.819946	-147.746490	85.162918	493.921631	-3.436285	94.536888	257.491730	-151.683136	1411.612549	420.442383	137.038818	1394.871460	285.318115	32.423618	1391.297485	278.172729	20.014729	1678.746704	266.725830	-215.613129	1126.996460	488.086700	147.004105	1111.541504	176.393280	-139.726913	888.764771	375.745758	212.012009	863.360291	293.390350	32.322998	997.241211	-535.023865	32.622601	903.295776	-495.466400	-113.526962
236.997757	-31.537207	896.723816	342.647919	102.349243	898.150391	313.046539	-101.050987	507.741943	407.008209	66.767563	504.440094	410.792511	-147.816650	85.127769	493.826630	-3.489228	94.530380	256.948761	-152.356201	1411.691528	420.026276	136.231674	1394.961426	284.854279	31.716785	1391.323730	277.778320	18.922630	1678.862061	266.346558	-216.380783	1127.119507	487.801575	146.161667	1111.634521	176.082352	-140.859558	888.768127	375.778870	211.395874	863.358521	293.262054	31.628006	997.306519	-534.901001	32.230671	903.166443	-495.559540	-113.988220
236.819855	-32.170708	896.732544	342.623383	101.508255	898.256714	313.033386	-101.590935	507.761810	406.846802	66.314026	504.481903	410.782990	-147.856659	85.050446	493.626251	-3.585459	94.465759	256.353424	-153.075073	1411.748169	419.599579	135.412140	1395.013306	284.438446	30.946239	1391.341675	277.368134	17.866234	1678.986084	265.840668	-217.369614	1127.181885	487.504944	145.269669	1111.795166	175.736954	-141.921661	888.771484	375.780548	210.623566	863.437988	293.085144	30.867918	997.365723	-534.843994	31.840803	903.030457	-495.701385	-114.540245
236.650497	-32.872227	896.739319	342.611969	100.712395	898.338745	312.960541	-102.158676	507.768372	406.731201	65.882027	504.529602	410.782623	-147.954559	85.023979	493.603119	-3.629629	94.471298	255.780045	-153.822693	1411.744507	419.187958	134.613480	1395.119141	283.987061	30.184143	1391.374878	276.939484	16.829931	1679.115967	265.373474	-218.310013	1127.278076	487.159698	144.404541	1111.935425	175.344421	-142.871170	888.776550	375.858490	210.151596	863.391724	292.924805	30.111805	997.412170	-534.784485	31.393793	902.871033	-495.866394	-115.113533
236.440582	-33.473770	896.748291	342.567719	99.979561	898.441406	312.890015	-102.645386	507.769226	406.475433	65.511406	504.576019	410.929169	-147.370987	84.725899	493.665894	-3.644289	94.564125	255.267761	-154.584686	1411.799561	418.744812	133.796982	1395.194092	283.533112	29.370237	1391.375488	276.515625	15.852114	1679.212280	264.937805	-219.007156	1127.299438	486.909668	143.606674	1112.046021	174.917404	-143.852982	888.746643	375.910736	209.468399	863.407532	292.745636	29.408079	997.468323	-534.626587	30.814117	902.688293	-495.968903	-115.734062
236.293015	-34.143772	896.717834	342.584320	99.188103	898.543701	312.870361	-103.202003	507.785431	406.337769	65.095665	504.613007	410.743439	-148.127472	84.950363	493.617432	-3.717013	94.573318	254.733566	-155.365356	1411.788452	418.312286	132.976761	1395.253540	283.120300	28.533308	1391.344116	276.069153	14.902706	1679.290649	264.435669	-220.135101	1127.323242	486.543854	142.697098	1112.147095	174.996689	-144.092941	888.694763	375.985107	208.838013	863.420776	292.594482	28.638697	997.505493	-534.519409	30.230497	902.477905	-496.129852	-116.357529
236.122955	-34.821293	896.687378	342.541260	98.364113	898.580261	312.796722	-103.708214	507.784790	406.165527	64.650925	504.645691	410.695435	-148.236176	84.964615	493.595673	-3.756468	94.603111	254.164352	-156.199280	1411.730591	417.883881	132.137405	1395.370605	282.749329	27.672937	1391.328247	275.614807	13.998240	1679.348755	264.017273	-220.703445	1127.283447	486.351318	141.905701	1112.300537	174.172791	-145.625534	888.632080	376.059540	207.975327	863.433228	292.426361	27.879549	997.510132	-534.432373	29.693754	902.279541	-496.291962	-117.040054
235.942535	-35.485313	896.667542	342.516693	97.617325	898.665039	312.744446	-104.216858	507.803925	405.951447	64.253952	504.719818	410.883759	-148.031738	84.944290	493.435852	-3.820920	94.604065	253.635757	-157.072769	1411.678101	417.425720	131.246185	1395.455078	282.347687	26.775272	1391.304932	275.132019	13.153621	1679.381470	263.483673	-221.773727	1127.264038	486.063354	141.016678	1112.414429	174.154221	-145.811966	888.502075	376.162872	207.322495	863.411072	292.263458	27.137959	997.543030	-534.290710	28.891106	902.064697	-496.416504	-117.767426
235.737747	-36.161221	896.649414	342.444061	96.897919	898.768555	312.621674	-104.757126	507.799286	405.706085	63.863060	504.765076	410.806946	-147.676529	84.568428	493.163849	-3.869724	94.561020	253.163818	-157.919434	1411.581909	417.053711	130.338409	1395.513306	281.957245	25.837156	1391.261230	274.678619	12.350779	1679.427002	262.988373	-222.383698	1127.097046	485.762238	140.117844	1112.506958	173.232620	-147.246063	888.394409	376.303162	206.806335	863.404114	292.079041	26.381413	997.584778	-534.230591	28.123037	901.911133	-496.583740	-118.554581
235.551636	-36.787289	896.621765	342.395233	96.175636	898.890259	312.504608	-105.281258	507.758179	405.310303	63.473736	504.790131	410.656525	-148.354492	84.789612	493.153137	-3.924737	94.665359	252.660919	-158.826752	1411.417847	416.652649	129.370895	1395.618042	281.592896	24.909338	1391.243164	274.215302	11.593261	1679.456055	262.403687	-223.423065	1126.966919	485.627075	139.294571	1112.648682	173.213348	-147.405579	888.243042	376.437073	205.824814	863.508850	291.898285	25.639904	997.630981	-534.152893	27.463551	901.753845	-496.724091	-119.300499
235.380707	-37.480835	896.593262	342.356903	95.332275	898.983337	312.375580	-105.790642	507.752380	405.302063	63.085487	504.847443	410.574951	-148.457886	84.749992	493.219757	-3.968358	94.743729	252.198380	-159.787415	1411.268677	416.284027	128.415390	1395.689087	281.220520	23.905077	1391.209473	273.756287	10.847291	1679.451050	261.961731	-223.944870	1126.754272	485.365875	138.387466	1112.764282	172.303177	-148.769119	888.112610	376.527374	205.152206	863.546753	291.728485	24.825005	997.663269	-534.102600	26.951317	901.674805	-496.939697	-120.028366
235.179733	-38.058014	896.570862	342.281311	94.629349	899.120056	312.188477	-106.242508	507.706787	405.147644	62.717464	504.912994	410.540375	-148.461075	84.742844	493.177429	-3.998049	94.816772	251.711899	-160.726837	1411.109863	415.870300	127.456291	1395.744629	280.816681	22.940519	1391.126221	273.329620	10.136208	1679.453735	261.409912	-224.729813	1126.536499	485.138184	137.481461	1112.896240	171.755066	-149.453735	887.946228	376.662079	204.450180	863.534119	291.548523	24.092300	997.717712	-534.118896	25.913710	901.444153	-497.124847	-120.895897
234.980957	-38.716484	896.552307	342.202606	93.900871	899.175293	312.064972	-106.758354	507.683807	404.953644	62.379059	505.023865	410.447205	-148.720688	84.758957	493.038177	-4.053077	94.844666	251.239578	-161.688324	1410.983032	415.491150	126.482819	1395.802246	280.418060	21.987358	1391.081299	272.940125	9.447020	1679.451416	260.868439	-225.551163	1126.335327	484.960663	136.612839	1113.019653	171.262177	-150.063538	887.818848	376.768951	203.727493	863.573120	291.381073	23.361738	997.735352	-534.239319	25.029125	901.296326	-497.378357	-121.747826
234.748856	-39.390869	896.559143	342.084137	93.135246	899.270386	311.926056	-107.316750	507.678375	404.723114	62.062523	505.149506	410.425812	-148.823807	84.715927	492.812836	-4.088063	94.839890	250.753143	-162.640900	1410.838379	415.094360	125.539703	1395.839478	280.039001	21.002192	1391.017090	272.541473	8.723658	1679.448853	260.380646	-226.282318	1126.096558	484.718933	135.650116	1113.117554	170.711258	-150.679550	887.640076	376.868927	203.034668	863.583801	291.203430	22.571836	997.783386	-534.323792	24.506346	901.234314	-497.644196	-122.528534
234.560318	-40.014679	896.533997	342.000885	92.349571	899.387695	311.811554	-107.893639	507.648743	404.535400	61.706547	505.206635	410.410522	-148.958664	84.703217	492.754913	-4.124555	94.856674	250.240387	-163.624527	1410.636597	414.653839	124.548798	1395.850708	279.631897	19.998350	1390.953003	272.145966	8.026424	1679.465210	259.830292	-227.122971	1125.902832	484.537872	134.701477	1113.181519	170.264954	-151.183487	887.492249	377.009064	202.457092	863.516663	291.035736	21.778057	997.826477	-534.474365	23.293442	900.948120	-497.901764	-123.503151
234.340530	-40.691872	896.510193	341.937836	91.657104	899.482178	311.668671	-108.433723	507.664795	404.339325	61.350525	505.273529	410.411835	-149.076691	84.648804	492.922913	-4.177984	95.029121	249.752274	-164.569321	1410.533325	414.240692	123.587563	1395.902466	279.209503	19.018209	1390.897217	271.749390	7.308781	1679.482910	259.362457	-228.021683	1125.689941	484.360077	133.726166	1113.250244	170.156128	-151.148743	887.356873	377.090393	201.712341	863.573303	290.868744	21.021029	997.859314	-534.631531	22.630930	900.829651	-498.195618	-124.350380
234.137833	-41.325684	896.473694	341.863617	90.904404	899.583435	311.526489	-108.871666	507.639008	404.110809	61.076504	505.276306	410.363403	-149.137955	84.634933	492.639954	-4.210822	95.020180	249.191818	-165.557709	1410.414673	413.834717	122.616928	1395.931396	278.797302	18.014969	1390.836914	271.375610	6.578445	1679.496338	258.853973	-228.590942	1125.465332	484.221008	132.711792	1113.322876	169.220688	-152.269073	887.250244	377.205841	200.898666	863.625793	290.710510	20.233274	997.888000	-534.834717	21.615438	900.630432	-498.477875	-125.302704
233.936218	-41.977451	896.449524	341.790253	90.160835	899.693054	311.359283	-109.342262	507.590759	403.935669	60.807800	505.313782	410.307861	-149.230560	84.587601	492.800415	-4.254171	95.165413	248.666229	-166.529068	1410.279053	413.391846	121.639938	1395.923340	278.446564	17.039999	1390.809204	271.010437	5.824435	1679.497925	258.366791	-229.305466	1125.258545	484.127655	131.693878	1113.412109	168.811829	-152.722809	887.167236	377.347534	200.125580	863.675354	290.550110	19.447521	997.927246	-535.056274	20.390295	900.334656	-498.938629	-126.365265
233.719666	-42.648781	896.412292	341.696869	89.362305	899.735107	311.215149	-109.936401	507.546936	403.732300	60.534889	505.356720	410.540466	-149.182648	84.625748	492.869751	-4.309666	95.279160	248.144989	-167.453491	1410.243286	412.938049	120.657219	1395.944580	278.064606	16.052572	1390.755981	270.623840	5.094653	1679.502197	257.932465	-230.061737	1125.119019	483.935333	130.583939	1113.446045	168.429352	-153.206482	887.115723	377.459930	199.318176	863.650085	290.361786	18.672956	997.928711	-535.335144	19.508015	900.153809	-499.282257	-127.292953
233.473022	-43.303822	896.396912	341.613495	88.676521	899.839783	311.064484	-110.475014	507.473053	403.452148	60.236546	505.387451	410.330536	-149.365005	84.502457	492.747040	-4.351192	95.309746	247.619766	-168.390289	1410.167847	412.593414	119.686722	1395.940918	277.701660	15.094481	1390.730835	270.228363	4.321212	1679.533081	257.553345	-230.388870	1124.941162	483.835205	129.513504	1113.557007	167.893631	-153.748383	887.065125	377.529175	198.549377	863.688232	290.184296	17.917654	997.969666	-535.690430	18.170364	899.834839	-499.534790	-128.258560
233.272171	-43.984894	896.362854	341.571136	87.915215	899.953552	310.943573	-110.968323	507.460419	403.176117	59.879219	505.445343	410.285187	-149.429092	84.462845	492.725189	-4.388593	95.380829	247.138153	-169.323303	1410.134399	412.268890	118.715729	1395.945190	277.338013	14.109120	1390.698975	269.840210	3.511123	1679.560303	257.004120	-231.426559	1124.865845	483.726196	128.361237	1113.611084	167.513077	-154.043121	887.069702	377.673553	197.535339	863.763855	290.003723	17.126915	998.007690	-535.983337	17.363110	899.691528	-499.817963	-129.141983
233.044357	-44.669632	896.335754	341.452179	87.139984	899.983276	310.868500	-111.410904	507.469971	402.892151	59.570206	505.488159	410.284180	-149.445816	84.453575	492.693542	-4.430153	95.457970	246.711823	-170.269104	1410.103027	411.969635	117.665031	1395.962158	277.073059	13.107532	1390.707764	269.460999	2.682651	1679.601807	256.775299	-231.299881	1124.731201	483.529572	127.165192	1113.621582	167.114487	-154.364670	887.076416	377.847137	196.674362	863.781494	289.790375	16.381294	998.009277	-536.544983	15.991527	899.419312	-500.519775	-130.190353
232.830948	-45.340569	896.292786	341.368195	86.383537	900.067627	310.798096	-111.826904	507.465424	402.596100	59.320652	505.542084	410.199707	-149.483978	84.411270	492.639557	-4.487552	95.540390	246.210266	-171.188477	1410.104736	411.679016	116.686905	1396.019409	276.777069	12.192941	1390.723022	269.100403	1.834098	1679.635010	256.313538	-232.055466	1124.704712	483.364655	125.971977	1113.718872	166.614594	-154.879730	887.140686	377.903015	195.866333	863.841736	289.591949	15.606432	998.028259	-537.077271	14.848829	899.252075	-501.014343	-131.085541
232.634018	-46.042160	896.284790	341.313599	85.622009	900.195862	310.823486	-112.428978	507.502045	402.435028	59.036530	505.586456	410.179260	-149.552536	84.419151	492.603729	-4.541225	95.612198	245.716003	-172.106155	1410.089111	411.443237	115.647209	1396.067017	276.496063	11.202298	1390.768066	268.699005	0.963707	1679.667358	255.816177	-232.848969	1124.660278	483.117950	124.610741	1113.767090	166.230240	-155.224899	887.234253	378.046692	195.015900	863.883179	289.400482	14.820940	998.087341	-537.569946	13.837627	899.193909	-501.395782	-131.901657
232.447586	-46.628738	896.328979	341.313477	84.925156	900.528687	310.762238	-112.946724	507.525635	402.185059	58.706596	505.575287	410.175385	-149.579895	84.401192	492.523041	-4.574422	95.708443	245.279709	-173.053360	1410.096924	411.306183	114.572647	1396.117920	276.249817	10.229501	1390.802124	268.330963	0.085939	1679.704102	255.342056	-233.665863	1124.664185	482.898712	123.392433	1113.786011	165.887665	-155.437790	887.312866	378.171631	194.358154	863.905518	289.251953	13.998515	998.268005	-538.065674	12.822278	899.096558	-501.692047	-132.895737
232.264267	-47.289421	896.317993	341.221741	84.188599	900.615112	310.761963	-113.529266	507.528137	401.888824	58.326649	505.592194	410.117889	-149.644180	84.331390	492.441681	-4.629707	95.805283	244.871460	-173.962585	1410.193848	411.127899	113.526566	1396.170898	275.944366	9.272776	1390.838257	267.960175	-0.818885	1679.754395	254.881668	-234.512268	1124.662476	482.693665	122.065010	1113.867920	165.820465	-155.209183	887.387390	378.295959	193.350769	863.951355	289.033112	13.288687	998.307007	-538.620728	11.817402	899.021301	-501.967834	-133.809601
232.070007	-47.950954	896.326416	341.109833	83.396172	900.722473	310.700378	-114.046616	507.561035	401.593781	57.981495	505.649536	410.089752	-149.657043	84.302582	492.361206	-4.680045	95.886612	244.418030	-174.866013	1410.188843	410.982727	112.481873	1396.209717	275.701447	8.350030	1390.844849	267.593262	-1.696064	1679.798462	254.392014	-235.092300	1124.623779	482.448334	120.760201	1113.923096	164.937302	-156.190201	887.501160	378.369629	192.757492	863.956238	288.808990	12.538810	998.365356	-539.335999	11.043292	898.964478	-502.772705	-134.320480
231.850327	-48.626804	896.322083	340.991608	82.671700	900.808899	310.628754	-114.497063	507.559906	401.152557	57.632504	505.642639	410.047119	-149.695740	84.284790	492.193512	-4.779637	95.963013	243.993301	-175.760849	1410.170044	410.857971	111.465759	1396.286865	275.484650	7.397718	1390.879883	267.218628	-2.587926	1679.824219	253.919647	-235.995651	1124.598877	482.184509	119.404305	1113.989868	164.893631	-155.941895	887.560242	378.483185	191.943130	864.065552	288.584320	11.812364	998.406250	-539.970032	10.200428	898.964050	-503.232910	-135.085159
231.650955	-49.339447	896.322388	340.874817	81.845482	900.889160	310.576355	-115.062073	507.549530	400.643097	56.990376	505.684875	410.040741	-149.815170	84.250961	491.997986	-4.857573	96.037430	243.578995	-176.718506	1410.158691	410.725220	110.388168	1396.326050	275.298462	6.445126	1390.915161	266.853607	-3.504607	1679.855347	253.457123	-236.751328	1124.572632	482.077759	118.019211	1114.065063	164.491379	-156.259064	887.629395	378.643585	190.940857	864.182983	288.352844	11.037277	998.447754	-540.655701	9.451267	898.994934	-503.732025	-135.787704
231.396286	-50.025051	896.343994	340.755859	81.122086	901.042114	310.518829	-115.596886	507.494171	400.336365	56.659199	505.702026	410.055389	-149.945663	84.235909	491.903351	-4.934038	96.128937	243.218613	-177.603500	1410.178711	410.613922	109.346161	1396.386353	275.112885	5.519169	1390.960083	266.502258	-4.430217	1679.887695	253.006973	-237.418198	1124.523682	481.797943	116.606567	1114.089233	164.056732	-156.691437	887.725647	378.695465	190.159576	864.255615	288.123291	10.264808	998.532410	-541.355957	8.626282	899.007568	-504.199036	-136.577652
231.184509	-50.712337	896.339294	340.571198	80.351173	901.104675	310.425537	-116.121216	507.470367	400.043579	56.313446	505.674530	410.027435	-150.033493	84.232300	491.776459	-5.019554	96.219948	242.815689	-178.530258	1410.140991	410.518250	108.315865	1396.429199	274.902527	4.552359	1390.993164	266.150757	-5.362778	1679.916016	252.484192	-238.017136	1124.437866	481.606415	115.220398	1114.127441	163.180679	-157.817535	887.880920	378.779144	189.393829	864.328857	287.894379	9.506382	998.560364	-541.880249	7.782909	899.134705	-504.178070	-137.292496
231.002686	-51.401207	896.334900	340.446594	79.656471	901.196228	310.328735	-116.673531	507.447174	399.787048	56.006660	505.723480	409.962341	-150.111023	84.135506	491.691498	-5.104418	96.310852	242.445679	-179.419525	1410.170898	410.418854	107.263206	1396.488159	274.699127	3.631554	1391.030762	265.808105	-6.290813	1679.917236	252.048431	-238.663681	1124.401489	481.411072	113.793541	1114.144287	162.754105	-158.171036	887.950439	378.929382	188.577515	864.352478	287.700806	8.774105	998.602600	-542.541748	6.986021	899.287170	-504.552643	-137.926498
230.808792	-52.060760	896.303162	340.334686	78.867874	901.282043	310.209808	-117.138100	507.438812	399.450745	55.742466	505.782562	409.953217	-150.137115	84.107422	491.607300	-5.133063	96.416672	242.069336	-180.338287	1410.137207	410.317291	106.226303	1396.511108	274.481384	2.737200	1391.028809	265.469177	-7.260818	1679.928345	251.605194	-239.685440	1124.396362	481.208160	112.427872	1114.163696	163.082352	-157.176910	888.032410	379.074890	187.777512	864.422974	287.487488	8.004462	998.628357	-543.236755	6.338786	899.460083	-504.947021	-138.467102
230.563156	-52.814491	896.281006	340.215240	78.056717	901.333374	310.111877	-117.656898	507.427673	398.942139	55.335312	505.706451	409.875336	-150.336472	84.074020	491.403870	-5.194149	96.474800	241.644119	-181.203079	1410.124634	410.209991	105.232803	1396.528809	274.253143	1.807086	1391.032593	265.161469	-8.212802	1679.921753	251.113281	-240.105865	1124.276611	481.037720	111.037239	1114.196655	161.952652	-158.777771	888.030457	379.225372	186.974060	864.478577	287.269562	7.191425	998.641968	-543.824951	5.740149	899.724792	-505.207489	-138.887894
230.288742	-53.563541	896.289673	340.052521	77.212280	901.387939	309.969299	-118.124504	507.377869	398.495392	55.017181	505.725189	410.011810	-148.423538	83.499817	491.312988	-5.241167	96.578712	241.338226	-182.128372	1410.140625	410.154938	104.197411	1396.545776	274.119720	0.867301	1391.002808	264.867065	-9.177230	1679.946533	250.644424	-240.799133	1124.204956	480.857452	109.718643	1114.182617	161.476852	-159.148361	888.064819	379.350006	186.189362	864.511658	287.029297	6.372341	998.672791	-544.502747	5.228737	899.995911	-505.854767	-139.223450
230.080063	-54.274677	896.244141	339.930481	76.443520	901.432739	309.767273	-118.498337	507.320709	398.052307	54.662636	505.739349	409.954407	-150.368713	84.051369	491.245026	-5.295474	96.679329	240.937683	-183.027817	1410.136719	410.032898	103.161667	1396.557007	273.906342	-0.063847	1390.978516	264.589081	-10.116744	1679.954468	250.228592	-241.463913	1124.113403	480.755615	108.440674	1114.206299	161.058960	-159.453552	888.095459	379.494873	185.396683	864.554810	286.843933	5.576694	998.669678	-544.824097	4.890626	900.373169	-505.587830	-139.736603
229.852234	-54.938702	896.190979	339.778046	75.682175	901.487854	309.575745	-118.939240	507.242157	397.733978	54.431492	505.763031	409.937683	-148.592865	83.427567	491.222748	-5.346330	96.801384	240.554321	-183.913101	1410.084961	409.935150	102.165443	1396.551025	273.707947	-0.995087	1390.968140	264.306732	-11.076505	1679.978760	249.807846	-242.082458	1124.013550	480.580170	107.167053	1114.177246	160.634415	-159.717010	888.137878	379.705536	184.745209	864.528687	286.641205	4.786822	998.666626	-544.706238	5.980865	901.288086	-505.491241	-139.380783
229.658173	-55.684910	896.166504	339.643311	74.878242	901.510803	309.419464	-119.499901	507.220398	397.324829	54.191673	505.742706	409.911377	-148.686096	83.358986	491.166534	-5.362713	96.952248	240.196960	-184.807663	1410.047363	409.832062	101.126038	1396.523560	273.556793	-1.932761	1390.959961	264.047913	-12.054724	1679.994629	249.389725	-242.720474	1123.912354	480.522339	105.951538	1114.181396	160.220413	-160.060196	888.155884	379.774109	183.833725	864.608582	286.459839	3.986542	998.664795	-545.508667	3.976938	900.657227	-506.002991	-140.239059
229.437805	-56.400795	896.126892	339.529877	74.091713	901.598450	309.210663	-119.926353	507.136169	396.935364	53.973541	505.708038	409.879242	-148.767166	83.334175	491.111969	-5.390277	97.065697	239.783752	-185.693802	1410.007324	409.665039	100.106667	1396.520874	273.340302	-2.840830	1390.950317	263.808014	-13.044273	1679.991699	248.784027	-243.684921	1123.822998	480.418152	104.738480	1114.174561	159.833435	-160.449081	888.170959	379.993469	183.201111	864.613220	286.272034	3.151294	998.684448	-545.708801	3.767975	900.913147	-506.199127	-140.243240
229.217239	-57.103336	896.102112	339.359497	73.300316	901.636902	309.062958	-120.413017	507.074677	396.313263	53.762974	505.643219	409.920746	-148.446548	83.079575	490.968445	-5.401234	97.179214	239.401535	-186.613907	1409.926147	409.565063	99.104340	1396.494507	273.159119	-3.765484	1390.925415	263.562164	-14.013520	1680.012329	248.502426	-244.157242	1123.755493	480.357666	103.565956	1114.125244	159.430939	-160.799103	888.173889	380.135193	182.278748	864.633545	286.067841	2.358829	998.688782	-545.661011	3.722275	901.282288	-505.882233	-140.275116
228.988922	-57.824718	896.068298	339.262085	72.514465	901.661499	308.889618	-120.882339	507.017487	395.821442	53.636650	505.593079	409.795502	-148.969284	83.286674	490.881439	-5.401505	97.325096	239.031708	-187.502853	1409.919067	409.418182	98.043770	1396.463623	272.992706	-4.706675	1390.899170	263.320831	-14.990399	1680.024658	248.058365	-244.785950	1123.644653	480.296600	102.435936	1114.120972	158.996033	-161.149612	888.183777	380.242065	181.575790	864.687439	285.884979	1.572790	998.682678	-545.476624	3.811990	901.736938	-505.994965	-140.278976
228.795258	-58.473042	896.045044	339.138000	71.725456	901.725586	308.781219	-121.348518	506.950500	395.318726	53.463966	505.512177	409.775085	-149.073822	83.276176	490.838928	-5.428630	97.490448	238.661880	-188.399460	1409.898193	409.346527	97.042564	1396.454346	272.811768	-5.616039	1390.871216	263.070313	-15.985128	1680.045166	247.429153	-245.767944	1123.580933	480.296722	101.324898	1114.144653	158.582672	-161.539230	888.212769	380.464661	180.771408	864.728271	285.722717	0.783086	998.699036	-545.002319	3.822550	902.175964	-505.431915	-140.281891
228.648117	-59.098541	896.027771	339.079987	70.955788	901.797363	308.691895	-121.878906	506.883942	394.795624	53.298553	505.463318	409.772125	-149.143280	83.229851	490.736938	-5.410528	97.661186	238.321091	-189.284714	1409.892700	409.286804	96.019455	1396.452759	272.653351	-6.571981	1390.849243	262.841583	-16.984837	1680.077026	246.946106	-246.561951	1123.487061	480.258881	100.212677	1114.148926	158.207001	-161.900391	888.234497	380.648346	180.003113	864.732605	285.593475	0.032223	998.723572	-544.449219	3.798867	902.590881	-505.155579	-140.383194
228.492706	-59.788540	896.035461	339.010254	70.163406	901.848999	308.618347	-122.432594	506.857147	394.288788	53.185188	505.450378	409.723083	-149.204971	83.151627	490.617615	-5.405995	97.801201	238.012466	-190.178528	1409.856812	409.222595	94.942810	1396.467041	272.519165	-7.508845	1390.853394	262.633240	-17.957539	1680.107422	246.692520	-247.253540	1123.499756	480.223602	99.126938	1114.149048	158.533249	-161.053848	888.323120	380.827667	179.311707	864.753479	285.464417	-0.734421	998.752014	-544.283691	2.207506	902.247803	-505.493713	-141.239548
228.344040	-60.368855	896.025818	338.989868	69.469521	901.958130	308.513153	-122.912888	506.789063	393.689606	53.084309	505.420166	409.712097	-149.259811	83.131554	490.526337	-5.409634	97.982407	237.665497	-191.070435	1409.854492	409.216248	93.909859	1396.481201	272.402618	-8.442647	1390.867065	262.413483	-18.956467	1680.147705	246.042725	-247.970749	1123.420166	480.227264	98.038116	1114.180176	157.456345	-162.683899	888.300110	381.032166	178.502762	864.773804	285.346985	-1.441471	998.798157	-543.383484	2.080569	902.600159	-505.078430	-141.376740
228.164734	-61.037308	896.060303	338.950256	68.629631	902.047241	308.480377	-123.493263	506.762604	393.106903	53.027802	505.445801	409.788788	-148.907227	82.843163	490.500732	-5.366805	98.187866	237.320480	-191.970184	1409.826416	409.187164	92.870644	1396.489990	272.262848	-9.380475	1390.894165	262.213745	-19.945612	1680.210571	245.568710	-248.762573	1123.384766	480.183929	96.976677	1114.149170	157.033295	-163.189835	888.363098	381.249756	177.780273	864.823730	285.201202	-2.216439	998.859314	-542.190552	2.023302	903.356873	-504.460968	-141.275284
228.025406	-61.637272	896.064880	338.943878	67.897797	902.162659	308.403076	-123.967125	506.716064	392.593262	53.026119	505.455688	409.720703	-148.922256	82.781776	490.504852	-5.370709	98.418343	237.007324	-192.844177	1409.879517	409.175781	91.798576	1396.537964	272.167694	-10.262642	1390.919922	262.011536	-20.882275	1680.268555	245.187866	-249.479553	1123.366455	480.119171	95.936371	1114.192993	156.761978	-163.386963	888.448914	381.484894	177.180939	864.804749	285.066742	-2.922673	998.917908	-540.226135	6.574536	905.400635	-503.906006	-139.986053
227.889191	-62.191105	896.044312	338.983032	67.127266	902.273499	308.374481	-124.438156	506.661926	391.916595	53.003857	505.420105	409.641968	-149.413040	82.959068	490.378571	-5.333496	98.583191	236.690170	-193.723907	1409.880127	409.183502	90.721275	1396.570679	272.071808	-11.228930	1390.961060	261.845245	-21.865074	1680.343140	244.758499	-250.428070	1123.397217	480.149750	94.883972	1114.216309	156.955948	-162.798691	888.549316	381.691589	176.275986	864.918823	284.938385	-3.629903	998.961487	-536.217163	10.766367	907.286377	-503.110168	-138.579483
227.700241	-62.767830	896.021912	339.040283	66.410858	902.407959	308.277435	-124.957550	506.612030	391.265594	52.968235	505.415375	409.613190	-149.536438	82.902344	490.242218	-5.279575	98.767380	236.318909	-194.632248	1409.865967	409.202118	89.621567	1396.638550	271.967133	-12.169281	1390.990479	261.679596	-22.842312	1680.420044	244.437332	-251.009308	1123.348145	480.121704	93.828308	1114.264404	156.538712	-163.250290	888.601379	381.968475	175.540497	864.934875	284.794220	-4.339489	999.014832	-533.132996	13.967038	908.655151	-502.304413	-137.664490
227.539612	-63.363632	896.000183	339.098877	65.651741	902.464111	308.220642	-125.456291	506.617584	390.673828	53.097828	505.448639	409.610107	-149.705215	82.897247	490.197388	-5.241807	98.979645	235.954620	-195.501190	1409.887085	409.197632	88.547775	1396.713135	271.845551	-13.105236	1391.026001	261.509979	-23.780926	1680.499512	243.932190	-251.635208	1123.284912	480.073822	92.793068	1114.315552	155.524368	-164.865356	888.602356	382.211639	174.774063	864.976501	284.664886	-5.019769	999.032898	-530.966797	15.336681	909.211182	-501.809784	-137.530716
227.365540	-63.949024	895.951233	339.167480	64.917641	902.571411	308.147583	-125.962852	506.564575	390.038483	53.238186	505.420044	409.571808	-149.720093	82.786400	490.166229	-5.181237	99.192451	235.582748	-196.371033	1409.857422	409.211517	87.491570	1396.777466	271.729248	-14.018620	1391.064331	261.348419	-24.701969	1680.576538	243.515701	-252.676941	1123.306274	480.088440	91.756416	1114.396729	155.778229	-164.329849	888.675964	382.515472	173.970840	865.047119	284.538849	-5.746401	999.058899	-529.823547	14.723909	909.176025	-500.953522	-137.770386
227.241455	-64.545952	895.889099	339.279022	64.206276	902.655945	308.039520	-126.325760	506.527191	389.419952	53.362194	505.374695	409.520905	-149.875366	82.805771	490.078552	-5.100959	99.406799	235.234711	-197.235748	1409.852173	409.241760	86.371483	1396.859253	271.627289	-14.921641	1391.062988	261.211395	-25.418636	1680.633789	243.171661	-253.322830	1123.244751	480.099792	90.716553	1114.486816	155.404068	-164.824829	888.700928	382.757599	173.223724	865.118774	284.444794	-6.445617	999.068359	-529.488770	13.140506	908.947021	-501.050903	-138.532303
227.165588	-65.090157	895.857788	339.380310	63.509617	902.729797	307.963135	-126.671051	506.477570	388.660950	53.523483	505.365662	409.485199	-149.795807	82.669769	489.996338	-5.039805	99.606270	234.858490	-198.119476	1409.837769	409.219604	85.280617	1396.937012	271.523163	-15.858582	1391.069336	261.064056	-26.535583	1680.706421	242.732895	-253.808868	1123.166870	480.061371	89.653152	1114.599976	154.275848	-166.565765	888.680054	382.986450	172.467987	865.256897	284.381226	-7.090131	999.088989	-529.087830	11.614222	908.848938	-500.954956	-139.292130
227.107605	-65.664970	895.827209	339.511780	62.795216	902.775696	307.880188	-127.015732	506.414337	388.088501	53.677608	505.337708	409.509155	-151.451340	83.149635	490.005188	-4.940141	99.904663	234.549164	-198.935760	1409.776733	409.280670	84.233337	1397.043457	271.425751	-16.746943	1391.088867	260.912994	-27.434460	1680.780273	242.239746	-254.683990	1123.102173	480.035797	88.589859	1114.686035	153.921600	-167.139908	888.675598	383.284210	171.762817	865.330994	284.366486	-7.757529	999.095764	-528.116516	10.521559	909.063538	-500.946228	-139.438538
227.045990	-66.219238	895.816284	339.626770	62.105164	902.869568	307.774292	-127.397850	506.358612	387.427460	53.837723	505.261536	409.468506	-151.596893	83.206451	489.981873	-4.839568	100.182106	234.206390	-199.774445	1409.767212	409.288116	83.150543	1397.150024	271.317535	-17.618944	1391.085815	260.763428	-28.316513	1680.847656	241.925537	-255.298599	1123.047607	480.103119	87.509712	1114.791138	153.574921	-167.725479	888.626404	383.462158	170.936172	865.478577	284.360229	-8.440187	999.133728	-526.081909	10.493932	909.839478	-500.666412	-139.183914
226.872971	-66.724876	895.724548	339.710999	61.401478	902.926453	307.688263	-127.754875	506.304596	386.645874	54.038155	505.320862	409.403320	-150.073563	82.675972	489.829407	-4.757575	100.441002	233.849274	-200.616394	1409.629761	409.319092	82.142563	1397.205200	271.236511	-18.506290	1391.084595	260.610413	-29.204477	1680.910645	241.524902	-255.990677	1122.917969	480.135132	86.462433	1114.865356	153.179901	-168.356110	888.586487	383.646149	170.139313	865.577942	284.234680	-9.100899	999.113525	-524.451172	10.495540	910.015442	-500.653412	-139.321487
226.984741	-67.376900	895.802368	339.815491	60.692646	902.989197	307.689514	-128.249405	506.277313	385.878296	54.174980	505.299835	409.380432	-149.980347	82.549660	489.750854	-4.681342	100.760300	233.530350	-201.374252	1409.558960	409.343048	81.150536	1397.291382	271.169128	-19.352312	1391.085449	260.451996	-29.907324	1680.939697	241.005737	-256.946350	1122.795410	480.153534	85.364799	1114.952515	152.827759	-168.926926	888.488220	383.812744	169.335861	865.726257	284.368103	-9.794629	999.182739	-522.726196	10.615359	910.260498	-500.687378	-139.307190
226.954758	-67.945679	895.789001	339.912140	60.052769	903.063354	307.655975	-128.640976	506.232910	385.190521	54.395550	505.328186	409.398041	-151.874939	83.112320	489.675537	-4.623505	101.115364	233.232925	-202.228973	1409.412598	409.451172	80.079285	1397.372803	271.136963	-20.230577	1391.093140	260.296143	-30.954037	1680.985840	240.703796	-257.457794	1122.681763	480.278992	84.273293	1115.050415	152.427917	-169.606750	888.372925	384.036865	168.557648	865.819580	284.387390	-10.459108	999.209351	-521.047058	11.177499	910.614136	-500.636292	-139.182999
226.937439	-68.495697	895.800659	340.051758	59.374992	903.183533	307.647675	-129.009384	506.231812	384.436615	54.599796	505.405243	409.426483	-151.952301	83.120468	489.527832	-4.572327	101.453430	232.909729	-202.974289	1409.327515	409.444031	79.134834	1397.416260	271.046570	-21.065195	1391.087646	260.133362	-31.821701	1681.072266	240.319519	-258.162445	1122.520996	480.333923	83.254128	1115.146973	152.036499	-170.220367	888.273682	384.223236	167.755569	865.956604	284.423920	-11.143338	999.270874	-519.290222	11.010190	910.568237	-500.766388	-139.137329
226.889771	-69.006866	895.794189	340.154205	58.799660	903.325867	307.614655	-129.300140	506.196228	383.611633	54.726349	505.509125	409.421417	-152.041504	83.086372	489.265808	-4.514549	101.732841	232.584229	-203.779816	1409.223755	409.493988	78.162369	1397.535522	271.002655	-21.901554	1391.090576	259.965210	-32.673035	1681.144043	239.810410	-258.938263	1122.403442	480.373749	82.151566	1115.208984	151.638733	-171.142944	888.238892	384.416107	167.061966	866.075928	284.419464	-11.778588	999.333008	-518.351685	10.848519	910.584167	-501.009094	-138.996780
226.808105	-69.529373	895.796692	340.237152	58.121712	903.468994	307.585693	-129.569153	506.188049	382.868439	54.864208	505.611145	409.412018	-151.947037	83.004066	489.052246	-4.460002	102.016968	232.250427	-204.588028	1409.141113	409.551361	77.157921	1397.630981	270.927124	-22.767418	1391.112061	259.812225	-33.306274	1681.211426	239.473419	-259.520966	1122.322510	480.512360	81.096687	1115.315674	151.242477	-171.901703	888.120178	384.610779	166.130188	866.198181	284.372681	-12.455621	999.401001	-517.010559	11.294312	910.625549	-501.265961	-139.328461
226.723526	-70.001549	895.819336	340.350250	57.511177	903.642700	307.522186	-129.811020	506.187408	382.160461	55.041157	505.786804	409.366028	-152.088745	83.039978	488.818542	-4.401995	102.311905	231.969086	-205.361298	1409.102051	409.614807	76.197037	1397.701172	270.894470	-23.592318	1391.137085	259.652557	-34.319038	1681.302124	239.100540	-260.155090	1122.215210	480.580078	80.075317	1115.405762	150.794586	-172.599518	887.993652	384.792725	165.335175	866.377136	284.351105	-13.091471	999.493042	-515.652893	12.228282	910.896484	-501.389313	-138.902847
226.694031	-70.487183	895.797607	340.503418	56.906361	903.790283	307.476379	-130.107101	506.161194	381.530609	55.097744	505.914093	409.352936	-152.281403	83.095139	488.698975	-4.317748	102.629387	231.658401	-206.135941	1409.083862	409.657654	75.219803	1397.797852	270.889374	-24.410069	1391.161987	259.491211	-35.138924	1681.392456	238.746094	-260.797180	1122.182495	480.731049	79.016350	1115.534912	150.601379	-172.804977	887.894958	385.017090	164.502380	866.524109	284.357544	-13.727015	999.550232	-514.468018	13.467526	911.202393	-501.519623	-138.410507
226.633102	-70.920822	895.795105	340.601898	56.382401	903.957520	307.401489	-130.373032	506.103516	380.860779	55.201546	506.072449	409.320831	-152.327881	83.063271	488.530579	-4.236049	102.918221	231.369034	-206.869751	1409.064575	409.746826	74.253891	1397.902344	270.856720	-25.270281	1391.168213	259.312714	-35.933582	1681.461670	238.416351	-261.465363	1122.102173	480.801453	77.999199	1115.625610	150.411606	-172.801437	887.720825	385.238037	163.723938	866.620300	284.353821	-14.324070	999.624451	-512.609314	13.956832	911.015259	-501.519684	-138.019012
226.648010	-71.447639	895.793457	340.730042	55.795357	904.089783	307.321259	-130.635666	506.063629	380.274597	55.310829	506.195557	409.300690	-152.518158	83.091675	488.389221	-4.147749	103.168358	231.064301	-207.622864	1408.969849	409.780914	73.328217	1397.972900	270.802063	-26.085176	1391.162231	259.151306	-36.548763	1681.501587	238.038910	-262.075623	1122.007080	480.933990	76.970695	1115.724121	149.943893	-174.242126	887.717957	385.507904	162.876358	866.718811	284.404877	-14.971153	999.683472	-513.657410	18.735004	910.552673	-502.018494	-138.013702
226.698959	-71.942566	895.782288	340.856049	55.237244	904.205627	307.235840	-130.873978	506.031128	379.733551	55.500362	506.295624	409.282776	-152.422043	83.006874	488.268982	-4.063249	103.453400	230.765091	-208.370255	1408.892456	409.813019	72.404991	1398.065063	270.769409	-26.899117	1391.171509	258.957153	-37.507557	1681.553223	237.717148	-262.735229	1121.944336	481.091980	75.955597	1115.821899	149.674469	-174.936615	887.609802	385.680023	162.121246	866.898560	284.476166	-15.585429	999.729614	-513.287354	21.608454	910.374512	-502.443878	-137.945709
226.716583	-72.446678	895.777527	340.942871	54.708748	904.323669	307.137909	-131.123322	505.982574	379.162659	55.561749	506.398987	409.292877	-152.552780	83.024490	488.258331	-3.932416	103.751900	230.512451	-209.084000	1408.877930	409.893433	71.469643	1398.136108	270.746063	-27.713476	1391.187988	258.764404	-38.279152	1681.575439	237.456451	-263.533417	1121.901001	481.193878	74.952721	1115.951782	150.083420	-174.480042	887.530579	385.956635	161.281143	867.049866	284.517578	-16.189720	999.779907	-511.498108	22.472990	910.160645	-502.464996	-137.370667
226.790741	-72.974655	895.762939	341.074585	54.069069	904.456055	307.033020	-131.397568	505.925812	378.614258	55.581291	506.524323	409.294006	-152.648056	83.005814	488.244446	-3.827297	103.982826	230.243896	-209.853424	1408.850830	409.942505	70.502815	1398.210449	270.733124	-28.505405	1391.205566	258.570007	-39.053913	1681.590698	237.130310	-264.000092	1121.794434	481.343384	73.890152	1116.028198	149.160263	-176.348175	887.395813	386.143097	160.515320	867.211548	284.589722	-16.867506	999.832031	-509.314331	22.746178	909.851685	-502.367645	-136.458176
226.798157	-73.492523	895.720947	341.173798	53.517487	904.537598	306.954346	-131.687439	505.895142	377.966248	55.737644	506.582733	409.308105	-152.641800	82.984932	488.138397	-3.724198	104.213951	229.974548	-210.527176	1408.774048	409.996277	69.641045	1398.275391	270.690277	-29.278778	1391.195313	258.375916	-39.802940	1681.604736	236.858368	-264.628723	1121.777344	481.434601	72.863777	1116.078247	148.965591	-177.009308	887.351257	386.429138	159.815323	867.321228	284.615417	-17.476383	999.846497	-507.215057	23.282402	909.444519	-502.136536	-135.453064
226.855469	-73.998459	895.701050	341.268036	52.928246	904.599609	306.854523	-131.923706	505.807556	377.420166	55.810242	506.632599	409.291504	-152.788315	82.971153	488.054596	-3.585277	104.420860	229.734329	-211.264328	1408.751587	409.952301	68.651283	1398.405273	270.698975	-30.021818	1391.188721	258.226807	-40.374943	1681.588135	236.570145	-265.217957	1121.703003	481.615143	71.787849	1116.158447	148.716980	-177.712997	887.308411	386.664307	158.878662	867.424255	284.669006	-18.073162	999.863953	-505.429443	24.299652	908.974609	-501.936127	-134.324875
226.899277	-74.544296	895.674255	341.409241	52.379753	904.703247	306.803680	-132.214996	505.745880	376.929321	55.911968	506.678802	409.243622	-151.042694	82.413025	488.023926	-3.441508	104.620422	229.450027	-211.933655	1408.685425	410.009430	67.821434	1398.451538	270.654266	-30.775610	1391.177246	258.046997	-41.102325	1681.584229	236.289001	-265.893402	1121.693970	481.708862	70.735840	1116.205444	148.524994	-178.456894	887.226196	386.893585	158.216644	867.476440	284.733948	-18.698164	999.896606	-503.750610	25.797342	908.460449	-501.366028	-132.573547
226.973709	-75.063065	895.590515	341.545013	51.834251	904.752380	306.744995	-132.506348	505.634979	376.780457	55.965034	506.737061	409.245667	-150.974503	82.322083	488.182678	-3.368739	104.881805	229.234329	-212.598358	1408.630249	410.028442	66.946938	1398.456055	270.643707	-31.491028	1391.145874	257.860321	-42.008224	1681.586182	236.026245	-266.538391	1121.589722	481.852448	69.735489	1116.255005	148.322723	-179.167053	887.106567	387.099274	157.333893	867.579895	284.783600	-19.286245	999.875366	-501.845642	27.080523	907.872314	-501.027100	-131.551865
226.985687	-75.554543	895.542053	341.613922	51.287262	904.830383	306.667877	-132.782242	505.553925	376.573364	56.011078	506.825104	409.244019	-151.111435	82.312111	488.274536	-3.264108	105.115524	228.998123	-213.267120	1408.569946	410.087860	66.119614	1398.472046	270.594177	-32.238476	1391.101074	257.692963	-42.746006	1681.573608	235.811829	-267.200836	1121.536743	481.996613	68.676407	1116.259521	148.236435	-179.591522	886.932129	387.399109	156.517654	867.650146	284.794586	-19.881426	999.884399	-500.163513	28.516178	907.266052	-501.806244	-132.372482
227.040268	-76.054375	895.471130	341.720856	50.778839	904.882080	306.636230	-133.121231	505.480621	376.618988	56.032410	506.884003	409.276459	-151.178467	82.288025	488.444580	-3.179059	105.311058	228.728851	-213.942062	1408.438477	410.123260	65.301903	1398.493408	270.557922	-32.937546	1391.072876	257.549103	-43.442024	1681.542480	235.569626	-268.108856	1121.480225	482.088898	67.672035	1116.293091	148.721008	-179.287506	886.901672	387.700134	155.761673	867.685669	284.843079	-20.453114	999.869629	-498.370697	30.100237	906.559143	-502.697540	-132.979752
227.024429	-76.509308	895.433289	341.770294	50.243851	904.918762	306.548309	-133.317429	505.414337	376.761932	56.045319	506.939331	409.250214	-151.208038	82.251488	488.670258	-3.141559	105.574013	228.510284	-214.554474	1408.356567	410.193146	64.483925	1398.503296	270.576691	-33.646931	1391.015259	257.404602	-44.137451	1681.523804	235.383926	-268.786377	1121.391479	482.180664	66.707924	1116.333130	148.590317	-179.885925	886.811707	388.028595	155.085754	867.703491	284.859711	-21.011324	999.864136	-495.911743	31.105543	905.929504	-499.917786	-126.984840
227.043320	-76.956116	895.386353	341.850189	49.738155	904.960754	306.503326	-133.603531	505.365509	377.005493	56.066105	507.020508	409.231415	-151.326569	82.239708	488.891754	-3.083125	105.814415	228.262329	-215.175949	1408.292480	410.285065	63.668171	1398.472046	270.565491	-34.340557	1390.972534	257.273682	-44.655674	1681.473511	235.189697	-269.182648	1121.265625	482.376465	65.745049	1116.347168	147.848602	-181.676132	886.663147	388.366974	154.203644	867.649109	284.887878	-21.541906	999.857422	-493.821625	32.713112	905.312683	-499.192810	-125.275261
227.039200	-77.447838	895.366699	341.911316	49.264278	905.011536	306.423096	-133.857498	505.325775	377.317535	56.058525	507.098419	409.221649	-151.363953	82.243141	489.168335	-3.026956	106.080315	228.016235	-215.811554	1408.197754	410.360138	62.895027	1398.433350	270.547424	-35.043354	1390.915405	257.143402	-45.324280	1681.464111	235.014618	-269.806305	1121.157227	482.433105	64.828384	1116.292114	147.731659	-182.489182	886.537598	388.664886	153.452438	867.659241	284.906464	-22.070028	999.869385	-491.750000	34.243050	904.752136	-498.714569	-123.627556
227.082809	-77.906929	895.328796	341.974304	48.735550	905.035522	306.349762	-134.105179	505.270477	377.663788	56.055626	507.205719	409.228424	-151.429382	82.222061	489.431549	-2.971482	106.326538	227.806519	-216.395447	1408.130981	410.512329	62.253216	1398.372681	270.543823	-35.681782	1390.870972	257.111938	-46.112160	1681.393799	234.853439	-270.529144	1121.104736	482.511902	63.887089	1116.299072	147.682785	-183.167297	886.392639	389.019440	152.738800	867.619568	284.923981	-22.584465	999.860962	-489.515869	35.759235	904.362854	-498.093262	-121.650452
227.072952	-78.353699	895.290894	342.021118	48.268921	905.070862	306.274048	-134.327835	505.211029	378.046143	56.053478	507.271667	409.220734	-151.413162	82.179367	489.677521	-2.931996	106.569389	227.593704	-216.990829	1408.045654	410.621765	61.488018	1398.351196	270.530426	-36.343464	1390.828979	256.922729	-46.796024	1681.394653	234.767059	-271.131958	1121.035645	482.598419	62.963993	1116.262207	147.723206	-183.645584	886.283752	389.423920	152.043076	867.521362	284.925751	-23.084806	999.856262	-487.361664	37.423431	904.018860	-497.529724	-119.359795
227.051117	-78.822662	895.252625	342.061768	47.793282	905.115295	306.193573	-134.543671	505.172821	378.418732	56.021996	507.400879	409.211792	-151.476639	82.175308	489.921600	-2.925268	106.764503	227.358643	-217.612320	1407.941895	410.716705	60.682823	1398.320923	270.541290	-36.975025	1390.777466	256.834534	-47.312729	1681.348877	234.674515	-271.716827	1120.982056	482.661804	62.105694	1116.261597	147.706360	-184.261627	886.154846	389.729919	151.387726	867.515015	284.906372	-23.596434	999.856201	-485.276917	39.106232	903.843811	-497.038483	-117.656250
227.016205	-79.283585	895.218567	342.103638	47.277107	905.142029	306.129120	-134.790100	505.102081	378.732269	55.920074	507.508942	409.208923	-151.502869	82.132538	490.154388	-2.885626	106.991966	227.189468	-218.196945	1407.894043	410.799072	59.970036	1398.260498	270.534393	-37.639866	1390.747925	256.727051	-47.921928	1681.330200	234.519897	-272.385559	1120.869019	482.752167	61.198132	1116.213135	147.737396	-184.862625	886.046509	390.156006	150.702942	867.419250	284.885223	-24.114027	999.850281	-479.762665	36.189030	903.831482	-495.732849	-114.903915
227.067810	-79.725952	895.253052	342.207184	46.793369	905.300049	306.063080	-135.065170	505.030426	379.036499	55.958775	507.624817	409.205322	-151.620529	82.111565	490.367340	-2.867460	107.198532	227.011475	-218.753525	1407.843262	410.907623	59.222916	1398.243408	270.554016	-38.230030	1390.704712	256.627808	-48.548748	1681.320801	234.432022	-272.948181	1120.774048	482.784241	60.238243	1116.171265	147.812439	-186.044739	885.912476	390.558746	150.001160	867.352295	284.851349	-24.575825	999.946960	-477.632690	37.479431	903.840027	-495.128082	-112.921524
227.030914	-80.127647	895.231750	342.220642	46.370010	905.345215	305.991150	-135.302902	504.965210	379.202698	55.737476	507.732025	409.217896	-151.633331	82.053070	490.489532	-2.850551	107.311584	226.817169	-219.338303	1407.739380	411.007141	58.501060	1398.213745	270.545654	-38.855774	1390.673706	256.560272	-49.151970	1681.293945	234.385361	-273.470306	1120.752930	482.819611	59.392948	1116.149902	147.801590	-186.715698	885.767090	390.914825	149.482986	867.273804	284.811523	-25.016447	999.956665	-475.727173	39.076809	903.882141	-494.664032	-110.912933
226.935944	-80.451065	895.151245	342.149719	45.956017	905.364929	305.881897	-135.500168	504.889465	379.276459	55.633293	507.830231	409.219482	-153.332352	82.590118	490.652588	-2.809797	107.487885	226.643402	-219.878082	1407.704590	411.099884	57.788231	1398.184814	270.546112	-39.448311	1390.663940	256.502869	-49.770088	1681.309326	234.339462	-273.963959	1120.699829	482.953491	58.544563	1116.085938	147.865860	-187.433609	885.757690	391.298248	148.666199	867.204163	284.749268	-25.488142	999.917786	-473.650787	40.934059	903.985657	-494.116852	-109.290932
226.919617	-80.828926	895.157654	342.175140	45.500519	905.439575	305.842621	-135.759460	504.839111	379.246979	55.537407	507.945587	409.227844	-153.452011	82.600677	490.726532	-2.750794	107.633675	226.507217	-220.408279	1407.693726	411.185516	57.106873	1398.166016	270.566193	-40.042252	1390.636841	256.445160	-50.354195	1681.323486	234.273376	-274.589386	1120.701782	483.029083	57.710678	1116.037354	147.951569	-187.737045	885.580017	391.680786	148.171341	867.132385	284.723785	-25.936218	999.955750	-471.668854	42.910130	904.117249	-493.459259	-107.040077
226.827301	-81.199097	895.194702	342.219879	45.092777	905.531982	305.742279	-135.957291	504.816193	379.043854	55.388271	508.014160	409.218750	-153.378098	82.574219	490.728333	-2.703562	107.703346	226.338638	-220.923615	1407.673218	411.309692	56.420677	1398.146729	270.588806	-40.605846	1390.631226	256.387512	-50.931454	1681.349609	234.286636	-275.259796	1120.736450	483.098755	56.861172	1116.020996	148.501862	-187.598648	885.434570	392.041870	147.435059	867.079712	284.682983	-26.355797	1000.017944	-469.732605	44.864189	904.301941	-492.943420	-105.120354
226.817459	-81.636604	895.195007	342.290710	44.638718	905.582458	305.660919	-136.202469	504.777985	378.743774	55.270813	508.088379	409.136230	-151.722382	82.056473	490.641388	-2.642343	107.796417	226.141235	-221.452225	1407.694092	411.403534	55.741497	1398.161621	270.600159	-41.115147	1390.623535	256.338776	-51.509136	1681.371704	234.271301	-275.647919	1120.729248	483.171539	56.108158	1116.012695	148.305145	-188.645706	885.351013	392.422028	146.921387	867.008850	284.677032	-26.808973	1000.042786	-467.833130	46.891918	904.425232	-492.390808	-103.004547
226.828751	-82.068008	895.245239	342.375671	44.133305	905.689209	305.612946	-136.497467	504.751587	378.568390	55.092190	508.176331	409.117432	-151.386215	81.702019	490.613708	-2.601086	107.844002	225.957138	-221.939423	1407.670776	411.536377	55.086624	1398.189209	270.601105	-41.660130	1390.634644	256.278137	-52.071320	1681.403931	234.294769	-276.112793	1120.770874	483.259521	55.293495	1116.077759	148.432007	-189.153320	885.280884	392.734314	146.190445	867.007324	284.643707	-27.252541	1000.123413	-466.054413	48.983788	904.543640	-491.932556	-100.792488
226.716187	-82.413452	895.257813	342.386993	43.744225	905.747009	305.530090	-136.708069	504.710266	378.222351	54.946655	508.240295	409.142944	-151.082626	81.709679	490.489532	-2.578302	107.873589	225.795441	-222.369781	1407.667603	411.620605	54.451427	1398.199951	270.609772	-42.191685	1390.641602	256.244781	-52.632111	1681.434814	234.290878	-276.668182	1120.773804	483.346283	54.554226	1116.129883	148.926193	-189.188446	885.216797	393.139160	145.564774	866.979614	284.579651	-27.645933	1000.156433	-464.311798	51.097176	904.608032	-491.516754	-98.480530
226.618530	-82.702530	895.253418	342.397675	43.351913	905.793213	305.457581	-136.921906	504.685425	378.128540	54.812878	508.270752	408.853790	-152.386230	82.003784	490.500031	-2.527997	107.919991	225.603699	-222.826324	1407.665771	411.737396	53.810047	1398.198975	270.613525	-42.706268	1390.635986	256.216766	-53.165977	1681.462891	234.234695	-277.031952	1120.774414	483.456360	53.843533	1116.120850	148.734528	-190.255753	885.163330	393.566528	145.089081	866.930786	284.527802	-28.025511	1000.174072	-462.559601	53.243214	904.737183	-491.105072	-96.210426
226.532501	-83.041367	895.244446	342.428070	42.948341	905.822815	305.336853	-137.049744	504.635193	378.139465	54.718777	508.342651	408.749268	-152.393402	81.901260	490.575226	-2.483328	107.931274	225.405975	-223.231033	1407.626343	411.840393	53.200874	1398.171387	270.600281	-43.197987	1390.628418	256.206177	-53.700661	1681.460693	234.227722	-277.641174	1120.814331	483.584045	53.122948	1116.152832	149.269440	-190.308594	885.045837	393.902100	144.413925	866.919495	284.495392	-28.427109	1000.181824	-460.874695	55.438641	904.831848	-490.686615	-93.937050
226.490067	-83.402214	895.209717	342.442230	42.489265	905.831177	305.270691	-137.274384	504.577728	377.789215	54.605412	508.275146	408.914551	-151.808136	81.625473	490.450409	-2.435086	107.880272	225.198929	-223.652359	1407.597656	411.954651	52.571056	1398.171265	270.611694	-43.630901	1390.582031	256.207367	-54.217743	1681.462402	234.239792	-278.129486	1120.843628	483.728882	52.419197	1116.160278	149.494385	-190.824280	884.961060	394.321289	143.863373	866.860229	284.456207	-28.854515	1000.167175	-459.240967	57.587791	904.866333	-490.314148	-91.542267
226.393112	-83.720192	895.187195	342.455414	42.119308	905.839233	305.169769	-137.445633	504.551636	377.779877	54.505253	508.292389	408.751923	-152.266327	81.843849	490.439148	-2.429346	107.870613	224.988693	-224.029343	1407.556152	412.036316	52.022221	1398.173584	270.605560	-44.059090	1390.551147	256.210144	-54.712772	1681.463623	234.228577	-278.628754	1120.878906	483.833008	51.733509	1116.160400	149.686127	-191.236603	884.884338	394.692291	143.434952	866.824829	284.401031	-29.213779	1000.158691	-457.462006	59.901520	904.867493	-489.926361	-89.123230
226.302216	-84.026955	895.156433	342.459564	41.796410	905.833069	305.088074	-137.625000	504.475067	377.872620	54.417870	508.297089	408.725983	-152.407562	81.858025	490.559814	-2.410326	107.903412	224.788498	-224.366257	1407.516968	412.139435	51.458355	1398.177979	270.595306	-44.470963	1390.503662	256.240814	-55.185917	1681.457031	234.204178	-278.904175	1120.857422	483.983917	51.067554	1116.162109	149.531998	-192.228500	884.816467	395.037720	142.866928	866.829346	284.360016	-29.551178	1000.138306	-456.204010	62.503471	904.897949	-490.145355	-85.081848
226.229477	-84.332466	895.107605	342.443665	41.405003	905.823730	304.995575	-137.765289	504.439148	377.768646	54.303913	508.259369	408.709076	-152.437729	81.836922	490.491730	-2.410271	107.881355	224.559753	-224.666824	1407.430420	412.236450	50.915562	1398.164795	270.587433	-44.843571	1390.483765	256.267731	-55.678284	1681.443726	234.193665	-279.332458	1120.855957	484.164642	50.424358	1116.171021	149.792267	-192.683655	884.694519	395.355194	142.344223	866.805298	284.303253	-29.924967	1000.107056	-454.591644	63.893482	905.041565	-488.865906	-84.856400
226.126007	-84.657951	895.079163	342.412170	41.062168	905.813416	304.915039	-137.959564	504.415558	377.579193	54.193031	508.228882	408.743439	-152.314499	81.801208	490.384613	-2.415983	107.830276	224.299942	-225.015244	1407.350952	412.310608	50.359261	1398.146240	270.571991	-45.249691	1390.414917	256.291229	-56.146435	1681.444092	234.133835	-279.792938	1120.808472	484.341187	49.791870	1116.182251	150.022675	-193.129700	884.526306	395.698364	141.851410	866.801025	284.239349	-30.277824	1000.086060	-453.292786	66.057304	905.126526	-488.888885	-82.312698
226.024033	-84.965286	895.044495	342.422760	40.744083	905.795593	304.802765	-138.082336	504.393402	377.495056	54.049133	508.204254	408.751831	-152.392136	81.781662	490.364288	-2.399162	107.808556	224.066483	-225.333786	1407.280762	412.404266	49.821339	1398.104858	270.565735	-45.631172	1390.344849	256.300995	-56.581154	1681.426758	234.087906	-280.212646	1120.711060	484.486908	49.177601	1116.128296	150.252045	-193.579788	884.363281	395.956421	141.382385	866.767273	284.211731	-30.621136	1000.057251	-452.366119	69.200745	905.042480	-490.300903	-76.763535
225.978104	-85.213509	894.985901	342.438690	40.480247	905.787903	304.665619	-138.209625	504.333466	377.455597	53.915974	508.176666	408.708130	-152.439835	81.777359	490.390411	-2.413152	107.788795	223.865311	-225.609390	1407.182861	412.491241	49.364353	1398.055054	270.571320	-46.000767	1390.252197	256.310944	-57.001377	1681.385498	234.015396	-280.668701	1120.594604	484.684387	48.602283	1116.098999	150.532684	-193.896973	884.214966	396.277191	140.828873	866.729736	284.188110	-30.910301	1000.021301	-451.138763	71.390732	905.021057	-490.551636	-73.828529
225.878418	-85.439209	894.913818	342.431458	40.163979	905.722107	304.542358	-138.376190	504.281219	377.328308	53.773193	508.120148	408.860962	-151.890213	81.533424	490.417694	-2.420809	107.749397	223.634552	-225.853897	1407.061401	412.562683	48.930202	1397.997925	270.582733	-46.363808	1390.187256	256.313599	-57.438339	1681.313477	233.958527	-281.024109	1120.508423	484.858032	48.064384	1116.083130	150.732559	-194.307404	884.013550	396.581207	140.374680	866.678589	284.146332	-31.203102	999.950439	-449.886292	73.360115	905.032471	-490.584717	-71.656708
225.782135	-85.650826	894.867859	342.431824	39.845627	905.683167	304.420990	-138.487732	504.230347	377.021454	53.598984	508.074707	408.742889	-152.388702	81.728638	490.241577	-2.466749	107.643051	223.420654	-226.110184	1406.939087	412.658142	48.461884	1397.940552	270.595459	-46.699062	1390.096802	256.317261	-57.842640	1681.241943	233.927994	-281.353149	1120.430420	485.030151	47.520054	1116.023560	150.980057	-194.615662	883.815430	396.866180	140.066788	866.646729	284.114685	-31.495905	999.905579	-448.713501	75.335106	905.006653	-490.739471	-69.163933
225.735245	-85.858818	894.810120	342.472656	39.541889	905.639526	304.292450	-138.578003	504.162598	376.302307	53.428284	507.996124	408.820984	-152.033752	81.522064	489.915497	-2.482643	107.534912	223.188385	-226.384186	1406.791504	412.781250	48.000401	1397.866943	270.613373	-47.034618	1390.024292	256.329407	-58.258968	1681.187134	233.889771	-281.748322	1120.374146	485.223083	46.996677	1115.945068	151.424637	-195.327347	883.396606	397.125305	139.602921	866.620911	284.113800	-31.771364	999.853210	-447.590546	77.177437	905.015198	-490.907227	-66.964256
225.650757	-86.044777	894.760071	342.504517	39.281189	905.624268	304.169891	-138.704834	504.128265	375.863525	53.259762	508.004517	408.691833	-152.450653	81.693108	489.773529	-2.500511	107.468597	222.992981	-226.624710	1406.678711	412.906647	47.554981	1397.819214	270.638947	-47.344437	1389.947510	256.325195	-58.628880	1681.136597	233.825134	-282.006836	1120.248779	485.423706	46.445362	1115.907837	151.473022	-195.201508	883.408508	397.445313	139.126312	866.572083	284.091736	-32.031250	999.817383	-446.214569	78.998566	904.995056	-491.062408	-64.144608
225.559586	-86.215378	894.726501	342.535309	39.022717	905.604431	304.052032	-138.785065	504.099396	375.927917	53.147297	508.022003	408.686951	-152.557648	81.736191	489.830597	-2.556591	107.496529	222.810318	-226.854431	1406.581299	413.026123	47.123634	1397.752686	270.658386	-47.628616	1389.866211	256.295776	-59.007153	1681.078247	233.759766	-282.336487	1120.134521	485.517212	45.929817	1115.864990	151.701309	-195.489288	883.193542	397.766724	138.855469	866.518860	284.071350	-32.271694	999.788452	-445.612793	80.744926	904.907776	-491.372589	-61.810516
225.482468	-86.401421	894.684082	342.549622	38.759525	905.570679	303.917297	-138.887772	504.061340	375.849304	53.030403	508.024841	408.707794	-152.623199	81.757706	489.862915	-2.587110	107.488388	222.611557	-227.048264	1406.477173	413.131348	46.694328	1397.653564	270.682159	-47.889786	1389.796387	256.303345	-59.437531	1680.977051	233.717865	-282.612274	1120.033203	485.662567	45.401123	1115.800293	151.979858	-195.707245	883.003052	397.983368	138.507248	866.469421	284.044495	-32.512718	999.748901	-444.892456	83.565079	904.870117	-491.728149	-59.511101
225.405289	-86.539726	894.634705	342.588593	38.501064	905.517029	303.817169	-139.018692	504.027130	375.674866	52.929199	507.970581	408.727356	-152.695816	81.778206	489.837250	-2.597779	107.441658	222.414276	-227.245743	1406.370728	413.272278	46.291267	1397.554810	270.695007	-48.131618	1389.706055	256.235382	-59.690796	1680.948730	233.727936	-282.913086	1119.960449	485.791840	44.897354	1115.737915	152.618805	-195.443588	882.766357	398.259521	138.175919	866.427124	284.041382	-32.730896	999.695679	-443.638550	85.727158	904.919617	-491.714783	-57.178307
225.333984	-86.684654	894.556763	342.652313	38.290951	905.461304	303.692474	-139.073914	503.948975	375.560699	52.851032	507.950562	408.711792	-152.673203	81.737083	489.895020	-2.593555	107.449699	222.161316	-227.417114	1406.229370	413.436646	45.911430	1397.472534	270.741760	-48.409916	1389.619263	256.186707	-60.004234	1680.875366	233.686844	-283.136322	1119.867676	485.937927	44.401947	1115.649536	152.856400	-195.690643	882.568115	398.587067	137.728607	866.335388	284.028412	-32.922050	999.627686	-442.657227	87.700653	904.921143	-491.865479	-54.801472
225.227219	-86.806892	894.488647	342.689148	38.069946	905.415588	303.525513	-139.090302	503.867676	375.716553	52.798813	507.920380	408.704651	-152.674835	81.720062	490.008087	-2.607838	107.488350	221.908722	-227.605911	1406.092407	413.573425	45.455883	1397.378174	270.775879	-48.649456	1389.485718	256.163849	-60.280506	1680.807373	233.673767	-283.208496	1119.762817	486.067017	43.947655	1115.538208	152.799683	-196.383133	882.456726	398.889130	137.398087	866.263794	283.992432	-33.117325	999.568665	-441.754791	89.628998	904.885559	-492.092438	-52.407261
225.116379	-86.941040	894.431152	342.755646	37.853561	905.381165	303.431183	-139.223160	503.830566	375.540192	52.708431	507.879608	408.707397	-152.749512	81.705833	489.984619	-2.650646	107.471428	221.709717	-227.735916	1405.979126	413.730499	45.068611	1397.330078	270.807617	-48.879772	1389.387085	256.141815	-60.666340	1680.680176	233.652634	-283.400604	1119.658447	486.202179	43.465511	1115.438354	153.019928	-196.549744	882.274231	399.117615	137.106949	866.228149	283.980072	-33.325806	999.519775	-440.958008	91.679932	904.822021	-492.355347	-50.026047
224.975708	-87.058907	894.377014	342.798859	37.668564	905.344727	303.293640	-139.286972	503.782776	375.332825	52.642632	507.909302	408.717957	-152.800674	81.705956	489.962372	-2.672446	107.468369	221.472214	-227.898865	1405.830322	413.882141	44.706207	1397.268433	270.855164	-49.090458	1389.306274	256.055969	-60.854969	1680.645020	233.636993	-283.532227	1119.571045	486.324493	42.993996	1115.366943	153.264725	-196.701340	882.086853	399.322235	136.846268	866.199707	283.942749	-33.506721	999.471863	-440.231689	93.607788	904.681396	-492.657074	-47.771191
224.890213	-87.187622	894.322510	342.868500	37.455158	905.326599	303.183075	-139.338760	503.747162	375.089172	52.617737	507.889709	408.702026	-152.888443	81.717171	489.882599	-2.687353	107.525299	221.281342	-227.987885	1405.767090	414.061249	44.367290	1397.231323	270.903931	-49.291756	1389.250488	256.002197	-61.089096	1680.594238	233.576752	-283.672852	1119.482666	486.427948	42.525162	1115.307617	153.436615	-196.859924	881.926697	399.609589	136.578995	866.155701	283.924713	-33.703125	999.433350	-439.454865	95.525711	904.551758	-492.987152	-45.522339
224.760071	-87.302628	894.274658	342.924896	37.238224	905.297485	303.034912	-139.370056	503.725647	374.831055	52.622585	507.907959	408.688904	-152.922455	81.720757	489.828186	-2.679508	107.565971	221.069031	-228.106049	1405.648193	414.219269	43.993847	1397.176147	270.942841	-49.478687	1389.174683	255.935669	-61.297256	1680.551025	233.550964	-283.755707	1119.395508	486.557281	42.096691	1115.260498	153.624893	-197.000198	881.763062	399.898224	136.300980	866.136108	283.883972	-33.887573	999.393188	-438.804840	97.401695	904.425171	-493.363098	-43.358902
224.682449	-87.381195	894.211365	343.017395	37.100330	905.290039	302.921326	-139.413651	503.685028	374.558685	52.695515	507.924561	408.687256	-152.965744	81.747612	489.776794	-2.670969	107.631088	220.820908	-228.213531	1405.529053	414.388306	43.673332	1397.124878	270.981781	-49.666344	1389.102905	255.879181	-61.463074	1680.513550	233.500519	-283.864655	1119.297241	486.680908	41.636692	1115.206909	153.805130	-197.122299	881.569946	400.133698	136.037277	866.086060	283.866241	-34.020660	999.355652	-438.204437	99.372726	904.270447	-493.771332	-41.228390
224.595917	-87.440559	894.171509	343.051453	36.935665	905.274780	302.805786	-139.414169	503.633362	374.193665	52.786648	507.938782	408.670563	-153.018173	81.760918	489.701843	-2.668494	107.684998	220.577271	-228.291687	1405.436279	414.540863	43.373283	1397.069092	271.021912	-49.809952	1389.031250	255.806442	-61.591908	1680.491577	233.397369	-283.970795	1119.210205	486.784180	41.174358	1115.168457	153.978287	-197.244629	881.366333	400.359253	135.814972	866.048340	283.833282	-34.153309	999.326233	-437.604065	100.849167	904.047729	-494.227478	-39.167221
224.501282	-87.525185	894.147400	343.128204	36.794090	905.281494	302.756134	-139.557556	503.647186	373.774048	52.925346	507.977997	408.689301	-153.092331	81.776779	489.567932	-2.670335	107.731720	220.353424	-228.382919	1405.350586	414.691895	43.012154	1397.045166	271.049927	-50.015636	1388.961304	255.743134	-61.706902	1680.474487	233.276718	-284.107605	1119.111572	486.897644	40.741436	1115.144531	154.103790	-197.308929	881.171387	400.578186	135.601166	866.060364	283.810425	-34.281811	999.316162	-437.116699	102.629547	903.865723	-494.720367	-37.020973
224.403778	-87.525757	894.109314	343.177795	36.672012	905.303406	302.666809	-139.596939	503.594971	373.409271	53.026440	507.993103	408.647278	-153.067856	81.729500	489.422363	-2.643638	107.834877	220.103302	-228.491562	1405.211914	414.815430	42.674294	1397.027954	271.067810	-50.174339	1388.928223	255.672531	-61.794746	1680.462891	233.172424	-284.197937	1119.001709	486.989288	40.318687	1115.114258	154.251358	-197.344803	880.982666	400.882111	135.357040	866.055420	283.770355	-34.384235	999.304382	-436.730591	104.265022	903.640320	-495.306183	-34.938801
224.321594	-87.580109	894.100220	343.253204	36.553997	905.317566	302.641724	-139.683319	503.588684	373.068787	53.095577	508.024567	408.652832	-153.081619	81.742142	489.372864	-2.624041	107.935219	219.888809	-228.563919	1405.105713	414.948273	42.374817	1397.038940	271.100800	-50.329182	1388.874512	255.628326	-61.845440	1680.455322	233.038345	-284.271454	1118.876587	487.102234	39.880154	1115.122925	154.283752	-197.566788	880.877258	401.186737	135.116165	866.078674	283.765991	-34.492512	999.304932	-436.334198	105.864883	903.418396	-495.900116	-33.022312
224.248795	-87.586914	894.090881	343.307251	36.453903	905.340271	302.579254	-139.723434	503.554565	372.675140	53.200333	508.028503	408.627533	-153.144714	81.754829	489.264923	-2.564543	108.048248	219.657959	-228.632767	1404.971069	415.100189	42.065037	1397.052124	271.128052	-50.465946	1388.849731	255.591309	-61.859119	1680.450928	232.899796	-284.324036	1118.764893	487.215210	39.462482	1115.131226	154.270798	-197.769073	880.758667	401.467224	134.907364	866.119934	283.749084	-34.570980	999.309387	-435.943817	107.465965	903.196655	-496.391815	-30.994217
224.209473	-87.614845	894.067627	343.385834	36.345383	905.341064	302.560852	-139.797546	503.569885	372.261993	53.402439	508.093323	408.712860	-153.303940	81.766808	489.205109	-2.503942	108.200287	219.436554	-228.674026	1404.872803	415.227081	41.762035	1397.066162	271.150513	-50.611572	1388.799561	255.552292	-61.824001	1680.447144	232.763641	-284.364166	1118.644043	487.300995	39.067768	1115.148193	154.349075	-197.723831	880.580933	401.698059	134.764236	866.169373	283.746185	-34.642685	999.297791	-435.616547	108.783424	903.315674	-496.797485	-28.919201
224.174545	-87.608185	894.043640	343.438049	36.250500	905.358704	302.493378	-139.801788	503.540833	371.807800	53.635166	508.113892	408.720215	-153.402725	81.795250	489.122711	-2.439199	108.380356	219.213135	-228.738342	1404.793091	415.344727	41.448795	1397.100098	271.148102	-50.734245	1388.772949	255.528015	-61.747478	1680.472046	232.620605	-284.389618	1118.579346	487.381317	38.681255	1115.142944	154.405884	-197.629135	880.421265	401.868988	134.694077	866.327698	283.720337	-34.694370	999.293884	-435.206146	110.079330	903.595642	-496.981781	-26.947283
224.125244	-87.605942	894.024414	343.484131	36.217945	905.395630	302.481659	-139.884003	503.541992	371.437836	53.861473	508.145966	408.601196	-153.120377	81.788780	489.018616	-2.399789	108.537895	218.953018	-228.797607	1404.695679	415.442719	41.195000	1397.140259	271.156189	-50.857887	1388.740845	255.528198	-61.630424	1680.491211	232.494965	-284.432007	1118.491211	487.512268	38.325722	1115.200439	154.495956	-197.451263	880.257019	402.198395	134.509705	866.351990	283.698944	-34.737831	999.300171	-434.891571	111.555534	903.458069	-497.418396	-24.981798
224.077209	-87.590881	894.017578	343.520447	36.164257	905.436401	302.422424	-139.899307	503.529419	371.044434	54.063751	508.181366	408.625305	-153.116745	81.760872	488.875061	-2.313131	108.718201	218.707642	-228.857376	1404.604126	415.533691	40.918285	1397.208252	271.151337	-50.984180	1388.713745	255.545120	-61.406208	1680.568604	232.379837	-284.428467	1118.412109	487.634338	37.981033	1115.242310	154.575562	-197.306534	880.130859	402.531311	134.371964	866.461487	283.683685	-34.791008	999.314026	-434.566711	113.068901	903.043701	-497.980133	-23.357117
224.025467	-87.605392	894.008972	343.542603	36.136925	905.469666	302.389893	-139.885513	503.512939	370.638123	54.281490	508.222778	408.602936	-153.135117	81.777184	488.760559	-2.289297	108.934410	218.448532	-228.925339	1404.473755	415.561096	40.676071	1397.279297	271.136475	-51.139591	1388.681885	255.557831	-61.138996	1680.662598	232.235474	-284.405487	1118.292603	487.758057	37.638851	1115.295898	154.619080	-197.161926	880.006897	402.872772	134.231934	866.542969	283.658264	-34.836056	999.324158	-434.198639	114.497742	902.756897	-498.408783	-21.532732
223.968781	-87.620415	894.002502	343.532410	36.129860	905.525818	302.372681	-139.906403	503.504517	370.218018	54.491142	508.304352	408.610229	-153.129623	81.733505	488.647827	-2.217539	109.112396	218.220993	-228.982880	1404.397339	415.571167	40.430687	1397.341919	271.084198	-51.297207	1388.647949	255.582993	-60.815033	1680.745850	232.105972	-284.392242	1118.184448	487.882019	37.314442	1115.416504	154.644135	-197.011856	879.861023	403.169006	134.127762	866.660828	283.620422	-34.892204	999.344849	-433.748383	115.915070	902.621582	-498.680054	-19.703426
223.909439	-87.644600	893.996948	343.514923	36.096390	905.572876	302.298309	-139.887939	503.486450	369.737762	54.710159	508.324219	408.585815	-153.138611	81.754044	488.527435	-2.186998	109.284645	217.958832	-229.097549	1404.249512	415.531830	40.196243	1397.401733	271.030060	-51.454750	1388.594727	255.715561	-60.434807	1680.847046	231.932297	-284.350037	1118.020874	488.027100	36.981384	1115.538086	154.628723	-196.824814	879.730896	403.457123	134.016846	866.799500	283.582520	-34.964146	999.361633	-433.306519	117.285088	902.524719	-498.877258	-18.009111
223.858810	-87.629410	893.973877	343.499359	36.120895	905.611328	302.292389	-139.882629	503.479065	369.415436	54.936893	508.358154	408.603516	-153.112930	81.738350	488.429047	-2.131218	109.449928	217.780075	-229.160645	1404.128174	415.511292	40.046787	1397.490845	270.952087	-51.610058	1388.579346	255.797943	-59.949806	1680.948853	231.763397	-284.315521	1117.821045	488.122467	36.724560	1115.677856	154.619614	-196.582214	879.578796	403.737701	133.928955	866.940125	283.544678	-34.988136	999.365295	-433.036438	118.726723	902.280151	-499.232361	-16.262703
223.842621	-87.630745	893.940796	343.470215	36.131252	905.619568	302.272186	-139.839432	503.473724	369.090332	55.166237	508.391113	408.599487	-153.061188	81.725449	488.353790	-2.039761	109.609558	217.540802	-229.296356	1403.938477	415.435730	39.873566	1397.586426	270.849548	-51.789650	1388.537476	256.000031	-59.428543	1681.027710	231.599670	-284.261200	1117.641968	488.263947	36.484154	1115.809814	154.585175	-196.373352	879.385071	404.055115	133.845551	867.103088	283.510864	-35.005005	999.350830	-432.708191	120.038010	901.982422	-499.533386	-14.660701
223.810150	-87.630760	893.931213	343.423950	36.172771	905.670410	302.268341	-139.801163	503.496368	368.755005	55.433094	508.406189	408.593567	-153.065155	81.767502	488.223175	-1.989692	109.766899	217.325684	-229.409302	1403.755127	415.302734	39.716969	1397.688721	270.728546	-51.938625	1388.488403	256.201080	-58.798836	1681.094360	231.468781	-284.166046	1117.384033	488.367706	36.224739	1115.976196	154.465225	-196.161285	879.173157	404.387512	133.798965	867.255005	283.463257	-35.021507	999.368042	-432.360931	121.311218	901.842407	-499.741760	-13.040005
223.784821	-87.620995	893.912781	343.366913	36.228931	905.715637	302.290619	-139.766617	503.496490	368.395508	55.713554	508.471130	408.571350	-153.042084	81.764626	488.216156	-1.936805	109.939026	217.092468	-229.561722	1403.538330	415.155548	39.562397	1397.825928	270.614532	-52.099827	1388.445068	256.458435	-58.118183	1681.187378	231.346466	-284.076355	1117.140015	488.490845	35.986076	1116.140991	154.399673	-195.831223	878.956116	404.854095	133.659607	867.291321	283.418304	-35.032215	999.377319	-431.996643	122.542183	901.640625	-499.886414	-11.552324
223.729324	-87.617500	893.916504	343.315430	36.273582	905.763184	302.280945	-139.715775	503.508911	368.028320	55.935856	508.533875	408.579895	-152.980301	81.744057	488.175568	-1.873114	110.092674	216.904510	-229.679321	1403.286743	414.941254	39.435894	1397.996216	270.456146	-52.275913	1388.403442	256.780914	-57.389156	1681.285645	231.222641	-284.124146	1116.871582	488.559296	35.796951	1116.344482	154.579941	-195.176956	878.705200	405.120056	133.692184	867.702087	283.370056	-35.045040	999.399475	-431.724396	123.727013	901.426453	-500.166382	-10.043300
223.712570	-87.618164	893.903198	343.248657	36.355267	905.798279	302.342316	-139.699417	503.524963	367.685516	56.120365	508.548737	408.583496	-152.936066	81.745468	488.138092	-1.780090	110.264206	216.638611	-229.833725	1402.991943	414.659760	39.319565	1398.158447	270.327057	-52.442764	1388.317871	257.054260	-56.510517	1681.342529	231.068207	-283.984985	1116.508545	488.630676	35.616470	1116.616455	154.154129	-195.260254	878.485168	405.435150	133.663254	867.973450	283.333160	-35.041550	999.406921	-431.456482	124.833916	901.148743	-500.388519	-8.665711
223.698715	-87.602043	893.879944	343.203339	36.450089	905.824524	302.348694	-139.683014	503.545593	367.384338	56.336300	508.534882	408.596039	-152.975296	81.743011	488.154724	-1.732603	110.410164	216.418396	-229.943909	1402.641357	414.418762	39.306759	1398.347534	270.131500	-52.657616	1388.273438	257.494781	-55.647350	1681.399902	230.936569	-283.937073	1116.158569	488.708527	35.449375	1116.937988	154.053268	-195.006119	878.182983	405.841888	133.592285	868.195313	283.306274	-35.022144	999.404968	-431.167847	125.914505	900.957764	-500.645660	-7.238187
223.705566	-87.531746	893.831665	343.149841	36.579159	905.827026	302.374664	-139.639923	503.526642	367.038269	56.629745	508.516296	408.583557	-152.852661	81.711662	488.108307	-1.639253	110.486031	216.190201	-230.110825	1402.329468	414.099884	39.291386	1398.541016	269.932251	-52.848179	1388.198120	257.962067	-54.669285	1681.446899	230.811890	-283.837494	1115.721924	488.844574	35.356743	1117.251587	153.955414	-194.655594	877.866333	406.435059	133.425888	868.148560	283.280457	-34.956100	999.378906	-430.933105	126.956192	900.849792	-500.848175	-5.929544
223.696442	-87.506813	893.790466	343.104919	36.720398	905.812500	302.387421	-139.602173	503.521484	366.719269	56.952351	508.538910	408.585327	-152.849960	81.709343	488.126373	-1.587451	110.640099	215.927689	-230.306366	1401.936523	413.720551	39.296597	1398.739868	269.699829	-53.044884	1388.109375	258.610809	-53.618984	1681.430176	230.687012	-283.752167	1115.236084	488.830444	35.306370	1117.536865	153.780563	-194.316498	877.491638	406.674408	133.479645	868.590637	283.269806	-34.900978	999.348389	-430.668213	127.956543	900.719055	-501.015594	-4.850689
223.678421	-87.441292	893.744690	343.024353	36.851482	905.809326	302.396667	-139.519318	503.533661	366.453278	57.193642	508.493378	408.701721	-152.274170	81.453171	488.117523	-1.492742	110.757202	215.689713	-230.464478	1401.534546	413.351685	39.305462	1398.976807	269.433258	-53.261845	1388.014282	259.212891	-52.565529	1681.435791	230.570892	-283.692169	1114.755615	488.909058	35.285877	1117.916748	153.585892	-193.930405	877.139038	407.103729	133.441696	868.824585	283.231720	-34.842300	999.320129	-430.414490	128.909775	900.645752	-501.227448	-3.488988
223.660751	-87.385872	893.715454	342.962494	37.009270	905.808838	302.411835	-139.488174	503.513611	366.182892	57.415836	508.466553	408.597015	-152.497879	81.589325	488.126312	-1.426003	110.897316	215.413727	-230.691376	1401.065796	412.919281	39.256451	1399.262695	269.153198	-53.456970	1387.928833	259.927795	-51.414261	1681.422852	230.485336	-283.570770	1114.236938	488.993378	35.246361	1118.361328	153.432541	-193.530685	876.753601	407.702667	133.348969	868.881348	283.205933	-34.763992	999.302551	-430.178070	129.841919	900.575989	-501.375275	-2.309138
223.661682	-87.314430	893.681458	342.876495	37.160740	905.831970	302.433289	-139.476837	503.528107	366.060364	57.641003	508.478668	408.706940	-152.275726	81.630249	488.242523	-1.378640	111.084618	215.101532	-230.889450	1400.598755	412.646423	39.062798	1399.713013	268.878204	-53.682934	1387.835571	260.706299	-50.255192	1681.371338	230.408813	-283.418091	1113.686035	488.990265	35.210464	1118.791138	153.329269	-193.123215	876.333740	407.996704	133.464676	869.412903	283.181549	-34.708988	999.291687	-430.009674	130.709213	900.516052	-501.618073	-1.164322
223.638565	-87.253052	893.660645	342.780701	37.283062	905.817871	302.418976	-139.400208	503.525970	365.587067	57.861439	508.457794	408.878418	-152.285858	81.784790	488.106812	-1.318443	111.173492	214.805069	-231.069016	1400.031006	412.120911	39.008507	1400.043335	268.556915	-53.930267	1387.765869	261.497742	-49.074970	1681.275513	230.290970	-283.361755	1113.096924	489.016937	35.235924	1119.268555	153.185913	-192.719986	875.863831	408.465149	133.486740	869.733521	283.148438	-34.642803	999.271790	-429.798462	131.586685	900.507813	-501.741211	-0.087309
223.645569	-87.178825	893.624207	342.699097	37.470764	905.797974	302.416595	-139.307983	503.533722	365.354614	58.062778	508.455627	408.962524	-151.780838	81.576378	488.108063	-1.244314	111.302582	214.463455	-231.291946	1399.527222	411.469391	39.134789	1400.220459	268.144318	-54.146214	1387.679077	262.424011	-47.876015	1681.140625	230.168777	-283.303802	1112.464233	489.071960	35.312141	1119.797974	153.337067	-191.862076	875.336304	409.094360	133.405258	869.851501	283.127716	-34.531971	999.241699	-429.539886	132.430618	900.544678	-501.839142	1.027228
223.675903	-87.071930	893.584961	342.628510	37.647793	905.791687	302.438904	-139.265793	503.524689	365.169434	58.265747	508.450317	408.802826	-151.999603	81.663864	488.094635	-1.185665	111.413101	214.137665	-231.523743	1398.978638	410.890015	39.122017	1400.573853	267.745850	-54.330486	1387.544312	263.429260	-46.675014	1680.952759	230.074127	-283.118347	1111.820557	489.062500	35.375473	1120.323120	152.936417	-191.809891	874.842773	409.620300	133.430283	870.200317	283.119965	-34.422359	999.215759	-429.420258	133.349533	900.584595	-502.014069	2.102389
223.673294	-86.970329	893.558167	342.521637	37.847622	905.788696	302.455719	-139.161194	503.552032	364.953766	58.463249	508.432404	408.968781	-151.780167	81.589348	488.125854	-1.147203	111.503639	213.739929	-231.765549	1398.403320	410.385956	38.895370	1401.125610	267.327759	-54.531353	1387.416382	264.404724	-45.386547	1680.792847	230.033524	-282.928070	1111.144775	489.033234	35.459568	1120.841553	152.824783	-191.402206	874.296570	409.950623	133.597092	870.795776	283.087219	-34.303699	999.197693	-429.131683	134.165070	900.619507	-502.067444	3.088865
223.684601	-86.835968	893.517151	342.456573	38.088097	905.781372	302.498566	-139.067505	503.551361	364.838379	58.683113	508.455597	408.901764	-152.123489	81.801178	488.206573	-1.100909	111.619240	213.367325	-231.938431	1397.818726	409.775940	38.877209	1401.508545	266.866119	-54.752655	1387.320068	265.569061	-44.217377	1680.540283	229.943329	-282.716766	1110.405151	489.091949	35.588959	1121.486084	152.688202	-190.991348	873.704773	410.505707	133.629974	871.181396	283.081299	-34.154423	999.169800	-428.808167	134.972412	900.659973	-502.147400	4.181221
223.661026	-86.710838	893.498413	342.377655	38.303528	905.781860	302.565491	-138.959930	503.580231	364.647583	58.899517	508.405945	408.927521	-152.078018	81.817688	488.215637	-1.065082	111.702248	212.947144	-232.148392	1397.187744	409.051422	38.895149	1401.915894	266.325470	-54.968727	1387.213501	266.610718	-42.981239	1680.297119	229.820145	-282.533813	1109.742676	489.071289	35.692368	1122.127808	152.571350	-190.645782	873.117981	411.008606	133.687851	871.622986	283.053741	-34.014545	999.157715	-428.599945	135.755859	900.625183	-502.284027	5.122957
223.666595	-86.546638	893.494324	342.317017	38.561359	905.805481	302.612579	-138.859634	503.621033	364.439575	59.052818	508.373047	408.927612	-152.013062	81.797607	488.252594	-1.047980	111.788994	212.504898	-232.366547	1396.604492	408.337250	39.134724	1402.309082	265.843140	-55.151016	1387.099854	267.628448	-41.925072	1680.062622	229.742889	-282.347046	1109.047607	489.038330	35.842381	1122.761108	152.523117	-190.237137	872.511230	411.523438	133.776932	872.053772	283.057678	-33.847649	999.163086	-428.276001	136.653122	900.418213	-502.540527	6.014523
223.699692	-86.363197	893.462524	342.287170	38.809563	905.821228	302.688843	-138.766769	503.672668	364.234528	59.218582	508.326752	408.938812	-152.008987	81.802994	488.222687	-1.007707	111.848701	212.038605	-232.530838	1396.048584	407.598846	38.856548	1402.778442	265.286469	-55.359997	1387.008179	268.884216	-40.705105	1679.773804	229.673019	-282.197144	1108.340942	489.105896	35.947514	1123.363159	152.564926	-189.822556	871.909180	412.185089	133.796234	872.274292	283.063507	-33.668068	999.151428	-428.148468	137.423248	900.483582	-502.642548	6.910883
223.708557	-86.184761	893.426331	342.261658	39.041916	905.791443	302.731018	-138.669754	503.678864	364.573181	59.400787	508.271179	408.952637	-152.013962	81.835388	488.485260	-0.966841	111.994560	211.507797	-232.698746	1395.463135	406.891602	38.840633	1403.181030	264.697021	-55.508629	1386.903198	270.115692	-39.564396	1679.409912	229.592621	-282.038849	1107.704712	489.080780	36.150772	1124.047974	152.867722	-188.967545	871.303650	412.596954	134.051605	872.853943	283.076569	-33.483559	999.116394	-428.033203	138.157227	900.466492	-502.789673	7.804285
223.719498	-85.936371	893.400085	342.232513	39.300354	905.797424	302.771606	-138.564240	503.704498	363.913086	59.553268	508.139526	408.959961	-151.992950	81.856567	488.274628	-0.926641	111.997368	211.001984	-232.801743	1394.894653	406.097870	38.905479	1403.570313	264.192139	-55.646420	1386.785522	271.309052	-38.540665	1679.076904	229.426468	-281.788177	1107.074829	489.100220	36.336048	1124.704102	152.582092	-189.054977	870.717957	413.196869	134.101563	873.209106	283.082581	-33.268822	999.102356	-428.013245	138.866150	900.462097	-502.987335	8.641853
223.710602	-85.716530	893.377502	342.241425	39.531658	905.767822	302.844910	-138.467224	503.740509	363.713928	59.755585	508.093506	409.033936	-151.553421	81.643471	488.238190	-0.884894	112.005646	210.429398	-232.879990	1394.361816	405.316895	38.929649	1403.915283	263.600403	-55.748917	1386.655762	272.488159	-37.509178	1678.672607	229.334167	-281.520813	1106.496704	489.086853	36.554428	1125.314575	152.626175	-188.729416	870.139160	413.638123	134.366760	873.685852	283.109436	-33.062000	999.074341	-427.982666	139.516739	900.472168	-503.170135	9.294977
223.736618	-85.448639	893.362549	342.248474	39.811714	905.774963	302.904419	-138.670502	503.807709	363.518463	59.952881	508.035461	409.012543	-152.044022	81.847687	488.197510	-0.862741	112.027596	209.883179	-232.902649	1393.889160	404.550385	38.960701	1404.310303	263.043060	-55.825211	1386.526367	273.601318	-36.589794	1678.196533	229.150848	-281.383606	1105.967163	489.051483	36.785713	1125.927002	152.695068	-188.407883	869.614197	414.034210	134.666000	874.424377	283.145355	-32.822632	999.066956	-427.839172	140.164520	900.503662	-503.268799	10.040562
223.752213	-85.204781	893.326355	342.281403	40.070770	905.737244	302.927612	-138.252686	503.783905	363.388824	60.158440	507.979340	408.984741	-151.968399	81.836281	488.231140	-0.856314	112.056091	209.278351	-232.860382	1393.431274	403.834808	39.017895	1404.682007	262.500763	-55.905380	1386.402954	274.652924	-35.724930	1677.788696	229.076294	-280.974976	1105.494019	489.002960	36.977085	1126.509155	152.830215	-188.041626	869.079041	414.513275	134.928909	874.859680	283.184631	-32.582832	999.028809	-427.745880	140.688293	900.558899	-503.358673	10.885612
223.754120	-84.940315	893.307922	342.316589	40.355392	905.729370	302.956909	-138.088150	503.788177	363.222290	60.335102	507.950226	408.999359	-151.836151	81.817749	488.229492	-0.843761	112.086418	208.631317	-232.815048	1393.005737	403.111877	39.098370	1405.029419	261.953003	-55.894184	1386.288696	275.639862	-34.969017	1677.328125	228.796127	-280.904480	1105.004150	489.005920	37.204750	1127.077393	152.954910	-187.731277	868.589600	415.096039	135.139648	875.088196	283.218079	-32.328995	999.013550	-427.711548	141.263382	900.612183	-503.486603	11.326015
223.759003	-84.677589	893.265564	342.382111	40.629414	905.698975	303.009247	-137.976776	503.819580	363.286285	60.567577	507.901337	409.031311	-151.858017	81.838326	488.327698	-0.806287	112.146790	207.983353	-232.704300	1392.639160	402.392853	39.182285	1405.339355	261.444794	-55.872314	1386.199585	276.698181	-34.229668	1676.866821	228.685074	-280.754547	1104.637939	489.026337	37.458065	1127.613892	153.541443	-186.825562	868.119141	415.545349	135.441833	875.488098	283.269287	-32.084194	998.974731	-427.711578	141.986725	900.711060	-503.606873	12.066855
223.782501	-84.361252	893.220459	342.447937	40.876740	905.640381	303.037567	-137.777161	503.823120	363.169250	60.739120	507.831207	409.093475	-151.376129	81.630569	488.315765	-0.789496	112.128815	207.371201	-232.482605	1392.282837	401.763153	39.308681	1405.611572	260.921967	-55.768696	1386.064575	277.609772	-33.588402	1676.418091	228.487473	-280.435944	1104.250366	488.984528	37.734612	1128.092773	153.357910	-187.057770	867.642761	415.934479	135.898483	876.003174	283.319244	-31.802320	998.922913	-427.544464	142.537918	900.828796	-503.578644	13.000984
223.748459	-84.021172	893.168884	342.507629	41.101582	905.595093	303.062164	-138.294678	503.908081	363.020386	60.961052	507.745056	409.126770	-151.987762	81.855957	488.297302	-0.797297	112.134193	206.756561	-232.363434	1391.929688	401.161346	39.409126	1405.868530	260.455200	-55.693291	1385.958862	278.518555	-32.946030	1675.957275	228.404510	-279.878174	1103.903687	488.961731	38.025757	1128.497681	153.457138	-186.894806	867.192322	416.236481	136.257919	876.469788	283.335968	-31.537798	998.872681	-427.377625	143.090042	900.868713	-503.554749	13.249871
223.763901	-83.656174	893.105652	342.608582	41.385784	905.557434	303.050476	-138.104492	503.860107	362.951416	61.160313	507.676056	409.147522	-153.720871	82.422363	488.294586	-0.781920	112.159233	206.115173	-232.134964	1391.609863	400.597839	39.534096	1406.102539	260.017212	-55.535782	1385.854126	279.392761	-32.385944	1675.517456	228.199844	-279.562408	1103.592651	488.974243	38.326977	1128.949097	153.685074	-186.573868	866.757629	416.642822	136.627243	876.818604	283.383331	-31.229750	998.820557	-427.400482	143.586838	901.057373	-503.490387	13.823358
223.741989	-83.307472	893.058533	342.752899	41.661606	905.522949	303.028015	-137.826569	503.807556	362.872864	61.339233	507.602966	409.179382	-153.689499	82.457886	488.313812	-0.734011	112.187859	205.454514	-231.804810	1391.308350	400.001923	39.725780	1406.369629	259.515167	-55.272552	1385.764526	280.218109	-31.790390	1675.068115	227.832428	-279.567963	1103.313232	489.030792	38.609959	1129.369507	153.962387	-186.260620	866.357544	417.186127	136.892334	876.955688	283.446991	-30.935823	998.777893	-427.427856	144.099548	901.274780	-503.406219	14.340848
223.740875	-82.899582	893.008728	342.903442	41.919830	905.479431	302.960236	-137.508316	503.724060	362.797333	61.548756	507.566193	409.136993	-153.629440	82.453964	488.294922	-0.719759	112.241112	204.814911	-231.500000	1391.038940	399.445557	39.878162	1406.620117	259.049866	-55.070976	1385.696655	280.992981	-31.296112	1674.655029	227.557724	-279.336670	1103.061401	489.028870	38.875481	1129.756348	154.153336	-186.077927	865.931458	417.459991	137.375717	877.542725	283.500183	-30.599623	998.731567	-427.318420	144.600677	901.420715	-503.278229	14.827385
223.738632	-82.473282	892.967468	343.042419	42.204964	905.469910	302.904358	-137.185532	503.650085	362.602478	61.801952	507.516693	409.085419	-151.887009	81.927605	488.234070	-0.702833	112.268776	204.188766	-231.188568	1390.734985	398.900879	40.038376	1406.847290	258.595947	-54.838127	1385.636597	281.705536	-30.807398	1674.263306	227.426712	-278.772156	1102.802124	489.117462	39.203926	1130.188599	154.349808	-185.928726	865.517944	418.019165	137.646973	877.641724	283.540680	-30.254120	998.705200	-427.218719	144.978851	901.530518	-503.141113	15.364920
223.747742	-82.102875	892.909302	343.250397	42.445450	905.430298	302.854767	-136.875977	503.580505	362.419342	62.067928	507.458588	409.153778	-151.376007	81.713432	488.173676	-0.695234	112.338127	203.534195	-230.848190	1390.484985	398.417053	40.200508	1407.081909	258.130859	-54.537952	1385.576294	282.371948	-30.330853	1673.878662	227.052795	-278.676270	1102.566650	489.151703	39.475525	1130.593018	154.616074	-185.685593	865.161987	418.342438	138.019485	877.963379	283.606476	-29.933430	998.657898	-427.119202	145.431732	901.635132	-503.031738	15.747186
223.768936	-81.616173	892.867493	343.462738	42.712273	905.417175	302.785217	-136.606232	503.535797	362.248779	62.321388	507.406647	409.125488	-153.475021	82.500763	488.117004	-0.641055	112.387909	202.871078	-230.478485	1390.250488	397.956604	40.351303	1407.363647	257.612183	-54.153397	1385.534180	282.949921	-29.856457	1673.532837	226.730667	-278.417297	1102.343384	489.091949	39.793949	1130.946045	154.863464	-185.518631	864.755005	418.578308	138.557343	878.560608	283.665527	-29.542240	998.631958	-427.006622	145.895889	901.730835	-502.885864	16.118435
223.817764	-81.142570	892.789673	343.671143	42.918766	905.376160	302.739960	-136.312805	503.503082	362.085144	62.575932	507.390015	409.037750	-151.865967	82.021797	488.081757	-0.599389	112.464996	202.274658	-230.186096	1389.984741	397.602997	40.435555	1407.619385	257.165009	-53.828503	1385.509521	283.423462	-29.396765	1673.190552	226.464386	-278.096558	1102.118530	489.156647	40.077774	1131.344604	155.130936	-185.247025	864.349915	419.100189	138.887238	878.690674	283.711761	-29.174213	998.575378	-426.802979	146.341095	901.795837	-502.696442	16.529184
223.803192	-80.694313	892.736572	343.915405	43.183731	905.366638	302.812927	-136.281967	503.527374	361.939789	62.814030	507.356354	409.056030	-151.875320	82.033356	488.012115	-0.561324	112.515488	201.627380	-229.744064	1389.769653	397.198364	40.605961	1407.886841	256.733124	-53.434620	1385.516968	283.883392	-28.988152	1672.843384	226.171921	-277.935211	1101.940796	489.229767	40.377094	1131.739380	155.776749	-184.395218	864.024658	419.456238	139.207077	878.992126	283.750732	-28.794134	998.546387	-426.499115	146.755020	901.814514	-502.390656	16.816408
223.804123	-80.188034	892.706543	344.167542	43.487103	905.391052	302.830841	-136.071854	503.539795	361.825562	63.006908	507.409698	409.079437	-151.830688	82.054802	488.012360	-0.526477	112.606697	200.994537	-229.313812	1389.599121	396.916290	40.765182	1408.172607	256.286835	-52.999969	1385.519653	284.336731	-28.446194	1672.612305	226.019409	-277.249939	1101.716431	489.259918	40.678730	1132.167236	155.595612	-184.859344	863.694336	419.797791	139.591873	879.361694	283.801514	-28.375671	998.544861	-426.345367	147.147385	901.862915	-502.121735	17.095551
223.770432	-79.720856	892.695068	344.426483	43.758759	905.410522	302.865295	-135.933823	503.535889	361.684845	63.217171	507.419220	409.098022	-151.903717	82.072945	487.949188	-0.473515	112.680115	200.392517	-228.810959	1389.393066	396.617920	40.895985	1408.500366	255.871872	-52.561317	1385.584351	284.759491	-28.059267	1672.242920	225.614273	-277.144562	1101.617310	489.163605	40.945656	1132.537476	155.883499	-184.626694	863.406128	419.935577	140.228302	880.086060	283.839203	-27.973734	998.551941	-426.188995	147.583801	901.902954	-501.862579	17.344255
223.807648	-79.185875	892.639343	344.701477	43.965321	905.412292	302.909698	-135.753159	503.555725	361.513336	63.480568	507.451569	409.084137	-151.830612	82.090424	487.945496	-0.429585	112.807671	199.740402	-228.316101	1389.247437	396.360046	41.062584	1408.860229	255.483795	-52.117390	1385.635132	284.908630	-27.551466	1672.045654	225.389389	-276.748596	1101.538818	489.196289	41.181446	1132.956055	156.390091	-183.965790	863.019897	420.303955	140.498489	880.408752	283.893646	-27.576040	998.527344	-425.900177	147.991226	901.932617	-501.496643	17.532421
223.776611	-78.703697	892.594360	344.975128	44.142689	905.409363	302.920197	-135.560333	503.581848	361.299530	63.789631	507.520203	409.124451	-151.812180	82.115486	487.910919	-0.333726	112.903488	199.135925	-227.790787	1389.142456	396.160339	41.227863	1409.228027	255.152267	-51.645058	1385.680908	285.160858	-27.088858	1671.863159	225.145218	-276.378479	1101.502808	489.252319	41.449680	1133.410767	156.760696	-183.635651	862.776978	420.730408	140.739014	880.553894	283.911743	-27.202768	998.507324	-425.750366	148.390961	901.930176	-501.199677	17.798119
223.772491	-78.148941	892.549744	345.306305	44.345097	905.418884	302.918488	-135.307739	503.582825	361.030121	64.049713	507.559784	409.144165	-151.819443	82.134827	487.875061	-0.243335	113.013420	198.261658	-227.206924	1388.975220	395.986023	41.383114	1409.635864	254.827408	-51.175182	1385.731812	285.443451	-26.675442	1671.595947	224.792984	-275.954590	1101.494751	489.236267	41.685894	1133.860840	156.944946	-183.451996	862.559509	420.976898	141.257095	881.077332	283.957672	-26.779137	998.493591	-425.591370	148.687698	901.951172	-500.870422	17.999668
223.848709	-77.610229	892.493225	345.709991	44.583652	905.431274	302.867493	-134.974655	503.557495	360.789032	64.355782	507.621918	409.206543	-151.253525	81.930275	487.830902	-0.143013	113.132607	197.585159	-226.653900	1388.879395	395.778534	41.571640	1410.021240	254.474945	-50.674435	1385.800903	285.648682	-26.288103	1671.500977	224.438782	-275.563782	1101.504639	489.298676	41.924919	1134.321289	157.072327	-183.279129	862.290466	421.292572	141.549911	881.400269	284.067780	-26.340263	998.475708	-425.510925	148.997513	901.962585	-500.565125	18.181541
223.910995	-77.070206	892.443359	346.081024	44.816380	905.458130	302.825867	-134.630783	503.496704	360.515747	64.613907	507.686005	409.157074	-153.474579	82.754189	487.812897	-0.026511	113.238297	196.958038	-226.068176	1388.797729	395.597992	41.756386	1410.412354	254.112579	-50.127586	1385.864380	285.667114	-25.792793	1671.353027	224.152496	-275.069611	1101.523071	489.232208	42.098248	1134.714111	157.212524	-182.995285	861.974731	421.473297	142.048843	881.964478	284.160065	-25.915125	998.467041	-425.387726	149.312576	902.008789	-500.210114	18.353859
223.926620	-76.523544	892.400879	346.407867	44.987827	905.468872	302.764862	-134.236404	503.422852	360.190125	64.884666	507.715240	409.265442	-152.828445	82.519783	487.786346	0.078062	113.382553	196.342957	-225.470139	1388.770020	395.411499	41.934410	1410.828491	253.761810	-49.640331	1385.953735	285.708252	-25.360016	1671.283691	223.851364	-274.584534	1101.571777	489.224823	42.254635	1135.117188	157.395767	-182.735016	861.749512	421.731934	142.414047	882.446777	284.225159	-25.521084	998.453674	-425.387482	149.579193	901.997375	-499.938995	18.490850
223.994659	-75.924850	892.328552	346.852264	45.209526	905.492493	302.720795	-133.832626	503.390778	359.884827	65.223778	507.720703	409.194458	-153.483414	82.852631	487.796600	0.192613	113.524750	195.786301	-224.848633	1388.716431	395.257294	42.126778	1411.225830	253.441727	-49.078915	1386.038086	285.689697	-24.908627	1671.218872	223.476532	-274.190674	1101.567993	489.271637	42.410751	1135.612427	157.506866	-182.499252	861.599609	421.976929	142.670563	882.847290	284.353668	-25.087667	998.430237	-425.501617	149.894180	902.011780	-499.656982	18.725620
224.034943	-75.380882	892.284790	347.272064	45.341141	905.461365	302.663055	-133.372864	503.360046	359.514984	65.588547	507.757050	409.193146	-151.580444	82.299179	487.789734	0.336439	113.692184	195.182709	-224.221268	1388.735596	395.140839	42.255070	1411.620361	253.134476	-48.551296	1386.109497	285.625092	-24.443726	1671.166748	223.149704	-273.698212	1101.589844	489.248566	42.585552	1136.081421	157.606064	-182.195740	861.459778	422.061096	143.133087	883.517700	284.499115	-24.704233	998.396362	-425.690399	150.131744	902.030151	-499.365417	19.008444
224.061066	-74.851349	892.239075	347.660187	45.440090	905.433960	302.649445	-133.008377	503.387604	359.157257	65.894997	507.775482	409.209229	-151.471527	82.309746	487.800568	0.520594	113.837715	194.533325	-223.560760	1388.708740	395.136566	42.340088	1412.086914	252.825211	-47.987881	1386.184814	285.485687	-23.931366	1671.115601	222.811096	-273.256958	1101.674316	489.233582	42.716442	1136.483154	157.891998	-181.573105	861.302734	422.184814	143.623917	884.076172	284.615387	-24.343344	998.363220	-425.543274	150.317108	901.942688	-498.892273	18.582808
224.128403	-74.333237	892.186096	348.119019	45.543106	905.398315	302.590454	-132.605225	503.376099	358.793579	66.182259	507.732483	409.245575	-151.447861	82.383545	487.822388	0.690269	113.963196	193.922577	-222.928528	1388.660767	395.094849	42.479134	1412.482666	252.516800	-47.428440	1386.267334	285.317780	-23.417467	1671.060425	222.418762	-272.709290	1101.700439	489.330933	42.850727	1136.960815	157.920700	-181.265198	861.184509	422.613464	143.782074	884.243286	284.790344	-23.985672	998.322327	-425.362579	150.993561	902.077209	-498.657623	19.422159
224.264038	-73.690224	892.117554	348.634521	45.688656	905.392700	302.474304	-132.118408	503.372711	358.441345	66.514862	507.729370	409.236572	-151.338959	82.470406	487.835602	0.867757	114.111122	193.317123	-222.223145	1388.679443	394.949982	42.721016	1412.793701	252.193039	-46.845772	1386.361572	285.108398	-22.944889	1670.980103	222.075638	-272.090332	1101.775391	489.317444	43.026196	1137.338989	157.763901	-181.191040	861.065369	422.664276	144.218246	884.877808	285.009888	-23.569197	998.285889	-425.327789	151.675278	902.437561	-498.173828	19.695450
224.325638	-73.155930	892.091736	349.073578	45.713200	905.329407	302.295685	-131.669601	503.348236	358.028107	66.910133	507.701691	409.271118	-151.296249	82.524185	487.842804	1.065292	114.287163	192.723083	-221.539795	1388.642944	394.756561	43.057415	1413.113037	251.840805	-46.213486	1386.491699	284.879822	-22.473274	1670.908081	221.698669	-271.513885	1101.838257	489.356903	43.179241	1137.752441	157.769424	-180.813019	860.933655	422.990082	144.489044	885.091309	285.214630	-23.247385	998.244690	-426.621185	151.873245	902.421875	-498.158051	19.727436
224.449722	-72.585518	892.043213	349.612091	45.800117	905.308228	302.165100	-131.426178	503.336151	357.646454	67.275726	507.688995	409.320557	-151.432037	82.592644	487.833954	1.233777	114.438110	192.049194	-220.831711	1388.581543	394.504913	43.421932	1413.408691	251.571594	-45.649796	1386.526611	284.553131	-22.023821	1670.863525	221.233276	-271.011444	1101.821533	489.363068	43.314472	1138.149292	157.766541	-180.387726	860.797485	423.156281	144.889954	885.583740	285.480469	-22.906223	998.210083	-426.829529	152.875977	902.413391	-497.969116	19.675245
224.621002	-71.912994	891.978821	350.213898	45.955364	905.291687	301.867462	-130.776993	503.164063	357.279083	67.619217	507.653442	409.316437	-151.368408	82.627449	487.857086	1.409962	114.631622	191.424164	-220.117661	1388.547119	394.280212	43.769680	1413.675415	251.259415	-45.032455	1386.548462	284.243256	-21.499571	1670.766724	220.824768	-270.450653	1101.832764	489.424042	43.411942	1138.575073	157.697601	-179.995209	860.637817	423.369843	145.187317	886.035706	285.803467	-22.500948	998.167786	-427.733887	152.814911	901.828552	-498.153992	19.595400
224.855621	-71.295013	891.898499	350.834747	46.006836	905.263428	301.565186	-130.248672	503.060089	356.926178	67.960579	507.631134	409.308533	-151.401413	82.663849	487.929626	1.565166	114.804710	190.806641	-219.355789	1388.437744	394.080109	44.125488	1413.941284	251.027176	-44.436359	1386.476563	283.917603	-20.969864	1670.627686	220.296585	-269.949921	1101.754150	489.478241	43.519974	1138.986572	157.579910	-179.567032	860.488281	423.541718	145.533737	886.476563	286.161835	-22.176376	998.111389	-427.809967	152.708344	901.400146	-497.817108	19.928667
225.075211	-70.678490	891.830994	351.515900	46.023586	905.202148	301.193237	-129.695602	502.923859	356.381439	68.422455	507.614227	409.284119	-153.400864	83.396225	487.842255	1.783936	114.990974	190.152771	-218.614197	1388.305176	393.906738	44.363846	1414.243896	250.761093	-43.812748	1386.418701	283.575623	-20.477058	1670.482666	219.563248	-269.789398	1101.745483	489.502350	43.616634	1139.307983	157.413300	-179.061493	860.340759	423.516998	145.982910	887.151001	286.568329	-21.859711	998.046265	-428.385345	153.042664	901.335938	-497.860657	19.983862
225.442093	-70.021255	891.712891	352.227356	46.117371	905.160156	300.842834	-129.194077	502.787689	355.947784	68.900017	507.573639	409.238678	-153.563828	83.507317	487.838837	1.961205	115.214417	189.512772	-217.812607	1388.157837	393.875580	44.610580	1414.605713	250.460403	-43.172127	1386.342651	283.198669	-19.915806	1670.330078	219.008072	-269.212372	1101.675781	489.563599	43.703571	1139.618408	157.208466	-178.537460	860.158875	423.652496	146.387650	887.608337	287.046997	-21.523932	997.961304	-428.753174	153.268326	901.360596	-497.674255	20.172174
225.481018	-69.318298	891.677612	352.875549	46.140400	905.113464	300.568848	-128.819412	502.711426	355.533508	69.276192	507.577026	409.106049	-153.777435	83.548355	487.871674	2.245704	115.462967	188.828568	-217.017517	1388.016357	393.717926	44.922897	1414.815430	250.181870	-42.487125	1386.240845	282.747864	-19.335777	1670.164307	218.412247	-268.685333	1101.540039	489.720428	43.779633	1139.941650	157.012131	-177.964142	859.956665	423.931427	146.678696	887.886841	287.391815	-21.198999	997.916687	-426.740021	152.674088	902.484131	-496.156799	21.184347
225.612579	-68.638412	891.641724	353.542053	46.161396	905.079895	300.177551	-128.199860	502.575073	354.966248	69.712448	507.560913	409.104767	-153.804871	83.634270	487.841095	2.493511	115.724808	188.183487	-216.203705	1387.794434	393.589020	45.232758	1415.033936	249.927704	-41.850216	1386.134277	282.309296	-18.803272	1669.971069	217.802948	-268.242218	1101.427734	489.890442	43.868568	1140.253906	156.800003	-177.393372	859.731201	424.129944	146.975540	888.272644	287.785919	-20.891415	997.877686	-426.702789	152.816162	902.433289	-495.895264	21.199059
225.820313	-67.937325	891.592590	354.337280	46.205059	905.051453	299.805145	-127.671333	502.422516	354.451660	70.168404	507.546661	409.154633	-151.799088	83.033089	487.821503	2.753791	116.049477	187.530426	-215.400543	1387.612183	393.480133	45.519432	1415.180542	249.675568	-41.197475	1385.981079	281.783020	-18.288551	1669.793457	217.128952	-267.686829	1101.234131	490.076752	43.995995	1140.506958	156.515900	-176.780472	859.514160	424.136108	147.343246	888.849609	288.273407	-20.567093	997.833984	-427.838715	153.487488	902.186462	-496.018646	20.910376
226.054321	-67.200020	891.519653	355.080444	46.243969	905.013062	299.290588	-126.965462	502.227844	353.482849	70.737953	507.533447	409.191345	-153.591995	83.724670	487.583618	3.000186	116.295143	186.844238	-214.596313	1387.379517	393.368225	45.819088	1415.317993	249.403107	-40.537174	1385.847656	281.357788	-17.651642	1669.572998	216.630829	-266.908051	1101.017090	490.365295	44.076607	1140.786621	156.192032	-176.092026	859.282288	424.428619	147.573364	889.010559	288.750305	-20.246841	997.771484	-429.712952	153.856506	901.738708	-496.418060	19.870926
226.252823	-66.499077	891.481689	355.903503	46.254364	904.989990	298.813965	-126.322006	502.038208	352.819458	71.220505	507.575531	409.127899	-153.864029	83.881287	487.507996	3.248285	116.619545	186.186646	-213.721146	1387.177979	393.278259	46.103943	1415.435791	249.151367	-39.897568	1385.691528	280.851746	-17.105261	1669.328735	215.842148	-266.406891	1100.769775	490.554047	44.176632	1140.996216	155.862473	-175.410965	859.022461	424.500763	147.925201	889.531677	289.254791	-19.946224	997.735413	-430.273468	153.960220	901.790405	-496.243500	18.772425
226.577011	-65.789436	891.419678	356.769745	46.266979	904.989929	298.414215	-125.884575	501.894226	352.670715	71.829765	507.584686	409.101959	-153.311737	83.537010	487.577545	3.551399	116.996368	185.495239	-212.879242	1386.931396	393.162689	46.419338	1415.541626	248.902115	-39.214752	1385.504517	280.402527	-16.456987	1669.047974	215.197571	-265.794037	1100.564209	490.858002	44.284821	1141.229004	155.465256	-174.784531	858.703491	424.866333	148.120148	889.657776	289.816071	-19.652029	997.697144	-430.598511	154.122543	902.137939	-495.907257	17.592360
226.926819	-65.030151	891.325684	357.619141	46.281780	904.977722	297.985168	-125.320488	501.705597	351.523895	72.610512	507.659973	408.841309	-154.267715	83.882751	487.201782	3.894508	117.329597	184.835587	-212.051697	1386.701660	393.069458	46.723667	1415.638672	248.653931	-38.534061	1385.319580	279.799530	-15.852847	1668.829346	214.422577	-265.126404	1100.272949	491.107788	44.394550	1141.465332	155.015121	-174.056656	858.473206	424.985413	148.417877	890.151733	290.355560	-19.324511	997.636963	-430.473419	154.046814	902.513306	-495.396484	16.468370
227.237137	-64.415642	891.255554	358.532806	46.181061	904.915527	297.627441	-124.864265	501.530670	351.463135	73.323433	507.748535	408.766296	-154.175552	83.905365	487.235535	4.336916	117.876884	184.138153	-211.206131	1386.445313	393.011169	47.009983	1415.755615	248.459595	-37.862206	1385.118164	279.284851	-15.256915	1668.593506	213.646301	-264.541412	1100.057129	491.406830	44.464314	1141.684204	154.566513	-173.300873	858.219421	425.433350	148.577805	890.230286	290.914886	-19.066006	997.569946	-429.979370	154.006409	903.000610	-494.796143	15.757268
227.545486	-63.808342	891.191284	359.462372	46.119011	904.917969	297.358185	-124.491898	501.392761	350.265717	74.286552	507.885162	408.784027	-154.484329	83.970215	486.780060	4.725876	118.234619	183.491470	-210.342789	1386.230835	392.994263	47.273308	1415.859497	248.255966	-37.139534	1384.987793	278.772400	-14.582536	1668.395996	212.839294	-263.931519	1099.841675	491.673889	44.485493	1141.899658	154.100616	-172.649704	857.927795	425.607666	148.851959	890.728027	291.464935	-18.819954	997.534973	-429.983185	154.133972	903.294067	-494.432983	15.492474
227.845703	-63.039097	891.073181	360.336426	46.096703	904.885681	297.100098	-124.061356	501.247803	349.544495	75.308441	508.019135	408.746948	-154.608566	84.002083	486.624664	5.142360	118.778946	182.831970	-209.512955	1386.083496	392.991302	47.491238	1415.999146	248.059570	-36.457806	1384.850586	278.239471	-13.902697	1668.200562	212.018204	-263.291504	1099.587036	492.083801	44.510437	1142.140869	153.587463	-171.818817	857.738464	426.098450	149.003601	890.883423	292.030518	-18.558697	997.447998	-432.383820	154.595291	902.651123	-495.076569	15.326973
228.331161	-62.495132	891.048767	361.390137	45.887909	904.925110	296.901276	-123.789070	501.093811	348.946167	76.444817	508.194763	408.793365	-154.513840	84.006134	486.452484	5.606300	119.355415	182.177475	-208.666885	1385.919312	392.981201	47.762043	1416.131104	247.836624	-35.798157	1384.741943	277.725922	-13.220580	1668.047729	211.200851	-262.588409	1099.419556	492.387024	44.529037	1142.383911	153.078888	-171.042465	857.524414	426.517609	149.183487	891.210754	292.636261	-18.308435	997.460327	-433.039856	155.206390	902.715820	-494.981964	16.268961
228.817596	-61.856102	890.930725	362.424744	45.814865	904.931580	296.736816	-123.525253	500.966827	348.417389	77.625183	508.435455	408.214996	-154.892532	83.714249	486.237396	6.095077	119.953522	181.502808	-207.732376	1385.728638	392.989014	48.061432	1416.308960	247.600388	-35.047157	1384.650146	277.196381	-12.480173	1667.931641	210.365372	-261.848358	1099.293457	492.700958	44.554329	1142.661987	152.490356	-170.313217	857.340942	426.798157	149.388550	891.767761	293.255280	-18.019375	997.401917	-434.053253	155.821594	902.806763	-494.951569	17.399870
229.679703	-61.193356	890.721313	363.615631	45.748520	904.959778	296.654236	-123.354210	500.812958	347.934540	78.939590	508.703674	408.204346	-154.958099	83.728943	485.936829	6.630334	120.587608	180.864868	-206.868546	1385.698853	393.039948	48.275806	1416.481689	247.424011	-34.323563	1384.584473	276.731079	-11.732811	1667.814453	209.517578	-261.142639	1099.210571	493.015472	44.556820	1142.912231	152.077469	-169.155838	857.216003	427.223297	149.584412	892.121643	294.074585	-17.742577	997.304016	-434.805878	156.796143	902.921753	-494.835388	18.810099
229.758453	-60.480034	890.726135	364.529846	45.742229	905.016113	296.559021	-123.034027	500.735535	347.463928	80.343216	509.039459	408.177826	-154.951767	83.729378	485.718353	7.199050	121.263725	180.230133	-205.856064	1385.612305	393.113983	48.592201	1416.678833	247.256332	-33.493256	1384.575928	276.169312	-10.939351	1667.786377	208.687241	-260.407318	1099.129761	493.336456	44.453068	1143.225098	151.497375	-168.392960	857.059082	427.847412	149.677399	892.276001	294.488159	-17.379646	997.333313	-434.866211	157.174377	903.346497	-494.128723	19.743101
230.258484	-59.779453	890.613159	365.550201	45.714951	905.067993	296.561279	-122.831848	500.657257	345.941895	81.811180	509.473236	408.158386	-154.959457	83.739136	484.982635	7.828759	121.688942	179.538528	-204.863892	1385.568481	393.245422	48.856880	1416.961182	247.135361	-32.659164	1384.562134	275.705505	-10.184212	1667.767578	207.761581	-259.706146	1099.111694	493.592590	44.369102	1143.562866	150.838455	-167.498779	857.027893	428.292633	149.876404	892.828369	295.093323	-17.054829	997.297302	-435.561859	158.046097	903.320740	-494.183838	18.924292
230.932266	-59.148743	890.556519	366.677124	45.675800	905.174316	296.682770	-122.745941	500.607025	346.306274	83.127014	509.847504	408.144928	-155.050903	83.791008	484.769470	8.584732	122.263641	178.868820	-203.813293	1385.601807	393.367188	49.138653	1417.258545	246.984192	-31.778366	1384.608154	275.222107	-9.333697	1667.787109	206.901474	-258.894989	1099.149536	493.896606	44.289902	1143.928101	150.036713	-166.943314	857.043335	428.954681	149.930191	893.220154	295.791199	-16.703260	997.321838	-435.904572	156.718613	903.798340	-492.588348	16.447300
231.532776	-58.421238	890.560303	367.694366	45.650410	905.367615	296.890930	-122.694366	500.620819	346.777802	84.442093	510.206238	408.154236	-155.042618	83.781410	484.479156	9.581168	122.757111	178.144806	-202.718185	1385.682373	393.511047	49.474335	1417.585449	246.831268	-30.883001	1384.701416	274.785187	-8.483890	1667.819946	206.069946	-257.835052	1099.173706	494.252533	44.201977	1144.334961	149.399185	-166.178055	857.013794	429.698914	149.959503	893.413391	296.386108	-16.313044	997.417603	-436.615265	156.516403	903.913208	-492.123566	15.452466
232.088165	-57.826870	890.584351	368.730774	45.689312	905.536438	297.177185	-122.673431	500.665619	346.853699	85.802567	510.698181	408.180511	-154.982117	83.760017	483.814911	10.769404	122.923508	177.425888	-201.563797	1385.787231	393.680054	49.809593	1417.937500	246.705536	-29.912357	1384.844482	274.359406	-7.605284	1667.948608	205.110138	-256.925598	1099.319702	494.507477	44.093773	1144.711670	148.699585	-165.198608	857.149292	430.265076	150.161560	893.989075	296.983276	-15.911679	997.515808	-437.349365	156.489441	904.029663	-491.964539	15.745202
232.598557	-57.201088	890.687805	369.660004	45.690105	905.775085	297.647430	-122.702789	500.767090	347.058258	87.037849	511.232483	408.195648	-154.937912	83.748772	482.953613	12.288438	122.950523	176.724854	-200.387070	1385.932495	393.881805	50.120823	1418.351196	246.603134	-28.917940	1385.020020	273.965088	-6.659750	1668.085205	204.197510	-256.007446	1099.422241	494.836792	43.952950	1145.200439	148.073746	-164.500076	857.166626	430.998688	150.217194	894.439758	297.469208	-15.464069	997.691711	-438.212830	156.636353	904.004944	-491.954681	15.454834
233.272751	-56.563911	890.745850	370.613800	45.734108	906.047180	298.244965	-122.780304	500.876190	347.596985	88.156517	511.802399	408.210266	-154.828598	83.684074	481.875732	14.225159	122.745270	175.915497	-199.129364	1386.085571	394.103088	50.468948	1418.787598	246.494980	-27.910561	1385.265991	273.607758	-5.701424	1668.263550	203.203796	-255.076340	1099.663330	495.251556	43.799839	1145.737183	147.358292	-163.528687	857.338989	431.780975	150.266403	894.816528	298.023987	-15.029823	997.856018	-439.359283	156.627792	903.849365	-492.073822	15.309104
233.916473	-56.009483	890.851440	371.516510	45.776203	906.366211	298.960205	-122.990799	501.053589	348.480347	89.273659	512.369873	408.268219	-154.789719	83.652527	480.564606	16.521475	122.220619	175.210785	-197.877945	1386.318481	394.373718	50.816818	1419.231445	246.378693	-26.908674	1385.482666	273.282379	-4.696696	1668.503540	202.178558	-254.157852	1099.891602	495.407227	43.685249	1146.150757	146.670883	-162.652222	857.486389	432.595551	150.362915	895.295776	298.543488	-14.635361	998.067261	-440.121063	156.598358	903.892517	-491.948822	15.013823
234.647308	-55.460709	890.971802	372.360901	45.908150	906.749695	299.699097	-123.211281	501.233124	349.745453	90.276031	512.978271	408.335724	-154.732101	83.622131	479.177185	19.216455	121.565659	174.413620	-196.583511	1386.596924	394.634277	51.176807	1419.726074	246.282028	-25.851429	1385.828857	272.952087	-3.660213	1668.801147	201.170975	-253.124100	1100.261230	495.798279	43.528347	1146.755127	145.991165	-161.757675	857.788879	433.662262	150.329758	895.586548	299.057800	-14.215674	998.314880	-440.882294	156.488617	903.955811	-491.765167	14.586797
235.250397	-54.923058	891.103455	373.141418	46.049438	907.162659	300.535126	-123.519356	501.479065	351.163910	91.212799	513.673767	408.413452	-154.705688	83.557922	477.297546	22.354019	120.541878	173.661789	-195.254562	1386.950317	394.880951	51.510063	1420.246826	246.224579	-24.813835	1386.233887	272.635925	-2.600915	1669.147949	200.118744	-252.097656	1100.601563	496.083649	43.369926	1147.334229	145.310822	-160.962646	857.999512	434.441772	150.398651	896.194031	299.481598	-13.815443	998.580627	-441.635071	156.239487	904.032288	-491.498566	13.964329
235.962097	-54.413891	891.284790	373.976959	46.128841	907.676331	301.531677	-123.816811	501.681122	353.057281	92.062630	514.307251	408.463867	-154.592758	83.472198	475.501770	25.849573	119.358177	172.906097	-193.955338	1387.344116	395.137665	51.866371	1420.796631	246.101868	-23.749990	1386.652588	272.352814	-1.524260	1669.523682	199.023727	-251.048157	1100.958740	496.370178	43.177715	1147.910400	144.559662	-160.050171	858.313721	435.497955	150.479202	896.728455	299.904572	-13.401864	998.922058	-442.421265	155.979324	904.064819	-491.281830	13.429823
236.675980	-53.770489	891.428589	374.720428	46.416756	908.168030	302.574493	-123.968925	501.874451	354.855042	92.869530	514.974121	408.540894	-154.472214	83.352501	473.334442	29.747828	117.996346	172.199203	-192.527542	1387.775391	395.450134	52.302883	1421.378662	246.020477	-22.651659	1387.096802	272.124908	-0.421350	1669.911377	197.908310	-250.110474	1101.448120	496.706726	43.020405	1148.528809	144.081345	-158.969788	858.560486	436.530762	150.514038	897.217590	300.339783	-12.906378	999.227173	-443.167419	155.683701	904.111084	-491.007141	12.874033
237.288437	-53.234138	891.597900	375.500977	46.756474	908.711853	303.566223	-124.441772	502.131622	357.226715	93.629829	515.696716	408.686005	-154.384674	83.281853	471.272614	34.052013	116.597115	171.499817	-191.132309	1388.244751	395.735260	52.765881	1421.928955	245.943314	-21.525217	1387.584106	271.963379	0.576900	1670.257568	196.778351	-248.854019	1101.884766	497.053253	42.900211	1149.136719	142.992661	-157.992950	859.060181	437.631409	150.605667	897.720032	300.706940	-12.392768	999.572449	-443.795898	155.307968	904.169800	-490.739319	12.146802
237.956146	-52.635368	891.790833	376.323822	47.161072	909.293762	304.445984	-124.111115	502.224030	359.485138	94.421211	516.364197	408.676941	-154.117645	83.126091	468.929077	38.626846	115.036766	170.790604	-189.729248	1388.707764	396.000092	53.235767	1422.434204	245.869247	-20.390404	1388.068481	271.709930	1.868409	1670.756226	195.630676	-247.652466	1102.397339	497.404602	42.782040	1149.720459	142.099518	-156.715744	859.570557	438.885956	150.725464	898.223999	301.106049	-11.805350	999.947327	-444.506378	154.784424	904.255127	-490.525635	11.334476
238.605164	-51.962898	891.936462	377.096649	47.672878	909.866150	305.538239	-124.429214	502.439392	361.419861	95.206306	516.993469	408.738922	-154.040863	82.997681	466.420715	43.527920	113.441002	170.125000	-188.248535	1389.246216	396.259216	53.738804	1422.934692	245.811264	-19.253748	1388.562134	271.517578	3.047039	1671.177124	194.470566	-246.527878	1102.955566	497.722992	42.635078	1150.304810	141.275986	-155.725204	859.987976	440.146667	150.855042	898.532715	301.491516	-11.190527	1000.288086	-445.148193	154.251862	904.319580	-490.316315	10.550747
239.309799	-51.372429	892.106934	377.882904	48.186192	910.450928	306.520264	-124.696312	502.695251	363.655182	95.998268	517.663208	408.808289	-153.919266	82.921616	463.865326	48.673531	111.864555	169.499466	-186.860992	1389.804932	396.543549	54.303608	1423.437622	245.740051	-18.063118	1389.015503	271.379730	4.246854	1671.595703	193.315155	-245.304764	1103.548462	498.007721	42.604595	1150.866455	140.408493	-154.670181	860.469482	441.391541	151.068542	899.226318	301.907104	-10.591701	1000.648376	-445.495270	152.839050	904.572815	-489.294525	7.256970
240.000015	-50.728481	892.261108	378.597321	48.673233	910.997253	307.428192	-124.888840	502.895874	366.191284	96.921692	518.379211	408.852875	-153.887024	82.835045	461.455505	53.999321	110.407539	168.837875	-185.396698	1390.315796	396.765106	54.900021	1423.879639	245.759445	-16.905647	1389.478027	271.239075	5.468983	1671.996948	192.130646	-244.094833	1104.129517	498.461975	42.637230	1151.452515	139.605530	-153.889328	860.848450	442.711548	151.264359	899.663818	302.287476	-9.978531	1000.980713	-446.131958	152.200180	904.710083	-489.336792	6.689695
240.431107	-50.116600	892.427246	379.055908	48.999722	911.414368	308.340790	-124.907753	503.088867	368.872864	97.958961	519.025635	408.942352	-153.831375	82.767509	459.151642	59.446396	109.050003	168.289001	-183.934097	1390.899048	397.029968	55.538792	1424.319458	245.674454	-15.646899	1389.934937	271.097504	6.554280	1672.350586	190.951645	-242.808121	1104.694092	498.871552	42.658001	1151.950195	138.542358	-152.392014	861.509949	443.804504	151.450119	899.974182	302.487030	-9.439456	1001.260986	-446.872925	151.423462	904.914917	-489.323181	5.789973
241.016998	-49.508675	892.563416	379.647675	49.564034	911.855225	309.149200	-124.812057	503.207367	371.710205	99.268234	519.601440	409.071075	-153.679077	82.722336	456.823303	65.045113	107.704941	167.788147	-182.621323	1391.386719	397.279083	56.212505	1424.691040	245.719467	-14.440877	1390.323853	271.087250	7.821984	1672.699951	189.821426	-241.528717	1105.228149	499.309418	42.757282	1152.427856	137.567139	-151.058716	862.059631	445.359711	151.604340	900.270386	302.827759	-8.812303	1001.534729	-447.427368	150.465088	905.114990	-489.170654	4.662817
241.593216	-48.802822	892.720215	380.368439	50.479664	912.377808	309.853699	-124.639755	503.295074	374.235077	100.290527	519.891663	409.162994	-153.530426	82.657791	454.328278	70.772141	106.311722	167.289627	-180.940247	1391.990601	397.562958	56.954842	1425.022095	245.739182	-13.204943	1390.656006	271.019257	9.098697	1673.013428	188.681671	-240.249069	1105.731689	499.183899	42.553833	1152.611084	136.660309	-150.070526	862.413391	446.622131	151.855530	900.491150	303.237823	-8.001060	1001.856140	-447.947540	149.481812	905.347961	-489.008423	3.444922
242.277649	-48.197998	892.765686	380.921692	51.113110	912.687744	310.479828	-124.470108	503.433533	376.785400	101.242302	520.096558	409.203979	-153.462967	82.654602	451.871094	76.545258	104.955986	166.911133	-179.418427	1392.446533	397.881165	57.725376	1425.276123	245.821442	-11.972595	1390.924683	271.006134	10.371477	1673.278198	187.540955	-238.922699	1106.181763	499.484375	42.869396	1152.875000	135.566620	-148.818924	862.809082	447.809967	152.080658	900.759216	303.657654	-7.373222	1002.018921	-448.583282	148.337570	905.540222	-488.918457	2.191882
242.827454	-47.498806	892.861389	381.435791	51.860439	913.056274	311.090607	-124.073830	503.557434	379.466888	102.274498	520.312439	409.275635	-153.247772	82.609566	449.501556	82.402115	103.672874	166.523621	-177.928955	1392.859985	398.166779	58.573189	1425.472656	245.958328	-10.720889	1391.156616	270.983856	11.676235	1673.522949	186.491653	-237.477448	1106.638306	500.595245	43.386120	1153.462646	134.402740	-147.139999	863.375610	449.126923	152.332687	900.891846	303.995422	-6.647102	1002.235535	-448.515015	147.323730	905.913147	-487.974609	-0.145201
243.199753	-46.624294	893.000000	382.001251	52.885159	913.499146	311.624176	-123.735847	503.650116	382.157745	103.413628	520.565552	409.333069	-153.193771	82.609329	447.162720	88.273415	102.418732	166.211761	-176.437012	1393.250122	398.469269	59.496960	1425.574829	246.048660	-9.466023	1391.336670	271.062378	12.940823	1673.666870	185.426178	-236.079971	1106.941406	501.116791	43.712307	1153.723633	133.222015	-145.553955	863.815430	450.549255	152.652100	900.887390	304.305298	-5.746565	1002.508789	-449.410034	146.523605	905.957581	-488.530396	-0.360347
243.571777	-45.916157	893.101135	382.464996	53.679558	913.743469	312.043610	-123.339096	503.754974	384.674744	104.465889	520.743164	409.326904	-153.135178	82.583633	444.886719	94.109367	101.303040	166.023209	-174.914230	1393.597412	398.775665	60.463833	1425.651611	246.229950	-8.212506	1391.436523	271.024139	14.314838	1673.847656	184.359940	-234.683167	1107.208618	501.671814	44.033138	1153.956177	132.064301	-143.865463	864.244324	452.079559	152.833267	900.645569	304.609558	-4.962802	1002.674866	-450.619080	144.981949	905.981262	-488.639984	-1.879556
243.867447	-45.169361	893.201416	382.842499	54.459892	913.906982	312.382477	-122.893364	503.792175	387.810272	105.515976	520.889099	409.364868	-153.009995	82.545876	443.126648	100.028114	100.325394	165.873734	-173.431259	1393.917603	399.086151	61.462830	1425.675049	246.643036	-7.115462	1391.355469	271.090851	15.662257	1673.935303	183.377335	-233.191772	1107.424683	502.153259	44.397182	1154.082764	130.802094	-142.145020	864.623108	453.109680	153.302612	900.711304	304.865692	-4.139802	1002.805176	-451.327972	143.387131	906.185852	-488.139893	-4.111396
244.458969	-44.500942	893.207214	383.304993	55.204113	913.970825	312.751373	-122.570793	503.856689	390.310577	106.597809	521.093018	409.374298	-153.086578	82.564400	441.261017	105.943687	99.478256	165.802124	-172.036026	1394.140015	399.437073	62.499973	1425.649414	246.776367	-5.718113	1391.551514	271.169891	17.109158	1673.987549	182.455429	-231.735855	1107.531128	502.744873	44.911514	1154.151855	129.540344	-140.454330	864.921997	454.457001	153.749496	900.681946	305.299377	-3.365155	1002.838013	-451.862061	141.948990	906.415649	-487.596924	-5.922992
244.709457	-43.567844	893.237854	383.667542	56.028263	913.963196	312.961761	-122.052086	503.881958	392.520599	107.814163	521.358582	409.387390	-153.066437	82.534683	439.629028	111.824852	98.699120	165.831848	-170.582550	1394.258911	399.840302	63.601833	1425.547852	247.231720	-4.597051	1391.341309	271.258575	18.542223	1673.938843	181.568283	-230.230209	1107.604980	503.296448	45.454868	1154.176147	128.212982	-138.661652	865.200928	455.813049	154.173569	900.471802	305.576996	-2.408858	1002.853760	-452.627075	140.980698	906.544312	-487.815277	-6.884366
245.306015	-42.763912	893.189697	384.169861	56.823895	913.869446	313.167877	-121.745888	503.922546	393.433380	108.980583	521.249023	409.391144	-153.241089	82.589172	437.655182	117.558136	97.987968	166.007751	-169.197021	1394.415283	400.290009	64.678246	1425.433594	247.340363	-3.109281	1391.442261	271.415619	19.939636	1673.829346	180.724152	-228.670715	1107.529175	503.911407	46.066082	1154.106323	126.887589	-136.781891	865.465271	457.232513	154.742142	900.189819	306.064056	-1.486612	1002.787964	-453.324799	140.126816	906.664734	-487.968262	-7.867235
245.843124	-41.960140	893.097290	384.677490	57.658985	913.702209	313.276520	-121.288116	503.878540	395.062744	110.254028	521.324524	409.362671	-153.293228	82.599403	436.386932	123.060760	97.526619	166.261963	-167.827682	1394.462891	400.678680	65.893486	1425.250366	247.682938	-1.849721	1391.281006	271.649170	21.252586	1673.625000	179.779678	-227.336517	1107.494141	504.494995	46.694336	1154.064819	125.509163	-134.978897	865.618530	458.568115	155.142395	899.893921	306.538696	-0.527586	1002.665833	-453.959442	139.554901	906.847107	-488.019012	-8.653896
245.814590	-40.756836	893.112366	384.890686	58.595570	913.495422	313.354614	-120.705788	503.837738	397.052612	111.434341	521.348511	409.345764	-153.349091	82.573029	435.334534	128.450897	97.095284	166.541855	-166.474380	1394.380249	400.966888	67.271118	1425.053223	248.096146	-0.579913	1391.097046	271.857025	22.779951	1673.451050	179.097717	-225.667007	1107.307129	505.179443	47.428699	1154.034058	124.104103	-132.992889	865.776978	459.904022	155.657486	899.561646	306.702606	0.659294	1002.586060	-454.693848	138.278763	907.036438	-487.730835	-10.698457
246.371277	-39.780014	892.991821	385.378845	59.604954	913.274597	313.495148	-120.202354	503.792480	398.392517	112.861824	521.348206	409.385468	-153.391602	82.571381	434.578888	133.313477	96.785347	166.927734	-165.109787	1394.355225	401.465057	68.480438	1424.861328	248.562943	0.769992	1390.898804	272.138306	24.178955	1673.223755	178.332825	-224.179230	1107.104614	505.145142	47.947014	1153.634888	122.687752	-130.959061	865.906189	461.357788	156.288879	899.149902	307.217133	1.758667	1002.423462	-455.541779	136.652771	907.161804	-487.634644	-12.287752
246.648300	-38.625668	892.896179	385.711243	60.630905	912.993835	313.523041	-119.546028	503.737488	399.398651	114.260818	521.334351	409.436371	-153.285568	82.582489	433.651550	138.040161	96.456955	167.383179	-163.807297	1394.202026	401.940521	69.813988	1424.630371	248.930710	2.137437	1390.731812	272.505371	25.654427	1672.938965	177.962677	-222.204773	1106.710938	506.436340	49.086769	1153.787720	121.273056	-128.972458	865.910522	462.728546	156.956207	898.869446	307.560455	2.971518	1002.248596	-456.502625	134.828598	907.224426	-487.583435	-13.942576
246.880264	-37.469276	892.784607	385.999573	61.746258	912.709351	313.514343	-118.806786	503.691162	400.538391	115.792534	521.194885	409.445953	-153.206421	82.556793	432.871094	142.274811	96.148239	167.946320	-162.471146	1394.092041	402.328491	71.297256	1424.376465	249.384705	3.519117	1390.507324	272.829865	27.193871	1672.666260	177.419891	-220.539215	1106.302979	506.415436	49.664101	1153.449341	119.825089	-126.875336	865.966370	464.107269	157.652374	898.474243	307.859894	4.224316	1002.063354	-457.488037	133.266800	907.254578	-487.610016	-15.587884
247.117264	-36.276661	892.593262	386.312866	62.898338	912.364441	313.584717	-118.058830	503.632141	401.888458	117.421982	521.132629	409.429688	-153.152527	82.584717	432.500153	146.000275	95.761620	168.486618	-161.108810	1393.842285	402.837311	72.675858	1424.174194	250.030289	4.756565	1390.168213	273.196625	28.763050	1672.355347	176.892731	-218.948563	1105.902954	507.797272	50.992390	1153.563721	118.382454	-125.052681	865.936890	465.458588	158.212860	898.067200	308.169189	5.503618	1001.806641	-458.462952	131.753967	907.378784	-487.567566	-17.306911
246.826920	-34.598991	892.599854	386.288391	64.159264	912.018921	313.648438	-117.068695	503.559143	403.007568	119.253181	520.868713	409.411713	-152.939484	82.606232	431.985199	149.379944	95.372215	169.098846	-159.799225	1393.574829	403.366852	74.125458	1423.919556	250.607422	6.088752	1389.934082	273.591339	30.354122	1672.037476	176.456131	-217.240891	1105.489746	508.514160	52.042145	1153.468384	116.917442	-122.966385	865.801880	466.870544	158.896820	897.658386	308.178406	7.077438	1001.659546	-459.496063	130.191055	907.415649	-487.636932	-19.027840
247.154221	-33.405766	892.412354	386.542938	65.483765	911.627014	313.806824	-116.253166	503.546051	404.115906	120.886902	520.429932	409.390961	-152.848740	82.644539	431.689392	152.320648	94.926445	169.848846	-158.453644	1393.280151	403.881897	75.664032	1423.707764	251.165634	7.458552	1389.659302	273.950317	32.033321	1671.735352	176.237930	-215.381302	1104.916260	509.210571	53.174595	1153.342163	115.635559	-120.604019	865.776489	468.222107	159.635117	897.241150	308.559357	8.416134	1001.383545	-460.616394	128.512573	907.427124	-487.726166	-20.797228
248.482254	-32.770828	892.040283	387.249329	66.839211	911.280640	314.454681	-116.328667	503.901489	405.580475	122.438774	519.967224	409.539215	-153.116333	82.670227	431.705200	154.901001	94.444786	170.635117	-157.164948	1392.960938	404.424744	77.203247	1423.407959	251.824356	8.853477	1389.403442	274.439850	33.627556	1671.326294	175.973251	-213.622086	1104.427734	509.920319	54.353741	1153.174927	114.221176	-118.377922	865.740662	469.668976	160.516205	896.806335	309.516022	9.473545	1001.024048	-461.770172	126.964561	907.475647	-487.897430	-22.671349
248.471512	-31.422102	891.979614	387.314362	68.254166	910.837708	314.646851	-115.646492	503.995148	406.639130	123.963264	519.359192	409.528442	-153.099701	82.709282	431.741150	157.079559	93.946777	171.467163	-155.885040	1392.619141	405.036224	78.695686	1423.202881	252.356003	10.385594	1389.311035	274.814026	35.468513	1671.036743	175.632431	-212.025742	1103.881714	510.755707	55.659676	1153.069946	112.897194	-116.152069	865.688416	471.003876	161.346542	896.372253	309.738953	10.970350	1000.797180	-462.917450	125.320915	907.519043	-488.010620	-24.403275
248.041138	-29.669022	892.027893	387.064331	69.790764	910.405945	314.847778	-114.701988	504.007385	407.497314	125.385139	518.710510	409.522156	-152.880508	82.681396	431.966919	158.764664	93.419586	172.369476	-154.542969	1392.236328	405.654480	80.293556	1422.935303	253.060562	11.796552	1389.099976	275.376923	37.010841	1670.570190	175.710999	-209.882980	1103.294922	511.510834	56.961819	1152.917969	111.585602	-113.903725	865.607544	472.361176	162.295731	895.914978	309.679077	12.696350	1000.634033	-464.214020	123.659241	907.569458	-488.220337	-26.265844
248.549911	-28.435879	891.800049	387.352661	71.378647	909.923279	315.075470	-113.991608	504.031097	408.547913	126.793297	518.093689	409.561432	-152.753830	82.672569	432.441376	160.210495	92.845558	173.333740	-153.203659	1391.845337	406.296478	81.896530	1422.691895	253.842773	13.231311	1388.799927	275.870361	38.792450	1670.178589	175.595566	-208.059677	1102.716431	511.751465	58.102161	1152.557129	110.208542	-111.343170	865.677612	473.681610	163.300186	895.424561	310.207916	14.185401	1000.294800	-465.064514	122.429405	907.858459	-488.217163	-27.972542
248.693436	-26.874649	891.656555	387.437378	73.092079	909.428406	315.229279	-113.267189	504.088654	409.303101	128.200867	517.363953	409.641388	-152.604172	82.674019	432.804321	161.243332	92.305313	174.363235	-151.844955	1391.449341	407.026123	83.563560	1422.415161	254.578888	14.746012	1388.542847	276.431641	40.451233	1669.733032	175.657562	-206.072403	1102.137451	512.611877	59.511261	1152.441406	109.055695	-109.387627	865.476318	475.033539	164.350479	894.939575	310.520447	15.899637	999.996460	-466.812744	120.310486	907.783203	-488.613220	-29.918394
248.799805	-25.255150	891.521423	387.524719	74.823372	908.905396	315.421082	-112.342880	504.075073	409.871490	129.713181	516.664673	409.629608	-152.591034	82.677483	433.397186	161.865311	91.653511	175.393173	-150.466400	1391.080200	407.723450	85.280708	1422.120117	255.575760	16.110508	1388.056519	276.972168	42.298130	1669.331543	175.730576	-204.106110	1101.566162	514.034058	61.340500	1152.420288	107.794907	-106.824059	865.559204	476.412567	165.496735	894.492065	310.813965	17.690531	999.690430	-468.354797	118.275780	907.673462	-488.851990	-31.943121
248.506409	-23.431452	891.445923	387.347382	76.596687	908.335083	315.500885	-111.109344	504.038940	410.335480	131.213287	515.997009	409.630859	-152.507263	82.727959	433.845978	162.058426	91.103821	176.557098	-149.100677	1390.670044	408.518921	86.969879	1421.831055	256.238770	17.813379	1387.916260	277.620300	44.055180	1668.860107	175.865601	-202.058655	1100.964478	514.936523	63.025700	1152.162109	106.615517	-104.337448	865.581909	477.766205	166.732224	894.000061	310.840210	19.618208	999.395691	-469.905762	116.522537	907.634460	-489.165344	-33.832355
248.558411	-21.721827	891.246643	387.418060	78.447464	907.764160	315.486053	-110.054260	504.009766	410.733856	132.704315	515.281860	409.322174	-152.995361	83.380913	434.249176	161.907974	90.491325	177.687653	-147.665680	1390.285400	409.295135	88.752449	1421.531128	257.281830	19.242527	1387.430908	278.244293	45.872864	1668.465454	176.051056	-200.190109	1100.420532	515.830811	64.704613	1151.932007	105.640327	-102.339241	865.406433	479.116852	168.094757	893.562134	311.081268	21.526064	999.032043	-471.374359	114.648567	907.592773	-489.572357	-36.549992
248.743271	-20.066849	891.081665	387.558105	80.437592	907.220032	315.637329	-109.045784	503.992157	411.232086	134.057297	514.568298	410.674744	-149.558929	82.276230	434.659637	161.428635	89.854736	178.960266	-146.263199	1389.860474	410.147797	90.574554	1421.210938	258.022491	21.039877	1387.345581	278.913605	47.713917	1668.055542	176.278442	-198.153015	1099.863892	516.758179	66.421570	1151.654297	104.621773	-100.034409	865.380920	480.472076	169.517548	893.114868	311.437775	23.472305	998.699158	-472.858429	112.892464	907.563721	-489.758514	-37.876732
248.921326	-18.226669	890.898621	387.665802	82.535110	906.684570	315.684082	-108.213974	503.942169	411.736267	135.323013	513.776184	410.541382	-151.629089	83.053482	434.841064	160.906113	89.208458	180.282074	-144.785095	1389.517700	410.988403	92.464485	1420.910522	258.913513	22.718513	1387.079834	279.510315	49.646107	1667.730713	176.676086	-196.129242	1099.369873	517.714966	68.244492	1151.355469	103.733002	-97.762337	865.350586	481.836914	170.996109	892.651489	311.787231	25.514420	998.358582	-474.398041	110.986732	907.474060	-490.029175	-39.690063
249.265106	-16.517508	890.597961	387.870483	84.678139	906.157288	315.773346	-107.247765	503.907990	412.344269	136.522797	513.078125	410.746796	-151.117172	82.921539	434.629028	160.056732	88.349876	181.630524	-143.276443	1389.170776	411.844666	94.385765	1420.609741	259.883240	24.414145	1386.813721	280.298126	51.492847	1667.345459	177.045395	-194.064072	1098.809204	518.730591	70.186783	1151.067749	102.847260	-95.508270	865.415588	483.078308	172.514328	892.202820	312.169739	27.532660	997.957703	-475.967133	109.070274	907.379883	-490.370178	-41.605370
249.527603	-14.539090	890.504456	387.899841	86.900826	905.593933	315.998932	-106.015114	503.909119	413.147217	137.561127	512.243835	410.588287	-151.478302	83.154877	434.811035	159.707245	87.873413	182.993927	-141.747574	1388.806152	412.756073	96.382996	1420.295532	260.859009	26.175619	1386.562622	281.077942	53.445873	1666.983154	177.611649	-191.942566	1098.358398	519.763977	72.156937	1150.829346	102.106178	-93.226982	865.408691	484.347015	174.162811	891.774231	312.570892	29.743889	997.652588	-477.526276	107.075729	907.254578	-490.746002	-43.512486
249.774597	-12.465794	890.318848	387.938324	89.213051	905.084106	316.116394	-104.803284	503.892059	413.790039	138.421463	511.472076	410.622284	-151.427231	83.261505	434.246613	159.404434	87.098854	184.426361	-140.133255	1388.491943	413.536011	98.570229	1419.963623	261.843933	27.988602	1386.312866	281.824036	55.495831	1666.676025	178.205688	-189.760422	1097.894287	520.834290	74.202385	1150.583252	101.334007	-90.629257	865.585083	485.482147	175.871796	891.338867	312.894440	32.008831	997.320496	-479.074402	105.011314	907.138733	-491.091949	-45.545910
249.892929	-10.396509	890.244263	387.922241	91.572197	904.601685	316.296509	-103.473236	503.935242	414.586273	139.232330	510.818024	410.683777	-151.253159	83.303482	434.041016	159.443375	86.578583	185.877701	-138.511108	1388.167603	414.501587	100.652824	1419.665405	262.860687	29.867538	1386.108643	282.641235	57.480843	1666.376221	178.874100	-187.649841	1097.502686	521.796631	76.329033	1150.286011	100.889847	-88.616875	865.577026	486.712341	177.682983	890.823730	313.178619	34.313545	997.061401	-480.597443	102.848892	906.977539	-491.512207	-47.708344
250.168137	-8.200157	890.171143	387.950470	93.990639	904.185608	316.514313	-102.109650	503.957977	415.123901	140.095428	510.169098	410.801971	-150.965668	83.366905	433.638275	159.835632	86.007011	187.328583	-136.845169	1387.873535	415.426575	102.865356	1419.360107	263.869049	31.774084	1385.876831	283.553162	59.546600	1666.056641	179.652878	-185.458450	1097.136353	522.807068	78.511581	1150.013062	100.350159	-86.224129	865.736023	487.805420	179.549911	890.411560	313.535309	36.676678	996.831848	-482.132568	100.522461	906.872437	-491.875427	-49.974007
250.363297	-5.831031	890.092834	387.902832	96.475639	903.779968	316.699493	-100.608902	503.988861	415.576569	140.997604	509.660645	410.763763	-150.894775	83.444603	433.313019	160.404236	85.502472	188.837921	-135.128021	1387.638306	416.277557	105.172974	1419.079712	264.935730	33.721954	1385.719849	284.553467	61.538136	1665.774902	180.494644	-183.339691	1096.818481	523.263306	80.455116	1149.534790	100.086983	-84.123619	865.735413	488.956573	181.548370	889.944702	313.831635	39.115601	996.602722	-483.647247	98.137665	906.742126	-492.300415	-52.290714
250.628204	-3.657280	889.963501	388.002991	98.946899	903.408752	316.850616	-99.084167	504.038971	415.967896	142.206772	509.277740	410.817047	-150.785080	83.623291	433.326172	161.070694	85.220558	190.295074	-133.355515	1387.414673	417.276520	107.375946	1418.805786	265.974060	35.711880	1385.567627	285.489960	63.634277	1665.590576	181.405670	-181.170227	1096.511841	524.262939	82.760422	1149.234863	100.024048	-81.671410	865.979553	490.004730	183.647842	889.576050	314.198029	41.435154	996.361877	-485.099457	95.612450	906.630859	-492.659698	-54.782787
250.761795	-1.341643	889.966797	388.023407	101.389793	903.106262	317.081268	-97.617928	504.080017	416.072693	143.728882	508.981659	410.840790	-150.694626	83.712128	433.163544	161.752594	84.744011	191.786041	-131.565201	1387.247803	418.205322	109.741074	1418.537354	267.010040	37.768951	1385.459351	286.434082	65.814934	1665.407959	182.404678	-178.878922	1096.269287	525.853210	85.457893	1149.205811	99.624313	-79.243622	866.268311	490.986664	185.813431	889.284790	314.493805	43.819355	996.223572	-486.548126	93.055161	906.576111	-493.112854	-57.315151
251.175293	1.122634	890.013428	388.086914	103.902344	902.877075	317.307159	-96.078224	504.211578	415.962646	145.690140	508.822998	410.970337	-150.430771	83.840317	433.323853	162.549988	84.572968	193.242081	-129.687286	1387.115967	419.133453	112.092873	1418.284302	268.048096	39.854481	1385.373047	287.549286	67.940613	1665.256836	183.441711	-176.663422	1096.115723	526.820923	87.937393	1148.903687	99.630684	-77.043587	866.489258	492.041656	188.097519	888.904724	314.941589	46.281727	996.140686	-487.999329	90.356598	906.544495	-493.545532	-59.952934
251.090179	4.279088	890.021606	387.913635	106.425858	902.641785	317.526154	-94.214767	504.199615	415.613770	147.919373	508.548828	411.008789	-150.085159	83.950577	433.106598	163.352203	84.195053	194.685181	-127.772942	1386.989624	420.065552	114.488945	1418.047852	269.141266	41.938160	1385.301147	288.645844	70.268867	1665.222168	184.645477	-174.356522	1096.001343	527.704834	90.430267	1148.626343	99.813446	-74.958717	866.622253	493.038300	190.496353	888.451721	315.001160	49.063168	996.032166	-489.384216	87.556374	906.499390	-493.961395	-62.763622
251.420593	6.849920	890.013062	388.017273	108.948975	902.445068	317.745087	-92.566025	504.270691	415.403442	150.270020	508.297943	411.342102	-147.846268	83.409462	433.268585	164.270111	83.859039	196.086517	-125.767479	1386.951660	421.060455	116.899414	1417.797485	270.159973	44.090839	1385.226196	289.777588	72.526817	1665.130371	185.880127	-172.140747	1095.929077	528.028320	92.690193	1148.091431	100.145813	-72.753479	866.864258	494.110016	193.052597	888.142151	315.401489	51.535309	995.932922	-490.749664	84.558891	906.473389	-494.241211	-65.776840
251.645523	9.236199	890.000244	388.218414	111.391762	902.247742	318.079895	-91.083046	504.372223	415.541138	152.458923	507.997375	411.458130	-147.650787	83.557678	433.493805	165.073807	83.634872	197.446213	-123.702095	1386.861572	422.018738	119.360550	1417.537720	271.231995	46.271866	1385.200195	290.956512	74.819641	1664.959473	187.077133	-170.009537	1095.914673	529.386963	95.641953	1147.953003	100.557487	-70.692696	867.106323	494.849121	195.667068	888.097595	315.785797	53.902996	995.832092	-492.076538	81.629486	906.503296	-494.518433	-68.894920
251.810730	11.818737	889.960327	388.372803	113.939919	902.089783	318.609375	-89.455940	504.684357	415.356720	155.001617	507.708954	411.553375	-147.522766	83.677330	433.628693	166.047318	83.333275	198.722443	-121.525742	1386.850098	423.029785	121.745781	1417.277832	272.312775	48.489346	1385.171265	292.256958	77.129631	1664.888428	188.444427	-167.764862	1095.970093	530.300171	98.281898	1147.673340	101.272964	-68.558937	867.340515	495.592957	198.373428	887.854980	316.099091	56.375664	995.733459	-493.656616	78.831528	906.468506	-495.475372	-71.475273
252.037521	14.445011	889.923645	388.602905	116.596893	901.967957	318.878326	-87.928375	504.742706	415.182404	157.464661	507.466858	411.368652	-149.439499	84.554108	433.950989	167.013474	83.264122	199.993622	-119.345741	1386.854614	424.077301	124.163406	1417.017090	273.397675	50.736660	1385.123657	293.442261	79.540848	1664.831055	189.837967	-165.496140	1096.011963	531.125916	101.018120	1147.322754	101.940689	-66.583824	867.563660	496.280579	201.131454	887.509827	316.483643	58.894081	995.652161	-495.102448	75.740326	906.475464	-496.050812	-74.443665
252.234787	17.130337	889.917847	388.872253	119.420761	901.829468	319.187897	-86.391800	504.812103	414.706940	160.083191	507.088928	411.376831	-149.389084	84.806366	433.925629	167.901657	83.107628	201.221146	-117.058418	1386.879395	425.161865	126.581154	1416.742554	274.496338	53.112675	1385.102295	294.731323	81.938011	1664.663818	191.246582	-163.337997	1096.150391	531.911865	103.703087	1146.916870	103.012688	-64.211037	867.876770	497.029358	203.945816	887.046448	316.915009	61.525181	995.579163	-496.850098	72.641296	906.565125	-496.701233	-77.609512
252.543869	19.868071	889.911865	389.226807	122.397003	901.716064	319.557312	-85.118370	504.957886	414.559418	162.476349	506.709839	411.388977	-149.359802	84.974854	433.938751	168.398438	82.798286	202.401520	-114.672783	1386.935059	426.309601	129.019501	1416.464966	275.632660	55.449585	1385.031128	296.106506	84.293365	1664.524170	192.737488	-161.137909	1096.244019	532.088806	106.169472	1146.241333	104.243332	-62.403374	867.942261	497.554993	207.011276	886.719299	317.450745	64.232452	995.516479	-498.364136	69.535248	906.583374	-497.263763	-80.788750
252.682297	22.678061	889.841248	389.506348	125.336693	901.581604	319.856628	-83.575493	504.983307	414.185272	164.912964	506.455475	411.397125	-148.999664	85.081894	433.959106	168.902908	82.752426	203.527374	-112.240906	1386.949951	427.451416	131.494446	1416.167725	276.784637	57.806210	1384.972778	297.427124	86.843987	1664.518799	194.201248	-158.959503	1096.364624	533.402161	109.284187	1145.981689	105.275093	-59.978542	868.191345	497.998260	210.085297	886.571350	317.812408	66.979675	995.410156	-499.933624	66.243523	906.575012	-497.968445	-83.880402
252.854614	25.499693	889.765808	389.709625	128.205811	901.383484	320.108795	-82.072510	505.029449	413.740875	167.271576	506.236206	411.488739	-148.909332	85.239670	433.884460	169.403091	82.723862	204.626434	-109.784744	1386.958984	428.643677	133.963150	1415.803833	277.934601	60.221279	1384.902710	298.922974	89.266266	1664.293457	195.583572	-157.099106	1096.492188	534.193359	112.115929	1145.432495	106.636681	-57.946033	868.287354	498.357605	213.119324	886.262451	318.168335	69.724510	995.271667	-501.576447	62.995075	906.576172	-498.635468	-87.035751
[truncated: 40 more columns]
