# Supplementary material for: A dyadic stimulus set of audiovisual affective displays for the study of multisensory, emotional, social interactions
Source: Behav Res Methods. 2015 Nov 5;48(4):1285–95. doi: 10.3758/s13428-015-0654-4 (PMC5101291; doi:10.3758/s13428-015-0654-4)
Supplement: Supplementary file 1 — (ZIP 270 MB) [file 13428_2015_654_MOESM1_ESM.zip › supplementary_material_2_stimuli_set_files/D/D08.txt]

303.211578	-112.997490	895.537598	358.423096	48.244705	902.459534	369.875916	-132.504150	505.213806	350.364960	69.929855	505.185059	448.756653	-106.045845	79.705330	450.016632	68.137283	94.244255	330.237488	-236.484253	1393.911865	363.701202	93.171539	1415.807739	287.139923	-55.040787	1385.788818	234.640320	-112.401794	1667.554565	368.025513	-270.657959	1106.313721	471.482819	140.553040	1148.935791	254.929214	-226.936813	869.736328	396.527710	169.314545	879.655701	329.944000	-36.366680	998.915100	-564.757996	210.948868	900.052246	-566.140076	59.840080
302.876648	-112.205666	895.522339	357.783966	49.159523	902.251770	369.747559	-132.026627	505.297668	350.478577	70.599266	504.836884	448.696259	-105.980415	79.711525	450.077789	67.881523	94.012169	330.432617	-235.194580	1393.872314	363.148865	94.546593	1415.725098	286.937286	-53.854652	1385.699341	234.546371	-111.406654	1667.399292	368.580658	-269.684937	1106.336548	471.667023	141.475159	1148.972778	255.682648	-226.785416	869.492493	396.135834	169.193314	879.756287	329.503876	-35.408890	998.808105	-564.683411	211.035065	900.036072	-566.132202	59.915752
302.497437	-111.522705	895.537659	357.230927	49.896439	901.976074	369.596954	-131.505493	505.341858	350.600983	71.242371	504.590912	448.707581	-105.945023	79.732719	450.016541	67.840446	93.755440	330.640594	-233.858337	1393.855347	362.673004	95.953369	1415.583130	286.768951	-52.577221	1385.586792	234.523590	-110.381805	1667.247437	369.114288	-268.722656	1106.327637	471.882874	142.294388	1148.946167	256.454895	-226.628525	869.283081	395.558167	169.174469	879.905640	329.110077	-34.543198	998.684448	-564.655396	211.106171	900.021606	-566.159607	60.029991
302.145935	-110.771111	895.530640	356.625549	50.685211	901.682068	369.507263	-131.059128	505.394836	350.817291	71.815079	504.352600	448.707611	-105.892967	79.741333	449.992706	67.829407	93.538559	330.859467	-232.540192	1393.790283	362.244598	97.413254	1415.471069	286.597443	-51.309177	1385.497681	234.450806	-109.301216	1667.104492	369.687805	-267.600677	1106.390747	472.124359	143.109177	1148.926880	257.285187	-226.453659	869.058472	395.054382	169.119781	879.907471	328.700500	-33.619160	998.540039	-564.579224	211.177689	900.022583	-566.144775	60.182137
301.765839	-110.084602	895.533264	356.058472	51.382969	901.446045	369.406830	-130.621735	505.490417	351.034149	72.366684	504.094208	448.723053	-105.861763	79.757744	449.936615	67.801094	93.355827	331.069550	-231.128937	1393.780762	361.821075	98.895012	1415.367065	286.411377	-49.986767	1385.454834	234.382385	-108.203415	1666.944824	370.231873	-266.486481	1106.479004	472.168884	143.822479	1148.769775	258.087128	-226.309967	868.822144	393.827637	169.111038	880.203247	328.287781	-32.800510	998.428162	-564.562866	211.301941	900.028809	-566.235596	60.390163
301.414063	-109.275940	895.570313	355.504089	52.179001	901.213135	369.255768	-130.036606	505.591614	351.218048	72.881104	503.875183	448.692963	-105.836098	79.791420	449.870209	67.827972	93.184563	331.233185	-229.838654	1393.946167	361.426575	100.410416	1415.211548	286.304871	-48.644081	1385.401245	234.286774	-107.004456	1666.813232	370.700684	-265.344452	1106.552734	472.314697	144.553558	1148.694946	258.940887	-226.217957	868.625305	393.052307	169.000397	880.234497	327.872864	-31.845078	998.335632	-564.540039	211.382095	900.021362	-566.254822	60.554634
301.042145	-108.558456	895.619751	354.897980	52.978764	901.005493	369.089844	-129.391159	505.686981	351.261597	73.262527	503.708038	448.699585	-105.740646	79.789177	449.744293	67.814972	93.000717	331.462463	-228.351028	1393.984863	361.089844	101.962883	1415.096924	286.120605	-47.270306	1385.391602	234.228516	-105.802353	1666.675537	371.263428	-264.176270	1106.686157	472.285034	145.226028	1148.492676	259.959930	-226.127411	868.528564	391.977234	169.019791	880.292053	327.457916	-30.951450	998.261353	-564.523499	211.444672	900.025330	-566.297729	60.719929
300.680603	-107.639030	895.672119	354.221710	53.923477	900.841003	369.038452	-128.826797	505.749725	351.604248	73.757965	503.638245	448.698212	-105.710457	79.806648	449.817413	67.870155	92.855888	331.640900	-226.888184	1394.055054	360.781067	103.489662	1414.966675	286.001190	-45.850018	1385.385620	234.170547	-104.536850	1666.580933	371.832550	-262.917084	1106.919189	472.242950	145.980011	1148.317017	260.923950	-225.930862	868.362305	390.973328	169.099426	880.300415	327.016083	-29.911413	998.208984	-564.509277	211.513321	900.019043	-566.308838	60.786221
300.351990	-106.816963	895.737427	353.705261	54.792278	900.703796	369.018097	-128.269547	505.844849	351.694092	74.279900	503.554321	448.687500	-105.682449	79.830811	449.825623	67.893387	92.703766	331.826660	-225.398422	1394.130249	360.518311	105.083382	1414.873779	285.842865	-44.420956	1385.417847	234.104050	-103.198219	1666.509033	372.323242	-261.901947	1107.089844	472.070099	146.719009	1148.124146	261.924225	-225.814743	868.230103	389.919403	169.278748	880.283203	326.641174	-28.956182	998.176514	-564.496399	211.584244	900.011719	-566.238525	60.722954
300.038361	-105.906898	895.807922	353.049561	55.831055	900.595459	368.848816	-127.620773	505.895691	351.381561	74.583305	503.448364	448.633087	-105.546501	79.845314	449.652283	67.828232	92.502548	331.999176	-223.877792	1394.261841	360.239319	106.683418	1414.744507	285.708954	-42.982109	1385.439209	234.068192	-101.866020	1666.419189	372.850311	-260.568329	1107.359741	471.837433	147.481186	1147.909058	262.872345	-225.504929	868.120728	389.079468	169.617661	880.179565	326.190491	-27.880909	998.160645	-564.484924	211.634979	899.992310	-566.084351	60.356049
299.683044	-104.967911	895.907043	352.409821	56.787220	900.489990	368.844421	-127.093414	506.023163	351.403137	74.985939	503.302765	448.670410	-105.508041	79.874245	449.645477	67.814857	92.327446	332.169067	-222.322525	1394.421875	360.006317	108.296738	1414.646118	285.583954	-41.475960	1385.493164	233.946136	-100.503563	1666.401367	373.412476	-259.229218	1107.668701	471.439880	148.109772	1147.646484	263.929657	-225.297913	868.083740	387.974548	170.272430	880.106506	325.750031	-26.825895	998.160645	-564.468750	211.642853	899.996216	-566.000183	60.368256
299.282715	-104.086021	896.008118	351.741943	57.818691	900.395996	368.756256	-126.508018	506.120117	351.314270	75.338638	503.272583	448.665405	-105.452812	79.905182	449.601959	67.822578	92.140778	332.306427	-220.787659	1394.598633	359.773865	109.930229	1414.567261	285.456177	-39.992538	1385.570557	234.014297	-98.993233	1666.342651	373.947510	-258.007263	1107.960205	470.936218	148.708740	1147.336792	264.969299	-225.057968	868.050049	386.593140	171.093552	880.153259	325.277374	-25.766731	998.167114	-564.488892	211.651001	899.993591	-565.927124	60.414505
298.940857	-103.107368	896.087158	351.026672	58.936356	900.295776	368.635315	-125.855301	506.174042	351.491150	75.769493	503.232239	448.661102	-105.345177	79.945419	449.692657	67.907829	92.012512	332.407745	-219.194641	1394.749756	359.510620	111.615845	1414.420166	285.489838	-38.468864	1385.511475	233.948090	-97.505974	1666.330688	374.555115	-256.648773	1108.355713	470.388824	149.261261	1146.956543	265.988434	-224.743774	868.024902	385.397003	172.028717	879.911255	324.786377	-24.618423	998.159180	-564.509949	211.664200	900.008606	-565.851624	60.378201
298.531067	-102.198456	896.195679	350.332886	59.981323	900.242859	368.620636	-125.241142	506.293610	351.548462	76.192719	503.186646	448.658936	-105.241173	79.977760	449.702057	67.959343	91.884026	332.620514	-217.607376	1395.037109	359.303497	113.302719	1414.297241	285.185120	-36.908585	1385.747681	234.054779	-95.917358	1666.299194	375.056305	-255.213699	1108.648682	469.821716	149.804626	1146.625488	266.977661	-224.510452	868.139160	384.486938	173.190338	879.823792	324.286499	-23.556822	998.189148	-564.509949	211.679459	900.023987	-565.764160	60.374752
298.121246	-101.157326	896.303955	349.566650	61.115028	900.190735	368.469116	-124.564735	506.390472	351.602997	76.552856	503.203796	448.628418	-105.122726	80.028290	449.743774	67.987991	91.752167	332.657654	-216.014877	1395.317261	359.083832	115.018333	1414.130371	285.063507	-35.373669	1385.844482	234.086182	-94.290657	1666.341675	375.711304	-253.776688	1109.116577	468.946320	149.802887	1146.013794	268.058746	-223.978943	868.164063	382.919525	174.491287	879.768799	323.748535	-22.385439	998.219360	-564.552551	211.664124	900.036621	-565.675049	60.376801
297.638184	-100.179390	896.424927	348.789795	62.209373	900.163635	368.435303	-123.916466	506.530792	351.945862	77.052223	503.134430	448.629181	-105.068359	80.048698	449.924500	68.098503	91.671623	332.747162	-214.417313	1395.532593	358.902679	116.699936	1413.983765	284.936829	-33.816296	1385.977539	234.110565	-92.578621	1666.434692	376.282867	-252.500977	1109.544800	468.364075	150.858810	1145.709717	269.103912	-223.552902	868.322998	381.958405	175.824417	879.463684	323.165619	-21.271482	998.268127	-564.588562	211.649109	900.054993	-565.641052	60.525372
297.214508	-99.163620	896.528198	347.980316	63.464714	900.140015	368.261963	-123.103172	506.598969	352.207306	77.536003	503.119843	448.579987	-104.915054	80.079834	450.066559	68.219048	91.581161	332.826111	-212.826584	1395.907349	358.687408	118.394577	1413.809204	284.798096	-32.279278	1386.111450	234.190247	-90.815186	1666.514648	376.934906	-250.915497	1110.064331	467.450256	151.249802	1145.154175	270.103485	-223.133743	868.483398	380.454193	177.255569	879.177368	322.593475	-20.068586	998.309448	-564.629639	211.633591	900.077087	-565.536560	60.510429
296.951813	-97.980583	896.602295	347.183258	64.737152	900.148132	367.920044	-122.105598	506.537964	352.500763	78.021835	503.113190	448.473419	-104.675026	80.101768	450.218414	68.280067	91.469521	332.965820	-211.201706	1396.224976	358.515259	120.083328	1413.635742	284.655609	-30.693130	1386.274292	234.276871	-88.998886	1666.647095	377.567047	-249.346039	1110.494629	466.732788	152.499954	1144.764282	271.073059	-222.591431	868.710449	379.275726	178.638046	878.865479	322.099396	-18.810179	998.351257	-564.682861	211.628220	900.107422	-565.340820	60.257732
296.494354	-97.001633	896.733337	346.354645	65.897202	900.150085	367.854095	-121.501862	506.568451	352.780212	78.530487	503.078857	448.511322	-104.642593	80.166313	450.283447	68.324074	91.369637	332.961639	-209.570618	1396.548340	358.305206	121.759476	1413.457397	284.544128	-29.165882	1386.413696	234.358475	-87.140724	1666.794678	378.248871	-247.744293	1111.052856	465.849854	153.659851	1144.270142	272.047668	-221.981552	868.957397	377.913147	180.225845	878.537292	321.520050	-17.678484	998.419067	-564.729370	211.580750	900.128540	-565.215759	60.147400
296.135254	-95.935730	896.815918	345.485199	67.133736	900.125854	367.432037	-120.565742	506.626923	353.036743	79.024239	503.086792	448.412811	-104.455254	80.204910	450.377838	68.380508	91.261848	333.035309	-208.016373	1396.952026	358.166473	123.455299	1413.276001	284.399658	-27.597069	1386.568604	234.440155	-85.288620	1666.945313	378.891693	-246.254227	1111.571655	464.803894	154.687317	1143.707031	273.014648	-221.390457	869.248535	376.563660	181.786346	878.146484	320.933044	-16.467514	998.449463	-564.794312	211.535461	900.154419	-565.105713	60.076759
295.769806	-94.884933	896.923462	344.671417	68.274803	900.118591	367.048584	-119.672523	506.664978	353.240295	79.495621	503.047424	448.278656	-104.242760	80.234985	450.422913	68.454483	91.173462	333.091553	-206.392792	1397.314087	357.989044	125.102661	1413.069824	284.258942	-26.056416	1386.733276	234.560577	-83.309151	1667.111816	379.544739	-244.560425	1112.142944	463.833496	156.102524	1143.181763	273.899597	-220.717026	869.566895	375.195923	183.489944	877.746033	320.373535	-15.308774	998.500854	-564.848206	211.491226	900.181763	-565.096619	60.219738
295.352234	-93.872406	897.032654	343.739044	69.422386	900.104248	366.932098	-118.919579	506.792023	352.995941	79.849037	503.058746	448.306915	-104.117142	80.281219	450.282318	68.440994	90.984993	333.143951	-204.777618	1397.732300	357.826691	126.788727	1412.845459	284.127136	-24.514141	1386.851440	234.687927	-81.346054	1667.291992	380.217712	-242.917969	1112.649170	462.865265	157.809525	1142.670166	274.833435	-219.947708	869.887695	373.956177	185.278564	877.249268	319.740112	-14.163313	998.549500	-564.912964	211.437653	900.195801	-564.963074	60.173058
294.943420	-92.817696	897.155884	342.814911	70.759048	900.167664	366.850586	-118.185394	506.845764	353.148163	80.365891	503.098328	448.297272	-104.021362	80.329506	450.350677	68.515282	90.878174	333.266052	-203.186249	1398.134888	357.632996	128.425095	1412.612915	283.993042	-22.949486	1387.026245	234.847260	-79.322845	1667.494629	380.890991	-241.374924	1113.209839	461.850311	159.583923	1142.115234	275.677917	-219.256317	870.260742	372.400879	187.131683	876.926331	319.137817	-12.945865	998.643066	-564.995361	211.403076	900.199463	-564.889832	60.098572
294.534119	-91.856438	897.224915	341.902100	71.906509	900.122314	366.708771	-117.402283	506.923615	353.312531	80.870979	503.096252	448.257477	-103.883492	80.365730	450.420990	68.626793	90.783951	333.324768	-201.561661	1398.526245	357.440674	130.123306	1412.398315	283.858856	-21.405233	1387.189453	235.003845	-77.257309	1667.718994	381.548431	-239.532349	1113.796509	460.670197	161.416077	1141.533325	276.440002	-218.527481	870.653259	370.466156	189.013748	876.689270	318.494202	-11.823756	998.656128	-565.082825	211.331970	900.210999	-564.808838	60.032455
294.197174	-90.786316	897.293091	341.052643	73.174744	900.124756	366.632629	-116.545609	507.026398	353.424408	81.421577	503.058105	448.225464	-103.742714	80.407784	450.406372	68.659683	90.659332	333.418915	-199.946198	1398.906616	357.192291	131.783035	1412.110229	283.733032	-19.827559	1387.343018	235.152359	-75.177193	1667.932617	382.216461	-237.694351	1114.282471	459.552948	163.386276	1140.950684	277.135376	-217.801666	871.046997	368.902740	190.930649	876.211853	317.900146	-10.611189	998.692200	-565.174744	211.266556	900.228638	-564.699280	59.945061
293.695007	-89.663544	897.429260	339.921204	74.795853	900.255981	367.097473	-116.158928	507.243195	353.746124	82.040367	503.153076	448.439575	-103.831963	80.465179	450.570770	68.820313	90.585579	333.584717	-198.326263	1399.294189	356.936859	133.492920	1411.890381	283.592804	-18.295731	1387.517090	235.306152	-73.090363	1668.156616	382.959045	-235.704468	1114.802979	458.398010	165.426208	1140.391113	277.745636	-217.101013	871.459412	367.074463	192.958160	875.850830	317.137207	-9.244863	998.825684	-565.291199	211.210022	900.227966	-564.524841	59.670925
293.415802	-88.839104	897.479309	339.359711	75.483238	900.052917	366.983032	-115.735802	507.346893	353.729645	82.460838	503.130432	448.513123	-103.798141	80.536102	450.489807	68.823090	90.447716	333.663727	-196.683136	1399.671387	356.670227	135.177231	1411.632446	283.453583	-16.716660	1387.657471	235.490326	-70.909950	1668.400757	383.654327	-233.650681	1115.248657	457.172974	167.459305	1139.804932	278.182678	-216.361130	871.896912	365.082825	195.071762	875.625244	316.692261	-8.329074	998.752014	-565.381042	211.130508	900.250610	-564.411316	59.577499
293.164307	-88.270493	897.500000	338.964447	75.713882	899.632446	367.063782	-115.208267	507.521484	354.026184	83.050354	503.037109	448.577698	-103.836525	80.562881	450.563171	68.882507	90.371086	333.857056	-195.069107	1400.045776	356.390228	136.857422	1411.375977	283.313416	-15.181011	1387.773071	235.670288	-68.791557	1668.635254	384.308655	-231.520096	1115.656738	456.049286	169.668320	1139.304932	278.740479	-215.597260	872.260620	363.632721	197.196472	875.151123	316.313568	-7.648167	998.556519	-565.501526	211.049606	900.264221	-564.290466	59.494743
292.788239	-87.240456	897.557861	338.262817	76.777809	899.590027	366.532928	-114.110268	507.487030	354.392700	83.721245	503.013702	448.284485	-103.437096	80.541122	450.619141	68.990898	90.318947	334.054199	-193.403091	1400.440308	356.103119	138.562500	1411.138184	283.187805	-13.609867	1387.885864	235.863754	-66.617447	1668.860107	384.962219	-229.352951	1116.129883	454.757385	171.859344	1138.720215	279.156982	-214.808807	872.657532	361.363617	199.410217	875.018005	315.760101	-6.535241	998.565186	-565.616516	210.959320	900.283386	-564.274780	59.662426
292.363953	-86.120911	897.635315	337.340271	78.206749	899.619446	366.515198	-113.583702	507.521851	354.655945	84.190399	503.017670	448.335114	-103.388290	80.569168	450.628784	69.046677	90.207008	334.306152	-191.782501	1400.730591	355.795074	140.252548	1410.906860	283.058807	-12.044556	1388.017334	236.049347	-64.426155	1669.096924	385.569519	-227.308350	1116.526245	453.534485	173.972641	1138.213135	279.546173	-213.919571	873.073120	359.694305	201.556519	874.645447	315.131683	-5.240912	998.618774	-565.689636	210.848083	900.306396	-564.037842	59.310062
292.004913	-85.178253	897.720459	336.738739	79.106186	899.526733	366.656464	-113.141045	507.662292	354.981415	84.799477	503.018646	448.416962	-103.375320	80.606445	450.690399	69.151466	90.175514	334.596954	-190.118042	1401.146973	355.495026	141.987061	1410.675415	282.918518	-10.486497	1388.140015	236.274963	-62.166588	1669.345825	386.120728	-225.147842	1116.957886	452.237915	176.242020	1137.737183	279.887970	-213.033020	873.449646	357.519745	203.805344	874.519470	314.642792	-4.209211	998.616333	-565.804321	210.702164	900.304749	-563.912109	59.178276
291.552551	-83.770363	897.823120	335.681396	81.096718	899.768066	366.418854	-112.171158	507.651581	355.294708	85.456795	503.194366	448.235535	-103.092552	80.610786	450.760742	69.244270	90.160782	334.898102	-188.431610	1401.488159	355.160095	143.644333	1410.469482	282.738464	-8.971224	1388.279053	236.431961	-59.928398	1669.605469	386.612000	-223.064117	1117.379517	451.034210	178.591354	1137.234985	280.195099	-212.100159	873.861206	355.754181	205.968170	874.181030	313.938080	-2.602400	998.787048	-565.877869	210.602554	900.337524	-563.808411	59.083981
291.318481	-82.999634	897.916870	335.362152	81.452934	899.510254	366.494843	-111.355827	507.780151	355.502960	86.065430	503.074158	448.227631	-102.978188	80.624809	450.733002	69.292015	90.115158	335.252136	-186.752182	1401.858154	354.874329	145.383759	1410.293457	282.676819	-7.396846	1388.378052	236.639694	-57.680344	1669.842407	387.046844	-221.026428	1117.807983	449.865051	181.191330	1136.869019	280.447784	-211.190491	874.268677	353.765442	208.123535	873.985901	313.634155	-1.820889	998.707642	-565.943542	210.521790	900.363098	-563.699036	58.965137
290.854614	-81.819153	898.047607	334.586060	82.920570	899.594299	366.661987	-110.694679	507.897064	355.760132	86.695313	503.132172	448.260956	-102.935837	80.661423	450.693665	69.488976	90.059486	335.571442	-185.067764	1402.260742	354.516754	147.101578	1410.106812	282.574799	-5.804436	1388.518066	236.759735	-55.492805	1670.112549	387.434479	-219.057556	1118.203491	448.622528	183.641815	1136.408691	280.648285	-210.318604	874.684814	351.722595	210.255035	873.794861	313.059479	-0.478122	998.815063	-566.021545	210.365570	900.380737	-563.613098	58.809555
290.579987	-80.804939	898.150513	334.028717	83.849068	899.510498	366.339355	-109.750671	507.882080	356.036835	87.346207	503.145020	448.153473	-102.743286	80.685715	450.700806	69.553841	90.032700	335.914063	-183.344894	1402.564697	354.258057	148.848083	1409.926392	282.480225	-4.226590	1388.623291	236.946594	-53.274445	1670.342529	387.766510	-217.330276	1118.581421	447.260986	185.812958	1135.924805	280.825745	-209.399384	875.109985	349.647339	212.395111	873.699829	312.651672	0.604494	998.825684	-566.107483	210.247345	900.418213	-563.519958	58.674004
290.184021	-79.663521	898.273010	333.380096	85.066048	899.522949	366.223145	-109.039253	507.931488	355.864624	87.748947	503.197937	448.091064	-102.561935	80.728645	450.492767	69.487282	89.998077	336.267609	-181.628464	1402.902710	353.902100	150.548340	1409.729370	282.390411	-2.628331	1388.742920	237.129578	-51.017170	1670.546509	388.048676	-215.652756	1118.953003	446.110474	188.392349	1135.559814	280.895477	-208.501160	875.508301	347.475861	214.386368	873.538208	312.163910	1.842374	998.893555	-566.201355	210.083130	900.429993	-563.429688	58.506088
289.812378	-78.511360	898.398071	332.658905	86.462608	899.562012	366.100006	-108.174278	507.982574	356.454285	88.459190	503.252045	448.071930	-102.454292	80.763885	450.644348	69.616455	90.010315	336.566833	-179.931870	1403.211426	353.594025	152.275696	1409.561157	282.322266	-1.033711	1388.848877	237.306091	-48.777546	1670.747192	388.306854	-213.888412	1119.327148	444.872314	190.926544	1135.136353	280.926178	-207.594406	875.945068	345.314423	216.466080	873.440125	311.660583	3.159779	998.975830	-566.284058	209.913208	900.455322	-563.344971	58.340248
289.420319	-77.346779	898.568909	331.927704	87.807495	899.632935	366.240906	-107.592796	508.091675	357.103363	89.301376	503.372528	448.064331	-102.374329	80.792770	450.910675	69.717941	90.033249	336.933105	-178.157196	1403.556519	353.307007	153.983139	1409.369141	282.258026	0.565031	1388.987061	237.546448	-46.526634	1670.916626	388.543945	-212.356155	1119.679932	443.669403	193.862289	1134.799927	280.908661	-206.732956	876.371033	342.921204	218.468430	873.524414	311.153687	4.462681	999.096802	-566.350708	209.753128	900.487183	-563.231689	58.191631
289.089447	-76.184494	898.698792	331.243103	89.200340	899.667908	365.915710	-106.712151	508.119720	357.729797	90.082619	503.460815	447.949921	-102.132088	80.824692	451.097565	69.855209	90.042000	337.260406	-176.411743	1403.870605	353.041687	155.723587	1409.216919	282.238922	2.186540	1389.082275	237.725739	-44.289383	1671.095093	388.734528	-210.723190	1120.005493	442.450836	196.446045	1134.394775	280.829987	-205.821136	876.812683	340.861237	220.435287	873.376770	310.697144	5.786695	999.179321	-566.411438	209.615692	900.517273	-563.124023	58.015141
288.643219	-75.032120	898.863342	330.485931	90.649887	899.717896	365.661224	-105.832809	508.184357	358.456451	90.889267	503.586853	447.887878	-101.900993	80.872383	451.436951	69.917458	90.129578	337.563171	-174.652390	1404.228394	352.800018	157.467712	1409.040161	282.204346	3.788123	1389.192139	237.895798	-42.064331	1671.262207	388.866302	-209.347778	1120.293579	441.204254	199.038544	1134.038086	280.668915	-204.908859	877.249756	338.436249	222.397095	873.428162	310.169006	7.140493	999.286560	-566.483826	209.438858	900.540222	-563.023804	57.848404
288.267761	-73.842392	899.006897	329.658386	92.191254	899.750366	365.719452	-105.148293	508.345184	359.292175	91.921280	503.758026	447.895782	-101.780838	80.911736	451.824127	70.126846	90.197441	337.851898	-172.872223	1404.474731	352.588287	159.157639	1408.875122	282.182037	5.449338	1389.304443	238.122452	-39.854301	1671.407104	388.990570	-207.901169	1120.615723	439.954590	201.632126	1133.585083	280.483368	-204.025574	877.676147	336.300812	224.290283	873.341980	309.655121	8.554138	999.374268	-566.529480	209.259506	900.561707	-562.890320	57.638107
287.903839	-72.644234	899.142639	328.936798	93.633255	899.817444	365.615540	-104.401299	508.414429	357.557312	91.693039	503.693237	447.910278	-101.692802	80.961273	450.809875	69.723717	89.995911	338.152344	-171.074509	1404.751099	352.391724	160.920776	1408.695068	282.176025	7.093173	1389.391602	238.333160	-37.607826	1671.531494	389.061523	-206.647858	1120.913208	438.723511	204.220032	1133.195801	280.216217	-203.093384	878.136169	333.867859	226.119492	873.372192	309.191711	9.898371	999.475281	-566.551758	209.065262	900.602661	-562.718567	57.395710
287.462402	-71.440605	899.278931	328.201080	95.014366	899.826721	365.441498	-103.540436	508.459167	357.874878	92.373993	503.769440	447.847290	-101.514404	80.999840	450.936432	69.852798	90.046074	338.462677	-169.323639	1405.061768	352.232666	162.621384	1408.522095	282.173248	8.743608	1389.451660	238.527252	-35.419476	1671.649414	389.039978	-205.395615	1121.179077	437.481354	206.813705	1132.762939	279.907806	-202.214798	878.528320	331.536102	227.938095	873.394043	308.702057	11.244802	999.547607	-566.547485	208.860184	900.653015	-562.480103	57.101532
287.151215	-70.270935	899.370667	327.501221	96.393105	899.857849	365.364319	-102.930725	508.505859	358.170532	93.022743	503.860321	447.900726	-101.483147	81.048119	451.009460	69.922226	90.025902	338.695648	-167.544098	1405.280396	352.074310	164.376587	1408.295654	282.190063	10.389044	1389.527588	238.772232	-33.201248	1671.734253	389.016541	-204.267365	1121.424683	436.245361	209.348404	1132.330811	279.549011	-201.243713	878.959717	329.229095	229.690674	873.354431	308.275635	12.538908	999.608398	-566.579590	208.609650	900.683167	-562.315002	56.817940
286.844330	-69.198242	899.450012	327.073761	97.525368	899.712646	365.189728	-102.100082	508.534515	358.255219	93.592461	503.840607	447.884979	-101.350861	81.079521	450.958344	69.936363	90.015076	338.999481	-165.771072	1405.517334	351.974762	166.091507	1408.095215	282.238251	12.058468	1389.611084	238.998108	-31.027748	1671.789917	388.970123	-203.062134	1121.719116	435.051239	211.888931	1131.851440	279.162354	-200.292603	879.354858	326.885284	231.403107	873.287354	307.974213	13.761088	999.575378	-566.602905	208.363373	900.715942	-562.089355	56.461124
286.581390	-68.065857	899.533386	326.625031	98.439789	899.631653	364.982025	-101.255577	508.590515	358.344513	94.205963	503.756592	447.845367	-101.220650	81.108788	450.895447	69.960442	89.963257	339.297882	-163.988083	1405.818726	351.896881	167.817932	1407.867920	282.328888	13.718002	1389.682007	239.215454	-28.874529	1671.856445	388.911682	-202.096222	1121.949097	433.863403	214.413269	1131.375122	278.734619	-199.323151	879.737549	324.460968	233.037766	873.300598	307.685883	14.867587	999.576172	-566.659668	208.113342	900.725220	-561.933716	56.212418
286.202362	-66.751671	899.622070	325.887543	100.052879	899.609131	364.821930	-100.503502	508.585968	357.790619	94.553413	503.761078	447.861938	-101.068848	81.174980	450.505371	69.837830	89.856964	339.575623	-162.227905	1406.040527	351.847626	169.559296	1407.599121	282.425568	15.374101	1389.724487	239.426575	-26.693342	1671.892212	388.755096	-200.867218	1122.159912	432.695587	216.791077	1130.856812	278.275116	-198.336533	880.113892	322.086487	234.635269	873.239258	307.226044	16.377357	999.608276	-566.684387	207.857315	900.744995	-561.715637	55.937325
286.290710	-65.428406	899.511108	325.863403	100.551064	899.247925	364.661926	-99.744553	508.576447	357.930481	95.176643	503.672394	447.871948	-100.947845	81.212982	450.475586	69.860344	89.818550	339.884277	-160.517899	1406.283569	351.842590	171.221176	1407.340576	282.569366	16.997267	1389.779297	239.681091	-24.571831	1671.912476	388.597260	-199.831970	1122.361816	431.561035	219.236710	1130.333740	277.779755	-197.287277	880.520996	319.641907	236.157806	873.240906	307.232117	17.444508	999.372803	-566.706909	207.601654	900.777466	-561.561096	55.667416
285.697418	-64.477577	899.733337	325.171051	101.662445	899.220947	364.430420	-98.930038	508.649506	357.815460	95.677780	503.646088	447.855927	-100.828865	81.258217	450.304657	69.833687	89.748543	340.154694	-158.777985	1406.500977	351.871002	172.921677	1407.023926	282.701019	18.629652	1389.825684	239.937866	-22.388958	1671.872192	388.405548	-198.634155	1122.584106	430.493927	221.581223	1129.760620	277.236115	-196.274246	880.900879	317.178558	237.623337	873.254150	306.791656	18.578310	999.467896	-566.934875	207.598923	900.778625	-561.889893	55.907307
285.202393	-62.742401	899.815125	323.929047	104.059036	899.480103	364.174622	-98.231934	508.640411	357.778503	96.267303	503.810059	447.833344	-100.683250	81.341736	450.189056	69.840164	89.701698	340.428955	-157.071823	1406.702271	351.917511	174.626022	1406.731445	282.908630	20.250538	1389.871826	240.200226	-20.269554	1671.833252	388.214813	-197.520844	1122.799927	429.391327	223.864502	1129.166870	276.654816	-195.152908	881.274963	314.547272	239.016525	873.287964	306.138916	20.493881	999.635071	-566.965820	207.372620	900.809204	-561.777649	55.725109
285.061768	-61.507645	899.785400	323.729279	104.578232	899.141785	364.087555	-97.204903	508.716705	358.234711	97.060593	503.651855	447.739838	-100.512772	81.355751	450.315613	69.918510	89.689812	340.794434	-155.388138	1406.953125	352.013611	176.275024	1406.424194	283.133240	21.878544	1389.916260	240.418945	-18.154125	1671.761475	387.971863	-196.291550	1122.973755	428.351349	226.135071	1128.573364	276.046265	-194.062195	881.668640	311.899689	240.369217	873.414917	306.013977	21.545979	999.450500	-566.985229	207.163956	900.860352	-561.634216	55.463566
284.501556	-59.884056	899.854248	322.591248	106.767113	899.345703	363.802795	-96.351852	508.714142	358.447205	97.770088	503.818878	447.737854	-100.351379	81.407402	450.351715	69.981613	89.676842	341.109222	-153.714615	1407.083008	352.138916	177.925156	1406.068604	283.372314	23.477215	1389.964722	240.712021	-16.072027	1671.637451	387.730560	-194.998993	1123.103027	427.379364	228.372101	1127.968750	275.426117	-192.913712	881.969604	309.192566	241.506973	873.522705	305.395813	23.323931	999.582825	-567.036316	206.914368	900.879700	-561.528381	55.246426
284.144867	-58.945301	899.933044	322.292236	107.245338	899.026245	363.490631	-95.401146	508.781281	358.661591	98.582993	503.736877	447.640808	-100.241180	81.455780	450.403717	70.057709	89.656387	341.452698	-152.051910	1407.239502	352.307953	179.572250	1405.721802	283.690277	25.040726	1389.995850	240.981720	-13.967618	1671.495972	387.470764	-193.980927	1123.201538	426.365265	230.526550	1127.314697	274.736938	-191.756592	882.307922	306.410522	242.539139	873.702515	305.234528	24.232782	999.459290	-567.064880	206.682434	900.925293	-561.397705	55.004082
283.522247	-57.254448	900.038574	320.931549	109.607559	899.249268	363.164429	-94.456329	508.774536	358.829834	99.416069	503.898041	447.590485	-100.043144	81.499939	450.499969	70.148964	89.634026	341.898804	-150.388687	1407.387451	352.597961	181.232666	1405.353760	283.887115	26.556490	1390.074219	241.269043	-11.900833	1671.310181	387.220123	-192.790390	1123.285645	425.521851	232.723923	1126.709961	274.060150	-190.561615	882.580383	303.597290	243.509384	873.934448	304.504059	26.138952	999.617981	-567.091736	206.411896	900.954956	-561.256836	54.741753
282.978851	-55.888519	900.144836	320.111572	110.979668	899.203186	362.914581	-93.527596	508.887787	359.021027	100.277000	503.947235	447.554871	-99.865349	81.545349	450.538544	70.222885	89.609253	342.327576	-148.772720	1407.499512	352.838806	182.818558	1404.984985	284.393890	28.234140	1390.049683	241.565399	-9.848577	1671.079346	386.960876	-191.579819	1123.296021	424.669250	234.840027	1126.043335	273.298248	-189.336288	882.845093	300.505005	244.077774	874.278992	304.077332	27.546247	999.641968	-567.131897	206.106644	900.971924	-561.116943	54.471508
282.652924	-54.954918	900.194824	319.817841	111.495094	898.821838	362.723083	-92.724701	508.919983	359.259918	101.103600	503.831848	447.616974	-99.805313	81.610878	450.656799	70.349792	89.613609	342.753632	-147.132919	1407.555664	353.161407	184.437592	1404.577271	284.819550	29.819134	1390.060181	241.896240	-7.806720	1670.810059	386.713959	-190.147888	1123.311523	423.924103	236.943375	1125.396729	272.511871	-188.044708	883.096558	297.524902	244.779968	874.681091	303.915955	28.496124	999.472107	-567.131409	205.875961	901.018005	-560.966675	54.225723
281.989990	-53.199741	900.276306	318.516602	113.839676	899.020752	362.374512	-91.793091	508.890350	359.362000	101.973236	503.894379	447.598785	-99.619423	81.671455	450.704895	70.486763	89.615860	343.327637	-145.556900	1407.577881	353.618683	186.042847	1404.202759	285.101105	31.274284	1390.102173	242.086258	-5.995816	1670.675049	386.486206	-188.923462	1123.266357	423.252136	239.042938	1124.733276	271.721222	-186.786438	883.337036	294.460602	245.296509	875.172729	303.241119	30.417923	999.603821	-567.151001	205.652084	901.048584	-560.797852	53.958363
281.621185	-52.201382	900.304138	318.262390	114.383110	898.625122	362.183319	-90.873947	509.030975	359.583282	102.823624	503.704407	447.628387	-99.511734	81.735855	450.822113	70.663101	89.637589	343.833771	-143.917618	1407.595459	354.036194	187.661240	1403.811401	285.565826	32.836216	1390.091187	242.596771	-3.770835	1670.307861	386.200684	-187.546005	1123.169312	422.629883	241.063248	1124.059692	270.852997	-185.463516	883.550049	291.341614	245.709763	875.763977	303.088531	31.406116	999.414612	-567.142639	205.414719	901.102539	-560.670715	53.756248
280.923889	-50.463135	900.371948	316.981812	116.737793	898.847107	361.727539	-89.867104	509.007355	359.537018	103.636368	503.754120	447.578400	-99.334442	81.805138	450.792358	70.755676	89.606171	344.338196	-142.334503	1407.532959	354.446808	189.238449	1403.427124	286.187225	34.525024	1390.008057	242.995636	-1.789155	1670.016602	385.994751	-186.118591	1123.065308	422.028809	243.021683	1123.393311	269.989014	-184.128326	883.744873	288.333252	246.643936	876.612549	302.382050	33.309242	999.550598	-567.098816	205.090500	901.121460	-560.372559	53.361950
280.384125	-48.948574	900.373779	316.128479	118.398972	898.773010	361.224548	-88.850197	508.984100	359.920837	104.802879	504.023895	447.559662	-99.201309	81.914001	450.819153	70.905121	89.635956	344.949127	-140.763092	1407.476318	354.966644	190.827347	1403.068237	286.701721	36.081291	1389.981323	243.252136	0.000260	1669.830688	385.708130	-184.821426	1122.889160	421.596649	245.092514	1122.757202	269.038757	-182.762833	883.902649	284.988647	246.455338	877.332153	301.926270	34.897224	999.505920	-567.118225	204.898499	901.167664	-560.342590	53.288982
280.014069	-47.867634	900.423096	315.943085	118.901917	898.378662	360.955322	-87.972328	509.100403	359.558350	105.536186	503.753235	447.568085	-99.072441	82.003029	450.653198	70.963043	89.601578	345.543304	-139.145630	1407.382080	355.513306	192.449295	1402.701904	287.044922	37.518852	1389.976685	243.811462	2.120604	1669.480957	385.504639	-183.374420	1122.689697	421.095734	247.022461	1122.145264	268.142578	-181.357635	884.040222	282.178101	247.075012	878.310059	301.830383	35.912285	999.325928	-567.110596	204.574951	901.179871	-560.212524	52.952572
279.327332	-46.092342	900.468933	314.749786	121.342003	898.543762	360.492981	-86.832870	509.030487	360.349823	107.013771	503.914581	447.502472	-98.884560	82.074135	451.186615	71.317116	89.693504	346.150482	-137.566071	1407.273315	356.080109	194.029160	1402.334229	287.686676	39.209717	1389.867920	244.291382	4.055737	1669.215454	385.268707	-182.051315	1122.453857	420.722900	248.924530	1121.533447	267.231262	-179.949905	884.203125	278.518036	246.638870	879.406494	301.188324	37.895699	999.419800	-567.073303	204.304077	901.221558	-560.035522	52.676373
278.717926	-44.590004	900.528625	313.969421	122.827240	898.471741	359.957581	-85.784904	509.023651	360.605774	108.153656	503.886841	447.471832	-98.723328	82.182236	451.421631	71.563202	89.756493	346.803284	-135.991638	1407.158691	356.654510	195.574615	1401.952881	288.211304	40.779045	1389.808838	244.740234	5.973381	1668.916138	385.071960	-180.703217	1122.217773	420.443878	250.851746	1120.923950	266.273712	-178.481293	884.325745	275.440155	246.548874	880.745239	300.759521	39.416195	999.402222	-567.032166	203.954453	901.240601	-559.813477	52.354267
278.319244	-43.415329	900.535645	313.765228	123.579750	898.080933	359.590942	-85.000717	509.174683	360.070679	109.191589	503.807678	447.533997	-98.716797	82.330933	451.170807	71.629623	89.713776	347.423340	-134.397125	1407.000977	357.232513	197.164490	1401.589844	288.570557	42.241707	1389.793213	245.270538	7.875896	1668.660400	384.861603	-179.228104	1121.957397	420.209473	252.757690	1120.319336	265.325378	-177.001892	884.448914	271.943420	246.283203	882.297058	300.647522	40.573044	999.200989	-566.994629	203.662460	901.277222	-559.661499	52.064846
277.601349	-41.553299	900.582947	312.658966	125.975616	898.243713	358.901611	-83.838921	509.036835	359.929382	110.261826	503.813324	447.415039	-98.512390	82.430679	451.316010	71.866295	89.756500	348.099884	-132.789063	1406.884277	357.762421	198.795258	1401.173584	289.105377	43.792896	1389.698242	245.690979	9.540467	1668.488037	384.675018	-177.917633	1121.691284	420.077087	254.660599	1119.770264	264.414307	-175.480942	884.588318	268.506561	245.975983	883.977173	300.055481	42.575077	999.291321	-566.933777	203.344009	901.311279	-559.500427	51.746639
277.216400	-40.313065	900.588074	312.562469	126.644043	897.854675	358.682404	-82.916916	509.124420	359.788971	111.080574	503.543640	447.547363	-98.481468	82.566940	451.295197	72.037010	89.733208	348.725677	-131.238052	1406.728882	358.247040	200.370026	1400.784912	289.647827	45.377941	1389.608887	246.348373	11.633429	1668.139648	384.495209	-176.441452	1121.465698	420.033295	256.538757	1119.207764	263.517578	-173.936249	884.719910	265.000885	245.630508	885.920410	300.038116	43.710457	999.087219	-566.902527	203.046555	901.341187	-559.370911	51.451809
276.557068	-38.403606	900.587341	311.562195	129.112488	897.984375	357.934296	-81.671471	509.016113	359.537537	112.197296	503.458954	447.412994	-98.267204	82.640755	451.257843	72.168121	89.728752	349.320038	-129.717575	1406.565674	358.783264	201.945816	1400.385254	290.176544	46.934219	1389.492920	246.940247	13.481520	1667.871948	384.287567	-175.029312	1121.244873	420.107910	258.486969	1118.620239	262.552704	-172.338181	884.879028	261.327789	245.208679	888.030579	299.520020	45.764938	999.135803	-566.841125	202.657211	901.364441	-559.179138	51.146931
276.014008	-36.794415	900.604065	310.989777	130.629425	897.894165	357.351379	-80.677391	508.995300	359.421417	113.336411	503.386536	447.467407	-98.255913	82.774323	451.352753	72.348793	89.781548	349.921295	-128.103409	1406.431274	359.266632	203.540314	1399.980347	290.751404	48.481960	1389.395020	247.527161	15.317034	1667.618530	384.144592	-173.575806	1121.039307	420.288757	260.584991	1118.122925	261.702454	-170.766296	885.011658	257.679199	244.522949	890.502319	299.256256	47.331280	999.082581	-566.769043	202.324463	901.399170	-558.975708	50.714272
275.552216	-35.115765	900.565491	310.585358	132.344910	897.779541	356.749695	-79.685791	508.873962	359.479004	114.411469	503.308441	447.523987	-98.241951	82.869637	451.458130	72.549751	89.807617	350.550262	-126.469925	1406.385376	359.719849	205.139038	1399.592651	291.464691	50.146240	1389.240356	248.156342	17.161156	1667.392944	383.990295	-172.112427	1120.837280	420.558472	262.682068	1117.530640	260.797882	-169.102570	885.208740	254.006485	243.694901	893.208801	299.086975	49.016163	998.990417	-566.696838	202.027969	901.439453	-558.802124	50.361439
275.104645	-33.524651	900.558594	310.161530	133.897598	897.676025	355.975433	-78.648468	508.800903	358.638672	115.178642	503.136108	447.541962	-98.212395	83.013016	451.123749	72.558212	89.728821	351.151825	-124.901337	1406.236816	360.225220	206.727707	1399.192261	291.808685	51.658630	1389.186646	248.653122	18.757793	1667.258057	383.867188	-170.681442	1120.625122	420.906158	265.073273	1117.046021	259.973602	-167.447372	885.410950	250.340012	242.592575	896.163818	298.947937	50.582470	998.916931	-566.619507	201.716385	901.480530	-558.619629	50.057678
274.664764	-31.838684	900.547363	309.804779	135.625290	897.606018	355.150146	-77.422142	508.626404	358.801086	116.344208	503.141846	447.395264	-97.981651	83.062637	451.247009	72.741730	89.753014	351.623657	-123.337509	1406.112061	360.633606	208.297424	1398.800903	292.513947	53.342152	1389.021606	249.441452	20.752655	1666.954590	383.730072	-169.201996	1120.498291	421.133453	266.942078	1116.389038	259.157959	-165.745041	885.642151	246.561081	241.583649	899.518005	298.820129	52.264046	998.858948	-566.540039	201.387482	901.525818	-558.458191	49.741810
274.497345	-30.621275	900.476257	310.054657	136.274078	897.125793	354.499603	-76.430153	508.554840	358.768921	117.398941	502.871185	447.529694	-98.086670	83.222481	451.263367	72.916817	89.700294	352.215454	-121.686638	1406.063721	361.131927	209.914307	1398.413452	292.863190	54.830711	1388.950562	249.986664	22.376160	1666.825195	383.650330	-167.811447	1120.349854	421.691589	269.986206	1116.015137	258.391663	-164.087524	885.812256	242.846054	240.316330	903.252869	299.029236	53.390526	998.571106	-566.455811	201.032715	901.572937	-558.286804	49.421013
274.030640	-28.663836	900.461792	309.347595	138.727692	897.282471	353.397552	-75.110771	508.358704	358.833740	118.429207	502.756439	447.630188	-98.116608	83.429596	451.375397	73.098030	89.701622	352.714569	-120.093277	1405.980347	361.646973	211.479614	1398.025879	293.348389	56.462914	1388.829224	250.783875	24.369144	1666.542969	383.541992	-166.406342	1120.226440	422.130432	272.529480	1115.563721	257.660828	-162.360168	886.012024	239.211014	239.036057	907.269287	298.742096	55.438446	998.622253	-566.312134	200.672089	901.618591	-558.073792	49.083538
273.815735	-27.160767	900.394592	309.112549	139.879730	897.072693	352.468018	-73.887260	508.151611	358.932770	119.641258	502.679901	447.697144	-98.092598	83.626495	451.468964	73.299240	89.616676	353.175659	-118.442032	1405.913940	362.145142	213.088776	1397.630127	293.832977	58.111595	1388.689941	251.347778	25.991787	1666.454224	383.455139	-165.057693	1120.132202	422.599274	275.192596	1115.131836	256.975189	-160.587769	886.212036	235.433624	237.621429	911.724915	298.698792	56.814201	998.470581	-566.212708	200.337936	901.646729	-557.866394	48.723606
273.293060	-24.809824	900.414734	307.728363	142.286133	897.755981	351.188873	-72.676399	507.885132	358.627502	120.462799	502.642853	447.622528	-98.017494	83.897644	451.294403	73.357079	89.496666	353.584473	-116.833046	1405.831665	362.649139	214.733459	1397.299194	294.278259	59.775650	1388.581421	252.130264	27.945080	1666.216553	383.363525	-163.672150	1120.047119	423.149994	277.875854	1114.754028	256.337830	-158.838043	886.387695	231.646484	236.177658	916.663513	298.049072	58.771267	998.800842	-566.104431	200.017212	901.683350	-557.642517	48.326183
273.340332	-23.451433	900.331482	307.761658	143.578888	897.379211	350.078339	-71.604355	507.708954	358.788788	121.533104	502.402618	447.650177	-98.010429	84.274445	451.278137	73.501305	89.428719	354.001617	-115.179337	1405.793457	363.163086	216.383911	1396.992065	294.703674	61.461121	1388.485474	252.682037	29.564983	1666.214722	383.273163	-162.447540	1119.952881	423.615417	280.595398	1114.453003	255.787323	-157.031647	886.661499	227.879349	234.661240	921.992432	298.161407	60.257763	998.565125	-566.005554	199.696732	901.704346	-557.457397	47.990002
273.671082	-22.587360	900.247559	308.663513	144.785034	896.540039	349.021973	-70.665619	507.693512	359.412750	122.698898	502.178406	447.704346	-98.103874	84.727158	451.552979	73.757263	89.365456	354.400269	-113.506538	1405.837524	363.660461	218.034775	1396.743530	295.120392	63.179035	1388.386841	253.449371	31.551146	1666.077515	383.191589	-161.019897	1119.921631	424.057678	282.889618	1114.125122	255.220612	-155.280182	886.891846	224.132507	232.991104	927.763000	298.724670	61.727585	998.105835	-565.911865	199.316574	901.736389	-557.305298	47.639706
273.837006	-21.308495	900.239319	308.886505	146.095322	896.335388	347.963318	-69.434875	507.637451	359.841217	123.596916	502.010773	447.715546	-98.114594	85.209236	451.654938	73.959610	89.262741	354.780609	-111.804138	1405.864014	364.229675	219.741638	1396.557617	295.488983	64.920433	1388.326904	254.093002	33.367504	1666.060303	383.118835	-159.754364	1119.891479	424.548431	286.156281	1113.950684	254.743073	-153.464996	887.148804	220.555054	231.040863	933.923645	298.971680	63.125355	997.994690	-565.756714	198.936264	901.776245	-557.101440	47.351120
273.886444	-19.472792	900.301819	308.417175	147.429459	896.853699	346.575562	-68.222420	507.565979	359.988892	124.328934	501.869751	447.591614	-98.022736	85.697701	451.624298	74.038704	89.139954	354.941711	-110.340042	1405.887939	364.781128	221.395615	1396.472290	295.839355	66.665535	1388.318237	254.709610	35.186493	1666.099976	383.062317	-158.224472	1120.020752	424.924866	288.969299	1113.828369	254.294556	-151.678589	887.405090	217.053955	229.293854	940.547607	298.927521	64.429283	998.273987	-565.653748	198.585632	901.800903	-556.931885	47.016575
274.143616	-18.085810	900.371155	308.411896	148.600983	896.879883	345.214172	-67.017548	507.555298	360.212311	125.042381	501.744720	447.557861	-98.000206	86.265511	451.621002	74.150513	89.018761	355.230042	-108.609497	1406.041626	365.337646	223.080490	1396.388916	296.167023	68.453033	1388.347290	255.171951	36.876480	1666.279785	383.020874	-156.814438	1120.130615	425.318115	291.733887	1113.819336	253.990463	-149.878052	887.695435	213.639175	227.473190	947.447327	299.089996	65.739609	998.318726	-565.517700	198.278305	901.836121	-556.721069	46.670616
274.330170	-16.684385	900.541748	308.243317	149.740479	897.125488	343.764557	-65.738953	507.503326	360.475006	125.693817	501.674957	447.426819	-97.964081	86.970886	451.549774	74.160667	88.903252	355.480469	-106.917908	1406.234131	365.861511	224.769669	1396.423462	296.491333	70.230354	1388.383911	255.849060	38.903404	1666.359863	382.984497	-155.258148	1120.295044	425.548218	294.019836	1113.855103	253.666061	-148.025528	888.048218	210.388519	225.469238	954.711487	299.172516	66.967445	998.521240	-565.368103	197.988785	901.881592	-556.503845	46.341084
274.895111	-15.502588	900.704163	308.591125	150.687683	897.178833	342.138214	-64.494492	507.590363	360.989075	126.300102	501.599304	447.228516	-97.871788	87.760780	451.911102	74.380264	88.837479	355.662598	-105.166290	1406.475098	366.351501	226.446808	1396.552368	296.754791	71.996666	1388.543457	256.287903	40.604763	1666.636719	382.945282	-153.741028	1120.510986	425.745819	296.814575	1113.999512	253.461700	-146.209091	888.420410	207.393555	223.360321	962.354187	299.612610	68.111649	998.630005	-565.233704	197.659393	901.910034	-556.289001	46.014736
275.722687	-14.399738	900.868896	309.156830	151.717560	897.110535	340.633575	-63.230850	507.786194	361.698547	126.963341	501.528931	447.104156	-97.830299	88.609047	451.589386	74.295448	88.704872	355.811462	-103.428345	1406.734619	366.766266	228.127197	1396.736694	297.006348	73.809113	1388.709473	256.806915	42.505257	1666.922363	382.956665	-152.198120	1120.846191	425.929321	300.113922	1114.236084	253.333344	-144.382523	888.841309	204.686539	221.214432	970.337036	300.225647	69.347412	998.683777	-565.104797	197.326141	901.938232	-556.100586	45.703396
276.523956	-13.420628	901.147156	309.797211	152.666519	897.121826	338.931244	-61.980492	508.050446	362.348480	127.447678	501.483673	446.906738	-97.863075	89.574013	451.558044	74.341614	88.572823	356.036255	-101.649460	1407.187988	367.087494	229.772903	1396.985596	297.377075	75.677521	1388.838257	257.292725	44.456863	1667.253540	383.019867	-150.626389	1121.305542	425.986633	302.941681	1114.567383	253.297409	-142.517273	889.272888	202.076019	219.076050	978.739868	300.864471	70.495888	998.833496	-564.956848	196.964523	901.949097	-555.896057	45.354160
278.114166	-14.029212	901.346619	313.330719	151.949631	895.807129	337.753601	-61.112350	508.614105	364.163177	128.396622	501.227631	446.879395	-98.160019	90.739006	452.136230	74.640648	88.585670	356.188782	-99.842529	1407.609863	367.413391	231.473465	1397.322754	297.395660	77.413437	1389.207397	257.766144	46.389931	1667.667725	383.011871	-148.901001	1121.751343	425.979950	305.752319	1114.993286	253.273315	-140.638733	889.772278	199.860809	216.919815	987.285950	303.052765	70.732887	998.292114	-564.816162	196.660843	901.991638	-555.666626	45.042061
278.992279	-12.978362	901.812195	313.501221	153.272293	896.085632	335.732361	-59.640404	509.011749	364.808807	128.843872	501.282745	446.544769	-98.043495	91.920860	451.992004	74.604599	88.469193	356.502197	-97.960297	1408.183350	367.664581	233.176300	1397.742554	297.501312	79.216171	1389.470825	258.165283	48.393871	1668.143311	383.104645	-147.243835	1122.307007	425.836243	308.485535	1115.490723	253.407349	-138.736282	890.323792	197.832932	214.740036	996.121765	303.522888	72.071396	998.665283	-564.646240	196.375549	902.033997	-555.434631	44.725834
280.222534	-12.498813	902.223328	314.891296	153.301514	896.000488	333.806122	-58.462914	509.514557	365.938934	129.233917	501.245178	446.267670	-98.084953	93.300026	452.178558	74.714851	88.358315	356.640564	-96.232544	1408.783936	367.789124	234.859299	1398.202759	297.627045	81.018356	1389.836182	258.566650	50.380535	1668.679443	383.174683	-145.458572	1122.938232	425.638367	311.303589	1116.081665	253.655396	-136.906448	890.914368	196.036804	212.533386	1005.157288	304.672180	72.656303	998.832947	-564.492188	196.056808	902.085876	-555.212280	44.385880
281.575012	-12.209385	902.695129	316.301422	154.085724	895.564697	331.592865	-57.519104	510.082001	367.219696	129.712097	501.358063	445.860687	-98.065979	94.709534	452.361969	74.788582	88.248016	356.884460	-94.128181	1409.456177	367.887848	236.574112	1398.715088	297.701782	82.807846	1390.236694	258.939697	52.411098	1669.254395	383.332306	-143.586716	1123.642944	425.314453	314.009735	1116.681152	253.920013	-135.008163	891.527161	194.466675	210.485947	1014.342407	305.815308	73.777977	998.852722	-564.306885	195.744797	902.108582	-554.983276	44.073254
282.629669	-11.326509	903.289795	316.798187	154.868423	896.122131	329.244202	-55.722290	510.530396	368.113434	129.958160	501.499695	445.276367	-97.966782	96.090332	452.321838	74.784203	88.139824	357.117218	-92.269379	1410.197266	367.897705	238.291504	1399.267090	297.723450	84.599701	1390.654663	259.302399	54.638588	1669.796875	383.549194	-141.668045	1124.390137	424.901093	316.671753	1117.359863	254.270889	-133.182632	892.223328	193.139694	208.397598	1023.576355	306.581055	74.659950	999.428040	-564.159790	195.415939	902.114075	-554.792053	43.746899
284.063812	-10.718344	903.824219	317.702393	155.490265	896.221863	326.724884	-54.409611	511.091095	369.161530	130.127762	501.595062	444.682770	-97.802116	97.674339	452.355591	74.794159	87.984734	357.317688	-90.424957	1410.939331	367.826630	240.031021	1399.827148	297.695343	86.388390	1391.042725	259.588470	56.679199	1670.426147	383.820160	-139.644928	1125.222778	424.426392	319.217133	1117.998535	254.678085	-131.298523	892.899780	192.015396	206.415802	1032.915283	307.635895	75.580490	999.743591	-564.005981	195.269608	902.184143	-554.568848	43.431690
285.900452	-9.789833	904.262756	319.088776	155.740295	896.374329	324.231232	-52.857983	511.569885	370.320160	130.392151	501.658020	444.015472	-97.763275	99.332283	452.463562	74.811188	87.884483	357.540710	-88.567474	1411.732910	367.668549	241.744888	1400.369873	297.796936	88.181427	1391.328003	259.818359	58.787041	1671.072144	384.081299	-137.652405	1126.042236	423.896881	321.669189	1118.605591	255.167084	-129.443314	893.658142	191.156464	204.442001	1042.191528	309.123627	76.398376	1000.039856	-563.905823	195.436722	902.324463	-554.382019	43.222336
287.616272	-9.578473	904.778748	321.074677	155.146957	896.444031	321.822906	-51.580853	512.227112	371.663361	130.624649	501.603333	443.457703	-97.877968	101.111664	452.929565	74.988579	87.772980	357.751740	-86.697662	1412.584717	367.446625	243.469360	1400.926758	297.727509	89.934914	1391.754272	260.011139	60.922180	1671.710571	384.461823	-135.599274	1126.913818	423.192444	324.082550	1119.184326	255.718246	-127.513618	894.423828	190.509567	202.647720	1051.810913	310.884491	76.501480	1000.328125	-563.670227	194.842026	902.254333	-554.191223	42.893147
288.725128	-8.419574	905.197144	320.312897	160.533356	896.121765	318.640564	-49.848953	512.793823	372.896088	131.061432	502.444824	442.505188	-97.517036	102.864365	452.736115	74.888786	87.628441	357.945831	-84.822586	1413.396606	367.098816	245.198349	1401.421387	297.463348	91.611801	1392.253296	260.149261	63.079346	1672.317139	384.870880	-133.665314	1127.856812	422.476471	326.504974	1119.746460	256.265839	-125.598732	895.246399	190.136780	201.087585	1061.308228	310.855957	80.228172	1000.371277	-563.515076	194.948883	902.381287	-553.956055	42.638199
290.189575	-8.162042	905.725891	321.938934	160.143585	896.420593	315.667938	-48.451019	513.459778	374.103363	131.156433	502.465668	441.697479	-97.334450	104.855148	453.092194	75.008392	87.504135	358.143585	-82.937996	1414.261475	366.677643	246.913055	1401.887817	297.341949	93.308754	1392.596924	260.274384	65.261612	1672.916992	385.304565	-131.641479	1128.778442	421.716034	328.806885	1120.203369	256.901398	-123.677452	896.064819	190.062256	199.512527	1070.711792	312.399689	80.308197	1000.778931	-563.305908	194.202255	902.304504	-553.777039	42.266136
291.644043	-7.838130	906.223022	323.252380	161.772675	896.509644	312.786957	-46.973164	514.203674	375.526123	131.567703	502.747040	440.744019	-97.153915	106.783463	453.016815	74.966743	87.359474	358.288757	-81.136230	1415.074951	366.164093	248.622009	1402.323242	297.170105	94.966698	1392.876099	260.215729	67.362000	1673.549561	385.824310	-129.737610	1129.731079	420.944366	331.169067	1120.623413	257.568054	-121.706398	896.945435	190.257980	198.017456	1079.865723	313.747711	81.502876	1001.064575	-563.100891	193.913788	902.337585	-553.586792	42.143070
292.979706	-8.115975	906.736145	324.875977	161.146408	896.658752	309.799225	-45.620564	515.212463	376.573151	131.662949	502.625641	439.711700	-96.966698	108.865761	452.917450	74.903122	87.171852	358.478638	-79.284081	1415.939819	365.539032	250.339661	1402.639526	296.992676	96.605392	1393.156738	260.213379	69.593468	1674.038208	386.369873	-127.933578	1130.649780	420.042206	333.385010	1120.990112	258.270569	-119.804642	897.740540	190.601410	196.844238	1089.031494	315.178284	81.272652	1001.388489	-562.920959	193.655975	902.355042	-553.429810	41.938610
294.756989	-8.691994	907.617676	327.257629	158.666428	896.542175	307.052521	-44.429829	516.224487	377.564575	131.633087	502.273987	438.841400	-96.955894	111.099892	452.951355	74.924950	86.984604	358.623047	-77.455315	1416.705933	364.925690	252.056442	1402.942383	296.779968	98.231339	1393.325684	260.151825	71.825607	1674.469849	386.929779	-126.256569	1131.537109	419.029663	335.790588	1121.253052	258.929565	-117.886452	898.659607	191.278030	195.708145	1098.011353	317.325531	80.355278	1001.735657	-562.754517	193.374832	902.368958	-553.281616	41.712711
296.370758	-8.585178	908.205383	328.578400	159.018051	896.685913	303.989655	-43.133049	517.163635	378.529053	131.781036	502.273529	437.657227	-96.590912	113.235420	452.981995	74.929390	86.848763	358.784668	-75.635445	1417.509155	364.253357	253.771927	1403.179443	296.689087	99.852142	1393.357788	260.031006	74.107635	1674.847290	387.602020	-124.655769	1132.501709	418.023407	338.132355	1121.409180	259.777985	-116.003593	899.486755	192.134521	194.632767	1106.880859	318.810883	80.847137	1002.085754	-562.581970	193.128723	902.381348	-553.126099	41.452145
298.253876	-8.510371	908.533142	330.663544	158.041580	896.603271	301.000092	-41.997551	518.126892	379.608734	131.900696	502.122406	436.603638	-96.407242	115.563141	453.007324	74.908539	86.693832	358.903015	-73.797279	1418.225830	363.592255	255.431870	1403.387695	296.332764	101.364471	1393.540405	259.843384	76.418770	1675.174805	388.340240	-123.255447	1133.495239	416.927368	340.575745	1121.542114	260.733276	-114.275505	900.283264	193.208496	193.624969	1115.473511	320.656006	80.696098	1002.199646	-562.420715	192.917603	902.399414	-552.933838	41.171379
299.914581	-8.379292	909.042053	332.108307	157.989410	896.590027	298.088654	-41.057575	519.176697	380.487946	131.936172	502.109528	435.340942	-96.010284	117.808861	453.044006	74.889854	86.591400	359.065125	-72.033997	1418.973511	362.858917	257.088318	1403.507813	296.075226	102.903641	1393.607300	259.614319	78.731651	1675.448364	389.114899	-122.045197	1134.416138	415.730133	342.908417	1121.599976	261.667877	-112.592972	901.182861	194.546265	192.778961	1123.811401	322.168671	81.069267	1002.429504	-562.214722	192.625504	902.418274	-552.686157	40.855560
301.469147	-7.942350	909.518494	333.035034	159.302155	896.696350	295.259247	-40.245529	520.260620	381.364044	132.039261	502.323792	434.108246	-95.680183	120.086357	453.452423	75.040375	86.522354	359.136475	-70.264046	1419.703003	362.134613	258.653564	1403.552002	295.841827	104.414093	1393.617920	259.330688	81.077713	1675.671021	389.964203	-120.949127	1135.389893	414.458618	345.116058	1121.532104	262.577820	-111.014481	902.097534	195.888260	192.126740	1131.705688	323.368713	82.161644	1002.709534	-562.059265	192.414825	902.427307	-552.590515	40.667469
303.313690	-8.113333	909.961243	335.108337	158.190414	896.581482	292.946716	-39.725037	521.450012	382.136627	132.088074	502.113281	432.962372	-95.445389	122.400696	452.962341	74.818573	86.374748	359.292297	-68.496887	1420.445557	361.426208	260.276031	1403.558960	295.587158	105.871208	1393.599976	258.984497	83.443520	1675.848511	390.934845	-120.018440	1136.373413	413.208008	347.465942	1121.459473	263.766998	-109.681725	902.940674	197.581833	191.522308	1139.401733	325.257965	81.894142	1002.852661	-561.878479	192.148773	902.454041	-552.422363	40.445423
305.039459	-8.000490	910.426697	336.608582	158.102844	896.555969	290.071167	-38.838448	522.528564	382.916565	132.120651	502.032379	431.529510	-94.897987	124.488731	453.015717	74.786858	86.268646	359.338898	-66.811310	1421.081177	360.723450	261.844818	1403.481567	295.339447	107.307793	1393.541382	258.581787	85.850433	1675.981689	391.922974	-119.326141	1137.293579	411.915497	349.604767	1121.221558	264.968567	-108.466698	903.786133	199.374374	190.995651	1146.631836	326.794708	82.230591	1003.054443	-561.722534	191.949829	902.488281	-552.284729	40.257015
306.675140	-7.877544	910.907837	337.942322	158.272552	896.521301	287.703766	-38.316307	523.657410	383.591583	132.108170	502.015320	430.363434	-94.638107	126.652534	453.362915	74.902824	86.214546	359.456268	-65.170670	1421.817993	360.007080	263.361359	1403.347046	295.301788	108.703995	1393.350220	258.150757	88.260147	1676.051025	393.017761	-118.742729	1138.247437	410.576508	351.811951	1120.965820	266.198395	-107.430588	904.670166	201.278275	190.704086	1153.305786	328.211151	82.705940	1003.257446	-561.562561	191.713821	902.499451	-552.137939	40.026516
308.359741	-7.746360	911.292236	339.431915	158.064850	896.448730	285.466064	-37.859276	524.719666	384.270935	132.171631	501.940674	429.249969	-94.370628	128.735489	452.900787	74.677139	86.065392	359.516693	-63.532909	1422.431396	359.349091	264.835327	1403.178467	295.072784	110.041855	1393.226685	257.640350	90.674026	1676.057861	394.174683	-118.320869	1139.186157	409.247070	353.786591	1120.637451	267.536896	-106.612968	905.560547	203.385559	190.889297	1159.923340	329.724976	82.976280	1003.393921	-561.383850	191.515671	902.514404	-551.982056	39.793106
309.872528	-7.118224	911.557251	340.534973	159.528885	896.566406	283.244110	-37.181625	525.698425	385.161560	132.460327	502.138641	428.094849	-94.025520	130.551971	453.003632	74.673889	85.984428	359.607788	-61.952980	1423.100708	358.714355	266.238464	1402.975586	294.908325	111.296204	1393.092163	257.086090	93.114914	1676.010742	395.371033	-118.000244	1140.096558	408.221436	355.892975	1120.417480	268.973938	-105.820999	906.364075	205.925934	189.097595	1166.204590	330.944550	84.101639	1003.584167	-561.220520	191.322540	902.511963	-551.861938	39.595455
311.427856	-7.063731	911.981812	342.133240	159.006744	896.651978	281.427307	-36.770145	526.737915	385.793304	132.544846	501.991394	427.003937	-93.709274	132.266235	453.433044	74.824799	85.963837	359.687561	-60.462261	1423.690430	358.142975	267.586731	1402.782349	294.768188	112.537041	1392.969971	256.520142	95.549637	1675.914185	396.638702	-117.764580	1141.004395	406.972534	357.743378	1120.130859	270.467285	-105.123825	907.232666	209.014679	189.762207	1171.987183	332.495575	84.100098	1003.822021	-561.028076	191.118347	902.530701	-551.708191	39.384853
312.855957	-6.877120	912.338135	342.771790	159.221313	896.463989	279.830414	-36.320587	527.703613	386.280365	132.553665	502.023346	425.933258	-93.376953	133.827667	452.923523	74.601028	85.830498	359.834320	-58.988621	1424.361572	357.662140	268.855133	1402.547729	294.522583	113.690041	1392.913330	255.888763	98.012222	1675.795166	397.916229	-117.612808	1141.891357	405.741760	359.446960	1119.673462	272.033813	-104.501892	908.111084	210.426270	189.966080	1176.479370	333.438782	84.666359	1003.880737	-560.876160	190.911301	902.527588	-551.583496	39.197319
314.443665	-6.963355	912.713257	344.415192	158.141312	896.315674	278.557373	-36.066799	528.688599	386.877167	132.750916	501.865570	424.780304	-93.005669	135.181290	452.819305	74.521957	85.736198	359.964508	-57.521008	1424.933960	357.121674	270.099548	1402.307007	294.429535	114.800972	1392.766113	255.251282	100.464050	1675.612793	399.214813	-117.480370	1142.764648	404.722290	361.131683	1119.254883	273.514984	-103.982315	908.885681	212.685638	189.719894	1181.099854	334.977692	84.458900	1003.965637	-560.724487	190.720840	902.520081	-551.441223	39.027664
315.810486	-6.878702	913.070190	345.506409	157.961441	896.256226	277.544037	-35.829620	529.627197	387.468201	132.872681	501.807159	423.353638	-92.454895	136.093948	452.879242	74.518532	85.693420	359.980347	-56.070591	1425.482788	356.611603	271.363922	1402.015259	294.344543	115.954025	1392.626831	254.584061	102.916542	1675.420898	400.476379	-117.285339	1143.649902	403.845673	362.721649	1118.858521	275.022400	-103.547707	909.642517	214.921005	189.459412	1185.174438	336.169098	84.690445	1004.091248	-560.539429	190.582001	902.533386	-551.289368	38.827885
317.183807	-6.787374	913.396667	346.561432	158.126297	896.143005	276.792145	-35.731983	530.474060	388.148193	133.010437	501.788361	421.405273	-91.586311	136.571594	452.963348	74.549232	85.662384	360.183502	-54.734531	1426.127930	356.207214	272.506866	1401.711304	294.318176	117.050827	1392.476563	253.875473	105.369469	1675.211914	401.728943	-117.092957	1144.527466	403.144043	364.284180	1118.530151	276.593201	-103.152985	910.384277	217.299103	189.086807	1188.667969	337.335419	85.096306	1004.174500	-560.395630	190.410095	902.510559	-551.202209	38.681324
318.327881	-6.375852	913.685791	347.122681	158.872696	896.263428	276.260864	-35.544724	531.334900	388.612549	133.105392	501.860626	419.407745	-90.884094	136.705460	452.906830	74.514450	85.602539	360.268402	-53.384563	1426.688232	355.748230	273.754578	1401.296875	294.202179	118.151260	1392.318848	253.166748	107.814819	1675.017334	402.932190	-116.917473	1145.371460	402.514954	365.676392	1118.004883	278.080475	-102.706894	911.109314	219.801117	189.290009	1191.934570	338.202271	85.773354	1004.369141	-560.208130	190.275909	902.531616	-551.062134	38.501343
319.494354	-6.281036	913.997009	348.106812	158.934738	896.263550	275.953156	-35.409130	532.112488	389.317169	133.279922	501.858429	417.529785	-90.500221	136.736771	452.884705	74.481369	85.541618	360.325775	-52.125191	1427.194458	355.277069	274.874084	1400.894775	294.080963	119.152924	1392.176392	252.405807	110.253906	1674.817871	404.024078	-116.635918	1146.183838	402.051819	366.946808	1117.486450	279.567810	-102.441254	911.744324	222.137894	189.440186	1194.857788	339.256195	86.048683	1004.506958	-560.039001	190.111877	902.525757	-550.964600	38.359127
320.769623	-6.355601	914.275269	349.323059	158.447189	896.123779	276.550537	-35.711655	532.883057	389.867340	133.229935	501.741547	415.132507	-90.002823	136.229828	452.938751	74.464661	85.487320	360.423615	-50.941887	1427.687500	354.866394	275.984955	1400.470703	293.994659	120.132683	1392.058228	251.621918	112.676857	1674.604980	405.083832	-116.341118	1147.008911	401.706238	368.249695	1117.043579	281.069702	-102.238930	912.339966	224.516678	189.539093	1197.329956	340.441071	86.053764	1004.551086	-559.870239	189.932037	902.544861	-550.834045	38.222702
321.951935	-6.261626	914.575989	350.197998	158.512253	896.111389	276.756989	-35.846119	533.541809	390.441620	133.341171	501.771576	411.927948	-88.752281	135.144333	453.420685	74.642509	85.540245	360.438599	-49.936455	1428.296143	354.413574	276.930756	1400.017578	293.831238	120.917511	1391.940552	250.863159	115.088348	1674.397095	406.088593	-115.866730	1147.848389	401.547241	369.403687	1116.463501	282.647827	-102.037109	912.926453	226.789993	189.632614	1199.349609	341.428589	86.338837	1004.676575	-559.699158	189.775452	902.542725	-550.712830	38.057648
323.085907	-6.233597	914.903992	351.129608	158.435226	896.094421	277.427643	-36.207291	534.135925	390.961548	133.560455	501.763489	409.060669	-88.481155	134.080368	453.144409	74.561165	85.476067	360.379669	-48.705177	1428.818115	353.977814	278.108215	1399.522705	293.698273	121.986938	1391.888550	250.070251	117.466408	1674.203857	407.056946	-115.422844	1148.711792	401.574860	370.573639	1115.981079	284.245850	-101.900375	913.383789	229.042267	189.783752	1201.021484	342.426331	86.539055	1004.810669	-559.533325	189.660950	902.564209	-550.580688	37.902081
324.018097	-5.973008	915.194702	351.592865	159.036102	896.235779	278.089478	-36.337582	534.813171	391.461334	133.689972	501.871033	405.149933	-87.292793	132.319458	453.127808	74.525009	85.404106	360.369324	-47.574997	1429.351807	353.580292	279.198364	1399.049805	293.543457	122.942238	1391.764404	249.264160	119.837547	1673.978271	407.893982	-114.959991	1149.534302	401.742188	371.559570	1115.541870	285.919220	-101.822548	913.785583	231.206726	189.917603	1202.334839	343.109192	87.054817	1005.018494	-559.371765	189.530869	902.586914	-550.469299	37.768703
325.126617	-5.911396	915.503113	352.333649	159.124802	896.252686	278.983948	-36.551453	535.301270	391.913452	133.672882	501.857391	401.528900	-86.853592	130.686783	453.162598	74.557251	85.367195	360.284180	-46.388958	1429.941528	353.217438	280.318115	1398.595215	293.355408	123.930923	1391.682617	248.502274	122.165604	1673.780884	408.704498	-114.453896	1150.386963	402.102417	372.508728	1115.016479	287.669983	-101.717918	914.160461	233.216568	190.035904	1203.180054	343.981720	87.321999	1005.163330	-559.203857	189.391098	902.589661	-550.370117	37.643608
326.263092	-6.101683	915.817993	353.354431	158.650986	896.130615	280.668640	-37.179482	535.695618	392.412231	133.911194	501.762146	397.112701	-85.878189	128.469559	453.268372	74.597664	85.365273	360.262024	-45.204971	1430.544800	352.854614	281.404083	1398.151489	293.201843	124.911430	1391.572876	247.732941	124.447166	1673.583008	409.448425	-113.914627	1151.293579	402.635101	373.276489	1114.592773	289.528046	-101.780693	914.439026	235.093246	190.184769	1203.845093	344.933868	87.293015	1005.233215	-559.040833	189.238037	902.600159	-550.264648	37.506104
327.129761	-5.821686	916.132080	353.576019	159.405899	896.373413	283.501007	-39.108963	535.928040	392.643555	133.879395	501.829865	393.444397	-86.072128	126.527405	453.262146	74.603279	85.352043	359.960907	-44.088566	1431.142212	352.367554	282.446320	1397.702148	292.947693	125.882805	1391.528198	246.997498	126.705101	1673.353516	410.092194	-113.253960	1152.153931	403.316071	374.044159	1114.164185	291.389923	-101.876038	914.715027	236.878937	190.310913	1204.226685	345.469604	87.842590	1005.508545	-558.861816	189.121918	902.614746	-550.151001	37.389133
328.267487	-6.059014	916.429321	354.578613	158.691956	896.233704	285.494690	-39.924355	536.145203	392.980194	133.978470	501.686157	388.737671	-85.545219	124.076469	453.316833	74.637825	85.326302	359.689697	-42.975716	1431.634888	351.985046	283.523254	1397.188843	292.886963	126.903099	1391.293091	246.277161	128.915695	1673.136597	410.677246	-112.626236	1153.033203	404.155060	374.594696	1113.693115	293.257568	-101.887947	914.966980	238.631836	190.490616	1204.388062	346.391296	87.686577	1005.558716	-558.697815	188.975433	902.617737	-550.049011	37.229961
329.165375	-6.028458	916.693237	355.335114	159.107254	896.415344	287.525177	-40.645367	536.314514	393.415161	134.172302	501.727722	383.707062	-84.768570	121.512810	453.848877	74.849091	85.387871	359.454590	-41.763813	1432.184326	351.597504	284.616272	1396.714111	292.674591	127.892944	1391.143921	245.584991	131.084366	1672.873291	411.201691	-112.029320	1153.866333	405.053528	375.109894	1113.211182	295.127655	-101.970718	915.138000	240.268341	190.584000	1204.387695	347.161194	87.945625	1005.780212	-558.524170	188.881027	902.623779	-549.948792	37.126221
330.146515	-5.949592	916.904419	355.859406	159.250671	896.472290	289.185547	-41.090641	536.400452	393.736877	134.274200	501.737427	378.172760	-83.727348	118.702705	453.980774	74.872292	85.368156	359.059814	-40.559250	1432.665283	351.179047	285.706879	1396.147827	292.242584	128.975250	1391.175049	244.916367	133.218994	1672.640381	411.696198	-111.325668	1154.729980	406.007690	375.527222	1112.749023	296.986847	-102.093468	915.343933	241.904434	190.762222	1204.346802	347.836212	88.169472	1005.905090	-558.361816	188.804138	902.632568	-549.862671	37.026112
331.123901	-6.070984	917.107544	356.390381	158.817688	896.313782	291.529633	-42.081238	536.397949	393.836914	134.305878	501.629791	372.562897	-83.018967	115.934189	453.960754	74.877151	85.354553	358.871094	-40.389900	1433.287354	351.078735	285.861511	1395.741211	292.237244	129.296616	1391.153564	244.294754	135.302414	1672.343872	412.072174	-110.687660	1155.601074	407.026733	375.850922	1111.995972	298.827454	-102.186745	915.489624	243.422302	190.860657	1204.107910	348.406250	88.169952	1005.903564	-558.256897	188.710434	902.619629	-549.797363	36.900887
331.958344	-6.117281	917.316528	356.842285	158.791916	896.309143	293.068481	-42.420692	536.265076	393.968689	134.370987	501.621918	366.308411	-81.744865	113.016281	453.994141	74.890564	85.359329	358.281708	-37.864597	1433.537598	350.501526	288.337524	1394.939575	291.839081	131.409775	1390.773804	243.672867	137.358292	1672.079712	412.516235	-110.149307	1156.261475	408.103027	376.127747	1111.629761	300.621155	-102.334274	915.593811	244.983398	190.944977	1203.883179	348.954956	88.284248	1005.992126	-558.109436	188.615250	902.609680	-549.705811	36.784889
332.722595	-5.877822	917.417542	357.038300	159.325348	896.400940	297.144958	-44.762501	536.044983	394.154602	134.448059	501.681946	360.835236	-81.523354	110.356377	454.035431	74.906143	85.362778	357.765503	-36.734459	1433.962280	350.212738	289.382080	1394.337402	291.606384	132.429413	1390.568726	243.097687	139.374619	1671.795166	412.860291	-109.721756	1157.016724	409.238098	376.351563	1111.004395	302.435944	-102.426743	915.702454	246.575485	190.945129	1203.470825	349.338348	88.685204	1006.091187	-557.967896	188.565170	902.631836	-549.633545	36.724594
333.605560	-5.830227	917.517456	357.503845	159.344193	896.343872	300.370636	-46.259727	535.708313	394.372528	134.476501	501.644958	354.642548	-80.846680	107.704636	453.990234	74.876083	85.506821	357.262939	-37.101475	1434.527344	350.000946	289.061493	1393.901123	291.421844	132.398514	1390.465454	242.558502	141.328857	1671.502808	413.043884	-109.114059	1157.830811	410.327789	376.470581	1110.214722	304.201691	-102.571503	915.757141	248.075851	190.971603	1203.140991	349.904968	88.840324	1006.102600	-557.830994	188.455276	902.614807	-549.567261	36.616528
334.371185	-5.844660	917.571106	357.911804	159.370102	896.282654	304.497559	-48.511246	535.392029	394.570190	134.506317	501.632080	348.637177	-80.436440	105.138840	454.132782	74.813889	85.496552	356.629150	-36.050533	1434.793091	349.734680	290.128784	1393.262573	291.144196	133.381134	1390.174805	242.039932	143.260666	1671.189697	413.326019	-108.694664	1158.532227	411.381409	376.560059	1109.528442	305.971497	-102.700165	915.800964	249.621414	190.932251	1202.864014	350.362946	88.939095	1006.093018	-557.716248	188.384384	902.627686	-549.521545	36.540878
335.083832	-5.842363	917.598083	358.297455	159.357376	896.172180	307.339569	-49.763424	534.984131	394.821655	134.584549	501.577454	342.140930	-79.540863	102.766167	454.029175	74.622589	85.242393	355.924347	-34.998028	1435.083740	349.478058	291.145721	1392.603760	290.917450	134.359497	1389.712280	241.514618	145.167328	1670.879395	413.587433	-108.346863	1159.109863	412.504150	376.454010	1108.851440	307.730103	-102.812218	915.788696	251.027985	190.832901	1202.509766	350.805542	89.039711	1006.042664	-557.592346	188.331299	902.626770	-549.480408	36.454578
335.700775	-5.460569	917.572754	358.340546	160.385406	896.335266	310.771729	-51.569809	534.575806	395.153473	134.782288	501.690002	335.750397	-78.953735	100.668861	453.933167	74.520325	84.995628	355.266785	-33.972347	1435.314697	349.310547	292.108826	1391.954834	290.587677	135.333755	1389.363892	241.029205	147.018524	1670.543945	413.847137	-107.980919	1159.691772	413.518127	376.412933	1108.114258	309.444305	-102.979683	915.737610	252.514435	190.681183	1202.181641	351.097443	89.605949	1006.130188	-557.467163	188.298233	902.636658	-549.449097	36.417858
336.403320	-5.394184	917.500244	358.687408	160.485611	896.223816	315.590210	-54.493126	534.154175	395.400543	134.949783	501.626282	330.135376	-79.060844	98.835800	453.858093	74.451004	84.782852	354.863892	-31.954880	1435.407593	349.572693	294.081329	1391.221436	290.538330	137.110352	1388.910767	240.594681	148.814209	1670.209961	414.143707	-107.779015	1160.102295	414.622498	376.437469	1107.540649	311.143646	-103.094719	915.693604	253.828125	190.584351	1201.763184	351.495972	89.735680	1006.037598	-557.353943	188.224182	902.617920	-549.409912	36.360962
337.070160	-5.407445	917.433716	359.025330	160.528793	896.122131	319.023224	-56.130627	533.697571	395.645569	135.119034	501.573273	324.070801	-78.536041	97.224380	453.953217	74.690384	84.870834	353.715240	-31.991768	1435.690918	349.123749	294.039063	1390.623779	289.942566	137.309525	1388.614258	240.123825	150.608536	1669.832031	414.229034	-107.417656	1160.777100	415.650543	376.202484	1106.771484	312.774445	-103.246468	915.649780	255.082001	190.399933	1201.442749	351.882751	89.790558	1005.953125	-557.242676	188.138031	902.589661	-549.391235	36.269302
337.698639	-5.446775	917.370911	359.315826	160.519943	896.028564	320.115234	-55.673824	533.095276	395.848145	135.275223	501.472504	317.330383	-77.193390	95.973824	454.236511	75.067879	85.169838	352.886993	-31.070024	1435.838623	349.070526	294.929993	1389.976196	289.630432	138.253906	1388.257080	239.690887	152.342789	1669.459961	414.362061	-107.238571	1161.348755	416.725769	375.928528	1106.011963	314.336456	-103.319626	915.673584	256.237671	190.285736	1201.073242	352.251099	89.802170	1005.874023	-557.149841	188.100403	902.591309	-549.370605	36.226727
338.381744	-5.391415	917.247009	359.610809	160.583481	895.936829	320.512787	-54.888893	532.538879	395.999176	135.443146	501.430695	310.504089	-75.788719	94.819283	454.298553	75.101830	85.151077	352.035004	-30.180246	1435.948364	349.011200	295.799835	1389.370361	289.318542	139.149704	1387.998291	239.273315	154.040283	1669.097412	414.493073	-107.011742	1161.876587	417.786926	375.752350	1105.435303	315.900879	-103.417099	915.657410	257.396637	190.106155	1200.909790	352.640930	89.863693	1005.769592	-557.071716	188.021317	902.583496	-549.355774	36.176540
339.140747	-5.547911	917.155396	360.254608	160.014389	895.770264	322.735352	-55.727669	532.057068	396.210175	135.590317	501.269043	304.877563	-75.288132	94.049271	454.407532	75.143250	85.124825	351.142700	-29.345720	1436.129028	348.988770	296.627655	1388.760864	289.029968	140.044891	1387.685547	238.893555	155.725418	1668.715454	414.624786	-106.609245	1162.415405	418.793091	375.361816	1104.786865	317.346466	-103.569977	915.736511	258.097931	190.142548	1200.206299	353.194244	89.596916	1005.633972	-556.971008	188.019485	902.603455	-549.341248	36.142128
339.969421	-5.749727	917.054993	360.830383	159.569061	895.567139	325.041534	-56.423611	531.636414	396.366058	135.734390	501.122925	299.791016	-75.141762	93.533112	454.493530	75.212440	85.138550	350.255371	-28.509682	1436.233154	348.967133	297.434937	1388.162231	288.776794	140.903671	1387.246582	238.521378	157.360107	1668.320557	414.761749	-106.262253	1162.946533	419.877258	375.036011	1104.135010	318.682861	-103.771835	915.817261	258.768616	190.236084	1199.664673	353.731964	89.378357	1005.474731	-556.903137	187.946640	902.600281	-549.352356	36.100708
340.583832	-5.591169	916.950317	360.811615	160.044067	895.617432	329.310822	-58.714779	531.516785	396.415375	135.892410	501.136108	296.613220	-75.906784	93.158127	454.577637	75.265747	85.135071	349.331421	-27.656725	1436.352295	348.966583	298.208618	1387.570313	288.504181	141.785736	1386.857178	238.187195	158.955231	1667.951416	414.920471	-105.926819	1163.507568	420.960327	374.630798	1103.456909	319.962097	-104.018700	915.938416	259.213867	190.375504	1199.062622	353.972961	89.599983	1005.461304	-556.812012	187.945557	902.604187	-549.364685	36.071823
341.413940	-5.601306	916.830139	361.108063	160.086639	895.562805	328.654602	-57.901360	531.113281	396.479889	136.044327	501.074249	292.396118	-75.284897	92.969276	454.678101	75.319946	85.108025	348.446228	-26.856836	1436.520508	348.953522	298.953156	1386.993530	288.247955	142.655289	1386.484009	237.881226	160.513702	1667.584229	415.015625	-105.533836	1164.060547	421.982361	374.150238	1102.834229	321.214172	-104.335609	916.095947	259.490662	190.649521	1198.451294	354.406403	89.599785	1005.380188	-556.741333	187.879791	902.604858	-549.355286	36.039417
342.485443	-5.806901	916.665649	361.845245	159.599472	895.329346	330.945923	-59.423592	531.080322	396.566437	136.183075	500.948853	291.185760	-76.238701	92.879944	454.783752	75.378189	85.135948	347.590698	-26.110649	1436.591919	348.957245	299.606659	1386.409424	287.935028	143.424988	1386.071655	237.585388	162.051331	1667.241699	415.040771	-105.257874	1164.619873	423.029602	373.791504	1102.262451	322.393799	-104.653099	916.211609	259.751038	190.921036	1197.921509	355.095398	89.346741	1005.176147	-556.686951	187.848953	902.585876	-549.381348	35.996811
343.345428	-5.806612	916.542542	361.749115	159.629868	895.248108	331.906555	-60.600552	531.102600	396.428925	136.148483	500.919250	290.963104	-77.358086	92.916206	454.797974	75.379959	85.136810	346.821899	-25.376852	1436.769287	349.027740	300.250793	1385.867554	287.679504	144.157013	1385.673706	237.334503	163.517349	1666.918945	415.024048	-105.108269	1165.104614	423.927734	373.303314	1101.597168	323.415161	-104.931664	916.328674	259.662994	191.308334	1196.932251	355.349365	89.366272	1005.077148	-556.641174	187.765366	902.570862	-549.419434	35.978828
344.411438	-5.920098	916.410767	362.180573	159.515915	895.147156	331.435272	-60.981842	531.229553	396.426575	136.187866	500.888123	291.322937	-78.384224	93.189674	454.860382	75.439751	85.141342	346.047394	-24.684259	1436.828125	348.979431	300.865051	1385.316772	287.381897	144.829834	1385.246582	237.113327	164.956787	1666.622192	414.974030	-105.091774	1165.599121	424.866028	372.947388	1101.030273	324.345642	-105.204971	916.459229	259.680450	191.709244	1196.227539	355.956085	89.260460	1004.963684	-556.594543	187.750366	902.573181	-549.454651	35.988113
345.404633	-5.927776	916.315491	362.218658	159.853134	895.117493	327.213531	-59.109627	531.311157	396.384033	136.181137	500.914307	291.126678	-78.690414	93.735817	454.907166	75.459648	85.143051	345.323669	-24.031937	1436.891479	348.957733	301.504303	1384.770508	287.122131	145.494446	1384.886475	236.924225	166.351578	1666.353394	414.883118	-105.101074	1166.052002	425.762817	372.599213	1100.467773	325.155487	-105.562614	916.589050	259.743988	192.069077	1195.543457	356.381012	89.385521	1004.908630	-556.538696	187.727402	902.578918	-549.507019	35.976948
346.438873	-6.255456	916.299622	362.600250	159.544907	895.030823	327.142029	-59.740875	531.730408	396.409058	136.182770	500.846527	293.587982	-80.645065	94.229073	454.965729	75.462585	85.117195	344.735931	-23.404924	1437.025269	348.872681	302.065857	1384.217407	286.922455	146.105591	1384.430542	236.759201	167.683350	1666.083374	414.734955	-105.206383	1166.488892	426.534973	372.308380	1099.961670	325.840546	-105.959656	916.722961	259.905762	192.421280	1194.995361	356.975861	89.128975	1004.852478	-556.483948	187.699036	902.559692	-549.531250	35.954071
347.458557	-6.823210	916.325378	363.299316	158.765625	894.892212	326.468140	-60.106503	532.256165	396.470551	136.170975	500.689362	296.419220	-82.589783	94.936401	455.390594	75.679291	85.154320	344.136505	-22.795391	1437.120850	348.779236	302.653442	1383.635742	286.716034	146.666763	1384.007568	236.609985	168.980682	1665.839233	414.551025	-105.284149	1166.935059	427.202728	372.154510	1099.413574	326.397614	-106.458084	916.881897	259.920105	192.609299	1194.245605	357.735352	88.582405	1004.782410	-556.466492	187.664261	902.537903	-549.586853	35.919365
348.333405	-7.163028	916.418152	363.810669	158.879318	894.979370	326.121490	-60.616699	532.746521	396.698700	136.265701	500.728149	299.799164	-84.731544	95.630348	455.589172	75.740913	85.164612	343.688660	-22.183710	1437.258545	348.637451	303.140778	1383.093384	286.505707	147.196060	1383.632935	236.537338	170.206467	1665.632690	414.370972	-105.407318	1167.303711	427.825714	372.103607	1098.917603	326.773865	-107.080727	917.088379	260.155426	192.806854	1193.624146	358.448364	88.441940	1004.875366	-556.437012	187.637009	902.508789	-549.661072	35.897713
349.188354	-7.635268	916.549744	363.962280	158.015121	894.786072	325.821716	-61.169441	533.339905	396.550690	136.052551	500.612000	303.519073	-86.775330	96.364128	455.571930	75.729553	85.168610	343.288574	-21.551306	1437.375854	348.388794	303.675568	1382.567017	286.330414	147.653900	1383.259277	236.448105	171.383820	1665.412720	414.179688	-105.535614	1167.700928	428.322845	372.015045	1098.500732	326.945953	-107.744644	917.425720	260.471619	192.863846	1193.172485	358.862885	88.012291	1004.816040	-556.419861	187.673309	902.494934	-549.726379	35.887871
349.826569	-7.875437	916.736572	363.945740	158.016724	894.815125	325.700195	-61.910133	533.874329	396.503693	135.910294	500.657806	307.583893	-89.033066	97.174156	455.611938	75.693642	85.164688	342.983765	-20.958460	1437.591675	348.093170	304.126587	1382.073486	286.201935	148.040863	1382.951050	236.413544	172.484268	1665.249878	413.929138	-105.676987	1168.124023	428.722992	371.955750	1098.076904	326.814301	-108.498894	917.826660	260.734558	192.861557	1192.483521	359.185791	87.975197	1004.913025	-556.387268	187.712936	902.493835	-549.781006	35.897869
350.411865	-8.277948	916.978271	364.256378	157.714722	894.866821	326.246826	-63.155773	534.524536	396.499420	135.701355	500.643341	312.047455	-91.255608	98.001884	455.602081	75.665146	85.162186	342.819061	-20.375336	1437.785400	347.811096	304.503448	1381.601196	286.118225	148.381744	1382.679565	236.392120	173.528351	1665.108032	413.722931	-105.736259	1168.513794	428.967590	372.047150	1097.650513	326.325653	-109.369942	918.260315	260.835571	192.800415	1191.554321	359.650208	87.729126	1005.045532	-556.370789	187.685837	902.477356	-549.852661	35.903179
350.971313	-8.607888	917.241028	364.612549	157.397964	894.898376	326.277405	-63.770008	535.051880	396.536804	135.514679	500.622040	316.253876	-93.269630	98.834694	455.600403	75.617584	85.140945	342.758209	-19.861967	1437.994751	347.527191	304.890350	1381.205811	286.067963	148.671280	1382.433716	236.441193	174.515564	1665.012207	413.501923	-105.869911	1168.882080	429.142120	372.204254	1097.274048	325.559814	-110.297188	918.828552	261.062775	192.577606	1190.795654	360.127930	87.541527	1005.174255	-556.379150	187.662018	902.464417	-549.923889	35.918232
351.475067	-8.779602	917.481384	364.971619	157.166214	894.930176	326.371521	-64.529358	535.542847	396.629944	135.391357	500.641235	320.544067	-95.220749	99.641235	455.614380	75.619408	85.126686	342.834717	-19.360918	1438.238281	347.190674	305.250000	1380.790894	286.087158	148.954117	1382.243896	236.516525	175.421585	1664.948730	413.322296	-106.067123	1169.211060	429.175140	372.403931	1096.920288	324.509583	-111.234467	919.427368	261.384735	192.215927	1190.068970	360.565155	87.468307	1005.293091	-556.368408	187.660187	902.457275	-549.971375	35.945774
351.946136	-8.882652	917.728699	365.573639	157.342667	895.069824	326.541504	-65.287842	536.056335	396.934174	135.341568	500.686676	324.936646	-97.114189	100.482193	455.726563	75.612625	85.157951	343.078369	-18.900663	1438.509155	346.936249	305.550415	1380.468750	286.181702	149.175247	1382.120361	236.626282	176.271530	1664.905029	413.100311	-106.254700	1169.493042	429.053772	372.569641	1096.593506	323.136749	-112.164276	920.132324	261.450439	191.802322	1189.000122	361.155945	87.539749	1005.480591	-556.365662	187.715683	902.449341	-550.052795	35.945919
352.332733	-9.037298	918.003418	365.712921	156.802582	895.000000	322.040588	-63.106396	536.432495	396.977203	135.051468	500.694122	327.297821	-97.345985	101.186073	455.611725	75.549324	85.116669	343.358887	-17.712175	1438.644775	346.623993	306.576019	1380.062866	286.265167	149.955948	1381.930542	236.790894	177.078888	1664.874268	412.952850	-106.654625	1169.723389	428.888397	372.777771	1096.398193	321.490540	-113.040611	920.853516	261.541534	191.227036	1187.911865	361.390991	87.430595	1005.551392	-556.369690	187.735153	902.432983	-550.097351	35.973564
352.631622	-9.068420	918.252991	366.038361	156.686981	895.089172	324.044922	-66.348320	536.937622	397.272186	134.927826	500.766418	332.679718	-99.758240	102.124084	455.639954	75.495140	85.077553	343.864227	-18.031391	1439.020630	346.524933	306.147339	1380.025146	286.511688	149.602448	1382.057373	236.983429	177.793701	1664.899414	412.645294	-107.087303	1170.050171	428.520416	373.002899	1095.985107	319.524536	-113.898987	921.721924	261.485107	190.568100	1186.624146	361.730652	87.455437	1005.706665	-556.358521	187.742126	902.429749	-550.151672	35.986584
352.894318	-9.199844	918.553345	366.767303	156.622360	895.254883	325.418854	-68.240211	537.349792	397.714142	134.808456	500.804688	337.951050	-102.115555	103.061066	455.330994	75.334091	85.045456	344.311676	-17.646423	1439.240967	346.376709	306.463928	1379.905396	286.727692	149.784012	1382.125122	237.225098	178.463348	1664.931396	412.389648	-107.580894	1170.283203	428.018372	373.317200	1095.754150	317.211365	-114.633751	922.733276	261.488068	189.725937	1185.128174	362.279297	87.419800	1005.929749	-556.390137	187.773361	902.425293	-550.238953	36.032135
352.976044	-9.160510	918.813843	366.746521	156.837830	895.367676	326.772308	-70.020828	537.628418	397.943970	134.576035	500.925598	343.279602	-104.635498	103.876556	455.206635	75.236938	84.996567	344.836853	-17.233934	1439.489502	346.297211	306.762756	1379.848755	286.960175	149.964661	1382.231445	237.508072	179.057861	1664.990845	412.137756	-108.200630	1170.464355	427.356964	373.580414	1095.562012	314.560577	-115.319519	923.856079	260.997894	188.654648	1183.517944	362.353516	87.617104	1006.105591	-556.394043	187.791809	902.437561	-550.293823	36.037319
353.047729	-9.216766	919.080688	366.925598	156.713837	895.437378	328.662018	-72.076309	538.010437	398.263916	134.330826	501.002228	349.178101	-107.536819	104.940994	455.170410	75.174355	84.941666	345.697327	-16.801105	1439.741943	346.658142	307.140961	1379.945068	287.511108	150.228653	1382.421997	237.847946	179.600845	1665.103638	411.989655	-108.989426	1170.655151	426.492798	373.741791	1095.292236	311.580780	-115.899910	925.125061	260.176819	187.387924	1181.550049	362.509308	87.643661	1006.256836	-556.416870	187.816025	902.440308	-550.371765	36.059734
353.073730	-9.243913	919.344849	367.040833	156.622284	895.489258	329.782623	-73.438881	538.310242	398.701752	134.128464	501.056458	354.122589	-109.596085	105.918976	455.161957	75.134354	84.906647	346.024872	-16.451525	1439.874878	346.596252	307.443817	1379.959961	287.664856	150.431366	1382.603638	238.232880	180.091797	1665.226807	411.861877	-109.745941	1170.889893	425.498199	374.094025	1095.086670	308.275421	-116.274231	926.688293	259.792938	186.360626	1179.118896	362.611572	87.709732	1006.396362	-556.453735	187.851715	902.410156	-550.475281	36.110691
353.024963	-9.288814	919.584534	367.022552	156.634262	895.516663	324.599548	-70.265388	538.313660	399.117035	133.999252	501.125305	356.087463	-109.089859	106.502502	455.463776	75.236282	84.866608	346.542572	-16.222797	1440.058350	346.701813	307.594818	1380.051636	287.958618	150.585922	1382.801880	238.670135	180.521423	1665.383057	411.719360	-110.594170	1171.130493	424.340149	374.358948	1094.828735	304.697632	-116.534767	928.402039	259.074463	185.172379	1176.833130	362.605621	87.809769	1006.512573	-556.478943	187.856995	902.375793	-550.526611	36.135609
352.928741	-9.305014	919.809937	366.956787	156.706818	895.518738	325.899353	-71.530769	538.627075	399.415131	133.905731	501.159363	361.406036	-111.279152	107.483215	455.401947	75.175468	84.820290	347.022644	-15.978678	1440.208008	346.864960	307.746033	1380.096313	288.276825	150.719666	1383.021606	239.171341	180.897949	1665.595337	411.626495	-111.599579	1171.380737	423.080109	374.632385	1094.455688	300.901672	-116.587654	930.286316	258.258667	183.930695	1174.459839	362.548035	87.958481	1006.608459	-556.475830	187.882797	902.369019	-550.552673	36.104767
352.829254	-9.282504	919.985779	366.785797	156.908524	895.497681	326.602966	-72.326500	538.872925	399.710266	133.779251	501.249054	366.588287	-113.265129	108.560188	455.019226	74.990662	84.760773	347.282684	-15.610428	1440.306763	346.837616	308.042236	1380.027222	288.367828	150.933762	1383.161499	239.704041	181.233490	1665.805176	411.490784	-112.542717	1171.584351	421.642914	374.948486	1094.108643	296.923706	-116.448082	932.350769	257.267151	182.606979	1172.071655	362.422241	88.170570	1006.671082	-556.535217	187.953033	902.364197	-550.688965	36.229729
352.752197	-9.398167	920.179138	366.954773	156.440155	895.509521	326.501556	-72.687378	539.045715	400.064178	133.692581	501.286346	371.633057	-114.933647	109.636902	455.013031	74.964783	84.749863	347.774200	-15.413089	1440.555542	347.015747	308.186035	1380.015503	288.652924	151.059326	1383.432129	240.289169	181.507980	1666.056396	411.390625	-113.569916	1171.847290	420.107452	375.261261	1093.631836	292.766663	-115.997375	934.618591	256.482025	181.529602	1170.016235	362.468231	88.010643	1006.754456	-556.550720	187.923279	902.343628	-550.689209	36.182560
352.539398	-9.393265	920.357788	366.862610	156.333725	895.611816	326.334412	-73.256088	539.133301	400.301025	133.556961	501.314117	376.549683	-116.435020	110.693863	455.036560	74.978302	84.745201	348.286469	-15.205735	1440.762695	347.207550	308.314026	1379.937012	288.933167	151.149857	1383.669800	240.911407	181.753967	1666.342773	411.242584	-114.577805	1172.111450	418.446960	375.630096	1093.131592	288.481628	-115.341850	937.008484	255.611786	180.434982	1167.929932	362.350250	88.009079	1006.886780	-556.593933	187.999023	902.343506	-550.868835	36.315178
352.207428	-9.326010	920.562256	366.906281	155.730835	895.983887	326.637299	-74.097107	539.219604	400.410858	133.447556	501.291504	381.528564	-118.026611	111.811142	454.945892	74.908035	84.691177	348.810638	-14.949405	1441.034424	347.354218	308.465637	1379.788330	289.193268	151.229858	1383.864136	241.594574	181.926483	1666.632080	410.888824	-115.623413	1172.428833	416.693787	375.985931	1092.629883	284.083313	-114.539078	939.571777	254.783920	179.405960	1166.065430	362.313751	87.685028	1007.180359	-556.635864	188.062607	902.337708	-550.952820	36.386589
351.844940	-9.306399	920.764648	366.742096	155.603760	896.056946	326.734558	-74.845314	539.368896	400.488647	133.360977	501.290894	386.816589	-119.674126	113.012688	454.903259	74.865852	84.701431	349.358887	-14.780176	1441.360229	347.546539	308.501007	1379.630005	289.496887	151.233978	1384.084229	242.263763	182.064011	1666.944824	410.438019	-116.724236	1172.734985	414.851410	376.284943	1092.116577	279.614838	-113.674904	942.214905	253.934219	178.288269	1164.261963	362.112854	87.710762	1007.304688	-556.617004	188.062775	902.340149	-550.903381	36.299484
351.926727	-8.930959	920.793335	366.662842	155.611938	896.067627	326.929138	-75.616821	539.362122	400.531525	133.275421	501.287354	391.387238	-120.646378	114.053909	454.919495	74.880928	84.684822	349.882080	-14.674304	1441.705811	347.745880	308.408722	1379.493286	289.826630	151.191605	1384.302856	243.016663	182.192108	1667.264893	409.904053	-117.766716	1173.092163	412.979706	376.598328	1091.553223	275.066040	-112.567825	945.037537	253.001694	177.198395	1162.416504	362.149658	87.944443	1007.317200	-556.662354	188.083969	902.321838	-550.996521	36.355175
351.920288	-9.078403	920.789856	366.431976	155.792450	895.966553	327.247528	-76.372765	539.382935	400.476501	133.233749	501.359894	396.134857	-121.859650	115.059921	454.916687	74.872276	84.658066	350.400269	-14.495378	1442.003540	347.871338	308.407166	1379.368530	290.090759	151.163162	1384.437744	243.792114	182.211365	1667.539673	409.197662	-118.755104	1173.381592	411.121582	376.893921	1091.081787	270.402863	-111.396599	947.871033	251.988617	176.005508	1160.522705	362.009460	87.995552	1007.260376	-556.668274	188.123825	902.309814	-551.063538	36.392879
351.468048	-8.865524	920.817261	365.718933	156.118393	896.080322	327.433960	-77.228081	539.370544	400.172882	133.043198	501.421631	400.721497	-122.907669	116.110992	454.876282	74.848145	84.678558	350.938416	-14.373044	1442.316650	348.007996	308.296600	1379.289307	290.367188	151.084381	1384.595581	244.544495	182.248215	1667.875366	408.407898	-119.695877	1173.642700	409.246979	377.033020	1090.681641	265.716949	-110.068283	950.796631	250.813019	174.886993	1158.512085	361.511444	88.201370	1007.337891	-556.730408	188.138779	902.299988	-551.180786	36.422112
350.965149	-8.776219	920.883911	365.177277	155.715515	895.988647	327.833527	-78.127861	539.292236	399.708191	132.792923	501.356567	405.372375	-123.905518	117.083939	454.735809	74.767532	84.699814	351.456818	-14.279396	1442.656982	348.117859	308.140381	1379.251587	290.665863	150.985672	1384.789307	245.328384	182.240906	1668.200562	407.461243	-120.540924	1173.898193	407.382996	377.077789	1090.336548	261.005798	-108.662392	953.740173	249.382385	173.784073	1156.431396	360.995422	88.180458	1007.305115	-556.758362	188.200195	902.305176	-551.281250	36.466873
350.806641	-8.950554	920.966614	365.596161	155.297562	896.093567	328.399567	-79.113968	539.163208	399.652405	132.833740	501.278107	410.027863	-125.004280	117.903282	454.840088	74.827057	84.713799	351.985382	-14.171473	1442.960693	348.232178	307.928009	1379.214478	290.962097	150.809708	1384.981445	246.142838	182.179749	1668.492188	406.385651	-121.311081	1174.118530	405.639893	377.004120	1090.035400	256.351074	-107.125885	956.656372	247.729294	172.652069	1154.065674	361.210938	87.874626	1007.397827	-556.793213	188.218185	902.306335	-551.379089	36.519306
351.122681	-9.399742	920.956421	365.444550	155.344528	896.063477	329.430847	-80.071144	539.110535	399.439270	132.873825	501.285065	414.806854	-126.129494	118.987762	454.867981	74.833839	84.740646	352.577606	-14.145704	1443.260498	348.283386	307.659943	1379.100586	291.299988	150.637482	1385.173584	246.988800	182.101440	1668.786133	405.169281	-122.038528	1174.298706	404.052429	376.673218	1089.687988	251.650177	-105.548424	959.595215	245.941010	171.829071	1152.066040	361.309204	87.648811	1007.380798	-556.870544	188.333328	902.270874	-551.631653	36.695992
351.001648	-9.556830	920.895020	364.913788	154.960770	895.900879	330.266937	-80.937462	539.024536	399.035187	132.829025	501.293671	418.759491	-126.610352	119.576797	454.825897	74.831985	84.755692	353.237213	-14.203230	1443.579224	348.327698	307.353485	1378.943604	291.664856	150.388702	1385.356934	247.814529	181.981537	1669.112061	403.793549	-122.572792	1174.335449	402.626709	376.272369	1089.344971	247.003571	-103.839661	962.409363	244.022171	171.270325	1150.295410	360.933472	87.469345	1007.256775	-556.811157	188.291687	902.279724	-551.551880	36.606030
350.598999	-9.671273	920.880066	364.016693	155.411667	895.937073	331.155792	-81.589088	538.858704	398.595947	132.829010	501.342682	422.781403	-127.202927	120.320313	454.800415	74.864876	84.773682	353.926636	-14.214710	1443.889648	348.299194	307.070618	1378.743286	291.986450	150.110413	1385.524658	248.661743	181.857788	1669.420044	402.348633	-123.072044	1174.355469	401.347229	375.684967	1089.060059	242.406372	-102.026543	965.161011	241.626755	170.636490	1148.270752	360.347137	87.561554	1007.276794	-556.820251	188.328369	902.262756	-551.617249	36.619343
350.697632	-9.649504	920.703064	364.051575	154.836044	895.891663	332.116486	-82.391167	538.712402	398.267792	132.835892	501.163696	426.872589	-127.962936	121.126877	454.874481	74.934456	84.808746	354.619965	-14.359331	1444.192627	348.183105	306.699707	1378.521606	292.297180	149.747162	1385.649658	249.510620	181.638794	1669.716675	400.794220	-123.577019	1174.341309	400.229767	375.004364	1088.707642	237.929123	-100.157608	967.755066	239.238205	170.418259	1146.197632	360.380188	87.263428	1007.169800	-556.829163	188.384933	902.259705	-551.708130	36.685616
350.146149	-9.381158	920.684082	363.204651	155.020737	895.942139	332.745453	-82.945190	538.481934	397.873566	132.809174	501.225067	430.565704	-128.398697	121.680519	454.921387	74.992401	84.838081	355.363647	-14.492695	1444.408813	348.077118	306.280151	1378.280029	292.602814	149.355087	1385.795654	250.405014	181.406494	1670.008789	398.877594	-124.318588	1174.082764	399.316650	374.122131	1088.377930	233.567429	-98.211281	970.219727	236.616287	170.466858	1144.093018	359.733948	87.457291	1007.188721	-556.827454	188.428909	902.242188	-551.784668	36.742657
349.550995	-9.127329	920.703491	362.784973	154.996582	896.102539	333.532227	-83.237167	538.294250	397.629120	132.874298	501.220306	433.923096	-128.652039	121.967926	455.032776	75.049988	84.848289	356.074463	-14.703318	1444.664917	347.990662	305.856995	1378.036865	292.852814	148.941742	1385.931274	251.262115	181.110504	1670.318604	397.149048	-124.547005	1173.878906	398.492706	373.186707	1088.026855	229.293564	-96.148338	972.523132	233.629013	170.630249	1141.511963	359.314636	87.502754	1007.286133	-556.822632	188.460739	902.242615	-551.882935	36.825832
349.741669	-9.413435	920.550415	362.156067	154.683685	895.896851	334.663025	-83.860741	538.025879	397.173767	132.904053	501.218292	437.296997	-129.092392	122.352211	454.997101	75.062408	84.877426	356.850128	-14.938049	1444.809204	347.969543	305.415863	1377.813477	293.102997	148.437439	1386.052368	252.121796	180.776169	1670.629028	395.318634	-124.670944	1173.598755	397.819122	372.190369	1087.737915	225.176697	-94.042564	974.648621	230.611160	171.036102	1138.976318	358.985443	87.260612	1007.101685	-556.843201	188.531052	902.221069	-552.038330	36.876011
350.369995	-10.126219	920.235107	361.661591	154.717331	895.546204	336.127014	-84.592590	537.781372	396.915009	132.977066	501.186218	440.643707	-129.605453	122.713173	455.393250	75.271011	84.948242	357.561554	-15.253388	1444.978638	348.008728	305.021210	1377.629150	293.329712	147.930664	1386.144653	252.994202	180.390335	1670.963135	393.442322	-124.772598	1173.231567	397.073822	371.587463	1087.555664	221.162460	-91.901642	976.631470	227.682770	171.396286	1136.203369	358.862396	86.910789	1006.775879	-556.813049	188.607086	902.215515	-552.165405	37.022530
350.250427	-10.287070	920.069824	360.832031	155.139587	895.447815	337.249298	-84.985725	537.358887	396.592865	133.058594	501.273804	443.297119	-129.691345	122.537804	455.457458	75.339638	84.969650	358.252533	-15.594265	1445.089600	348.082184	304.649445	1377.519409	293.527283	147.443436	1386.239624	253.835495	180.001495	1671.264893	391.555908	-124.726845	1172.824951	396.861664	370.363556	1087.211426	217.159256	-89.670418	978.359985	224.682343	171.880630	1133.225708	358.350464	86.966370	1006.656189	-556.804749	188.617371	902.201721	-552.220703	37.028275
350.284302	-10.643815	919.924866	361.291809	154.245926	895.831787	338.650513	-85.458115	536.964233	396.629974	133.269379	501.128601	446.281128	-130.246536	122.736954	455.314240	75.329025	84.959747	358.904327	-15.946938	1445.141724	348.249237	304.271393	1377.441895	293.755402	146.905304	1386.325928	254.672867	179.531372	1671.574097	389.612701	-124.605988	1172.357544	396.562500	369.425690	1087.135010	213.479782	-87.443634	979.917664	221.715790	172.360962	1129.675781	358.683807	86.063812	1006.813599	-556.782776	188.673599	902.180420	-552.311584	37.082214
350.237671	-10.920300	919.705444	360.797577	154.028336	895.857788	340.089478	-85.817459	536.472534	396.473419	133.349747	501.117737	448.315002	-130.072006	121.970444	455.456146	75.425735	85.015312	359.551117	-16.358932	1445.182373	348.432159	303.812561	1377.447754	293.969849	146.403931	1386.442993	255.482727	179.056183	1671.895020	387.693024	-124.307594	1171.816162	396.356079	368.485016	1087.123535	209.964050	-85.176781	981.250427	218.750183	172.888901	1125.640625	358.380920	85.677429	1006.737854	-556.767456	188.681854	902.163757	-552.382874	37.106441
351.141632	-11.336129	919.033630	360.622864	154.459976	895.752502	342.092163	-86.525299	535.875183	396.405304	133.507660	501.151581	450.686127	-130.327606	121.495377	455.663025	75.569740	85.059776	360.088196	-16.812820	1445.148438	348.668335	303.365662	1377.545288	294.193817	145.895477	1386.532227	256.333801	178.517014	1672.171265	385.758209	-124.004433	1171.204834	396.184814	367.569672	1087.194580	206.548065	-83.070938	982.410889	215.656815	173.341827	1121.077637	358.576660	85.311378	1006.406677	-556.727783	188.684784	902.147095	-552.450745	37.126633
350.747375	-11.594470	918.901428	359.925690	154.295090	895.770691	343.859039	-86.813675	535.360779	396.064667	133.514786	501.127319	452.301422	-129.971985	120.451248	455.716370	75.612320	85.102249	360.624878	-17.354715	1445.097290	349.030762	302.837708	1377.699341	294.437378	145.335037	1386.640869	257.084198	177.956055	1672.475586	383.809784	-123.506500	1170.557129	396.039398	366.728760	1087.379517	203.391327	-80.787209	983.336243	212.870453	174.045273	1116.248779	358.063141	85.007057	1006.361572	-556.673401	188.682312	902.130371	-552.505249	37.163288
350.214081	-11.701894	918.680359	359.022675	154.590347	895.786804	345.679199	-87.159286	534.807739	395.813080	133.606415	501.141754	453.903839	-129.715042	119.450958	456.134094	75.844749	85.165642	360.928101	-18.055843	1444.957764	349.430115	302.300385	1377.840576	294.693420	144.743210	1386.771973	257.900146	177.325470	1672.720215	381.849670	-122.942383	1169.809448	395.958740	365.879669	1087.625488	200.367081	-78.522224	984.089417	210.223236	174.827377	1110.948730	357.379456	84.933907	1006.281067	-556.640137	188.699692	902.109436	-552.565063	37.166111
349.820801	-11.949409	918.355652	358.288422	154.532532	895.679138	347.525269	-87.673668	534.062256	395.409454	133.630463	501.169983	455.463684	-129.489532	118.471436	456.149414	75.917351	85.187012	361.329376	-18.752983	1444.789551	349.874268	301.709717	1378.026611	294.968292	144.192383	1386.869263	258.654633	176.702988	1672.982422	379.980438	-122.211098	1169.061401	395.905853	364.956482	1087.807495	197.556503	-76.286301	984.612915	207.417068	175.325165	1104.896851	356.769989	84.647385	1006.084290	-556.591675	188.743423	902.101196	-552.618164	37.235859
349.705414	-12.645722	918.307068	357.571411	154.415405	895.674683	349.798798	-88.358406	533.384277	394.997955	133.642258	501.157532	456.600433	-128.969254	117.125801	455.807373	75.774872	85.170845	361.666443	-19.480595	1444.570801	350.399292	301.053894	1378.215820	295.254181	143.621414	1386.956055	259.437653	176.020767	1673.195801	378.131378	-121.454330	1168.185913	395.789032	363.985382	1087.998047	194.899612	-74.059753	984.907227	204.610611	176.090744	1098.192749	356.414276	84.176071	1006.064758	-556.532104	188.774475	902.075623	-552.674622	37.247391
348.859375	-12.254031	917.560425	356.940002	154.486420	895.543823	351.853943	-88.580414	532.604370	394.582245	133.673325	501.197632	457.766083	-128.617874	115.872749	455.826050	75.822273	85.180405	361.975464	-20.294323	1444.304321	350.947235	300.359192	1378.407227	295.566101	142.965164	1387.036133	260.229431	175.278259	1673.405518	376.327942	-120.631683	1167.279663	395.648132	362.987671	1088.127441	192.547821	-71.623764	984.977234	202.139984	176.713043	1091.169556	355.514832	84.077621	1005.674072	-556.486938	188.798553	902.063293	-552.701599	37.246952
348.444183	-12.294729	916.970581	356.331482	154.547592	895.399109	354.118774	-88.913216	531.807556	394.276611	133.645401	501.244080	458.523773	-127.866417	114.249916	455.940277	75.900459	85.231438	362.157104	-21.164900	1444.049561	351.511017	299.619995	1378.580322	295.870453	142.329590	1387.114746	261.019623	174.548950	1673.593384	374.510864	-119.686058	1166.306396	395.538239	361.753387	1088.230591	190.345886	-69.677650	984.795654	199.438095	177.684555	1083.541260	354.904510	83.827866	1005.343018	-556.407715	188.842987	902.058533	-552.717529	37.265423
348.169739	-12.265725	916.534241	355.896881	153.897537	895.622070	356.327881	-89.365715	530.991211	393.837006	133.636993	501.146606	459.231781	-127.203400	112.663597	456.295929	76.131271	85.303040	362.378052	-22.092146	1443.662476	352.095490	298.823639	1378.734863	296.145874	141.615356	1387.201172	261.821991	173.722290	1673.769775	372.822479	-118.599678	1165.333740	395.389069	360.438843	1088.200073	188.210556	-67.432388	984.202087	196.896332	178.806335	1076.015503	354.580841	83.182014	1005.277893	-556.347290	188.838608	902.044678	-552.732910	37.298195
347.614197	-12.408853	916.124878	355.329407	153.972488	895.587646	358.702515	-89.521255	530.228760	393.378296	133.650299	501.138092	459.897156	-126.604454	111.067207	456.319977	76.189560	85.345039	362.452606	-23.117306	1443.306641	352.707672	298.020752	1378.868408	296.431152	140.883759	1387.231812	262.623840	172.859482	1673.920898	371.081543	-117.444221	1164.238647	395.224640	358.922394	1088.187500	186.289108	-65.321266	983.532959	194.386505	180.135422	1067.871826	354.012909	82.912285	1005.085266	-556.295410	188.825012	902.040222	-552.747925	37.287163
347.107544	-12.641645	915.709045	355.055237	153.632385	895.595764	360.937256	-89.633873	529.347595	392.990143	133.699890	501.087463	460.664032	-126.200523	109.630882	455.998596	76.063797	85.360741	362.529480	-24.165073	1442.881836	353.323090	297.195709	1378.922363	296.740906	140.110565	1387.239990	263.438416	171.967331	1674.034668	369.437775	-116.237671	1163.119873	395.129120	357.366058	1087.937012	184.602570	-63.329590	982.587219	192.027863	181.686676	1059.527222	353.626648	82.380486	1004.911011	-556.200745	188.860580	902.044128	-552.741333	37.316063
346.476105	-12.694045	915.222717	354.103455	153.898972	895.441467	363.020142	-89.575958	528.468506	392.481659	133.666504	501.116394	460.775299	-125.344025	107.825981	455.999908	76.087669	85.362244	362.585297	-25.257301	1442.397949	353.895111	296.345032	1378.853882	297.041290	139.317734	1387.220581	264.266327	170.998779	1674.121460	367.898224	-115.016022	1161.976074	395.045563	355.673248	1087.735229	183.137009	-61.353146	981.386475	189.879074	183.345810	1051.311401	352.795166	82.276779	1004.616699	-556.139221	188.885880	902.036743	-552.745300	37.341843
345.858185	-12.857812	914.739502	353.543396	153.049896	895.427917	365.236481	-89.536850	527.658813	391.868866	133.550400	500.968842	461.101776	-124.665833	106.265778	456.303619	76.288437	85.407249	362.528015	-26.437429	1441.934692	354.431183	295.440155	1378.703003	297.303131	138.527222	1387.156372	265.073517	169.990356	1674.218994	366.365448	-113.689346	1160.794434	394.976563	353.899414	1087.356689	181.871216	-59.424591	979.996643	187.759644	185.469116	1043.046753	352.207581	81.539742	1004.395142	-556.071228	188.905365	902.026306	-552.755493	37.353924
344.946899	-12.604623	914.196167	352.774292	153.363098	895.249207	367.176453	-89.206230	526.696472	391.439026	133.616058	501.014313	461.248291	-123.917168	104.558044	456.394501	76.346367	85.443321	362.448975	-27.598396	1441.408569	354.886871	294.557434	1378.546875	297.540894	137.635742	1387.067993	265.881317	168.923584	1674.287354	364.933807	-112.440414	1159.576050	394.990845	351.990631	1086.986328	180.865448	-57.586639	978.369873	185.924850	187.822754	1034.428955	351.390076	81.600227	1004.058899	-555.991394	188.906754	902.025146	-552.740173	37.331402
344.069489	-12.219655	913.718689	352.107513	153.153244	895.169739	368.768311	-89.052925	525.589966	390.891174	133.502487	500.935730	461.192719	-123.110619	102.982224	456.257202	76.299149	85.462059	362.417236	-28.824448	1440.848389	355.355774	293.700409	1378.323242	297.775085	136.762924	1386.922852	266.671295	167.799103	1674.354736	363.521332	-111.165329	1158.439209	395.013367	350.037933	1086.584961	180.000595	-55.730679	976.553345	184.298126	190.447342	1025.883057	350.677948	81.485260	1003.801575	-555.917053	188.874252	902.017212	-552.737122	37.331676
343.631653	-12.941042	913.206421	351.682648	153.204468	894.981201	370.901398	-88.700760	524.761902	390.564545	133.536484	500.920837	461.302429	-122.287796	101.538109	456.253235	76.261391	85.471680	362.340820	-30.049992	1440.390747	355.804382	292.803284	1378.135986	298.013611	135.866470	1386.797485	267.476074	166.639191	1674.414795	362.172241	-109.852913	1157.251343	395.126190	348.022919	1086.224854	179.484451	-53.986248	974.555786	182.893875	193.372589	1017.155640	350.259949	80.907417	1003.477478	-555.845276	188.866776	902.025024	-552.736511	37.332760
342.888397	-13.170801	912.625854	351.074646	153.026932	894.711548	372.733704	-88.358475	523.834595	389.950928	133.380219	500.853668	461.393585	-121.452972	100.145149	455.752472	76.059464	85.444847	362.182739	-31.291014	1439.798706	356.266785	291.887756	1377.974487	298.219482	134.947174	1386.654541	268.244995	165.449722	1674.484131	360.904358	-108.676033	1156.089478	395.234528	346.017242	1085.961792	179.290970	-52.471691	972.311401	181.998154	196.260513	1008.424438	349.566162	80.515472	1003.073059	-555.765503	188.879028	902.025757	-552.720886	37.357014
341.847198	-13.802136	912.532715	349.797272	152.528198	895.047791	374.287933	-87.839622	522.991150	389.159607	133.169769	500.819580	461.471283	-120.629333	98.822540	455.529388	75.940712	85.446457	362.104340	-32.473450	1439.264526	356.798889	290.958832	1377.901978	298.407898	134.057480	1386.515503	268.981140	164.227524	1674.579834	359.702271	-107.573486	1154.987061	395.364227	343.973267	1085.758667	179.272018	-50.992668	969.950317	181.556412	199.110168	999.639587	348.710785	79.676651	1003.215027	-555.681763	188.794647	902.003662	-552.713013	37.295376
340.927887	-13.692616	911.708801	349.229126	152.591034	894.936951	375.521576	-87.238731	521.956665	388.724884	133.245697	500.797180	461.606750	-119.639488	97.503868	455.877289	76.139488	85.529762	361.901886	-33.757046	1438.703247	357.326965	290.003174	1377.894043	298.621155	133.136948	1386.393677	269.663422	162.935242	1674.639404	358.578522	-106.503357	1153.965698	395.479340	341.982666	1085.661255	179.536621	-49.612293	967.543152	181.721024	202.001068	990.533264	347.982056	79.336868	1002.790466	-555.615845	188.818161	901.985229	-552.709473	37.302269
340.038940	-13.676252	911.112488	348.661865	152.639236	894.878662	376.701355	-86.735474	521.013855	388.436646	133.331741	500.772034	461.879120	-118.728828	96.370255	455.972626	76.165039	85.612663	361.718414	-34.952827	1438.156982	357.975677	289.039978	1377.999634	298.828369	132.260315	1386.289551	270.373779	161.647720	1674.727783	357.500763	-105.506500	1152.957031	395.618591	339.903015	1085.705811	180.035187	-48.409550	964.998474	182.393967	205.054230	981.309082	347.323669	79.039215	1002.493347	-555.533997	188.785263	901.971680	-552.698669	37.244003
339.848114	-14.729424	910.630371	348.183868	152.804550	894.807556	378.220947	-86.348770	520.311951	388.174438	133.348648	500.780945	462.236847	-117.833191	95.254219	455.990845	76.195335	85.626793	361.560181	-36.230183	1437.413208	358.622498	288.044708	1378.177368	299.083374	131.336273	1386.211304	271.024719	160.323837	1674.770264	356.555359	-104.714119	1151.963867	395.657532	337.789795	1085.880249	180.721436	-47.401165	962.429749	183.519348	208.071274	971.826904	347.101868	78.283577	1002.242798	-555.445313	188.750244	901.961426	-552.683167	37.214165
338.297424	-14.050664	910.104309	347.319275	152.569626	894.772095	378.802124	-85.734856	519.232178	387.609863	133.190048	500.779968	462.260925	-116.848068	94.181198	455.873749	76.135979	85.674210	361.348114	-37.457703	1436.881104	359.368347	286.988373	1378.420898	299.331543	130.412643	1386.127930	271.655151	158.933060	1674.847656	355.671021	-104.054596	1151.041626	395.650696	335.568665	1086.127930	181.620529	-46.595989	959.827759	185.022629	211.097656	962.098938	345.991516	78.247086	1001.982605	-555.388184	188.684021	901.950439	-552.666565	37.164070
337.201385	-13.980930	909.600708	346.562622	152.512711	894.849976	379.709991	-85.112724	518.374573	387.223755	133.083984	500.772186	462.335114	-115.931602	93.199417	455.471832	75.925087	85.645714	361.081696	-38.769489	1436.234497	360.104156	285.890228	1378.693848	299.554230	129.467621	1386.130249	272.228333	157.566528	1674.896362	354.949127	-103.571640	1150.173584	395.624481	333.276306	1086.416504	182.770218	-46.019897	957.210327	187.192764	214.221542	952.344299	345.220490	77.899788	1001.795959	-555.304016	188.622238	901.939941	-552.656921	37.136410
336.258911	-14.110723	909.112732	345.970673	152.527481	894.825867	380.725006	-84.552864	517.635437	386.870972	132.996033	500.805420	462.385742	-115.124870	92.219536	455.765167	76.075493	85.717415	360.765991	-40.061333	1435.684937	360.838593	284.800598	1378.947754	299.805450	128.549820	1386.114990	272.876221	156.138153	1674.900024	354.492340	-102.998695	1149.428711	395.500092	330.989197	1086.758789	184.086227	-45.556488	954.616211	189.915314	217.421371	942.509216	344.576569	77.545204	1001.561035	-555.233093	188.583115	901.938965	-552.646301	37.092342
335.352295	-14.438908	908.638672	345.489777	152.829285	894.453308	382.029297	-83.997658	517.006714	386.560455	133.026886	500.847198	462.594940	-114.603561	91.369354	455.471710	75.947357	85.713936	360.518860	-41.332695	1435.095581	361.612274	283.675476	1379.198486	300.027130	127.601952	1386.076416	273.397003	154.711563	1674.958252	354.011078	-102.916504	1148.572754	395.377747	328.624573	1087.090088	185.576492	-45.369526	952.018860	193.187500	220.713623	932.688965	343.923981	77.429466	1001.144775	-555.140747	188.559128	901.931763	-552.633606	37.036900
334.363007	-14.661013	908.176331	344.961151	152.908371	894.285950	382.906769	-83.742844	516.318481	386.267273	133.059967	500.872070	462.603760	-113.977562	90.576797	455.494293	75.969345	85.752953	360.218628	-42.713619	1434.567261	362.394257	282.550598	1379.428345	300.247070	126.637451	1386.037109	273.938599	153.220459	1674.989258	353.614502	-103.094978	1147.761230	395.124573	326.119293	1087.337891	187.271545	-45.391602	949.417175	196.956680	224.103241	922.920593	343.233521	77.155052	1000.844116	-555.082764	188.525620	901.934021	-552.612793	36.994534
333.354614	-14.668118	907.752808	343.915466	153.287354	894.185242	383.677612	-83.503952	515.680298	386.012573	133.131088	500.924133	462.615570	-113.416695	89.871544	456.028290	76.261681	85.842163	359.915375	-44.048412	1433.869507	363.079956	281.404266	1379.624268	300.482300	125.613472	1386.017944	274.474670	151.711395	1675.042114	353.435333	-103.345909	1147.028198	394.827972	323.756409	1087.663574	189.146255	-45.596340	946.898071	201.316208	227.609161	913.351929	342.318512	77.125847	1000.595032	-554.996826	188.433075	901.910767	-552.603088	36.902863
332.675873	-15.154578	907.265503	343.312347	153.380554	894.120483	384.827667	-83.251511	515.179871	385.568939	133.095520	500.918945	462.914063	-113.074936	89.273834	456.059326	76.271370	85.861794	359.609680	-45.403027	1433.276978	363.782227	280.260620	1379.717651	300.669098	124.610718	1385.978027	274.997009	150.166275	1675.081421	353.332367	-103.838486	1146.184570	394.583649	321.191284	1087.902466	191.163010	-46.027729	944.388855	206.150879	231.295868	903.957947	341.785706	76.645500	1000.336792	-554.925354	188.373184	901.898987	-552.583313	36.861877
332.303162	-15.861707	906.833313	342.800903	153.506561	894.081543	385.734406	-83.201797	514.791382	385.198090	133.059845	500.879883	463.113220	-112.776276	88.749290	455.642670	76.084602	85.879196	359.288330	-46.835014	1432.658691	364.375000	279.053619	1379.851074	300.845032	123.571785	1385.980103	275.546265	148.549652	1675.089355	353.428955	-104.402962	1145.470093	394.319031	318.864227	1088.143311	193.230148	-46.877171	941.937012	211.448181	235.079712	894.963257	341.448700	76.084312	1000.117249	-554.842224	188.331757	901.914185	-552.568787	36.813793
333.439178	-18.938255	907.125977	342.270264	153.912262	894.311157	387.610535	-83.382202	514.865540	384.938568	133.140839	500.905212	463.850586	-112.723267	88.372047	455.722778	76.097389	85.924751	359.023712	-48.140839	1432.037720	364.966522	277.960388	1379.891602	300.979584	122.503075	1385.910278	276.013519	146.930786	1675.160767	353.670135	-105.118507	1144.691772	394.170593	316.585632	1088.396851	195.458710	-47.747929	939.465576	217.232010	239.015701	886.317017	342.189209	74.653305	1000.367249	-554.758972	188.240997	901.907410	-552.523926	36.725029
333.691284	-20.702650	906.907288	342.183258	154.231720	894.027405	388.713867	-83.592354	514.728149	384.811401	133.260574	500.936279	464.318024	-112.636024	87.955742	455.836945	76.164810	85.965981	358.716461	-49.541931	1431.433960	365.455841	276.796692	1379.874023	301.114807	121.380089	1385.886108	276.473846	145.322693	1675.197388	353.970703	-106.241127	1143.969116	394.128723	313.877075	1088.559814	198.021103	-48.563278	937.056580	223.567322	243.089310	878.186035	342.410706	73.883995	1000.113220	-554.679993	188.147827	901.901184	-552.515625	36.641647
333.339691	-21.519775	906.488770	341.704163	154.336105	893.975769	389.429596	-83.731674	514.452393	384.435272	133.239822	500.920471	464.647125	-112.577553	87.620270	455.851959	76.201149	85.985802	358.545349	-50.860851	1430.868774	365.856110	275.699341	1379.821533	301.207703	120.268555	1385.800903	277.015015	143.629333	1675.223267	354.581451	-107.095848	1143.308228	394.138092	311.150543	1088.716187	200.506607	-49.976395	934.705994	230.177231	247.234009	870.579407	342.124939	73.280304	999.889587	-554.614624	188.030472	901.872314	-552.493896	36.551487
331.435730	-20.709587	906.076294	340.824188	154.036728	893.996704	389.351135	-83.613091	514.036255	383.821655	133.073380	500.887970	464.571930	-112.388931	87.171707	456.164154	76.340042	86.069283	358.367554	-52.225960	1430.385986	366.105103	274.571259	1379.729126	301.322723	119.135880	1385.753418	277.459534	141.930725	1675.272949	355.148010	-108.236412	1142.626709	394.321808	308.519989	1088.870605	203.136490	-51.500290	932.385986	237.292496	251.408661	863.617065	340.846954	73.299820	999.704529	-554.543274	187.945007	901.867859	-552.470459	36.464836
329.443268	-18.587149	905.520264	339.990295	153.755615	894.000122	388.921967	-83.592865	513.375183	383.088867	132.893997	500.839355	464.430359	-112.229919	86.765198	456.054688	76.299377	86.108299	358.153046	-53.529629	1429.789063	366.318359	273.518646	1379.563965	301.385254	117.995918	1385.635376	277.922852	140.213165	1675.308716	355.904572	-109.571083	1142.013428	394.802734	306.044617	1089.069458	205.988663	-53.031864	930.123230	244.621140	255.449829	857.438904	339.499603	73.954735	999.442383	-554.474670	187.860275	901.871948	-552.447571	36.366394
323.338501	-14.379586	905.121765	338.148987	152.488266	894.096375	386.566559	-83.016144	512.247375	381.846466	132.407471	500.746124	463.388092	-111.733788	86.269234	455.249115	75.884369	86.052826	358.085449	-54.865784	1429.363770	366.335510	272.406372	1379.418457	301.419006	116.814690	1385.590454	278.393036	138.470993	1675.368164	356.777374	-110.856079	1141.472656	395.596222	303.715637	1089.270996	208.871231	-54.920803	927.924805	252.397690	259.506042	852.078125	335.612488	75.209099	999.300659	-554.394714	187.785706	901.873413	-552.427917	36.303001
321.192749	-13.452549	905.168396	337.121033	151.902695	894.163818	385.843536	-83.182213	511.722900	381.167206	132.117615	500.677765	463.213440	-111.665665	85.947243	455.034973	75.788589	86.071716	358.015656	-56.204170	1428.958008	366.227661	271.289825	1379.285889	301.410950	115.639275	1385.554199	278.883789	136.682312	1675.376709	357.634613	-112.247589	1140.974976	396.610413	301.454773	1089.546265	211.736511	-57.074978	925.880188	260.182159	263.277710	847.461548	334.249542	75.368416	999.347229	-554.309753	187.678253	901.901306	-552.373413	36.196667
320.509857	-13.687850	904.854370	336.564331	151.781586	894.184753	385.850067	-83.469383	511.551971	380.744751	131.974808	500.657623	463.405853	-111.761475	85.753716	454.970398	75.726570	86.096611	358.016113	-57.489529	1428.484009	366.005341	270.206726	1379.121826	301.340790	114.426521	1385.482788	279.252594	134.937363	1675.466797	358.634979	-113.733688	1140.559448	398.023438	299.376648	1089.873657	214.591736	-59.583885	923.898315	267.862518	266.768524	843.682922	333.718445	74.972244	999.209351	-554.247375	187.578049	901.894287	-552.354553	36.105145
319.859314	-14.272868	904.543213	336.376373	151.633972	894.049133	385.539856	-83.762108	511.394287	379.991913	131.570953	500.597168	463.610840	-111.927101	85.652184	454.742249	75.583328	86.096840	358.020355	-58.800312	1428.142578	365.631287	269.128571	1379.053101	301.275085	113.173470	1385.445679	279.632202	133.166779	1675.546021	359.661041	-115.310707	1140.229004	399.797302	297.492279	1090.208496	217.650604	-61.751583	922.050781	275.849854	269.931702	840.402466	333.347198	74.465942	998.991638	-554.173401	187.515335	901.911438	-552.336731	36.012905
319.624878	-14.700600	904.106873	336.138702	151.652420	893.986389	385.377258	-84.148636	511.293304	380.307098	131.753067	500.656769	463.942780	-112.154137	85.600334	455.419525	75.919807	86.210373	358.048065	-60.136269	1427.770508	365.138824	267.985626	1378.984985	301.147888	111.878548	1385.401489	280.044983	131.384323	1675.592529	360.626556	-116.963806	1140.005737	401.932343	295.879852	1090.654907	220.507233	-64.594772	920.330017	283.653381	272.874847	837.783813	333.148651	74.019012	998.753845	-554.081787	187.384247	901.914490	-552.262512	35.888737
318.432281	-14.917613	904.001160	335.398315	151.326889	893.993347	384.520416	-84.314140	510.988892	379.865295	131.563965	500.653351	464.014282	-112.233261	85.549248	455.341003	75.863800	86.213898	358.081360	-61.455250	1427.442017	364.524200	266.866516	1379.003296	300.965759	110.575432	1385.433594	280.378265	129.606979	1675.706177	361.659393	-118.318756	1139.782715	404.465881	294.384338	1091.225586	222.910522	-68.376198	918.754089	291.396729	275.687744	835.958557	332.346649	73.652451	998.700928	-554.042114	187.274307	901.916443	-552.247986	35.780243
317.515411	-15.341682	903.993591	334.725464	150.990829	894.031738	383.565155	-84.630096	510.848663	379.432281	131.294724	500.620789	464.142578	-112.320313	85.639267	454.892303	75.637047	86.175117	358.198639	-62.735126	1427.166382	363.846466	265.759216	1379.108276	300.756470	109.201675	1385.395630	280.630066	127.838043	1675.860718	362.827606	-120.202118	1139.641724	407.281036	293.170532	1091.895752	226.208664	-70.568657	917.226318	298.599548	278.106140	834.635742	331.714020	73.216835	998.710388	-553.953857	187.129639	901.922485	-552.183533	35.651485
317.310791	-16.414196	903.613220	334.402466	150.986206	894.009949	382.696808	-84.971634	510.754669	379.106384	131.106766	500.683716	464.384064	-112.449203	85.735596	455.239319	75.792442	86.219948	358.268585	-64.102539	1426.781738	363.084534	264.547974	1379.366211	300.501221	107.869751	1385.465332	280.871704	126.064499	1676.003540	363.919006	-121.888985	1139.514038	410.654480	292.438995	1092.775879	228.721375	-74.603981	915.817139	306.135162	279.921997	833.442078	331.464783	72.433479	998.521423	-553.872192	186.990799	901.931885	-552.139893	35.525166
316.908997	-17.389809	903.247131	334.016785	150.950821	894.001831	381.790100	-85.177048	510.684326	379.455658	131.272476	500.787750	464.700928	-112.632751	85.964554	455.191345	75.737617	86.255119	358.316284	-65.450584	1426.525146	362.280579	263.389313	1379.645752	300.175323	106.497833	1385.512207	281.096863	124.272644	1676.190918	365.239410	-123.533546	1139.455200	414.236420	292.113953	1093.788940	231.644485	-77.986137	914.519348	313.323334	281.579010	832.916992	331.082184	71.686157	998.345886	-553.822021	186.854126	901.938660	-552.093872	35.402699
316.359558	-17.948231	903.019836	333.467224	150.685059	894.031067	380.489441	-85.469574	510.530701	379.006470	130.983109	500.821838	464.799103	-112.643555	86.111450	455.056519	75.676491	86.247383	358.281036	-66.768913	1426.180054	361.450592	262.252930	1380.060425	299.798157	105.133118	1385.563477	281.294922	122.475845	1676.353149	366.772308	-125.394279	1139.488159	418.048645	292.112396	1095.000244	235.086502	-80.470970	913.234192	320.665466	283.299103	832.625549	330.586456	71.108696	998.251831	-553.740479	186.731567	901.967041	-552.029358	35.270199
314.695618	-17.930796	903.228210	332.551361	149.997955	894.136169	378.634003	-85.517693	510.216888	378.238678	130.463409	500.781281	464.711182	-112.602982	86.328430	454.748016	75.483414	86.223457	358.172455	-68.085503	1425.920288	360.588440	261.069824	1380.509766	299.533752	103.726509	1385.467896	281.443329	120.747040	1676.595459	368.260437	-127.208900	1139.401489	422.130127	292.526825	1096.355591	238.093948	-83.976776	912.035706	328.021118	285.296844	832.692566	329.503143	70.807068	998.395020	-553.689697	186.592255	901.972839	-551.987793	35.099262
314.551331	-18.611385	902.839905	332.212524	149.892731	894.148132	377.395599	-85.758331	510.163971	378.332275	130.470200	500.879944	464.850586	-112.683250	86.642616	454.927612	75.577065	86.282089	358.103027	-69.440193	1425.558838	359.766327	259.863190	1380.982788	298.960358	102.394325	1385.682861	281.492462	118.898308	1676.779785	369.859589	-128.996872	1139.326660	426.365143	293.328064	1097.881226	240.997818	-87.566895	910.861328	335.087860	286.607971	833.114075	329.266571	70.167847	998.218018	-553.635437	186.422684	901.982239	-551.922302	34.916294
314.179535	-19.300922	902.688171	331.739014	149.592743	894.167480	376.015869	-85.972549	510.034302	378.106323	130.272110	500.883911	464.934509	-112.748894	87.002998	454.950592	75.569763	86.325089	357.957458	-70.757530	1425.288696	358.955536	258.668579	1381.553711	298.509125	101.053528	1385.684204	281.496185	117.121895	1677.019287	371.573120	-130.835098	1139.308350	430.730530	294.198792	1099.578125	243.983887	-91.075249	909.784485	342.267426	287.902466	833.684082	328.907806	69.558594	998.153137	-553.563782	186.277344	902.006104	-551.847229	34.753239
313.147522	-19.887211	902.848755	331.127319	148.782455	894.211670	374.123688	-86.162514	509.823639	377.723877	130.004410	500.858246	464.751434	-112.669098	87.343216	454.907898	75.540115	86.317162	357.643280	-72.073845	1424.881226	358.125275	257.437653	1382.109375	298.017609	99.770561	1385.772827	281.493073	115.331436	1677.227539	373.381256	-132.547318	1139.239136	435.108795	295.371674	1101.464355	247.023758	-94.505768	908.752258	349.452423	289.148529	834.571655	328.240204	68.903160	998.244324	-553.520325	186.114914	902.016296	-551.792664	34.564075
312.843933	-20.309380	902.502197	330.697693	148.526840	894.208069	372.516479	-86.407425	509.670532	377.472717	129.770447	500.905090	464.780945	-112.675644	87.762711	455.282562	75.673698	86.384155	357.361725	-73.413567	1424.504883	357.332153	256.160156	1382.692505	297.530609	98.466194	1385.813965	281.496948	113.493279	1677.403687	375.320343	-134.265137	1139.162720	439.538818	296.654510	1103.456177	250.015930	-98.048431	907.722778	356.620087	290.411407	835.775146	327.860291	68.363777	998.078796	-553.441711	185.971756	902.051758	-551.702820	34.391483
312.216644	-20.572023	902.238281	329.733887	148.830750	894.387756	370.759552	-86.510170	509.518768	376.996948	129.376404	501.006500	464.607117	-112.614349	88.115311	455.227966	75.635452	86.397102	357.026337	-74.778709	1424.084839	356.640442	254.892960	1383.306274	297.016541	97.217651	1385.859863	281.362854	111.716438	1677.626709	377.215790	-135.890015	1139.078369	444.030853	298.014923	1105.597168	252.769867	-101.912964	906.762207	363.827789	291.329834	836.802795	327.089600	68.118980	998.046143	-553.388855	185.796616	902.070679	-551.608093	34.214108
311.642883	-21.144888	902.232483	329.664673	147.696899	894.238342	368.877625	-86.855888	509.406525	376.648071	129.032013	500.909149	464.511902	-112.561882	88.525345	454.787537	75.385727	86.373192	356.610657	-76.076401	1423.683472	355.953979	253.657196	1383.920044	296.490845	95.994118	1385.865601	281.250671	109.920303	1677.806641	379.163330	-137.754089	1138.991943	448.369568	299.463196	1107.877075	255.968582	-105.839287	905.842102	370.597565	292.107178	838.200928	326.785980	67.343307	997.964294	-553.294128	185.597260	902.085693	-551.527100	34.046425
311.444275	-21.926846	901.932861	329.743073	146.624115	894.031006	367.421021	-87.187294	509.381714	376.401123	128.776978	500.869812	464.538788	-112.642395	88.920334	454.787964	75.346352	86.419067	356.104187	-77.383430	1423.149658	355.306244	252.419983	1384.552979	296.129822	94.771576	1385.726074	281.091278	108.120689	1677.991089	381.242737	-139.507660	1138.937744	452.780914	300.877106	1110.222534	259.111084	-109.365593	904.886353	377.288147	292.703400	839.877625	326.640656	66.367897	997.717957	-553.240356	185.412506	902.090576	-551.480713	33.869961
310.861572	-22.535231	901.811218	329.383270	146.042709	894.022949	365.707489	-87.569611	509.321014	376.146271	128.468628	500.896667	464.457458	-112.684326	89.361160	454.787140	75.315575	86.430656	355.628448	-78.673241	1422.689087	354.738617	251.211411	1385.235229	295.456543	93.638268	1385.884766	280.900665	106.309357	1678.117432	383.254913	-141.243423	1138.870605	456.969757	302.171478	1112.663574	262.227600	-113.169273	903.941406	383.270477	293.111969	841.867493	326.130768	65.701614	997.658325	-553.163391	185.216278	902.115662	-551.389282	33.711166
310.359772	-22.970234	901.757141	329.072113	145.551422	894.109131	364.479034	-87.978485	509.245514	376.022064	128.150085	500.916077	464.539124	-112.841095	89.802620	454.821136	75.294189	86.461906	355.050720	-79.964211	1422.200317	354.139954	249.995224	1385.926392	294.927155	92.469971	1385.892700	280.694092	104.501015	1678.245361	385.322662	-142.972656	1138.826172	461.221313	303.516205	1115.267700	265.406067	-116.935272	903.095642	389.272125	293.173279	844.093018	325.635895	65.160164	997.682739	-553.078613	185.000793	902.130859	-551.308350	33.530106
309.626251	-23.499100	901.670471	328.523346	145.011597	894.138245	362.623444	-88.092354	509.194519	375.655182	127.765114	500.898254	464.283875	-112.783340	90.158028	454.704773	75.211792	86.453804	354.500458	-81.229225	1421.849976	353.577637	248.724350	1386.640503	294.400940	91.353882	1385.900879	280.440399	102.717407	1678.389404	387.401245	-144.665939	1138.907471	465.462830	304.806061	1117.961426	268.599304	-120.622993	902.249756	395.431671	292.829681	846.403198	325.033264	64.546753	997.654724	-552.988708	184.820313	902.157104	-551.202637	33.341438
308.977753	-23.968048	901.552979	328.070282	144.487213	894.119263	361.135559	-88.374260	509.054596	375.265137	127.348656	500.922638	464.216675	-112.875420	90.564713	454.537476	75.062958	86.446754	353.847839	-82.497063	1421.470703	352.989319	247.486191	1387.378906	293.881226	90.205490	1385.869141	280.182190	100.929878	1678.477173	389.454712	-146.347275	1138.984619	469.869385	306.104492	1120.993774	271.925201	-124.359474	901.499634	402.146851	291.945862	848.396729	324.504211	63.983696	997.587646	-552.920105	184.618866	902.166138	-551.112671	33.124119
308.110962	-24.263245	901.525696	327.244385	144.693008	894.447083	359.534760	-88.731422	509.030273	375.088715	127.131302	501.053467	464.102386	-112.941208	90.974777	454.530457	75.023590	86.467918	353.219696	-83.732491	1421.108276	352.404388	246.261887	1388.114746	293.339508	89.081764	1385.866333	279.929810	99.135666	1678.531738	391.525330	-148.130112	1139.176636	474.029877	307.131378	1123.959106	275.364990	-127.936440	900.852234	407.556030	290.998749	851.221191	323.777100	63.703442	997.739197	-552.825073	184.424088	902.198975	-550.994751	32.851139
307.421234	-24.769806	901.454041	326.822540	144.102203	894.451599	358.036163	-89.067085	508.882416	374.807739	126.824913	501.100037	463.978760	-112.999565	91.341110	454.872528	75.154472	86.526726	352.577393	-84.947304	1420.759155	351.858307	244.981796	1388.835815	292.817200	87.951157	1385.880005	279.572235	97.373047	1678.659546	393.654938	-149.938187	1139.468018	478.314270	308.190887	1127.122070	278.946503	-131.496506	900.231323	413.313446	289.546600	854.026062	323.233612	63.100449	997.706787	-552.723145	184.170258	902.208313	-550.853333	32.539459
306.790405	-25.244574	901.381775	326.597534	143.369949	894.598633	356.596497	-89.525917	508.894897	374.594513	126.535896	501.119385	463.888306	-113.124611	91.715202	454.479980	74.937492	86.512924	351.928497	-86.104347	1420.546631	351.252380	243.775772	1389.557617	292.304199	86.840714	1385.909912	279.274323	95.598640	1678.722168	395.747589	-151.677673	1139.773071	482.420502	308.844116	1130.251709	282.581635	-134.919250	899.727356	418.060425	287.951721	857.159424	322.873047	62.349842	997.744995	-552.657837	183.945145	902.232178	-550.725342	32.285976
306.027130	-25.834965	901.332336	326.216217	142.836945	894.634338	355.213776	-89.940208	508.725433	374.392212	126.178452	501.136932	463.791107	-113.246925	92.119431	454.838623	75.052124	86.596947	351.246307	-87.261795	1420.301392	350.659515	242.510696	1390.257202	291.767670	85.727394	1385.948853	278.859985	93.844963	1678.837280	397.881500	-153.422684	1140.226074	486.519440	309.480713	1133.446411	286.239471	-138.260559	899.319885	422.914368	286.001251	860.191406	322.348633	61.716915	997.737488	-552.510864	183.639587	902.278259	-550.465576	31.902359
305.370270	-26.278500	901.239014	325.899658	142.314926	894.658630	353.912048	-90.396065	508.728027	374.130890	125.799690	501.142426	463.739838	-113.421906	92.530418	454.361053	74.767708	86.577263	350.606873	-88.436462	1420.037598	350.061798	241.280716	1390.928223	291.269287	84.638641	1385.961670	278.482910	92.072731	1678.915649	399.984558	-155.167862	1140.699829	490.523376	310.137665	1136.610840	289.953003	-141.466095	899.010254	427.519226	283.770691	863.316162	321.905914	61.148121	997.702881	-552.445129	183.443008	902.295044	-550.444763	31.728857
304.651123	-26.774813	901.201538	325.551392	141.771851	894.697937	352.841339	-90.693787	508.717682	373.799072	125.376175	501.177551	463.703644	-113.583900	92.885094	454.218414	74.640060	86.582550	349.976776	-89.568077	1419.874878	349.527679	240.114731	1391.515015	290.742645	83.544327	1385.995361	278.092346	90.314278	1678.988037	402.059814	-156.834045	1141.204712	494.461700	310.635529	1139.765747	293.583557	-144.595535	898.742004	432.097046	281.464966	866.815613	321.428070	60.563042	997.702332	-552.342468	183.144669	902.320129	-550.321472	31.465050
303.944611	-27.251247	901.145508	325.231903	141.238647	894.732666	351.458801	-91.326790	508.623810	373.537720	124.988724	501.196472	463.656250	-113.744118	93.329689	454.121552	74.545937	86.603050	349.305359	-90.720528	1419.672974	348.948639	238.939957	1392.060059	290.394989	82.506210	1385.923218	277.666168	88.561386	1679.040771	404.158691	-158.580017	1141.769409	498.249268	311.150024	1142.863770	297.156708	-147.564392	898.500183	435.851837	278.946228	870.562561	320.971954	59.983765	997.690308	-552.241821	182.843857	902.341492	-550.211975	31.192966
303.251526	-27.809978	901.131287	324.999664	140.669495	894.756104	350.686523	-91.926575	508.739868	373.307800	124.593819	501.182434	463.690155	-113.978394	93.719933	454.073029	74.480141	86.635971	348.648651	-91.914368	1419.453613	348.319244	237.737137	1392.580200	289.743713	81.375961	1386.083984	277.260162	86.835960	1679.087891	406.217712	-160.348801	1142.364380	501.973358	311.743195	1146.043091	300.688416	-150.360550	898.363098	439.862030	276.080017	874.140930	320.578735	59.371155	997.691895	-552.119263	182.510880	902.375244	-550.055603	30.874687
302.583374	-28.310139	901.131226	324.786530	140.053970	894.799133	349.433228	-92.280655	508.617004	373.058136	124.216072	501.183472	463.543945	-114.057304	94.027344	454.069000	74.406288	86.677040	347.904388	-93.077766	1419.318604	347.743378	236.606583	1393.085693	289.400970	80.321976	1385.972412	276.836975	85.110374	1679.108032	408.281372	-162.100906	1143.058594	505.622467	312.469788	1149.340088	304.162415	-152.943268	898.421143	444.280304	272.949615	877.809021	320.200104	58.764095	997.710815	-552.023438	182.240906	902.405945	-549.942688	30.603996
301.985168	-28.911663	901.082764	324.777618	139.122223	894.711975	348.086731	-92.496834	508.607452	372.767975	123.827065	501.165802	463.373260	-114.105682	94.318474	453.980225	74.320038	86.683548	347.150787	-94.162354	1419.268188	347.176178	235.435089	1393.585449	288.712860	79.157059	1386.105957	276.417358	83.412582	1679.109375	410.403595	-164.118118	1143.900269	509.037903	313.147766	1152.560547	307.666840	-155.254639	898.656921	447.939209	269.838074	881.591614	319.948914	57.996044	997.639587	-551.895386	181.899521	902.432007	-549.797119	30.265089
301.294312	-29.469004	901.096313	324.566528	138.546753	894.779114	347.331604	-92.966713	508.641083	372.513062	123.391563	501.145935	463.438751	-114.308197	94.667755	453.948669	74.231812	86.717117	346.363770	-95.319687	1419.253052	346.568817	234.167099	1394.113770	288.364807	78.090538	1386.010254	275.998962	81.726067	1679.136475	412.581573	-166.267746	1144.831055	512.246094	313.792847	1155.772461	311.139374	-157.267822	899.003235	451.682678	266.883148	885.712769	319.568909	57.369465	997.676941	-551.778809	181.634567	902.469055	-549.638794	29.952045
300.681854	-29.955219	901.065063	324.375061	137.956207	894.835449	346.286011	-93.472206	508.514282	372.244781	123.031059	501.202576	463.392273	-114.433678	94.975456	453.907806	74.181671	86.779602	345.529022	-96.459717	1419.238281	346.055298	232.925308	1394.603516	287.659119	76.937454	1386.109863	275.590668	80.018066	1679.107544	414.796814	-168.563156	1145.896240	515.312866	314.416229	1158.962036	314.669769	-158.962830	899.518738	455.266113	263.675598	889.736633	319.216095	56.757160	997.688293	-551.635254	181.256927	902.489624	-549.458069	29.584040
299.979736	-30.559628	901.055481	324.213837	137.356445	894.892273	345.421417	-93.702248	508.565491	372.021759	122.589622	501.239319	463.433777	-114.599564	95.250275	453.872314	74.095573	86.802681	344.691040	-97.537277	1419.201050	345.548126	231.684875	1395.128662	287.090393	75.814285	1386.093506	275.123352	78.371567	1679.135498	417.110748	-171.003342	1147.027588	518.190979	314.972168	1162.150269	318.115845	-160.370026	900.163330	458.360748	260.518768	894.066345	318.843140	56.085487	997.709900	-551.494568	180.908386	902.519714	-549.288330	29.188442
299.431610	-30.945055	901.066040	324.009918	136.973221	894.985413	344.165588	-93.787643	508.486450	371.814148	122.171524	501.344421	463.222687	-114.589417	95.446823	453.794037	74.015663	86.822693	343.829254	-98.632706	1419.241089	345.031433	230.431564	1395.652588	286.571289	74.742256	1386.066284	274.684753	76.754684	1679.168701	419.395142	-173.486908	1148.207397	520.947083	315.464325	1165.310303	321.406708	-161.577972	900.994995	461.235748	257.055206	898.039551	318.562195	55.624142	997.757263	-551.346497	180.597275	902.548462	-549.130737	28.827526
298.617493	-31.875013	901.077942	323.849121	136.294571	895.007080	343.886230	-94.276932	508.539795	371.602264	121.777328	501.363373	463.366455	-114.826988	95.668030	453.757202	73.926460	86.853226	342.909210	-99.754646	1419.266968	344.485199	229.185211	1396.136353	286.204803	73.748520	1385.933594	274.216553	75.192711	1679.231812	421.794434	-176.070282	1149.437866	523.658997	315.871582	1168.478394	324.713928	-162.639328	901.909790	464.252319	253.593094	901.818665	318.147705	54.772495	997.770264	-551.213257	180.238754	902.587708	-548.995911	28.504795
298.053467	-32.379742	901.027222	323.736176	135.674728	895.062744	343.385040	-94.811890	508.590820	371.372620	121.281120	501.355682	463.445526	-114.935730	95.923370	454.009369	73.989151	86.875031	341.943359	-100.880737	1419.200562	344.011810	227.960464	1396.616089	285.676880	72.626663	1385.882813	273.672821	73.561127	1679.251953	424.245575	-178.620193	1150.725342	526.191956	316.132294	1171.503906	327.844757	-163.567062	902.983154	466.377319	250.163635	906.025879	317.870911	54.120750	997.770691	-551.032288	179.863113	902.619934	-548.822693	28.183582
297.629517	-32.810738	901.026489	323.650635	134.988388	895.138733	343.598755	-95.380692	508.688629	371.181366	120.843834	501.337921	463.727753	-115.209778	96.139679	453.581207	73.735359	86.851906	341.031921	-101.987267	1419.283936	343.484283	226.714813	1397.099731	284.979797	71.462448	1385.961182	273.189453	72.047356	1679.261719	426.718933	-181.191071	1152.075928	528.614136	316.352997	1174.515625	330.932709	-164.376770	904.232178	468.622772	246.807343	910.445374	317.676544	53.496758	997.805725	-550.867371	179.469360	902.646851	-548.644592	27.747766
297.077667	-33.466896	901.060364	323.587646	134.208572	895.202637	343.140289	-95.617943	508.700470	371.029297	120.399529	501.358521	463.696777	-115.242790	96.196526	453.517059	73.666206	86.875351	340.073669	-103.092819	1419.214355	342.956726	225.504715	1397.577637	284.622437	70.426842	1385.855835	272.711029	70.493668	1679.254883	429.310394	-183.827011	1153.487549	530.938965	316.589569	1177.494263	333.992554	-164.807053	905.652771	470.744476	243.097382	914.599243	317.433807	52.731792	997.851135	-550.716248	179.046021	902.683228	-548.449402	27.257900
296.516602	-34.102650	901.030823	323.552460	133.434250	895.245117	342.665131	-96.141235	508.595306	370.873749	119.995819	501.367554	463.681458	-115.269905	96.299644	453.487305	73.592720	86.902832	339.138000	-104.226295	1419.138672	342.458527	224.274399	1397.987183	283.931183	69.264275	1385.887817	272.202576	68.960564	1679.281372	431.813416	-186.398331	1154.925293	533.053345	316.809235	1180.359741	336.875641	-165.489548	906.976624	472.391205	239.361908	918.943909	317.203644	51.952511	997.854431	-550.558899	178.668564	902.704407	-548.265320	26.806711
295.998779	-34.809570	901.044434	323.534302	132.638901	895.325012	342.392090	-96.541687	508.544952	370.721924	119.465263	501.399597	463.723724	-115.267097	96.374695	453.411804	73.502502	86.902649	338.186462	-105.359039	1419.129395	341.930939	222.986023	1398.421509	283.551178	68.213440	1385.787598	271.728210	67.396019	1679.224365	434.370941	-189.025131	1156.402466	535.084473	317.052490	1183.180786	339.975769	-165.827713	908.644775	473.865265	235.614197	923.215698	316.989288	51.132801	997.898865	-550.380493	178.253677	902.727722	-548.128052	26.408010
295.445984	-35.471344	901.081299	323.415649	131.993576	895.444702	342.519073	-96.910728	508.551056	370.575836	118.918655	501.451721	463.870117	-115.393982	96.404343	453.367188	73.428314	86.924446	337.310242	-106.504898	1419.094727	341.448242	221.694046	1398.781494	282.990234	67.069145	1385.721680	271.180176	65.958435	1679.265259	436.914490	-191.427658	1157.930176	536.958435	316.998688	1185.809570	342.999603	-166.202698	910.167053	475.082489	231.784607	927.401062	316.689331	50.404984	997.976135	-550.179321	177.794556	902.757263	-547.971313	26.009512
294.964325	-36.172565	901.031738	323.437347	131.197815	895.480042	343.025574	-97.546463	508.637329	370.259613	118.671547	501.593628	464.564087	-115.884857	96.597946	453.270172	73.324692	86.941704	336.525330	-107.636360	1419.034302	340.968536	220.459351	1399.107178	282.325348	65.846275	1385.697754	270.629089	64.470139	1679.262451	439.431854	-193.895874	1159.397461	538.783813	317.088409	1188.413208	346.045441	-166.490875	911.714905	476.036316	227.987335	931.651733	316.496185	49.578995	997.968018	-549.997009	177.330582	902.790100	-547.788391	25.536114
294.441956	-36.938160	901.041992	323.393524	130.380280	895.581970	342.703430	-97.773186	508.530731	370.388245	118.615540	501.969543	464.173126	-115.594193	96.408257	453.397369	73.327469	86.995003	335.737854	-108.825920	1419.005005	340.448761	219.199387	1399.368774	281.933289	64.742210	1385.578003	270.086304	62.981346	1679.238281	441.877045	-196.194870	1160.892944	540.374756	316.914612	1190.882324	348.958954	-166.651764	913.282288	476.700867	224.206970	935.860962	316.255493	48.705223	998.022644	-549.828308	176.894592	902.828674	-547.637329	25.067574
293.978058	-37.601582	901.020935	323.300964	129.673401	895.700073	342.363739	-98.110085	508.390320	370.132385	117.442757	501.605591	464.115082	-115.609924	96.288689	453.132080	73.142120	86.903275	334.949158	-110.045662	1418.916626	339.865967	217.944656	1399.696533	281.419098	63.540989	1385.508179	269.538605	61.511551	1679.219116	444.229187	-198.526276	1162.401001	541.985413	316.732452	1193.231567	351.688721	-166.664703	914.978699	477.177277	220.461380	940.039734	316.005188	47.916416	998.071167	-549.641113	176.433777	902.870605	-547.482178	24.587318
293.530487	-38.371929	900.949402	323.328308	128.868958	895.764648	342.327484	-98.555641	508.305664	370.063934	116.876534	501.656677	464.141388	-115.636482	96.167892	453.092529	73.062202	86.904205	334.190277	-111.248627	1418.926025	339.304779	216.657516	1399.985596	280.920563	62.344292	1385.441772	268.973053	60.038601	1679.190186	446.508881	-200.697037	1163.846680	543.444275	316.424744	1195.558472	354.343994	-166.540497	916.779175	477.466797	216.797394	944.099792	315.790131	47.028275	998.069885	-549.454041	176.003387	902.916931	-547.295837	24.111639
293.066589	-39.225887	900.851440	323.311646	127.883263	895.779419	342.297913	-98.878967	508.209534	369.982391	116.329834	501.670654	464.191162	-115.721031	96.039879	453.057343	72.980186	86.898750	333.444183	-112.530197	1418.909546	338.747772	215.361694	1400.335693	280.448029	61.088203	1385.414307	268.422302	58.600811	1679.146729	448.842010	-202.909988	1165.434082	544.770813	315.892334	1197.753540	357.372864	-166.250183	918.645508	477.477203	213.559937	948.281250	315.617126	46.010624	998.024963	-549.318420	175.551178	902.949097	-547.187683	23.601051
292.753845	-39.985050	900.772156	323.328827	127.080017	895.871582	342.406403	-99.297516	508.111359	369.865997	115.761284	501.657898	464.260956	-115.782158	95.880272	453.001862	72.865654	86.855652	332.676849	-113.815872	1418.898438	338.170319	214.063126	1400.667603	279.985199	59.812244	1385.320190	267.863922	57.103989	1679.111572	451.032776	-204.833206	1166.938965	545.990540	315.255554	1199.894165	359.282410	-165.984650	920.908386	477.381470	209.996902	951.893616	315.438446	45.118637	998.035522	-549.160400	175.078278	902.980347	-547.072205	23.137655
292.163605	-41.354881	900.807312	323.423676	125.770882	895.877808	342.903870	-99.907059	508.146729	369.834717	115.214180	501.649445	464.466156	-115.976349	95.749695	452.954437	72.792107	86.864632	331.915405	-115.088669	1418.970337	337.610443	212.729446	1401.037598	279.535828	58.554947	1385.270142	267.320557	55.656757	1679.078491	453.331909	-206.787323	1168.653198	547.062988	314.621216	1202.032593	362.444641	-165.160721	922.487488	477.021362	206.859940	955.985168	315.169739	43.769520	998.057922	-548.975952	174.587555	903.019348	-546.938538	22.666851
291.902252	-41.999390	900.758301	323.269714	125.240837	896.070618	343.109406	-100.253700	507.985077	369.794983	114.722252	501.762207	464.461212	-115.968239	95.514732	452.964905	72.734360	86.863762	331.235138	-116.288322	1419.075195	337.086029	211.396164	1401.436157	279.070648	57.230644	1385.254150	266.779205	54.196964	1679.067383	455.481628	-208.612366	1170.272949	548.046082	313.566528	1203.976196	364.404877	-164.524185	924.675354	476.522614	203.702454	959.645081	314.946472	43.035297	998.133179	-548.798462	174.130417	903.051453	-546.818665	22.126841
291.928406	-42.565205	900.611084	323.315430	124.416344	896.137634	343.335114	-100.697334	507.800476	369.753296	114.218231	501.890533	464.472015	-115.978905	95.296646	452.949127	72.698502	86.887436	330.503204	-117.571823	1419.099609	336.567352	209.966705	1401.830566	278.632263	55.937077	1385.172852	266.251801	52.723042	1679.054443	457.587708	-210.319992	1171.924805	548.949768	312.913147	1205.953857	366.817413	-163.710495	926.733765	475.898438	200.567978	963.193298	314.906311	42.228031	998.100159	-548.629944	173.673508	903.071594	-546.674500	21.526901
291.839600	-43.489658	900.555237	323.479919	123.100441	896.167786	343.646118	-101.347641	507.729034	369.774689	113.611107	501.935883	464.570465	-116.086792	95.114243	452.894135	72.578339	86.864319	329.724579	-118.876640	1419.175903	336.023651	208.608215	1402.230835	278.159393	54.556393	1385.155884	265.793091	51.290298	1679.067871	459.661896	-211.911118	1173.518066	549.707703	311.791962	1207.690674	368.895355	-162.885895	928.827454	475.185394	197.556351	966.501038	314.896149	41.057575	998.091492	-548.461304	173.192612	903.097534	-546.579529	21.040239
291.716003	-44.469280	900.499207	323.529510	122.034714	896.247864	344.370453	-102.102913	507.739197	369.817566	113.005119	501.996948	464.805573	-116.230125	94.905289	452.843109	72.521095	86.875443	329.079193	-120.219452	1419.282593	335.496552	207.190262	1402.570313	277.711609	53.182251	1385.152710	265.189697	49.754005	1679.077637	461.660736	-213.299210	1175.000854	550.373352	310.811493	1209.322632	370.686371	-162.227219	930.895020	474.405182	194.599686	969.369141	314.821777	39.953739	998.107178	-548.337463	172.677780	903.103455	-546.526123	20.495506
291.494446	-45.471523	900.421936	323.393555	120.967247	896.272156	344.815857	-102.457138	507.599213	369.786102	112.388084	502.028168	464.864197	-116.264198	94.590530	452.829498	72.442772	86.868034	328.443939	-121.591156	1419.338379	335.022888	205.768509	1402.890625	277.268585	51.791477	1385.152100	264.661224	48.243313	1679.104858	463.676819	-214.501953	1176.428711	550.968140	309.705902	1210.799561	372.384399	-161.384491	932.879089	473.495514	191.940994	972.548828	314.667664	38.849998	998.079712	-548.246887	172.145996	903.105774	-546.486694	19.904421
291.384369	-46.417618	900.396301	323.290833	120.292656	896.461121	345.470825	-102.803459	507.582886	369.818512	111.766785	502.110382	464.916595	-116.236717	94.218124	452.843170	72.413734	86.868553	327.823334	-123.021156	1419.372314	334.458221	204.322617	1403.162231	276.806244	50.421173	1385.147583	264.162781	46.718113	1679.129517	465.481171	-215.780441	1177.684937	551.414673	308.430725	1212.124756	373.874847	-160.794708	934.838013	472.449066	189.340256	975.263916	314.468201	37.927143	998.169250	-548.149414	171.641663	903.110718	-546.455261	19.369083
291.363586	-47.458576	900.292725	323.393585	119.053154	896.480225	345.999969	-103.607246	507.526550	369.883911	111.151062	502.148804	465.019379	-116.280830	93.938881	452.869293	72.352364	86.832420	327.258423	-124.423286	1419.457764	333.940399	202.951599	1403.384766	276.368835	48.952301	1385.158203	263.674500	45.192551	1679.166260	467.357605	-216.728149	1178.934082	551.878418	307.218658	1213.295776	375.284729	-160.455322	936.609192	471.430969	186.786560	977.771851	314.421295	36.726402	998.133850	-548.046448	171.373383	903.158875	-546.419250	18.872496
291.320587	-48.600563	900.220764	323.370667	117.874664	896.519592	346.936035	-104.184227	507.457550	369.851685	110.584404	502.192169	465.273132	-116.363106	93.607986	452.849701	72.267883	86.799324	326.760406	-125.913940	1419.626343	333.353577	201.538223	1403.544312	275.930084	47.494240	1385.156738	263.226257	43.640816	1679.203125	469.122711	-217.709030	1180.159790	552.202637	306.153534	1214.473511	376.659851	-160.186646	938.399109	470.239716	184.185257	980.023438	314.376801	35.501083	998.118958	-547.967590	170.573502	903.116211	-546.376526	18.256535
291.347107	-49.610970	900.202942	323.249664	117.154762	896.726746	347.834869	-104.676613	507.482880	369.921753	109.991821	502.336731	465.373932	-116.390076	93.242920	452.860596	72.211449	86.807358	326.285034	-127.432564	1419.691162	332.776093	200.105789	1403.650879	275.489899	46.012096	1385.129639	262.781067	42.108482	1679.268799	470.789734	-218.751724	1181.308716	552.513123	304.869354	1215.494873	377.901978	-160.137360	940.215088	468.919556	181.794510	982.888000	314.198669	34.531296	998.223633	-547.888367	170.060532	903.132568	-546.340088	17.696981
291.302673	-50.662651	900.111694	323.152588	116.096672	896.815186	348.674530	-105.367546	507.383087	369.931885	109.370880	502.427643	465.385925	-116.396019	92.839447	452.885315	72.177673	86.816658	325.789856	-128.893295	1419.804810	332.182587	198.686142	1403.813232	275.061218	44.510090	1385.127930	262.338745	40.554932	1679.318237	472.407410	-219.902557	1182.531738	552.731689	303.582611	1216.510498	379.695923	-160.080795	941.763733	467.557068	179.593384	985.272461	314.102844	33.375954	998.224609	-547.774475	169.550659	903.167236	-546.289856	17.134262
291.371216	-51.836716	900.024292	323.151978	115.044937	896.931396	349.561646	-106.074089	507.306763	369.921265	108.708252	502.464600	465.451050	-116.472191	92.393059	452.885071	72.122681	86.822304	325.361725	-130.357620	1419.949951	331.522675	197.242569	1403.967407	274.626862	43.000416	1385.107666	261.868073	39.005993	1679.414185	473.919861	-221.146774	1183.706421	552.845398	302.215576	1217.370117	381.097961	-160.065002	943.496643	466.359650	177.298874	987.135620	314.025696	32.165039	998.247253	-547.702759	169.013565	903.199219	-546.301147	16.502192
291.452332	-52.926758	899.952576	323.059814	113.927513	897.046509	350.537628	-106.714111	507.269592	369.919312	108.148506	502.449768	465.633850	-116.573441	91.940224	452.920197	72.085686	86.801521	324.966034	-131.864182	1420.062622	330.843781	195.758850	1404.117432	274.185760	41.464146	1385.078491	261.536774	37.410706	1679.455078	475.369324	-222.581055	1184.901489	552.866821	300.814301	1218.182373	382.618134	-160.034058	945.115173	465.247040	175.261276	988.886047	313.908875	30.977913	998.276855	-547.634399	168.505844	903.244446	-546.161804	15.572471
291.558868	-54.179890	899.862366	323.063690	112.783066	897.096741	351.622406	-107.406418	507.147980	369.950378	107.641434	502.495453	465.763977	-116.650909	91.463028	452.966034	72.051224	86.812943	324.601654	-133.293289	1420.161377	330.153503	194.312592	1404.270508	273.757935	39.900669	1385.014648	261.115143	35.868618	1679.553711	476.784363	-224.035797	1186.122681	552.772400	299.566650	1218.999146	384.102295	-160.025848	946.783447	464.071716	173.387772	990.705078	313.843048	29.721966	998.265137	-547.658997	167.851959	903.212280	-546.382874	14.905560
291.679016	-55.485806	899.739380	323.168152	111.146759	897.066650	352.785583	-107.920555	507.142548	369.913086	106.951317	502.472778	465.960114	-116.739502	90.962379	452.931213	71.980896	86.777992	324.301605	-134.789337	1420.285278	329.506439	192.785889	1404.454834	273.349701	38.322834	1385.000732	260.746674	34.297310	1679.617920	478.331482	-225.406799	1187.308105	552.628113	298.289978	1219.700928	385.584717	-160.129089	948.359619	463.072174	171.469833	991.919739	313.807739	28.224720	998.198242	-547.675720	167.151520	903.199341	-546.447632	14.103745
291.736053	-56.604744	899.644104	322.938171	110.371765	897.243469	353.766022	-108.652985	507.054688	369.879242	106.267914	502.601746	466.128571	-116.808128	90.490021	452.961304	71.952339	86.807228	323.959869	-136.324463	1420.277466	328.799988	191.232574	1404.593750	272.934082	36.723255	1384.948730	260.399963	32.690842	1679.687744	479.804047	-226.990768	1188.511353	552.321777	296.648376	1220.315308	387.064667	-160.304153	950.027893	462.116272	169.734680	992.998230	313.591736	27.149616	998.247620	-547.692322	166.532990	903.195801	-546.438416	14.248052
291.823639	-57.908749	899.576050	322.857605	109.159721	897.326172	354.914154	-109.174614	507.047638	369.881012	105.688461	502.654572	466.163116	-116.817215	90.000748	452.987274	71.897026	86.801186	323.665009	-137.907639	1420.308716	328.107788	189.687637	1404.750732	272.478302	35.051357	1384.923706	260.112305	31.079330	1679.720459	481.361755	-228.546097	1189.694946	551.939758	295.216064	1220.872925	388.464508	-160.540985	951.672974	461.159882	168.075394	993.956421	313.476868	25.829773	998.262451	-547.732056	166.020096	903.209839	-546.515869	13.762257
291.897308	-59.346352	899.559570	322.767822	107.785088	897.396301	356.226746	-109.704605	507.143799	369.834320	105.082245	502.702332	466.281647	-116.834351	89.499527	452.996521	71.826736	86.824646	323.432495	-139.458374	1420.328979	327.414246	188.118011	1404.886963	272.058380	33.374855	1384.904541	259.808716	29.468824	1679.817261	482.998413	-230.112732	1190.864746	551.568115	293.981018	1221.351929	389.851959	-160.894043	953.301147	460.304077	166.492035	994.618530	313.383026	24.393782	998.294617	-547.788696	165.498291	903.244873	-546.597595	13.243784
291.992249	-60.731319	899.519836	322.604797	106.599480	897.460815	357.319000	-110.452019	507.070190	369.830505	104.410210	502.743500	466.430969	-116.905823	89.069275	453.001495	71.786217	86.839470	323.188904	-141.061432	1420.224609	326.712555	186.500320	1404.952393	271.665436	31.666847	1384.868896	259.533844	27.836979	1679.892578	484.524872	-231.790817	1191.927002	551.025085	292.642517	1221.672852	391.183197	-161.360031	954.920227	459.360535	165.092834	995.390320	313.238159	23.075775	998.313660	-547.866394	164.938568	903.233276	-546.700378	12.681531
292.075226	-62.102215	899.478943	322.450226	105.354935	897.557190	358.435547	-111.051872	507.190186	369.822937	103.701080	502.752655	466.474304	-116.859581	88.625183	452.965759	71.716209	86.810402	323.011688	-142.718002	1420.146973	325.955261	184.889389	1405.021851	271.205811	29.947981	1384.815674	259.240082	26.198652	1679.968506	486.157227	-233.261536	1192.946533	550.404358	291.208679	1221.908081	392.479431	-161.885193	956.426331	458.615204	163.495621	995.602173	313.078156	21.717190	998.348816	-547.948364	164.394516	903.251770	-546.816650	12.141775
292.182312	-63.394814	899.383606	322.337219	104.086678	897.571960	359.769562	-111.710060	507.260223	369.861115	103.060738	502.780640	466.572723	-116.905373	88.169464	453.009033	71.689957	86.787292	322.835907	-144.355423	1420.014526	325.229889	183.325928	1405.052856	270.796783	28.184805	1384.748413	258.965637	24.533588	1680.051636	487.729736	-234.758102	1193.898560	549.768250	289.895050	1221.962891	393.787720	-162.603973	957.825745	457.791046	161.976654	995.795044	312.971741	20.397442	998.314514	-548.077332	163.832275	903.252197	-546.966797	11.629966
292.300629	-64.903336	899.335083	322.397430	102.363441	897.524414	360.984894	-112.270615	507.456757	369.947845	102.320045	502.826904	466.949310	-117.121933	87.841255	453.056030	71.637032	86.804436	322.754303	-146.069016	1419.944092	324.434113	181.656708	1405.009399	270.394989	26.413290	1384.665527	258.701904	22.862144	1680.129639	489.243744	-236.276489	1194.771606	548.985352	288.342346	1221.841309	395.073029	-163.399597	959.080505	456.882721	160.473282	995.805298	312.957581	18.801701	998.272339	-548.242004	163.243912	903.242249	-547.139160	11.082031
292.464935	-66.098083	899.301453	322.165924	101.469559	897.684753	362.237183	-112.983337	507.543121	369.968719	101.569977	502.932678	466.588104	-116.845695	87.356445	453.080841	71.629684	86.796448	322.678314	-147.781906	1419.798340	323.690369	180.060089	1404.976074	269.942474	24.597393	1384.577637	258.392334	21.166197	1680.259033	490.728729	-237.567154	1195.609741	548.208984	286.945190	1221.632202	396.275055	-164.305374	960.120422	456.044495	158.949341	995.681458	312.774109	17.681553	998.343994	-548.371582	162.739639	903.260010	-547.297363	10.605927
292.460297	-67.384094	899.256592	321.884125	100.295242	897.756592	363.344299	-113.668846	507.747040	369.960022	100.879143	502.995758	466.672852	-116.962196	87.065056	453.111847	71.562637	86.825050	322.599335	-149.474518	1419.632568	322.923950	178.448944	1404.893066	269.495483	22.745674	1384.515259	258.134735	19.411903	1680.326904	492.160492	-238.807541	1196.249634	547.311401	285.297272	1221.363037	397.467377	-165.342285	961.012695	455.152588	157.252228	995.298584	312.597137	16.396870	998.359314	-548.536011	162.147949	903.261780	-547.439697	10.098872
292.777954	-68.861382	899.243408	322.006439	98.461479	897.721619	365.437622	-112.360619	507.854828	369.956268	100.259987	502.941925	466.613831	-116.927650	86.504448	453.098511	71.506798	86.810501	322.639893	-151.210983	1419.555298	322.172577	176.837830	1404.889160	269.131744	20.980820	1384.457031	257.877350	17.648109	1680.424927	493.424072	-240.078232	1196.866943	546.320435	283.639252	1220.992798	398.543762	-166.437790	961.721130	454.328430	155.719833	994.857056	312.619476	14.795188	998.345764	-548.696228	161.598053	903.266357	-547.610291	9.575061
292.931122	-70.068024	899.215515	321.775696	97.527443	897.847107	365.767731	-115.023621	508.106171	369.985992	99.422462	503.035461	467.093994	-117.299385	86.522308	453.175385	71.431900	86.790657	322.646271	-152.888840	1419.362915	321.458313	175.241318	1404.910400	268.996094	19.077971	1384.219727	257.610016	15.888475	1680.545044	494.621857	-241.190414	1197.286377	545.289612	281.884766	1220.649780	399.493073	-167.648300	962.243347	453.489655	154.245285	994.384155	312.491211	13.660896	998.399231	-548.873657	161.065857	903.289673	-547.771545	9.062919
293.107086	-71.454529	899.238098	321.586639	96.286346	897.896667	366.878601	-115.860008	508.299194	369.925629	98.602928	503.079590	466.861969	-117.196548	86.216835	453.185974	71.385780	86.784676	322.772949	-154.609222	1419.260742	320.710480	173.575165	1404.908081	268.392944	17.268333	1384.319092	257.327454	14.097707	1680.678223	495.691315	-242.250412	1197.540649	544.156494	279.969208	1220.235718	400.295654	-168.909927	962.558289	452.648163	152.801193	993.756531	312.410614	12.354875	998.439087	-549.085815	160.535324	903.290100	-547.951172	8.564680
293.386505	-72.765221	899.260559	321.499969	94.973625	897.978638	367.902496	-116.584915	508.487610	369.953979	97.914406	503.111359	467.038086	-117.385246	86.014191	453.208832	71.314735	86.771133	322.919830	-156.319901	1419.163940	319.955719	171.958221	1404.939819	268.075348	15.400620	1384.251465	257.026703	12.304408	1680.791992	496.636322	-243.120255	1197.556519	543.006958	277.981903	1219.816528	400.909882	-170.233261	962.589355	451.753479	151.368652	993.028320	312.373810	11.041128	998.497986	-549.326416	160.031525	903.298706	-548.135803	8.081303
293.723145	-74.351143	899.285400	321.618225	93.153328	897.864868	369.016663	-117.448700	508.667664	369.888153	97.086296	503.052582	466.834747	-117.271896	85.777725	453.207397	71.262466	86.781197	323.121918	-158.050644	1419.048950	319.065216	170.313309	1405.020630	267.772827	13.538797	1384.198608	256.800781	10.439588	1680.846436	497.390167	-243.976913	1197.383545	541.824524	276.008972	1219.376587	401.383789	-171.585541	962.378174	450.741211	149.862946	992.097656	312.496216	9.444542	998.458618	-549.549316	159.586563	903.302185	-548.334473	7.639515
293.851349	-75.584106	899.305054	321.150574	92.296135	898.015381	369.907440	-118.145943	508.870789	369.698364	96.338333	503.118622	466.846771	-117.319382	85.559753	453.184479	71.153320	86.768486	323.457367	-159.791412	1418.951904	318.180725	168.710938	1405.127930	267.465942	11.651060	1384.120239	256.480347	8.624584	1680.975830	498.052094	-244.754456	1196.967285	540.571350	273.882294	1218.989746	401.747742	-172.875381	961.883240	449.881104	148.387711	991.208130	312.295715	8.343657	998.545227	-549.816040	159.105453	903.309021	-548.554077	7.156237
294.156647	-77.008347	899.310791	321.023712	90.981407	898.038574	370.846558	-118.951408	508.963043	369.614441	95.671440	503.103058	466.694031	-117.242302	85.290520	453.272430	71.119598	86.822815	323.801147	-161.546310	1418.813477	317.208771	167.108627	1405.226929	267.379883	9.664999	1383.953247	256.233582	6.736601	1681.010498	498.482849	-245.320770	1196.349609	539.358582	271.917480	1218.602051	401.991547	-174.202499	961.158936	449.047852	146.881058	990.424133	312.332642	6.984536	998.562195	-550.079590	158.582260	903.305786	-548.791077	6.658950
294.434296	-78.492142	899.298462	320.901337	89.572731	898.062683	371.703156	-119.758095	509.049103	369.521759	94.873619	503.162750	466.769592	-117.322609	85.137878	453.269226	71.022980	86.825653	324.332001	-163.311142	1418.719482	316.252686	165.419418	1405.342896	266.922455	7.760637	1384.069214	255.969894	4.858561	1681.095337	498.844116	-245.894882	1195.590820	538.057434	269.715729	1218.175659	402.169586	-175.419159	960.251648	448.172455	145.355652	989.682251	312.330688	5.540503	998.571777	-550.330872	158.055298	903.310486	-549.007385	6.170500
294.751740	-80.040344	899.315674	320.792999	88.121063	898.058960	372.497223	-120.610085	509.210144	369.389801	94.067871	503.173920	466.829926	-117.412231	85.014290	453.273132	70.915092	86.849739	324.917725	-165.082428	1418.583252	315.287659	163.734299	1405.404175	266.723877	5.763228	1384.098022	255.682724	2.967566	1681.156738	499.005859	-246.283768	1194.714844	536.744202	267.633759	1217.785400	402.257202	-176.673325	959.145752	447.257690	143.794861	988.960388	312.376068	4.073951	998.581299	-550.544495	157.646179	903.327209	-549.195129	5.730337
295.055267	-81.563583	899.298218	320.668915	86.648224	898.066528	373.989014	-119.490028	509.111633	369.295166	93.322586	503.165039	466.726044	-117.370346	84.634048	453.258575	70.848709	86.852119	325.516174	-166.851486	1418.447876	314.349579	162.036499	1405.548706	266.504059	3.800081	1384.079346	255.394821	1.075272	1681.245605	499.068054	-246.685257	1193.709717	535.420166	265.589508	1217.446167	402.262512	-177.775162	957.948792	446.572998	142.327454	988.173340	312.392578	2.583935	998.579712	-550.758301	157.117874	903.338135	-549.334778	5.227037
295.330505	-83.108055	899.277466	320.399536	85.318100	898.074829	374.733856	-120.177269	509.184845	369.173706	92.620461	503.166382	466.962952	-117.582855	84.537994	453.258057	70.745354	86.859230	326.122009	-168.632339	1418.300537	313.370789	160.307404	1405.695190	266.306244	1.839448	1384.064941	255.137817	-0.868934	1681.282104	499.072571	-246.831711	1192.707153	534.091797	263.576508	1217.105347	402.286194	-179.006485	956.611572	445.504486	140.350616	987.358643	312.328949	1.153916	998.576477	-551.016296	156.577179	903.331421	-549.500488	4.765893
295.670685	-84.718994	899.233337	320.281738	83.811790	898.051208	375.224579	-121.063591	509.236145	368.941467	91.761337	503.131317	466.757660	-117.517807	84.429901	453.211395	70.678658	86.850426	326.681000	-170.411697	1418.097168	312.468994	158.574600	1405.884888	266.311829	-0.182581	1383.905762	254.876801	-2.836686	1681.343262	498.983002	-247.049530	1191.574219	532.704041	261.574341	1216.774902	402.288696	-180.126053	955.184204	444.773193	138.625412	986.630066	312.388336	-0.397158	998.544861	-551.240723	156.092316	903.345703	-549.667664	4.336030
295.976013	-86.302757	899.198730	320.194153	82.252296	898.022034	375.065033	-123.930107	509.294739	368.763855	90.978340	503.108063	466.985809	-117.798882	84.579132	453.221649	70.590996	86.881073	327.303864	-172.197006	1417.896729	311.637421	156.848038	1406.099609	265.930847	-2.131932	1384.052246	254.600067	-4.815989	1681.425903	498.888123	-247.077393	1190.449829	531.273926	259.581696	1216.530396	402.281799	-181.285690	953.657104	444.369934	137.109299	985.869690	312.437134	-1.953108	998.515564	-551.352783	155.480698	903.362732	-549.509460	3.540358
296.229156	-88.005989	899.229248	319.944916	80.767776	898.054382	375.534119	-124.809433	509.376617	368.545502	90.202972	503.064575	466.931152	-117.855865	84.497047	453.220184	70.510498	86.945694	327.799286	-174.037750	1417.706909	310.770905	155.034409	1406.311157	265.776947	-4.067794	1384.005981	254.338806	-6.801941	1681.516113	498.681946	-247.099564	1189.260864	529.924011	257.807861	1216.312012	402.231476	-182.435410	952.109009	443.830383	135.516968	985.189453	312.410278	-3.531147	998.548279	-551.547302	154.949249	903.397461	-549.516479	2.944065
296.499390	-89.580505	899.193054	319.668030	79.288124	898.082397	375.981842	-125.672989	509.427246	368.411530	89.323936	503.100555	467.024292	-118.023293	84.439705	453.226776	70.408890	86.936882	328.284363	-175.885498	1417.460815	309.943207	153.281967	1406.534668	265.639435	-6.059460	1383.986450	254.081528	-8.834439	1681.575928	498.510437	-247.076157	1188.052734	528.583618	255.889603	1216.123169	402.229736	-183.587616	950.532043	443.327850	133.989136	984.473633	312.354065	-5.074996	998.546509	-551.732727	154.487457	903.424500	-549.587891	2.478217
296.755402	-91.264267	899.166260	319.536591	77.677460	898.059082	377.310638	-124.536087	509.372437	368.243958	88.459778	503.081726	466.865356	-118.022346	84.129562	453.325745	70.378273	86.998421	328.706451	-177.712265	1417.186035	309.105530	151.484726	1406.772095	265.539795	-8.163831	1383.902588	253.865906	-10.884922	1681.626221	498.353333	-247.063156	1186.868530	527.228882	253.935196	1215.868774	402.191040	-184.776016	948.938416	442.910187	132.569702	983.633362	312.358185	-6.706603	998.523865	-551.952881	154.041000	903.433228	-549.688354	1.983298
297.012665	-92.980263	899.195435	319.384155	76.049034	898.090576	377.874878	-125.287971	509.396393	368.004517	87.662704	503.069244	467.049500	-118.218864	84.055321	453.286957	70.301598	87.036011	329.137573	-179.571716	1416.926025	308.337738	149.664871	1406.988892	265.381958	-9.994681	1383.896729	253.683334	-12.944388	1681.668945	498.246399	-247.043320	1185.713623	525.883362	251.961884	1215.602905	402.224152	-186.072235	947.344666	442.271240	131.396149	982.969910	312.363098	-8.363742	998.556213	-552.141113	153.612488	903.438538	-549.814087	1.596909
297.244141	-94.626366	899.190552	319.084290	74.544540	898.124084	378.180145	-126.241226	509.445526	367.750916	86.870872	503.074097	466.949188	-118.231178	83.953018	453.309845	70.232025	87.048187	329.558990	-181.440063	1416.636841	307.610260	147.841263	1407.232666	265.217346	-11.946310	1383.827393	253.490646	-15.030575	1681.704346	498.116302	-247.046387	1184.542114	524.633362	250.072906	1215.291382	402.290680	-187.383698	945.801086	441.760925	129.915314	982.002258	312.288757	-9.943523	998.572144	-552.372742	153.262009	903.424133	-550.002197	1.339816
297.450958	-96.304726	899.206421	318.826538	72.893059	898.162415	378.473328	-127.288597	509.391876	367.439941	86.012665	503.042816	466.905762	-118.347069	83.910210	453.290405	70.128914	87.064095	329.975311	-183.245758	1416.351074	306.901184	146.070251	1407.424683	265.074158	-14.120485	1383.699707	253.287384	-17.103458	1681.736938	498.077728	-247.018219	1183.417725	523.381287	248.064987	1214.981445	402.434143	-188.715088	944.200317	441.017120	128.609116	981.335449	312.220184	-11.604968	998.601013	-552.558411	152.857635	903.411987	-550.161499	1.034288
297.744324	-97.920120	899.148010	318.663208	71.280289	898.167175	378.930969	-128.156754	509.331848	367.248260	85.246758	503.077728	466.863586	-118.415062	83.794716	453.287445	70.017830	87.095001	330.361755	-185.171539	1415.988403	306.197113	144.236511	1407.600220	264.964539	-15.903323	1383.721558	253.114746	-19.211172	1681.748779	498.019226	-246.952835	1182.283081	522.186401	245.906235	1214.618530	402.589050	-190.113770	942.613525	440.321777	126.988167	980.200195	312.229462	-13.238401	998.576477	-552.751465	152.391937	903.397949	-550.283020	0.711605
297.861115	-99.676277	899.184753	318.350800	69.694237	898.225891	379.319611	-128.903671	509.387848	367.034454	84.285133	503.098236	466.845673	-118.458679	83.670876	453.247498	69.884018	87.121887	330.819244	-187.052399	1415.645630	305.552338	142.421982	1407.785400	264.835846	-17.910734	1383.698364	252.957413	-21.319386	1681.728394	498.023682	-247.211243	1181.140015	520.971741	243.915161	1214.218140	402.725739	-191.413712	941.188965	439.400757	125.277237	979.379639	312.137634	-14.913070	998.624023	-552.919006	152.086578	903.410217	-550.405884	0.402665
298.003418	-101.229866	899.187744	317.959595	68.150917	898.309814	379.716034	-129.776260	509.401367	366.864319	83.480675	503.158508	466.761536	-118.495811	83.569519	453.270844	69.815796	87.176048	331.301666	-188.911163	1415.302979	304.950531	140.622818	1407.985352	264.714294	-20.058474	1383.574585	252.791565	-23.422836	1681.745117	498.091553	-247.319000	1180.112915	519.718750	241.694016	1213.746094	402.877563	-192.704849	939.833191	438.662476	123.207008	978.180969	312.021179	-16.497498	998.667114	-553.063110	151.700836	903.398926	-550.474182	0.010206
298.090179	-102.946159	899.165405	317.640961	66.480263	898.286987	380.090820	-130.598236	509.370331	366.666687	82.664558	503.157806	466.696777	-118.498688	83.462532	453.213745	69.676521	87.155334	331.800385	-190.828369	1414.933838	304.335327	138.792847	1408.147461	264.620575	-22.083948	1383.523926	252.651810	-25.523375	1681.726807	498.220276	-247.407257	1179.117432	518.526428	239.478058	1213.205200	403.068604	-193.878906	938.622253	437.792755	121.164116	977.117310	311.884155	-18.178625	998.645386	-553.151733	151.303055	903.390564	-550.471802	-0.423036
298.230408	-104.582275	899.147217	317.344299	64.878296	898.274414	380.499695	-131.635376	509.399689	366.533752	81.708435	503.125916	466.771576	-118.619095	83.431679	453.171356	69.555923	87.130722	332.245209	-192.709793	1414.653809	303.747009	136.904861	1408.280151	264.634888	-23.894796	1383.491333	252.514130	-27.632267	1681.730957	498.388092	-247.619293	1178.251343	517.363342	237.258545	1212.683716	403.222900	-195.077972	937.532654	436.975372	119.312546	976.376099	311.806976	-19.790726	998.630005	-553.240173	150.836807	903.351563	-550.442139	-0.841936
298.258087	-106.188599	899.095886	316.947998	63.393055	898.278748	380.796082	-132.348618	509.430115	366.312714	80.895866	503.166504	466.607513	-118.604721	83.325722	453.173523	69.466293	87.148323	332.663635	-194.576508	1414.316040	303.144653	135.093918	1408.441650	264.730560	-25.914951	1383.309326	252.379395	-29.738506	1681.740967	498.611359	-248.006882	1177.470703	516.216858	234.812592	1212.096680	403.432434	-196.236023	936.577209	436.294281	117.603256	975.444275	311.633087	-21.360472	998.606079	-553.306519	150.351044	903.310852	-550.405212	-1.251620
298.328430	-107.844070	899.058289	316.512360	61.814083	898.264526	381.244354	-133.301895	509.462616	366.086182	80.077446	503.106537	466.633240	-118.661461	83.275452	453.204041	69.403130	87.194664	333.143738	-196.432404	1414.079346	302.661255	133.282822	1408.588501	264.462830	-28.025293	1383.338867	252.258057	-31.867964	1681.740112	498.779114	-248.174072	1176.773193	515.197998	232.402496	1211.589111	403.757751	-197.423111	935.652344	435.449188	115.756523	974.663818	311.455383	-22.979980	998.579956	-553.321350	149.935989	903.293213	-550.290955	-1.731191
298.314270	-109.497772	899.042053	316.111847	60.198963	898.246582	381.688263	-133.916885	509.470184	365.909363	79.179955	503.136536	466.612549	-118.725060	83.217812	453.198120	69.283691	87.202614	333.568207	-198.247543	1413.887329	302.106415	131.439011	1408.715576	264.415314	-30.008242	1383.284546	252.137909	-33.988663	1681.776611	499.027039	-248.732040	1176.137817	514.186646	229.590973	1211.060913	404.155396	-198.648605	934.805298	434.681091	114.027794	973.616272	311.263611	-24.605864	998.562256	-553.271545	149.502731	903.294189	-550.130493	-2.224342
298.349457	-111.170074	899.002075	315.753418	58.619541	898.206055	381.981201	-134.760132	509.471283	365.806976	78.348618	503.185242	466.579895	-118.789200	83.144958	453.221527	69.172684	87.262383	333.965363	-200.087219	1413.717285	301.520874	129.628693	1408.822510	264.362091	-32.000805	1383.249878	252.028763	-36.115955	1681.803833	499.265381	-249.304672	1175.626587	513.214233	226.538177	1210.498291	404.557831	-199.745560	934.129150	433.877167	112.396744	972.517029	311.091431	-26.220945	998.522400	-553.218445	148.998123	903.307556	-549.943298	-2.705562
298.355103	-112.734306	898.934265	315.331146	57.033947	898.192383	382.319183	-135.805527	509.523224	365.570648	77.563759	503.193176	466.597656	-118.872665	83.118629	453.160309	69.045029	87.291458	334.469849	-201.912460	1413.578491	301.001862	127.806915	1408.931763	264.106628	-33.925518	1383.362549	251.973328	-38.203884	1681.824829	499.491730	-249.918488	1175.166504	512.426758	223.526642	1209.980591	405.114685	-201.167328	933.256653	433.125977	110.715370	971.084656	310.878998	-27.817078	998.481873	-553.145813	148.522232	903.339355	-549.757019	-3.166566
298.333527	-114.349960	898.921265	314.890137	55.563198	898.208313	382.608124	-136.492966	509.520081	365.394440	76.796761	503.226379	466.622437	-118.984116	83.056488	453.173279	68.990204	87.336853	334.917053	-203.682495	1413.467285	300.441589	126.003189	1409.075562	264.250183	-35.928879	1383.232666	251.897186	-40.290371	1681.859863	499.713104	-250.576782	1174.702637	511.587952	220.443253	1209.376221	405.646820	-202.555664	932.539368	432.271973	108.923683	969.777649	310.638855	-29.366531	998.483643	-553.056885	148.081635	903.364624	-549.558594	-3.591405
298.341370	-115.818130	898.834290	314.472015	54.074070	898.208313	382.860352	-137.344131	509.501770	365.207733	76.032753	503.261719	466.557648	-119.061478	83.000732	453.201752	68.928856	87.417603	335.413422	-205.413254	1413.430908	299.922638	124.221764	1409.140259	264.198364	-37.890686	1383.236084	251.859726	-42.388786	1681.867432	499.939545	-251.265503	1174.225220	510.782623	217.079575	1208.706299	406.120514	-203.920181	931.835449	431.413239	107.248848	968.187683	310.436523	-30.886507	998.440063	-552.963196	147.597855	903.355103	-549.284241	-4.172515
298.323029	-117.469185	898.820923	314.085052	52.514214	898.211853	383.189789	-138.284088	509.551605	365.083588	75.322975	503.320709	466.612213	-119.188690	82.980652	453.155823	68.822678	87.430267	335.981781	-207.164612	1413.324707	299.477234	122.411461	1409.166748	264.136017	-39.842972	1383.272583	251.803787	-44.447563	1681.904053	500.234802	-252.024857	1173.780518	509.960815	213.632431	1208.011719	406.543121	-205.259888	931.209290	430.449921	105.420952	966.636230	310.234161	-32.493168	998.435120	-552.880554	147.097534	903.355957	-549.006775	-4.633883
298.268585	-118.944511	898.788513	313.680145	51.025150	898.232788	383.364746	-139.202698	509.508423	364.944305	74.524574	503.345093	466.636414	-119.299248	82.935570	453.106079	68.734589	87.497261	336.456604	-208.924179	1413.226807	298.995422	120.658989	1409.175659	264.300476	-41.654881	1383.220215	251.780045	-46.520226	1681.922852	500.534973	-252.826859	1173.289551	509.177094	210.226776	1207.278564	406.878845	-206.646912	930.582764	429.298706	103.503174	965.239807	310.024139	-34.000183	998.428589	-552.783264	146.581467	903.362671	-548.724548	-5.106579
298.204529	-120.551430	898.763489	313.227753	49.524456	898.265015	383.661377	-140.122955	509.542328	364.922089	73.729843	503.470123	466.654846	-119.434181	82.877762	453.163025	68.682526	87.579567	336.975433	-210.684204	1413.068359	298.610504	118.954552	1409.158813	264.042023	-43.749302	1383.324097	251.750397	-48.585712	1681.907715	500.819031	-253.565582	1172.826538	508.427643	206.759598	1206.505127	407.099609	-207.919189	930.011353	428.046051	101.673470	963.833130	309.786163	-35.580132	998.431396	-552.639282	146.093567	903.407227	-548.427368	-5.607948
298.103516	-122.015411	898.703491	312.722931	48.045654	898.298523	383.919830	-140.889893	509.545380	364.766937	72.984604	503.490723	466.606659	-119.510994	82.819252	453.143616	68.588287	87.634880	337.492523	-212.443542	1412.908936	298.250916	117.223778	1409.143799	264.023224	-45.680721	1383.316650	251.705811	-50.618118	1681.904419	501.067413	-254.403244	1172.288452	507.747070	203.212357	1205.668701	407.239716	-209.165588	929.380676	426.647522	99.899094	962.480225	309.503998	-37.098610	998.417236	-552.461121	145.569153	903.452271	-548.043945	-6.156053
298.049896	-123.582428	898.669922	312.291901	46.506958	898.328857	384.212433	-141.882538	509.490295	364.717560	72.231583	503.523529	466.639038	-119.646469	82.787254	453.145996	68.516037	87.708214	338.029816	-214.205734	1412.747925	297.879700	115.482414	1409.106201	264.006348	-47.579453	1383.333496	251.665070	-52.680706	1681.877197	501.296082	-255.274948	1171.739746	507.068909	199.603394	1204.807495	407.351044	-210.371841	928.818359	425.163300	98.418190	960.950500	309.298279	-38.682976	998.414063	-552.284729	145.057495	903.504150	-547.666687	-6.688880
298.000946	-125.144684	898.575623	311.910461	44.996174	898.305664	384.308777	-142.808014	509.378143	364.489166	71.435524	503.544983	466.586060	-119.724609	82.727646	453.141510	68.437668	87.770515	338.572662	-215.964996	1412.544800	297.506195	113.766083	1409.046021	263.989563	-49.517277	1383.301025	251.710052	-54.655251	1681.792725	501.474609	-256.183594	1171.186768	506.497253	195.980377	1204.022583	407.353516	-211.553848	928.284119	423.525360	97.066193	959.303040	309.111115	-40.255444	998.354065	-552.085327	144.497528	903.555786	-547.286865	-7.239972
297.858124	-126.685295	898.529907	311.389313	43.438171	898.313965	384.375732	-143.690628	509.352997	364.169037	70.645340	503.551086	466.644470	-119.874443	82.732849	453.107819	68.378983	87.836777	339.041443	-217.731445	1412.309448	297.083710	111.998680	1408.961304	264.002472	-51.408226	1383.263306	251.697037	-56.651802	1681.731323	501.658356	-257.069702	1170.621582	505.874359	192.306091	1203.186401	407.326660	-212.795303	927.783875	421.747467	95.837257	957.645386	308.845886	-41.832554	998.332520	-551.907288	143.907120	903.605713	-546.871338	-7.893069
297.740265	-128.184875	898.434082	310.861877	41.985992	898.311035	384.630737	-144.511658	509.349060	363.971832	69.961227	503.567780	466.637207	-119.930840	82.674728	453.127747	68.287529	87.867882	339.526062	-219.478653	1412.081421	296.784607	110.272682	1408.921387	263.986145	-53.336674	1383.174438	251.657761	-58.672310	1681.693481	501.832489	-257.933868	1170.125366	505.320282	188.719193	1202.466064	407.242340	-213.995804	927.307861	420.218536	94.655441	956.119019	308.590302	-43.357948	998.280212	-551.750427	143.309723	903.654480	-546.455994	-8.569006
297.597870	-129.688614	898.339111	310.417755	40.527866	898.287903	384.674316	-145.431747	509.248108	363.651123	69.099152	503.541504	466.405609	-119.880814	82.554001	453.045685	68.163559	87.914276	340.018982	-221.222916	1411.877563	296.591522	108.564766	1408.896362	264.033112	-55.180515	1383.061279	251.726212	-60.608696	1681.575684	502.057129	-258.854584	1169.624634	504.774445	185.351456	1201.720337	407.165192	-215.271164	926.889893	418.921661	93.502472	954.793518	308.364777	-44.878452	998.218079	-551.526978	142.612000	903.713196	-545.981689	-9.201993
297.498077	-131.302444	898.237183	310.018982	38.974167	898.189514	384.799408	-146.238251	509.185608	363.334503	68.279701	503.583374	466.376221	-119.930473	82.495132	453.030060	68.060242	87.984436	340.360962	-222.988739	1411.627075	296.414917	106.814392	1408.838257	264.053864	-57.031647	1382.989746	251.754440	-62.548393	1681.491211	502.225586	-259.710754	1169.193970	504.199188	182.176071	1201.060791	407.146149	-216.516037	926.451538	417.807922	92.275833	953.479614	308.176117	-46.460991	998.115295	-551.247986	141.922287	903.794861	-545.489685	-9.897820
297.358032	-132.796799	898.116821	309.568481	37.476089	898.120117	384.895752	-147.043869	509.164734	363.103790	67.581093	503.555054	466.426666	-120.103920	82.535873	453.049377	67.972488	88.105896	340.615601	-224.770630	1411.412109	296.216003	105.041229	1408.866455	264.080811	-58.913574	1382.882202	251.786377	-64.503166	1681.392334	502.367279	-260.488495	1168.768921	503.534454	179.156174	1200.352783	407.035248	-217.905197	926.023743	416.847870	91.042473	952.294617	307.939301	-47.983273	998.017761	-550.982544	141.293045	903.867859	-545.008606	-10.594876
297.214233	-134.317947	898.006287	309.100159	36.041325	898.081116	384.876251	-147.939575	509.106018	362.797852	66.756645	503.506836	466.448334	-120.202698	82.522751	453.027344	67.870743	88.171768	340.904907	-226.479019	1411.163086	296.108398	103.299324	1408.887207	264.154755	-60.696518	1382.786377	251.774902	-66.440445	1681.354980	502.589233	-261.384003	1168.363525	502.891327	176.256195	1199.771118	406.962372	-219.191162	925.664124	415.959595	89.808372	951.138062	307.711426	-49.499916	997.939270	-550.844055	140.354675	903.945374	-544.475220	-11.358576
297.069824	-135.783981	897.867737	308.744904	34.634537	898.024597	384.828278	-149.006790	509.062592	362.337799	65.903549	503.476013	466.440186	-120.309990	82.533806	452.909088	67.699936	88.199181	341.141510	-228.229218	1410.953857	296.008606	101.573280	1408.847290	264.230042	-62.489067	1382.674805	251.894745	-68.340630	1681.227661	502.744629	-262.263855	1168.012207	502.254395	173.483902	1199.177002	406.924072	-220.563492	925.275818	415.144562	88.555206	950.098877	307.513885	-50.982265	997.839172	-550.416260	139.767410	904.009827	-543.955933	-12.020507
296.860199	-137.284012	897.774963	308.300323	33.148239	897.983765	384.896362	-149.866104	509.032837	361.902832	65.103104	503.446289	466.417114	-120.411110	82.520645	452.888763	67.607140	88.298759	341.371277	-229.976151	1410.722290	295.883820	99.844215	1408.833862	264.308655	-64.276962	1382.583618	251.908096	-70.248207	1681.143433	502.958374	-262.876801	1167.491211	501.691010	170.917816	1198.651978	406.928528	-221.936462	924.776550	414.299408	87.451698	949.212402	307.274872	-52.505386	997.768188	-550.114685	138.908112	904.051514	-543.390747	-12.954482
296.739288	-138.738541	897.658691	307.945770	31.731838	897.937683	384.933289	-150.825272	508.969452	361.592773	64.347649	503.466064	466.415710	-120.533432	82.582031	452.959259	67.525566	88.418304	341.602783	-231.709900	1410.449829	295.754486	98.107887	1408.786987	264.420380	-66.006897	1382.516479	252.016357	-72.117775	1681.008911	502.756378	-263.145172	1167.033325	501.203278	168.400909	1198.163574	406.833923	-223.309998	924.269958	413.429352	86.381287	948.478394	307.091736	-53.979019	997.684204	-549.845947	138.007599	904.090027	-542.905090	-13.780209
296.518585	-140.191895	897.567810	307.555237	30.304016	897.911133	384.903381	-151.596298	508.878693	361.164948	63.526234	503.460632	466.311981	-120.565125	82.467484	452.864441	67.388359	88.526390	341.848114	-233.398895	1410.186890	295.671387	96.433426	1408.753906	264.514862	-67.773773	1382.441528	252.159897	-73.999619	1680.846069	502.832184	-264.115051	1166.533325	500.766510	165.979202	1197.855225	406.868195	-224.660248	923.746216	412.553894	85.499031	947.878235	306.861755	-55.457405	997.621643	-549.514221	137.193283	904.149597	-542.339478	-14.782224
296.293182	-141.611816	897.515991	307.115417	28.878408	897.944275	384.991943	-152.438248	508.846619	360.653107	62.746132	503.478638	466.439972	-120.786545	82.542847	452.767731	67.238625	88.622696	342.149536	-235.091110	1409.951904	295.542755	94.776093	1408.740112	264.635803	-69.531906	1382.386963	252.205414	-75.858124	1680.768921	502.878143	-265.142517	1166.072266	500.505951	163.713409	1197.596191	406.925415	-225.992554	923.152466	411.786041	84.771072	947.405579	306.618378	-56.929539	997.607727	-549.347839	136.055328	904.211670	-541.842407	-15.747785
296.124695	-143.035477	897.431519	306.814880	27.409620	897.975281	385.085876	-153.367477	508.803802	360.251648	61.986130	503.484894	466.566803	-121.057114	82.613586	452.724731	67.156136	88.746887	342.471588	-236.790909	1409.709106	295.472992	93.038307	1408.725342	264.774750	-71.257721	1382.301392	252.237381	-77.723686	1680.680176	502.853943	-266.131805	1165.550537	500.279419	161.490097	1197.465942	406.951416	-227.438629	922.530334	411.139709	84.211334	947.001221	306.452728	-58.444096	997.577209	-548.806396	135.314407	904.293579	-541.234009	-16.643682
295.943237	-144.460602	897.382751	306.473999	26.048151	898.029175	385.067566	-154.257919	508.690765	360.039581	61.341972	503.543823	466.597504	-121.182091	82.603302	452.716705	67.071991	88.893890	342.799103	-238.479492	1409.466919	295.356750	91.314133	1408.755615	264.901001	-73.013184	1382.241211	252.399994	-79.517090	1680.515625	502.776642	-267.150696	1164.979126	500.121277	159.398727	1197.476074	407.015747	-228.750977	921.870911	410.674988	83.838707	946.588623	306.253265	-59.896416	997.576233	-548.463867	134.289505	904.379028	-540.662476	-17.690134
295.715363	-145.795242	897.369507	306.016144	24.712975	898.137756	384.958771	-155.037033	508.599670	359.722473	60.517826	503.589417	466.566498	-121.294060	82.597916	452.605743	66.997459	88.991348	343.113434	-240.131500	1409.208496	295.306091	89.606178	1408.743652	265.019318	-74.732956	1382.176758	252.521164	-81.327652	1680.429810	502.638153	-268.155243	1164.376587	500.048889	157.500122	1197.535645	407.022766	-230.118256	921.051697	410.394073	83.506508	946.220398	305.991089	-61.300728	997.619324	-548.110596	133.180771	904.432617	-540.165344	-18.693993
295.524231	-147.147202	897.308960	305.664825	23.347120	898.196472	384.890076	-155.887283	508.519836	359.329132	59.779579	503.637054	466.538605	-121.429428	82.613770	452.565186	66.907959	89.109825	343.382507	-241.809402	1408.887207	295.265808	87.906494	1408.729004	265.165802	-76.447372	1382.122314	252.644012	-83.155060	1680.309326	502.469818	-269.136597	1163.740479	499.993866	155.774094	1197.563232	407.070038	-231.467133	920.250000	410.223022	83.032516	945.869019	305.760864	-62.727135	997.615723	-547.741882	132.054810	904.482056	-539.574524	-19.938450
295.359558	-148.522476	897.242615	305.373566	21.926229	898.249207	384.857361	-156.835999	508.528748	358.906830	58.939720	503.686249	466.567169	-121.563675	82.636932	452.402069	66.780701	89.207260	343.741272	-243.456100	1408.643921	295.301666	86.215683	1408.724731	265.293488	-78.137100	1382.028564	252.677856	-85.027275	1680.259155	502.227692	-270.099030	1163.018188	499.944000	154.280289	1197.614868	407.096802	-232.841614	919.373962	410.150757	82.306015	945.599976	305.577026	-64.193962	997.606079	-547.365723	130.860550	904.541260	-539.075073	-21.076229
295.199951	-149.896973	897.214417	305.125854	20.559359	898.294189	384.842316	-157.608612	508.495178	358.629089	58.144444	503.728821	466.569336	-121.759384	82.643608	452.301575	66.659920	89.291168	343.991516	-245.155533	1408.260132	295.322418	84.558929	1408.763550	265.423859	-79.817497	1381.962891	252.934784	-86.728973	1680.098633	501.898376	-270.984192	1162.293945	499.891754	152.954056	1197.556274	407.127075	-234.202255	918.394226	410.289124	81.310143	945.392212	305.389923	-65.605759	997.613220	-546.985535	129.552780	904.598083	-538.533813	-22.397694
295.040619	-151.230392	897.144287	304.878815	19.274393	898.324829	384.812347	-158.361267	508.449432	358.368530	57.506054	503.787262	466.443329	-121.591782	82.480446	452.247040	66.554886	89.384682	344.363800	-246.782990	1407.984375	295.378937	82.908821	1408.831177	265.565918	-81.440521	1381.898071	253.022781	-88.577103	1680.058716	501.566040	-271.852875	1161.473877	499.744843	151.702393	1197.569824	406.998352	-235.483017	917.488647	410.649414	80.236008	945.119751	305.200134	-66.971771	997.592224	-546.587219	128.344818	904.670227	-538.056763	-23.580015
294.833008	-152.598541	897.079590	304.570007	17.926758	898.329285	384.750427	-159.202438	508.388306	358.143066	56.880901	503.854950	466.666992	-121.885132	82.635223	452.211548	66.486382	89.522324	344.674866	-248.369324	1407.613403	295.418640	81.289192	1408.928101	265.764008	-83.078941	1381.819458	253.269791	-90.292984	1679.895020	501.124847	-272.621307	1160.622925	499.410645	150.380844	1197.494507	407.163849	-236.980652	916.227600	411.068604	79.486298	944.683044	304.966797	-68.368340	997.560364	-546.120850	126.996536	904.756897	-537.488708	-25.034359
294.691345	-153.969116	896.970459	304.408417	16.584099	898.283691	384.645935	-159.986847	508.307007	357.883270	56.088402	503.836212	466.625793	-121.932625	82.654243	452.085480	66.319481	89.593086	345.011475	-250.008926	1407.216431	295.388947	79.685379	1409.094116	265.967072	-84.659019	1381.748413	253.371780	-92.097702	1679.866455	500.598816	-273.347534	1159.695435	499.045197	148.935104	1197.412354	407.129913	-238.319046	915.013794	411.570923	78.888382	944.004150	304.819397	-69.761597	997.482422	-545.738281	125.558800	904.783081	-536.982178	-26.436453
294.482483	-155.319626	896.838379	304.190674	15.168419	898.208740	384.607269	-160.682434	508.201477	357.538910	55.266731	503.816803	466.625671	-122.010498	82.643341	451.975861	66.182343	89.652344	345.360413	-251.589340	1406.821167	295.455872	78.032120	1409.209106	266.135590	-86.256920	1381.697876	253.742371	-93.794533	1679.654907	500.093597	-274.117493	1158.760864	498.674988	147.441452	1197.253784	407.091461	-239.648392	913.743774	412.014862	78.496048	943.207764	304.606354	-71.178284	997.378540	-545.311462	124.045471	904.843811	-536.437988	-27.989193
294.303680	-156.656754	896.744751	304.045685	13.915483	898.184937	384.568817	-161.505569	508.116119	357.230896	54.502007	503.798920	466.583618	-122.085739	82.632744	451.840118	66.026489	89.711929	345.711334	-253.210815	1406.426147	295.422546	76.523476	1409.377808	266.361206	-87.824112	1381.648560	253.979889	-95.527115	1679.603882	499.507690	-274.784576	1157.753052	498.218842	145.769562	1197.177246	406.989929	-240.922852	912.468384	412.308411	78.268059	942.315674	304.463745	-72.515808	997.318298	-544.880371	122.576691	904.939514	-535.970703	-29.438263
294.161743	-158.038773	896.610962	303.976898	12.548872	898.077148	384.571503	-162.313858	508.038818	357.169952	54.658947	503.988312	466.619293	-122.207092	82.583237	451.995880	65.987297	89.895035	346.094818	-254.780014	1406.049194	295.522552	74.867935	1409.493408	266.557983	-89.395111	1381.622925	254.051086	-97.265312	1679.677490	498.896729	-275.368256	1156.727783	497.710907	144.041077	1196.905762	406.920044	-242.190414	911.122253	412.407257	78.049652	941.321228	304.365601	-73.907921	997.196960	-544.443420	121.125923	905.032166	-535.458252	-31.002205
294.006042	-159.319824	896.451965	303.928833	11.254859	898.020264	384.544586	-163.108017	507.960693	356.978271	53.757141	503.975586	466.607880	-122.303169	82.579132	451.927216	65.801079	89.934998	346.427979	-256.335052	1405.642822	295.558197	73.348701	1409.690186	266.761353	-90.975784	1381.563843	254.470947	-98.855263	1679.531006	498.235657	-275.861847	1155.695068	497.185822	142.206360	1196.551514	406.752258	-243.392181	909.740845	412.378540	77.821526	940.350525	304.278717	-75.259506	997.087463	-544.053894	119.500282	905.127991	-534.963745	-32.673523
293.851410	-160.533661	896.303101	303.788300	10.088272	897.990723	384.449310	-163.996246	507.864563	356.776123	52.919800	503.956665	466.458862	-122.277946	82.410309	451.792664	65.598770	89.981018	346.793884	-257.951477	1405.180054	295.724030	71.762100	1409.798096	266.976440	-92.537575	1381.500244	254.799286	-100.505493	1679.490234	497.523407	-276.321228	1154.631714	496.605896	140.338898	1196.146606	406.644745	-244.626862	908.319275	412.134125	77.576538	939.360046	304.157379	-76.521149	996.995911	-543.650940	117.850403	905.234131	-534.483582	-34.280308
293.733734	-161.819473	896.154907	303.794922	8.759047	897.909058	384.399200	-164.778671	507.693634	356.605957	52.135147	503.900909	466.463409	-122.429344	82.398598	451.680725	65.402122	90.011475	347.109680	-259.516449	1404.750122	295.880493	70.197968	1409.928955	267.197205	-94.048286	1381.471680	255.019363	-102.242279	1679.523804	496.731049	-276.707916	1153.568481	495.990082	138.394012	1195.654785	406.446014	-245.764069	906.914001	411.759521	77.232750	938.312805	304.098816	-77.871681	996.880554	-543.174500	116.179375	905.391846	-533.981506	-36.019691
293.631012	-163.081802	895.980957	303.765076	7.569154	897.879211	384.323059	-165.608566	507.587433	356.519867	51.388847	503.955200	466.466949	-122.581551	82.371262	451.652222	65.279236	90.098602	347.440186	-261.109222	1404.293823	296.008423	68.769073	1410.066406	267.392517	-95.579643	1381.425781	255.562561	-103.830681	1679.360107	495.933136	-277.098572	1152.479492	495.371796	136.534729	1195.132813	406.234863	-246.865295	905.438171	411.248718	76.826546	937.342590	304.047821	-79.184669	996.776672	-542.841370	114.461823	905.482849	-533.549622	-37.756851
293.532471	-164.249115	895.841431	303.692566	6.385874	897.828125	384.261200	-166.429764	507.533020	356.370880	50.623459	503.970184	466.519135	-122.748795	82.379745	451.567841	65.128952	90.109879	347.740601	-262.624786	1403.880127	296.258270	67.204964	1410.160156	267.620453	-97.060181	1381.391235	255.907135	-105.379669	1679.346680	495.086487	-277.497925	1151.376953	494.729279	134.598526	1194.464111	406.080231	-247.905258	903.997009	410.684845	76.341721	936.248352	303.959473	-80.412468	996.680725	-542.419189	112.621559	905.617188	-533.096252	-39.650497
293.482269	-165.504379	895.734985	303.761139	5.087640	897.764832	384.244049	-167.210266	507.441315	356.195465	49.971191	503.942017	466.728149	-123.051666	82.493164	451.559662	65.051575	90.243530	348.033875	-264.190277	1403.423584	296.484192	65.783287	1410.292847	267.815735	-98.535904	1381.298340	256.246826	-107.130569	1679.383057	494.161652	-277.903656	1150.287231	494.106903	132.688675	1193.845825	405.845764	-248.868988	902.598877	410.100250	75.837791	935.202576	303.964935	-81.718399	996.595642	-542.002380	110.733795	905.758118	-532.620728	-41.516636
293.427368	-166.663834	895.604492	303.727203	4.068032	897.774536	384.234406	-167.938248	507.338837	355.686646	48.286961	503.728119	466.550568	-122.970421	82.379425	451.135254	64.781662	90.175392	348.291321	-265.777191	1402.994751	296.746368	64.234352	1410.414551	268.034302	-100.027504	1381.262573	256.695526	-108.701294	1679.378418	493.214905	-278.307373	1149.198975	493.398865	130.856308	1193.094360	405.550049	-249.840515	901.178711	409.462097	75.246368	934.075806	303.966827	-82.892075	996.531433	-541.640564	108.901840	905.856506	-532.229370	-43.412338
293.389374	-167.815353	895.466980	303.761902	2.917719	897.733521	384.284576	-168.733551	507.195007	355.689758	48.566002	503.941223	466.563416	-123.081993	82.333969	451.411346	64.853302	90.456337	348.564880	-267.266479	1402.612793	297.000397	62.825119	1410.525879	268.242310	-101.471191	1381.161011	257.256989	-110.069870	1679.318848	492.241913	-278.766357	1148.141724	492.628296	129.083069	1192.415161	405.303406	-250.820007	899.792236	408.695068	74.629265	932.989624	303.961334	-84.101448	996.441467	-541.264526	106.897087	905.944153	-531.818665	-45.406834
293.413696	-168.940979	895.311951	303.901642	1.781371	897.690491	384.256866	-169.541428	507.059967	355.398499	48.021946	503.930359	466.622589	-123.226524	82.354118	451.443878	64.821976	90.614677	348.762665	-268.762756	1402.211182	297.325500	61.347744	1410.690796	268.403473	-102.927643	1381.104370	257.845184	-111.657608	1679.239136	491.216766	-279.204590	1147.041870	491.794708	127.290909	1191.684326	405.044312	-251.806000	898.354187	407.914734	73.907768	931.898621	304.030518	-85.300858	996.341919	-540.822327	104.807137	906.056458	-531.348083	-47.500847
293.390808	-170.018051	895.181824	303.917847	0.768725	897.664429	384.287384	-170.274765	506.982147	354.897156	47.354412	503.881226	466.679535	-123.348091	82.314590	451.355286	64.776924	90.762421	348.946045	-270.267395	1401.728271	297.577637	59.969730	1410.864990	268.592407	-104.338646	1381.001953	258.323639	-113.102043	1679.279541	490.160736	-279.530548	1145.979736	490.979279	125.503670	1190.861694	404.675842	-252.945465	896.955139	406.984314	73.190536	930.811279	304.028381	-86.407204	996.262695	-540.468018	102.710571	906.122437	-530.962402	-49.601036
293.470337	-171.132324	895.085876	304.084351	-0.315219	897.665527	384.295258	-170.919540	506.923553	354.436096	46.850285	503.872223	466.686584	-123.459686	82.289635	451.311462	64.761909	90.872665	349.072266	-271.813416	1401.338379	297.866425	58.558544	1411.022217	268.769226	-105.717567	1380.966064	258.691803	-114.642052	1679.405273	489.103088	-279.827271	1144.943848	490.034729	123.786263	1190.030396	404.263672	-254.078720	895.570801	406.049591	72.442307	929.790039	304.134125	-87.564392	996.215210	-540.034302	100.701172	906.184937	-530.482727	-51.732033
293.553253	-172.136902	894.962158	304.261597	-1.309066	897.654785	384.359741	-171.658859	506.811066	354.038635	46.310062	503.841888	466.771027	-123.624374	82.311806	451.299225	64.777000	91.029327	349.220764	-273.276428	1400.879150	298.224518	57.116470	1411.260498	268.933411	-107.137321	1380.935181	259.440796	-116.045250	1679.264038	488.057343	-280.202454	1143.880249	489.083893	122.042809	1189.315796	403.737976	-255.265182	894.206543	405.064453	71.596550	928.794067	304.252533	-88.631699	996.147278	-539.753174	98.564171	906.339233	-530.060791	-53.976624
293.598938	-173.106171	894.866089	304.421539	-2.231946	897.694580	384.389832	-172.303329	506.726837	353.523163	45.901844	503.863007	466.759552	-123.672470	82.285065	451.349731	64.814262	91.230820	349.367188	-274.779449	1400.441528	298.485504	55.721958	1411.504150	269.145172	-108.495056	1380.885132	260.041260	-117.431160	1679.297241	486.991150	-280.452820	1142.786743	488.125031	120.328606	1188.611816	403.269836	-256.449402	892.831360	404.081238	70.657639	927.926880	304.344452	-89.659523	996.118103	-538.954102	96.588097	906.487488	-529.487854	-56.146175
293.784424	-174.182983	894.770447	304.728394	-3.319122	897.645752	384.447754	-172.884720	506.662720	352.912323	45.509109	503.768066	466.740540	-123.724922	82.257408	451.343079	64.834595	91.435013	349.460938	-276.279999	1399.938232	298.808105	54.235928	1411.774658	269.350159	-109.867348	1380.847412	260.567963	-118.739059	1679.386230	485.964233	-280.801697	1141.792969	487.063660	118.700500	1187.905762	402.796448	-257.522552	891.482788	403.234711	69.799431	926.943481	304.563080	-90.771034	996.046753	-538.288147	94.652077	906.692810	-528.947693	-58.271278
293.928101	-175.146164	894.641541	304.970459	-4.184987	897.643372	384.524536	-173.423019	506.604248	352.270447	45.143444	503.720703	466.752930	-123.770859	82.239296	451.335175	64.841095	91.646591	349.584167	-277.716614	1399.504761	299.098022	52.821915	1412.104004	269.529114	-111.221008	1380.821777	261.240997	-120.142242	1679.399536	484.896576	-281.182190	1140.771606	485.924286	116.942848	1187.191040	402.228271	-258.655334	890.170532	402.420319	68.958412	925.898987	304.746185	-91.760696	995.980103	-537.537048	92.777130	906.977173	-528.350891	-60.383839
294.058289	-176.076157	894.542114	305.272461	-5.194741	897.582886	384.637115	-173.957504	506.559418	351.446808	44.745892	503.528412	466.705200	-123.782944	82.209213	451.195648	64.816734	91.876534	349.742126	-279.171478	1399.021240	299.379242	51.425278	1412.449707	269.729919	-112.552650	1380.793823	261.901550	-121.445763	1679.385986	483.858948	-281.615448	1139.709473	484.676208	115.217667	1186.523193	401.653442	-259.643738	888.949219	401.741852	68.225601	924.755432	304.969208	-92.760048	995.899170	-538.026489	88.671082	906.119141	-528.262695	-63.601051
294.236725	-177.037476	894.442810	305.607422	-6.073591	897.571716	384.863556	-174.605667	506.507751	350.667175	44.387436	503.368195	466.794647	-123.895691	82.232811	451.176544	64.846756	92.153175	349.823456	-280.603455	1398.536987	299.645111	50.029758	1412.761841	269.925446	-113.883591	1380.741333	262.559540	-122.674171	1679.382568	482.690491	-282.084991	1138.664673	483.398895	113.494713	1185.783447	401.160950	-260.843414	887.582336	401.197479	67.587669	923.532104	305.209412	-93.734344	995.843628	-537.553223	86.244469	906.202087	-527.721008	-66.081230
294.429443	-177.906494	894.334961	305.892487	-6.919203	897.547424	384.941772	-175.149567	506.416748	349.640106	43.895794	503.247620	466.781647	-123.934311	82.213974	451.021393	64.788544	92.393570	349.971161	-282.002502	1398.090942	299.937836	48.658298	1413.105957	270.075989	-115.184494	1380.720093	263.083862	-123.994766	1679.505981	481.604309	-282.657410	1137.638672	482.024353	111.806290	1185.048096	400.622498	-261.889313	886.382141	400.721680	67.063652	922.153259	305.457458	-94.643585	995.775940	-537.159546	83.983734	906.387634	-527.195618	-68.484962
294.620300	-178.820663	894.229187	306.279724	-7.794265	897.477722	385.082428	-175.642441	506.377411	348.713440	43.420319	503.140839	466.791229	-123.993362	82.191391	450.977661	64.810242	92.744049	350.062775	-283.421631	1397.588623	300.174469	47.249825	1413.406250	270.255920	-116.505074	1380.636230	263.779022	-125.163628	1679.471436	480.512817	-283.333527	1136.659424	480.579834	110.051086	1184.294678	400.063965	-262.904053	885.191589	400.425873	66.641800	920.744568	305.756927	-95.565514	995.687012	-536.810547	81.179062	906.304810	-526.695984	-71.066322
294.788391	-179.586563	894.106384	306.607300	-8.529201	897.486938	385.153534	-176.058701	506.317017	347.521973	43.014820	503.016754	466.756805	-124.037743	82.152641	450.756256	64.713387	93.058678	350.106232	-284.844208	1397.057007	300.355194	45.926586	1413.679443	270.432892	-117.787323	1380.554688	264.520477	-126.270302	1679.429321	479.453644	-284.056488	1135.668579	479.047821	108.293533	1183.502197	399.485168	-263.890930	884.065796	400.219666	66.343239	919.182373	306.059662	-96.401237	995.625305	-536.398254	78.785248	906.409607	-526.169800	-73.519371
294.994690	-180.403763	894.019531	307.043091	-9.344299	897.479858	385.294342	-176.534164	506.243286	346.381378	42.498741	502.944702	466.794189	-124.137131	82.144653	450.621521	64.682152	93.448624	350.152557	-286.215454	1396.623413	300.713226	44.526943	1413.971313	270.595795	-119.105019	1380.460571	265.440704	-127.220444	1679.255371	478.349426	-284.744415	1134.663818	477.453247	106.534630	1182.611084	398.834106	-264.937744	883.006042	400.039093	66.155563	917.569214	306.426544	-97.274261	995.574524	-536.000610	76.367096	906.499756	-525.628845	-75.961693
295.247498	-181.098831	893.932495	307.441833	-10.062802	897.517273	385.485291	-176.986435	506.209991	345.123718	42.132492	502.854523	466.838440	-124.190704	82.116379	450.424438	64.609360	93.872696	350.152466	-287.646301	1396.085449	300.875977	43.208889	1414.216187	270.772430	-120.387268	1380.353882	266.009705	-128.342117	1679.320435	477.332245	-285.384338	1133.744629	475.774780	104.853317	1181.837280	398.226959	-265.979767	881.999207	399.939148	66.009453	915.928589	306.813782	-98.062889	995.544312	-535.684143	73.762985	906.532532	-525.090942	-78.526062
295.456940	-181.789032	893.860962	307.788971	-10.657584	897.563232	385.708588	-177.512466	506.164154	343.872681	41.635235	502.793976	466.886597	-124.282478	82.114182	450.219727	64.500587	94.326408	350.135651	-289.004364	1395.575684	301.236206	41.806046	1414.474731	270.979767	-121.663055	1380.201050	266.789978	-129.313232	1679.259888	476.339691	-286.087769	1132.854614	474.114868	103.147743	1180.966797	397.536896	-267.121765	881.004700	399.927765	65.866638	914.250488	307.166321	-98.782143	995.525574	-535.303284	71.310814	906.619446	-524.464783	-81.040253
295.666534	-182.411804	893.787781	308.212402	-11.390460	897.599609	385.812805	-177.907944	506.094574	342.519623	41.195450	502.708344	466.889709	-124.339775	82.104805	449.974579	64.405273	94.713867	350.102295	-290.422119	1395.052490	301.441223	40.542194	1414.719482	271.152679	-122.925659	1380.105591	267.564758	-130.258011	1679.197144	475.359650	-286.665070	1131.900269	472.286469	101.460968	1180.035889	396.785889	-268.356079	880.054993	399.842010	65.697426	912.595032	307.570435	-99.538750	995.500183	-534.885803	68.963799	906.766479	-523.861145	-83.387863
295.936035	-183.030228	893.735901	308.641815	-11.955936	897.684448	385.889587	-178.317780	506.034546	341.248383	40.727337	502.652405	466.945374	-124.426437	82.103554	449.782013	64.365120	95.178665	350.058350	-291.830658	1394.497437	301.818359	39.127968	1414.911743	271.356506	-124.220451	1379.967285	268.323761	-131.115845	1679.139404	474.461761	-287.266815	1131.026001	470.488464	99.893639	1179.138428	395.772186	-269.553192	879.127197	399.807281	65.588852	910.919800	307.993378	-100.220222	995.510071	-534.683655	66.333916	906.777283	-523.345703	-86.001289
296.237030	-183.669022	893.681152	309.080231	-12.633863	897.722412	386.057007	-178.720779	505.998749	339.765472	40.300377	502.595825	467.015320	-124.492744	82.095573	449.428589	64.156036	95.597145	350.027832	-293.166351	1393.953247	302.088196	37.817009	1415.123047	271.572601	-125.473015	1379.861084	269.101318	-131.919785	1679.084229	473.598755	-287.810730	1130.141479	468.644897	98.327011	1178.138062	394.869415	-270.798309	878.224182	399.748322	65.482849	909.227173	308.441284	-100.943642	995.495361	-534.471069	63.824093	906.844238	-522.810974	-88.546951
296.514709	-184.182755	893.609314	309.477997	-13.167239	897.830688	386.190552	-179.073700	505.887573	338.367950	39.945194	502.597595	467.046539	-124.510582	82.085381	449.193512	64.080910	96.205460	350.048248	-294.590210	1393.412354	302.396606	36.536007	1415.287231	271.774811	-126.716675	1379.715698	269.861816	-132.713776	1679.007202	472.785553	-288.438110	1129.276001	466.765045	96.878586	1177.238525	393.924622	-271.988190	877.392029	399.762878	65.280449	907.565613	308.847778	-101.581703	995.506348	-534.355408	61.426540	906.927979	-522.557007	-91.523865
296.828217	-184.728088	893.556641	309.970581	-13.807365	897.906921	386.336548	-179.429260	505.844513	336.911804	39.613873	502.641724	467.104645	-124.614105	82.072212	448.889435	63.910671	96.813278	350.048706	-295.882629	1392.910767	302.610657	35.353561	1415.436157	271.960541	-127.967255	1379.612183	270.628387	-133.522095	1678.958984	471.992340	-289.127991	1128.383301	464.839722	95.495789	1176.209229	392.981873	-273.255768	876.602234	399.702393	65.172760	905.867859	309.326263	-102.263046	995.511047	-534.133240	59.029789	907.072876	-522.035522	-94.032921
297.168030	-185.265610	893.537964	310.435822	-14.333496	898.032898	386.547852	-179.845856	505.796051	335.432678	39.253357	502.695007	467.163910	-124.656410	82.059212	448.587524	63.775063	97.404640	350.057037	-297.199341	1392.412109	302.874390	34.119293	1415.587769	272.198517	-129.165970	1379.472778	271.402344	-134.189499	1678.881104	471.209595	-289.906067	1127.587402	462.912720	94.278931	1175.265503	392.227325	-274.483765	875.788330	399.665527	65.013641	904.256714	309.795959	-102.888458	995.557800	-534.102356	56.801155	907.182129	-521.682190	-96.211487
297.491699	-185.678528	893.532715	310.856720	-14.807688	898.178711	386.679810	-180.149612	505.698364	333.687012	39.051025	502.670471	467.171631	-124.686745	82.032562	448.170685	63.579845	97.974083	350.172485	-298.454620	1392.022461	303.131989	32.900597	1415.773682	272.429626	-130.344101	1379.402222	272.191864	-134.800781	1678.791504	470.449524	-290.797974	1126.800903	461.025665	93.126945	1174.269775	391.591553	-275.702423	875.018127	399.559418	64.794319	902.748230	310.242096	-103.430351	995.620544	-533.918213	53.728752	907.240967	-520.976746	-99.224030
297.808105	-186.154022	893.509583	311.369476	-15.356877	898.311279	386.801239	-180.443237	505.631042	332.134277	38.418049	502.628357	467.163055	-124.706703	81.993828	447.845520	63.768028	98.474998	350.286896	-299.691498	1391.626709	303.422699	31.628139	1415.912354	272.636017	-131.527542	1379.330078	272.969940	-135.341492	1678.690186	469.701294	-291.801239	1126.067993	459.164673	92.097557	1173.392822	390.669556	-276.775208	874.348450	399.348572	64.557922	901.395447	310.737152	-104.048134	995.666931	-533.973083	51.435059	907.319885	-520.645081	-101.461731
298.161652	-186.557266	893.464111	311.859253	-15.694507	898.481140	386.874664	-180.718781	505.532288	330.651215	38.256702	502.774658	467.187866	-124.725616	82.011024	447.458130	63.498108	98.988205	350.403900	-300.868896	1391.289185	303.630341	30.410999	1416.106689	272.833252	-132.698532	1379.258179	273.753601	-135.853638	1678.592773	469.057220	-293.039032	1125.369629	457.351074	91.192680	1172.569092	390.120331	-277.908661	873.659058	399.146606	64.158195	900.191284	311.224792	-104.552940	995.720459	-533.963379	49.020161	907.388672	-520.185608	-103.878632
298.486633	-186.979248	893.433777	312.316864	-16.136623	898.607910	386.959198	-181.014984	505.481201	329.104645	37.991791	502.889282	467.194244	-124.767563	81.989044	447.102539	63.321335	99.623634	350.510223	-302.040161	1390.965454	303.830414	29.179949	1416.273315	273.084625	-133.868118	1379.170044	274.558990	-136.278152	1678.506592	468.451691	-294.337158	1124.726074	455.623260	90.312729	1171.839600	389.626099	-278.981628	873.097473	398.831238	63.770611	899.233582	311.670166	-105.086151	995.761780	-533.913513	46.564865	907.483276	-519.723145	-106.191635
298.773987	-187.309509	893.393494	312.821228	-16.567156	898.742615	387.141388	-181.360596	505.406036	327.527130	37.791672	502.973022	467.222626	-124.771996	81.937683	446.638611	63.189369	100.272362	350.615753	-303.230072	1390.666016	304.016174	28.012535	1416.456665	273.325775	-134.969269	1379.154541	275.362305	-136.677887	1678.480103	467.876068	-295.576660	1124.107056	453.954254	89.530609	1171.266113	389.213196	-279.959229	872.532166	398.407471	63.291122	898.344360	312.118042	-105.582825	995.801514	-533.657715	44.444576	907.723267	-519.215149	-108.331566
299.057373	-187.666412	893.348877	313.274841	-16.947378	898.880920	387.365173	-181.720016	505.347961	326.053436	37.590931	503.184540	467.242798	-124.815895	81.911514	446.384796	63.076904	100.951553	350.695526	-304.360748	1390.452026	304.228210	26.793465	1416.642578	273.572540	-136.107681	1379.078857	276.133606	-137.081055	1678.427246	467.380981	-296.921478	1123.624634	452.453156	88.721893	1170.715332	388.891449	-280.902283	872.108887	397.902649	62.824448	897.659973	312.536163	-106.068954	995.840881	-533.380737	42.230648	907.907532	-518.720886	-110.373436
299.358368	-188.025269	893.296387	313.787720	-17.368607	899.009521	387.379669	-181.955734	505.202423	324.619415	37.375687	503.348389	467.259369	-124.819374	81.870255	446.089264	62.927979	101.610107	350.734283	-305.539154	1390.248413	304.357574	25.614614	1416.842041	274.024323	-137.036789	1378.985229	276.892181	-137.587830	1678.406006	466.986908	-298.332214	1123.208740	451.033081	87.946167	1170.254761	388.580750	-281.731506	871.630127	397.302795	62.309242	897.128296	312.976807	-106.576706	995.872253	-533.115662	39.962399	908.053772	-518.279724	-112.417839
299.668457	-188.322586	893.255310	314.240601	-17.653067	899.186584	387.535339	-182.205246	505.158875	323.091553	37.174038	503.563385	467.325104	-124.882446	81.883194	445.787689	62.817608	102.404121	350.825806	-306.564514	1390.108154	304.635406	24.496330	1417.072510	274.057465	-138.209457	1379.041504	277.663422	-137.974182	1678.368164	466.629791	-299.732056	1122.843262	449.877289	87.155548	1169.893799	388.365509	-282.566010	871.273071	396.669128	61.721249	896.676086	313.392639	-107.002823	995.932678	-533.621582	37.717251	907.703674	-518.181458	-114.786255
300.000305	-188.569916	893.220215	314.747437	-17.879530	899.380432	387.674408	-182.375183	505.130554	321.542511	36.913254	503.837067	467.320923	-124.903458	81.844872	445.529114	62.743134	103.189659	350.856842	-307.602753	1390.028076	304.826996	23.408749	1417.279541	274.330078	-139.215256	1379.042725	278.413086	-138.298340	1678.328979	466.201233	-301.003204	1122.560181	448.813293	86.447205	1169.604248	388.086304	-283.541412	871.007019	395.942535	61.151844	896.325195	313.811768	-107.379333	996.006348	-532.628906	35.791931	908.216309	-517.842163	-116.551628
300.234070	-188.858551	893.182190	315.202515	-18.256985	899.527405	387.780548	-182.494339	505.062164	319.997650	36.499264	504.070801	467.314972	-124.913826	81.836823	445.006836	62.615486	103.912598	350.853638	-308.609131	1389.906250	305.000549	22.338621	1417.465942	274.780518	-139.975250	1378.969116	279.164307	-138.718658	1678.310181	465.768585	-302.207245	1122.308960	447.921509	85.787262	1169.452637	387.842255	-284.691193	870.808228	395.315552	60.545338	896.128540	314.220337	-107.836311	996.051453	-534.006348	33.243454	907.478088	-517.851196	-119.169998
300.519958	-189.101990	893.157471	315.589539	-18.619576	899.694397	387.874329	-182.652481	504.998077	318.473450	36.068516	504.358856	467.312897	-124.912682	81.833344	444.649933	62.569603	104.708519	350.908234	-309.520813	1389.886963	305.235199	21.333052	1417.668213	274.771912	-141.077347	1379.098877	279.896088	-139.094330	1678.292358	465.395630	-303.420135	1122.148682	447.215546	85.117508	1169.246826	387.658936	-285.962372	870.600586	394.570740	60.050045	895.989136	314.576080	-108.259705	996.116028	-534.420410	31.093399	907.306152	-517.994080	-121.498520
300.800262	-189.378784	893.173279	315.959320	-18.884380	899.922119	388.002319	-182.799194	504.949310	317.010742	35.768223	504.704468	467.324646	-124.923721	81.804169	444.221252	62.450558	105.725624	350.910675	-310.479950	1389.842896	305.367767	20.367872	1417.846436	275.175842	-141.820038	1379.130493	280.619690	-139.447571	1678.284790	465.040863	-304.557556	1122.005249	446.675659	84.453842	1169.188721	387.482544	-287.198792	870.409241	393.896484	59.674831	895.922302	314.925049	-108.659409	996.230469	-534.629822	28.957464	907.259521	-517.996521	-123.576859
301.072906	-189.626617	893.209961	316.347717	-19.174473	900.200256	388.135773	-182.976471	504.940125	315.484772	35.454739	504.984619	467.314880	-124.936523	81.800110	443.795319	62.367279	106.580841	350.983093	-311.260345	1389.848267	305.618896	19.487602	1418.084961	275.165924	-142.802795	1379.236328	281.318909	-139.792084	1678.253540	464.772369	-305.725800	1121.881348	446.271637	83.825325	1169.150513	387.397400	-288.290588	870.251404	393.269684	59.360390	895.919800	315.298767	-109.078590	996.378113	-535.127808	26.433573	907.059387	-518.187866	-125.762154
301.309143	-189.884720	893.233459	316.697113	-19.519695	900.420654	388.264374	-183.105682	504.942017	313.990356	35.081047	505.309814	467.333008	-124.936737	81.751358	443.394257	62.237091	107.455696	351.010956	-312.101166	1389.846558	305.852966	18.649099	1418.325806	275.354462	-143.614319	1379.305542	282.010834	-140.118256	1678.235962	464.553192	-306.887512	1121.755371	445.987671	83.275002	1169.174805	387.266022	-289.282104	870.122620	392.724213	59.173317	895.955444	315.620026	-109.504440	996.492249	-535.030090	24.560135	907.310669	-518.129700	-127.628418
301.565186	-190.098724	893.273315	317.001038	-19.839544	900.704651	388.378174	-183.251190	504.875092	312.443329	34.711475	505.685883	467.302155	-124.952103	81.749382	442.838531	62.053913	108.437790	351.027252	-312.927124	1389.864990	306.101471	17.801334	1418.562866	275.535522	-144.373520	1379.454346	282.669678	-140.418076	1678.228882	464.475159	-308.194122	1121.690552	445.776917	82.738731	1169.232666	387.142517	-290.112762	870.054871	392.284912	59.127117	896.047668	315.925537	-109.921082	996.645142	-535.126465	22.489351	907.449097	-518.305176	-129.443771
301.808594	-190.335785	893.331055	317.225891	-20.040621	901.034546	388.591888	-183.480881	504.890259	310.955536	34.423260	506.004913	467.316071	-124.939552	81.709877	442.356323	61.891373	109.319336	351.017395	-313.691101	1389.866089	306.397797	17.007294	1418.818970	275.679413	-145.099655	1379.592285	283.266632	-140.528122	1678.262939	464.355927	-309.355347	1121.633911	445.701263	82.300201	1169.368530	387.054718	-290.822205	869.912170	391.948395	59.153290	896.166443	316.219482	-110.302452	996.826782	-535.375427	20.252216	907.595093	-518.460754	-131.493942
302.022980	-190.538483	893.376160	317.474426	-20.279036	901.324341	388.732788	-183.663208	504.853851	309.519409	33.873791	506.451355	467.304047	-124.970833	81.698738	441.782532	61.637371	110.212364	351.022980	-314.445923	1389.876221	306.700470	16.225105	1419.084351	275.854767	-145.797043	1379.742676	283.900665	-140.793488	1678.242188	464.279755	-310.659821	1121.553223	445.712311	81.947266	1169.619507	386.931854	-291.353485	869.822083	391.689911	59.248108	896.393677	316.511353	-110.673584	996.982300	-535.567383	18.007813	907.804932	-518.698975	-133.530106
302.252747	-190.844009	893.462952	317.796356	-20.628942	901.593201	388.889252	-183.821518	504.851257	308.044678	33.394997	506.852478	467.312042	-124.983070	81.693657	441.213409	61.383640	111.188690	350.969971	-315.178558	1389.828491	307.048096	15.429096	1419.407349	276.020935	-146.472931	1379.913330	284.498383	-141.051804	1678.252319	464.192963	-311.957031	1121.469604	445.793732	81.619705	1169.927002	386.792847	-291.797394	869.725281	391.490570	59.398689	896.644470	316.829590	-111.116333	997.151123	-535.930481	15.735601	908.034363	-519.034973	-135.537994
302.480957	-191.003281	893.529785	318.092255	-20.848007	901.938782	389.006592	-183.943954	504.832703	306.523956	33.079861	507.241150	467.365997	-125.009605	81.682549	440.626495	61.102139	112.168213	350.910797	-315.892303	1389.790771	307.396027	14.708538	1419.789307	276.189667	-147.120956	1380.133423	285.065369	-141.287537	1678.244141	464.087311	-313.178741	1121.385498	445.934021	81.315117	1170.235474	386.682709	-292.162750	869.570557	391.377716	59.623837	896.921143	317.148102	-111.477798	997.343994	-537.599426	12.150323	907.355042	-519.880859	-138.621353
302.633209	-191.134094	893.598389	318.304169	-21.037693	902.286743	389.075226	-184.002640	504.777740	305.016479	32.652855	507.622467	467.361877	-125.005035	81.678879	440.095123	60.851959	113.065689	350.900208	-316.548004	1389.731201	307.781311	13.939650	1420.066162	276.394043	-147.748871	1380.289185	285.615448	-141.463135	1678.227539	463.959534	-314.425720	1121.224609	446.123993	81.048279	1170.592651	386.475769	-292.472595	869.473206	391.316467	59.844822	897.240417	317.396271	-111.811356	997.537903	-537.694641	10.180400	907.911560	-520.149902	-140.095993
302.807526	-191.325684	893.652832	318.497131	-21.199184	902.578552	389.149078	-184.039856	504.755646	303.505859	32.121986	507.995605	467.358307	-125.028152	81.654961	439.534943	60.587177	114.059113	350.849274	-317.262054	1389.645874	308.120911	13.217113	1420.395020	276.811371	-148.217087	1380.391724	286.141449	-141.698395	1678.200562	463.758057	-315.626709	1120.989624	446.377319	80.808792	1170.935913	386.183319	-292.926727	869.383606	391.287720	60.110001	897.569824	317.623627	-112.130035	997.699707	-537.937012	8.644702	908.449829	-520.437744	-141.641479
303.019928	-191.501083	893.696228	318.759369	-21.444141	902.815063	389.260895	-184.089600	504.708496	302.019836	31.732615	508.358826	467.380890	-125.041351	81.657104	438.928406	60.406197	114.905792	350.839081	-317.957794	1389.530151	308.557892	12.504636	1420.699951	276.982941	-148.805878	1380.540039	286.624878	-141.879700	1678.166382	463.499451	-316.777557	1120.741699	446.647675	80.668343	1171.259888	385.845795	-293.322388	869.216614	391.312988	60.353153	897.869446	317.887360	-112.459694	997.830688	-538.297180	6.616918	908.827942	-520.683594	-143.206451
303.202332	-191.667023	893.738953	319.017639	-21.705978	903.064392	389.377350	-184.138260	504.680206	300.438812	31.067123	508.606140	467.391510	-125.045326	81.627274	438.291656	60.074932	115.666023	350.876556	-318.581970	1389.427002	309.017609	11.867651	1420.970215	276.997101	-149.525803	1380.733154	287.077057	-142.095840	1678.144775	463.233307	-317.805695	1120.475220	446.935303	80.523964	1171.579956	385.477081	-293.838837	868.994202	391.341217	60.591156	898.172852	318.144531	-112.803970	997.966187	-538.709717	4.666461	909.223328	-520.905945	-144.543625
303.372406	-191.817261	893.792847	319.277313	-21.833179	903.337585	389.519135	-184.176987	504.684479	298.867828	30.292852	508.867798	467.435974	-125.065315	81.618759	437.594513	59.692394	116.453667	350.885590	-319.176605	1389.293701	309.467743	11.218935	1421.282104	277.204498	-150.074875	1380.860352	287.502594	-142.289642	1678.108643	462.947815	-318.802948	1120.130615	447.252441	80.439476	1171.875122	385.131042	-294.361755	868.784973	391.434540	60.817780	898.422607	318.407196	-113.077866	998.117920	-539.160950	3.220649	909.411560	-521.130127	-145.787445
303.518890	-191.920425	893.851379	319.518616	-21.926680	903.596619	389.653076	-184.241760	504.665100	297.422882	29.650797	509.110504	467.479675	-125.090355	81.623039	436.968048	59.491512	117.229591	350.919098	-319.806488	1389.174805	309.947571	10.593778	1421.589478	277.427185	-150.591522	1381.004639	287.877045	-142.466736	1678.092041	462.623260	-319.733978	1119.805298	447.542847	80.397621	1172.166260	384.780670	-294.962006	868.478882	391.542328	61.000301	898.643616	318.643188	-113.300529	998.265808	-539.753540	1.449796	909.664368	-521.319275	-147.284866
303.658936	-192.023987	893.899170	319.765961	-22.044182	903.818237	389.720428	-184.265747	504.665710	296.240448	29.166672	509.459534	467.456055	-125.069099	81.620171	436.369537	59.172749	117.840164	350.956573	-320.333405	1389.025879	310.388977	10.028231	1421.872803	277.658905	-151.098236	1381.153809	288.184265	-142.667343	1678.050537	462.303986	-320.664124	1119.463135	447.868195	80.283585	1172.473999	384.426666	-295.550964	868.142151	391.682220	61.151848	898.868103	318.890564	-113.522308	998.389465	-540.325989	-0.312845	909.918518	-521.677856	-148.912918
303.794922	-192.113846	893.943115	319.980133	-22.186718	904.001648	389.808289	-184.279343	504.652069	294.982239	28.730804	509.751312	467.455475	-125.038696	81.603287	435.722626	58.834496	118.462135	350.981476	-320.858582	1388.894287	310.898712	9.468546	1422.161499	277.900757	-151.541153	1381.279541	288.489075	-142.852722	1678.020508	461.924652	-321.568634	1119.100220	448.166687	80.215202	1172.728394	384.140900	-296.231354	867.756958	391.800049	61.300232	899.076721	319.121246	-113.730225	998.493103	-540.885803	-2.020620	910.199280	-522.076721	-150.330414
303.910980	-192.158112	893.953918	320.146790	-22.339233	904.161682	389.865112	-184.324554	504.639404	293.927826	28.234833	509.953491	467.494019	-125.044106	81.612511	435.033295	58.521572	119.059097	351.058411	-321.355988	1388.771729	311.447388	8.946239	1422.395142	278.142365	-151.946518	1381.385864	288.853424	-143.060654	1677.897217	461.522858	-322.475647	1118.740601	448.418396	80.179718	1172.971069	383.933197	-296.885315	867.285034	391.854065	61.397015	899.277710	319.325256	-113.927750	998.567383	-541.610596	-3.313870	910.404968	-522.846436	-151.146683
303.985443	-192.258560	893.979675	320.329346	-22.494308	904.288879	389.837433	-184.302567	504.616547	292.985748	27.847063	510.100128	467.497925	-125.043556	81.607101	434.467346	58.134949	119.554451	351.153107	-321.798920	1388.656860	312.025024	8.441381	1422.653442	278.416962	-152.285614	1381.456055	289.058655	-143.228073	1677.812500	461.122864	-323.372437	1118.410767	448.653961	80.155457	1173.180786	383.699677	-297.513031	866.839844	391.825867	61.494541	899.485229	319.535492	-114.128967	998.632874	-541.920288	-5.037899	910.791260	-522.998413	-152.375122
304.035461	-192.369339	894.011047	320.480835	-22.597401	904.411011	389.847961	-184.342316	504.594421	292.069031	27.499695	510.371765	467.485870	-125.020401	81.584961	433.897644	57.665329	119.937393	351.250092	-322.239716	1388.529785	312.576630	8.004337	1422.949707	278.690826	-152.600540	1381.518555	289.295898	-143.298676	1677.647949	460.687317	-324.309967	1118.002319	448.867676	80.085297	1173.362793	383.512878	-298.173737	866.291077	391.766815	61.574055	899.716980	319.729553	-114.301529	998.698181	-542.505493	-6.328680	911.021362	-523.172668	-153.537643
303.933929	-192.617004	893.937988	320.613525	-22.619959	904.541626	389.785614	-184.397903	504.598724	291.380493	27.087883	510.551727	467.491150	-125.015404	81.589752	433.455536	57.192368	120.496071	351.312561	-322.626831	1388.387085	313.154846	7.572930	1423.182129	279.015930	-152.883057	1381.601685	289.566956	-143.540543	1677.487183	460.186951	-325.121613	1117.614380	449.093933	80.007942	1173.521118	383.065338	-298.962463	866.031738	391.675629	61.601669	899.921814	319.834045	-114.564873	998.711365	-544.261841	-6.695896	910.717407	-523.757263	-155.092300
303.957428	-192.688126	893.976501	320.741821	-22.689701	904.652222	389.719757	-184.379013	504.547791	290.574890	26.591097	510.729370	467.431000	-124.982658	81.565773	432.837311	56.581604	120.823723	351.391785	-322.933533	1388.311890	313.788696	7.217652	1423.475342	279.339355	-153.159042	1381.692871	289.692535	-143.791077	1677.400513	460.059875	-326.941833	1117.455444	449.342804	79.880890	1173.637573	382.797882	-299.626190	865.718140	391.563354	61.614292	900.082825	320.021973	-114.692337	998.773315	-544.526794	-7.957938	910.982666	-524.007507	-155.924316
303.918701	-192.762161	894.022278	320.820343	-22.759354	904.766418	389.706268	-184.431229	504.563293	289.902069	26.358637	510.904572	467.482574	-125.013344	81.575211	432.647583	55.822262	121.419014	351.419403	-323.260040	1388.226685	314.421082	6.871006	1423.727417	279.665405	-153.389847	1381.786133	289.806885	-144.081070	1677.336914	459.225555	-326.784424	1116.929565	449.622162	79.668953	1173.732910	382.245087	-300.424438	865.382629	391.415192	61.580414	900.206787	320.174561	-114.821632	998.838928	-544.915894	-9.026585	911.206421	-524.150330	-156.794296
303.899017	-192.801697	894.069946	320.906555	-22.838781	904.847961	389.659515	-184.472214	504.560760	289.341003	26.107302	511.065155	467.462860	-125.010719	81.590057	431.967804	55.086357	121.561050	351.446686	-323.565552	1388.164673	315.082031	6.594193	1423.921631	279.971649	-153.595337	1381.881958	289.875183	-144.366745	1677.276978	459.014801	-328.267029	1116.784302	449.897980	79.464943	1173.780518	381.425385	-301.425079	865.363220	391.206421	61.536896	900.317505	320.315338	-114.917488	998.892456	-545.422058	-10.042708	911.296631	-524.307129	-157.870071
303.844330	-192.882278	894.146179	320.953949	-22.970436	904.920288	389.624023	-184.521439	504.603302	288.862061	25.770744	511.196259	467.510071	-125.045975	81.655624	431.466278	54.428047	121.787964	351.505066	-323.877258	1388.119385	315.775421	6.324615	1424.164307	280.316986	-153.726120	1381.940796	289.920044	-144.670456	1677.225098	458.546844	-328.813843	1116.522705	450.198700	79.314949	1173.794312	380.807251	-302.478485	865.132874	391.051422	61.524452	900.358521	320.452515	-115.041580	998.954163	-545.792175	-11.058337	911.469482	-524.386475	-158.922058
303.789124	-192.990280	894.215820	321.017914	-23.099924	904.978455	389.568451	-184.572662	504.623993	288.541443	25.547018	511.319214	467.534210	-125.032959	81.654945	431.056458	53.731487	121.899994	351.551666	-324.170624	1388.071411	316.524811	6.057987	1424.338379	280.685150	-153.876938	1382.026978	289.927063	-144.977539	1677.161377	457.747253	-328.242401	1116.119263	450.469757	79.214378	1173.760742	380.199738	-303.751587	864.833618	390.950653	61.510696	900.329346	320.582642	-115.172180	999.006958	-545.985962	-12.015552	911.667175	-524.518921	-159.706848
303.709961	-193.048416	894.269897	321.080994	-23.230032	905.021118	389.591766	-184.668488	504.664124	288.243988	25.298449	511.437439	467.566193	-125.069069	81.681091	430.517273	53.047409	121.963264	351.642487	-324.403656	1388.066650	317.266846	5.855700	1424.468872	281.048279	-153.988098	1382.069458	289.921875	-145.310898	1677.136353	457.212128	-328.415161	1115.848022	450.736053	79.099152	1173.697876	379.720184	-305.330841	864.553650	390.931549	61.482517	900.274475	320.717682	-115.283310	999.042175	-546.278809	-12.794346	911.726074	-524.703674	-160.636856
303.610443	-193.113358	894.327637	321.104462	-23.339867	905.090820	389.543457	-184.808502	504.696808	288.033539	25.085524	511.574432	467.634369	-125.110115	81.717850	430.080505	52.376541	122.058090	351.732391	-324.638641	1388.071655	317.975647	5.671531	1424.598389	281.380432	-154.120178	1382.156372	289.908295	-145.641342	1677.125977	456.649902	-328.545685	1115.683105	451.054077	78.938255	1173.582397	379.499268	-307.312164	864.241394	390.975189	61.456181	900.155212	320.813721	-115.398628	999.092590	-546.435059	-13.585658	911.988403	-524.680664	-161.537109
303.546173	-193.170212	894.397278	321.183868	-23.436312	905.180054	389.500336	-184.927017	504.725677	287.890869	24.912090	511.716949	467.686829	-125.181946	81.739197	429.560425	51.531483	122.044304	351.822815	-324.849396	1388.112305	318.726685	5.479126	1424.759155	281.886475	-154.074173	1382.215088	289.881836	-145.995331	1677.116089	456.175598	-328.719269	1115.592407	451.350098	78.791786	1173.471313	379.665833	-309.180359	863.816772	391.055847	61.478954	900.040283	320.938171	-115.506920	999.159729	-546.518311	-14.568826	912.218628	-524.532898	-162.578705
303.432983	-193.197006	894.459167	321.235687	-23.487013	905.297363	389.434540	-185.042053	504.781647	287.816284	24.817646	511.864868	467.773102	-125.238647	81.742989	429.148468	50.818607	122.023880	352.003754	-324.979919	1388.168335	319.467651	5.362143	1424.857056	282.211212	-154.166504	1382.366211	289.874756	-146.294891	1677.113037	455.636993	-328.886536	1115.530884	451.667938	78.635696	1173.351807	379.573639	-311.231812	863.525757	391.183685	61.503376	899.931396	321.042633	-115.600662	999.233582	-546.269409	-15.287149	912.487366	-524.473938	-163.373398
303.323639	-193.240555	894.532471	321.287842	-23.572058	905.407593	389.294708	-185.114029	504.829224	287.774536	24.744446	511.992767	467.825287	-125.301086	81.761574	428.723114	49.947533	121.894745	352.168549	-325.101379	1388.254028	320.208954	5.244750	1424.936279	282.523438	-154.220245	1382.502563	289.825348	-146.637939	1677.133423	455.203949	-329.264496	1115.543701	451.963013	78.495293	1173.238159	379.845764	-313.075348	863.243896	391.336273	61.621967	899.815308	321.115479	-115.706604	999.313354	-545.909851	-16.121912	912.803894	-524.234863	-164.237152
303.180176	-193.276855	894.594666	321.366302	-23.670282	905.495605	389.175598	-185.180450	504.854370	287.830170	24.758139	512.071228	467.890808	-125.338776	81.797890	428.457031	49.222309	121.882050	352.355988	-325.209717	1388.332153	320.929169	5.120061	1425.004395	282.745667	-154.269287	1382.732910	289.791656	-146.973663	1677.153809	454.856842	-329.825317	1115.593018	452.266174	78.406464	1173.098389	380.240845	-314.768463	862.991638	391.455414	61.791321	899.718079	321.195862	-115.814468	999.375366	-545.732178	-17.049923	913.057434	-524.138306	-165.116486
303.072418	-193.294388	894.623657	321.487305	-23.719296	905.571472	388.932678	-185.174805	504.850372	287.884705	24.825104	512.154785	467.904541	-125.394875	81.842903	427.911743	48.221218	121.714447	352.512390	-325.318817	1388.439941	321.643768	5.022524	1425.046875	283.017181	-154.302612	1382.861084	289.747589	-147.308014	1677.172607	454.585266	-330.472687	1115.650269	452.579681	78.329414	1172.959595	380.739563	-316.345734	862.828369	391.568329	62.060116	899.603943	321.285614	-115.896866	999.416687	-545.446167	-17.761782	913.383972	-524.028870	-165.863556
302.965942	-193.321411	894.650757	321.671204	-23.798588	905.616333	388.699188	-185.229828	504.823334	288.010071	24.881927	512.160706	467.949432	-125.426743	81.864075	427.624146	47.548698	121.580406	352.682526	-325.421478	1388.525879	322.376068	4.964928	1425.089355	283.064331	-154.481873	1383.075195	289.723694	-147.608093	1677.192993	454.362671	-331.160492	1115.701782	452.948151	78.248840	1172.789917	381.318024	-318.005524	862.726624	391.774841	62.368259	899.454834	321.390686	-115.984901	999.444031	-544.997498	-18.613327	913.729858	-523.735352	-166.706589
302.879944	-193.325516	894.634949	321.886353	-23.838171	905.645081	388.451355	-185.236786	504.755157	288.246246	24.970011	512.204712	467.945038	-125.459686	81.876640	427.553925	47.045006	121.543633	352.723694	-325.533203	1388.592651	323.053558	4.857162	1425.082886	283.651642	-154.353638	1382.979004	289.703857	-147.866882	1677.226929	454.219482	-331.752686	1115.761108	453.327942	78.157661	1172.614746	381.871674	-319.557190	862.612488	391.975830	62.677204	899.311462	321.494080	-116.054443	999.443359	-544.665710	-19.355162	913.989441	-523.473755	-167.671432
302.766907	-193.308197	894.607910	322.109009	-23.867786	905.673767	388.247162	-185.247833	504.695007	288.507690	25.072132	512.255249	467.970032	-125.506683	81.878113	427.299255	46.437782	121.396713	352.761749	-325.649353	1388.625977	323.742767	4.764584	1425.105225	283.885712	-154.363556	1383.100098	289.679443	-148.147705	1677.274414	454.147644	-332.252441	1115.851318	453.720612	78.118637	1172.458374	382.620880	-321.217590	862.585938	392.262939	62.994663	899.165344	321.574188	-116.115822	999.437683	-544.272461	-20.240671	914.206970	-523.395508	-168.415375
302.698975	-193.305374	894.577332	322.346252	-23.905123	905.668884	388.101532	-185.277603	504.642517	288.716034	25.109776	512.283936	467.991028	-125.551102	81.858444	427.190857	45.985970	121.298859	352.802948	-325.749573	1388.634888	324.515961	4.703770	1425.104370	283.871704	-154.391220	1383.347412	289.681488	-148.376556	1677.329590	454.255035	-332.774780	1115.970581	454.115570	78.056450	1172.338257	383.391357	-322.589081	862.387817	392.610474	63.338665	899.031860	321.672485	-116.167694	999.416077	-543.814392	-20.985426	914.467590	-523.146057	-169.344086
302.599792	-193.253494	894.544128	322.582611	-23.901505	905.673645	387.935059	-185.361832	504.557922	288.864136	25.161758	512.310242	468.043823	-125.607025	81.887810	427.072968	45.665565	121.191231	352.760315	-325.828827	1388.599487	325.197723	4.664655	1425.114014	284.004395	-154.368362	1383.454712	289.671356	-148.596603	1677.378174	454.370819	-333.227753	1116.052734	454.583221	78.006996	1172.217651	383.438873	-323.882355	862.466797	392.976013	63.672565	898.861328	321.731415	-116.181198	999.399597	-543.285706	-21.758493	914.723022	-522.927612	-170.189499
302.531982	-193.237350	894.490479	322.869629	-23.951744	905.639282	387.777496	-185.438324	504.494080	288.952728	25.212717	512.323853	468.016205	-125.627007	81.888702	426.943207	45.370323	121.126198	352.682495	-325.886871	1388.534668	325.909668	4.604118	1425.125732	284.325836	-154.352646	1383.356323	289.647888	-148.789780	1677.419434	454.569885	-333.723969	1116.174072	455.093201	77.968887	1172.073242	383.676056	-325.004883	862.432800	393.414215	64.031288	898.636597	321.835022	-116.230888	999.353638	-542.716858	-22.550619	914.939026	-522.755798	-170.971130
302.465057	-193.196579	894.425720	323.236511	-23.973839	905.638306	387.657166	-185.550125	504.401337	289.045746	25.316118	512.332214	468.053131	-125.668533	81.880066	426.848724	45.175865	121.084694	352.641052	-325.966248	1388.441528	326.588409	4.525000	1425.079346	284.236603	-154.290894	1383.531006	289.651947	-148.979080	1677.444092	454.765381	-334.249939	1116.214844	455.569733	77.996475	1171.917603	383.845856	-325.955261	862.373352	393.955872	64.398918	898.402222	321.967957	-116.282921	999.317566	-542.079163	-23.315981	915.124023	-522.465332	-171.868042
302.404358	-193.164627	894.380981	323.608398	-23.976210	905.628967	387.525513	-185.643250	504.347473	289.094757	25.436626	512.392273	468.041748	-125.680939	81.865318	426.794678	45.030037	121.066589	352.616486	-325.986542	1388.320313	327.306366	4.520922	1425.019653	284.105225	-154.384964	1383.612427	289.655884	-149.143204	1677.462646	455.069366	-334.949982	1116.251587	456.040405	78.004173	1171.725952	384.175537	-326.753326	862.168152	394.488586	64.814110	898.147400	322.095673	-116.310226	999.289856	-541.399048	-24.094839	915.332031	-522.247742	-172.762787
302.327881	-193.106918	894.328491	323.940552	-23.966042	905.639282	387.398621	-185.744278	504.228241	289.158783	25.549345	512.475708	468.026947	-125.678764	81.863846	426.738739	44.981533	121.110458	352.573120	-325.995300	1388.173950	327.950348	4.498257	1424.972290	284.130524	-154.323090	1383.638916	289.670563	-149.265152	1677.459717	455.262634	-335.620636	1116.188843	456.559143	77.932137	1171.552124	384.135620	-327.753448	862.113586	395.056824	65.271286	897.871765	322.178040	-116.331444	999.268555	-540.626770	-24.844872	915.544434	-522.103333	-173.464890
302.301086	-193.059631	894.264648	324.363373	-23.944979	905.650024	387.262115	-185.855377	504.162872	289.055267	25.588581	512.562927	468.007263	-125.699249	81.853561	426.613159	44.935627	121.183533	352.502899	-326.001923	1388.015259	328.562500	4.503807	1424.888672	284.145325	-154.250412	1383.681030	289.665649	-149.383911	1677.444946	455.489349	-336.402161	1116.131714	457.035278	77.796638	1171.407959	384.225769	-328.345978	861.859070	395.567871	65.717430	897.642456	322.299500	-116.356506	999.244263	-539.905945	-25.622908	915.726074	-521.875061	-174.314590
302.292938	-193.059418	894.208008	324.854736	-24.028158	905.627258	387.157379	-185.887100	504.093781	288.855560	25.702158	512.772644	468.001831	-125.729889	81.855972	426.518494	44.969215	121.341560	352.441315	-325.995178	1387.836060	329.174683	4.507458	1424.839844	284.331848	-154.053253	1383.679565	289.669495	-149.473633	1677.436157	455.539032	-337.147522	1115.969849	457.499969	77.669716	1171.260254	383.878204	-329.269928	861.738892	395.990662	66.195099	897.462708	322.466095	-116.438477	999.208130	-539.049866	-26.333389	915.939026	-521.615662	-175.213379
302.328491	-193.011734	894.165588	325.403595	-24.122868	905.606079	387.130005	-185.993073	504.046356	288.709595	25.826443	512.872498	468.019592	-125.746964	81.785843	426.415009	45.023308	121.549515	352.429840	-325.974243	1387.695313	329.719788	4.504704	1424.792236	284.307800	-153.998962	1383.692627	289.660675	-149.545898	1677.426392	455.535370	-337.893646	1115.771118	457.938812	77.550415	1171.104858	383.637848	-330.116730	861.569336	396.295898	66.791466	897.287109	322.676056	-116.497223	999.180847	-538.229248	-27.151638	916.173401	-521.497375	-175.884979
302.473663	-192.720566	893.994629	325.951385	-24.033188	905.581360	387.095184	-186.040192	503.954498	288.422821	25.887802	512.977234	468.011047	-125.745560	81.774429	426.251068	45.109715	121.765015	352.431824	-325.926788	1387.549927	330.238220	4.511982	1424.742554	284.257965	-153.915359	1383.721436	289.632996	-149.606491	1677.407104	455.419617	-338.621765	1115.493774	458.344788	77.379929	1170.909180	383.338593	-330.903198	861.396545	396.542603	67.361465	897.115173	322.893585	-116.405678	999.086426	-537.422485	-27.870598	916.322632	-521.457031	-176.692032
302.634979	-192.425995	893.801025	326.586121	-23.866152	905.589539	387.192444	-186.137802	503.869507	288.173889	25.992575	513.096191	468.085541	-125.794029	81.783783	426.097504	45.201218	122.029457	352.416931	-325.898895	1387.422363	330.705048	4.531677	1424.673096	284.188416	-153.825089	1383.740601	289.594666	-149.637451	1677.395508	455.208099	-339.327972	1115.206299	458.762512	77.197716	1170.754395	382.709991	-331.493561	861.150146	396.753876	67.910141	896.963379	323.149780	-116.304153	998.995483	-536.590637	-28.709866	916.444702	-521.320251	-177.645767
302.598358	-192.433380	893.755432	327.207977	-23.871130	905.597046	387.233398	-186.198013	503.845184	287.857574	26.057819	513.211731	468.078369	-125.818954	81.739555	425.923340	45.236721	122.274429	352.380676	-325.860535	1387.300781	331.123749	4.555727	1424.629150	284.346893	-153.760834	1383.612061	289.542114	-149.654144	1677.389160	454.904816	-340.008423	1114.929443	459.196533	77.084732	1170.629639	381.914856	-332.250244	861.037659	396.920868	68.452980	896.823181	323.371429	-116.364609	998.978027	-535.678772	-29.514046	916.654114	-521.175171	-178.543854
302.487915	-192.441772	893.796753	327.697510	-23.876713	905.620483	387.319580	-186.296722	503.808838	287.446411	26.039164	513.322205	468.136536	-125.866676	81.705711	425.705963	45.184315	122.509567	352.350342	-325.857635	1387.216797	331.569550	4.567631	1424.597656	284.091309	-153.669128	1383.810669	289.449707	-149.652039	1677.384766	454.414490	-340.592682	1114.642944	459.586243	76.958450	1170.550171	380.699341	-332.996063	860.862122	397.310394	68.978966	896.373535	323.540222	-116.388000	999.010864	-534.811951	-30.305481	916.802429	-521.125366	-179.351257
302.524445	-192.341858	893.940186	328.247406	-23.862326	905.692383	387.420990	-186.408234	503.761536	287.042969	26.054096	513.488525	468.188507	-125.939590	81.682480	425.444122	45.027924	122.719711	352.238922	-325.831970	1387.143188	331.908661	4.618981	1424.580566	284.235992	-153.598679	1383.709595	289.354889	-149.649353	1677.379517	453.779510	-341.096863	1114.308960	459.920441	76.768219	1170.463745	379.302856	-333.778961	860.693237	397.481842	69.439102	896.328369	323.825317	-116.317490	999.120300	-533.891235	-31.259809	916.899414	-521.111755	-180.193512
302.600250	-192.149872	893.975098	328.819275	-23.820833	905.772034	387.475769	-186.537079	503.694733	286.831299	26.096546	513.582458	468.247009	-125.984436	81.667374	425.190552	44.780468	122.920166	352.123810	-325.824829	1387.103882	332.249054	4.646229	1424.609009	283.979858	-153.506226	1383.937988	289.218353	-149.609909	1677.366211	453.161377	-341.628326	1114.020264	460.271149	76.587914	1170.454224	378.395935	-334.429291	860.346558	397.625580	70.013245	896.205261	324.110840	-116.253326	999.176453	-532.994202	-32.077549	917.001221	-521.005432	-181.244522
302.725739	-191.937134	893.957275	329.437836	-23.743896	905.854858	387.520752	-186.665695	503.656830	286.692047	26.239468	513.717529	468.313232	-126.059975	81.650566	424.950714	44.464489	123.067635	351.954346	-325.797058	1387.084473	332.537476	4.652251	1424.682129	283.953827	-153.393021	1384.024902	289.057343	-149.551880	1677.356567	452.343719	-342.115936	1113.762939	460.636566	76.456734	1170.522949	377.033173	-335.208527	860.174683	397.805664	70.487869	896.204163	324.432465	-116.191017	999.206299	-532.191467	-32.936115	917.142456	-520.952271	-182.216232
302.867126	-191.705215	893.968323	330.098236	-23.578833	905.940369	387.556946	-186.764618	503.568024	286.641571	26.408850	513.823914	468.353912	-126.098900	81.640976	424.668274	44.127174	123.135750	351.761200	-325.736877	1387.100708	332.783264	4.656845	1424.796021	283.920715	-153.250397	1384.090088	288.875732	-149.479004	1677.337158	451.382782	-342.588226	1113.461914	460.934875	76.372543	1170.595093	375.371796	-335.898987	859.982605	397.978638	70.943588	896.247192	324.781921	-116.057182	999.253418	-531.362305	-33.734703	917.240784	-520.944885	-183.022858
302.973511	-191.431412	893.964722	330.591064	-23.340729	906.032898	387.511688	-186.764572	503.461700	286.532715	26.515451	513.968384	468.368713	-126.148407	81.654488	424.079803	43.865753	123.079414	351.530457	-325.680084	1387.155884	333.029877	4.699398	1424.907959	283.871216	-153.102081	1384.167725	288.648651	-149.381210	1677.333740	450.480743	-343.320587	1113.290771	461.189697	76.202377	1170.675903	374.434235	-336.475006	859.662964	398.173126	71.392509	896.339722	325.052216	-115.873795	999.294128	-530.449036	-34.384087	917.375000	-520.967896	-183.780334
303.106750	-191.160492	893.960632	331.127350	-23.176350	906.119934	387.536469	-186.829926	503.390900	286.455933	26.523663	514.125305	468.402832	-126.195244	81.663521	423.106934	43.598328	122.805740	351.277466	-325.584290	1387.211792	333.282227	4.754352	1425.027710	283.695618	-153.017792	1384.283447	288.416077	-149.296585	1677.334595	449.699402	-344.170441	1113.013428	461.417328	76.053566	1170.801514	373.045197	-337.084717	859.422363	398.014862	71.880981	896.737549	325.369965	-115.732033	999.330505	-529.645996	-35.191429	917.448792	-520.987061	-184.602829
303.306732	-190.882736	893.950989	331.741486	-22.953699	906.202942	387.531708	-186.859161	503.320374	286.529877	26.544374	514.320923	468.404419	-126.199860	81.651291	422.025604	43.318981	122.436615	350.989288	-325.511261	1387.295532	333.517334	4.796347	1425.197144	283.756439	-152.719299	1384.364868	288.186981	-149.201111	1677.365723	448.383240	-344.732605	1112.741455	461.712311	76.014877	1170.995728	371.456390	-337.636627	859.170288	398.455017	72.272934	896.629395	325.759613	-115.556458	999.362183	-528.855042	-35.888069	917.512329	-520.973389	-185.485641
303.492188	-190.543793	893.978699	332.247040	-22.671696	906.361267	387.530609	-186.814392	503.266907	286.592651	26.364712	514.571350	468.434143	-126.248779	81.650703	420.557983	42.939026	121.862343	350.670380	-325.418060	1387.417358	333.772095	4.875196	1425.380859	283.677551	-152.519913	1384.487305	287.903290	-149.101410	1677.416382	446.960480	-345.373566	1112.553223	461.844147	75.910522	1171.082886	369.605896	-338.232452	859.027527	398.208282	72.770767	897.082520	326.099030	-115.340279	999.447449	-527.816833	-37.013458	917.379456	-521.016174	-186.321243
303.725586	-190.215591	894.022522	332.763458	-22.413906	906.547607	387.559967	-186.737839	503.218018	286.787476	26.009714	514.784607	468.414001	-126.206497	81.631889	419.131378	42.546425	121.230545	350.322479	-325.296967	1387.544067	334.041870	4.946126	1425.573364	283.482361	-152.370224	1384.654663	287.558990	-148.974976	1677.509277	445.394928	-346.047028	1112.249146	462.040924	75.948380	1171.273071	367.867310	-338.767090	858.783325	398.505707	73.109901	896.966492	326.445801	-115.143806	999.556335	-526.881897	-37.745777	917.467346	-521.029053	-187.007996
303.975616	-189.868164	894.108704	333.299957	-22.180956	906.735657	387.595978	-186.613220	503.206787	287.058472	25.585461	514.962830	468.444733	-126.190872	81.644112	417.523315	42.156906	120.535347	349.926147	-325.203857	1387.687866	334.281921	5.019036	1425.774170	283.410309	-152.145645	1384.808716	287.182007	-148.818771	1677.612305	443.722260	-346.689758	1112.013184	462.110229	75.874596	1171.367065	365.804962	-339.255951	858.673706	398.142792	73.779060	897.407349	326.820374	-114.930267	999.688110	-526.044373	-38.343727	917.555542	-521.017151	-187.672424
304.253601	-189.514923	894.204590	333.807648	-21.923285	906.969727	387.678284	-186.495468	503.206818	287.368469	25.057684	515.113525	468.451843	-126.187592	81.676643	415.564392	41.544846	119.645607	349.471619	-325.135925	1387.886108	334.480835	5.110052	1425.928833	283.497009	-151.861237	1384.810547	286.807861	-148.680557	1677.718750	441.961578	-347.313385	1111.805176	462.203583	75.872513	1171.486694	363.682343	-339.788239	858.537598	398.041260	74.349281	897.564758	327.182343	-114.717072	999.847351	-525.160461	-39.075054	917.636780	-521.047302	-188.290604
304.559540	-189.169693	894.342957	334.328278	-21.622307	907.263367	387.819183	-186.274506	503.226318	287.683899	24.451141	515.253784	468.450104	-126.126190	81.634872	413.390930	40.787052	118.751961	349.047180	-325.059235	1388.107300	334.745667	5.202111	1426.091309	283.204468	-151.616440	1385.123169	286.422211	-148.529327	1677.810791	439.973022	-347.853516	1111.485962	462.311554	75.873978	1171.572632	361.354095	-340.415558	858.466614	398.231750	75.027412	897.406982	327.585083	-114.496246	1000.054871	-524.362854	-39.491810	917.768311	-521.070129	-188.879791
304.880615	-188.742996	894.470093	334.830109	-21.332184	907.535217	388.004913	-186.029388	503.261932	288.056580	23.843010	515.348572	468.459564	-126.086395	81.658760	411.118134	39.916332	117.718941	348.560791	-324.908356	1388.315674	334.991638	5.323222	1426.292969	283.080627	-151.366272	1385.328125	285.955261	-148.350601	1677.903320	437.977264	-348.340942	1111.252319	462.336884	75.820221	1171.635132	358.917114	-340.915436	858.422241	397.705658	75.872276	897.818542	327.968719	-114.234360	1000.247742	-523.426575	-40.346680	917.760925	-521.045349	-189.534821
305.115631	-188.454498	894.652161	335.214142	-20.999674	907.830444	388.171356	-185.779465	503.321594	288.593597	23.133387	515.595032	468.463715	-126.062035	81.623581	408.701721	38.928734	116.744392	348.045074	-324.743530	1388.545654	335.213898	5.474209	1426.514526	282.923157	-151.095932	1385.539917	285.514648	-148.151276	1677.978271	435.918427	-348.696045	1110.971680	462.442749	75.824081	1171.805908	356.266357	-341.439819	858.433533	397.918396	76.561554	897.712158	328.268799	-113.993584	1000.480652	-522.683044	-40.826954	917.819824	-521.037964	-190.178513
305.331299	-188.190384	894.827148	335.626801	-20.619429	908.123413	388.319092	-185.488556	503.359100	289.174408	22.268782	515.825989	468.439270	-126.015434	81.624107	406.185791	37.796619	115.793808	347.548981	-324.603058	1388.810791	335.467682	5.605602	1426.761841	282.749115	-150.800247	1385.765503	285.065765	-147.954193	1678.057373	433.712769	-348.925415	1110.695679	462.512451	75.775948	1171.959106	353.388062	-341.864594	858.513916	397.765411	77.319870	897.924377	328.583618	-113.743958	1000.707825	-521.872009	-41.389835	917.875854	-520.936890	-190.692032
305.949768	-187.386841	894.931519	336.096222	-20.137754	908.442322	388.526093	-185.257935	503.370422	289.628754	21.334936	516.074646	468.464844	-126.003700	81.616936	403.603302	36.481770	114.900887	347.032043	-324.452789	1389.056763	335.694824	5.761080	1426.986816	282.559601	-150.506912	1385.990234	284.539429	-147.734543	1678.127319	431.498596	-349.145691	1110.489868	462.553284	75.714157	1172.103638	350.417633	-342.150879	858.611328	397.539703	78.087044	898.130981	329.090820	-113.231979	1000.910095	-520.709167	-42.179165	917.909851	-520.778748	-191.092422
306.339722	-186.947174	895.041687	336.555573	-19.767984	908.703796	388.697296	-185.051682	503.429565	289.993378	20.349018	516.309937	468.518066	-125.979301	81.605377	401.093536	35.157780	114.110001	346.495544	-324.246765	1389.340576	335.928406	5.922411	1427.193237	282.426483	-150.166840	1386.175293	284.042358	-147.513504	1678.193726	429.261230	-349.241669	1110.281494	462.589020	75.685226	1172.253418	347.225189	-342.340973	858.791199	397.394348	78.856483	898.335571	329.464752	-112.914864	1001.091614	-519.900879	-42.527714	918.016296	-520.656616	-191.558838
306.748718	-186.462769	895.169312	336.937714	-19.342237	908.994812	388.800842	-184.775909	503.453400	290.334259	19.476429	516.685120	468.492798	-125.919907	81.600090	398.788391	33.663292	113.393257	346.005432	-324.035980	1389.629272	336.194733	6.074143	1427.412354	282.303894	-149.826843	1386.371948	283.506012	-147.270264	1678.276367	426.946716	-349.312103	1110.031128	462.633789	75.725800	1172.416016	343.948914	-342.446320	858.975891	397.252899	79.531464	898.505798	329.815247	-112.550331	1001.295776	-519.177979	-42.938171	918.074646	-520.548828	-191.956131
307.177795	-185.994720	895.287292	337.322266	-18.809126	909.285339	388.889191	-184.414444	503.460236	290.538818	18.712097	517.019104	468.510162	-125.864052	81.585007	396.502960	32.149708	112.836075	345.482422	-323.827515	1389.874023	336.273407	6.334250	1427.688721	282.391632	-149.458694	1386.386963	282.935608	-147.028748	1678.379150	424.640259	-349.308716	1109.800659	462.632080	75.753143	1172.572266	340.548065	-342.429962	859.181274	397.095215	80.195030	898.683777	330.192657	-112.140411	1001.493591	-518.409302	-43.210114	918.133789	-520.427979	-192.246338
307.593536	-185.540253	895.389709	337.695221	-18.281740	909.562683	389.031891	-184.034256	503.462524	290.606323	18.009089	517.250488	468.497467	-125.790672	81.570450	394.286652	30.540213	112.315804	344.996796	-323.587677	1390.161377	336.546570	6.561506	1427.894775	282.296997	-149.089951	1386.612549	282.356903	-146.784622	1678.517334	422.279785	-349.356964	1109.568237	462.646118	75.852943	1172.715942	337.008850	-342.314392	859.401672	396.910919	80.857872	898.835449	330.526123	-111.735718	1001.679810	-517.651245	-43.478184	918.169617	-520.293091	-192.509430
307.994049	-185.140564	895.491333	338.054535	-17.867014	909.791565	389.240631	-183.730637	503.526917	290.488495	17.085096	517.513611	468.488342	-125.718658	81.525978	392.411224	28.961975	112.029053	344.534973	-323.357452	1390.467896	336.847717	6.792167	1428.074463	282.197144	-148.685501	1386.857422	281.698059	-146.504913	1678.668823	419.926361	-349.326630	1109.303711	462.661926	76.015411	1172.790161	333.432220	-342.080444	859.630371	396.657196	81.515762	898.965759	330.840332	-111.389252	1001.844238	-516.833618	-43.813221	918.246765	-520.106506	-192.816727
308.451202	-184.660431	895.567078	338.416046	-17.475494	910.017090	389.379456	-183.394684	503.521729	290.257782	16.295471	517.792908	468.500336	-125.705750	81.559914	390.296234	27.178272	111.693436	344.121307	-323.082214	1390.738892	337.150360	7.058232	1428.231812	282.119049	-148.299164	1387.131714	281.046692	-146.248505	1678.865723	417.565216	-349.246185	1109.089233	462.640656	76.175232	1172.839355	329.822174	-341.769623	859.850098	396.340820	82.152649	899.081909	331.156738	-111.026405	1001.994812	-516.091797	-44.052448	918.290405	-519.903992	-193.082779
308.888367	-184.232712	895.684509	338.766815	-17.080437	910.241089	389.518250	-183.113434	503.521393	289.979584	15.650448	518.015259	468.478607	-125.616043	81.543243	388.509094	25.440468	111.532028	343.759064	-322.757965	1391.045776	337.468994	7.320351	1428.402710	282.067047	-147.868225	1387.387695	280.352692	-146.033752	1679.054199	415.187592	-349.216980	1108.827759	462.606445	76.406082	1172.861816	326.130035	-341.487000	860.101563	396.019775	82.878799	899.208008	331.463806	-110.660881	1002.167664	-515.314392	-44.275982	918.338501	-519.685059	-193.410233
309.246033	-183.810059	895.791870	339.078247	-16.639338	910.485901	389.789856	-182.879135	503.582916	289.687286	14.989983	518.277649	468.491333	-125.611855	81.526871	387.057373	23.826485	111.450722	343.380310	-322.428558	1391.339478	337.806213	7.645423	1428.556641	282.053162	-147.419479	1387.653076	279.578430	-145.822723	1679.276001	412.812561	-349.235504	1108.595703	462.535858	76.596260	1172.813477	322.526978	-340.965332	860.333191	395.533875	83.528954	899.281860	331.732513	-110.295479	1002.342041	-514.452332	-44.550488	918.386780	-519.427612	-193.648849
309.540283	-183.359589	895.925903	339.311951	-16.126055	910.741028	390.056549	-182.638443	503.666534	289.360565	14.388449	518.559937	468.517487	-125.569374	81.509857	385.550446	22.120646	111.424217	343.084961	-322.076141	1391.647461	338.189850	8.025523	1428.672119	282.040283	-146.908157	1387.913818	278.767151	-145.632599	1679.494995	410.387177	-349.030914	1108.393188	462.461548	76.805229	1172.726929	318.730194	-340.657227	860.681213	395.029297	84.236717	899.325256	331.975952	-109.874840	1002.531921	-513.632446	-44.698135	918.456604	-519.149597	-193.817612
309.851349	-182.893661	896.033508	339.539215	-15.711476	910.955688	390.434814	-182.325287	503.737244	289.006744	13.785596	518.814636	468.604248	-125.584663	81.496399	384.334930	20.566530	111.361626	342.812836	-321.677246	1391.957886	338.549744	8.426023	1428.769043	282.039215	-146.411240	1388.208130	277.944031	-145.490585	1679.706421	407.990753	-348.950684	1108.194824	462.389862	76.942932	1172.613647	314.970062	-340.237457	861.033325	394.365295	85.034256	899.381287	332.187714	-109.487129	1002.692078	-512.831543	-44.844563	918.544067	-518.898865	-193.932617
310.107544	-182.275482	896.146118	339.578735	-15.041764	911.304688	390.008942	-181.633774	503.673737	288.680756	13.248117	519.074463	468.295532	-125.334534	81.444786	383.444733	19.008245	111.377747	342.547913	-321.227295	1392.302246	338.922516	8.840748	1428.836182	282.096985	-145.872421	1388.490845	277.121765	-145.422287	1679.890503	405.622253	-348.763519	1107.953979	462.252594	76.975708	1172.367310	311.142822	-339.782166	861.390808	393.155487	85.985893	899.686951	332.295197	-108.962585	1002.913574	-511.990112	-44.928520	918.603638	-518.635315	-194.076538
310.378113	-181.771378	896.245911	339.786865	-14.612611	911.484985	390.353485	-181.421265	503.745972	288.416107	12.670057	519.242310	468.343994	-125.337173	81.402725	382.297150	17.417421	111.253494	342.352936	-320.760986	1392.634521	339.348267	9.339642	1428.890015	282.203735	-145.299820	1388.748657	276.216888	-145.384583	1680.086426	403.288727	-348.506836	1107.812744	462.271454	77.095146	1172.239258	307.274384	-339.310425	861.833069	392.726288	86.750969	899.464417	332.463409	-108.533218	1003.055054	-511.244080	-44.937607	918.615662	-518.411743	-194.162323
310.628479	-181.391510	896.318665	340.084534	-14.277302	911.562744	390.543518	-181.181473	503.790375	288.251495	12.134834	519.456055	468.370209	-125.307510	81.399933	381.437775	15.872111	111.194618	342.232513	-320.250916	1392.984375	339.833405	9.857708	1428.925293	282.310852	-144.679565	1388.998413	275.232422	-145.379211	1680.312500	400.966064	-348.203156	1107.642212	462.263794	77.116959	1172.023926	303.343994	-338.756897	862.341309	391.802551	87.669891	899.569031	332.667694	-108.171638	1003.135925	-510.410095	-45.015194	918.652893	-518.149353	-194.195877
310.792114	-180.935989	896.437500	340.162506	-13.848845	911.719482	390.698547	-180.940231	503.795441	288.091766	11.569033	519.719849	468.388245	-125.319923	81.392456	380.820251	14.506224	110.976524	342.137482	-319.651337	1393.357422	340.318390	10.395484	1428.918213	282.424530	-144.023529	1389.270142	274.254395	-145.427673	1680.531738	398.734619	-347.875275	1107.567505	462.301758	77.184334	1171.754272	299.366791	-338.200470	862.924805	390.810974	88.614586	899.595703	332.759521	-107.745003	1003.274231	-509.752136	-45.013977	918.654907	-517.943665	-194.203964
310.951050	-180.497940	896.522522	340.262909	-13.382459	911.860474	390.801788	-180.661652	503.855835	288.152374	11.074439	519.839722	468.396362	-125.284775	81.347694	380.416351	13.202579	110.937958	342.091644	-319.052856	1393.732056	340.877197	11.011910	1428.927856	282.573181	-143.331589	1389.554199	273.196838	-145.501343	1680.732178	396.501343	-347.524200	1107.450562	462.344421	77.285461	1171.487305	295.313416	-337.625000	863.566162	389.754486	89.530502	899.634033	332.845306	-107.314117	1003.388245	-508.977234	-45.094959	918.675232	-517.709778	-194.147720
311.066742	-180.020203	896.623291	340.272400	-12.850938	912.005005	388.209595	-179.132828	503.333282	288.316620	10.717335	519.911987	467.220093	-124.570946	81.216446	380.188477	11.953376	111.066658	342.127960	-318.375397	1394.135254	341.454651	11.643658	1428.968628	282.689819	-142.610977	1389.817261	272.116943	-145.589172	1680.927490	394.340454	-347.125214	1107.434326	462.272797	77.296738	1171.111816	291.071320	-337.023773	864.356018	388.214020	90.511597	899.949280	332.886566	-106.823822	1003.510925	-508.131073	-45.094795	918.680664	-517.443726	-194.125473
311.206512	-179.580002	896.723938	340.272522	-12.467108	912.082153	390.953796	-180.023819	503.890442	288.523834	10.424102	519.937866	468.359039	-125.181496	81.326355	379.563477	10.447494	110.790787	342.151031	-317.636963	1394.542725	342.054565	12.333533	1428.922241	282.874359	-141.834808	1390.053467	271.045715	-145.747635	1681.069702	392.205933	-346.684235	1107.413940	462.286835	77.435326	1170.786621	287.086029	-336.372467	865.128235	386.954865	91.404045	900.013245	332.948303	-106.394096	1003.602234	-507.494873	-45.025890	918.660583	-517.256470	-194.087494
311.306824	-179.144730	896.799438	340.208740	-12.109374	912.138855	391.055237	-179.811157	503.952484	288.865906	10.135306	519.954224	468.378448	-125.187531	81.305717	378.922516	8.874956	110.367348	342.236267	-316.852325	1394.915771	342.613983	13.092927	1428.920654	283.019104	-140.977798	1390.304810	269.987427	-145.899902	1681.183716	390.155762	-346.187195	1107.450195	462.436218	77.752884	1170.485229	283.066101	-335.638214	865.939941	386.385986	92.166115	899.707825	332.970520	-105.984955	1003.669373	-506.739716	-44.962551	918.671082	-517.042664	-194.024612
311.313599	-178.798843	896.888000	340.053436	-11.708622	912.186951	391.058807	-179.492340	503.994171	289.481415	9.846611	519.841614	468.336487	-125.125717	81.288200	377.968597	7.356541	109.317490	342.425018	-316.092346	1395.309448	343.373932	13.805256	1428.703125	282.933655	-140.094162	1390.731689	268.981812	-146.064957	1681.233765	388.067383	-345.609039	1107.468018	462.492493	77.956116	1170.041748	278.825256	-335.120453	866.966492	384.960968	93.036316	899.676453	332.920319	-105.581482	1003.739136	-505.954010	-44.920517	918.627808	-516.796814	-193.924881
311.276611	-178.436157	896.988525	339.789063	-11.282724	912.223328	391.041687	-179.268417	504.054474	290.089233	9.609929	519.680847	468.539886	-125.302711	81.461357	377.853180	6.165253	109.193871	342.572754	-315.214417	1395.673950	343.849609	14.658483	1428.562500	283.051147	-139.240341	1390.968506	268.007507	-146.200745	1681.283325	386.036743	-345.000275	1107.476563	462.491821	78.190247	1169.543091	274.707336	-334.456268	867.960632	383.707916	93.936020	899.692993	332.807343	-105.141975	1003.809509	-505.303467	-44.787910	918.563293	-516.616150	-193.857178
311.163025	-178.117325	897.087280	339.446869	-10.896934	912.217896	391.078461	-179.077515	504.084625	290.633545	9.491786	519.522644	468.320313	-125.053741	81.287971	378.081818	4.809996	109.178360	342.684052	-314.304047	1396.017700	344.189087	15.575443	1428.334839	283.347900	-138.347046	1390.975952	267.130890	-146.313202	1681.261841	384.166901	-344.452179	1107.572388	462.459839	78.339264	1169.034668	270.831543	-333.665039	868.862183	382.004608	94.938492	899.841797	332.632019	-104.722954	1003.859192	-504.645569	-44.646179	918.456543	-516.445496	-193.769730
311.064362	-177.857849	897.180298	339.097504	-10.663667	912.137207	391.096832	-178.907715	504.128357	291.365143	9.365807	519.197815	468.312805	-125.007874	81.275734	377.464539	3.574169	108.239006	342.864014	-313.475098	1396.327393	344.428833	16.488726	1428.077881	283.388489	-137.473907	1391.100464	266.293182	-146.291107	1681.227905	382.271362	-343.782562	1107.612061	462.495911	78.599472	1168.506836	266.555573	-332.952576	869.878235	380.496399	95.788704	899.820251	332.437164	-104.369797	1003.874146	-503.915680	-44.597084	918.378845	-516.172791	-193.601120
310.868103	-177.605728	897.258728	338.655823	-10.392560	912.015320	391.028473	-178.748962	504.184082	292.161591	9.293591	518.884521	468.295685	-124.972771	81.300354	377.306030	2.260256	107.627525	343.078217	-312.561890	1396.638306	344.607269	17.448944	1427.775269	283.190125	-136.552094	1391.332520	265.579803	-146.395020	1681.160156	380.506989	-343.087372	1107.598999	462.436890	78.879135	1167.926758	262.707855	-332.125488	870.852844	378.702332	96.660530	899.933167	332.186615	-103.989388	1003.859375	-503.270966	-44.367821	918.268555	-515.963074	-193.379105
310.659454	-177.391541	897.319824	338.193024	-9.972462	911.874817	390.968964	-178.609039	504.244019	292.863983	9.201885	518.597717	468.247742	-124.946541	81.295494	377.126556	0.873276	107.055893	343.209808	-311.665192	1396.821289	344.662750	18.372196	1427.442017	283.157715	-135.687531	1391.373291	264.884583	-146.186081	1681.082275	378.792542	-342.366333	1107.575195	462.405090	79.299057	1167.393066	258.788422	-331.288086	871.896790	377.237549	97.416069	899.920532	331.908081	-103.539375	1003.828674	-502.629028	-44.122353	918.157043	-515.706238	-193.162781
310.465088	-177.167587	897.345154	337.755463	-9.665586	911.706360	390.861481	-178.440491	504.270416	293.917389	9.124005	518.223877	468.229065	-124.896980	81.280823	377.042267	-0.412328	106.615509	343.393646	-310.762848	1397.001831	344.590271	19.298769	1427.074585	283.108063	-134.793991	1391.329346	264.325348	-145.951935	1680.950562	377.106842	-341.528564	1107.512451	462.294067	79.777611	1166.834961	254.828445	-330.580444	872.964966	375.723663	98.130333	899.895569	331.632324	-103.150742	1003.766174	-501.971344	-43.857262	918.045776	-515.505493	-192.853531
310.229553	-176.933304	897.332642	337.209534	-9.336733	911.491455	390.715118	-178.276993	504.263367	294.885742	9.233229	517.756836	468.179535	-124.858994	81.299095	376.993286	-1.631673	105.879120	343.581909	-309.870758	1397.127930	344.417419	20.224119	1426.675049	283.024231	-134.015091	1391.277100	263.853546	-145.644562	1680.826172	375.580139	-340.758179	1107.455933	462.128998	80.347649	1166.348389	251.079941	-329.644348	874.065857	374.232758	98.717407	899.825134	331.272278	-102.735756	1003.663147	-501.306000	-43.582649	917.964966	-515.281006	-192.560638
310.346222	-176.238968	897.259216	336.766876	-8.899601	911.212830	390.542084	-178.115021	504.178040	295.988129	9.368677	517.232422	468.150482	-124.837303	81.335762	376.848053	-2.798450	105.023132	343.763367	-308.914917	1397.288208	344.143646	21.135818	1426.287476	282.858795	-133.212479	1391.181274	263.468597	-145.264023	1680.700195	374.117401	-340.029846	1107.298096	461.869141	80.946861	1165.855591	247.355835	-328.666046	875.047729	372.547546	99.328178	899.834656	331.109100	-102.038818	1003.499756	-500.634399	-43.280880	917.885437	-515.012390	-192.240417
310.086182	-176.096786	897.208679	336.278961	-8.679676	910.839600	390.160461	-177.856491	504.120514	296.806305	9.315702	516.754150	468.052032	-124.741074	81.319435	376.785278	-4.167470	104.291130	343.960815	-308.022064	1397.293701	343.802979	22.075254	1425.963013	282.660889	-132.406311	1391.061646	263.172791	-144.774979	1680.556152	372.717163	-339.194733	1107.138306	461.443359	81.650162	1165.336548	243.732849	-327.604340	876.108093	370.633728	99.966728	900.056824	330.716278	-101.650536	1003.308838	-500.045837	-42.869690	917.785034	-514.757141	-191.905441
309.697693	-175.900513	897.174194	335.649902	-8.247467	910.563843	390.030914	-177.773224	504.147247	297.818115	9.270971	516.275146	468.051514	-124.739632	81.294014	376.601013	-4.829091	103.428276	344.182648	-307.083618	1397.357666	343.371002	22.971800	1425.598267	282.477753	-131.603699	1390.909790	262.947113	-144.135010	1680.426514	371.396210	-338.393555	1106.942139	461.019226	82.409683	1164.861938	240.199326	-326.445801	877.119141	369.038849	100.557976	900.012756	330.208893	-101.171013	1003.168884	-499.408905	-42.509262	917.717529	-514.535034	-191.558960
309.250641	-175.631256	897.090881	334.963867	-7.574091	910.297546	389.852936	-177.661819	504.139496	298.841095	9.367564	515.724121	468.068726	-124.710007	81.306038	376.467010	-5.809511	102.479660	344.350922	-306.138519	1397.371338	342.751343	23.867365	1425.097534	282.463562	-130.798462	1390.576538	262.801422	-143.575302	1680.302490	370.153748	-337.545197	1106.737305	460.542847	83.179214	1164.422241	236.775833	-325.330719	878.148376	367.755524	101.212112	899.789429	329.630859	-100.558311	1003.007813	-498.725616	-42.245560	917.630920	-514.303284	-191.153580
308.983429	-175.539749	896.934448	334.561981	-7.514070	909.724304	389.566406	-177.513565	504.095764	299.727234	9.447424	514.971497	467.985687	-124.656174	81.319633	376.462860	-6.980686	101.610008	344.550171	-305.172485	1397.357788	342.285858	24.755644	1424.702759	281.965973	-129.944839	1390.573730	262.708740	-142.843628	1680.221313	368.996490	-336.664673	1106.583252	459.921265	84.098923	1163.953613	233.470078	-324.134399	879.179443	366.183533	101.924591	899.699524	329.195313	-100.218842	1002.674011	-498.102142	-41.928043	917.534363	-514.108093	-190.781570
308.583466	-175.230530	896.816772	333.923828	-7.018450	909.348206	389.308014	-177.383820	504.058014	300.642334	9.413161	514.372986	467.972198	-124.648827	81.320473	376.291077	-7.363420	100.741371	344.752045	-304.224762	1397.389526	341.744049	25.783066	1424.448853	281.686676	-129.095718	1390.402588	262.775879	-141.988403	1680.114258	367.879791	-335.782410	1106.424072	459.186737	84.832672	1163.515869	230.283920	-322.890747	880.214355	364.664429	102.703964	899.551636	328.636902	-99.639061	1002.445374	-497.547852	-41.465866	917.427429	-514.373291	-189.884857
308.217133	-174.932480	896.704773	333.329651	-6.477020	908.952515	389.064514	-177.295792	504.062653	301.536469	9.452065	513.752625	467.959015	-124.652214	81.340500	376.195770	-8.020149	99.824722	344.947937	-303.196655	1397.395752	341.157135	26.844585	1424.295410	281.369110	-128.245743	1390.290405	262.708344	-141.030823	1680.211548	366.849304	-334.801941	1106.238647	458.383301	85.655479	1163.116577	227.238068	-321.632202	881.269348	362.944611	103.220314	899.406311	328.066620	-99.017998	1002.215271	-496.907043	-41.118336	917.345459	-513.847656	-189.995010
307.755646	-174.573837	896.606262	332.747437	-5.957241	908.553101	388.810944	-177.217270	504.055267	302.617035	9.633755	513.145325	467.909241	-124.601982	81.370674	376.348236	-8.851124	99.037376	345.085663	-302.156952	1397.416626	340.399933	27.898268	1424.099243	281.056885	-127.347511	1390.202148	262.766479	-140.204987	1680.232910	365.864349	-333.766479	1106.103149	457.428802	86.448799	1162.692017	224.336792	-320.402435	882.338257	361.562317	104.036720	899.148560	327.501221	-98.383179	1001.985657	-496.296875	-40.691338	917.227234	-513.651062	-189.553772
307.289764	-174.310684	896.528687	332.073853	-5.697790	908.083801	388.622406	-177.132690	504.074036	303.409180	9.646940	512.480408	467.921387	-124.601318	81.379227	376.267456	-9.311829	98.190559	345.187317	-301.091827	1397.449951	339.714264	28.961811	1423.869629	280.735321	-126.424461	1390.108276	262.911652	-139.121857	1680.271606	364.972290	-332.689453	1106.049561	456.409637	87.280441	1162.322876	221.572495	-319.140106	883.406006	360.013947	104.945549	898.887329	326.852753	-97.872368	1001.737976	-495.708344	-40.354752	917.130615	-513.510437	-189.140060
306.810455	-173.932526	896.409485	331.449158	-5.178175	907.698059	388.421509	-177.091812	504.055969	304.157532	9.612304	511.922974	467.887665	-124.599907	81.399696	376.233093	-9.741420	97.301582	345.286652	-300.002716	1397.492432	339.115021	29.997198	1423.638916	280.397095	-125.491379	1390.000732	263.012512	-138.051773	1680.366821	364.104187	-331.588989	1105.969360	455.244934	88.228378	1161.835327	218.943466	-317.854614	884.520935	358.459869	105.846985	898.614990	326.232635	-97.245003	1001.504333	-495.058502	-39.933472	917.004517	-513.357971	-188.655365
306.218933	-173.580597	896.338074	330.711334	-4.818711	907.227600	388.139832	-176.917175	504.068970	304.965546	9.658652	511.283234	467.842987	-124.582840	81.388069	376.151031	-9.805006	96.386650	345.328217	-298.865753	1397.590942	338.450256	31.113277	1423.379272	280.068848	-124.525307	1389.957275	263.142944	-136.936249	1680.481934	363.338104	-330.483063	1105.932983	454.027802	89.159248	1161.360718	216.591934	-316.673676	885.507568	356.884064	106.906151	898.271362	325.537506	-96.644547	1001.254211	-494.465729	-39.505383	916.870361	-513.263245	-188.151001
305.788971	-173.457016	896.215027	330.358459	-4.920007	906.537598	387.910889	-176.782379	504.073669	305.962097	9.737903	510.582367	467.876404	-124.618721	81.402748	376.299896	-10.176859	95.600151	345.355408	-297.749054	1397.635986	337.864624	32.271290	1423.124390	279.708038	-123.512123	1389.880371	263.345062	-135.727234	1680.531738	362.613800	-329.315247	1105.951660	452.753113	90.181961	1160.804199	214.339279	-315.395142	886.528442	355.270599	107.954323	897.801636	325.046631	-96.299385	1000.879150	-493.934174	-38.984306	916.705383	-513.185059	-187.757874
305.050262	-172.879318	896.161011	329.406555	-4.083352	906.347107	387.555267	-176.567444	504.072266	306.784668	9.788883	510.130432	467.845917	-124.586708	81.413086	376.414978	-10.340258	94.721207	345.362274	-296.565918	1397.733276	337.313446	33.420345	1422.915405	279.296295	-122.555016	1389.874756	263.402313	-134.614777	1680.720093	361.978180	-328.125183	1105.984009	451.405121	91.310303	1160.240967	212.249725	-314.148041	887.481873	353.648193	109.011009	897.330505	324.202271	-95.492638	1000.763916	-493.449951	-38.424526	916.566833	-513.132690	-187.187347
304.468018	-172.622360	896.085205	328.768127	-3.964720	905.830200	387.287537	-176.427353	504.146942	307.780090	9.875069	509.565948	467.923462	-124.671089	81.459305	376.556122	-10.037598	94.026390	345.306519	-295.420441	1397.817139	336.747192	34.599960	1422.701050	279.120544	-121.427071	1389.815796	263.489990	-133.300156	1680.962280	361.327179	-326.826630	1106.042480	450.021240	92.368492	1159.676758	210.343063	-312.893097	888.433289	352.014893	110.182564	896.830139	323.531708	-95.040581	1000.489990	-492.841614	-37.864609	916.414978	-513.074524	-186.668472
303.849243	-172.245026	896.036865	327.997711	-3.553836	905.462219	386.996674	-176.179810	504.201599	308.535706	9.971642	509.108215	467.944489	-124.659912	81.459976	376.803894	-10.161700	93.384628	345.238647	-294.187683	1397.905884	336.170746	35.804241	1422.434082	279.066010	-120.346512	1389.649780	263.652191	-131.939713	1681.166260	360.837860	-325.650696	1106.179321	448.631256	93.428596	1159.016968	208.612518	-311.554901	889.346985	350.373230	111.437569	896.292480	322.789459	-94.444443	1000.298645	-492.295624	-37.340405	916.265808	-513.039001	-186.104324
303.119141	-171.744644	896.038940	327.068420	-3.076877	905.195129	386.614471	-175.862473	504.252960	309.624359	10.068077	508.730896	467.926117	-124.653580	81.503487	376.978851	-9.648896	92.573563	345.191620	-292.945435	1398.049927	335.682037	37.038898	1422.177734	278.820984	-119.227501	1389.651245	263.610779	-130.636230	1681.498291	360.282898	-324.241730	1106.284790	447.207153	94.533249	1158.366089	206.990799	-310.251221	890.218872	348.493164	112.786217	895.898376	321.933044	-93.786629	1000.178955	-491.757141	-36.778996	916.114563	-512.983948	-185.531937
302.425995	-171.293076	896.041992	326.118622	-2.433708	904.955200	386.222900	-175.456650	504.278717	310.463837	10.164912	508.398224	467.927399	-124.632835	81.552811	377.124023	-9.436889	91.815544	345.179352	-291.734070	1398.248169	335.257111	38.312443	1421.938965	278.339996	-118.033310	1389.842651	263.638550	-129.219727	1681.787231	359.895477	-323.083313	1106.447510	445.831238	95.581490	1157.663086	205.682907	-308.921844	890.954529	346.947540	114.144661	895.233765	321.063385	-93.072304	1000.074341	-491.308228	-36.013626	915.940613	-513.360596	-184.256531
301.801636	-170.853653	896.026306	325.262115	-2.133321	904.629089	385.843445	-175.086136	504.357391	311.344086	10.369513	507.980286	467.781982	-124.531013	81.570313	377.320099	-9.261644	91.251389	345.095978	-290.476166	1398.416382	334.788757	39.625713	1421.675903	278.090759	-116.834465	1389.852905	263.646759	-127.732330	1682.092529	359.421265	-321.701416	1106.625122	444.372467	96.572578	1156.964478	204.410965	-307.575287	891.691467	344.976532	115.526283	894.800049	320.254211	-92.506279	999.920105	-491.134247	-34.674553	915.707947	-514.636047	-182.087906
301.103760	-170.324982	896.018616	324.313263	-1.497155	904.399048	385.540405	-174.779449	504.448822	312.215698	10.623861	507.610138	467.856781	-124.525864	81.606232	377.289398	-9.186689	90.585670	345.031403	-289.206573	1398.564087	334.428375	40.944897	1421.377563	277.629059	-115.780960	1389.958618	263.612518	-126.244064	1682.365601	359.094330	-320.440643	1106.807495	442.966095	97.582985	1156.231934	203.509003	-306.315918	892.254883	343.178619	117.229393	894.359192	319.404327	-91.775749	999.811890	-490.715851	-33.889469	915.499817	-514.838074	-181.167618
300.385315	-169.808929	896.018188	323.317352	-0.884280	904.213501	385.210785	-174.370865	504.478271	313.314301	10.898253	507.395477	467.810608	-124.494225	81.633644	377.300995	-9.035647	89.981064	344.892365	-287.899689	1398.782227	333.998688	42.249729	1421.126831	277.467529	-114.430351	1389.976563	263.531189	-124.660126	1682.651855	358.699585	-319.095001	1107.010620	441.654907	98.613914	1155.537354	202.632889	-305.116119	892.833496	341.359039	118.565094	893.842468	318.504089	-91.082420	999.729309	-490.267242	-33.188324	915.323425	-514.898010	-180.364639
299.622070	-169.171539	896.038025	322.227844	-0.291215	904.088989	384.913116	-173.923782	504.567871	314.204193	11.123459	507.198700	467.728882	-124.387291	81.646614	377.274933	-9.223316	89.554207	344.793793	-286.590454	1398.977417	333.666290	43.646549	1420.823608	276.917450	-113.375656	1390.115723	263.403168	-123.068909	1682.941406	358.432800	-317.669495	1107.255127	440.353943	99.662903	1154.848145	202.091217	-303.830475	893.208374	339.712341	119.966179	893.242188	317.556549	-90.368217	999.684021	-489.137573	-33.146259	915.309753	-513.158325	-181.978134
298.942291	-168.603043	896.062439	321.255371	0.322170	903.969116	384.624176	-173.398941	504.664398	315.059143	11.498666	507.071075	467.795258	-124.374321	81.682129	377.174957	-9.251470	89.181374	344.615997	-285.263947	1399.248291	333.316193	44.971401	1420.526978	276.523560	-112.101944	1390.246704	263.259705	-121.413940	1683.183350	358.204987	-316.346649	1107.564331	439.118652	100.682587	1154.144653	201.544724	-302.563538	893.729614	337.955597	121.323494	892.731201	316.683044	-89.673347	999.645264	-489.198486	-31.541683	914.954346	-515.082703	-178.922424
298.142029	-167.957306	896.107544	320.157410	1.055076	903.899414	384.292938	-172.858856	504.763947	315.760040	11.807021	506.852264	467.723907	-124.298714	81.727516	377.137421	-9.277528	88.866211	344.365723	-283.985901	1399.492798	332.957550	46.312065	1420.240112	276.342590	-110.687889	1390.353149	263.134399	-119.650787	1683.361206	357.985413	-314.828156	1107.890747	437.854492	101.712273	1153.422363	201.306793	-301.312653	894.037903	335.976776	122.679588	892.362732	315.710754	-88.899200	999.639221	-488.539581	-31.817324	914.737366	-513.463562	-180.550003
297.399658	-167.316101	896.200073	319.133972	1.787083	903.844910	383.968048	-172.272095	504.856171	316.613373	12.325407	506.796478	467.676514	-124.215858	81.756477	377.259888	-9.306753	88.597061	344.135315	-282.652283	1399.790527	332.670105	47.719051	1419.962036	275.763489	-109.556503	1390.567505	262.755890	-117.969513	1683.667847	357.845093	-313.511200	1108.208374	436.631592	102.897972	1152.750122	201.231750	-300.016235	894.297119	334.213409	124.018288	891.922913	314.796997	-88.108498	999.665833	-487.920227	-30.771677	914.666931	-513.479492	-179.686279
296.657684	-166.544220	896.257507	318.092987	2.502922	903.798401	383.599152	-171.673843	504.989777	317.042633	12.642113	506.818359	467.630463	-124.152275	81.830528	377.243134	-9.165389	88.349480	343.793640	-281.315826	1400.090698	332.294373	49.086399	1419.687256	275.399872	-108.234390	1390.710327	262.416718	-116.148827	1683.910767	357.701538	-312.083221	1108.574097	435.527283	103.992554	1152.106689	201.475342	-298.867981	894.329285	332.691925	125.327446	891.368958	313.862885	-87.288498	999.678162	-487.502747	-29.934874	914.460266	-513.606079	-178.786789
295.886993	-165.693253	896.287354	316.970825	3.464629	903.797241	383.235107	-171.059555	505.055084	317.437714	12.997426	506.794373	467.600922	-124.102921	81.908890	377.131348	-9.243324	88.150017	343.475769	-280.017456	1400.417358	332.006012	50.469254	1419.428955	275.048157	-106.939507	1390.900024	262.137970	-114.221581	1684.041748	357.656158	-310.694489	1109.031128	434.363800	105.121498	1151.497559	201.794022	-297.601410	894.448853	330.989044	126.581345	890.975342	312.883636	-86.343063	999.696716	-486.973114	-29.215734	914.285645	-513.144470	-178.789734
295.133911	-164.793274	896.334412	315.981323	4.347589	903.822083	382.793365	-170.349487	505.084320	317.890503	13.417816	506.828003	467.516998	-124.010803	81.911125	377.025482	-9.356289	88.008530	343.076416	-278.701691	1400.733765	331.664276	51.797794	1419.221924	274.851257	-105.479599	1390.980225	261.652344	-112.417198	1684.288330	357.586243	-309.380127	1109.429688	433.294586	106.281944	1150.912598	202.093994	-296.357025	894.557251	329.340881	127.825424	890.620300	311.977295	-85.425850	999.736206	-487.614410	-27.090940	913.856323	-516.532959	-172.975891
294.419861	-163.835617	896.393494	314.901001	5.332335	903.846558	382.500671	-169.744614	505.171875	318.157715	13.757080	506.904083	467.535797	-123.972351	81.983467	377.127289	-9.563918	87.947174	342.597595	-277.365967	1401.037231	331.363312	53.131935	1418.976318	274.385071	-104.303116	1391.015869	261.251038	-110.513870	1684.402832	357.561066	-307.961700	1109.821045	432.238983	107.443527	1150.346680	202.744110	-295.132782	894.442200	327.694244	129.110245	890.338928	311.052368	-84.416321	999.781799	-487.256805	-26.184292	913.611511	-516.459290	-172.659348
293.722015	-162.857147	896.404785	313.874176	6.420541	903.839844	382.100708	-168.989441	505.206818	318.507782	14.224282	506.964417	467.425781	-123.840942	81.962120	377.047272	-9.406322	87.820206	342.121002	-276.032898	1401.355225	331.061829	54.480122	1418.706421	273.683472	-102.985039	1391.297363	260.843719	-108.566544	1684.491577	357.575836	-306.692810	1110.286011	431.206787	108.637955	1149.891235	203.507462	-293.949463	894.301819	326.077881	130.343246	890.067444	310.133850	-83.350174	999.789368	-486.695587	-24.684721	913.545593	-516.871033	-170.621872
293.022217	-161.865448	896.440491	312.844208	7.397886	903.849243	381.673920	-168.231064	505.314728	318.600098	14.605285	506.982574	467.342621	-123.719521	82.001717	377.139709	-9.587088	87.747253	341.538300	-274.681122	1401.704834	330.696228	55.799026	1418.474365	273.159698	-101.635429	1391.401245	260.385437	-106.205681	1684.600708	357.620331	-305.356232	1110.759888	430.247467	109.754982	1149.337524	204.540115	-292.852509	894.021790	324.432617	131.574081	889.854370	309.240570	-82.335060	999.815308	-486.381775	-23.493498	913.386414	-517.045471	-169.373642
292.256622	-160.884567	896.494934	311.762970	8.417419	903.831238	381.319946	-167.590866	505.437714	318.275879	14.819371	507.035187	467.417847	-123.735252	82.115807	376.887695	-9.612771	87.604584	340.894348	-273.299896	1402.024292	330.316895	57.162548	1418.233521	272.585022	-100.254730	1391.463623	260.013123	-104.098701	1684.612061	357.684540	-304.124146	1111.196045	429.271179	110.858170	1148.849731	205.522018	-291.610809	893.814697	322.670593	132.782333	889.798645	308.273346	-81.274490	999.839355	-485.983215	-22.374313	913.265015	-517.101746	-168.500916
291.130463	-160.475677	896.666016	310.583527	9.404813	903.848816	380.877869	-166.827164	505.588440	318.038177	15.291620	507.003296	467.358948	-123.659676	82.206863	376.795929	-9.549035	87.516815	340.180847	-271.958832	1402.394165	329.848114	58.494370	1417.998535	272.131073	-98.767151	1391.458984	259.625854	-101.886620	1684.617432	357.774048	-302.822296	1111.619995	428.459290	112.075256	1148.452881	206.815689	-290.527832	893.401489	321.259583	133.631363	889.420532	307.174835	-80.473427	999.935425	-485.687500	-21.047935	913.078247	-517.490540	-166.756851
290.247009	-159.451263	896.761597	309.415100	10.380728	903.838562	380.458527	-166.000610	505.672607	317.931885	15.943761	506.916077	467.282135	-123.554779	82.280998	376.825958	-9.398581	87.427254	339.445923	-270.560699	1402.655273	329.365753	59.923397	1417.757568	271.214020	-97.488930	1391.590576	259.427429	-99.953201	1684.438965	357.945923	-301.580322	1112.121704	427.586304	113.267944	1147.995483	208.115585	-289.462677	892.966431	319.425720	134.746704	889.453552	306.165222	-79.403885	999.980469	-485.477020	-19.787987	912.796509	-517.695251	-165.475571
289.488220	-158.530182	896.794250	308.279327	11.349814	903.743286	380.170990	-165.330414	505.800629	317.685028	16.648918	506.838135	467.067352	-123.277023	82.172089	376.829590	-9.302654	87.337029	338.649445	-269.179810	1402.991821	328.819672	61.283848	1417.468384	270.506439	-96.097992	1391.652222	258.996277	-97.736206	1684.433716	358.024841	-300.318542	1112.468872	426.705475	114.451607	1147.588135	209.564911	-288.359589	892.506592	318.056183	136.171173	889.344849	305.228210	-78.369606	999.952820	-485.183533	-18.334425	912.582092	-517.920532	-164.245468
288.708740	-157.548904	896.836792	307.175507	12.426177	903.652100	379.722046	-164.486206	505.932556	317.611755	17.250263	506.715973	467.163910	-123.312866	82.359657	376.923553	-9.160255	87.247108	337.812439	-267.841095	1403.247192	328.307251	62.660858	1417.234009	269.697266	-94.706848	1391.680420	258.684418	-95.293938	1684.368652	358.236664	-299.066132	1112.857788	425.991882	115.744987	1147.236450	211.044281	-287.281128	892.014404	316.532715	136.906540	889.175232	304.292023	-77.248352	999.932495	-485.320404	-16.877964	912.168152	-518.330505	-162.783203
287.903809	-156.620422	896.853455	306.011169	13.439905	903.538696	379.382233	-163.770767	505.995392	317.181366	17.819330	506.548218	467.152802	-123.248390	82.404724	376.888916	-9.048197	87.179733	336.852753	-266.491791	1403.483032	327.670471	64.011642	1417.000854	268.914520	-93.285126	1391.689209	258.372589	-93.037521	1684.256714	358.430328	-297.835419	1113.297363	425.172668	117.031372	1146.924194	212.763199	-286.341095	891.349670	315.076996	137.885010	889.149658	303.335754	-76.188301	999.886475	-484.792999	-14.791633	912.045593	-518.557922	-161.155991
287.205078	-155.389450	896.754272	304.909760	14.522082	903.397522	378.982971	-163.088959	505.999023	316.975037	18.801636	506.426697	467.060089	-123.093414	82.425987	377.089233	-8.853254	87.122253	335.903534	-265.153656	1403.714600	327.056763	65.369186	1416.810059	268.143341	-91.858490	1391.711670	258.008606	-90.661301	1684.199829	358.722504	-296.590942	1113.688965	424.377655	118.259331	1146.542725	214.571823	-285.334106	890.723877	313.619965	138.887451	889.070007	302.423706	-74.994873	999.768738	-484.444794	-13.845829	911.837952	-518.646240	-159.496445
286.244568	-154.624863	896.855469	303.699127	15.492886	903.251465	378.576324	-162.319916	506.130066	316.616119	19.406824	506.289337	466.936462	-122.912178	82.432686	377.103577	-8.777540	87.048485	334.987854	-263.821442	1403.986694	326.444244	66.734596	1416.594482	267.426788	-90.423149	1391.705078	257.654419	-88.237350	1684.176270	358.953827	-295.332916	1114.031128	423.592499	119.560150	1146.264893	216.445419	-284.256653	890.067810	312.274353	139.873596	889.024475	301.391052	-73.972961	999.749878	-484.262573	-11.828801	911.557678	-519.023865	-157.835800
285.335907	-153.558273	896.857361	302.443665	16.611095	903.122375	378.086700	-161.499802	506.197327	316.145447	20.041901	506.055786	466.832214	-122.778397	82.479561	377.083038	-8.712745	87.023727	334.015289	-262.469391	1404.159912	325.864594	68.116287	1416.423706	266.709290	-88.980797	1391.740479	257.318695	-85.831497	1684.149170	359.234955	-294.108032	1114.477661	422.766907	120.836853	1146.020630	218.322739	-283.276459	889.453308	310.936890	140.897980	888.999756	300.328827	-72.791458	999.688904	-483.946381	-10.281004	911.380554	-519.136597	-156.088608
284.490234	-152.526230	896.843872	301.364471	17.622936	902.981079	377.639679	-160.752899	506.277283	315.620636	20.777388	505.881409	466.796936	-122.669853	82.543983	377.078125	-8.633358	86.983940	333.140594	-261.012909	1404.447021	325.323730	69.559044	1416.290039	266.001984	-87.501472	1391.790527	256.938354	-83.445045	1684.174561	359.547363	-292.802368	1114.908325	422.004517	122.137383	1145.684448	220.463730	-282.424164	888.700867	309.723267	141.892548	888.913391	299.367432	-71.686554	999.614990	-483.711334	-8.814734	911.205078	-519.379028	-154.145676
283.607208	-151.476837	896.854980	300.210663	18.780544	902.850403	377.248230	-159.912537	506.317291	315.193024	21.483871	505.738983	466.736938	-122.536545	82.565598	377.062561	-8.587646	86.945793	332.278473	-259.542206	1404.639038	324.812012	71.009972	1416.154907	265.336731	-85.956345	1391.819580	256.579224	-81.087509	1684.174805	359.896545	-291.568665	1115.303467	421.224762	123.401787	1145.482910	222.613632	-281.513214	888.000977	308.469299	142.911392	888.823364	298.383240	-70.490501	999.556885	-483.510132	-6.990523	910.989380	-519.651611	-152.344040
282.679077	-150.341507	896.853882	299.009369	19.970001	902.717407	376.786255	-159.188568	506.353943	314.573395	22.085733	505.699799	466.712433	-122.441391	82.593781	376.954163	-8.546567	86.981544	331.422699	-257.990051	1404.882568	324.344513	72.514854	1416.003906	264.688599	-84.362640	1391.846191	256.196777	-78.751778	1684.232666	360.268677	-290.263885	1115.739868	420.407074	124.645485	1145.140381	224.833725	-280.630524	887.325623	307.246429	143.962921	888.746887	297.321136	-69.239532	999.493286	-483.286743	-5.157946	910.874512	-519.881836	-150.339828
281.793793	-149.272278	896.843323	297.949158	21.046244	902.540039	376.414429	-158.542130	506.408356	313.997162	22.587084	505.594910	466.632233	-122.318756	82.660553	376.905273	-8.482411	87.011299	330.583984	-256.373932	1405.063477	323.860229	74.104187	1415.820068	264.019562	-82.758392	1391.827148	255.795151	-76.429657	1684.277954	360.675598	-288.878723	1116.200562	419.633057	125.792755	1144.799927	226.961014	-279.871490	886.695251	305.894714	145.051071	888.649597	296.338318	-68.061562	999.404236	-483.116974	-3.220103	910.772095	-520.181641	-148.373123
280.858521	-148.126160	896.851685	296.793793	22.257767	902.435547	375.925964	-157.770615	506.485199	313.416168	23.158302	505.436188	466.556641	-122.201965	82.705902	376.748474	-8.460883	87.015511	329.740326	-254.781662	1405.254517	323.416199	75.725151	1415.606812	263.350250	-81.083015	1391.836060	255.419586	-74.119461	1684.316040	361.017822	-287.431519	1116.619629	418.848877	126.974586	1144.414429	229.115219	-279.256500	886.128723	304.811523	146.110214	888.371277	295.299530	-66.807510	999.358643	-482.961456	-1.302887	910.660339	-520.430176	-146.407944
279.828766	-147.002396	896.878967	295.666687	23.457476	902.356995	375.436157	-157.028290	506.507050	312.837555	23.787802	505.383362	466.456360	-122.061600	82.720917	376.660919	-8.429160	87.050430	328.933411	-253.110977	1405.452759	322.990753	77.425018	1415.365723	262.707458	-79.358459	1391.849121	254.871368	-71.959732	1684.502441	361.455353	-285.914215	1117.050537	418.134216	128.126831	1144.002441	231.587234	-278.723633	885.523254	303.589478	147.183044	888.116333	294.217651	-65.578201	999.335876	-482.989899	0.777950	910.522827	-520.828552	-144.274673
278.903809	-145.849014	896.934937	294.628052	24.619284	902.247253	375.100098	-156.303482	506.589417	312.450348	24.380259	505.293854	466.431000	-121.964134	82.757935	376.602692	-8.375430	87.046959	328.098145	-251.458908	1405.652100	322.596863	79.131554	1415.114014	262.075562	-77.621689	1391.856201	254.359131	-69.782509	1684.672607	361.928131	-284.332001	1117.567017	417.426910	129.244308	1143.507202	233.891266	-278.200745	884.982788	302.403748	148.302933	887.854431	293.216248	-64.317551	999.314148	-482.890076	2.742327	910.498108	-521.090820	-142.239777
277.924377	-144.671417	896.955872	293.534546	25.786535	902.109924	374.606140	-155.473999	506.665771	312.201874	25.119247	505.257416	466.371887	-121.863594	82.848015	376.607239	-8.282635	87.056244	327.308472	-249.712631	1405.840698	322.180939	80.884636	1414.818726	261.388794	-75.873260	1391.873169	253.876816	-67.634087	1684.841309	362.391022	-282.726379	1118.045654	416.681580	130.387726	1143.022461	236.204895	-277.630310	884.467468	301.224182	149.403107	887.532349	292.140594	-63.045010	999.262146	-482.825470	4.787450	910.455688	-521.376953	-140.082382
276.915161	-143.491287	897.007263	292.508759	27.055141	902.032715	374.092499	-154.742126	506.753296	311.910065	25.907160	505.269135	466.280640	-121.763161	82.912750	376.635803	-8.167722	87.069481	326.477631	-247.997940	1406.032837	321.727875	82.681717	1414.477417	260.921082	-73.999077	1391.764160	253.345795	-65.485260	1685.017456	362.914032	-281.110687	1118.554199	415.979523	131.577972	1142.456543	238.621429	-277.163574	883.897583	300.056061	150.468460	887.194824	291.085510	-61.739685	999.254517	-482.768463	6.924312	910.445190	-521.633057	-137.872787
275.851959	-142.297699	897.098694	291.415558	28.283720	901.965637	373.442200	-153.948120	506.821045	311.740051	26.469734	505.220032	466.216431	-121.649117	82.990387	376.653564	-8.059625	86.986526	325.707428	-246.192947	1406.218872	321.352936	84.508827	1414.148315	260.050018	-72.270653	1391.858643	252.827255	-63.301319	1685.187622	363.413391	-279.457611	1118.995605	415.287933	132.720917	1141.881714	240.998535	-276.656342	883.426636	298.749969	151.644333	886.902405	289.984711	-60.432133	999.271484	-482.818115	8.886881	910.412231	-522.227173	-137.969650
274.856140	-141.125778	897.113647	290.482849	29.460815	901.845947	372.711029	-153.093170	506.815186	311.615875	27.099476	505.151184	466.211761	-121.553368	83.054581	376.688110	-7.935158	86.959351	324.871674	-244.379608	1406.367188	320.937531	86.373970	1413.799072	259.334015	-70.425079	1391.840210	252.340057	-61.173820	1685.325317	364.020172	-277.800262	1119.514648	414.622559	134.001556	1141.317505	243.314789	-276.075500	883.025879	297.860474	152.708069	886.331787	288.956696	-59.175522	999.225952	-482.817505	11.103520	910.469727	-522.579285	-135.515533
273.765961	-139.928024	897.150818	289.434601	30.676807	901.709229	371.970184	-152.305496	506.855347	311.415283	27.763235	505.054840	466.221741	-121.488655	83.102066	376.638733	-7.876328	86.850143	324.079224	-242.504730	1406.511230	320.464508	88.247963	1413.384644	258.638275	-68.569305	1391.779907	251.819489	-59.002472	1685.454468	364.566620	-276.078033	1119.944336	413.890350	135.231339	1140.691772	245.595093	-275.562286	882.632996	296.707153	153.860367	886.011353	287.846191	-57.864552	999.182190	-482.841583	13.389664	910.567261	-522.771179	-132.905701
272.699432	-138.706940	897.141846	288.428833	31.917589	901.566467	371.079620	-151.392593	506.828247	311.225494	28.358051	504.975403	465.906830	-121.149452	83.017075	376.650177	-7.807971	86.774994	323.254456	-240.635025	1406.637573	320.031525	90.154495	1413.000732	257.920685	-66.707291	1391.686768	251.284470	-56.801079	1685.576050	365.212585	-274.353912	1120.490845	413.247101	136.504257	1140.102173	247.815933	-274.966980	882.277649	295.940247	154.959702	885.361755	286.761353	-56.552902	999.111938	-482.987427	15.726547	910.674622	-523.118408	-130.242050
271.626251	-137.505035	897.139282	287.481476	33.011803	901.338501	370.205902	-150.557999	506.779999	311.147827	28.968542	504.914764	466.124969	-121.207207	83.207352	376.657959	-7.709274	86.684189	322.454681	-238.716537	1406.704712	319.561340	92.028191	1412.568115	257.198669	-64.746803	1391.588135	250.769516	-54.613770	1685.656860	365.838501	-272.637390	1120.907837	412.512177	137.817886	1139.481689	250.047180	-274.382629	881.989746	294.857910	156.085312	884.981201	285.705566	-55.275494	999.003540	-483.030579	17.999939	910.877197	-523.206848	-128.130234
270.532166	-136.340881	897.126526	286.548584	34.156509	901.168884	368.603912	-149.370804	506.611572	311.093628	29.644960	504.792755	465.834930	-120.881317	83.229507	376.611328	-7.656678	86.524544	321.614746	-236.779175	1406.799805	319.059265	94.026115	1412.096436	256.622223	-62.861908	1391.334839	250.264008	-52.387470	1685.717651	366.521088	-270.776459	1121.376709	411.824799	139.164139	1138.917114	252.187424	-273.770569	881.728271	294.190857	157.264603	884.270874	284.675262	-54.033943	998.916016	-483.161499	20.407442	911.079102	-523.642578	-125.326279
269.386169	-135.150681	897.122803	285.560822	35.409840	900.981995	367.423859	-148.479630	506.547241	311.076050	30.377596	504.650635	465.772583	-120.706657	83.346741	376.670837	-7.520712	86.392021	320.775726	-234.834915	1406.866089	318.584320	95.931900	1411.637939	255.894501	-60.778736	1391.184082	249.720123	-50.099682	1685.761963	367.214355	-269.005096	1121.838745	411.137695	140.562729	1138.212402	254.288345	-273.147461	881.512512	293.226929	158.431137	883.777222	283.580292	-52.707058	998.825439	-483.327667	22.832762	911.358337	-523.996643	-122.811005
268.290436	-134.014130	897.061157	284.702209	36.484501	900.703613	366.357269	-147.667145	506.593994	310.893066	31.003902	504.587372	465.794495	-120.647072	83.566383	376.930084	-7.320071	86.293770	319.983002	-232.846619	1406.974731	318.088654	97.954277	1411.133911	254.927246	-58.882538	1391.162231	249.177399	-47.802841	1685.782227	367.944458	-267.131073	1122.354614	410.483887	141.959488	1137.603027	256.324402	-272.531311	881.327087	292.599335	159.633163	883.078369	282.575684	-51.481625	998.660461	-483.510803	25.306837	911.659729	-524.536011	-120.070831
267.147858	-132.902451	897.005737	283.806152	37.648624	900.445435	364.777100	-146.566727	506.451263	310.763367	31.695848	504.413391	465.608521	-120.447021	83.797577	376.910614	-7.226273	86.190025	319.134674	-230.841400	1407.079468	317.574829	99.969093	1410.658081	254.134552	-56.863419	1391.024292	248.627258	-45.452728	1685.775391	368.666351	-265.282410	1122.787109	409.756989	143.409134	1136.923584	258.307281	-271.903992	881.242126	291.895020	161.105820	882.460693	281.541687	-50.231682	998.507507	-483.636353	27.484560	911.976318	-524.869995	-117.640251
266.093079	-131.724091	896.984131	283.031982	38.829948	900.225891	363.579895	-145.781982	506.463745	310.634888	32.413540	504.285522	465.570618	-120.353714	84.111633	376.823120	-7.206168	86.095894	318.342682	-228.856339	1407.174194	317.003876	101.988136	1410.182617	253.267929	-54.872387	1390.899170	248.030548	-43.089119	1685.761719	369.375549	-263.447205	1123.241577	409.088623	144.873917	1136.300781	260.208893	-271.247162	881.171753	291.182587	162.288071	881.840820	280.607269	-48.944065	998.390869	-483.877625	29.822708	912.244629	-525.401794	-115.319382
265.019043	-130.567017	896.936523	282.267609	39.959606	899.978149	362.107086	-144.899048	506.370026	310.464600	33.110558	504.167236	465.485077	-120.241295	84.450508	376.696045	-7.180829	86.029213	317.459564	-226.828445	1407.317139	316.412262	104.098602	1409.716797	252.400314	-52.808582	1390.762695	247.442047	-40.649364	1685.720215	370.108063	-261.515900	1123.767578	408.424255	146.300766	1135.702637	262.053711	-270.632782	881.150269	290.537628	163.459091	881.170837	279.643402	-47.690563	998.248657	-483.976288	31.869814	912.506592	-525.652405	-113.275482
264.006927	-129.340332	896.940979	281.529297	41.184090	899.791565	360.712158	-144.059967	506.382111	310.374207	33.783585	504.034027	465.498322	-120.229156	84.782372	376.641937	-7.174436	85.924728	316.620850	-224.803513	1407.452148	315.787354	106.129868	1409.322632	251.458282	-50.768875	1390.684204	246.800201	-38.154270	1685.619385	370.788086	-259.692261	1124.256226	407.721344	147.773346	1135.095459	263.888092	-269.934570	881.190796	289.915833	164.656113	880.573120	278.744171	-46.360428	998.161499	-484.118256	33.910278	912.751587	-526.129333	-110.962936
263.020203	-128.218933	896.960632	280.903809	42.221203	899.557068	358.725098	-143.092697	506.221619	310.178345	34.475800	503.841736	465.336609	-120.104385	85.140503	376.536255	-6.965598	85.855080	315.728119	-222.762375	1407.677124	315.144135	108.239372	1408.895386	250.551636	-48.723450	1390.612061	246.143738	-35.585426	1685.502075	371.496613	-257.851837	1124.912720	407.103577	149.345184	1134.574707	265.657043	-269.263153	881.313904	289.380615	165.883713	879.923828	277.893829	-45.141575	998.059753	-484.490356	36.236004	912.841736	-526.919312	-108.357033
262.124084	-126.996254	897.006714	280.286285	43.445377	899.359863	357.328583	-142.372833	506.237762	310.061096	35.131191	503.746582	465.318176	-120.117813	85.617378	376.517731	-6.923087	85.770927	314.889069	-220.728424	1407.950439	314.466370	110.331963	1408.524292	249.578903	-46.631470	1390.593872	245.440598	-32.947338	1685.374512	372.110992	-256.000031	1125.524292	406.463623	150.821167	1134.069336	267.329163	-268.515686	881.523621	288.882874	167.066284	879.355835	277.095337	-43.781006	997.989502	-484.749847	38.315586	912.954895	-527.433838	-106.143723
261.312958	-125.810425	897.054993	279.733673	44.629513	899.170898	355.834381	-141.714661	506.261810	309.231873	35.358894	503.600952	465.387604	-120.234116	86.223244	376.172791	-7.177142	85.664467	314.024750	-218.628693	1408.308594	313.732269	112.406075	1408.236694	248.666260	-44.586861	1390.588379	244.730240	-30.209026	1685.201050	372.704865	-254.183655	1126.209839	405.768280	152.316956	1133.649902	268.940277	-267.775238	881.823486	288.215179	168.208939	878.987793	276.339203	-42.458145	997.926208	-485.014130	40.493900	913.032654	-528.075562	-103.750534
260.541779	-124.683594	897.203186	279.280884	45.740135	899.039246	353.973663	-141.107468	506.256653	309.813049	36.506927	503.556946	465.378571	-120.329437	86.889046	376.539063	-6.940029	85.680885	313.178650	-216.605316	1408.715332	312.970001	114.505974	1408.028564	247.716553	-42.499390	1390.614624	243.797089	-27.495193	1685.197021	373.260406	-252.335968	1127.043213	405.174347	153.843872	1133.399292	270.460724	-267.006409	882.220276	288.048706	169.380447	878.395081	275.673157	-41.180653	997.940430	-485.269928	42.608788	913.053650	-528.664429	-101.413177
259.879761	-123.535034	897.387085	278.844513	46.830097	898.907532	351.995026	-140.494843	506.308289	309.723633	37.046059	503.497894	465.356201	-120.442184	87.653610	376.504974	-6.890843	85.647545	312.288605	-214.557480	1409.186279	312.176270	116.530617	1407.842041	246.842957	-40.471565	1390.722412	242.858292	-24.654150	1685.165283	373.777863	-250.550262	1127.869141	404.494415	155.400391	1133.202148	271.942719	-266.212708	882.729919	287.540405	170.524857	878.188843	275.045105	-39.875992	997.974060	-485.482422	44.708321	913.130127	-529.095825	-99.301804
259.237335	-122.403519	897.606689	278.440521	47.864380	898.813904	349.692322	-139.763641	506.304443	309.648102	37.492744	503.447113	465.191528	-120.491035	88.517456	376.444641	-6.890171	85.611542	311.490448	-212.468628	1409.762939	311.411865	118.573227	1407.724365	245.975143	-38.417015	1390.874390	241.946396	-21.712597	1685.084717	374.258575	-248.771072	1128.775757	403.920593	156.975235	1133.079468	273.327972	-265.409393	883.294617	287.466827	171.624573	877.717834	274.465271	-38.611927	998.042847	-485.744049	46.809948	913.196045	-529.743042	-96.826096
258.737518	-121.406555	897.842957	278.126129	48.934448	898.674500	347.873413	-139.506088	506.569489	309.659576	37.954575	503.394348	465.238190	-120.791222	89.574722	376.400848	-6.878117	85.567879	310.726288	-210.420273	1410.366821	310.585175	120.601898	1407.682739	245.176636	-36.385399	1391.037598	240.777283	-18.835644	1685.184937	374.657959	-246.868790	1129.778076	403.255402	158.524658	1133.020630	274.581573	-264.573975	883.946838	287.259583	172.692154	877.385010	273.977325	-37.354652	998.098572	-486.098236	49.151505	913.382385	-530.339478	-94.450645
258.256714	-120.380516	898.146606	277.767273	49.868217	898.589661	344.819366	-138.773666	506.530212	309.640717	38.379395	503.277649	464.915344	-120.885612	90.643166	376.391907	-6.907810	85.614105	309.963806	-208.294800	1411.075073	309.785461	122.608719	1407.617310	244.500977	-34.291771	1391.145264	239.629547	-15.865503	1685.183105	374.748932	-243.788864	1130.477295	402.607910	160.186615	1132.963135	275.792297	-263.748291	884.587769	286.903625	173.814514	877.296631	273.502991	-36.145271	998.213318	-486.432648	51.438305	913.404724	-531.079956	-92.057228
257.925018	-119.455322	898.479431	277.525146	50.756096	898.477966	341.634247	-138.186676	506.660583	309.611786	38.753490	503.209167	464.592804	-121.036873	91.849594	376.251526	-6.866104	85.549438	309.267822	-206.140976	1411.822876	308.990051	124.643028	1407.603516	243.497391	-32.274815	1391.471191	238.417908	-12.888076	1685.193604	374.999481	-241.950989	1131.527954	402.010071	161.812302	1132.982056	276.886963	-262.906891	885.389160	286.979736	174.922012	876.834900	273.141510	-34.972458	998.329956	-486.774445	53.578987	913.392334	-531.746460	-89.774231
257.663696	-118.587891	898.904236	277.335388	51.587387	898.417053	337.955017	-137.419083	506.677643	309.643738	39.063572	503.209381	464.075378	-121.189697	93.265587	376.214508	-6.866526	85.506844	308.574646	-203.890015	1412.586670	308.055359	126.700653	1407.530884	242.772980	-30.176723	1391.554321	237.141159	-9.880390	1685.206055	375.230743	-240.271469	1132.668213	401.363037	163.433380	1132.927246	277.916321	-262.110962	886.229858	286.889343	175.973587	876.582764	272.868134	-33.834961	998.515869	-487.084595	55.400417	913.267700	-532.438416	-87.584274
257.574707	-117.749969	899.347046	277.205811	52.380089	898.342529	334.233612	-136.830139	506.820923	309.732483	39.350872	503.177094	463.612793	-121.421082	94.931412	376.297791	-6.694587	85.634476	307.925934	-201.687653	1413.358643	307.155304	128.808456	1407.505371	241.702621	-28.123590	1391.862793	235.880737	-6.763021	1685.137451	375.384216	-238.476364	1133.778931	400.719971	165.024124	1132.947144	278.747803	-261.288391	887.125793	286.618286	177.140427	876.473633	272.691895	-32.707088	998.704163	-487.520538	57.580139	913.346252	-533.168152	-85.417107
257.647064	-116.835167	899.794617	277.148590	53.095005	898.322815	330.195618	-136.156174	507.044708	309.406372	39.363701	503.154968	463.075104	-121.729950	96.736923	375.884247	-6.980445	85.465820	307.147949	-199.547516	1414.164063	306.083130	130.915390	1407.388306	240.908081	-26.061211	1391.990601	234.354950	-3.787164	1685.231201	375.450684	-236.832565	1134.918457	400.115051	166.683182	1133.056519	279.514465	-260.468597	888.055725	286.782074	178.189819	876.110901	272.631226	-31.605734	998.921326	-487.959015	59.724834	913.437927	-533.888428	-83.241051
257.724548	-116.114517	900.321655	277.125946	53.778397	898.288330	325.898407	-135.649170	507.390503	309.553802	39.621273	503.162201	462.458435	-122.160088	98.756805	376.079437	-6.850250	85.531670	306.503296	-197.339493	1414.981201	305.046417	133.057922	1407.341919	239.813736	-24.015055	1392.309692	232.882339	-0.758486	1685.280273	375.516876	-235.216141	1136.058716	399.534271	168.342331	1133.042969	280.148804	-259.657379	889.042847	286.769653	179.306519	875.850037	272.614014	-30.565422	999.168457	-488.409821	61.800087	913.457886	-534.662598	-81.104446
257.916901	-115.415871	900.926636	277.179779	54.356091	898.281006	321.420319	-135.103714	507.805237	309.706757	39.854069	503.178680	461.640076	-122.484131	100.940002	376.245239	-6.666178	85.649712	305.749664	-195.195557	1415.853760	303.844543	135.218353	1407.228882	238.853058	-22.005007	1392.520142	231.302917	2.360434	1685.398193	375.450195	-233.545410	1137.213379	398.906067	169.976532	1133.065308	280.641174	-258.902893	890.012634	286.572571	180.407944	875.761719	272.725739	-29.561153	999.464966	-489.534302	64.698463	913.439148	-535.661377	-79.089050
258.105347	-114.802391	901.552429	277.210480	54.944393	898.308838	317.350433	-135.052261	508.390320	309.843506	40.143791	503.197083	461.022278	-123.005173	103.357872	376.210541	-6.607384	85.703690	305.069885	-192.946930	1416.734009	302.631622	137.392899	1407.113403	237.917175	-19.934137	1392.721558	229.667053	5.471542	1685.454834	375.364227	-231.992630	1138.282104	398.305237	171.649063	1133.150635	281.093628	-258.085632	891.025208	286.839996	181.475189	875.331909	272.852142	-28.605492	999.786865	-489.421387	65.964699	913.474792	-536.333191	-76.697021
258.427094	-114.196579	902.214966	277.294434	55.510391	898.334290	312.324463	-134.531677	508.884796	310.125031	40.671436	503.311920	460.039734	-123.489212	105.886162	376.090485	-6.635193	85.717751	304.342041	-190.739685	1417.688843	301.329681	139.534637	1407.008667	237.121262	-17.847776	1392.780029	227.993500	8.534899	1685.492310	375.206909	-230.411652	1139.426147	397.725586	173.418411	1133.172974	281.348541	-257.272217	892.091736	286.933777	182.494171	875.084961	273.103302	-27.642708	1000.122620	-489.774719	67.763367	913.481445	-536.926941	-74.834198
258.904724	-113.468338	902.788452	277.505035	56.065838	898.349548	307.067169	-134.038055	509.423096	310.644623	40.607063	503.436737	458.727325	-123.866768	108.499313	376.146484	-6.620276	85.642387	303.679962	-188.541382	1418.538452	300.026428	141.692581	1406.873047	236.022430	-15.893796	1393.107056	226.276886	11.625196	1685.481934	375.042389	-228.879242	1140.580444	397.119781	175.212936	1133.230225	281.563904	-256.451782	893.169373	287.017242	183.508026	874.790161	273.509155	-26.669157	1000.407532	-490.836975	70.530128	913.521484	-537.858459	-72.814865
259.295349	-112.913338	903.460693	277.644073	56.478508	898.356995	301.596375	-133.687424	510.126953	310.910248	40.917091	503.404480	457.617126	-124.550407	111.545197	376.130859	-6.615894	85.607254	302.964264	-186.349777	1419.420288	298.600555	143.822083	1406.713257	235.302185	-13.819354	1393.099976	224.497498	14.737654	1685.446167	374.995056	-227.590729	1141.775269	396.483459	176.971024	1133.355835	281.648163	-255.637390	894.237183	287.134308	184.480682	874.586182	273.870239	-25.794744	1000.733521	-491.490509	72.817284	913.379944	-538.812378	-70.581886
259.764587	-112.414070	904.074341	277.888824	56.920345	898.327881	296.111420	-133.438629	510.879547	311.291199	41.316753	503.370880	455.774963	-124.867638	114.435982	376.165405	-6.563632	85.592056	302.338776	-184.102554	1420.338745	297.208923	145.939865	1406.538452	234.277969	-11.894796	1393.321655	222.661407	17.742744	1685.328247	374.594482	-225.897034	1142.872925	395.894501	178.829559	1133.385010	281.643433	-254.783859	895.357910	287.276398	185.480011	874.317200	274.318756	-24.947592	1001.010925	-491.583435	74.256630	913.521667	-539.313477	-68.381760
260.139038	-111.946892	904.736511	278.105316	57.320789	898.357605	290.408783	-133.202225	511.718323	311.723114	41.767643	503.347412	454.214630	-125.503319	117.843224	376.241547	-6.532140	85.568611	301.714783	-181.962601	1421.234131	295.777496	147.992081	1406.327148	233.445663	-9.935412	1393.383545	220.800232	20.818962	1685.150635	374.284851	-224.441833	1143.936890	395.257874	180.602982	1133.460693	281.519348	-253.969879	896.455750	287.256897	186.432220	874.191956	274.740021	-24.148651	1001.338928	-491.925415	76.078415	913.537659	-539.968079	-66.308449
260.635773	-111.678688	905.353943	278.529572	57.348209	898.250916	284.716522	-133.104919	512.723083	311.903046	42.133396	503.156281	452.357269	-126.064690	121.106422	376.193207	-6.523657	85.511406	301.118896	-179.868973	1422.110718	294.392303	149.978485	1406.088501	232.810425	-7.990157	1393.256348	218.931885	23.821993	1684.909058	374.053070	-223.024094	1145.089722	394.647278	182.447052	1133.491333	281.249512	-253.106857	897.560669	287.648834	187.407501	873.752136	275.295502	-23.577301	1001.574646	-492.351837	77.965393	913.481628	-540.641663	-64.346291
261.275330	-110.851738	905.914490	278.574097	58.310726	898.269653	279.053802	-133.137054	513.619934	312.185211	42.519318	503.123047	450.651489	-127.122070	124.998123	376.173584	-6.510939	85.443581	300.581757	-177.761932	1422.861694	292.971863	151.928513	1405.831909	232.075668	-6.098359	1393.236328	217.030838	26.868458	1684.618896	373.731903	-221.622086	1146.077026	394.091400	184.396439	1133.476318	280.906799	-252.267899	898.617981	287.800964	188.361145	873.457947	275.789551	-22.362278	1001.843384	-492.809784	79.914146	913.397705	-541.366089	-62.470570
261.698303	-110.349449	906.487000	278.717499	58.803959	898.260986	273.314575	-133.163879	514.753784	312.380127	42.824974	502.973938	448.584442	-127.786797	128.637604	376.119629	-6.483909	85.405495	300.114166	-175.732208	1423.599854	291.670441	153.869141	1405.520508	231.116516	-4.361546	1393.271484	215.138199	29.860502	1684.272827	373.290955	-220.052841	1146.899536	393.511475	186.318115	1133.435425	280.380402	-251.403442	899.636963	287.975769	189.368408	873.079102	276.195984	-21.525299	1002.104126	-493.244080	81.806923	913.293152	-542.122986	-60.541683
262.169830	-109.786957	907.026123	278.878754	59.350662	898.214233	267.909393	-133.290375	515.797241	312.686249	43.260559	502.911926	446.350189	-128.446960	132.082138	376.076904	-6.483947	85.362450	299.728088	-173.655518	1424.217651	290.312347	155.725876	1405.161011	230.552292	-2.531240	1393.039551	213.313202	32.773438	1683.847900	372.994293	-218.686295	1147.709717	392.920013	188.109924	1133.329346	279.784180	-250.558060	900.592407	288.139099	190.319855	872.715332	276.618469	-20.625483	1002.328613	-493.674988	83.642792	913.213501	-542.862244	-58.751930
262.662506	-109.295937	907.536438	279.105499	59.927456	898.132935	262.378845	-133.514038	516.952332	312.977112	43.641689	502.881165	443.968414	-129.051682	135.460297	376.081268	-6.459912	85.352951	299.381439	-171.638123	1424.812988	289.012268	157.618240	1404.720093	229.548431	-0.852916	1392.951782	211.467682	35.724789	1683.434692	372.679169	-217.341400	1148.408936	392.373077	189.901352	1133.130371	279.039825	-249.671082	901.442200	288.323425	191.290695	872.276672	277.062317	-19.745134	1002.521362	-493.977386	85.373421	913.048218	-543.475037	-57.054810
263.032379	-108.732460	908.022827	279.226746	60.456600	898.092651	257.646179	-134.076035	518.107910	313.168915	44.002792	502.833466	441.983887	-129.891495	139.167206	375.967896	-6.487343	85.294327	298.958038	-169.677536	1425.246826	287.702637	159.457779	1404.192017	228.950119	0.881326	1392.629883	209.760071	38.504597	1682.934448	372.350189	-216.150177	1149.005737	391.859741	191.717575	1132.896973	278.199036	-248.846710	902.241882	288.489838	192.244888	871.744629	277.413055	-18.889799	1002.722046	-494.538361	87.161758	912.993347	-544.320374	-55.278244
263.466003	-108.154465	908.436340	279.397217	61.012707	897.998413	252.675201	-134.499008	519.158997	313.661591	44.499119	502.805878	440.299622	-130.992035	143.496704	376.084900	-6.398158	85.277283	298.540649	-167.757217	1425.589966	286.441711	161.264725	1403.647583	227.965637	2.476717	1392.481812	208.125626	41.305653	1682.409668	371.952515	-214.850479	1149.456665	391.355530	193.495544	1132.538330	277.260468	-247.989700	902.973328	288.631470	193.203003	871.198608	277.787231	-18.021240	1002.860779	-495.011658	88.790718	912.924438	-544.933960	-53.600601
263.738373	-107.575066	908.801575	279.511780	61.569798	897.907776	247.690933	-134.641174	520.204956	313.678009	44.791752	502.698456	437.287750	-130.823517	145.986649	375.976379	-6.448262	85.215225	298.062286	-165.877899	1425.831909	285.170624	163.040482	1403.022583	227.323425	4.145330	1392.061890	206.622070	43.899071	1681.868042	371.623047	-213.593231	1149.867798	390.856110	195.208740	1132.189819	276.269806	-247.053650	903.651245	288.829041	194.131088	870.584351	278.046204	-17.185120	1002.978577	-495.501617	90.503922	912.809998	-545.672729	-51.977741
263.943695	-107.028450	909.203857	279.624786	62.008060	897.800171	243.023575	-134.897522	521.311523	314.498718	45.524654	502.649811	434.732666	-131.134048	149.080963	376.266083	-6.298142	85.223969	297.503723	-164.099442	1426.065796	283.988403	164.785126	1402.444824	226.541534	5.719998	1391.721802	205.233063	46.366333	1681.334229	371.197357	-212.280685	1150.143433	390.424469	196.846161	1131.825317	275.186127	-246.157745	904.294861	289.034149	194.997116	870.009155	278.284424	-16.393860	1003.102905	-495.986786	92.257584	912.678467	-546.432678	-50.464813
264.096741	-106.337151	909.500793	279.748413	62.588551	897.701660	238.688660	-136.157608	522.552368	314.017639	45.475571	502.544189	432.333008	-132.022812	152.401367	375.885864	-6.433234	85.115990	296.931549	-162.299271	1426.328491	282.843536	166.501266	1401.831421	225.515823	7.197390	1391.506958	203.936325	48.731731	1680.858032	370.875824	-211.195816	1150.483398	390.043671	198.414322	1131.398315	274.014130	-245.215057	904.959229	289.269623	195.804932	869.415283	278.467926	-15.525063	1003.184570	-495.833282	93.394974	912.701233	-546.888306	-48.713097
264.129761	-105.760376	909.792847	279.838623	63.133335	897.590027	234.670593	-136.502197	523.619446	314.116943	45.854450	502.463196	428.426697	-131.626404	153.700180	375.861633	-6.447873	85.104477	296.185852	-160.582199	1426.523193	281.729706	168.200165	1401.273071	224.702072	8.762382	1391.147461	202.803284	50.879028	1680.475464	370.467194	-210.077011	1150.807007	389.684479	200.002213	1131.057007	272.783051	-244.231796	905.624817	289.552521	196.578354	868.855225	278.554169	-14.730766	1003.257996	-496.024261	94.966682	912.604553	-547.475281	-47.206825
264.045685	-105.090111	910.069763	279.935211	63.754662	897.484070	231.213531	-136.497833	524.574524	314.159851	46.225269	502.377777	424.588684	-132.023529	155.208069	375.770752	-6.436560	85.114906	295.307739	-158.895325	1426.710693	280.725861	169.847977	1400.749878	223.866638	10.361975	1390.777466	201.787415	52.862606	1680.188599	370.076172	-208.922272	1151.201904	389.379791	201.482605	1130.702026	271.561432	-243.217117	906.259338	289.915100	197.268387	868.309265	278.548767	-13.864280	1003.329407	-496.356995	96.514595	912.545166	-548.088074	-45.715260
263.984894	-104.397659	910.312622	280.063904	64.351219	897.338440	228.080292	-136.640503	525.520264	314.269501	46.630257	502.301605	419.705841	-131.947220	155.467834	375.713867	-6.461548	85.088860	294.364166	-157.202408	1427.010742	279.732239	171.527466	1400.250122	223.252197	12.020779	1390.389038	200.825226	54.696827	1680.069702	369.643036	-207.812943	1151.583374	389.101349	202.944916	1130.435059	270.312988	-242.174103	906.962158	290.317749	197.928223	867.826355	278.523438	-12.989347	1003.365906	-496.586182	97.929489	912.473083	-548.598877	-44.223770
263.880432	-103.714981	910.553223	280.200226	64.954445	897.239990	225.499344	-136.597961	526.400208	314.295776	46.944176	502.207306	413.968994	-131.524979	154.429749	375.664276	-6.467564	85.119446	293.302826	-155.529648	1427.270386	278.849365	173.202591	1399.860840	222.206116	13.587079	1390.280029	200.009506	56.348640	1680.067139	369.111267	-206.715714	1151.993530	388.864899	204.319458	1130.185913	269.023926	-241.098785	907.738525	290.526062	198.457581	867.513245	278.439575	-12.143267	1003.428894	-496.763245	99.306145	912.406860	-549.120300	-42.819000
263.657288	-102.965965	910.818970	280.339142	65.606171	897.139465	223.427567	-136.906540	527.247375	314.341003	47.216228	502.139709	408.386780	-131.970322	153.621674	375.580414	-6.465995	85.122360	292.146393	-153.860779	1427.595825	278.051117	174.875381	1399.514160	221.386307	15.242949	1390.143433	199.262650	57.826103	1680.216309	368.573486	-205.601196	1152.562256	388.729828	205.628448	1129.959473	267.762726	-240.010910	908.568481	291.285095	198.994812	866.990112	278.278351	-11.225096	1003.502991	-496.865265	100.537445	912.347412	-549.542175	-41.532455
263.525055	-102.389786	911.116089	280.756104	65.958717	896.959839	222.057999	-137.097794	528.001709	314.732544	47.546913	502.049286	401.721680	-132.003494	151.358398	375.676605	-6.425466	85.131584	290.904968	-152.145737	1428.005493	277.308228	176.561951	1399.237061	220.692642	16.987089	1389.917236	198.601440	59.186848	1680.493530	368.029297	-204.622849	1153.237915	388.635742	206.771942	1129.835449	266.478363	-238.903030	909.442505	291.862183	199.485199	866.649414	278.233185	-10.471176	1003.551331	-496.997375	101.839165	912.291260	-549.955933	-40.217888
263.162964	-101.726227	911.535217	280.751556	66.581459	896.962280	220.930298	-136.740005	528.520508	314.927185	47.791256	502.037598	393.880707	-131.470413	147.830338	375.650116	-6.425796	85.130615	289.555206	-150.495789	1428.415527	276.641022	178.229004	1399.036011	219.803543	18.684155	1389.960571	198.053253	60.363617	1680.831787	367.241333	-203.381668	1153.930542	388.573059	207.889877	1129.792847	265.157257	-237.834045	910.352905	292.468018	199.877426	866.381348	277.918640	-9.579988	1003.750427	-496.997253	102.975548	912.233276	-550.209656	-38.934566
262.688141	-100.805740	911.895691	280.508148	67.521957	897.066650	220.401245	-137.682068	529.223511	315.050446	47.968258	502.097473	386.341705	-131.956711	144.585526	375.556488	-6.480134	85.134903	288.195770	-148.848938	1428.939941	276.123627	179.865021	1398.928589	218.911224	20.471283	1390.026489	197.499695	61.463615	1681.276245	366.531891	-202.396011	1154.737793	388.537872	208.831085	1129.819458	263.823517	-236.742691	911.344727	293.113342	200.288818	866.184326	277.415497	-8.492396	1003.978638	-497.185516	104.112427	912.126404	-550.669739	-37.685394
262.275604	-100.121239	912.377441	280.537903	68.077202	897.151794	220.318222	-137.653458	529.773621	315.269592	48.164272	502.157745	377.617920	-131.742935	140.144135	375.529694	-6.483935	85.167137	286.779541	-147.169968	1429.481812	275.649567	181.483932	1398.893066	217.856186	22.233416	1390.362915	197.031296	62.452698	1681.771240	365.546753	-201.282806	1155.561768	388.557983	209.716751	1129.939331	262.523621	-235.678146	912.350403	293.716125	200.638641	866.048218	277.106934	-7.635406	1004.249146	-497.427612	104.990601	911.914673	-551.038269	-36.640728
261.701080	-99.452591	912.840820	280.210846	68.760231	897.184570	220.865265	-137.333939	530.219421	315.379272	48.361504	502.242767	368.798828	-132.071167	135.893692	375.471649	-6.484584	85.182053	285.314270	-145.491409	1430.076050	275.230621	183.119263	1398.900269	217.019516	23.977888	1390.557739	196.607956	63.365025	1682.317383	364.622681	-200.301468	1156.529419	388.554596	210.476028	1130.027832	261.158539	-234.669617	913.367432	294.098450	200.993927	866.081482	276.513428	-6.699603	1004.483032	-497.247131	106.195663	912.202148	-551.145142	-35.278976
261.116699	-98.819984	913.348022	279.972687	69.212555	897.255005	221.941284	-136.939758	530.637939	315.502441	48.461151	502.269165	359.085358	-132.026779	130.854660	375.415283	-6.477345	85.186623	283.802490	-143.923386	1430.714600	274.830597	184.660751	1398.961914	216.272263	25.744528	1390.674316	196.190033	64.189224	1682.839844	363.315857	-199.044220	1157.295166	388.545288	210.637070	1130.153687	259.616882	-233.731293	914.410461	294.665009	201.318222	866.065674	275.974365	-5.888050	1004.755188	-497.190002	107.263474	912.238037	-551.347168	-34.136250
260.469727	-98.228348	913.765930	279.726593	69.760986	897.313354	223.264023	-136.713074	530.936584	315.639282	48.592533	502.328674	349.314484	-132.433701	126.174599	375.389160	-6.516048	85.207649	282.341431	-142.356384	1431.292236	274.458923	186.205154	1399.050171	215.311981	27.443317	1391.022339	195.754791	65.029755	1683.401245	362.160309	-198.212082	1158.182739	388.705566	211.663925	1130.440918	258.189911	-232.794586	915.300415	295.280701	201.577332	866.102905	275.385742	-5.100674	1004.981201	-497.108826	108.270615	912.270447	-551.474243	-33.049660
259.765015	-97.794983	914.265625	279.549408	70.118446	897.416870	225.113129	-136.269363	531.028625	315.738922	48.569981	502.380798	339.466675	-133.236832	121.685074	375.343750	-6.575199	85.205162	280.935852	-140.843201	1431.835327	274.161865	187.669205	1399.145264	214.630264	29.102022	1391.151489	195.339569	65.864105	1683.918823	360.785278	-197.194397	1158.915161	388.881256	212.221268	1130.695679	256.898132	-231.935959	916.031311	296.076172	201.821442	866.028931	274.859161	-4.474717	1005.265930	-497.063507	109.244423	912.276978	-551.670959	-31.994778
259.019775	-97.225800	914.680603	279.049042	70.567413	897.430725	227.253998	-135.779449	531.142517	315.828308	48.605736	502.443054	328.904663	-133.850311	116.973198	375.288818	-6.581919	85.230072	279.544983	-139.388916	1432.362061	273.845337	189.088989	1399.206909	213.766006	30.720724	1391.427490	194.920258	66.711670	1684.361938	359.297211	-196.274979	1159.619873	389.056946	212.800873	1130.903564	255.398575	-231.090317	916.759705	296.626953	202.067612	866.094727	274.105896	-3.715058	1005.463135	-496.955322	110.290314	912.276367	-551.780701	-31.051027
258.244812	-96.876007	915.087219	278.857422	70.844246	897.520508	229.753632	-135.131622	531.086609	315.718414	48.558208	502.447205	318.398590	-134.790619	112.585236	375.120483	-6.682150	85.216515	278.148651	-138.011627	1432.756714	273.591766	190.403641	1399.301636	213.035339	32.215759	1391.596191	194.465958	67.636978	1684.735352	357.750336	-195.449478	1160.200562	389.147125	212.946396	1131.106567	253.845078	-230.237991	917.311707	297.153900	202.314285	866.130737	273.530304	-3.217454	1005.697998	-496.809021	111.237305	912.313965	-551.886475	-30.001493
257.367462	-96.310074	915.445740	278.268860	71.286263	897.503113	232.307190	-134.656799	531.074097	315.579803	48.588707	502.449554	307.637482	-135.918961	108.534714	375.011719	-6.718224	85.224258	276.828125	-136.739044	1433.139771	273.317017	191.641998	1399.357056	212.329575	33.657734	1391.726318	193.986359	68.651138	1685.037842	356.111145	-194.582886	1160.641968	389.261139	213.410217	1131.295288	252.322266	-229.403549	917.777649	297.720734	202.533752	866.208374	272.699829	-2.481659	1005.850281	-496.299774	112.779884	912.562805	-551.832275	-28.809549
256.562073	-96.040848	915.770020	278.055542	71.453308	897.524536	234.577682	-134.414261	530.966003	315.469635	48.686939	502.381866	296.485291	-136.961945	104.943718	374.912140	-6.800358	85.215866	275.569336	-135.536392	1433.476074	273.061676	192.771927	1399.412354	211.699280	35.019039	1391.774414	193.501236	69.742844	1685.281494	354.308167	-193.690170	1160.954590	389.423126	213.886414	1131.478638	250.694489	-228.560028	918.101318	298.211578	202.754181	866.256653	272.098969	-2.084747	1006.009399	-496.364258	113.730209	912.304871	-552.189514	-27.895950
255.560822	-95.546188	916.008484	277.475891	71.960365	897.520264	236.631927	-134.046646	530.898499	315.291931	48.799862	502.388184	284.935303	-137.842728	101.656815	374.794556	-6.848948	85.232895	274.317413	-134.449844	1433.789673	272.853271	193.827057	1399.455444	211.052353	36.266872	1391.863770	192.949127	70.972847	1685.444946	352.526306	-192.968063	1161.210205	389.522980	214.315262	1131.634399	249.076263	-227.753860	918.326233	298.472412	203.064255	866.425293	271.224121	-1.442811	1006.115906	-496.386871	114.497414	912.133057	-552.772095	-27.619314
254.691833	-95.173607	916.194153	277.287659	72.036064	897.496460	238.264694	-133.796341	530.656616	315.137390	48.906940	502.270386	273.333649	-138.832870	98.860420	374.696686	-6.859411	85.246086	273.138031	-133.403839	1433.913208	272.645935	194.795990	1399.440308	210.423737	37.426807	1391.909668	192.350952	72.257599	1685.515137	350.758301	-192.307205	1161.343384	389.725098	214.769028	1131.769897	247.346497	-226.932327	918.419861	299.213715	203.334045	866.275696	270.607025	-1.084164	1006.186890	-496.384399	115.333694	911.883301	-553.005371	-26.865133
253.814133	-94.583496	916.240479	276.770020	72.587265	897.422852	239.694214	-133.455673	530.506531	314.956818	49.063072	502.264038	261.752014	-139.895737	96.642998	374.608551	-6.884147	85.272354	271.984344	-132.500305	1434.062988	272.454285	195.641174	1399.481445	209.805847	38.527134	1391.893921	191.736771	73.666183	1685.515869	348.950165	-191.658905	1161.320557	389.875580	215.141022	1131.864990	245.681442	-226.121872	918.418701	299.668274	203.629959	866.245667	269.816193	-0.437371	1006.169495	-496.412933	116.281548	911.656067	-553.299011	-25.870464
252.983536	-94.118446	916.240356	276.637604	72.686241	897.322693	240.288971	-132.726669	530.136658	314.871338	49.241913	502.178162	249.921692	-140.618301	94.852066	374.558990	-6.892331	85.276047	270.863373	-131.699966	1434.053467	272.339264	196.404495	1399.431030	209.254532	39.514500	1391.896729	191.040085	75.170052	1685.417725	347.179688	-191.175446	1161.336792	390.046906	215.582733	1131.883423	243.923965	-225.289001	918.356812	300.117645	203.919540	866.197388	269.253815	-0.080578	1006.114990	-495.763397	117.484711	911.868774	-553.274780	-24.833725
252.030609	-93.401436	916.135864	276.005585	73.577293	897.281067	240.626465	-132.637482	529.908813	314.716095	49.468464	502.220367	238.532104	-141.269760	93.885429	374.491882	-6.914031	85.293068	269.736938	-130.952011	1433.976318	272.278107	197.124100	1399.366089	208.732025	40.441803	1391.798340	190.398651	76.850197	1685.142212	345.364349	-190.618011	1161.166016	390.161957	215.920151	1131.872437	242.100021	-224.419189	918.186584	300.503540	204.257034	866.104248	268.431061	0.671569	1006.048889	-495.533813	118.549965	911.713684	-553.534546	-23.787205
251.248627	-93.028206	915.990051	275.985992	73.562119	897.073120	240.679428	-132.654770	529.602722	314.632324	49.799644	502.123413	227.084091	-140.904343	93.146332	374.454926	-6.867788	85.297180	268.621002	-130.317947	1433.921387	272.222717	197.783890	1399.267456	208.174545	41.240467	1391.643921	189.558640	78.440170	1684.925537	343.643494	-190.212173	1160.966553	390.309357	216.275131	1131.868652	240.269623	-223.664322	917.998230	300.862762	204.591797	865.972107	267.938446	0.905563	1005.870178	-495.210541	119.548569	911.597351	-553.781311	-22.756367
250.500977	-92.377449	915.747559	275.700806	74.030159	896.901367	240.170044	-132.963150	529.231812	314.514130	50.157692	502.059998	216.979507	-140.169510	92.648674	374.456055	-6.836866	85.295349	267.533173	-129.696136	1433.792969	272.199158	198.342697	1399.118652	207.654938	42.064281	1391.497192	188.777969	80.123764	1684.525391	341.866516	-189.779953	1160.645630	390.449493	216.539856	1131.797729	238.352280	-222.827713	917.778931	301.199860	204.985382	865.787415	267.360535	1.432390	1005.669128	-494.913116	120.545677	911.463928	-554.102966	-21.767595
249.846024	-91.811165	915.522644	275.471527	74.552208	896.768250	239.089188	-133.365875	528.770142	314.380249	50.541683	501.964478	207.749252	-138.877930	92.303520	374.474640	-6.818006	85.332474	266.358917	-129.182541	1433.541870	272.236389	198.812012	1398.958618	207.144638	42.769077	1391.295288	187.993347	81.819672	1684.034912	340.152344	-189.365372	1160.389404	390.568115	216.695831	1131.639771	236.411377	-222.031815	917.556824	301.497284	205.409576	865.605591	266.878021	1.920745	1005.497803	-493.987488	121.566986	911.558105	-554.139038	-20.735405
249.374802	-91.287033	915.257751	275.458221	74.604706	896.509155	237.145279	-133.421555	528.404236	314.254089	51.011642	501.806671	199.454971	-137.271835	91.989639	374.467010	-6.753909	85.334518	265.198730	-128.637985	1433.334595	272.258728	199.285538	1398.765625	206.583054	43.449833	1391.070313	187.216400	83.536407	1683.530273	338.495911	-189.078705	1160.026001	390.731201	216.806824	1131.460205	234.442749	-221.250351	917.322571	301.499573	205.783234	865.552185	266.556030	2.236545	1005.236267	-493.776276	122.297859	911.453918	-554.264587	-20.025831
248.980453	-90.712059	914.960938	275.263184	75.083221	896.337280	234.309433	-133.384781	527.967590	314.084930	51.385246	501.684662	192.714981	-135.951309	91.882011	374.419739	-6.704309	85.337822	263.990570	-128.174728	1433.138184	272.311401	199.710007	1398.512817	206.025223	44.137836	1390.766235	186.431763	85.222893	1682.972168	336.858795	-188.880783	1159.776367	390.955414	216.927048	1131.259155	232.452759	-220.488281	917.113342	301.723450	206.123154	865.372009	266.220093	2.697116	1005.010620	-493.665649	122.730354	911.342529	-554.208862	-19.523846
248.733826	-90.195755	914.611328	275.140991	75.475258	896.127991	230.722794	-132.688812	527.832397	313.886353	51.706165	501.544952	187.630035	-135.285828	91.826851	374.375977	-6.710196	85.332573	262.723694	-127.711838	1432.880371	272.283997	200.124908	1398.186523	205.443069	44.705311	1390.418335	185.681503	86.795120	1682.386353	335.209747	-188.515671	1159.387085	391.210632	217.034241	1131.026367	230.426010	-219.698975	916.948669	301.928894	206.445496	865.179260	265.986633	3.080815	1004.740601	-493.557343	122.769020	911.265015	-553.871460	-19.283222
248.619888	-89.744232	914.312866	274.995636	75.822235	895.937988	226.552567	-131.735916	527.893250	313.663147	52.018234	501.402588	184.124588	-135.177460	92.029221	374.304993	-6.651373	85.340988	261.448486	-127.250717	1432.610840	272.200287	200.558609	1397.756470	204.872604	45.353142	1390.029297	184.943207	88.319626	1681.808350	333.650146	-188.399796	1159.122192	391.525574	217.059113	1130.792725	228.362198	-218.946838	916.793152	302.372040	206.767273	864.808289	265.855957	3.423138	1004.502380	-493.057068	122.083633	911.207214	-553.200256	-19.232319
248.411331	-89.232658	914.091125	274.491272	76.721779	895.892151	222.475372	-130.764816	528.144409	313.363159	52.374718	501.337280	181.814590	-135.650940	92.433914	374.318634	-6.613558	85.382935	260.169525	-126.808365	1432.414063	272.070557	200.970673	1397.360596	204.262283	45.929863	1389.574951	184.221008	89.751755	1681.248657	332.045502	-188.266785	1158.854614	391.798218	217.023651	1130.505127	226.315903	-218.198853	916.705627	302.575073	207.083328	864.584534	265.582123	3.994488	1004.379150	-492.970306	121.498146	911.198669	-552.478882	-19.400625
248.321014	-89.109077	913.872070	274.380066	76.882240	895.712830	218.810593	-129.991257	528.591370	313.159668	52.700668	501.239227	180.648148	-136.202942	93.017784	374.291504	-6.605869	85.411568	258.897003	-126.331551	1432.341064	271.842224	201.377136	1396.876953	203.691269	46.520882	1389.137939	183.550766	91.023262	1680.690308	330.495972	-188.215408	1158.663452	392.154816	216.961578	1130.218506	224.262650	-217.463226	916.646973	302.765198	207.290817	864.312378	265.527466	4.103841	1004.181396	-492.926880	120.809319	911.193359	-551.705627	-19.676535
248.174057	-88.939651	913.689331	274.087646	77.246269	895.620728	215.542572	-129.447922	529.077820	312.867462	52.941273	501.195709	180.691071	-136.904099	93.577606	374.267883	-6.588340	85.457603	257.677002	-125.878586	1432.262329	271.622314	201.752777	1396.357300	203.078720	47.070194	1388.657959	182.866608	92.168236	1680.216309	328.935089	-188.202881	1158.516357	392.489685	216.938873	1129.899292	222.248779	-216.762131	916.684448	302.981934	207.489502	864.051758	265.398987	4.294288	1004.047913	-492.770203	120.146202	911.222351	-550.955261	-19.914999
248.096313	-89.132896	913.581543	274.290253	76.605347	895.316895	212.617554	-129.031387	529.558105	312.607391	53.047691	501.003906	181.387146	-137.679916	94.177650	374.238556	-6.608673	85.481895	256.454742	-125.397522	1432.173340	271.301270	202.138916	1395.813232	202.514114	47.631355	1388.235718	182.278336	93.155167	1679.731934	327.407776	-188.233795	1158.466675	392.790741	216.815659	1129.523682	220.231216	-216.100174	916.795654	303.232666	207.677734	863.799377	265.503235	4.006685	1003.826965	-492.657776	119.729530	911.261780	-550.429810	-20.006565
247.832565	-89.112999	913.511719	274.101135	76.657448	895.215820	209.751190	-128.646103	530.050598	312.358307	53.109459	500.965240	182.693375	-138.346252	94.731880	374.148804	-6.670260	85.497147	255.328064	-124.869987	1432.242676	270.963226	202.532257	1395.288208	201.979828	48.123554	1387.841675	181.694839	94.011475	1679.316040	325.941010	-188.754303	1158.527344	393.124908	216.783569	1129.145996	218.253586	-215.481400	916.967041	303.492798	207.779526	863.504578	265.385010	4.039793	1003.737122	-492.532837	119.537628	911.228760	-550.153259	-19.908092
247.438614	-89.041512	913.521057	273.877716	76.736816	895.127808	206.986038	-128.255249	530.590576	312.173096	53.083183	500.927948	184.526764	-138.970840	95.367661	374.077484	-6.748376	85.522362	254.256897	-124.393600	1432.347900	270.673920	202.941895	1394.794556	201.441040	48.650517	1387.496704	181.154938	94.696243	1678.939209	324.380066	-191.609650	1159.156860	393.440765	216.745499	1128.820679	216.354370	-214.849091	917.395630	303.807648	207.847122	863.218567	265.210632	4.146119	1003.688538	-492.345306	119.629433	911.127869	-550.120239	-19.557245
246.965958	-88.933067	913.584656	273.692841	76.804863	895.073914	204.218521	-127.780746	531.131836	312.027618	53.050159	500.926300	186.793808	-139.561218	96.154625	373.995575	-6.790653	85.500359	253.321747	-123.917297	1432.495239	270.471313	203.295349	1394.364502	200.982758	49.136246	1387.235840	180.643860	95.248390	1678.591919	322.864288	-191.671753	1159.242920	393.736359	216.747818	1128.571167	214.352127	-214.315781	917.682983	304.130920	207.812515	862.916382	265.023987	4.275293	1003.682434	-492.326813	120.127914	910.919617	-550.564514	-18.902487
246.398651	-88.783669	913.686829	273.496185	76.866577	895.041260	201.240036	-127.150612	531.670349	311.868011	52.944920	500.909760	189.124741	-139.980286	97.003952	373.913300	-6.847885	85.483551	252.414948	-123.472458	1432.700439	270.301300	203.627838	1393.962891	200.563110	49.613880	1387.061890	180.180679	95.653511	1678.337524	321.379730	-191.656494	1159.343384	393.962006	216.733093	1128.331543	212.425583	-213.859711	917.959778	304.524536	207.830795	862.630798	264.789490	4.431140	1003.704895	-492.395721	120.978279	910.650146	-551.345703	-17.972239
245.825684	-88.566788	913.799438	273.332642	76.971069	895.046021	198.154099	-126.373619	532.233093	311.782715	52.906124	500.911224	191.825500	-140.466309	97.988007	373.839783	-6.878233	85.499565	251.622208	-123.118553	1432.850342	270.233765	203.928436	1393.666016	200.154388	50.057224	1387.010986	179.765182	95.988480	1678.133179	319.873718	-191.610168	1159.526123	394.196350	216.733536	1128.076660	210.358231	-213.367416	918.326538	304.911621	207.755432	862.356262	264.560699	4.627310	1003.752991	-492.473633	122.097710	910.326721	-552.400696	-16.835224
245.076004	-88.363922	913.984619	273.141510	77.000893	895.072266	194.947159	-125.388435	532.961975	311.714722	52.839348	500.942780	194.639297	-140.968201	99.096710	373.735565	-6.947432	85.471954	250.908035	-122.768814	1433.128662	270.245331	204.186630	1393.504517	199.791763	50.477390	1387.036011	179.378387	96.206947	1678.026733	318.390137	-191.754272	1159.500610	394.356903	216.699860	1127.906982	208.255646	-212.917786	918.651367	305.396942	207.726639	862.178101	264.261749	4.802358	1003.843811	-492.575287	123.294304	910.021606	-553.501831	-15.682361
244.251175	-88.187492	914.206970	272.957947	77.076851	895.136292	191.660385	-124.471764	533.678040	311.707367	52.735260	500.992523	197.929352	-141.676529	100.427849	373.676270	-6.978283	85.508926	250.275467	-122.460312	1433.418579	270.339630	204.403061	1393.458496	199.483994	50.880157	1387.157837	179.037720	96.335052	1678.012695	317.046173	-191.846024	1159.709839	394.523895	216.688751	1127.833618	206.213959	-212.474579	918.975647	305.766266	207.534134	861.979980	263.896027	4.984504	1003.973755	-492.640656	124.385292	909.798462	-554.396423	-14.653507
243.362595	-88.026039	914.451904	272.792725	77.060814	895.224670	188.398590	-123.457085	534.386963	311.753723	52.541737	501.021606	201.401260	-142.376282	101.843628	373.595551	-7.026600	85.498520	249.624405	-122.241676	1433.656006	270.470856	204.580170	1393.501831	199.176132	51.257580	1387.418457	178.732941	96.404869	1678.057983	315.598785	-191.850082	1159.823730	394.633575	216.606613	1127.857422	204.257507	-212.094345	919.287415	306.279205	207.462219	861.939697	263.484009	5.117607	1004.127808	-492.636169	124.850822	909.688049	-554.747253	-14.158926
242.376907	-87.861847	914.748596	272.526886	77.089676	895.339539	185.192703	-122.222527	535.200867	311.781372	52.303192	501.136078	205.058594	-143.158951	103.367561	373.474365	-7.138358	85.487267	249.064407	-122.066803	1433.968628	270.624237	204.717133	1393.657227	198.890320	51.603783	1387.696045	178.463791	96.448448	1678.208496	314.116974	-191.945465	1159.961182	394.714050	216.457001	1127.986450	202.290771	-211.749542	919.591431	306.730347	207.343109	861.937256	263.001160	5.280786	1004.318542	-492.565155	125.080673	909.665405	-554.687439	-13.918840
241.382462	-87.808937	915.089783	272.353882	76.883621	895.431274	182.232330	-121.101563	535.962219	311.862762	51.998589	501.186249	209.293518	-144.459381	105.260689	373.388367	-7.198704	85.511200	248.528412	-121.900803	1434.320435	270.787262	204.824310	1393.934937	198.645279	51.909348	1388.077637	178.246704	96.477577	1678.429688	312.542053	-191.919388	1160.136353	394.742218	216.262131	1128.178101	200.357910	-211.401306	919.929993	306.987701	207.310242	862.202576	262.516449	5.322820	1004.516602	-492.350342	124.230240	909.824768	-553.456970	-14.639606
240.265411	-87.746902	915.465393	272.078400	76.758293	895.622742	179.556656	-120.083916	536.740540	311.985809	51.668030	501.308655	213.201157	-145.647232	106.818512	373.267181	-7.288706	85.523438	247.947769	-121.789948	1434.524536	270.994385	204.871689	1394.302368	198.413132	52.146446	1388.518311	178.072662	96.487862	1678.722656	311.138855	-191.854538	1160.290405	394.841644	216.000870	1128.499756	198.356934	-211.068741	920.247131	307.720581	207.161667	862.235840	261.937805	5.361201	1004.785706	-492.307648	124.841728	909.712708	-553.555969	-14.156887
239.110413	-87.593292	915.835510	271.767670	76.663437	895.820984	176.925781	-118.756737	537.536987	312.009308	51.314846	501.480133	217.551376	-146.715408	108.751907	373.122345	-7.407046	85.569687	247.379593	-121.748108	1434.862427	271.262573	204.876312	1394.801270	198.181671	52.360596	1389.023804	177.967911	96.502914	1679.038086	309.670197	-191.860519	1160.431641	394.866577	215.662964	1128.860596	196.389374	-210.757309	920.580139	308.164551	207.006546	862.488098	261.337616	5.453056	1005.055298	-492.221802	125.437279	909.578369	-553.628052	-13.557337
237.865158	-87.469460	916.260132	271.322815	76.875381	896.149536	174.544647	-117.509644	538.257263	312.056183	50.992374	501.724030	222.103149	-147.832092	110.808418	372.998718	-7.534887	85.594368	246.794815	-121.742790	1435.212158	271.535278	204.791534	1395.312134	197.935730	52.560764	1389.514160	177.891449	96.530899	1679.372314	308.132019	-192.149673	1160.590942	394.849976	215.254944	1129.362427	194.410370	-210.447418	920.945374	308.268005	206.842087	862.902344	260.639526	5.613444	1005.423828	-492.058594	125.627815	909.514587	-553.308472	-13.376510
236.587616	-87.382462	916.623962	270.972870	76.738747	896.369934	172.228333	-116.151802	538.942139	312.065094	50.594570	501.858002	226.607285	-149.149048	112.877266	372.812195	-7.677048	85.608727	246.172913	-121.821579	1435.535278	271.820251	204.656158	1395.865723	197.690323	52.695457	1390.034912	177.863724	96.594063	1679.713989	306.674255	-192.109512	1160.730957	394.908081	214.921341	1129.885376	192.442245	-210.161880	921.260376	308.818329	206.615280	863.065735	259.936584	5.631433	1005.704407	-491.828888	125.823021	909.473206	-552.911438	-13.250270
235.332565	-87.223343	916.998657	270.569031	76.631355	896.608093	170.171082	-114.843925	539.600037	312.130280	50.210281	502.012360	231.351395	-150.656433	115.065231	372.653168	-7.804121	85.642128	245.505371	-121.949661	1435.783936	272.112549	204.447281	1396.470825	197.442184	52.786247	1390.509766	177.865265	96.682449	1680.046143	305.193542	-192.230423	1160.852661	394.915894	214.525604	1130.367432	190.483368	-209.881439	921.500732	309.164368	206.445908	863.429443	259.228699	5.698112	1005.998718	-491.472626	125.531464	909.509460	-551.940979	-13.666380
234.084396	-87.256081	917.313843	270.286987	76.212807	896.734436	168.494339	-113.759987	540.184448	312.173889	49.880936	502.092224	235.920059	-152.287140	117.161148	372.482208	-7.926732	85.641022	244.742111	-122.108948	1436.038452	272.439880	204.195038	1397.027466	197.225449	52.840336	1390.951538	177.910645	96.821594	1680.358154	303.671204	-192.313263	1160.928467	394.907532	214.039490	1130.856079	188.504898	-209.556961	921.771667	309.451141	206.287857	863.742371	258.573608	5.549617	1006.203857	-491.114929	125.749077	909.415710	-551.280396	-13.305063
232.738144	-87.102699	917.595703	269.845306	76.072159	896.909546	166.644150	-112.388832	540.620850	312.111786	49.559937	502.216644	240.525436	-153.932053	119.225700	372.362030	-8.017645	85.689621	243.923752	-122.308975	1436.219971	272.825287	203.860046	1397.556152	196.975250	52.851673	1391.392334	177.989838	96.995430	1680.670532	302.229797	-192.375259	1161.004395	394.858948	213.547379	1131.245605	186.535522	-209.274460	921.936890	309.436432	206.198318	864.193298	257.809845	5.574410	1006.421875	-490.825043	126.173111	909.248413	-550.930786	-12.897573
231.438705	-86.914169	917.798584	269.372162	75.971848	897.064453	165.038696	-111.321671	540.976929	311.979858	49.255997	502.343231	245.099503	-155.640503	121.224724	372.146759	-8.156091	85.696716	243.054794	-122.599899	1436.323853	273.224335	203.456482	1398.086304	196.781418	52.805443	1391.800781	178.095642	97.184029	1680.926025	300.673767	-192.545929	1160.992798	394.895233	213.057678	1131.662842	184.601273	-208.948532	922.081848	309.853271	206.043289	864.315002	257.059692	5.601758	1006.593567	-490.406769	126.476418	909.132874	-550.379883	-12.553576
229.973785	-86.755486	917.956604	268.807739	75.873466	897.196899	163.640945	-110.219391	541.218506	311.771149	48.961006	502.482666	249.643524	-157.656876	123.178452	371.980560	-8.267875	85.724907	242.206955	-122.906288	1436.466064	273.643646	203.050293	1398.525146	196.552261	52.731003	1392.161011	178.194611	97.419609	1681.150879	299.227600	-192.743378	1160.976074	394.943237	212.565735	1132.003174	182.651917	-208.640610	922.171448	310.007294	205.977295	864.584961	256.204468	5.589265	1006.732727	-489.913635	126.686562	909.016418	-549.640808	-12.515224
228.615021	-86.603821	918.061096	268.264008	75.769135	897.321838	162.565689	-109.270454	541.265869	311.493744	48.638309	502.607330	254.106644	-159.593506	125.074249	371.789276	-8.401174	85.757797	241.308090	-123.289124	1436.615234	274.182343	202.510056	1398.928223	196.329697	52.613689	1392.447510	178.292419	97.647743	1681.322021	297.592041	-193.004486	1160.854858	394.957123	212.003830	1132.238403	180.692139	-208.299362	922.209717	310.047943	205.935608	864.775635	255.389008	5.550161	1006.844971	-489.385742	126.785004	908.929626	-548.748169	-12.580719
227.205582	-86.456352	918.110535	267.699799	75.599625	897.399780	161.717346	-108.293015	541.095825	311.171692	48.319336	502.681183	258.530548	-161.727707	126.810753	371.681152	-8.495342	85.826057	240.313370	-123.685547	1436.588867	274.694916	201.988739	1399.209961	196.119125	52.452309	1392.693115	178.399475	97.900223	1681.416504	296.041107	-193.348938	1160.772339	395.051605	211.448547	1132.451904	178.720291	-207.970184	922.203186	310.025787	205.870087	864.897583	254.526749	5.475571	1006.906860	-488.769623	126.864151	908.850830	-547.808716	-12.728084
225.751022	-86.372910	918.089905	267.106720	75.467796	897.444824	161.106247	-107.384087	540.797668	310.790405	48.032532	502.723938	262.689636	-163.968094	128.293762	371.515137	-8.596136	85.830498	239.351349	-124.034546	1436.649292	275.269531	201.378815	1399.439209	195.905746	52.290707	1392.848022	178.547043	98.150482	1681.444702	294.370728	-193.712570	1160.548462	395.133026	210.745956	1132.492188	176.799347	-207.674667	922.139893	309.929352	205.866989	864.946167	253.638824	5.353396	1006.919983	-488.111084	126.923256	908.730042	-546.853577	-12.963820
224.293365	-86.327187	918.048645	266.474213	75.298279	897.463074	160.702545	-106.592972	540.448730	310.365631	47.775440	502.721161	266.851013	-166.310577	129.675278	371.392822	-8.662393	85.842606	238.275375	-124.480873	1436.511841	275.875153	200.750290	1399.563232	195.711777	52.098743	1392.966431	178.716919	98.360649	1681.425415	292.729248	-194.083862	1160.383179	395.024689	209.866959	1132.208496	174.845169	-207.413666	922.022705	309.524597	205.945938	865.036011	252.734695	5.195781	1006.908569	-487.469269	126.946808	908.626099	-545.916016	-13.102839
222.787109	-86.239037	917.938721	265.833252	75.102333	897.442932	160.370392	-105.818611	539.993042	309.828918	47.514206	502.715942	270.808533	-168.663208	130.832718	371.268463	-8.740528	85.857430	237.195435	-124.894096	1436.449829	276.524628	200.094955	1399.526489	195.500595	51.907150	1392.985718	178.933258	98.544945	1681.360718	291.016235	-194.495880	1160.082764	395.154755	209.069351	1131.991455	172.914230	-207.116501	921.858154	309.489319	205.974533	864.726563	251.811218	5.026253	1006.844666	-486.764435	126.911232	908.507568	-544.938660	-13.315935
221.293259	-86.161270	917.733337	265.217957	74.912300	897.391235	160.204376	-105.177711	539.305542	309.396912	47.293385	502.713684	274.504333	-170.988525	131.726883	371.241486	-8.760222	85.914192	236.024445	-125.409752	1436.247314	277.194031	199.400223	1399.423950	195.276779	51.702610	1392.933594	179.119308	98.666771	1681.262939	289.266846	-195.076447	1159.845459	395.214844	208.145264	1131.626587	170.969864	-206.868988	921.606079	308.951233	206.048615	864.652222	250.861404	4.824556	1006.723633	-485.968414	126.748215	908.416870	-543.872803	-13.569686
219.849121	-86.028473	917.441956	264.630859	74.799568	897.337708	160.253494	-104.653229	538.544556	308.996429	47.112091	502.688324	278.103760	-173.190063	132.457825	371.203888	-8.821106	85.900917	234.646133	-125.860146	1435.999756	277.878296	198.702438	1399.219116	195.036789	51.481678	1392.856079	179.370499	98.713516	1681.137817	287.509125	-195.580688	1159.578369	395.360596	207.124542	1131.166016	169.068253	-206.688660	921.335205	308.779388	206.091034	864.222656	249.944321	4.637539	1006.564148	-485.103851	126.559608	908.336609	-542.791077	-13.951231
218.311432	-85.930809	917.169250	264.039398	74.672157	897.301270	160.551788	-104.195419	537.635437	308.487549	46.964260	502.702301	281.550690	-175.274536	132.959259	371.076599	-8.875942	85.932541	233.353180	-126.282654	1435.791992	278.582581	197.974106	1398.920898	194.794174	51.287354	1392.695557	179.671448	98.696655	1680.984985	285.750305	-196.146896	1159.226807	395.516235	206.052414	1130.599243	167.136887	-206.458801	921.057190	308.342224	206.102646	863.872009	248.978027	4.419417	1006.422668	-484.258667	126.362823	908.257263	-541.710693	-14.341573
216.880341	-85.881638	916.839294	263.531647	74.492729	897.226624	161.003647	-103.916481	536.644043	307.938324	46.823288	502.662537	284.953796	-177.438278	133.336349	370.928192	-8.973611	85.937592	231.880096	-126.727303	1435.525757	279.346008	197.224716	1398.581299	194.523972	51.080406	1392.482300	179.955246	98.604988	1680.827026	283.879730	-196.839142	1158.907715	395.716309	204.970367	1129.963745	165.220703	-206.238770	920.727966	307.813904	206.093506	863.465088	248.036743	4.159719	1006.237671	-483.352936	126.121758	908.175842	-540.606018	-14.795332
215.417053	-85.766991	916.382202	263.011017	74.338905	897.110779	161.340439	-103.918892	535.583496	307.441284	46.739689	502.632324	288.227173	-179.511185	133.520950	370.818359	-9.029408	85.935844	230.163849	-127.201653	1435.193359	280.173248	196.400436	1398.157349	194.247437	50.889622	1392.192993	180.261429	98.471191	1680.688599	281.990051	-197.539932	1158.555786	395.908142	203.769791	1129.224609	163.341492	-206.129623	920.319580	307.305145	206.095566	863.046143	247.057526	3.898046	1005.973938	-482.436432	125.852104	908.120056	-539.464905	-15.219609
214.083527	-85.717346	915.942200	262.573639	74.160782	896.993408	162.185944	-103.771484	534.491821	307.016998	46.626255	502.594055	291.406342	-181.703766	133.518692	370.717834	-9.063878	85.962921	228.307068	-127.741417	1434.745972	281.016174	195.592987	1397.739136	193.994125	50.733143	1391.912720	180.614746	98.217789	1680.555908	280.016205	-198.268738	1158.286133	396.171906	202.554352	1128.423218	161.481430	-205.991470	919.962036	306.767395	205.977219	862.638611	246.149048	3.613007	1005.718201	-481.567291	125.595940	908.022217	-538.412170	-15.678394
212.650269	-85.678131	915.463867	262.095825	73.979652	896.859985	163.034973	-103.761879	533.380371	306.573914	46.543270	502.526093	294.427399	-183.746002	133.301712	370.672729	-9.106625	85.956757	226.528717	-128.179214	1434.382568	281.861267	194.748825	1397.319214	193.709976	50.557384	1391.626343	180.988617	97.852013	1680.447266	278.059204	-199.135162	1157.969116	396.439850	201.210846	1127.644531	159.614944	-205.825821	919.565308	305.966919	205.864594	862.388367	245.149323	3.310401	1005.437439	-480.697693	125.233147	907.933777	-537.319336	-16.297535
211.348511	-85.628349	914.915100	261.645569	73.775932	896.722107	164.215012	-103.812874	532.152039	306.076599	46.389912	502.466156	297.321533	-185.756302	132.880676	370.588898	-9.170398	85.971581	224.721970	-128.578262	1434.074097	282.792267	193.819885	1396.877441	193.402924	50.368332	1391.313965	181.332764	97.414474	1680.381104	275.977264	-199.902191	1157.639526	396.732330	199.556824	1126.873413	157.763046	-205.730743	919.087402	305.637909	205.687668	861.805420	244.194046	2.978900	1005.123474	-479.756561	124.862160	907.843079	-536.172852	-16.851246
209.969513	-85.618790	914.395874	261.114197	73.622337	896.613403	165.826340	-104.014107	530.954834	305.558441	46.261528	502.413269	300.099487	-187.684647	132.252426	370.495850	-9.193280	85.984360	222.854462	-129.031158	1433.782959	283.763519	192.854019	1396.444824	193.083527	50.160950	1391.035034	181.684479	96.929581	1680.338135	273.825134	-200.895340	1157.372437	397.046326	197.922714	1126.151733	155.892960	-205.619843	918.677612	305.081512	205.519821	861.444153	243.154663	2.649375	1004.838745	-478.835693	124.482208	907.761536	-535.081238	-17.375099
208.685135	-85.580299	913.801575	260.612061	73.504311	896.500610	167.460663	-104.173859	529.669922	305.061859	46.169998	502.369293	302.674622	-189.381668	131.353394	370.429016	-9.259924	86.006706	220.940475	-129.517059	1433.495117	284.787140	191.790833	1396.082397	192.767639	49.935280	1390.811646	182.035461	96.360321	1680.316406	271.581573	-201.828918	1157.131714	397.409424	196.254089	1125.442383	154.052917	-205.574768	918.221863	304.308685	205.241562	861.331238	242.138947	2.323638	1004.518982	-477.897949	124.148163	907.703918	-534.009399	-17.865961
207.307480	-85.556244	913.225342	259.993286	73.370979	896.385559	169.212051	-104.624664	528.412720	304.473785	46.066872	502.315155	305.149261	-191.022842	130.217331	370.273468	-9.300045	86.035110	219.054321	-130.020676	1433.299194	285.867188	190.692261	1395.690063	192.444855	49.663834	1390.594971	182.372238	95.707817	1680.302368	269.269073	-202.682724	1156.897095	397.812500	194.445313	1124.754272	152.160858	-205.526489	917.770691	303.755707	204.882111	861.089600	241.045059	1.988136	1004.203735	-476.989685	123.796097	907.637512	-532.918396	-18.428255
205.854736	-85.578537	912.633606	259.385437	73.234932	896.273621	171.043320	-104.934662	527.127686	304.029419	46.011040	502.266327	307.460358	-192.429916	128.800888	370.149109	-9.352215	86.023788	217.091141	-130.584152	1432.984741	286.886658	189.513367	1395.389038	192.129440	49.342491	1390.405762	182.732895	94.968452	1680.271729	266.883301	-203.692871	1156.653198	398.253906	192.569138	1124.174072	150.252487	-205.506607	917.274292	303.188019	204.506866	860.931458	239.884064	1.622507	1003.884399	-476.058197	123.270264	907.599915	-531.737427	-19.298937
204.592728	-85.523148	912.041199	258.783630	73.129654	896.175659	173.243652	-105.866455	525.785278	303.642120	45.985794	502.249847	309.617859	-193.790665	127.179359	370.082642	-9.378276	86.068848	215.166443	-131.187363	1432.753540	287.942169	188.231567	1395.076660	191.803131	49.002262	1390.250732	183.071716	94.200409	1680.265015	264.426056	-204.600281	1156.417236	398.664276	190.623734	1123.554565	148.292542	-205.555023	916.762634	302.678131	204.177719	860.841187	238.838562	1.307200	1003.569824	-475.103577	122.836617	907.592041	-530.690308	-19.844505
203.214188	-85.526299	911.504456	258.115173	73.057800	896.104736	175.879211	-107.106369	524.460388	303.308502	45.942337	502.248474	311.641571	-195.139114	125.423637	370.003845	-9.398084	86.082489	213.205063	-131.867279	1432.483154	289.148315	186.778137	1394.777832	191.470505	48.572186	1390.098267	183.379639	93.398300	1680.274170	261.874298	-205.490097	1156.150391	399.166595	188.621780	1123.073608	146.295700	-205.600037	916.239929	302.331512	203.743027	860.580627	237.678253	0.999059	1003.295776	-474.241150	122.552040	907.552246	-529.814087	-20.074718
201.860733	-85.432152	910.976379	257.399719	72.948608	896.069458	178.544052	-108.500809	523.218994	303.007935	45.877689	502.251923	313.719482	-196.269119	123.467911	369.917206	-9.418691	86.100937	211.270294	-132.587296	1432.249878	290.162506	185.395889	1394.684204	191.128448	48.123852	1390.050659	183.706314	92.547462	1680.308228	259.274811	-206.510681	1155.906494	399.479553	186.478714	1122.622070	144.275070	-205.668228	915.707397	301.766571	203.299194	860.741516	236.531372	0.705046	1003.042358	-473.395355	122.086861	907.552612	-528.836914	-20.689468
200.493454	-85.374275	910.408691	256.764893	72.808014	896.002502	181.242706	-109.992981	521.924866	302.667145	45.782562	502.241669	315.489502	-197.100510	121.235268	369.884216	-9.438370	86.139992	209.330429	-133.355652	1431.951782	291.261444	183.838654	1394.581787	190.860016	47.517494	1389.916626	184.007629	91.644043	1680.329224	256.648834	-207.496338	1155.579956	399.946533	184.365601	1122.231079	142.233765	-205.711212	915.120483	301.174683	202.761597	860.821777	235.381622	0.381009	1002.754517	-472.555298	121.666916	907.554260	-527.904541	-21.218161
199.101944	-85.254440	909.900879	255.984589	72.806511	896.014282	184.263351	-111.776131	520.645264	302.264832	45.615536	502.240265	317.090240	-197.699753	118.770447	369.757660	-9.463324	86.170593	207.422958	-134.204681	1431.679565	292.348114	182.216675	1394.461792	190.577042	46.863297	1389.830322	184.259201	90.707733	1680.348267	253.899887	-208.502121	1155.210815	400.349823	182.187210	1121.869995	140.108200	-205.735764	914.548157	300.769989	202.094208	860.949097	234.175079	0.137824	1002.534424	-471.788147	121.196060	907.565247	-526.991821	-21.803377
197.732391	-85.099983	909.357178	255.267700	72.829338	896.005493	187.377106	-113.770554	519.438904	301.985565	45.505524	502.314514	318.543488	-198.240479	116.209389	369.727509	-9.481401	86.194160	205.580124	-135.103226	1431.396118	293.503632	180.471939	1394.394775	190.306351	46.145290	1389.796387	184.532150	89.745064	1680.346436	251.130646	-209.595062	1154.814575	400.895721	180.033951	1121.641968	137.974304	-205.792175	913.887390	300.377167	201.039352	861.158691	232.975143	-0.073361	1002.287170	-471.056122	120.697327	907.629395	-526.045593	-22.470331
196.332779	-85.028244	908.780090	254.584915	72.837807	895.975342	190.797226	-115.978622	518.203918	301.669067	45.384918	502.388580	319.815918	-198.767746	113.412270	369.768829	-9.453423	86.257423	203.774597	-136.086304	1431.056885	294.514832	178.647659	1394.289307	189.990738	45.425343	1389.827759	184.784637	88.758591	1680.328735	248.344833	-210.742920	1154.368286	401.331116	177.777603	1121.442139	135.814713	-205.784958	913.201416	300.154755	200.476334	861.187744	231.766144	-0.341069	1002.012573	-470.737854	120.109390	907.498596	-525.309021	-23.136538
194.554047	-85.162094	908.401550	253.669479	72.859596	896.000488	194.310257	-118.113014	517.020691	301.288940	45.242416	502.458130	320.795135	-198.751480	110.540611	369.732147	-9.451719	86.276848	201.949478	-137.152512	1430.706299	295.513000	176.832672	1394.210205	189.823807	44.424492	1389.651489	185.008820	87.725151	1680.251709	245.496246	-211.816498	1153.828613	401.706390	175.539200	1121.184204	133.539566	-205.838104	912.492432	299.691132	199.558365	861.451477	230.355377	-0.666422	1001.855103	-470.240997	119.679474	907.521484	-524.435547	-23.676874
193.146759	-85.054726	907.758606	253.119766	72.858871	895.973450	197.735977	-120.485367	515.794189	301.064056	45.120102	502.542297	321.636322	-198.749146	107.666054	369.796051	-9.466825	86.345726	200.235687	-138.327271	1430.274536	296.565094	174.823029	1394.201538	189.479507	43.569538	1389.664673	185.244202	86.631073	1680.151001	242.676590	-212.901566	1153.288330	402.054718	173.189514	1120.870850	131.240906	-205.845184	911.747803	299.449310	198.961441	861.438538	229.222672	-0.971221	1001.548706	-469.849792	119.243622	907.554932	-523.596863	-24.212891
191.610596	-84.915054	907.115601	252.299683	72.730896	895.878723	201.155151	-122.521126	514.654236	300.621429	44.925659	502.629669	322.655212	-198.681061	104.919533	369.711578	-9.495350	86.398232	198.657898	-139.572144	1429.801514	297.591919	172.791443	1394.178101	189.241821	42.478127	1389.555542	185.450867	85.492577	1680.025635	239.861420	-214.113144	1152.667603	402.382874	170.848602	1120.618286	128.908768	-205.813248	910.957703	299.132141	197.987228	861.678162	227.905533	-1.275785	1001.203674	-469.526886	118.871071	907.580261	-522.796997	-24.713839
190.506409	-84.109024	906.174622	251.426849	72.977196	896.044312	204.124817	-124.551933	513.412842	300.162720	44.634262	502.781921	323.843903	-198.610229	102.396217	369.593231	-9.553118	86.437492	197.022705	-140.883194	1429.369629	298.528412	170.719681	1394.117554	188.978378	41.328247	1389.435669	185.665756	84.277969	1679.890625	236.972366	-215.335205	1151.996826	402.700409	168.429749	1120.377930	126.463875	-205.751892	910.187622	298.818054	197.125473	861.839844	226.685669	-1.351253	1000.856812	-469.205963	118.500069	907.577026	-522.024536	-25.194229
188.402100	-84.265785	905.834534	250.495331	73.158966	896.246338	207.072601	-126.554901	512.377991	299.703613	44.475292	502.941742	325.178528	-198.330185	100.133713	369.463928	-9.630066	86.470306	195.466202	-142.226379	1428.866577	299.438660	168.534454	1393.997681	188.718826	40.094749	1389.293091	185.888245	82.968872	1679.711426	234.091187	-216.522278	1151.280273	402.989441	165.991074	1120.061768	123.954887	-205.725098	909.427063	298.522247	196.344833	861.935181	225.190674	-1.742046	1000.802673	-468.642365	118.366478	907.637085	-521.166931	-25.626692
187.532806	-83.765411	904.901306	249.844406	73.251213	896.186829	209.595261	-128.304932	511.224792	299.489838	44.387043	503.029907	326.235077	-197.793274	97.864799	369.438446	-9.641938	86.474251	193.836441	-143.534805	1428.331543	300.134033	166.316025	1393.804199	188.480667	38.723858	1388.896606	186.037857	81.568077	1679.557617	231.245087	-217.730484	1150.531128	403.135040	163.474792	1119.739136	121.365250	-205.690277	908.705872	298.262573	195.588593	861.977051	224.208481	-1.909200	1000.335449	-467.877930	118.264992	907.735657	-520.298706	-26.099371
185.318375	-84.219627	904.573730	248.648132	72.954964	896.192993	211.992874	-130.695709	510.453217	298.901093	44.284580	503.042633	327.114532	-197.167511	95.668213	369.271057	-9.691194	86.514923	192.076736	-144.822678	1427.757324	300.845825	164.147156	1393.555298	188.043167	37.539139	1388.799927	186.277740	80.016907	1679.382080	228.489288	-218.798828	1149.790649	403.343170	160.966263	1119.398315	118.689156	-205.600540	908.002380	297.999329	194.819153	861.981140	222.528976	-2.545505	1000.181763	-466.798096	117.914467	907.841675	-519.388672	-26.477230
183.801758	-84.323952	903.988403	247.680313	72.801834	896.116150	215.315735	-132.550232	509.825348	298.364471	44.292019	503.022461	328.016815	-196.619720	93.558990	369.167542	-9.701892	86.532921	190.558212	-146.241043	1427.219482	301.500702	161.990189	1393.291504	187.688690	36.228298	1388.550415	186.499878	78.356934	1679.254028	225.823914	-219.765640	1148.983887	403.373657	158.339691	1118.968628	115.949554	-205.487152	907.336975	297.835693	194.292664	861.873413	221.213425	-2.985130	999.863831	-468.022308	117.060509	907.426697	-519.214172	-27.374924
182.282654	-84.472244	903.465271	246.620132	72.487083	896.086304	218.230988	-134.990768	509.291260	297.743561	44.273945	503.014343	328.747192	-196.092773	91.740074	369.075745	-9.743563	86.571823	189.108627	-147.653397	1426.721191	302.061554	159.824707	1393.005737	187.288055	34.870628	1388.236450	186.718430	76.563011	1679.161133	223.259995	-220.893784	1148.190674	403.488434	155.749023	1118.550415	113.167526	-205.377792	906.711304	297.652679	193.355301	861.880371	219.903976	-3.534799	999.596741	-468.137085	116.567711	907.207458	-518.765991	-28.086151
181.474228	-84.938004	902.953308	245.841263	72.159492	896.026550	221.565552	-137.487686	508.946655	297.311951	44.226418	502.988983	329.535004	-195.665802	90.176811	369.188385	-9.709482	86.639137	187.742462	-149.124634	1426.210327	302.495605	157.728287	1392.712646	186.841660	33.446777	1387.968384	186.912689	74.658371	1679.177856	220.792694	-221.696442	1147.361206	403.456055	153.126312	1118.133423	110.292747	-205.154984	906.177124	297.494965	192.735703	861.816528	219.047272	-4.195773	999.320496	-469.238800	115.073349	906.474060	-518.727417	-29.082985
180.615540	-85.222610	902.411987	244.971909	71.838791	896.014648	224.947739	-139.906326	508.689209	296.841278	44.043922	502.959564	330.260284	-195.528549	88.726913	369.268646	-9.690021	86.741508	186.574463	-150.650726	1425.730835	302.899353	155.676437	1392.435547	186.507614	32.081470	1387.733398	187.191711	72.607887	1679.249512	218.392746	-222.774887	1146.545166	403.495667	150.582047	1117.818481	107.460777	-204.897552	905.716797	297.362885	191.748383	861.810608	218.070099	-4.787211	999.055847	-469.902588	114.902199	905.870544	-518.633911	-30.144360
179.121490	-85.768555	902.103760	243.997818	71.281517	896.034973	228.052429	-141.902634	508.737000	296.229431	43.812756	502.973450	330.887024	-195.116928	87.563660	369.311859	-9.705831	86.816147	185.364731	-152.077423	1425.320923	303.218353	153.735550	1392.223999	186.112442	30.652386	1387.523804	187.236206	70.494827	1679.412476	216.120407	-223.617355	1145.876953	403.456970	148.064331	1117.572754	104.625954	-204.638931	905.371948	297.408234	190.802933	861.729675	216.738083	-5.524201	998.920410	-469.402527	114.938286	906.395935	-517.812805	-30.571466
178.410095	-86.392227	901.820068	243.244553	70.665771	896.066040	230.963120	-144.029449	508.843597	295.612823	43.406860	503.002472	331.484558	-195.189255	86.518250	369.306427	-9.755519	86.912865	184.312988	-153.599625	1424.998291	303.431366	151.806076	1392.068481	185.749130	29.245375	1387.396729	187.308731	68.257538	1679.655029	213.940842	-224.447800	1145.203125	403.311584	145.519211	1117.309326	101.686478	-204.258865	905.183350	297.537628	189.899506	861.605835	215.900436	-6.299007	998.802063	-468.844147	114.956299	906.877991	-517.002319	-31.013056
177.354523	-87.125671	901.679810	242.421967	69.926025	896.163147	233.881546	-145.648087	509.127411	295.059387	42.869961	502.995361	331.884888	-195.143311	85.642258	369.196472	-9.844863	87.034019	183.424225	-155.106140	1424.766113	303.594177	149.934250	1391.984863	185.513443	27.654707	1387.234375	187.361923	65.947189	1679.990479	211.859268	-225.349747	1144.654175	403.189301	143.078766	1117.132935	98.904984	-203.888123	905.060486	297.826202	188.944824	861.492310	214.865875	-7.154161	998.787048	-468.884552	114.127281	906.745728	-516.531494	-31.930513
176.087250	-87.879631	901.591125	241.596375	69.131012	896.293152	236.459793	-146.860214	509.617676	294.401672	42.195232	503.149475	332.086182	-195.211243	84.903099	368.944763	-9.976628	87.125854	182.729630	-156.751144	1424.675049	303.701752	148.097076	1392.016357	184.995071	26.254745	1387.515747	187.352020	63.561623	1680.378052	209.915787	-226.191467	1144.140259	402.975830	140.647552	1117.101440	96.177132	-203.508377	905.013550	298.257874	187.866440	861.463074	213.666473	-8.017258	998.816467	-468.416443	114.064949	907.152466	-515.652710	-32.819588
175.730881	-88.405052	901.297424	241.149582	68.379807	896.446045	238.869568	-148.307037	509.993988	293.866699	41.377007	503.355743	332.286743	-195.137848	84.341377	368.946869	-10.133848	87.302834	182.142700	-158.471786	1424.579346	303.676392	146.293503	1392.122559	184.654678	24.681450	1387.712036	187.299484	61.110683	1680.826416	207.965790	-227.087234	1143.654053	402.691284	138.272400	1117.172485	93.276268	-203.195435	905.183838	298.602325	186.739410	861.509888	212.969360	-8.811482	998.761902	-468.298828	112.878609	907.383118	-514.908569	-33.700954
174.298691	-89.614822	901.662781	240.270187	67.324989	896.740723	240.740417	-149.513794	510.627808	293.231110	40.816151	503.607544	332.340881	-194.921738	83.855232	368.828339	-10.306835	87.485756	181.699814	-160.194061	1424.561279	303.569336	144.504471	1392.358887	184.267807	23.059032	1387.970947	187.219803	58.610931	1681.324951	206.199326	-227.905609	1143.251953	402.416565	135.942261	1117.401245	90.499084	-202.803604	905.408081	299.267059	185.547546	861.504028	211.768967	-9.897159	999.093323	-468.151245	111.290192	907.625488	-514.110657	-34.602779
173.891388	-90.631065	901.800293	239.874374	66.328705	897.022339	242.529846	-150.951935	511.148315	292.700226	39.888100	503.860077	332.510529	-194.840942	83.656792	368.760162	-10.477456	87.700867	181.314941	-162.013748	1424.584595	303.284729	142.769165	1392.695068	183.870789	21.392502	1388.350098	187.094879	56.094830	1681.859985	204.559158	-228.667557	1142.933960	402.046753	133.743698	1117.719116	87.791870	-202.353973	905.751099	299.724365	184.310104	861.713867	211.154495	-10.905833	999.312317	-467.640503	109.582687	907.702209	-513.317200	-35.441940
172.916321	-91.589500	902.074707	239.298233	65.215904	897.349121	243.730316	-152.188156	511.708679	292.041351	38.903603	504.104431	332.480499	-194.569336	83.506943	368.572174	-10.691996	87.818771	181.066925	-163.852509	1424.570679	302.884552	141.088150	1393.111694	183.488632	19.651041	1388.756226	186.930466	53.587559	1682.457764	203.145020	-229.421570	1142.695313	401.610931	131.599289	1118.266235	85.117950	-201.839523	906.202148	300.305054	183.160538	861.927063	210.189438	-11.904044	999.620300	-467.342255	107.993027	907.871338	-512.478149	-36.425549
172.183578	-92.709534	902.350159	238.868652	64.065758	897.658142	244.884872	-153.407593	512.265381	291.768127	38.239594	504.352875	332.483551	-194.406967	83.467949	368.579224	-10.794319	87.966812	180.870773	-165.698853	1424.711670	302.429932	139.384659	1393.674927	183.035309	17.890001	1389.242065	186.746704	51.058289	1683.045776	201.741684	-230.145874	1142.461304	401.209198	129.656586	1118.845703	82.451508	-201.353561	906.747009	300.938019	181.758957	862.209473	209.393646	-12.976634	999.920288	-467.889435	108.688583	907.952332	-511.986206	-37.501026
171.625900	-93.767212	902.614075	238.544785	62.849152	897.982483	245.674561	-154.669724	512.688965	291.431793	37.280098	504.588196	332.340393	-194.301117	83.462448	368.461334	-10.958630	88.091904	180.782516	-167.579926	1424.929932	301.860199	137.747101	1394.297241	182.574661	16.098215	1389.728027	186.531616	48.525864	1683.659180	200.475769	-230.968887	1142.267578	400.752533	127.746201	1119.597168	79.844353	-200.892014	907.380066	301.564758	180.453537	862.588379	208.757675	-14.073132	1000.221252	-467.895721	107.945343	908.119873	-511.222870	-38.563995
171.181427	-94.913780	902.927612	238.279510	61.594231	898.300903	246.329834	-155.760651	513.117615	291.217621	36.495502	504.773621	332.230743	-193.239258	83.282051	368.436859	-11.085331	88.213524	180.713440	-169.524811	1425.050537	301.159058	136.077988	1394.982422	182.157089	14.232571	1390.222656	186.290039	46.003265	1684.274658	199.367279	-231.745499	1142.100830	400.273682	126.075378	1120.379639	77.291267	-200.377747	908.077820	302.332581	179.058807	862.956543	208.194916	-15.190936	1000.543396	-467.834564	107.112000	908.275269	-510.499329	-39.408451
170.970383	-96.130661	903.185242	238.106369	60.360481	898.598999	246.628510	-156.880844	513.373047	290.870605	35.643055	504.897552	332.192200	-194.267838	83.515953	368.310913	-11.233635	88.307152	180.674393	-171.479172	1425.103149	300.419250	134.404648	1395.665283	181.684357	12.370630	1390.688843	186.012177	43.466248	1684.813721	198.319397	-232.657166	1141.955078	399.747803	124.474365	1121.239502	74.813393	-199.741989	908.809143	303.096161	177.711197	863.300781	207.842117	-16.373674	1000.826111	-467.747253	106.262672	908.428406	-509.752197	-40.418491
170.084122	-97.318336	903.418152	237.696686	58.981087	898.826294	246.488693	-157.694748	513.574402	290.573761	34.842991	505.037170	332.047546	-194.313461	83.563156	368.168823	-11.389311	88.378525	180.697525	-173.428802	1425.131958	299.591644	132.762833	1396.351318	181.213394	10.462489	1391.037964	185.727386	41.035439	1685.278198	197.348160	-233.656113	1141.675659	399.283600	123.093140	1122.121094	72.316078	-199.368835	909.532654	303.852051	176.335236	863.697937	207.054657	-17.601381	1001.059814	-467.759064	105.266708	908.641479	-508.719238	-42.449966
169.601440	-98.467133	903.635193	237.449677	57.599506	899.070251	246.112274	-158.477783	513.590942	290.121429	34.172005	505.055237	332.008057	-194.420242	83.612869	367.956360	-11.560571	88.421104	180.736588	-175.427429	1425.080444	298.706055	131.125336	1397.016724	180.719238	8.514844	1391.393066	185.423950	38.519051	1685.690186	196.502457	-234.655701	1141.412842	398.718109	121.781570	1122.917358	69.930824	-198.913818	910.231384	304.678680	174.992538	863.975891	206.568146	-18.833290	1001.293579	-467.944794	104.851334	908.700562	-508.400421	-42.481647
169.389023	-99.799919	903.809387	237.256744	56.210396	899.202820	245.571472	-159.217560	513.435425	289.893463	33.463867	505.074493	331.950958	-194.572601	83.637505	367.846649	-11.685555	88.481339	180.811813	-177.442917	1424.923218	297.745209	129.520065	1397.580322	180.260117	6.551551	1391.632935	185.096985	36.026142	1685.998901	195.733582	-235.782379	1141.054321	398.164673	120.580307	1123.701660	67.706734	-198.333694	910.949646	305.558838	173.671783	864.201904	206.293030	-20.135836	1001.448242	-467.939423	104.031685	908.772095	-507.469818	-44.085472
168.735519	-101.123047	903.951111	236.985764	54.738304	899.340454	244.715286	-159.750610	513.276062	289.320099	32.569122	505.020935	331.934143	-194.660049	83.721649	367.639435	-11.813622	88.517677	181.080627	-179.507782	1424.801392	296.770142	127.928574	1398.113403	179.775253	4.543501	1391.812012	184.721573	33.556904	1686.250977	195.080902	-236.903046	1140.662842	397.687073	119.601265	1124.468140	65.450386	-197.933365	911.574524	306.321136	172.386124	864.461182	205.845078	-21.542793	1001.587646	-468.020844	103.426361	908.778625	-506.914673	-44.820198
167.986221	-102.191910	903.897644	236.705215	53.331482	899.442383	243.739548	-160.028793	513.037476	288.829468	31.724609	505.002655	331.815430	-194.633255	83.726357	367.420593	-12.004549	88.524139	181.229752	-181.546097	1424.588745	295.697937	126.321625	1398.579712	179.370850	2.425665	1391.733154	184.356552	31.084248	1686.437988	194.460297	-238.119522	1140.159912	397.185699	118.733612	1125.121338	63.302784	-197.556870	912.267517	307.003815	171.189545	864.622131	205.274521	-22.861217	1001.614807	-468.006561	102.522263	908.868713	-506.024841	-46.260410
167.466034	-103.488464	903.843750	236.453094	51.959553	899.539978	242.803772	-160.541824	512.790100	288.391907	31.013695	504.974152	331.810394	-194.689819	83.827904	367.234375	-12.158583	88.538116	181.357803	-183.575821	1424.245117	294.589294	124.777481	1398.976318	178.837097	0.488046	1391.906616	183.949860	28.644711	1686.559692	193.990082	-239.143066	1139.636230	396.634369	117.879723	1125.730713	61.177017	-197.240509	912.863281	307.800018	169.966446	864.752502	204.933060	-24.316948	1001.637146	-468.025787	101.727211	908.942871	-505.417389	-47.045597
167.680954	-104.914955	903.385864	236.570999	50.717339	899.543213	242.198257	-161.095169	512.533936	288.504333	30.346289	505.075378	331.878937	-194.841766	83.907288	367.357880	-12.252445	88.595299	181.582458	-185.671158	1423.936401	293.524841	123.223679	1399.281860	178.400360	-1.536953	1391.900146	183.539490	26.231148	1686.580444	193.524643	-240.497833	1139.006714	396.124084	117.178207	1126.246582	59.224037	-196.942123	913.422180	308.401886	168.885117	864.816345	205.015594	-25.910042	1001.415710	-468.068115	100.984680	908.931946	-504.827942	-47.967518
167.506531	-106.409203	903.123901	236.476685	49.448418	899.559937	241.445572	-161.605194	512.337585	288.286591	29.575415	505.097992	331.880219	-194.844223	83.961227	367.313324	-12.348957	88.620895	181.792969	-187.768036	1423.523926	292.354797	121.715195	1399.493652	178.015182	-3.746067	1391.585938	183.106216	23.822788	1686.517944	193.085403	-241.857895	1138.308350	395.616699	116.510437	1126.663330	57.342545	-196.684738	913.937317	309.004211	167.855194	864.784241	204.907654	-27.485229	1001.294434	-468.197845	100.107025	908.938538	-504.275055	-48.924587
167.795547	-107.873764	902.770386	236.548737	48.139690	899.530579	240.998520	-162.370560	512.058655	288.126251	28.857258	505.055786	332.004303	-195.017487	83.993073	367.317810	-12.433431	88.615051	182.043167	-189.904984	1423.064087	291.245697	120.170456	1399.645386	177.504150	-5.718667	1391.581299	182.633636	21.461876	1686.363647	192.779785	-243.270966	1137.566162	395.094604	115.926270	1127.032471	55.594833	-196.589340	914.352478	309.509369	166.811813	864.744446	205.170914	-29.112928	1001.102661	-468.322540	99.370407	908.948486	-503.710052	-49.850990
166.729568	-109.095978	902.623596	236.081665	46.637283	899.519409	240.313919	-162.694092	511.881927	287.662781	28.118820	505.024994	332.012939	-194.997665	83.970718	367.168579	-12.581577	88.606888	182.263321	-191.988388	1422.528809	290.055084	118.699776	1399.716797	177.064529	-7.812949	1391.324097	182.168411	19.097334	1686.151489	192.533066	-244.539597	1136.805542	394.517120	115.328026	1127.272461	54.010132	-196.486115	914.754211	309.661041	166.031921	864.789307	204.569061	-30.645863	1001.019714	-468.410095	98.577118	908.941162	-503.101685	-50.903500
166.869232	-110.533249	902.334106	236.070313	45.353909	899.515686	240.002335	-163.433960	511.745117	287.489685	27.301085	505.081787	332.110718	-195.161392	83.950317	367.226990	-12.654321	88.590477	182.465866	-194.126404	1422.028442	288.946503	117.137199	1399.794678	176.710449	-9.927333	1391.108276	181.610672	16.704157	1685.922241	192.290939	-246.078262	1136.043213	394.013702	114.801262	1127.561035	52.561146	-196.484268	915.126465	309.970459	165.162537	864.751709	204.785950	-32.254787	1000.869324	-468.606323	97.746269	908.981628	-502.584106	-51.877831
165.745438	-111.712837	902.218384	235.719315	43.844456	899.544617	239.450836	-163.921082	511.558167	286.995270	26.398739	505.086884	332.121979	-195.141953	83.929245	367.135986	-12.794391	88.628479	182.800949	-196.258453	1421.623657	287.921143	115.596970	1399.867798	176.371582	-12.021577	1390.904053	181.060913	14.430865	1685.681030	192.215256	-247.560013	1135.342285	393.449585	114.181046	1127.799683	51.229450	-196.532990	915.496765	310.303894	164.280655	864.728943	204.234314	-33.791687	1000.820007	-468.726044	96.895302	909.030334	-501.964264	-52.960751
165.238556	-112.960373	902.180969	235.511581	42.448971	899.651794	239.218582	-164.578094	511.513123	286.502197	25.523998	505.111115	332.205566	-195.308105	83.908257	367.075867	-12.897055	88.643005	183.020172	-198.390015	1421.189209	286.954803	113.966866	1399.989746	176.065887	-14.178541	1390.750854	180.592575	12.182272	1685.425171	192.187866	-248.982849	1134.676392	392.957031	113.668198	1128.060181	50.166294	-196.674515	915.899902	310.492157	163.540955	864.724304	204.077286	-35.303474	1000.847839	-468.826935	95.946754	909.090698	-501.377991	-53.965874
164.795853	-114.124596	902.125183	235.421356	41.157639	899.761108	239.058334	-165.307892	511.543854	285.971649	24.556189	505.104279	332.301636	-195.456894	83.919891	366.983154	-13.026266	88.644745	183.274704	-200.523071	1420.854004	286.068359	112.330894	1400.127441	175.816483	-16.282515	1390.632324	179.918625	9.753973	1685.121094	192.238205	-250.494583	1134.106812	392.337646	112.947838	1128.286621	49.243389	-196.898224	916.251953	310.615692	162.794754	864.762268	203.993683	-36.729233	1000.867371	-468.963440	94.886681	909.177246	-500.926208	-54.699669
164.484558	-115.281883	902.086670	235.432434	39.807453	899.866150	238.989365	-166.111572	511.525909	285.718292	23.720221	505.135437	332.352112	-195.616074	83.912231	367.117126	-13.083556	88.745468	183.480835	-202.647995	1420.567383	285.259674	110.597343	1400.318604	175.663147	-18.511042	1390.428223	179.316437	7.567419	1684.876953	192.325928	-252.222351	1133.646240	391.842834	112.373222	1128.575928	48.498920	-197.213974	916.607361	310.779602	162.081360	864.847107	203.950882	-38.132996	1000.895874	-469.013214	93.782455	909.210876	-500.330353	-55.847660
164.690353	-116.135139	901.764771	235.759354	38.660049	899.966614	239.046509	-166.919617	511.405579	285.284698	22.928627	505.122070	332.411652	-195.743729	83.893677	367.164124	-13.167688	88.829620	183.591599	-204.761032	1420.284302	284.605774	108.815346	1400.590088	175.398682	-20.505535	1390.494141	178.680023	5.490452	1684.685181	192.370865	-254.028122	1133.141113	391.211121	111.604919	1128.848633	48.008739	-197.649750	916.942932	310.840637	161.464096	864.990479	204.167816	-39.387138	1000.785828	-469.143707	92.761887	909.279785	-499.635773	-57.456558
163.856506	-117.512459	902.032104	235.642715	37.281124	900.100952	239.052536	-167.689789	511.462799	284.187225	21.925329	505.051758	332.444763	-195.949707	83.808426	366.878571	-13.362323	88.919426	183.630142	-206.897491	1420.035034	284.064606	106.913788	1400.925293	175.252518	-22.602663	1390.514771	178.010605	3.340941	1684.516968	192.608688	-255.612793	1132.825928	390.631165	110.825310	1129.169312	47.651257	-198.196671	917.227478	310.713867	160.943726	865.179504	203.938553	-40.811871	1000.976379	-469.310394	91.783798	909.336487	-499.267487	-58.396347
163.559708	-118.572411	902.006226	235.786850	35.945194	900.262451	239.076889	-168.494537	511.376770	283.431030	20.993935	505.100372	332.510193	-196.067719	83.750320	366.834320	-13.474996	89.115410	183.663940	-208.899185	1419.931885	283.640564	105.000320	1401.314697	175.159088	-24.739006	1390.500488	177.344437	1.236691	1684.432129	192.815521	-257.383362	1132.562988	390.170868	109.930580	1129.591553	47.568069	-198.938522	917.473877	310.817871	160.286667	865.234985	203.902649	-42.163074	1001.041260	-469.465637	90.609337	909.416382	-498.708801	-59.647308
163.342728	-119.688210	902.003967	236.003235	34.663818	900.417236	239.206284	-169.238220	511.359192	282.483612	20.188242	505.091827	332.533813	-195.076447	83.428986	366.688019	-13.605982	89.385468	183.746292	-211.006165	1419.869873	283.461578	102.971756	1401.809814	174.959778	-26.693298	1390.825562	176.667236	-0.745344	1684.416260	193.119751	-259.108124	1132.372314	389.583008	108.840904	1129.972778	47.500160	-199.683640	917.753662	310.289398	159.726257	865.987671	203.954224	-43.500584	1001.114014	-469.537384	89.422676	909.495056	-498.116974	-61.102066
163.235123	-120.791809	901.937073	236.336456	33.402519	900.594421	239.377609	-170.065582	511.316010	281.503540	19.455490	505.158142	332.593384	-195.187500	83.331429	366.656891	-13.686231	89.750175	183.681519	-213.012711	1419.750366	283.403351	100.991890	1402.391724	174.845215	-28.686644	1391.066650	176.031250	-2.815248	1684.437988	193.417648	-260.914429	1132.207886	389.142181	107.696815	1130.436279	47.807877	-200.699799	917.889832	309.969208	159.060852	866.487915	204.035004	-44.839249	1001.168884	-469.675323	88.080002	909.593445	-497.554626	-62.484615
163.767365	-121.540207	901.580200	236.920914	32.268547	900.750610	239.583313	-171.046707	511.173553	280.513214	18.705612	505.214294	332.739777	-196.527451	83.493599	366.554596	-13.711279	90.100159	183.638855	-215.017303	1419.789551	283.451233	98.956566	1402.984131	174.752457	-30.638590	1391.427734	175.381775	-4.788218	1684.486816	193.736450	-262.734253	1132.177490	388.720215	106.473862	1130.945679	48.175446	-201.764374	917.982483	309.732697	158.478867	866.833618	204.415237	-46.033211	1001.072693	-469.889557	86.899307	909.651611	-496.990814	-63.878250
163.294968	-122.900009	901.813110	237.108826	30.836512	900.970703	239.741348	-171.787354	511.196381	279.175720	18.092211	505.226471	332.683777	-196.619370	83.392181	366.425171	-13.749924	90.503540	183.525787	-217.014313	1419.824585	283.622559	96.861610	1403.638916	174.765198	-32.629105	1391.688110	174.810394	-6.537210	1684.642456	194.185272	-264.412231	1132.244019	388.342163	105.100082	1131.388428	48.744995	-202.947952	917.988708	309.101227	157.782791	867.891846	204.331848	-47.467232	1001.296265	-470.096039	85.251991	909.725891	-496.395630	-65.465569
163.938202	-123.643478	901.522583	237.811737	29.666632	901.206360	239.967865	-172.722824	511.080627	277.961243	17.605848	505.227692	332.668854	-196.744690	83.325386	366.328064	-13.757865	90.966278	183.376694	-218.987183	1419.910034	283.874481	94.810555	1404.238037	174.595200	-34.407448	1392.172607	174.226974	-8.490301	1684.754761	194.563095	-266.199982	1132.310303	387.899689	103.557846	1131.821899	49.433380	-204.304306	917.924255	308.383636	157.225006	868.573364	204.800430	-48.673851	1001.273193	-470.333588	83.846527	909.815918	-495.804321	-66.965691
164.116058	-124.790962	901.448730	238.347961	28.457672	901.474976	240.299210	-173.696640	511.091675	276.599091	17.120052	505.374756	332.693420	-197.017258	83.246651	366.250732	-13.772725	91.443916	183.078568	-220.873138	1419.961548	284.169067	92.696770	1404.849731	174.599396	-36.329281	1392.403320	173.622589	-10.347364	1684.902710	194.862549	-268.117188	1132.371094	387.592377	101.913177	1132.254395	50.266113	-205.729019	917.702698	307.493958	156.766495	869.361816	205.049850	-50.033062	1001.371521	-470.670441	82.476517	909.820007	-495.324036	-68.147400
164.350174	-125.899269	901.464966	238.957321	27.078674	901.794373	240.455261	-174.631622	511.015106	275.111938	16.531719	505.515900	332.717499	-197.195068	83.155365	366.044617	-13.807544	91.954491	182.652451	-222.757523	1419.968506	284.501007	90.610458	1405.477173	174.494049	-38.081982	1392.766479	173.021805	-12.242135	1684.987793	195.157135	-269.991730	1132.416626	387.487640	100.207420	1132.792480	51.237549	-207.265854	917.394043	307.127167	155.850677	870.140198	205.358582	-51.432289	1001.540588	-471.019623	80.887344	909.855103	-494.844757	-69.810356
164.564880	-127.059433	901.528748	239.556366	25.644045	902.087891	240.746536	-175.621841	510.944611	273.589142	16.110926	505.643707	332.739502	-197.323761	83.043976	365.883698	-13.820083	92.605957	182.256943	-224.670380	1419.993530	284.957214	88.415001	1406.089722	174.317764	-39.833782	1393.241211	172.467865	-14.076754	1685.126831	195.481339	-271.781616	1132.465576	387.284729	98.394463	1133.232422	52.335999	-208.865417	916.971375	306.099182	155.338303	870.968079	205.709106	-52.865265	1001.718445	-471.404755	79.251831	909.869507	-494.273193	-71.658447
164.582138	-128.432968	901.681885	240.128769	24.106916	902.410156	241.080307	-176.815491	510.950684	272.132446	15.693864	505.767792	332.847321	-197.631226	82.944603	365.809753	-13.776613	93.324936	181.741486	-226.478973	1420.069702	285.345978	86.323837	1406.685547	174.305435	-41.648907	1393.405273	171.889771	-15.783052	1685.289673	195.741592	-273.648621	1132.535522	387.114441	96.473671	1133.622803	53.536205	-210.590652	916.413025	304.988617	154.554382	872.140381	205.937042	-54.413845	1001.956482	-471.869476	77.451569	909.873962	-493.758514	-73.485596
164.670456	-129.547928	901.736267	240.791183	22.758245	902.779846	241.221771	-177.559464	510.890015	270.563995	15.310421	505.986053	332.870392	-197.794022	82.862625	365.566956	-13.783212	93.905861	181.206680	-228.357300	1420.085205	285.812378	84.118820	1407.293457	174.161362	-43.300488	1393.848145	171.326050	-17.611267	1685.393311	196.034729	-275.382965	1132.639282	386.957428	94.494881	1134.002319	54.891430	-212.438889	915.733276	303.775665	154.004578	873.041199	206.257172	-55.841816	1002.165894	-472.365601	75.609688	909.871948	-493.258301	-75.362801
165.362579	-130.505447	901.659973	241.685074	21.394096	903.082458	241.568008	-178.564301	510.809601	268.901855	14.910151	506.166718	332.969147	-198.011169	82.804070	365.340485	-13.759529	94.542122	180.503677	-230.091309	1420.099854	286.241333	82.022171	1407.866699	174.044937	-44.979862	1394.121460	170.719879	-19.184328	1685.464722	196.209717	-277.412109	1132.750366	386.977264	92.566788	1134.453003	56.380707	-214.325394	914.962830	302.582275	153.129181	874.181030	206.913605	-57.194523	1002.278931	-472.819794	73.661278	909.883484	-492.651917	-77.378098
166.076859	-131.715439	901.608521	242.678055	19.910788	903.370850	241.963043	-179.718613	510.774994	267.149414	14.487918	506.359985	333.051086	-198.246857	82.767235	365.091919	-13.680600	95.290237	179.764038	-231.867889	1420.096680	286.748627	79.809364	1408.422852	173.989822	-46.673100	1394.349609	170.115326	-20.839077	1685.492188	196.322708	-279.257721	1132.818848	386.999481	90.523262	1134.851929	57.916306	-216.320267	914.048462	301.514648	152.372086	875.139282	207.650284	-58.716934	1002.396484	-473.499084	71.682724	909.863892	-492.167175	-79.474785
165.834076	-132.740005	902.045105	243.169846	18.227766	903.700867	242.116333	-180.365631	510.751556	265.140167	14.066923	506.553619	333.027985	-198.323135	82.661171	364.739960	-13.610202	96.048027	178.867538	-233.517181	1420.076538	287.230438	77.672569	1408.973511	173.930756	-48.402370	1394.406128	169.449020	-22.460369	1685.509399	196.357590	-281.361328	1132.857422	387.150513	88.540337	1135.291992	59.601841	-218.420700	913.010986	300.521851	151.329163	876.306519	207.894745	-60.089825	1002.775208	-474.405884	69.689629	909.667297	-491.810822	-81.745316
166.231430	-134.270370	902.104980	244.179321	16.755932	904.055115	242.479309	-181.197800	510.699829	263.424957	13.679058	506.827332	333.135895	-198.559738	82.587158	364.445465	-13.536974	96.794228	178.058670	-235.247879	1420.042969	287.767059	75.451843	1409.530518	173.806351	-49.972466	1394.753052	168.773605	-23.998734	1685.365723	196.366409	-283.223022	1132.894653	387.288696	86.504555	1135.709961	61.372852	-220.652176	911.836975	299.424530	150.302750	877.388611	208.502899	-61.749107	1002.980896	-474.891266	67.295609	909.679565	-491.406342	-83.804832
167.204010	-135.264603	901.901733	245.359085	15.408494	904.360291	242.795029	-182.181503	510.491577	261.645538	13.211057	507.131622	333.227081	-198.761078	82.510414	364.230133	-13.403503	97.602165	177.132507	-236.945877	1419.906250	288.282867	73.231194	1410.075195	173.762726	-51.647644	1394.852539	168.113632	-25.535379	1685.210205	196.358261	-285.113556	1132.941162	387.457275	84.431885	1136.167969	63.232674	-222.934311	910.637207	298.254425	149.435974	878.461487	209.432007	-63.192230	1003.028076	-475.658844	65.091064	909.633545	-491.057465	-86.030991
168.055740	-136.515869	901.750061	246.626221	13.989845	904.630676	243.081360	-183.040298	510.375427	259.856232	12.761561	507.415771	333.377777	-198.945816	82.386353	364.008575	-13.206435	98.409195	176.124390	-238.574188	1419.742432	288.859741	71.019714	1410.588013	173.790497	-53.347218	1394.947754	167.219559	-26.957558	1684.954468	196.236923	-287.041382	1132.935791	387.720093	82.369759	1136.607300	65.210556	-225.345673	909.288757	297.089996	148.345551	879.643188	210.343506	-64.742401	1003.084717	-476.637390	62.792400	909.526062	-490.761536	-88.420921
168.865738	-137.760941	901.582764	247.836365	12.562766	904.831665	243.318726	-183.850647	510.215118	257.998260	12.364461	507.760559	333.461456	-199.077911	82.284851	363.701874	-13.078858	99.242943	175.109436	-240.178070	1419.577026	289.422424	68.762169	1411.090576	173.812668	-54.994637	1394.984619	166.292343	-28.370243	1684.696289	196.027924	-289.177887	1132.955566	388.065857	80.240326	1137.022827	67.211044	-227.853973	907.841248	295.971252	147.094284	880.892700	211.280502	-66.296906	1003.095886	-478.256622	60.301701	909.014648	-490.888062	-91.163872
169.616364	-138.981918	901.442749	249.156723	11.059240	905.062927	243.593292	-184.617798	510.076599	256.206177	11.876748	508.088593	333.648926	-199.237640	82.228600	363.448792	-12.930950	100.103119	174.139694	-241.820374	1419.387939	290.081543	66.511154	1411.563110	173.857101	-56.669998	1395.025513	165.470535	-29.487659	1684.193604	195.838013	-291.048981	1132.931274	388.357361	78.194260	1137.375366	69.317261	-230.396942	906.358521	294.882904	146.126099	882.030212	212.211670	-67.868988	1003.136475	-480.989471	57.322041	907.690002	-491.464783	-94.464676
170.420410	-140.144928	901.303894	250.527771	9.607946	905.280090	243.823181	-185.547302	509.965637	254.355515	11.448466	508.405884	333.799255	-199.481705	82.165421	363.113647	-12.776231	100.904900	173.210327	-243.463730	1419.154053	290.687408	64.278793	1412.009766	173.911560	-58.275017	1395.013550	164.479523	-30.755348	1683.760010	195.681091	-292.961731	1132.875244	388.704559	76.030525	1137.802612	71.444893	-233.056564	904.836914	293.794800	145.016342	883.245605	213.202469	-69.379906	1003.170166	-483.205261	54.027363	906.809326	-491.621490	-98.119408
171.111893	-141.233566	901.199158	251.918808	8.101177	905.492798	244.013763	-186.289932	509.867920	252.531647	11.016149	508.766846	333.887909	-199.731918	82.167595	362.753510	-12.609527	101.813744	172.211563	-245.071701	1418.951294	291.294983	62.028004	1412.451050	173.962051	-59.880466	1395.001099	163.410782	-32.015945	1683.279053	195.512741	-294.749115	1132.889771	389.132935	73.877060	1138.190430	73.599548	-235.769531	903.311401	292.802704	143.750839	884.546570	214.174103	-70.876389	1003.217651	-479.984192	53.297436	909.497375	-489.871155	-98.310562
171.823944	-142.451935	901.121033	253.400345	6.516943	905.724487	244.408951	-186.959030	509.847992	250.745163	10.736819	509.185028	334.020294	-200.061371	82.246971	362.496277	-12.322498	102.765465	171.232346	-246.612000	1418.705078	291.947754	59.808342	1412.891113	174.092880	-61.608437	1394.794067	162.269974	-33.286591	1682.795288	195.210236	-296.716400	1132.734741	389.588074	71.695938	1138.585938	75.826462	-238.576447	901.741882	291.840637	142.554306	885.821777	215.193253	-72.466957	1003.288147	-482.206329	51.616230	909.431946	-490.040009	-101.084465
172.564911	-143.536987	901.038635	254.907303	4.919230	905.929932	244.717514	-187.920975	509.818054	248.823608	10.498717	509.541077	334.296051	-199.601868	82.182526	362.129761	-12.094028	103.929611	170.208176	-248.186295	1418.420288	292.601227	57.525196	1413.316284	174.039078	-63.088593	1394.846924	161.140549	-34.518440	1682.233032	195.025177	-298.534790	1132.664673	390.092468	69.515480	1139.013672	78.110832	-241.475098	900.170471	290.874359	141.381989	887.014343	216.291321	-74.016190	1003.340759	-481.688416	48.334648	909.794189	-489.564911	-103.228615
173.385864	-144.491577	900.914429	256.395172	3.622351	906.215576	244.942001	-188.893005	509.719025	246.653290	10.260642	510.094299	334.343201	-199.768082	82.061943	361.636505	-11.904364	104.985184	169.183182	-249.679672	1418.140137	293.273926	55.318504	1413.703003	174.023331	-64.645500	1394.752686	160.009888	-35.765923	1681.655762	194.737854	-300.494110	1132.552612	390.722778	67.332901	1139.391357	80.386749	-244.425079	898.586548	290.127563	139.944260	888.162842	217.438705	-75.436165	1003.407349	-484.491089	45.352707	908.724304	-490.239136	-106.839622
174.190048	-145.513184	900.843079	257.950348	2.196474	906.423950	245.076965	-189.813492	509.594513	244.541153	10.047518	510.616852	334.312988	-199.977356	81.959351	361.141663	-11.659564	106.133636	168.060944	-251.122284	1417.790527	293.863190	53.125923	1414.031616	174.032990	-66.120636	1394.580444	158.903458	-37.016712	1681.089600	194.505875	-302.331818	1132.402466	391.395081	65.100067	1139.842529	82.612312	-247.516342	897.066101	289.408447	138.427277	889.341125	218.611618	-76.871399	1003.465210	-484.406616	42.548016	909.304871	-489.887787	-109.105972
175.017960	-146.468521	900.749573	259.546844	0.909697	906.672058	245.289719	-190.880951	509.432526	242.343216	9.893107	511.152710	334.282501	-200.128540	81.867401	360.513947	-11.456337	107.253822	166.877411	-252.496246	1417.419189	294.359314	51.051636	1414.325928	174.062531	-67.676880	1394.241699	157.799149	-38.305275	1680.524658	194.367249	-304.207489	1132.332397	392.048065	62.816040	1140.165405	85.002968	-250.450546	895.585815	288.743073	136.974426	890.580811	219.823364	-78.248039	1003.528809	-486.514069	39.488167	908.814270	-490.340881	-112.445831
175.969315	-147.435059	900.664917	261.280029	-0.434890	906.968262	245.504715	-192.017868	509.269653	240.103333	9.799040	511.752563	334.416626	-200.520691	81.823616	359.928253	-11.217243	108.509232	165.702332	-253.854752	1417.058960	294.883270	48.955250	1414.537598	173.886826	-68.968330	1394.119873	156.670029	-39.585457	1679.992920	194.255020	-305.895111	1132.226807	392.847900	60.503727	1140.534302	87.246216	-253.639877	894.130432	288.139618	135.534241	891.843750	221.128174	-79.667458	1003.620728	-488.223389	36.259697	908.477722	-490.711670	-115.763519
176.945023	-148.380798	900.576599	263.097321	-1.911747	907.186768	245.629959	-193.071716	509.087341	237.836792	9.684097	512.372986	334.306488	-200.528137	81.699425	359.378326	-10.977438	109.825729	164.464691	-255.118698	1416.734009	295.328186	46.976379	1414.772827	173.739548	-70.328369	1393.867554	155.685898	-40.923607	1679.525635	194.118958	-307.860229	1132.120605	393.635986	58.107391	1140.913208	89.628510	-256.719727	892.766235	287.648651	134.080154	893.077026	222.501389	-81.108688	1003.672974	-489.766968	32.944950	908.320374	-491.078735	-118.945862
[truncated: 167 more rows]
[truncated: 40 more columns]
