# Supplementary material for: A dyadic stimulus set of audiovisual affective displays for the study of multisensory, emotional, social interactions
Source: Behav Res Methods. 2015 Nov 5;48(4):1285–95. doi: 10.3758/s13428-015-0654-4 (PMC5101291; doi:10.3758/s13428-015-0654-4)
Supplement: Supplementary file 1 — (ZIP 270 MB) [file 13428_2015_654_MOESM1_ESM.zip › supplementary_material_2_stimuli_set_files/D/D09.txt]

260.958557	-68.486641	900.381653	349.281342	76.775970	901.114441	345.268951	-138.651764	507.070343	379.914703	59.350113	505.298035	458.961151	-173.098679	89.742622	427.560913	-0.517329	86.760689	283.708374	-158.240631	1419.037964	414.020966	138.333160	1392.531494	299.483734	20.655701	1390.115112	304.168457	4.302585	1687.821167	245.061722	-227.964722	1139.044678	499.804413	176.880173	1111.358887	172.163696	8.140190	1074.271362	242.964355	110.892738	1110.697510	309.257172	1.125343	1000.616821	-570.294556	99.384102	907.727661	-555.587463	-53.813839
261.148346	-67.478889	900.462830	349.391754	77.852699	900.999634	344.745056	-137.681183	507.052582	380.198517	59.858349	505.222076	458.859467	-172.864349	90.024170	427.595551	-0.463581	86.760284	283.997925	-156.887253	1419.311890	414.260101	139.931061	1392.389893	299.671143	22.312263	1390.122559	304.552063	6.124139	1687.933228	245.245087	-226.432922	1139.336060	499.679749	178.511032	1111.065552	172.034866	9.655860	1074.188843	242.769073	112.528275	1110.718140	309.328583	2.353696	1000.608704	-570.243896	99.458801	907.725037	-555.589966	-53.788223
261.348206	-66.418457	900.523926	349.472260	78.987915	900.922791	344.277740	-136.819519	507.099152	380.471802	60.398121	505.199493	458.789001	-172.731003	90.371246	427.617493	-0.386606	86.751389	284.301575	-155.230103	1419.466919	414.528809	141.549026	1392.263306	299.890045	23.935209	1390.159302	304.933533	7.970151	1688.098633	245.400162	-224.747711	1139.542236	499.529999	180.061020	1110.817749	171.926422	11.143142	1074.635254	242.596695	114.096245	1110.779053	309.357452	3.618526	1000.609863	-570.134644	99.430702	907.741272	-555.498718	-53.800457
261.600098	-65.434494	900.600952	349.624084	80.094139	900.832214	343.780762	-135.983292	507.198395	380.661896	60.942307	505.138000	458.742218	-172.614868	90.758057	427.597351	-0.314041	86.777527	284.582184	-153.606598	1419.645386	414.811310	143.143204	1392.087646	300.083496	25.587208	1390.177734	305.305389	9.823380	1688.204590	245.603668	-223.255905	1139.784912	499.340210	181.684418	1110.532471	171.793396	12.578443	1074.559814	242.485321	115.896790	1111.052368	309.454620	4.846880	1000.611877	-570.027283	99.389732	907.736511	-555.392456	-53.824413
261.818054	-64.452599	900.701782	349.754761	81.120163	900.763672	343.265564	-135.098450	507.298035	380.975372	61.467701	505.098663	458.642853	-172.378799	91.119980	427.623962	-0.248296	86.791130	284.878876	-151.993820	1419.809570	415.030640	144.728638	1391.955444	300.250366	27.181971	1390.209595	305.672852	11.650893	1688.328125	245.783844	-221.664673	1140.011108	499.220245	183.761902	1110.235718	171.737289	14.037892	1074.934937	242.440247	117.335342	1111.011719	309.549164	6.018315	1000.635071	-569.894287	99.362671	907.746887	-555.287781	-53.844193
262.143524	-63.380920	900.836487	349.852936	82.231194	900.714050	342.781281	-134.302628	507.375122	381.212982	61.907249	505.106934	458.560455	-172.251404	91.502579	427.616882	-0.182198	86.766953	285.199402	-150.407120	1419.965088	415.194977	146.348846	1391.798218	300.471008	28.767061	1390.224731	306.076141	13.481248	1688.454346	246.028244	-220.232376	1140.262817	499.052429	184.813644	1110.055420	171.796494	15.577296	1074.728760	242.246979	118.924385	1111.188477	309.686584	7.287459	1000.684387	-569.690369	99.220222	907.761414	-554.966431	-53.905140
262.429779	-62.486305	901.018127	350.022888	83.287865	900.669922	342.235321	-133.465393	507.583130	381.520599	62.397236	505.084442	458.455170	-172.111740	91.946541	427.661682	-0.103597	86.787437	285.484497	-148.819626	1420.209595	415.383392	147.976822	1391.641357	300.630707	30.363758	1390.259033	306.408234	15.324949	1688.588501	246.215286	-218.708359	1140.511719	498.935425	186.293304	1109.828247	171.664383	16.857239	1075.093750	242.155304	120.205460	1110.972168	309.852356	8.460657	1000.759399	-569.668945	99.240288	907.721252	-555.088623	-53.901886
262.693542	-61.596016	901.217468	350.161652	84.242096	900.606750	341.626953	-132.738358	507.776642	381.767090	62.848026	505.020508	458.393646	-171.987656	92.415276	427.658386	-0.027608	86.804543	285.775330	-147.236099	1420.459839	415.551544	149.608337	1391.557983	300.818604	31.935764	1390.299805	306.766113	17.112152	1688.734741	246.440430	-217.311478	1140.792847	498.851898	187.824036	1109.594727	171.860977	18.343798	1075.108398	242.134644	121.472488	1110.962402	310.003876	9.596542	1000.833191	-569.542480	99.201157	907.706482	-555.010376	-53.914387
262.986023	-60.616417	901.409241	350.328796	85.245918	900.576416	340.961365	-131.873291	508.009033	382.101257	63.339439	504.983734	458.266815	-171.866928	92.894951	427.686584	0.028880	86.770912	286.067993	-145.650085	1420.680298	415.672058	151.212418	1391.437012	301.035400	33.510468	1390.368530	307.100494	18.948736	1688.908691	246.772522	-215.870209	1141.110840	498.738129	189.728867	1109.448120	171.575378	19.389696	1075.345825	242.125946	122.861153	1111.087769	310.195251	10.766827	1000.918213	-569.185486	99.109352	907.801514	-554.359131	-54.050957
263.319153	-59.765022	901.695923	350.467285	86.187851	900.557983	340.246521	-131.106812	508.254639	382.427246	63.838493	504.966522	458.149872	-171.818542	93.452095	427.734863	0.093950	86.780266	286.353973	-144.040497	1420.985107	415.773773	152.852051	1391.387817	301.194489	35.052139	1390.453369	307.405182	20.767529	1689.110840	247.009949	-214.522186	1141.448364	498.629669	191.177979	1109.284058	171.776215	20.705326	1075.406738	242.024963	124.127678	1111.005615	310.417267	11.886311	1001.056091	-568.992065	99.568573	907.913940	-554.262634	-53.959595
263.730225	-58.924946	901.880981	350.736755	87.142822	900.515381	339.350281	-130.129715	508.487549	382.857697	64.310501	504.942902	457.948425	-171.722580	94.033279	427.849915	0.203000	86.795036	286.674042	-142.223618	1421.238770	415.807404	154.480453	1391.326294	301.365082	36.614506	1390.526855	307.723297	22.554146	1689.278809	247.357025	-213.189789	1141.789307	498.570953	192.096848	1109.195068	171.645874	21.770418	1075.508057	241.931854	125.127586	1110.756714	310.692780	12.982679	1001.131958	-568.727539	99.694260	907.842957	-554.271240	-53.956039
264.098328	-58.077679	902.099915	350.982147	87.947548	900.456543	338.355377	-129.234726	508.723450	383.161835	64.731819	504.905609	457.780975	-171.756012	94.697517	427.840729	0.294319	86.796799	286.872589	-140.617767	1421.498779	415.788452	156.193481	1391.277832	301.442108	38.188606	1390.573486	307.983551	24.375040	1689.481079	247.694519	-211.954269	1142.140015	498.526428	193.348587	1109.087769	171.573807	22.708311	1075.627563	241.999069	126.306564	1110.631836	310.968933	14.019588	1001.215210	-568.908813	99.497444	907.834045	-554.365112	-54.034702
264.530426	-57.277180	902.300903	351.248535	88.919350	900.459167	337.217773	-128.157303	508.829407	383.542419	65.204308	504.887299	457.480255	-171.734482	95.314911	427.875671	0.347676	86.810661	287.202362	-139.035553	1421.782227	415.776062	157.814240	1391.191284	301.571686	39.729935	1390.650146	308.274109	26.162169	1689.679199	248.068008	-210.765213	1142.518921	498.528046	194.741623	1109.026855	171.718445	23.745066	1075.623901	241.945908	127.426712	1110.515991	311.273682	15.072750	1001.319946	-568.433594	99.558853	907.759644	-554.160583	-54.057163
265.011841	-56.419918	902.555420	351.530609	89.904160	900.453552	335.987976	-127.067909	509.009705	383.911285	65.680016	504.868988	457.329773	-171.888657	95.985931	427.913055	0.464408	86.816269	287.452362	-137.423813	1422.100830	415.740326	159.523392	1391.147705	301.644714	41.258224	1390.695679	308.492493	27.964834	1689.880493	248.483536	-209.573532	1142.926025	498.502350	195.961395	1108.959839	171.763641	24.620102	1075.737427	241.956848	128.721863	1110.513428	311.651794	16.178848	1001.445740	-568.323364	99.599380	907.713196	-554.427856	-54.020741
265.462524	-55.716480	902.753723	351.804047	90.670319	900.383301	334.535339	-126.049690	509.145813	384.271118	66.055672	504.830872	456.957581	-171.898026	96.742073	427.924164	0.531640	86.802231	287.756378	-135.828079	1422.361084	415.649139	161.195694	1391.110474	301.740540	42.803104	1390.752319	308.734467	29.757504	1690.060059	248.929382	-208.521729	1143.302124	498.582520	197.289825	1108.905029	172.358673	25.765972	1075.589355	242.075836	129.622726	1110.282471	312.004211	17.107044	1001.511047	-568.167358	99.504486	907.645752	-554.450745	-54.069935
266.017395	-54.947422	902.970215	352.221527	91.518166	900.373535	333.081970	-125.017044	509.148956	384.756104	66.439331	504.822693	456.790710	-172.244476	97.621841	427.992096	0.583848	86.783562	288.017975	-134.221176	1422.652954	415.534790	162.916702	1391.052124	301.782928	44.333721	1390.805420	308.975464	31.529200	1690.226074	249.460327	-207.497360	1143.699829	498.652649	198.989639	1108.838623	172.529358	26.467684	1075.708008	242.231018	130.628601	1110.229248	312.486084	18.075794	1001.614990	-567.679321	99.762634	907.776855	-554.343689	-53.928261
266.575745	-54.239891	903.170959	352.597717	92.208916	900.318909	331.398773	-123.915466	509.272369	385.193665	66.844147	504.859711	456.565399	-172.411514	98.431839	428.010315	0.654188	86.784500	288.325012	-132.663025	1422.985474	415.458954	164.639755	1391.010986	301.851776	45.896454	1390.863647	309.150055	33.346519	1690.416504	249.993347	-206.411789	1144.117920	498.715576	200.283997	1108.789673	172.839828	27.309391	1075.759399	242.411942	131.670334	1110.091064	312.953064	18.953537	1001.688232	-566.158752	100.557022	908.316711	-553.925415	-53.375355
267.127716	-53.522930	903.384216	353.017914	93.020660	900.284363	329.769104	-122.706673	509.374329	385.661316	67.265022	504.890594	456.197174	-172.651413	99.335945	428.101929	0.695591	86.790176	288.570770	-131.030182	1423.278076	415.243286	166.342026	1390.914673	301.883484	47.430542	1390.883179	309.328888	35.127792	1690.592285	250.546951	-205.433868	1144.533936	498.819305	201.011902	1108.815430	173.214706	28.118576	1075.779907	242.505554	132.545593	1109.992676	313.439514	19.889730	1001.777527	-566.819946	100.104233	908.044861	-554.099060	-53.848995
267.710327	-52.871151	903.625183	353.363953	93.644287	900.223999	327.986145	-121.545975	509.537659	386.051514	67.675285	504.802734	455.846954	-172.820267	100.323341	428.101349	0.760480	86.754929	288.840179	-129.467667	1423.582031	415.031311	168.077728	1390.839600	301.946838	48.960197	1390.883911	309.440552	36.914684	1690.724365	251.230728	-204.487183	1144.950562	498.938354	202.368759	1108.794312	173.651184	28.893000	1075.797119	242.778595	133.509415	1109.877441	313.932678	20.721542	1001.866333	-567.303467	99.301414	907.751587	-554.257080	-54.332287
268.319214	-52.224827	903.856995	353.813324	94.390152	900.176331	326.161530	-120.333611	509.653076	386.506836	68.030746	504.675476	455.498810	-173.009811	101.331635	428.114746	0.794643	86.732239	289.098083	-127.885315	1423.872192	414.823181	169.809952	1390.708496	301.973297	50.476048	1390.827515	309.563171	38.695324	1690.839233	251.899017	-203.531631	1145.347046	499.065338	203.642654	1108.740234	174.131653	29.671593	1075.741455	243.061630	134.370605	1109.756104	314.493103	21.593348	1001.956604	-567.497498	98.491776	907.472168	-554.385437	-54.724686
269.051910	-51.612530	904.003174	354.334045	95.003456	900.089294	324.264038	-119.000648	509.731812	386.989563	68.448685	504.594666	455.077057	-173.139969	102.414444	428.149963	0.853034	86.707237	289.362396	-126.316231	1424.147583	414.627899	171.540390	1390.562744	302.017456	52.009743	1390.777344	309.623291	40.476311	1690.901123	252.867630	-202.708755	1145.776855	499.266754	204.945663	1108.656128	174.900162	30.602360	1075.519653	243.322021	135.205582	1109.577271	315.139984	22.358257	1001.984619	-567.268188	98.255745	907.378906	-554.366333	-54.896404
269.753021	-51.037956	904.159912	354.883392	95.621292	899.993896	322.240753	-117.735641	509.838989	387.337708	68.787804	504.525482	454.675079	-173.216125	103.536324	428.127838	0.885126	86.669083	289.592316	-124.680748	1424.390259	414.360962	173.290039	1390.433594	302.017273	53.545223	1390.688110	309.714264	42.234921	1690.946045	253.662033	-201.719330	1146.149170	499.449890	206.708511	1108.489136	175.279831	31.165049	1075.485229	243.714661	136.070648	1109.308594	315.777679	23.122356	1002.013611	-566.968384	98.115891	907.361206	-554.332275	-55.017521
270.390259	-50.487694	904.366699	355.375641	96.193443	899.922363	320.166412	-116.195137	510.013947	387.670471	69.077164	504.490387	454.241882	-173.299561	104.684250	428.127960	0.925920	86.661423	289.810150	-123.065201	1424.635254	414.105316	175.067215	1390.270020	302.035858	55.071178	1390.629395	309.704193	44.052280	1691.006714	254.515549	-200.867996	1146.525513	499.611694	207.549042	1108.512085	175.832840	31.787630	1075.372681	243.997574	136.826950	1109.032471	316.386963	23.850609	1002.078125	-566.681641	98.086952	907.350037	-554.303772	-55.117294
271.140350	-49.952137	904.571533	355.958740	96.676460	899.849609	317.920166	-114.607277	510.115417	388.067444	69.392403	504.413208	453.677460	-173.201172	105.901337	428.178070	0.950273	86.639069	290.112030	-121.464554	1424.911621	413.881561	176.827347	1390.057861	302.070313	56.588081	1390.564331	309.681335	45.840416	1691.081543	255.417542	-199.931732	1146.923584	499.790375	208.707169	1108.394165	176.406052	32.371494	1075.177612	244.341522	137.637024	1108.725342	317.075470	24.540661	1002.141418	-566.392578	97.948883	907.339478	-554.288330	-55.241898
271.902374	-49.542084	904.805420	356.606934	97.209641	899.780945	315.607178	-113.200775	510.282257	388.473450	69.656441	504.390717	453.149658	-173.127167	107.227402	428.192383	1.032620	86.614693	290.399658	-119.826103	1425.217285	413.675720	178.607132	1389.866943	302.130707	58.181831	1390.449097	309.636353	47.620201	1691.144897	256.330688	-199.048462	1147.357422	500.045197	210.049683	1108.248535	177.052383	32.981785	1074.937378	244.750717	138.385910	1108.399658	317.829926	25.191429	1002.220032	-566.097839	97.793518	907.317993	-554.291748	-55.337624
272.679962	-49.074528	904.972839	357.189301	97.577812	899.687988	313.065033	-111.684166	510.455444	388.694031	69.904678	504.315094	452.598419	-173.065033	108.661743	428.153320	1.063796	86.612892	290.672852	-118.143517	1425.517456	413.434906	180.410812	1389.610718	302.152679	59.746132	1390.362915	309.536835	49.429348	1691.197266	257.353851	-198.191513	1147.834473	500.217590	211.391769	1108.051636	177.750671	33.558102	1074.696045	245.133957	139.164017	1108.057129	318.544342	25.772402	1002.253662	-565.817505	97.596184	907.276733	-554.310059	-55.457596
273.507416	-48.754265	905.140930	357.936462	97.828171	899.549866	310.459534	-109.863457	510.584167	389.024872	70.180534	504.230743	451.887482	-172.903641	110.070465	428.181335	1.091014	86.601402	290.968689	-116.485962	1425.862427	413.155396	182.250946	1389.318726	302.197998	61.320152	1390.229492	309.438812	51.245949	1691.219727	258.377441	-197.299301	1148.299561	500.553375	213.115143	1107.839233	178.457458	34.082870	1074.404907	245.596664	139.894531	1107.633667	319.383240	26.239275	1002.263855	-565.512329	97.436218	907.249878	-554.286011	-55.646263
274.351563	-48.394516	905.311646	358.614166	98.004417	899.450684	307.505676	-108.557747	510.609802	389.334900	70.383759	504.168640	451.235077	-172.847870	111.599426	428.170807	1.110150	86.617821	291.259888	-114.792961	1426.197754	412.853668	184.075638	1389.039795	302.268188	62.911385	1390.098999	309.254913	53.082748	1691.208252	259.451569	-196.425003	1148.816040	500.730438	213.833023	1107.612061	179.163315	34.591045	1074.104126	245.963654	140.611938	1107.175537	320.198120	26.666567	1002.294800	-565.219910	97.286972	907.242920	-554.309509	-55.774559
275.211884	-48.048931	905.493225	359.324127	98.237312	899.367126	304.636902	-106.842361	510.726318	389.646667	70.566551	504.098175	450.485260	-172.853134	113.140320	428.097382	1.128692	86.588600	291.630005	-113.083672	1426.519409	412.615570	185.888702	1388.707031	302.341248	64.490379	1389.938599	309.085358	54.956181	1691.139526	260.593750	-195.548492	1149.305664	501.028656	215.046936	1107.358765	179.947784	35.083099	1073.812866	246.405106	141.236542	1106.685791	321.085602	27.082968	1002.337463	-564.985840	97.071114	907.200928	-554.324890	-55.932125
275.987518	-47.699013	905.620544	359.977478	98.428871	899.225708	301.913605	-104.938423	510.869080	389.973999	70.759422	504.071289	449.693695	-172.730972	114.763840	428.013824	1.155517	86.568657	291.908447	-111.340714	1426.831055	412.323059	187.760452	1388.309204	302.414154	66.054596	1389.747559	308.840668	56.877476	1691.063721	261.735260	-194.741364	1149.830688	501.333466	216.324234	1107.140259	180.768524	35.471031	1073.550293	246.855423	141.933594	1106.253540	321.931335	27.467064	1002.322998	-564.691650	96.899475	907.162170	-554.324829	-56.103943
276.871521	-47.457623	905.742981	360.744690	98.536209	899.075745	299.012268	-103.054642	510.973053	390.478973	71.003387	504.007568	448.869141	-172.479309	116.528381	428.036377	1.138702	86.512070	292.228027	-109.629829	1427.138306	412.035797	189.564819	1387.889771	302.493256	67.595947	1389.501221	308.612030	58.835827	1690.884399	262.923767	-193.852234	1150.364014	501.648956	217.622772	1106.803345	181.585892	35.904488	1073.214355	247.385773	142.534058	1105.772705	322.896515	27.752394	1002.301270	-564.429565	96.756615	907.165588	-554.314453	-56.276096
277.760223	-47.176392	905.853088	361.434601	98.708321	898.938660	295.968018	-101.253578	511.141510	390.970276	71.202415	503.966827	447.929657	-172.208176	118.273315	428.056183	1.193640	86.463684	292.565277	-107.931419	1427.451416	411.719696	191.413849	1387.392456	302.592773	69.195602	1389.249146	308.361176	60.835873	1690.656982	264.105011	-193.107620	1150.857788	501.883911	218.577179	1106.419434	182.422943	36.288116	1072.899780	247.880646	143.177780	1105.230835	323.828247	28.073456	1002.279724	-564.194031	96.618042	907.141357	-554.300964	-56.390957
278.604095	-46.950703	906.019287	362.087860	98.872093	898.773804	292.732056	-99.444778	511.362091	391.460297	71.399506	503.885620	446.941803	-171.941986	120.239349	428.044861	1.205086	86.388008	292.877777	-106.224731	1427.728027	411.434692	193.192734	1386.880737	302.694214	70.726234	1388.981079	308.071045	62.900520	1690.395508	265.372498	-192.269806	1151.390869	502.054565	219.219254	1105.876831	183.561630	36.832199	1072.470947	248.361374	143.774643	1104.682373	324.774841	28.387487	1002.268921	-563.921814	96.514290	907.134155	-554.278992	-56.496456
279.489899	-46.864811	906.146606	362.806488	98.873611	898.572937	289.565247	-97.615341	511.680603	392.045319	71.637444	503.788696	445.877686	-171.654922	122.359642	428.111603	1.232656	86.311470	293.181091	-104.592590	1427.989380	411.144318	194.938965	1386.289185	302.839020	72.253342	1388.645630	307.759155	65.015923	1690.118164	266.630005	-191.507889	1151.890503	502.437408	220.410446	1105.414185	184.246201	37.070721	1072.208252	248.920380	144.369064	1104.110107	325.727570	28.576038	1002.221802	-563.681641	96.350555	907.108826	-554.219849	-56.672501
280.460388	-46.717579	906.258362	363.491669	98.901276	898.407532	286.483521	-95.558334	512.122803	392.557312	71.927353	503.697601	444.721313	-171.212799	124.521599	428.165894	1.261685	86.256271	293.525360	-102.949287	1428.250488	410.871521	196.680405	1385.680298	302.989227	73.732689	1388.317017	307.531921	67.351585	1689.773926	267.915375	-190.842789	1152.394287	502.826721	221.545151	1104.930908	185.386139	37.516224	1071.716675	249.471497	144.963181	1103.527344	326.671539	28.797903	1002.185974	-563.479736	96.252213	907.095520	-554.176697	-56.754082
281.395508	-46.721592	906.401306	364.231323	98.964325	898.225830	283.146118	-93.689407	512.580139	393.039032	72.205399	503.621399	443.479187	-170.613083	126.860397	428.234039	1.288527	86.192886	293.819336	-101.313591	1428.496582	410.648926	198.386078	1385.058716	303.097870	75.188843	1387.914185	307.078613	69.378784	1689.495117	269.154907	-190.086517	1152.851196	503.234253	222.669662	1104.385254	186.150955	37.677650	1071.402100	250.086884	145.539902	1102.933594	327.611908	28.995913	1002.157043	-563.292480	96.175217	907.073914	-554.124023	-56.837372
282.422974	-46.809174	906.599609	364.965698	98.887375	898.054077	279.876678	-91.774780	513.132813	393.597107	72.390335	503.459229	442.179749	-169.982544	129.339905	428.215790	1.302415	86.138351	294.147430	-99.761597	1428.699341	410.446747	200.089569	1384.478882	303.290070	76.630394	1387.540161	306.673553	71.629524	1689.178467	270.399323	-189.487762	1153.351318	503.582184	223.730103	1103.837280	187.296463	38.060528	1070.866943	250.623810	146.103302	1102.209595	328.563141	29.136232	1002.160217	-563.094971	96.150726	907.057556	-554.090271	-56.906300
283.412598	-46.971497	906.798279	365.683960	98.783272	897.881226	276.670410	-89.767822	513.831970	394.006622	72.536530	503.365723	440.755432	-169.232742	131.789001	428.161560	1.300160	86.067459	294.489166	-98.156532	1428.934204	410.347992	201.685165	1383.811279	303.415527	78.032692	1387.141968	306.277679	73.944870	1688.843018	271.598877	-188.796249	1153.785889	504.003784	224.825623	1103.316772	188.003723	38.162014	1070.559570	251.238556	146.624054	1101.487915	329.460266	29.240374	1002.163330	-562.850830	96.176682	907.043274	-554.026245	-56.929607
284.530792	-47.078003	906.989990	366.468781	98.795479	897.777466	273.300995	-87.844582	514.565552	394.380280	72.755722	503.266998	439.399292	-168.321289	134.364853	428.185577	1.332373	86.031120	294.877808	-96.644661	1429.191650	410.250702	203.223709	1383.190918	303.563568	79.450226	1386.766602	305.860229	76.278038	1688.497681	272.764099	-188.123199	1154.281494	504.453949	225.828110	1102.856201	188.892639	38.209183	1070.506592	251.849945	147.070908	1100.808960	330.431854	29.392126	1002.199524	-562.624329	96.134789	907.008850	-553.939697	-56.915062
285.563232	-47.322823	907.227600	367.217621	98.542381	897.613098	270.069977	-85.832901	515.336609	394.807220	72.856041	503.197693	437.912872	-167.351395	136.879562	428.223755	1.337680	85.986847	295.286804	-95.156830	1429.487915	410.157776	204.788574	1382.648926	303.724915	80.769783	1386.456909	305.427155	78.657501	1688.202148	273.997894	-187.592438	1154.851440	504.859039	226.777115	1102.333984	190.017761	38.479656	1070.032104	252.455109	147.602631	1100.115601	331.333893	29.420975	1002.225342	-562.440491	96.171104	906.976196	-553.836731	-56.874706
286.648895	-47.517696	907.535706	367.966217	98.499535	897.548584	266.818878	-83.946762	516.184509	395.332916	72.961227	503.191620	436.569916	-166.168091	139.484390	428.297729	1.357792	85.913696	295.702881	-93.768875	1429.822510	410.119934	206.268326	1382.132324	303.900940	82.100960	1386.175171	304.988708	81.080116	1687.924561	275.123749	-187.039154	1155.423462	505.316406	227.672668	1101.880127	190.769165	38.478462	1069.684937	253.010330	148.077866	1099.375732	332.295929	29.538443	1002.335632	-562.310486	96.185204	906.975281	-553.712891	-56.843388
287.652985	-47.669037	907.804016	368.638062	98.507141	897.482178	263.867096	-82.013489	517.119202	395.890015	73.066063	503.242432	435.251923	-164.992462	141.956161	428.385345	1.372139	85.904243	296.154327	-92.353195	1430.223022	410.082245	207.614883	1381.546021	304.076294	83.357986	1385.924805	304.524200	83.531754	1687.649902	276.331451	-186.542908	1156.087402	505.786713	228.484573	1101.507935	191.876190	38.708778	1069.255859	253.659241	148.485199	1098.698364	333.162842	29.685265	1002.425964	-562.127258	96.224838	906.977478	-553.539124	-56.798679
288.574951	-47.431347	908.183289	369.620789	99.680450	897.954285	260.921936	-79.951759	518.053894	396.584137	73.104614	503.448151	433.974487	-163.355759	144.268585	428.503204	1.365932	85.890152	296.578796	-90.960434	1430.596436	410.031464	208.988403	1381.115479	304.246399	84.567947	1385.732544	304.029449	86.013237	1687.380127	277.453705	-186.109238	1156.727173	506.305878	229.314529	1101.162231	192.809418	38.673458	1069.047485	254.292557	148.865097	1097.994873	334.238922	30.230433	1002.852112	-562.002991	96.246460	906.966125	-553.392151	-56.750023
289.535858	-47.840153	908.470093	369.969482	98.640343	897.554504	258.353790	-78.387604	518.947998	396.811005	73.081360	503.330566	432.754425	-161.774734	146.410202	428.367950	1.346854	85.848022	296.978088	-89.614891	1431.015137	409.993317	210.312698	1380.666748	304.427460	85.749023	1385.528442	303.567047	88.523170	1687.109863	278.557648	-185.660248	1157.451538	506.822876	229.983231	1100.883667	193.604919	38.513947	1068.887817	254.882156	149.178497	1097.356934	334.969086	29.969677	1002.771545	-561.862793	96.326073	906.972656	-553.190552	-56.692078
290.277527	-47.934811	908.822144	370.484619	98.805138	897.546143	255.976212	-76.960686	519.879883	397.196747	72.961517	503.396240	431.637665	-160.159286	148.527023	428.542999	1.328523	85.791763	297.354797	-88.327133	1431.426147	409.893494	211.595551	1380.217896	304.633026	86.875435	1385.360474	303.086060	91.020813	1686.811035	279.635101	-185.290298	1158.158081	507.383087	230.638901	1100.595459	194.715561	38.592918	1068.610474	255.575958	149.487366	1096.790405	335.750336	30.164963	1002.927795	-561.696045	96.491867	906.995544	-552.997314	-56.577293
290.984650	-47.599796	909.200989	371.263062	99.996841	898.006836	253.835709	-75.701828	520.796082	397.726776	72.859489	503.525757	430.311859	-158.143311	150.088104	428.651001	1.344386	85.748375	297.652527	-87.074966	1431.810059	409.870605	212.819504	1379.819214	304.824310	87.940445	1385.218506	302.566986	93.507675	1686.522339	280.639435	-184.984238	1158.880371	507.894989	231.286209	1100.301758	195.653702	38.586761	1068.421997	256.195587	149.753082	1096.283325	336.691650	30.734871	1003.345703	-561.608093	96.583038	906.989380	-552.807617	-56.505619
291.730988	-47.663589	909.495422	371.868866	100.080269	897.998535	252.228119	-74.690773	521.713379	397.841797	72.469322	503.310913	428.656372	-156.064850	151.158478	428.462799	1.342696	85.667328	297.992920	-85.878090	1432.253662	409.801392	213.977142	1379.378174	305.022705	88.985893	1385.054199	302.075165	95.998474	1686.235107	281.617493	-184.660065	1159.579712	508.479462	231.786041	1100.062500	196.454697	38.514202	1068.303955	256.935516	150.013962	1095.685059	337.485168	30.885126	1003.475647	-561.515442	96.746391	907.015869	-552.594116	-56.405491
292.349579	-47.467022	909.886597	372.491638	100.850037	898.253174	250.839706	-73.628014	522.607849	398.295013	72.518707	503.381744	426.457977	-153.526611	151.574203	428.493713	1.340484	85.634727	298.284149	-84.692276	1432.700684	409.805969	215.089951	1378.990479	305.195587	89.976532	1384.928467	301.601929	98.459633	1685.952515	282.572662	-184.446381	1160.307495	509.135132	232.281403	1099.844238	197.483719	38.563763	1068.080444	257.636475	150.171280	1095.222046	338.268707	31.353174	1003.789856	-561.471985	96.896591	907.021851	-552.406494	-56.287746
292.950256	-47.766739	910.270569	372.704956	100.310043	898.000000	249.932739	-72.954018	523.549683	398.539612	72.552734	503.333771	424.052216	-151.293594	151.606522	428.422058	1.377226	85.603706	298.525482	-83.564217	1433.073364	409.811829	216.123276	1378.599609	305.367798	90.952347	1384.826538	301.081970	100.881760	1685.721069	283.453918	-184.189880	1160.971191	509.734650	232.732468	1099.586670	198.363693	38.579071	1067.969116	258.320160	150.358749	1094.811157	338.805634	31.313103	1003.829041	-561.418335	97.091980	907.041931	-552.192261	-56.164242
293.536896	-47.790401	910.563416	373.172211	100.367630	898.000488	249.224075	-72.323189	524.460388	398.790710	72.533279	503.337799	421.183167	-149.144379	151.175720	428.380249	1.355353	85.585014	298.808655	-82.478966	1433.492554	409.849609	217.122101	1378.249878	305.554810	91.881630	1384.757446	300.608704	103.290321	1685.504639	284.267456	-183.932953	1161.629639	510.326019	233.139618	1099.432373	198.998550	38.466690	1067.937866	259.059387	150.497940	1094.404419	339.404541	31.489130	1003.963196	-561.389404	97.273399	907.074707	-552.014832	-55.990601
294.127563	-47.824631	910.992737	373.607391	100.297600	898.039795	248.829483	-71.292984	525.330688	399.351532	72.643196	503.458191	417.805298	-146.611023	149.968735	428.479706	1.370988	85.593132	299.056488	-81.436203	1433.943359	409.970551	218.097015	1377.885254	305.694946	92.829727	1384.676880	300.141815	105.622498	1685.343018	285.062195	-183.698441	1162.302002	510.896301	233.503510	1099.227417	199.837341	38.469158	1067.854248	259.676666	150.611877	1094.008667	340.016876	31.652185	1004.179932	-561.381470	97.497314	907.104004	-551.810730	-55.869804
294.675293	-48.013676	911.398621	374.009430	100.093559	898.037048	248.491562	-70.741898	526.075195	399.737244	72.615799	503.421844	414.126251	-144.383636	148.511841	428.555969	1.381445	85.592445	299.267059	-80.391533	1434.307739	410.048584	219.064423	1377.573120	305.825562	93.789780	1384.604614	299.678009	107.935585	1685.173462	285.727142	-183.501083	1162.982666	511.501892	233.812378	1099.021729	200.786041	38.482635	1067.694702	260.378357	150.698578	1093.714966	340.515198	31.723158	1004.365173	-561.391541	97.735893	907.122803	-551.617493	-55.695091
295.177277	-48.132854	911.803650	374.390381	100.063377	898.091797	248.335312	-70.281174	526.721802	400.021881	72.557053	503.429108	410.181213	-142.110153	146.654770	428.526306	1.377398	85.573708	299.454681	-79.368118	1434.727905	410.150452	219.988983	1377.281128	305.969208	94.676643	1384.565552	299.229431	110.149910	1685.030762	286.363007	-183.316498	1163.683838	512.104370	233.997833	1098.833740	201.565536	38.422890	1067.539795	261.083679	150.781876	1093.430908	340.988525	31.867273	1004.580383	-561.405457	97.932404	907.120483	-551.395081	-55.527344
295.684814	-48.241890	912.189575	374.790527	100.024307	898.171021	248.388336	-69.841522	527.323792	400.335846	72.460129	503.452515	405.734894	-139.477859	144.200867	428.523224	1.378429	85.559708	299.655304	-78.325249	1435.146729	410.265015	220.869064	1376.949341	306.084717	95.588593	1384.538452	298.813629	112.286568	1684.869263	286.973785	-183.211044	1164.380981	512.737366	234.253830	1098.754150	202.481903	38.146355	1067.091064	261.818573	150.614700	1093.378906	341.462036	31.989288	1004.799927	-561.454041	98.049850	907.112793	-551.228149	-55.359608
296.214539	-48.327358	912.604736	375.208557	100.029266	898.287964	248.707489	-69.442955	527.863159	400.659454	72.358063	503.490112	400.842346	-136.751587	141.481323	428.547821	1.373443	85.527870	299.773865	-77.260155	1435.552002	410.372101	221.802612	1376.700317	306.171265	96.572372	1384.512939	298.444763	114.365227	1684.730225	287.437439	-182.896988	1165.049805	513.221069	234.367188	1098.608398	202.921494	38.401157	1067.442993	262.298920	150.826111	1092.942871	341.945557	32.143887	1005.053223	-561.480469	98.223259	907.115845	-551.042664	-55.161850
296.693024	-48.451523	912.998779	375.594513	99.911095	898.379517	249.389740	-69.413231	528.388428	401.026672	72.211891	503.553558	395.748047	-134.323761	138.522934	428.539063	1.366114	85.519638	299.854248	-76.174644	1435.934082	410.504364	222.720627	1376.424194	306.259735	97.465767	1384.468262	298.095551	116.359604	1684.607178	287.889954	-182.715714	1165.775146	513.808167	234.452728	1098.500244	203.525787	38.456951	1067.527588	262.842834	150.890137	1092.723511	342.364868	32.235050	1005.283203	-561.531982	98.354652	907.119995	-550.888550	-54.967415
297.105927	-48.649540	913.371094	375.917175	99.688705	898.385315	250.345581	-69.535461	528.837830	401.571442	72.352097	503.666199	390.196960	-131.826675	135.220779	428.644012	1.349417	85.543266	299.868500	-75.076591	1436.339233	410.626434	223.587982	1376.159424	306.359711	98.456757	1384.473999	297.767548	118.256401	1684.475586	288.282745	-182.489578	1166.529785	514.339355	234.474670	1098.372803	204.152252	38.449993	1067.539673	263.320984	150.937302	1092.560547	342.725677	32.277832	1005.455872	-561.581970	98.514793	907.135864	-550.706726	-54.777287
297.546265	-48.802742	913.769958	376.250885	99.437355	898.446106	251.499619	-69.798340	529.241028	401.889618	72.257355	503.684326	384.334137	-129.368973	131.788742	428.628906	1.355106	85.554466	299.925018	-73.975182	1436.780151	410.751251	224.461578	1375.932495	306.419647	99.424477	1384.438721	297.469940	120.091331	1684.373169	288.645599	-182.199173	1167.209717	514.819702	234.557434	1098.293213	204.475449	38.408566	1067.679565	263.836823	151.005386	1092.465454	343.100311	32.316555	1005.669800	-561.675293	98.720726	907.142334	-550.542908	-54.615402
297.927612	-48.935261	914.166931	376.577179	99.318352	898.547424	252.907471	-70.148743	529.583069	402.114746	72.109123	503.737885	378.140656	-126.726593	128.221863	428.629669	1.330537	85.511070	299.880615	-72.907379	1437.153442	410.841400	225.339172	1375.646484	306.436737	100.310593	1384.418335	297.238708	121.820999	1684.263184	288.928864	-181.961243	1167.933960	515.350525	234.556854	1098.164795	205.289719	38.361301	1067.509277	264.291138	151.121002	1092.344482	343.444794	32.394470	1005.904968	-561.810181	98.901405	907.140381	-550.418396	-54.439548
298.301880	-49.052868	914.499756	376.965881	99.207039	898.620972	254.564346	-70.581512	529.849670	402.342957	72.025208	503.762665	371.713959	-124.289703	124.629547	428.647034	1.314820	85.479790	299.754089	-71.819725	1437.520020	410.914276	226.215683	1375.374756	306.441864	101.263252	1384.353271	297.001007	123.483597	1684.158203	289.105591	-181.601074	1168.612061	515.836487	234.456970	1098.025513	205.701981	38.513741	1067.623657	264.761780	151.122498	1092.427734	343.806671	32.462292	1006.096069	-561.913879	99.097298	907.140808	-550.301453	-54.283459
298.645172	-48.568848	914.833130	377.774353	100.765617	899.328979	256.295990	-71.109505	529.863953	402.864380	71.922905	504.051910	365.017792	-121.958832	121.025139	428.829559	1.312092	85.486015	299.621613	-70.740234	1437.842285	410.966248	227.061584	1375.105957	306.446136	102.187347	1384.264526	296.802948	125.066795	1684.061890	289.229095	-181.185242	1169.219238	516.244934	234.501297	1097.880737	205.798325	38.925114	1067.917603	265.094421	151.316010	1092.286865	344.384583	33.162849	1006.639893	-562.044556	99.213516	907.138550	-550.208862	-54.126617
298.990295	-48.624268	915.091187	378.194641	100.796532	899.394043	258.308685	-71.746643	529.970886	403.104584	71.789124	504.077393	357.936584	-119.486679	117.296310	428.864502	1.311384	85.456497	299.482635	-69.629471	1437.932373	411.057007	227.920273	1374.816528	306.417633	103.093765	1384.146240	296.631714	126.560692	1683.936523	289.262329	-180.817474	1169.802124	516.586243	234.397781	1097.680298	205.799988	38.602383	1068.064453	265.396210	151.525314	1092.116211	344.712402	33.300335	1006.794128	-562.167236	99.320801	907.139893	-550.143921	-53.955212
299.289124	-48.755447	915.375305	378.472137	100.549393	899.400330	260.555084	-72.458679	530.071045	403.251099	71.677933	504.060669	350.706268	-116.986229	113.737663	428.852081	1.261980	85.420967	299.292267	-68.625008	1438.216797	411.102386	228.719742	1374.462402	306.426788	103.981590	1384.032837	296.481476	128.007233	1683.858643	289.224457	-180.325806	1170.342529	516.946411	234.336868	1097.455688	205.691452	38.968281	1068.392578	265.629761	151.756348	1091.947754	344.957825	33.324158	1006.926270	-562.307739	99.360382	907.128723	-550.089905	-53.842857
299.653748	-48.902691	915.650208	378.835175	100.276039	899.413330	262.846436	-73.417770	530.011475	403.360718	71.561295	503.999664	343.330322	-114.484329	110.367081	428.845947	1.245897	85.391914	299.116089	-67.618156	1438.505737	411.146301	229.470428	1374.175781	306.432159	104.839752	1383.955322	296.359833	129.361084	1683.726074	289.209808	-179.906647	1170.892944	517.244324	234.313995	1097.219849	206.024567	39.053169	1068.403198	265.858337	152.028656	1091.822876	345.220734	33.347244	1007.058655	-562.427307	99.502220	907.109070	-550.044006	-53.707001
299.939301	-49.025990	915.866638	379.149445	100.038826	899.365784	265.145142	-74.530769	529.971680	403.459808	71.462440	503.987701	335.762207	-111.844673	107.149712	428.824097	1.224825	85.380257	298.903473	-66.575150	1438.740967	411.210571	230.251328	1373.879517	306.382385	105.664810	1383.835938	296.220215	130.681366	1683.632080	289.106903	-179.482010	1171.424561	517.456177	234.386536	1097.002686	206.128815	39.377872	1068.505249	265.915527	152.492188	1091.434082	345.456024	33.380859	1007.130249	-562.575806	99.579422	907.102722	-550.000122	-53.619141
300.203735	-49.089024	916.070129	379.527435	100.038910	899.369446	267.359528	-75.703247	529.915405	403.568451	71.372047	503.955444	327.956390	-109.061310	104.117943	428.787170	1.221224	85.315063	298.612579	-65.552605	1438.950928	411.215698	231.016861	1373.551880	306.357239	106.517784	1383.710327	296.124817	131.945786	1683.498657	288.909210	-179.033142	1171.936035	517.734497	234.448944	1096.788452	206.206787	39.770123	1068.618286	266.175171	152.649475	1091.500122	345.701630	33.514133	1007.225098	-563.004089	99.250572	907.074707	-550.031128	-53.598240
300.458344	-49.123055	916.242126	379.919159	99.968727	899.376648	269.201752	-76.900337	529.796204	403.687958	71.313713	503.954712	319.941223	-106.244713	101.423500	428.801239	1.229604	85.313179	298.354370	-64.666466	1439.360840	411.251373	231.726639	1373.263062	306.328644	107.362900	1383.624146	296.047791	133.139847	1683.383667	288.679230	-178.400238	1172.324707	517.960938	234.467163	1096.543457	205.918671	40.479145	1068.867798	266.258392	152.980988	1091.380981	345.924133	33.621437	1007.307556	-563.167603	99.299942	907.062378	-549.997620	-53.520657
300.746460	-49.162151	916.352539	380.302368	99.882820	899.359863	271.040161	-78.026756	529.700928	403.785187	71.224564	503.924866	311.927826	-103.267685	99.073463	428.774109	1.210768	85.268494	298.016632	-63.659134	1439.279541	411.343781	232.403488	1373.000366	306.264221	108.140450	1383.471558	295.980927	134.309006	1683.260010	288.455658	-177.981766	1172.768066	518.131775	234.532059	1096.327881	206.203293	40.937115	1068.828003	266.340088	153.370850	1091.229370	346.138763	33.706738	1007.348999	-563.024475	99.847282	907.110291	-549.912537	-53.301647
300.990662	-49.157394	916.422241	380.645020	99.784462	899.332458	272.649719	-79.058090	529.558838	403.847992	71.189697	503.879181	303.864807	-100.068848	97.055199	428.788391	1.207501	85.240211	297.673676	-62.792030	1439.654663	411.393280	233.038315	1372.752197	306.239014	108.916435	1383.359985	295.930420	135.413651	1683.140625	288.138885	-177.533524	1173.210327	518.272766	234.655396	1096.114380	206.176498	41.332436	1068.886108	266.405029	153.724533	1091.089111	346.315918	33.788593	1007.365784	-563.127197	99.966438	907.135376	-549.848633	-53.216442
301.280518	-49.161236	916.455872	381.029053	99.664146	899.302917	274.108856	-79.862671	529.321533	403.887299	71.123695	503.843658	295.927856	-97.038506	95.357620	428.792389	1.167626	85.197006	297.320984	-61.887619	1439.817017	411.464447	233.605606	1372.528076	306.167297	109.650383	1383.220459	295.866791	136.500534	1683.038696	287.781036	-177.028427	1173.530640	518.405396	234.858063	1095.909180	206.116531	41.748718	1068.915894	266.457886	154.057922	1090.959961	346.508728	33.848843	1007.365173	-563.276917	100.068237	907.137329	-549.847717	-53.134525
301.548431	-49.151150	916.460022	381.426422	99.603653	899.253723	275.233490	-80.607529	529.052429	403.983978	71.108047	503.819153	288.296936	-93.554588	94.119942	428.817169	1.176516	85.194237	296.982910	-61.047199	1439.899048	411.551117	234.191177	1372.316528	306.138794	110.360443	1383.074341	295.939728	137.617767	1682.838379	287.387207	-176.597641	1173.850830	518.485718	235.043579	1095.682373	206.039261	42.154068	1068.948608	266.379669	154.578476	1090.608276	346.711090	33.928417	1007.340454	-563.417114	100.023979	907.109619	-549.848083	-53.093441
301.832031	-49.148319	916.452026	381.805328	99.525734	899.213867	276.141815	-80.950203	528.768127	404.056793	71.086411	503.769775	280.627716	-90.191841	93.101097	428.837250	1.169330	85.168541	296.601685	-60.225994	1440.009277	411.636139	234.652252	1372.137817	306.086731	110.998535	1382.951172	295.814117	138.519852	1682.781738	286.946716	-176.174515	1174.165771	518.574646	235.242752	1095.483154	205.968582	42.556946	1068.946533	266.410126	154.961243	1090.459839	346.923828	33.977146	1007.315125	-563.556702	100.222801	907.117615	-549.861084	-52.974854
302.116730	-49.118122	916.388916	382.207367	99.484489	899.160522	276.866364	-81.229408	528.461853	404.178497	71.082352	503.743103	273.269501	-87.113640	92.212631	428.887939	1.162099	85.128708	296.172089	-59.450932	1440.088501	411.702087	235.173416	1371.925659	306.014954	111.597534	1382.803589	295.750732	139.486588	1682.664917	286.509949	-175.700439	1174.443359	518.659973	235.488525	1095.318481	205.908188	42.995342	1068.949219	266.449554	155.323868	1090.326904	347.140106	34.033867	1007.257813	-563.642822	100.264275	907.115845	-549.845825	-52.930111
302.379181	-49.090668	916.369934	382.518097	99.508736	899.127991	277.423248	-81.409874	528.166260	404.251465	71.051666	503.728241	266.258545	-84.216225	91.585976	428.915680	1.162924	85.123672	295.732513	-58.698139	1440.159912	411.723938	235.615265	1371.762451	305.953949	112.231094	1382.629761	295.718628	140.426804	1682.561035	286.075378	-175.315201	1174.701416	518.778809	235.828888	1095.199341	205.879822	43.437546	1068.940186	266.489960	155.698593	1090.211182	347.331482	34.118668	1007.231506	-563.752258	100.296738	907.111023	-549.858093	-52.885773
302.672638	-49.061176	916.300293	382.827148	99.561005	899.104492	277.845398	-81.757912	527.906067	404.384888	71.062813	503.721954	260.320526	-81.580536	91.355392	428.962646	1.138233	85.077789	295.361664	-58.004459	1440.180054	411.728882	236.037704	1371.599854	305.859070	112.814888	1382.480835	295.686676	141.305878	1682.440186	285.599030	-174.860962	1174.902344	518.840332	236.090240	1095.065430	205.540512	43.716278	1069.030029	266.570740	156.138519	1090.130981	347.528107	34.183575	1007.187866	-563.883606	100.318825	907.117554	-549.882141	-52.860401
302.988159	-49.097588	916.243103	383.103302	99.472755	899.058960	277.781586	-81.954369	527.678162	404.489899	71.073898	503.698181	255.225143	-78.249115	91.133011	429.000854	1.147251	85.082283	294.971497	-57.339165	1440.213867	411.743896	236.430359	1371.481079	305.787018	113.312813	1382.312256	295.624725	142.167389	1682.311157	285.054596	-174.492798	1175.097168	518.970764	236.447693	1094.982422	205.815887	44.243324	1068.873779	266.773438	156.373871	1090.232544	347.724579	34.171421	1007.136719	-564.166626	99.307053	906.967041	-550.007202	-53.011803
303.357056	-49.152443	916.154419	383.376648	99.376312	899.043762	277.527649	-82.127174	527.504211	404.585358	71.095848	503.652191	251.155106	-75.899704	91.012589	429.084839	1.144323	85.080055	294.601624	-56.719910	1440.245117	411.764740	236.780640	1371.325684	305.719818	113.732994	1382.153320	295.589630	142.987564	1682.169922	284.612213	-174.118576	1175.221191	519.086914	236.761383	1094.855347	205.488983	44.583206	1068.930054	266.857910	156.717529	1090.125977	347.942688	34.107990	1007.088440	-564.269836	99.139381	906.903137	-550.037781	-53.026154
303.782990	-49.225155	916.087402	383.641479	99.331642	899.015503	276.887299	-82.213623	527.425171	404.713104	71.153572	503.618896	248.196320	-74.358879	91.098854	429.105743	1.164371	85.058159	294.294678	-56.181408	1440.248657	411.789368	237.069443	1371.156494	305.665497	114.140236	1381.942993	295.557129	143.756958	1681.996826	284.112946	-173.785538	1175.322754	519.210266	237.096115	1094.772095	205.459808	44.973427	1068.915283	266.937836	157.092941	1090.050415	348.214539	34.066330	1007.042603	-564.304077	99.349808	906.911133	-550.064758	-52.976986
304.331360	-49.324375	915.999817	383.899200	99.288330	898.919678	275.877960	-81.970375	527.475647	404.826202	71.262939	503.558228	246.231750	-73.484238	91.301910	429.194794	1.190279	85.040344	293.973206	-55.640884	1440.228760	411.773865	237.340332	1371.007324	305.582062	114.512001	1381.746704	295.525421	144.480698	1681.823242	283.673309	-173.485794	1175.405518	519.298035	237.385925	1094.619629	205.766785	45.457420	1068.761963	267.041534	157.563156	1089.977173	348.540741	34.047012	1006.949646	-564.341492	99.531219	906.908264	-550.099792	-52.972237
304.854736	-49.533726	915.913879	384.144562	99.084801	898.852173	274.562134	-81.593307	527.630005	404.902527	71.333153	503.518250	245.333618	-73.510254	91.651321	429.235321	1.206543	85.015991	293.715393	-55.235291	1440.190796	411.798096	237.550262	1370.887085	305.514801	114.810280	1381.518433	295.474548	145.145523	1681.660034	283.245239	-173.175156	1175.447144	519.403687	237.707260	1094.490112	205.778946	45.887775	1068.708740	267.017975	158.128403	1089.633789	348.865051	33.868206	1006.873047	-564.410706	99.653069	906.882141	-550.152405	-52.967022
305.362244	-49.845314	915.859009	384.365417	98.884300	898.815369	273.098724	-81.149010	527.904602	404.998169	71.397972	503.452484	245.103760	-74.078102	92.083710	429.312347	1.222059	85.010735	293.456055	-54.820740	1440.150146	411.728821	237.762192	1370.715088	305.409454	115.097122	1381.264648	295.440002	145.787872	1681.511963	282.938019	-172.889252	1175.470947	519.530151	237.945648	1094.358887	205.792908	46.303364	1068.677612	267.136292	158.534470	1089.495361	349.194397	33.620289	1006.828003	-564.468445	99.715286	906.852539	-550.220154	-52.985065
305.808807	-50.192257	915.831116	384.483276	98.781555	898.714783	271.656036	-80.772293	528.267212	405.042053	71.403069	503.428528	245.648193	-75.082489	92.616875	429.368591	1.208605	85.013237	293.265167	-54.539879	1440.135620	411.669617	237.916321	1370.557739	305.342041	115.308678	1381.045776	295.523407	146.449554	1681.284668	282.595245	-172.582535	1175.426392	519.677551	238.238251	1094.250122	205.833466	46.684315	1068.604980	267.211792	158.953568	1089.351685	349.476257	33.438381	1006.759888	-564.579651	99.694923	906.847961	-550.294067	-53.033291
306.193329	-50.505020	915.858948	384.539246	98.598747	898.671570	270.464447	-80.652481	528.706360	405.038605	71.371719	503.404083	246.696442	-76.547005	93.069389	429.414703	1.214778	85.025055	293.093048	-54.331715	1440.134155	411.559143	238.079483	1370.407104	305.258575	115.429947	1380.835083	295.373596	146.918686	1681.193237	282.285919	-172.273987	1175.390381	519.811279	238.546310	1094.155396	205.876572	47.052319	1068.537354	267.285065	159.360336	1089.206909	349.733032	33.219868	1006.747864	-564.626831	99.661301	906.790283	-550.331482	-53.067406
306.499664	-51.481590	915.910034	384.137482	96.752365	897.960815	269.471130	-80.908714	529.168579	404.699280	71.343742	503.171021	248.267899	-78.198715	93.593979	429.244354	1.209789	85.029358	292.978882	-54.153923	1440.119873	411.398376	238.218704	1370.243408	305.197266	115.480888	1380.633423	295.418640	147.496979	1680.967041	282.046631	-171.984924	1175.303101	519.996216	238.831223	1094.116699	205.929428	47.444088	1068.469727	267.534882	159.627350	1089.259033	349.710510	32.374508	1006.363098	-564.705200	99.575005	906.759583	-550.381165	-53.148647
306.646820	-51.094452	915.960571	384.638062	98.655167	898.726685	268.464386	-81.088707	529.540710	404.759766	71.061241	503.358551	250.050217	-79.861145	93.985962	429.322021	1.182983	85.026039	292.908905	-54.037144	1440.103882	411.197845	238.320541	1370.078613	305.121521	115.513832	1380.452515	295.298279	147.842072	1680.901245	281.821686	-171.712570	1175.199829	520.116760	239.073547	1094.067139	205.702957	47.694565	1068.442627	267.626038	160.018494	1089.061035	350.172302	32.870121	1006.826538	-564.749634	99.555862	906.738831	-550.452942	-53.150326
306.803040	-51.482815	916.018982	384.510132	98.308357	898.546631	267.674072	-81.486923	529.885437	404.924774	71.346550	503.388763	252.248932	-81.697556	94.457947	429.432281	1.181983	85.055573	292.920929	-53.934715	1440.116455	410.898193	238.462845	1369.877563	305.046997	115.481361	1380.279419	295.264038	148.236679	1680.745239	281.598083	-171.474533	1175.104736	520.230042	239.297501	1093.986816	205.834549	48.024311	1068.323120	267.618195	160.546005	1088.652100	350.271301	32.621246	1006.750916	-564.820313	99.516693	906.729492	-550.501648	-53.188702
306.919891	-51.673103	916.065674	384.458618	98.123665	898.519043	266.904419	-82.096497	530.162476	405.098755	71.686737	503.557373	254.669632	-83.589066	94.928978	429.569824	1.186540	85.087692	293.002258	-53.891270	1440.119141	410.634521	238.578659	1369.722168	305.016205	115.422913	1380.148438	295.233765	148.589813	1680.596924	281.448303	-171.262909	1175.048340	520.332886	239.517639	1093.947388	206.262207	48.450794	1068.097290	267.685303	160.863037	1088.487793	350.391266	32.442123	1006.755615	-564.893188	99.479317	906.706848	-550.557861	-53.247673
306.969940	-51.873447	916.146667	384.429535	97.679634	898.609192	266.384918	-82.554031	530.473450	405.072357	71.697372	503.491547	257.213257	-85.826065	95.376686	429.558716	1.187512	85.054604	293.170380	-53.916828	1440.170410	410.390808	238.669189	1369.566040	304.995117	115.365913	1380.062622	295.181122	148.861206	1680.470215	281.323639	-170.959137	1174.949097	520.436768	239.693512	1093.890259	206.113556	48.643562	1068.088379	267.890411	161.251572	1088.446655	350.513519	32.073349	1006.840149	-564.954651	99.401337	906.695984	-550.575745	-53.279072
307.005249	-51.983673	916.239197	384.371002	97.631744	898.598083	265.747162	-83.066635	530.670898	405.068390	71.705009	503.478149	260.019165	-87.255424	95.751663	429.568207	1.203396	85.066780	293.405731	-53.961819	1440.205200	410.148712	238.745895	1369.406982	305.051636	115.256569	1380.024414	295.169891	149.071701	1680.335571	281.291809	-170.795929	1174.905762	520.554321	239.875488	1093.850342	206.568985	49.056973	1067.897461	267.904114	161.283035	1088.194092	350.612244	32.004612	1006.874512	-565.023743	99.403511	906.706909	-550.605469	-53.320618
306.958405	-52.023373	916.305542	384.315002	97.520363	898.675903	265.212616	-83.443878	530.862366	405.047150	71.775475	503.480896	262.919495	-89.157204	96.260109	429.592651	1.221086	85.066406	293.692413	-54.032452	1440.228271	409.889923	238.852631	1369.293091	305.103577	115.177422	1380.025024	295.124084	149.248825	1680.259766	281.296478	-170.644577	1174.855957	520.638000	240.087585	1093.823608	206.726181	49.289986	1067.810547	268.058685	161.442139	1088.013794	350.662781	31.873402	1006.946594	-565.108948	99.359436	906.723816	-550.634399	-53.327919
306.849121	-52.095001	916.370605	384.227814	97.431709	898.691528	264.485657	-83.870560	530.988586	404.980682	71.783112	503.463623	265.938904	-91.224388	96.799301	429.572815	1.211900	85.076469	294.065948	-54.173279	1440.300049	409.697205	238.922470	1369.176025	305.227539	115.061417	1380.046509	295.204193	149.457794	1680.114990	281.341187	-170.536880	1174.775757	520.698120	240.249405	1093.780640	206.839676	49.477997	1067.747559	268.297150	161.717850	1088.022949	350.662537	31.775312	1006.983582	-565.165955	99.311996	906.730591	-550.655823	-53.365978
306.684540	-52.161522	916.429565	384.136902	97.425545	898.719238	263.985565	-83.937592	531.161926	404.947510	71.750931	503.487854	269.043030	-93.254028	97.285797	429.587860	1.216203	85.066238	294.452545	-54.317581	1440.333740	409.515167	238.970856	1369.102051	305.346008	114.955833	1380.069946	295.072144	149.436295	1680.133301	281.438049	-170.413406	1174.692383	520.869873	240.438019	1093.773438	206.948318	49.622593	1067.713501	268.568665	161.461685	1088.484375	350.622620	31.707903	1007.025208	-565.233704	99.277252	906.759277	-550.658386	-53.371090
306.421051	-52.256233	916.488953	383.987213	97.322334	898.708557	263.310455	-84.173584	531.313782	404.868378	71.716705	503.493408	272.230042	-95.565582	97.813301	429.538635	1.219887	85.066452	294.879547	-54.407440	1440.383545	409.380890	239.069077	1369.022217	305.487946	114.879265	1380.116821	295.061859	149.450882	1680.078125	281.595612	-170.336761	1174.615967	520.895264	240.629379	1093.722412	207.036331	49.715260	1067.697144	268.570709	161.561584	1087.886841	350.505463	31.605141	1007.045227	-565.298950	99.232788	906.765686	-550.670715	-53.394836
306.107361	-52.299988	916.563110	383.761078	97.332298	898.725891	262.604858	-84.496498	531.452148	404.768036	71.624374	503.496002	275.566223	-97.807236	98.477470	429.518707	1.192107	85.068169	295.353485	-54.484211	1440.194946	409.321167	239.130051	1368.956421	305.666199	114.782356	1380.122681	295.166107	149.508316	1679.948242	281.802216	-170.280289	1174.542847	520.936279	240.789932	1093.641235	207.126373	49.777264	1067.681641	268.625519	161.543930	1087.788818	350.344055	31.562963	1007.087402	-565.376709	99.207413	906.768372	-550.691772	-53.402092
305.778900	-52.419937	916.637512	383.514221	97.221069	898.703125	262.009247	-84.724236	531.615479	404.620819	71.500565	503.484650	279.004791	-100.205070	99.161652	429.516144	1.186934	85.064857	295.812622	-54.637527	1440.216187	409.268066	239.194153	1368.875366	305.835571	114.695946	1380.174194	295.170380	149.466019	1679.910645	282.044739	-170.254883	1174.478516	520.912598	240.909836	1093.544556	207.184464	49.769474	1067.674927	268.601196	161.666748	1087.509277	350.148956	31.459648	1007.106995	-565.438293	99.153259	906.792358	-550.696533	-53.442020
305.420044	-52.487335	916.740845	383.235748	97.126434	898.721069	261.484100	-84.982750	531.790833	404.453827	71.369499	503.500397	282.517303	-102.810059	99.857887	429.465363	1.142008	85.057549	296.239227	-54.760567	1440.253906	409.195953	239.275940	1368.804199	305.982330	114.630241	1380.223145	295.077911	149.308273	1679.972778	282.332397	-170.196945	1174.391968	520.884644	241.032883	1093.488892	206.940155	49.662857	1067.761719	268.659119	161.600906	1087.498413	349.929260	31.381895	1007.161804	-565.467773	99.161942	906.813721	-550.673096	-53.435310
304.994568	-52.593079	916.876404	382.848145	96.905151	898.704773	260.917206	-85.200706	532.002686	404.227051	71.244400	503.505768	285.919342	-105.473022	100.609444	429.411530	1.135700	85.068901	296.697906	-54.960155	1440.366211	409.242767	239.280380	1368.766724	306.151825	114.532120	1380.320557	295.118225	149.214996	1679.979736	282.691467	-170.269440	1174.366699	520.851135	241.178787	1093.363037	207.319824	49.720062	1067.704712	268.715179	161.518951	1087.537842	349.632111	31.266640	1007.210815	-565.508972	99.113274	906.825195	-550.661011	-53.439064
304.509064	-52.644695	917.067810	382.396179	96.779907	898.758118	260.405243	-85.406265	532.172363	403.956787	71.062111	503.478943	289.447723	-107.551437	101.387466	429.351624	1.099876	85.096581	297.084534	-55.100510	1440.421997	409.254547	239.292084	1368.735107	306.295166	114.461502	1380.401123	295.171204	149.121002	1679.984375	283.070374	-170.337540	1174.339722	520.762573	241.273224	1093.275635	207.395996	49.683735	1067.739502	268.698425	161.449692	1087.515747	349.285156	31.208649	1007.323303	-565.567688	99.078552	906.844055	-550.650879	-53.474297
304.051727	-53.418835	917.258606	381.405243	94.989914	898.042236	260.050140	-85.847458	532.388611	403.344818	70.889557	503.245331	293.234955	-109.901573	102.214188	429.082031	1.071006	85.094810	297.382172	-55.248890	1440.433594	409.273285	239.288239	1368.696533	306.410797	114.369980	1380.484863	295.217285	148.996017	1680.003784	283.457550	-170.379120	1174.296509	520.651245	241.390717	1093.200317	207.439835	49.571507	1067.804932	268.635284	161.360016	1087.490234	348.620605	30.577868	1006.995239	-565.881104	98.528633	906.753479	-550.693054	-53.639950
303.542572	-53.521912	917.455994	380.858307	94.814468	898.076416	259.516663	-86.144638	532.573975	402.809784	70.460342	503.154327	297.029846	-112.061584	103.071510	428.935547	1.021181	85.059769	297.659271	-55.446030	1440.490723	409.323059	239.247238	1368.687500	306.510651	114.289413	1380.600830	295.278442	148.883255	1680.045532	283.826080	-170.422379	1174.286865	520.483459	241.503113	1093.089966	207.498871	49.473053	1067.883789	268.637482	161.437073	1087.625854	348.202972	30.495081	1007.098816	-565.659912	98.963524	906.851318	-550.579041	-53.552139
303.043854	-53.536709	917.640198	380.346313	94.890656	898.169800	259.196228	-86.593262	532.749512	402.538330	70.369820	503.224182	300.953064	-114.379448	104.013954	428.887115	1.007034	85.070473	297.895813	-55.652164	1440.558472	409.378662	239.179962	1368.689453	306.617126	114.233284	1380.716675	295.348145	148.773438	1680.109741	284.216980	-170.501312	1174.290405	520.304932	241.612244	1093.018311	207.563812	49.355518	1067.990112	268.431732	161.158020	1087.536987	347.808563	30.522421	1007.231140	-565.940552	98.468536	906.787964	-550.618896	-53.704338
302.535828	-53.642845	917.822327	379.815247	94.644470	898.181702	258.852997	-87.080887	532.960083	402.246185	70.229118	503.294434	304.952301	-116.565475	104.944885	428.886047	0.983945	85.103333	298.082520	-55.786694	1440.642212	409.442719	239.099457	1368.730957	306.694366	114.118301	1380.864014	295.432129	148.657639	1680.183228	284.559204	-170.601746	1174.328491	520.082581	241.653458	1092.945435	207.596191	49.207424	1068.115356	268.259521	161.073730	1087.545532	347.388977	30.416700	1007.315002	-565.946045	98.429733	906.800537	-550.585876	-53.717182
301.944244	-53.766567	918.045593	379.093536	94.429398	898.196655	258.553345	-87.441261	533.078247	401.757538	70.076920	503.307434	308.999176	-118.644928	105.912743	428.759247	0.936190	85.151077	298.210815	-55.921677	1440.769775	409.508179	239.014297	1368.771362	306.750000	114.012772	1381.002319	295.532349	148.533173	1680.299072	284.872467	-170.712830	1174.397827	519.840515	241.635971	1092.867798	207.617386	49.058582	1068.264893	268.044312	160.980408	1087.599365	346.845734	30.337238	1007.417908	-565.982300	98.384987	906.810059	-550.557861	-53.741951
301.340973	-53.869286	918.237427	378.413361	94.324730	898.287292	258.385010	-87.788368	533.222229	401.272217	69.898315	503.271820	313.025787	-120.748108	106.972298	428.703979	0.904132	85.160248	298.298706	-56.063526	1440.898682	409.534973	238.913986	1368.815552	306.777283	113.903893	1381.160889	295.642914	148.405670	1680.425049	285.154541	-170.826447	1174.522461	519.598755	241.615387	1092.806763	207.291107	48.758350	1068.532959	267.828033	160.892105	1087.681763	346.306335	30.250443	1007.550903	-566.000122	98.323814	906.819824	-550.510620	-53.762672
300.741943	-53.990459	918.443420	377.763855	94.267235	898.404968	258.169128	-88.316147	533.366028	400.635956	69.486725	503.145844	317.185028	-122.706039	107.998573	428.625824	0.884491	85.161400	298.375610	-56.172539	1441.045166	409.571320	238.800995	1368.872803	306.787079	113.800331	1381.331543	295.776520	148.306488	1680.553101	285.272156	-170.969360	1174.682983	519.305908	241.565704	1092.730225	207.241730	48.595585	1068.742554	267.555756	160.783234	1087.733887	345.790497	30.160860	1007.705688	-565.992676	98.318596	906.849243	-550.489807	-53.770744
300.078857	-54.452766	918.608032	376.848114	93.559776	898.183777	258.097809	-88.856766	533.497070	399.895416	69.154869	503.022980	321.310333	-124.602379	109.174187	428.514893	0.856854	85.154266	298.429077	-56.315300	1441.194458	409.542267	238.695892	1368.932251	306.790497	113.677200	1381.461548	295.903900	148.204300	1680.688721	285.417358	-171.109451	1174.843628	519.017944	241.549667	1092.704224	207.144073	48.424122	1068.917358	267.319672	160.693680	1087.887329	345.053314	29.831337	1007.647827	-565.982178	98.300499	906.873657	-550.441345	-53.809937
299.637878	-54.474419	918.764160	376.331268	93.656166	898.382629	258.015717	-89.292725	533.524231	399.671448	69.242683	503.213440	325.324402	-126.546753	110.278191	428.665710	0.814496	85.229103	298.433716	-56.440392	1441.367432	409.468292	238.559250	1368.959106	306.710175	113.555450	1381.620850	296.021942	148.109482	1680.819580	285.389374	-171.294067	1175.023682	518.688965	241.475281	1092.666138	207.230377	48.331169	1069.009644	267.002869	160.507034	1088.029663	344.646362	29.798359	1007.827759	-566.033020	98.141418	906.858093	-550.440186	-53.890759
298.835266	-54.790283	918.977112	375.567474	93.594292	898.543213	257.932251	-89.821938	533.644836	399.115723	69.099442	503.231812	329.434204	-128.410843	111.474548	428.615936	0.805474	85.273659	298.453796	-56.615486	1441.545654	409.390961	238.402267	1369.016235	306.652191	113.378906	1381.782227	296.154541	148.001221	1680.958008	285.255798	-171.454025	1175.197510	518.363647	241.377609	1092.652466	206.954376	48.134163	1069.241821	266.668457	160.326004	1088.198975	343.945465	29.582338	1008.011780	-566.047119	98.050774	906.856018	-550.443481	-53.929474
298.317352	-55.535084	919.126160	374.477753	92.053230	898.111633	257.926514	-90.591812	533.774536	398.119629	68.635902	502.914337	333.468872	-130.348083	112.559723	428.336029	0.766266	85.261528	298.465210	-56.808086	1441.711670	409.301758	238.208267	1369.064697	306.545471	113.187508	1381.936279	296.289337	147.902893	1681.075195	285.017853	-171.614685	1175.376831	518.042725	241.214905	1092.576172	206.589874	47.959171	1069.458862	266.331848	160.146561	1088.316284	343.155884	28.896662	1007.821533	-566.034851	98.021301	906.881958	-550.424072	-53.992424
297.767181	-55.882206	919.295776	373.871796	91.570267	898.104065	258.000366	-91.083092	533.848511	397.662170	68.484016	502.884949	337.369476	-132.210876	113.641647	428.396698	0.762817	85.321129	298.456940	-57.023830	1441.888916	409.165863	237.983414	1369.070923	306.434479	112.959641	1382.088013	296.416931	147.823685	1681.175415	284.639679	-171.768890	1175.563721	517.666199	240.992447	1092.476807	205.884308	47.664822	1069.796631	265.974945	159.974243	1088.410034	342.650757	28.573399	1007.887695	-566.036011	97.943016	906.882019	-550.438965	-54.055794
297.127106	-56.112633	919.467896	373.041473	91.375778	898.274048	258.029175	-91.491119	533.848450	397.032227	68.288010	502.844513	341.133759	-133.970612	114.637360	428.299469	0.690567	85.310806	298.401215	-57.234776	1442.055908	408.988617	237.757904	1369.048706	306.284180	112.735161	1382.209717	296.548401	147.737518	1681.282227	284.177826	-171.989380	1175.770630	517.308899	240.772247	1092.351929	205.401047	47.458729	1070.022583	265.593445	159.772614	1088.526855	341.988037	28.330982	1008.056946	-566.011963	97.853271	906.888184	-550.421631	-54.143658
296.534149	-56.400574	919.607788	372.382660	91.247765	898.350403	258.256073	-91.921951	533.872437	396.544556	68.156219	502.861481	344.778473	-135.602005	115.579323	428.326385	0.680922	85.359596	298.331329	-57.464413	1442.230713	408.776001	237.537567	1369.022217	306.129028	112.473618	1382.344116	296.694366	147.653076	1681.370605	283.585632	-172.323868	1176.012451	516.927429	240.485870	1092.237061	205.175446	47.371124	1070.178467	265.167511	159.531555	1088.714233	341.421082	28.126299	1008.160645	-565.989075	97.818344	906.882996	-550.442383	-54.188148
295.981293	-56.752220	919.708862	371.735809	90.932762	898.381104	258.619446	-92.323059	533.855469	396.168396	67.992027	502.878204	348.411560	-137.350662	116.430237	428.189331	0.681566	85.356697	298.271118	-57.713333	1442.412598	408.521393	237.278488	1368.951538	305.957214	112.225548	1382.454834	296.934570	147.637466	1681.362427	282.943115	-172.607239	1176.245728	516.465149	240.191330	1092.060181	204.630157	47.155331	1070.449341	264.704376	159.400620	1088.882690	340.841522	27.830755	1008.221008	-565.981079	97.716866	906.880981	-550.440002	-54.276386
295.523590	-56.995155	919.799683	370.999756	90.776543	898.411804	259.154022	-92.761894	533.778442	395.702850	67.770821	502.881500	351.906494	-138.880478	117.166534	428.129700	0.626124	85.366180	298.122192	-57.980103	1442.604980	408.247772	237.036545	1368.895020	305.749573	111.954262	1382.530029	296.963623	147.483383	1681.504883	282.263550	-172.833099	1176.427246	516.007751	239.883957	1091.909180	203.699829	46.797249	1070.799805	264.256470	159.244125	1088.976074	340.270508	27.664412	1008.276306	-565.952087	97.631165	906.884094	-550.431519	-54.389397
294.843628	-57.359653	919.893311	370.470245	90.512863	898.596375	259.639496	-93.276047	533.699646	395.366882	67.584198	502.895142	355.254852	-140.348633	117.809235	428.086395	0.606653	85.377434	297.964142	-58.279282	1442.787720	407.947174	236.726181	1368.790771	305.497559	111.641121	1382.609741	297.087921	147.410599	1681.564453	281.496124	-173.149490	1176.686401	515.544861	239.587433	1091.719727	203.089447	46.561794	1071.055664	263.732758	159.010651	1089.081177	339.693420	27.261768	1008.423035	-565.960754	97.491646	906.881714	-550.454590	-54.469887
294.429352	-57.414894	919.899780	369.824341	90.413406	898.719727	260.310425	-93.568848	533.489197	395.003448	67.390396	502.952209	358.509460	-141.566818	118.356094	428.070129	0.578580	85.432114	297.762939	-58.553043	1442.933838	407.644104	236.386444	1368.666748	305.247192	111.294586	1382.665894	297.187256	147.342056	1681.598511	280.713440	-173.492966	1176.910645	515.026184	239.222473	1091.507568	202.772568	46.440941	1071.210815	263.230713	158.685501	1089.361938	339.212799	27.095863	1008.493958	-565.950500	97.383476	906.865601	-550.464294	-54.549179
293.854309	-57.766506	919.923035	369.174896	90.197357	898.796082	261.135345	-94.153526	533.241028	394.698334	67.219925	503.022217	361.508270	-142.949631	118.689087	428.045776	0.547718	85.425827	297.550568	-58.830620	1443.034424	407.380035	236.022263	1368.509155	305.000885	110.937172	1382.710083	297.285400	147.280548	1681.618408	279.864014	-173.848312	1177.127075	514.518066	238.876389	1091.292480	202.163437	46.184872	1071.472046	262.737793	158.448654	1089.420654	338.583740	26.779535	1008.548401	-565.955017	97.262718	906.862915	-550.486450	-54.625347
293.291473	-58.054020	919.876709	368.691833	90.016319	898.857666	262.164856	-94.740959	532.939758	394.494873	67.011627	503.094788	364.490601	-144.366776	118.862747	428.074066	0.522362	85.447708	297.245331	-59.153168	1443.160400	407.034210	235.614456	1368.330200	304.737549	110.572029	1382.718628	297.352234	147.227295	1681.600342	278.984741	-174.203140	1177.298706	513.963135	238.433121	1091.042114	201.207779	45.763523	1071.795654	262.000946	158.233261	1089.278320	338.053894	26.466309	1008.564880	-565.915344	97.176163	906.846680	-550.491882	-54.712341
292.801727	-58.241814	919.750366	368.109192	89.879562	898.871582	263.239532	-95.382370	532.486206	394.210327	66.740097	503.158875	367.377747	-145.630280	118.896675	428.064789	0.495815	85.471024	296.896088	-59.525391	1443.312988	406.724731	235.187103	1368.126709	304.429016	110.144341	1382.712036	297.407104	147.179657	1681.581543	278.199982	-174.563400	1177.520630	513.343323	237.927399	1090.756104	200.805573	45.557201	1071.885742	261.347931	157.986694	1089.284790	337.488373	26.227297	1008.518860	-565.881531	97.067596	906.846741	-550.485901	-54.805061
292.181366	-58.439289	919.619324	367.511841	89.839493	898.949402	264.455200	-96.006905	531.969177	393.945953	66.509064	503.223236	370.066650	-146.830200	118.729637	428.085938	0.467243	85.461609	296.531219	-59.917503	1443.455933	406.404358	234.722183	1367.957642	304.103058	109.711868	1382.701904	297.458740	147.145569	1681.518311	277.314117	-174.903534	1177.694824	512.743530	237.399200	1090.416626	200.150909	45.252060	1072.061523	260.718353	157.723602	1089.267578	336.860718	25.968393	1008.508179	-565.539307	97.577721	906.962524	-550.391418	-54.699863
291.583313	-58.705875	919.472473	367.031036	89.808594	898.983337	265.896149	-96.606934	531.352478	393.768036	66.318207	503.310547	372.552185	-148.023697	118.392868	428.126373	0.434049	85.502876	296.150482	-60.255680	1443.549561	406.053650	234.204987	1367.778320	303.773590	109.287361	1382.651489	297.473755	147.120148	1681.451660	276.476288	-175.305313	1177.828369	512.182922	236.959946	1090.123657	199.462418	44.941242	1072.220093	260.044586	157.420563	1089.281616	336.310455	25.684586	1008.466370	-565.452087	97.530319	906.989868	-550.382446	-54.794422
291.055756	-58.839573	919.195923	366.494995	89.755409	898.936951	267.329407	-97.517235	530.622864	393.483337	66.117493	503.396973	375.174042	-148.632996	117.984810	428.081360	0.410381	85.527008	295.724274	-60.699371	1443.596924	405.776764	233.621414	1367.556274	303.424927	108.791664	1382.585205	297.478851	147.045212	1681.313965	275.609894	-175.648071	1177.859131	511.546509	236.452972	1089.781006	198.433899	44.510204	1072.400879	259.422516	157.067688	1089.285645	335.723663	25.462549	1008.321838	-565.459534	97.347694	906.968384	-550.405334	-54.957916
290.416809	-58.959541	918.850281	365.960907	89.917778	898.893066	268.819550	-98.386818	529.773438	393.148285	65.972900	503.456909	377.123108	-149.907700	117.064995	427.986115	0.390332	85.500145	295.210999	-61.199207	1443.614258	405.538818	232.967178	1367.337646	303.068146	108.242477	1382.499634	297.427246	146.972580	1681.197510	274.709717	-176.015991	1177.882324	510.953888	235.963150	1089.480103	197.657639	44.148506	1072.431641	258.851166	156.510315	1089.490234	335.048553	25.306839	1008.150879	-565.385132	97.285706	906.975098	-550.395691	-55.053104
289.817505	-59.095757	918.498779	365.572540	89.723366	898.869324	270.487152	-99.391319	528.852722	392.983795	65.946877	503.455414	379.252563	-150.736221	116.154732	427.999878	0.384810	85.519661	294.629730	-61.702541	1443.529907	405.303558	232.264923	1367.128662	302.711151	107.640160	1382.352417	297.492554	146.929779	1680.960571	273.874481	-176.476532	1177.845703	510.317200	235.413025	1089.111816	197.224136	43.858177	1072.350220	258.181976	156.127304	1089.417847	334.484467	24.955832	1007.986267	-565.281921	97.253014	906.986938	-550.356079	-55.131500
289.160553	-59.090046	918.061951	365.129913	89.671684	898.821838	272.312103	-100.380135	527.912720	392.776306	65.948601	503.459717	381.481476	-151.214081	115.242165	427.982635	0.362293	85.508224	294.007477	-62.305683	1443.433838	405.067688	231.481201	1366.864990	302.362823	107.055191	1382.210449	297.473694	146.803452	1680.739380	273.004272	-176.896469	1177.717773	509.610046	234.768890	1088.710815	196.165939	43.391136	1072.411499	257.392792	155.818161	1089.176392	333.883301	24.696466	1007.770325	-565.190186	97.122055	906.964539	-550.327698	-55.284359
288.447906	-59.075687	917.598267	364.598816	89.752884	898.799072	274.297272	-101.316101	526.906799	392.549255	66.009277	503.448242	383.022705	-152.017288	113.811371	427.951172	0.323117	85.512566	293.349091	-62.897705	1443.304443	404.880554	230.643539	1366.616577	301.947479	106.396683	1382.088501	297.454071	146.639297	1680.476074	272.117340	-177.412247	1177.524780	508.991241	234.203506	1088.342163	195.405731	43.026192	1072.350220	256.716339	155.368057	1089.061157	333.146271	24.500303	1007.557617	-565.084412	97.039955	906.956299	-550.289001	-55.381985
287.741180	-59.061829	917.139221	364.124268	89.831909	898.765259	276.429871	-102.424232	525.924683	392.231171	66.080803	503.446594	384.709961	-152.598221	112.399284	427.899689	0.348655	85.516373	292.574921	-63.604862	1443.131836	404.706299	229.742706	1366.401123	301.572296	105.721481	1381.919678	297.370514	146.410324	1680.250000	271.206512	-177.895676	1177.291138	508.372162	233.550690	1087.938232	194.970520	42.774105	1072.104370	256.060181	154.903336	1088.980225	332.469299	24.296482	1007.339661	-564.938416	96.977020	906.939087	-550.254700	-55.457905
287.058685	-59.009216	916.574524	363.736145	89.812370	898.703552	278.902802	-103.238197	524.859131	391.986847	66.168579	503.393280	386.249359	-152.998566	110.834496	427.932251	0.359689	85.538139	291.787201	-64.309952	1442.942871	404.604675	228.776611	1366.158936	301.212402	105.018776	1381.728149	297.319244	146.191223	1679.995850	270.257385	-178.397568	1176.988525	507.758484	232.873627	1087.529175	194.216064	42.364758	1071.948486	255.352203	154.447540	1088.920898	331.823730	24.029177	1007.058655	-564.823181	96.860870	906.913025	-550.220825	-55.558102
286.315491	-58.906914	915.963989	363.227051	89.858315	898.619568	281.091919	-104.437378	523.762634	391.712799	66.328293	503.352020	387.679352	-153.335709	109.235703	427.963806	0.371250	85.606483	290.965912	-65.033325	1442.668823	404.548615	227.725052	1365.949951	300.798431	104.253044	1381.535034	297.262634	145.925430	1679.743652	269.299194	-178.937469	1176.645996	507.195953	232.155563	1087.132446	193.500931	42.015423	1071.787109	254.672012	154.020889	1088.838623	331.070587	23.814028	1006.744202	-564.703308	96.753654	906.889099	-550.190552	-55.668655
285.524323	-58.761700	915.363647	362.629181	90.206833	898.548523	283.695740	-105.399513	522.611755	391.322083	66.474319	503.334167	388.912903	-153.455750	107.458809	427.949066	0.358390	85.613144	290.072052	-65.837646	1442.388916	404.501251	226.641113	1365.762573	300.356262	103.452599	1381.283691	297.201538	145.613037	1679.477173	268.235321	-179.418854	1176.217529	506.599243	231.396347	1086.777588	192.449066	41.534542	1071.682007	254.040359	153.499527	1088.751221	330.269897	23.746609	1006.441101	-564.569946	96.661568	906.885742	-550.119629	-55.758781
284.833740	-58.509346	914.683533	362.208862	90.407486	898.496460	286.053528	-106.601959	521.532288	390.976288	66.627228	503.293213	390.043274	-153.548904	105.566605	427.988373	0.403815	85.643143	289.172821	-66.701469	1442.021851	404.483582	225.475647	1365.542725	299.947357	102.641815	1381.091675	297.139587	145.181702	1679.194824	267.185730	-179.940552	1175.818115	506.088196	230.665665	1086.422119	191.706757	41.166164	1071.459595	253.383911	153.007797	1088.630371	329.548920	23.635077	1006.111816	-564.427002	96.600296	906.853760	-550.052246	-55.826763
284.007019	-58.428505	914.035400	361.673370	90.539879	898.389954	288.439026	-107.899467	520.408020	390.620697	66.813728	503.259033	390.759399	-153.261703	103.605408	428.015381	0.404445	85.691025	288.251068	-67.526138	1441.648315	404.492828	224.291046	1365.335693	299.517181	101.753204	1380.845459	297.184906	144.720856	1678.835938	266.077057	-180.598755	1175.360840	505.516541	229.762268	1086.049438	191.315475	40.928947	1071.091431	252.783203	152.536652	1088.571411	328.722076	23.444712	1005.765686	-564.287476	96.536842	906.863647	-549.989014	-55.884212
283.219696	-58.165287	913.260071	361.011108	90.805618	898.270508	290.900391	-109.000954	519.310974	390.120636	67.016968	503.191589	390.745361	-152.664764	101.544037	427.969025	0.426047	85.712021	287.235046	-68.431419	1441.260376	404.460663	223.031311	1365.141479	299.113251	100.863174	1380.599487	297.055206	144.100388	1678.620361	264.899658	-181.147339	1174.860352	505.101685	228.932327	1085.709595	190.448090	40.445107	1071.108154	252.193298	151.991241	1088.430420	327.816559	23.363712	1005.353882	-564.154602	96.468277	906.835388	-549.912109	-55.975945
282.432922	-57.952774	912.524231	360.545959	91.028122	898.234863	293.419800	-110.217499	518.275330	389.777161	67.239616	503.161835	390.468475	-152.262238	99.451767	428.010345	0.473857	85.747742	286.244690	-69.456139	1441.148560	404.543732	221.705963	1364.963867	298.638214	99.894646	1380.418335	297.087097	143.448669	1678.311279	263.640259	-181.732269	1174.351318	504.634399	228.038284	1085.455933	189.686874	40.120430	1070.812378	251.613815	151.529160	1088.263672	327.022400	23.192080	1005.004333	-563.978577	96.476036	906.847778	-549.798584	-56.006603
281.635834	-57.793941	911.783325	359.943573	91.229599	898.138733	295.899811	-111.482643	517.287354	389.387360	67.462296	503.139160	390.850800	-152.029022	97.649673	428.065247	0.477563	85.782059	285.237274	-70.434212	1440.735352	404.512970	220.374695	1364.839355	298.174316	98.983765	1380.211304	296.889038	142.718735	1678.210571	262.343964	-182.419327	1173.825439	504.252289	227.049088	1085.203857	189.233994	39.861217	1070.467773	251.072906	151.074905	1088.251221	326.130798	23.035841	1004.618225	-563.828552	96.422234	906.845093	-549.724121	-56.072498
280.770844	-57.657253	911.124939	359.244415	91.306702	898.068115	298.248108	-112.638603	516.253235	388.994934	67.695656	503.107330	391.028809	-151.649811	95.872520	428.082306	0.542641	85.824196	284.216553	-71.453880	1440.381958	404.588013	219.010117	1364.746460	297.675598	97.982491	1380.039063	296.890411	141.911438	1677.982910	260.995941	-183.021347	1173.263184	503.949738	226.027496	1085.042603	188.425079	39.537682	1070.213379	250.571915	150.615082	1088.194336	325.208649	22.822279	1004.280945	-563.669434	96.423363	906.842224	-549.630981	-56.099293
279.958252	-57.361702	910.400452	358.433014	92.078133	897.948669	300.576996	-113.557137	515.347839	388.490845	67.881660	503.190491	391.519440	-151.367737	94.167664	428.092010	0.530195	85.876640	283.135071	-72.527565	1439.962646	404.555084	217.575714	1364.713623	297.223053	96.969017	1379.883057	296.711548	140.943909	1677.955322	259.643738	-183.646942	1172.751099	503.677795	224.856461	1084.929077	187.559631	39.260006	1069.930298	250.101074	150.072952	1088.196655	324.240417	23.017384	1003.886780	-563.515930	96.377495	906.843872	-549.529236	-56.158073
278.953705	-57.540401	909.921326	357.623657	92.216675	897.847473	302.648621	-114.599686	514.672668	388.043243	68.003586	503.185303	392.408600	-150.841324	92.970779	428.018250	0.551248	85.915306	282.077820	-73.584282	1439.560669	404.559174	216.167679	1364.664673	296.697845	95.917374	1379.740967	296.623779	139.927597	1677.862305	258.230316	-184.320236	1172.177246	503.357483	223.755280	1084.838013	186.743103	38.960606	1069.699219	249.536423	149.674774	1088.160522	323.218414	22.788937	1003.613953	-563.338928	96.366753	906.848999	-549.417175	-56.208996
278.165009	-57.482876	909.358521	356.897095	92.188660	897.903564	304.796021	-115.079910	513.885742	387.724609	68.138824	503.173309	392.935760	-150.399887	91.644943	428.061127	0.566171	85.958374	281.045197	-74.703201	1439.200684	404.537354	214.731857	1364.694824	296.197205	94.869331	1379.640137	296.522064	138.757904	1677.819946	256.785156	-184.924408	1171.627686	503.147766	222.571136	1084.844360	185.569260	38.579556	1069.564453	249.091095	149.209167	1088.140625	322.310516	22.473326	1003.385437	-563.186707	96.262085	906.850281	-549.319763	-56.241798
277.311127	-57.579720	908.865479	356.171112	91.958435	897.926147	306.611298	-115.549591	513.189148	387.464722	68.246056	503.127869	393.287933	-149.922287	90.406189	428.132172	0.569468	86.015831	280.032166	-75.823814	1438.854492	404.491821	213.301392	1364.760620	295.664886	93.760475	1379.588745	296.361938	137.527786	1677.822266	255.298706	-185.500732	1171.119751	502.961853	221.321091	1084.891357	184.744461	38.313374	1069.364746	248.715454	148.725449	1088.181885	321.375244	22.044449	1003.170349	-563.101929	95.993340	906.837891	-549.242615	-56.307720
276.748993	-57.434296	908.252075	355.362579	92.170364	897.902527	308.482361	-116.117142	512.636963	387.207977	68.317505	503.195770	393.695770	-149.663132	89.244537	428.235138	0.603952	86.077164	278.952942	-76.987305	1438.553589	404.377411	211.868454	1364.870605	295.137238	92.670311	1379.520874	296.296173	136.208435	1677.765747	253.841858	-186.231094	1170.626099	502.806213	219.945206	1085.021973	183.859695	38.017555	1069.189453	248.300552	148.234222	1088.289551	320.460083	21.957600	1002.874756	-563.204468	95.232918	906.711670	-549.198975	-56.473972
275.692810	-57.829414	907.995667	354.406799	92.176285	897.907227	310.474060	-116.433098	512.317810	386.725159	68.315643	503.209015	393.932434	-149.386566	88.234993	428.209106	0.595915	86.100945	277.929321	-78.137291	1438.256592	404.227081	210.431549	1365.042603	294.553772	91.533752	1379.476318	296.068024	134.748413	1677.910034	252.362442	-186.888138	1170.157349	502.602814	218.597183	1085.191528	183.341660	37.851246	1068.997314	247.870453	147.781494	1088.387207	319.405365	21.600292	1002.758423	-563.065918	95.111824	906.707458	-549.107239	-56.479656
274.841339	-57.976025	907.633545	353.434265	92.192116	897.950256	312.461884	-116.590088	512.088623	386.240662	68.290161	503.232361	394.099457	-149.060287	87.149292	428.241425	0.612400	86.147308	277.007629	-79.338158	1437.981445	404.027191	208.994156	1365.246826	293.995636	90.381813	1379.490601	295.983093	133.247009	1677.976929	250.869171	-187.463821	1169.707886	502.485138	217.079269	1085.422241	182.249512	37.506428	1068.999390	247.463242	147.314041	1088.483643	318.373505	21.327988	1002.612976	-562.835999	95.614639	906.763611	-548.949097	-56.405758
274.053741	-58.149185	907.236084	352.584320	92.058502	897.980591	314.347321	-116.900864	511.785950	385.908691	68.249481	503.274994	394.366791	-148.808136	86.271042	428.260254	0.587827	86.203903	276.029053	-80.583511	1437.724121	403.763550	207.594772	1365.479370	293.425415	89.194763	1379.522461	295.788147	131.670776	1678.116455	249.363022	-188.095840	1169.258789	502.325470	215.640228	1085.700317	181.434433	37.247959	1068.948730	247.043777	146.810776	1088.557617	317.404022	20.970633	1002.444153	-562.231873	96.911224	906.973267	-548.634521	-56.131561
273.186218	-58.450687	906.937500	351.683868	91.942139	898.000122	316.076691	-117.392601	511.689026	385.495911	68.125481	503.331146	394.728027	-148.562286	85.591087	428.302734	0.582930	86.275780	275.147156	-81.878860	1437.468994	403.403107	206.190536	1365.759277	292.796173	87.987106	1379.594116	295.501862	129.954147	1678.344482	247.940964	-188.815475	1168.852661	502.178619	214.112442	1086.006104	180.944244	37.106956	1068.838623	246.731796	146.374527	1088.772949	316.389893	20.615080	1002.315674	-562.113464	96.641769	906.928467	-548.539734	-56.144279
272.397125	-58.682266	906.657349	350.849823	91.739891	898.099060	317.930359	-117.418625	511.626740	385.026917	67.960144	503.393005	395.032013	-148.260269	85.001617	428.295319	0.568533	86.297386	274.271942	-83.154137	1437.207153	402.971680	204.833954	1366.029175	292.175659	86.761368	1379.690552	295.322601	128.195297	1678.552246	246.498505	-189.330322	1168.386719	502.038391	212.548615	1086.397461	179.825180	36.806187	1068.911499	246.297333	145.945633	1088.882446	315.454346	20.212280	1002.236877	-562.169556	96.411278	906.894104	-548.436951	-56.242298
271.503387	-59.196262	906.523560	350.059448	91.258171	898.122009	319.452057	-117.669098	511.648926	384.540985	67.867744	503.407196	395.329712	-147.930054	84.506714	428.282593	0.579750	86.346382	273.474731	-84.470909	1437.020996	402.575989	203.491821	1366.335327	291.547150	85.520889	1379.770996	295.032410	126.357780	1678.827881	245.100266	-190.041794	1167.976685	501.858276	211.093018	1086.822144	179.075867	36.528393	1068.938599	245.915863	145.345505	1088.948364	314.557129	19.636032	1002.186462	-562.021118	96.401543	906.871582	-548.326904	-56.197926
270.933899	-59.278595	906.247559	349.231812	91.031067	898.308167	320.690948	-117.997597	511.626129	384.187286	67.714722	503.448212	395.615936	-147.728546	84.133560	428.339233	0.562824	86.420586	272.713470	-85.881752	1436.806641	402.123383	202.137604	1366.677612	290.888458	84.261108	1379.897949	294.779510	124.442429	1679.111450	243.764893	-190.656815	1167.537231	501.888855	210.010559	1087.327759	178.275894	36.245640	1069.045776	245.505692	144.822083	1089.182129	313.682343	19.276787	1002.155212	-561.882385	96.382103	906.849182	-548.198486	-56.222210
269.831024	-59.966125	906.320129	348.371643	90.507401	898.416687	321.788971	-118.379379	511.766632	383.674713	67.492920	503.426910	395.876862	-147.619843	83.875900	428.365814	0.528985	86.463501	271.958588	-87.243401	1436.629639	401.548431	200.844269	1367.001343	290.249268	83.013092	1380.087158	294.479004	122.444069	1679.424805	242.524506	-191.342758	1167.181152	501.700043	208.653854	1087.803345	177.747620	35.994102	1069.052368	245.100159	144.343475	1089.406738	312.726868	18.624226	1002.246338	-561.481689	96.862045	906.878113	-548.023682	-56.083466
269.332611	-60.138657	906.119812	347.743164	90.037292	898.564697	322.635193	-118.960831	511.973297	383.239227	67.292351	503.498932	396.012085	-147.576874	83.712677	428.389130	0.493370	86.514519	271.291565	-88.584595	1436.449463	401.009979	199.569275	1367.400879	289.630219	81.744743	1380.284302	294.145020	120.409805	1679.818604	241.309158	-192.006577	1166.764404	501.444000	207.111694	1088.329224	176.686371	35.604691	1069.258789	244.611389	143.779709	1089.650146	312.018677	18.157139	1002.230164	-561.313599	96.881584	906.883911	-547.883118	-56.048206
268.264069	-60.848423	906.301270	346.954163	89.651276	898.730835	323.219330	-119.456772	512.213501	382.736969	67.027725	503.564514	396.090668	-147.615158	83.578453	428.314514	0.464196	86.586143	270.710297	-89.965004	1436.301147	400.470398	198.307800	1367.842651	289.014771	80.472527	1380.502319	293.810120	118.274742	1680.207520	240.205582	-192.698181	1166.381714	501.096039	205.451080	1088.826294	176.187363	35.323795	1069.356323	244.082596	143.238815	1090.003174	311.153839	17.572578	1002.402893	-561.159058	96.888786	906.886719	-547.747559	-56.081913
267.711273	-60.948505	906.200623	346.310638	89.313690	898.918640	323.472198	-119.975655	512.390503	382.315643	66.709991	503.676086	396.081482	-147.695129	83.510864	428.222260	0.416483	86.601845	270.148041	-91.420898	1436.170532	399.844666	197.069855	1368.296021	288.397034	79.215126	1380.728516	293.431183	116.093933	1680.632080	239.192123	-193.348358	1166.023926	500.819031	204.166061	1089.419067	175.150696	34.876110	1069.647095	243.649963	142.631866	1090.343140	310.500275	17.198420	1002.453186	-560.997131	96.902428	906.873291	-547.636230	-56.066074
266.649445	-61.666252	906.428162	345.522858	88.699356	899.081543	323.490692	-120.517448	512.590515	381.844696	66.413071	503.719513	396.087738	-147.870743	83.485023	428.162048	0.360449	86.654312	269.588043	-92.811119	1436.034424	399.268036	195.876175	1368.727173	287.783325	77.950607	1380.993652	293.055420	113.878754	1681.053589	238.220596	-194.055939	1165.664551	500.497040	202.956451	1090.031738	174.674500	34.550945	1069.731079	243.127609	142.026184	1090.676880	309.649139	16.528126	1002.645935	-560.799805	96.907532	906.887695	-547.465332	-56.090431
265.880005	-62.106590	906.500977	344.963562	88.336906	899.273926	323.130829	-121.139946	512.756775	381.421753	66.038513	503.804108	396.071289	-148.130157	83.526596	428.104218	0.311523	86.684990	269.125885	-94.231201	1435.869141	398.626648	194.681808	1369.236694	287.235657	76.685387	1381.271606	292.641174	111.660713	1681.474854	237.371002	-194.758636	1165.266479	500.060303	201.696411	1090.643433	173.899277	34.079014	1069.972900	242.536026	141.409271	1091.006226	308.992035	16.037096	1002.780945	-560.624573	96.950035	906.897156	-547.337280	-56.088131
265.173706	-62.513554	906.538269	344.370026	87.854523	899.420532	322.635162	-121.559296	512.810242	381.033722	65.676956	503.856689	396.012604	-148.331131	83.560509	428.008514	0.245361	86.725090	268.699310	-95.679863	1435.692017	397.968933	193.505905	1369.778442	286.654327	75.414169	1381.546387	292.249847	109.330803	1681.882324	236.625061	-195.510513	1164.918701	499.567841	200.386917	1091.227783	172.894974	33.569149	1070.255005	241.935455	140.757401	1091.318237	308.346558	15.516369	1002.875000	-560.437866	96.978577	906.900085	-547.164001	-56.099636
264.412781	-62.916515	906.599182	343.802643	87.476692	899.596130	321.970032	-121.936325	512.845947	380.722961	65.353348	503.958313	395.949860	-148.604248	83.675293	427.906982	0.151988	86.778931	268.246765	-97.133980	1435.518677	397.344269	192.364487	1370.254639	286.063232	74.144836	1381.811523	291.771423	107.030685	1682.285400	235.923386	-196.279175	1164.491821	499.064362	199.406693	1091.829834	172.153503	33.020073	1070.430176	241.317566	140.136581	1091.703857	307.710388	15.030003	1002.994873	-560.272766	96.983521	906.919983	-547.023315	-56.126713
263.651367	-63.318211	906.651672	343.244812	87.015457	899.754822	321.069397	-122.280327	512.729858	380.475647	65.008591	504.016479	395.904175	-148.853592	83.780159	427.801849	0.080573	86.768913	267.858612	-98.571358	1435.326782	396.669922	191.227570	1370.798828	285.540649	72.862000	1382.052490	291.350189	104.681824	1682.632202	235.331970	-197.086594	1164.115601	498.552917	198.301392	1092.489258	171.767227	32.536690	1070.521362	240.648178	139.463348	1091.969360	307.109406	14.493157	1003.101196	-560.095581	97.019379	906.939148	-546.862976	-56.115307
262.962067	-63.686119	906.649353	342.746094	86.626244	899.894287	320.197296	-122.550781	512.626892	380.301361	64.638290	504.113159	395.866943	-149.044098	83.892677	427.777588	0.055608	86.802544	267.426147	-100.018074	1435.062012	396.013428	190.096985	1371.340332	284.989655	71.564369	1382.278564	290.851288	102.371124	1683.005127	234.771606	-197.868454	1163.624268	497.976563	197.425827	1093.097900	170.734497	31.864504	1070.735352	240.074860	138.811569	1092.425903	306.538574	14.003916	1003.171753	-559.876404	96.958084	906.942322	-546.466309	-56.311111
262.249176	-64.072479	906.587646	342.262665	86.203560	899.975525	319.293335	-122.710136	512.555664	380.016479	64.282532	504.213013	395.809387	-149.127533	84.021790	427.635681	-0.029025	86.786308	267.055847	-101.505074	1434.807861	395.268127	188.912094	1371.853394	284.428589	70.214745	1382.500000	290.374329	99.997795	1683.324341	234.350891	-198.659851	1163.109741	497.305328	196.477051	1093.616943	170.098557	31.236248	1070.838745	239.410110	138.034515	1092.596558	306.007538	13.463646	1003.182373	-559.773682	96.990814	906.943909	-546.332520	-56.345055
261.952057	-64.054909	906.316223	341.949066	85.763885	900.025146	318.314392	-122.761589	512.270264	379.874237	63.977169	504.240112	395.716217	-149.094269	84.093903	427.592377	-0.070202	86.795670	266.697632	-103.061005	1434.517822	394.649780	187.765518	1372.343750	283.923218	68.909187	1382.661621	289.864807	97.670837	1683.611328	233.964325	-199.595444	1162.582275	496.745758	195.819290	1094.253784	169.833374	30.710857	1070.844604	238.729172	137.213913	1092.852417	305.636932	13.081342	1003.077942	-559.626831	97.080719	906.945679	-546.233521	-56.275913
261.262238	-64.423492	906.248230	341.450562	85.251137	900.079956	317.406799	-122.978828	512.079407	379.623657	63.665539	504.261078	395.712402	-149.152634	84.220749	427.474304	-0.128932	86.773445	266.266754	-104.550301	1434.162598	393.937469	186.571365	1372.823242	283.388367	67.565842	1382.775146	289.362915	95.296410	1683.856689	233.685410	-200.486328	1162.038330	496.074707	195.282303	1094.730469	169.252396	29.989889	1070.860840	238.067230	136.452957	1093.109985	305.101685	12.524612	1003.071655	-559.513855	97.133514	906.932373	-546.201233	-56.178223
260.204376	-65.201874	906.358826	340.956421	84.794685	900.176086	316.655884	-123.048546	511.964661	379.359558	63.325069	504.268341	395.760223	-149.177338	84.307449	427.355133	-0.191385	86.786285	265.962708	-106.042297	1433.810059	393.322235	185.370346	1373.315063	282.861450	66.159035	1382.924927	288.819305	92.958275	1684.075806	233.421783	-201.338669	1161.378174	495.368622	194.771286	1095.251221	168.419067	29.156511	1070.946899	237.454132	135.701401	1093.401123	304.493286	11.807775	1003.170654	-559.405823	97.239639	906.929321	-546.182007	-56.037884
260.322937	-64.730118	905.755127	340.846375	84.416916	900.147156	315.676849	-123.106049	511.596985	379.285950	63.037937	504.312225	395.676270	-149.130005	84.369179	427.366028	-0.236015	86.780380	265.576050	-107.605560	1433.398804	392.620453	184.116653	1373.749390	282.401184	64.770912	1383.016846	288.319519	90.625175	1684.248901	233.181992	-202.288757	1160.782593	494.685822	194.396545	1095.700562	168.078720	28.301287	1071.170410	236.888428	134.997574	1093.847046	304.330139	11.578053	1002.865906	-559.290466	97.353348	906.924927	-546.193115	-55.890186
259.355103	-65.470566	905.774475	340.338196	83.734627	900.148804	314.669189	-123.182961	511.405853	378.963898	62.706272	504.331726	395.653595	-149.147079	84.450562	427.220978	-0.322677	86.728859	265.235260	-109.214813	1432.988647	392.042969	182.802353	1374.148560	281.922058	63.352097	1383.076416	287.762207	88.299667	1684.392822	233.061615	-203.228897	1160.090576	493.932373	194.109207	1096.076660	167.506943	27.435314	1071.071655	236.288132	134.239563	1094.105591	303.739990	10.785939	1002.872131	-559.171326	97.433716	906.928955	-546.175537	-55.781029
258.155334	-66.514313	905.918640	339.799500	83.171021	900.187805	313.714783	-123.146225	511.293243	378.665253	62.385654	504.340607	395.564514	-149.105392	84.480621	427.128296	-0.376418	86.733635	264.796234	-110.754303	1432.517822	391.389526	181.482132	1374.525024	281.421997	61.914875	1383.123535	287.215576	85.988243	1684.506348	232.890289	-204.219269	1159.388916	493.296661	193.905426	1096.493530	167.278900	26.748102	1070.611694	235.659119	133.349854	1094.188965	303.094482	9.907644	1002.955933	-559.016541	97.458984	906.932068	-546.086487	-55.696564
257.972168	-66.268417	905.393616	339.604736	82.713600	900.140076	312.695709	-123.180588	510.997955	378.506775	62.041012	504.387390	395.318390	-149.365051	84.431519	427.150665	-0.421041	86.761841	264.414581	-112.382935	1432.082275	390.792297	180.198318	1374.964233	280.989258	60.429810	1383.148193	286.676514	83.705070	1684.625610	232.825424	-205.216476	1158.671753	492.554169	193.721436	1096.915283	166.748962	25.770374	1070.827637	235.061401	132.637268	1094.404175	302.790161	9.553072	1002.677917	-558.862488	97.488945	906.932312	-546.006165	-55.613190
257.305969	-66.689049	905.206970	339.173096	82.127670	900.125916	311.714142	-123.233543	510.736053	378.225128	61.691689	504.397125	395.214325	-149.410400	84.503746	427.058228	-0.448220	86.742348	264.001007	-113.994690	1431.637451	390.234894	178.849899	1375.360840	280.544739	58.945545	1383.165649	286.097168	81.411087	1684.708008	232.670578	-206.274460	1157.988403	491.886200	193.638062	1097.253784	166.683060	24.981884	1070.584106	234.573776	131.809708	1094.473633	302.299927	8.896869	1002.577026	-558.703247	97.494247	906.922424	-545.874695	-55.626228
256.569427	-67.159195	905.058838	338.748749	81.586662	900.131897	310.694397	-123.214920	510.612091	377.808350	61.310295	504.436249	395.143707	-149.452164	84.598587	426.955811	-0.519101	86.730553	263.597900	-115.661850	1431.170044	389.634399	177.452408	1375.732788	280.094269	57.481934	1383.197998	285.519684	79.165932	1684.800049	232.612503	-207.267136	1157.232666	491.195679	193.518906	1097.554810	166.108948	24.003105	1070.484131	233.878571	130.906174	1094.525635	301.786072	8.242987	1002.504883	-558.502808	97.506889	906.924683	-545.681885	-55.659092
256.138702	-67.408997	904.803040	338.402802	81.008179	900.137085	309.835571	-123.254501	510.412750	377.415985	60.927395	504.500610	395.094116	-149.517929	84.676834	426.891663	-0.574546	86.750572	263.141968	-117.297096	1430.708740	389.111328	176.015320	1376.085205	279.703247	55.903893	1383.212158	284.925964	76.896233	1684.896118	232.503632	-208.359528	1156.524658	490.498627	193.501022	1097.940796	165.841080	23.062607	1070.254517	233.407028	130.122086	1094.652466	301.401855	7.650841	1002.381042	-558.327026	97.476509	906.944458	-545.481262	-55.752914
255.451553	-67.914856	904.644043	337.970154	80.362762	900.130676	308.956726	-123.145477	510.192902	377.034393	60.599293	504.531403	395.111603	-149.562057	84.761490	426.890015	-0.630799	86.776070	262.741272	-119.002899	1430.293457	388.538910	174.514832	1376.436523	279.261597	54.356434	1383.256226	284.298767	74.664108	1684.991089	232.386810	-209.441864	1155.842651	489.886932	193.451523	1098.269897	165.557343	22.159199	1070.034912	232.910065	129.295563	1094.727661	300.917267	6.924153	1002.296387	-558.112061	97.422325	906.953003	-545.212402	-55.859875
254.420471	-68.733902	904.688049	337.406952	79.718018	900.191589	308.205658	-123.277100	510.156830	376.474823	60.209339	504.574493	395.104218	-149.667664	84.830482	426.795349	-0.735480	86.821243	262.326080	-120.700546	1429.880981	388.058411	173.028503	1376.854980	278.834625	52.790859	1383.313843	283.705566	72.448555	1685.077393	232.298309	-210.536606	1155.152344	489.236816	193.345444	1098.699341	165.227905	21.195436	1069.791870	232.437271	128.515411	1094.787354	300.293762	6.069463	1002.342163	-557.887573	97.304344	906.963501	-544.852539	-56.086189
253.712906	-69.263557	904.577942	336.974396	79.213997	900.265625	307.542236	-123.247566	510.076324	376.004883	59.822113	504.603577	395.106018	-149.641113	84.874519	426.746490	-0.769558	86.863022	261.894135	-122.386246	1429.494507	387.581299	171.503647	1377.239380	278.438751	51.188740	1383.377441	283.057770	70.254982	1685.171509	232.131271	-211.652145	1154.471558	488.596802	193.152451	1099.052124	164.987213	20.188089	1069.525513	231.955124	127.633812	1094.794678	299.791321	5.382572	1002.321960	-557.744141	97.295876	906.968018	-544.712830	-56.095993
253.041214	-69.837723	904.459351	336.485596	78.446983	900.302124	306.880524	-123.293747	509.972229	375.545532	59.489136	504.639404	395.128296	-149.628220	84.954056	426.653290	-0.842743	86.844360	261.474548	-124.127312	1429.088257	387.098328	169.994431	1377.583008	278.037933	49.585915	1383.448975	282.428192	68.056473	1685.274292	231.973709	-212.803741	1153.886963	488.003815	193.004059	1099.447510	164.748016	19.218157	1069.284424	231.548691	126.849182	1094.978760	299.235168	4.588966	1002.280273	-557.567566	97.312782	906.970642	-544.545105	-56.094330
252.357864	-70.343506	904.388794	336.051819	77.956993	900.400208	306.308228	-123.395264	509.884369	375.082825	59.115990	504.708130	395.171722	-149.608032	84.968353	426.606323	-0.889475	86.887230	261.126190	-125.867287	1428.773682	386.682922	168.382492	1377.988770	277.629791	48.017643	1383.531250	281.829803	65.809601	1685.350464	231.700027	-214.050537	1153.295776	487.424866	192.696487	1099.876465	164.722473	18.272644	1068.986328	231.082504	125.992134	1095.083252	298.721405	3.944592	1002.292358	-557.411926	97.355453	906.987122	-544.363342	-56.122257
251.977585	-70.597412	904.141113	335.652130	77.316727	900.475708	305.905548	-123.481552	509.742828	374.743317	58.783237	504.724243	395.185516	-149.606155	85.028366	426.592743	-0.895753	86.924225	260.714630	-127.591133	1428.456543	386.267456	166.798691	1378.376343	277.228790	46.414627	1383.640747	281.146637	63.690437	1685.484619	231.484924	-215.146591	1152.770508	486.855621	192.346817	1100.319946	164.144623	17.135450	1068.946411	230.687668	125.083565	1095.220947	298.295624	3.300477	1002.207947	-557.284119	97.347992	906.990417	-544.224854	-56.134979
250.944656	-71.493301	904.267822	335.083252	76.586983	900.593933	305.565552	-123.647415	509.768311	374.280487	58.469170	504.712646	395.238403	-149.700714	85.062851	426.523926	-0.926987	86.949112	260.266327	-129.289368	1428.133911	385.743073	165.203156	1378.806152	276.802948	44.757809	1383.767334	280.458649	61.572369	1685.602539	231.221344	-216.305267	1152.230713	486.348633	191.964737	1100.728760	163.824097	16.082424	1068.810547	230.281128	124.142159	1095.335449	297.622772	2.406509	1002.324524	-557.139771	97.325897	907.003296	-544.071228	-56.169823
250.362762	-72.057732	904.174927	334.675812	75.973183	900.708984	305.259003	-123.952942	509.739471	373.909027	58.127701	504.736328	395.300354	-149.793152	85.057106	426.499908	-0.944005	87.005928	259.944092	-131.017975	1427.864258	385.341705	163.639313	1379.230225	276.398071	43.156734	1383.879517	279.817474	59.399574	1685.710205	230.863129	-217.541473	1151.751221	485.826965	191.400955	1101.263916	163.703293	15.154264	1068.609375	229.866302	123.160461	1095.573242	297.139923	1.664811	1002.334717	-557.005554	97.313599	907.028564	-543.925232	-56.204346
249.714401	-72.616287	904.094116	334.207520	75.337234	900.812134	304.933197	-124.286194	509.671478	373.506592	57.878590	504.758636	395.343170	-149.890060	85.049538	426.462006	-0.975405	87.058311	259.512085	-132.721878	1427.574951	384.910248	162.029984	1379.654419	275.988037	41.526020	1384.007568	279.101013	57.287182	1685.822876	230.524002	-218.787231	1151.305054	485.338684	190.801941	1101.711670	163.352264	14.103819	1068.571167	229.555176	122.195847	1095.859253	296.606323	0.923435	1002.344238	-556.870056	97.336960	907.049927	-543.772766	-56.200935
249.468124	-72.760719	903.829102	333.861420	74.848701	900.907593	304.549316	-124.590584	509.469116	373.217194	57.607525	504.786530	395.374481	-150.002884	85.018242	426.522034	-1.007622	87.123894	259.133728	-134.506058	1427.314087	384.458313	160.384949	1380.049805	275.573822	39.901100	1384.148682	278.400330	55.196987	1685.939697	230.109451	-220.001740	1150.811523	484.922791	190.019623	1102.207275	162.680359	12.930821	1068.691162	229.175751	121.159973	1096.148315	296.231140	0.410322	1002.262024	-556.763062	97.340401	907.072449	-543.633362	-56.208473
248.552155	-73.710388	903.917480	333.318146	74.195473	901.029968	304.292938	-124.959343	509.446259	372.768341	57.299713	504.774078	395.407135	-150.104630	84.988396	426.455627	-1.019342	87.158981	258.751617	-136.217850	1427.042236	383.998993	158.795532	1380.470581	275.162506	38.222649	1384.252563	277.705261	53.047859	1686.055664	229.643112	-221.227768	1150.401978	484.517120	189.197708	1102.712769	162.284470	11.887753	1068.750977	228.846786	120.149765	1096.408569	295.575378	-0.466672	1002.363464	-556.672607	97.300468	907.087402	-543.493835	-56.245090
248.258835	-73.866318	903.647949	332.974701	73.676117	901.073486	304.005920	-125.317192	509.305084	372.449585	56.972103	504.816833	395.417236	-150.181351	84.909454	426.446350	-1.076892	87.188690	258.378143	-137.996735	1426.760010	383.595367	157.192413	1380.862671	274.774719	36.579025	1384.407715	276.970154	51.013515	1686.180176	229.150604	-222.403229	1149.945190	484.066528	188.201630	1103.145874	161.825897	10.875157	1068.869995	228.441101	119.037354	1096.719849	295.201233	-0.984404	1002.251587	-556.564453	97.348831	907.115662	-543.358765	-56.204609
247.413193	-74.742813	903.704224	332.449097	73.047157	901.193237	303.827850	-125.796799	509.282227	372.031067	56.694511	504.835602	395.420410	-150.362213	84.859688	426.381714	-1.087838	87.244095	258.100372	-139.758667	1426.552002	383.193512	155.548904	1381.258057	274.423187	34.956165	1384.557617	276.220642	48.976185	1686.304565	228.665390	-223.661346	1149.567139	483.671234	187.092819	1103.636719	161.582153	9.972382	1068.960205	228.010742	117.946251	1096.983154	294.591492	-1.832222	1002.335205	-556.449951	97.376770	907.125732	-543.221497	-56.198711
246.813049	-75.339493	903.646912	331.978546	72.423981	901.265930	303.716187	-126.270622	509.294220	371.631531	56.388809	504.922729	395.394928	-150.420761	84.762634	426.300720	-1.135838	87.270325	257.738617	-141.516708	1426.292358	382.750763	153.989914	1381.677124	274.008423	33.317593	1384.699585	275.484253	46.895649	1686.431152	228.037003	-224.889847	1149.154541	483.350922	186.001419	1104.147217	161.074692	8.957617	1069.108276	227.617142	116.847916	1097.340698	294.064423	-2.539072	1002.341553	-556.368835	97.349747	907.122437	-543.097473	-56.221443
246.279236	-75.877106	903.598511	331.498505	71.795967	901.347900	303.584686	-126.780060	509.200470	371.252960	56.010876	504.985260	395.382843	-150.534225	84.686424	426.298248	-1.160977	87.298241	257.439301	-143.245605	1425.992432	382.357635	152.404572	1382.085815	273.643036	31.633917	1384.884521	274.736450	44.877586	1686.508301	227.411423	-226.126602	1148.781372	482.948975	184.699234	1104.641479	160.543808	7.948757	1069.269531	227.274719	115.720978	1097.726440	293.567322	-3.218143	1002.356812	-556.258545	97.367523	907.135986	-542.942810	-56.210796
245.847351	-76.246361	903.425903	331.097900	71.235573	901.424622	303.580322	-127.343437	509.106598	371.212311	55.683189	504.998291	395.384033	-150.630035	84.624397	426.401672	-1.198176	87.330742	257.160309	-145.036346	1425.741699	381.976410	150.779297	1382.501709	273.301483	29.976181	1385.052002	273.906036	42.934643	1686.619385	226.591293	-227.331818	1148.302002	482.566132	183.229813	1105.110229	159.804611	6.878664	1069.555786	226.814377	114.546310	1098.115479	293.094116	-3.821381	1002.309753	-556.151001	97.303146	907.138062	-542.777405	-56.199444
245.024841	-77.151733	903.510986	330.594055	70.493027	901.505554	303.607086	-127.943527	509.098267	370.955750	55.338528	504.999725	395.428223	-150.758362	84.547844	426.376251	-1.244578	87.339645	256.916351	-146.817154	1425.466797	381.601990	149.152145	1382.914795	272.951569	28.295853	1385.203613	273.007202	40.924503	1686.738403	226.082260	-228.449600	1147.854980	482.191589	181.792786	1105.532104	159.283661	5.872469	1069.743042	226.404404	113.407234	1098.550659	292.501221	-4.691844	1002.388855	-556.045471	97.330849	907.148743	-542.598328	-56.213406
244.406784	-77.877861	903.453918	330.114288	69.817757	901.582153	303.652893	-128.571320	509.059723	370.706726	54.972561	505.015442	395.419586	-150.821472	84.459419	426.342316	-1.282441	87.362534	256.637543	-148.598129	1425.166260	381.227936	147.553436	1383.341675	272.584351	26.620394	1385.380127	272.140778	39.056938	1686.817017	225.373795	-229.673462	1147.464355	481.881744	180.355621	1106.052979	158.736938	4.882853	1069.886841	226.080063	112.210762	1098.985352	291.966431	-5.495074	1002.396484	-555.963318	97.310486	907.120239	-542.451355	-56.239628
244.267242	-78.169945	903.248718	329.773682	69.122604	901.650146	303.770294	-129.240723	509.025635	370.481171	54.546268	505.070831	395.389648	-150.847122	84.352158	426.288086	-1.305927	87.335907	256.355499	-150.424774	1424.861938	380.906006	145.955444	1383.760498	272.293182	24.952251	1385.562744	271.265106	37.196732	1686.840332	224.807144	-230.809601	1146.997681	481.537994	178.790985	1106.569824	158.171219	3.938098	1070.125977	225.666534	111.036560	1099.384766	291.634491	-6.118198	1002.330200	-555.838501	97.322357	907.117065	-542.262451	-56.241489
243.322220	-79.347610	903.360840	329.288452	68.330223	901.742371	303.972961	-129.981766	509.172089	370.288330	54.058498	505.118927	395.377533	-150.886017	84.254860	426.283051	-1.357296	87.332207	256.123260	-152.208878	1424.606934	380.609955	144.286301	1384.178345	272.002472	23.300610	1385.727783	270.269592	35.487415	1686.924927	224.261642	-232.058884	1146.525269	481.182953	177.231583	1107.047485	157.602356	2.971145	1070.308228	225.221863	109.826523	1099.807007	290.983643	-7.137440	1002.428833	-555.780457	97.313698	907.106262	-542.130249	-56.251457
242.710800	-80.144691	903.344238	328.824432	67.463249	901.830200	304.191254	-130.736938	509.242279	370.081238	53.521278	505.186249	395.355621	-150.998764	84.177727	426.197693	-1.421389	87.331909	255.843216	-154.010651	1424.299194	380.286285	142.631409	1384.619507	271.714661	21.589973	1385.904175	269.269867	33.786915	1686.948975	223.680344	-233.219009	1146.073975	480.815430	175.530441	1107.506226	157.009216	1.964934	1070.449707	224.717056	108.625923	1100.232422	290.463593	-8.055892	1002.462158	-555.665649	97.343033	907.096497	-541.965881	-56.246128
242.206665	-80.912697	903.317566	328.436432	66.689323	901.951172	304.394409	-131.469849	509.259644	369.887024	53.018242	505.245850	395.396881	-151.081055	84.111481	426.134644	-1.487273	87.344780	255.579407	-155.845505	1424.018921	379.997223	140.940948	1385.047729	271.389618	19.848557	1386.102051	268.261566	32.063866	1686.937988	223.121979	-234.348358	1145.658936	480.464966	173.813126	1107.936401	156.674026	1.067768	1070.523682	224.300598	107.418945	1100.639526	290.004547	-8.922951	1002.508240	-555.561707	97.307732	907.091980	-541.820190	-56.221458
241.747757	-81.747139	903.277405	328.052094	65.797134	902.042725	304.602966	-132.152252	509.349121	369.693176	52.523003	505.308044	395.391937	-151.130646	84.023705	426.096924	-1.521320	87.361786	255.293701	-157.655228	1423.769043	379.777588	139.224319	1385.462280	271.084259	18.174376	1386.229126	267.258392	30.608379	1686.915405	222.621658	-235.514191	1145.215820	480.141052	172.177444	1108.377075	155.772247	-0.030088	1070.642700	223.894974	106.193787	1101.023071	289.548798	-9.858539	1002.534180	-555.460327	97.281693	907.083557	-541.699524	-56.206779
241.360794	-82.464355	903.254944	327.701508	64.987885	902.180847	304.858185	-132.881302	509.372040	369.465668	51.924492	505.411743	395.424927	-151.221390	83.940460	426.010071	-1.586918	87.357155	254.985001	-159.442520	1423.475952	379.558899	137.578934	1385.898438	270.814667	16.516973	1386.363525	266.189636	28.984114	1686.844238	222.198914	-236.694153	1144.825562	479.829071	170.519119	1108.787354	155.225800	-1.078057	1070.899658	223.393951	105.063171	1101.442139	289.165649	-10.724480	1002.590698	-555.388977	97.259544	907.078613	-541.580688	-56.200455
241.198532	-83.065178	903.071167	327.465668	64.140625	902.294434	305.065979	-133.596680	509.325012	369.247955	51.353294	505.515411	395.414734	-151.279419	83.877998	425.987427	-1.650866	87.365341	254.692734	-161.210251	1423.177124	379.361786	135.889359	1386.249390	270.497192	14.811477	1386.474731	265.125916	27.365299	1686.717529	221.774384	-237.833603	1144.407471	479.493164	168.853790	1109.195435	154.656769	-2.187827	1071.197876	222.966644	103.871872	1101.808105	288.889526	-11.606085	1002.555908	-555.307373	97.235863	907.060059	-541.486572	-56.212067
240.448349	-84.228226	903.130737	327.078949	63.163685	902.403931	305.279846	-134.124878	509.429688	368.960541	50.809208	505.552795	395.407318	-151.311951	83.780563	425.858887	-1.738759	87.368073	254.329910	-162.949783	1422.942871	379.115601	134.236099	1386.600586	270.202484	13.167295	1386.549561	264.000092	25.785715	1686.584961	221.346893	-239.030823	1144.030884	479.215424	167.220047	1109.575195	154.461151	-3.034833	1071.211060	222.554306	102.658455	1102.183960	288.347473	-12.733994	1002.637939	-555.228638	97.208862	907.040222	-541.393188	-56.223351
239.928421	-85.288864	903.118469	326.773346	62.236595	902.512207	305.432404	-134.772202	509.479858	368.708679	50.244133	505.570892	395.398224	-151.294647	83.646858	425.789673	-1.801194	87.368958	253.950729	-164.663193	1422.670532	378.909332	132.554825	1386.904785	269.894653	11.504785	1386.602051	262.857361	24.239166	1686.443848	221.035767	-240.109955	1143.614014	478.869934	165.617401	1109.822021	153.748825	-4.234980	1071.511963	222.199127	101.520210	1102.478760	287.918640	-13.804632	1002.684998	-555.155823	97.182175	907.016846	-541.324646	-56.253113
239.663635	-86.123329	902.989258	326.590973	61.297558	902.589661	305.573151	-135.502853	509.457245	368.431885	49.658718	505.610291	395.419769	-151.332901	83.564613	425.726532	-1.861162	87.367775	253.565201	-166.405029	1422.439453	378.744080	130.850220	1387.190430	269.546204	9.864728	1386.675049	261.681793	22.747675	1686.279541	220.641876	-241.279312	1143.227173	478.627655	163.976273	1110.144775	153.344437	-5.282162	1071.648804	221.805130	100.288490	1102.722412	287.623871	-14.793599	1002.659973	-555.098389	97.154404	907.000122	-541.233765	-56.264210
239.191574	-87.141579	902.908508	326.338409	60.222481	902.670837	305.611908	-136.114746	509.463470	368.145996	49.053310	505.632629	395.402374	-151.334518	83.471092	425.670410	-1.938592	87.382866	253.128555	-168.103348	1422.229370	378.453461	129.192322	1387.401978	269.266266	8.207683	1386.668701	260.539124	21.209124	1686.086182	220.339096	-242.420090	1142.880005	478.369293	162.409592	1110.428345	152.963058	-6.305640	1071.771362	221.468262	99.106682	1103.007202	287.226593	-15.936918	1002.659363	-555.044373	97.144539	906.963318	-541.174377	-56.308632
239.258865	-87.825180	902.708801	326.300018	59.256176	902.733276	305.634705	-136.733765	509.356171	368.035828	48.442215	505.714783	395.386963	-151.385757	83.355255	425.664276	-2.009512	87.395729	252.637115	-169.767044	1421.995117	378.174652	127.344292	1387.584351	268.942322	6.587834	1386.676147	259.382782	19.701014	1685.883301	220.041321	-243.595169	1142.527954	478.110596	160.846497	1110.614868	152.641571	-7.331115	1071.884399	221.127029	97.905998	1103.214966	287.135559	-16.879021	1002.592407	-554.991516	97.095474	906.941711	-541.116150	-56.364288
238.990601	-88.670593	902.636108	326.104462	58.258221	902.812134	305.613617	-137.328094	509.262054	367.782043	47.954327	505.783936	395.397552	-151.451355	83.276108	425.607269	-2.109526	87.410347	252.177826	-171.420197	1421.765259	377.920837	125.651085	1387.744873	268.584137	4.950860	1386.639771	258.242706	18.167908	1685.655762	219.718674	-244.757217	1142.152100	477.916443	159.281143	1110.820190	152.318268	-8.377697	1071.933105	220.835846	96.757439	1103.372925	286.885498	-17.897800	1002.593689	-554.925415	97.035576	906.916504	-541.024780	-56.434143
238.621094	-89.693497	902.573853	325.940521	57.282681	902.904175	305.519409	-137.986526	509.197632	367.562469	47.373672	505.811981	395.421082	-151.551147	83.233223	425.523132	-2.143145	87.396805	251.682068	-173.057816	1421.508667	377.650269	123.993042	1387.868530	268.219421	3.341924	1386.599243	257.086914	16.661797	1685.433350	219.415634	-245.877808	1141.828369	477.700287	157.770645	1111.024536	152.025757	-9.513675	1071.997314	220.593063	95.542076	1103.481445	286.584015	-18.986441	1002.607666	-554.899658	97.035263	906.875488	-541.004639	-56.480556
238.353912	-90.655571	902.493958	325.841034	56.117435	902.966064	305.403473	-138.575043	509.113586	367.342682	46.799530	505.837799	395.351929	-151.588104	83.177055	425.484741	-2.234275	87.394684	251.156662	-174.634872	1421.299561	377.067352	122.430496	1388.161865	267.823669	1.816695	1386.514648	255.988312	15.127565	1685.161255	219.130524	-247.151779	1141.479980	477.527924	156.318985	1111.238281	151.807892	-10.629041	1071.970581	220.352921	94.372917	1103.515503	286.400116	-20.154978	1002.595703	-554.824951	96.995399	906.824829	-540.924805	-56.533089
238.087799	-91.703377	902.422424	325.746063	54.984756	902.999084	305.248779	-139.149704	509.090881	367.079346	46.206882	505.836914	395.357239	-151.709732	83.167564	425.439880	-2.303578	87.390823	250.551956	-176.234802	1421.051636	377.000092	120.674438	1388.002930	267.413696	0.208943	1386.432617	254.905914	13.572868	1684.895630	218.802170	-248.346863	1141.163330	477.353149	154.812897	1111.356934	151.575485	-11.737756	1071.911377	220.149353	93.226433	1103.569458	286.216553	-21.321302	1002.574341	-554.786560	96.937843	906.765320	-540.867371	-56.611996
237.863754	-92.721252	902.385925	325.668243	53.948009	903.075623	305.112854	-139.810791	509.083527	366.900513	45.624443	505.858795	395.399506	-151.804596	83.137665	425.417938	-2.367903	87.384689	249.922302	-177.757126	1420.871460	376.371155	119.347870	1388.258423	266.972382	-1.342651	1386.357544	253.852310	12.018915	1684.649048	218.486069	-249.658371	1140.928345	477.268860	153.349228	1111.621460	151.616653	-12.723697	1071.781982	219.974960	91.978828	1103.581909	286.083771	-22.441074	1002.590820	-554.723572	96.943436	906.738708	-540.795227	-56.626602
237.615997	-93.786804	902.312256	325.579712	52.779068	903.107239	304.893768	-140.440659	508.999176	366.638123	45.100677	505.819366	395.349335	-151.961578	83.113533	425.366608	-2.440275	87.365990	249.272812	-179.268814	1420.621338	376.190338	117.492126	1388.092407	266.508453	-2.842688	1386.226563	252.821472	10.440969	1684.406738	218.173737	-250.875153	1140.589722	477.207825	151.893097	1111.758911	151.283066	-14.020338	1071.790527	219.907425	90.699738	1103.494751	285.925873	-23.643059	1002.566711	-554.674805	96.877739	906.690369	-540.760193	-56.785378
237.420685	-94.829094	902.261047	325.541931	51.646534	903.177612	304.696045	-141.132111	508.925720	366.425415	44.538212	505.866058	395.374451	-152.077820	83.127464	425.368896	-2.526420	87.400841	248.546646	-180.767288	1420.438232	375.696167	115.896843	1388.096924	266.004333	-4.349821	1386.121704	251.863739	8.827224	1684.165283	217.821304	-252.074158	1140.337036	477.132538	150.419525	1111.968384	151.149826	-15.196012	1071.627930	219.695572	89.445442	1103.311157	285.841095	-24.839001	1002.571472	-554.621582	96.857384	906.653687	-540.773743	-57.116276
237.254684	-95.809158	902.178894	325.515411	50.617687	903.252930	304.443604	-141.801620	508.835205	366.135437	43.891441	505.909332	395.326050	-152.198166	83.095543	425.252777	-2.600496	87.370407	247.793945	-182.214478	1420.219238	375.225189	114.321777	1388.119751	265.460175	-5.789508	1385.965698	250.937897	7.183669	1683.995605	217.511108	-253.426987	1140.067261	477.110443	148.948456	1112.112549	151.298813	-16.294601	1071.357666	219.733917	88.225761	1103.288330	285.754608	-25.961958	1002.563660	-554.751099	97.459785	906.777222	-540.655090	-56.713520
237.107071	-96.945313	902.101624	325.540558	49.254940	903.240479	304.268524	-142.643219	508.830505	365.844391	43.319180	505.868134	395.392609	-152.362549	83.097374	425.145386	-2.653960	87.374184	246.988831	-183.608383	1420.035156	374.639557	112.840004	1388.079224	264.910095	-7.198998	1385.810059	250.122299	5.500635	1683.835938	217.179886	-254.668320	1139.744995	477.188629	147.441269	1112.382935	151.060837	-17.596333	1071.228638	219.761505	86.942673	1103.108765	285.719116	-27.281567	1002.515320	-554.515442	96.866928	906.576904	-540.627869	-56.782097
236.939102	-98.087379	902.046997	325.572357	48.140865	903.302673	304.190338	-143.440964	508.766327	365.541107	42.800331	505.895966	395.403778	-152.555588	83.080063	425.051178	-2.720560	87.341690	246.173569	-184.956772	1419.841797	374.053986	111.384567	1388.096069	264.306854	-8.598041	1385.619873	249.356689	3.756660	1683.723633	216.852127	-255.964951	1139.499268	477.202789	145.971008	1112.616455	151.038177	-18.737896	1070.960693	219.769104	85.694901	1102.911499	285.686218	-28.516001	1002.513794	-554.421692	97.391884	906.619690	-540.646362	-57.092937
237.091751	-98.926270	901.890869	325.716888	47.008324	903.352844	304.062866	-144.284851	508.643616	365.357147	42.194210	505.868622	395.382965	-152.778534	83.015610	425.054871	-2.776505	87.394936	245.299744	-186.316483	1419.634521	373.391144	109.926010	1388.081543	263.648956	-10.011509	1385.453735	248.636688	2.000703	1683.666016	216.554153	-257.341827	1139.234619	477.297882	144.461853	1112.883667	151.279907	-19.889128	1070.531982	219.850281	84.378937	1102.651367	285.828003	-29.645613	1002.455933	-554.431702	96.909599	906.512939	-540.611633	-56.796997
236.764938	-100.201416	901.848328	325.685272	45.708561	903.387939	303.921143	-145.219604	508.560883	365.049866	41.624863	505.893127	395.399048	-152.987595	82.956879	424.964844	-2.862331	87.405289	244.372849	-187.666687	1419.396118	372.734955	108.639061	1388.147461	263.008911	-11.377066	1385.281494	247.987122	0.199593	1683.674316	216.208832	-258.612396	1138.979980	477.405518	142.872467	1113.226685	151.137726	-21.226637	1070.259155	219.965012	83.015945	1102.382935	285.699158	-31.026327	1002.446472	-554.402039	96.484825	906.417969	-540.637268	-56.892250
236.592865	-101.296577	901.740540	325.772644	44.705624	903.460754	303.733154	-146.020294	508.405396	364.772308	40.992226	505.959808	395.401917	-153.195038	82.909134	424.871704	-2.911144	87.389885	243.480972	-189.012024	1419.255249	372.069611	107.197395	1388.241821	262.308075	-12.772965	1385.169067	247.366455	-1.607393	1683.722900	215.852005	-259.883301	1138.703735	477.566040	141.373367	1113.612427	151.260818	-22.445826	1069.828613	220.094055	81.652237	1102.110596	285.698608	-32.229874	1002.421143	-554.383545	96.252319	906.354065	-540.642517	-56.952648
236.594696	-102.388115	901.634949	325.882721	43.355301	903.451172	303.649231	-146.840759	508.354156	364.630890	40.363342	505.940491	395.409149	-153.405869	82.861572	424.870972	-2.968837	87.409454	242.532837	-190.350693	1419.066284	371.396301	105.735390	1388.326904	261.604645	-14.128308	1385.061401	246.811890	-3.467592	1683.805664	215.494308	-261.216705	1138.470215	477.716522	139.821945	1113.965698	151.342651	-23.694805	1069.390015	220.232544	80.309410	1101.867798	285.754883	-33.527096	1002.360474	-554.355469	96.245613	906.323914	-540.649963	-56.953434
236.564606	-103.518906	901.509460	325.987000	42.176128	903.477966	303.557587	-147.714859	508.273285	364.494690	39.812126	505.983337	395.460358	-153.611908	82.841721	424.808197	-3.055671	87.394524	241.565308	-191.692276	1418.924927	370.701721	104.295357	1388.458374	260.863678	-15.488708	1384.993164	246.291977	-5.363142	1683.929688	215.104401	-262.500366	1138.243408	477.851257	138.208679	1114.375122	151.450912	-24.946634	1068.918091	220.376083	78.911263	1101.516235	285.744354	-34.762657	1002.309998	-554.300659	96.289474	906.313599	-540.644165	-56.960762
236.477951	-104.609985	901.384033	326.129303	40.986420	903.523621	303.531433	-148.589432	508.186768	364.428711	39.125744	506.032043	395.472321	-153.723465	82.805870	424.773590	-3.083016	87.396965	240.657104	-192.990692	1418.800171	370.056946	102.885727	1388.609741	260.188293	-16.808275	1384.934692	245.849884	-7.278215	1684.055420	214.702728	-263.856720	1138.014893	478.022308	136.664719	1114.834717	151.614899	-26.114983	1068.426392	220.494278	77.574005	1101.171753	285.733643	-36.006378	1002.267578	-554.284302	96.285194	906.288818	-540.664368	-56.973061
236.413483	-105.815254	901.232361	326.218475	39.783253	903.543823	303.540710	-149.295486	508.049500	364.300812	38.384346	506.043457	395.453979	-153.851715	82.795059	424.674683	-3.141379	87.350189	239.659012	-194.299896	1418.723755	369.414001	101.439659	1388.788818	259.469971	-18.144133	1384.897217	245.463348	-9.252530	1684.212402	214.320419	-265.200928	1137.790527	478.175201	135.152222	1115.272583	151.772095	-27.299074	1067.951172	220.625443	76.282043	1100.899170	285.662354	-37.281471	1002.202454	-554.265869	96.255600	906.257629	-540.678162	-56.940567
236.311203	-107.017204	901.162354	326.343597	38.521358	903.586731	303.514191	-149.982727	507.982788	364.250366	37.719158	506.022186	395.391541	-153.862991	82.736275	424.622986	-3.190349	87.338608	238.669922	-195.607468	1418.584229	368.784363	100.005615	1388.979126	258.834259	-19.593161	1384.696289	245.074554	-11.223074	1684.418091	213.872040	-266.479645	1137.639893	478.292877	133.545670	1115.680542	151.889114	-28.484083	1067.455933	220.771164	74.960762	1100.553467	285.582886	-38.543194	1002.191589	-554.284241	96.203827	906.211365	-540.716431	-56.951561
236.416611	-108.151917	901.008118	326.513733	37.207191	903.614197	303.647736	-150.785126	507.947632	364.255646	36.974369	506.059814	395.399963	-153.898392	82.708351	424.602051	-3.278908	87.320633	237.717758	-196.915756	1418.502808	368.208191	98.566231	1389.224976	258.029846	-20.769337	1384.922729	244.802338	-13.258263	1684.627563	213.409119	-267.782074	1137.415771	478.431152	132.036957	1116.187256	151.938187	-29.698994	1067.019653	220.842499	73.757050	1100.308105	285.553497	-39.796062	1002.133972	-554.223083	96.186028	906.192749	-540.724670	-56.949314
236.373260	-109.411179	900.928833	326.621368	35.931137	903.655945	303.739166	-151.685715	507.905609	364.202545	36.236076	506.176910	395.449860	-153.980850	82.687370	424.547150	-3.363964	87.307831	236.770950	-198.227890	1418.364380	367.666840	97.146950	1389.444336	257.344727	-22.060791	1384.952026	244.482422	-15.230026	1684.928955	212.940964	-269.072327	1137.302124	478.528229	130.418854	1116.624878	151.985901	-30.935770	1066.631592	220.944397	72.455208	1100.044922	285.442230	-41.062672	1002.120972	-554.197510	96.175415	906.159546	-540.741699	-56.939316
236.317093	-110.641571	900.860901	326.707031	34.627457	903.737976	304.019531	-152.454651	507.935822	364.210968	35.420284	506.231140	395.454926	-154.096466	82.613815	424.482422	-3.420012	87.270256	235.858475	-199.537445	1418.330078	367.173645	95.688019	1389.677002	256.607697	-23.426657	1384.982178	244.277969	-17.299992	1685.172974	212.432724	-270.375153	1137.164185	478.618866	128.974228	1117.067017	151.947006	-32.115616	1066.238647	220.974030	71.250374	1099.821167	285.292297	-42.336449	1002.134094	-554.149414	96.240646	906.143005	-540.828613	-56.856953
236.385986	-111.919594	900.774353	326.868652	33.287716	903.755737	304.390564	-153.310333	507.940521	364.357025	34.722145	506.295197	395.416229	-154.113892	82.556320	424.510925	-3.519124	87.290817	234.968643	-200.832687	1418.268799	366.671478	94.229942	1389.923462	255.933762	-24.710665	1385.038330	244.007492	-19.263008	1685.505371	211.823425	-271.637054	1137.060059	478.608368	127.380440	1117.495850	151.847733	-33.301807	1065.884155	220.968781	70.154129	1099.775391	285.218140	-43.603470	1002.108521	-554.115784	96.254730	906.108948	-540.849915	-56.786705
236.337372	-113.179123	900.691956	326.994659	31.995108	903.832947	304.617767	-154.231308	507.945740	364.394470	33.840111	506.343445	395.351074	-154.134476	82.468941	424.452667	-3.588168	87.238373	234.074661	-202.136871	1418.180298	366.172211	92.784538	1390.137573	255.329300	-25.990314	1385.069580	243.850937	-21.345282	1685.770996	211.252319	-272.863220	1136.964233	478.671387	125.908592	1117.921021	151.716003	-34.451469	1065.590698	220.959091	68.779213	1099.449829	285.063416	-44.873959	1002.112915	-554.033264	96.322563	906.100830	-540.824158	-56.762871
236.428772	-114.299194	900.597107	327.154144	30.673634	903.895569	305.026794	-155.205750	507.959351	364.399536	33.115311	506.409546	395.337402	-154.277267	82.385658	424.408234	-3.666200	87.222252	233.196762	-203.439865	1418.158936	365.666534	91.351547	1390.392212	254.606750	-27.314684	1385.120728	243.632202	-23.299971	1686.095825	210.619843	-274.071411	1136.863159	478.626556	124.409241	1118.347900	151.509460	-35.591545	1065.378052	220.874756	67.595207	1099.345581	284.984131	-46.082794	1002.104126	-553.978149	96.309357	906.069275	-540.770081	-56.746296
236.382889	-115.610451	900.510315	327.255188	29.388901	903.964417	305.444672	-156.213928	507.942169	364.420441	32.378578	506.438721	395.338745	-154.386414	82.248222	424.390533	-3.722548	87.253624	232.317108	-204.728241	1418.095703	365.203308	89.906029	1390.594971	253.974884	-28.620165	1385.189453	243.489578	-25.314491	1686.376221	209.994247	-275.278076	1136.754639	478.556580	122.911301	1118.679443	151.281281	-36.716545	1065.200928	220.786407	66.399994	1099.218262	284.839172	-47.382401	1002.100403	-553.906433	96.341637	906.044556	-540.683655	-56.742760
236.386703	-116.882927	900.430359	327.377930	28.077713	904.046753	305.841217	-157.189087	507.980560	364.510529	31.664827	506.544006	395.304504	-154.448471	82.078339	424.427673	-3.773257	87.287201	231.453430	-206.037735	1418.067871	364.773956	88.428162	1390.834839	253.356277	-29.896406	1385.227417	243.364594	-27.313210	1686.641479	209.318237	-276.529510	1136.637573	478.429413	121.408981	1119.046753	151.008499	-37.818604	1065.061279	220.610367	65.175209	1099.188354	284.730804	-48.682056	1002.106323	-553.858643	96.384132	906.025330	-540.622437	-56.712234
236.419128	-118.130348	900.325012	327.503174	26.763849	904.072266	306.227936	-158.417175	507.958771	364.496399	30.869413	506.602997	395.342072	-154.733276	82.031921	424.419067	-3.842054	87.296257	230.626404	-207.335175	1418.040283	364.329437	86.981735	1391.031860	252.733215	-31.221119	1385.278198	243.191040	-29.239326	1686.914551	208.585358	-277.732056	1136.523804	478.297668	119.982986	1119.384766	150.860825	-38.757042	1064.935669	220.439850	64.027985	1099.201294	284.632080	-49.945236	1002.072083	-553.823242	96.499710	905.988708	-540.570557	-56.597103
236.445343	-119.358353	900.215942	327.662811	25.421114	904.101318	306.411469	-159.426483	507.852295	364.543976	30.194695	506.610229	395.303040	-154.901413	81.899895	424.451782	-3.900272	87.328156	229.780258	-208.655319	1417.964111	363.849243	85.514778	1391.223389	252.142883	-32.537975	1385.309448	242.958221	-30.906155	1687.246216	207.841919	-278.822144	1136.456421	478.118317	118.514656	1119.684814	150.385300	-39.864105	1064.959839	220.182510	62.859428	1099.318604	284.550659	-51.221951	1002.036926	-553.767700	96.626114	905.968384	-540.528381	-56.467026
236.575577	-120.501862	900.057251	327.795227	24.234921	904.159424	306.647583	-160.529892	507.783417	364.517151	29.570765	506.662994	395.237518	-155.022720	81.776299	424.493317	-3.940788	87.375603	228.957535	-209.941727	1417.911499	363.416809	84.064034	1391.414917	251.532455	-33.834743	1385.323730	242.772552	-32.759064	1687.463135	207.073502	-279.880463	1136.415527	477.873474	117.067619	1119.990967	150.097260	-40.838692	1064.878906	219.905334	61.776436	1099.357788	284.494629	-52.419704	1001.989746	-553.692017	96.754753	905.951843	-540.495667	-56.359482
236.530121	-121.782951	899.926392	327.916229	22.963453	904.205383	306.867401	-161.672089	507.709595	364.460815	28.840895	506.718048	395.224152	-155.176300	81.698723	424.515137	-3.983814	87.416588	228.156128	-211.237946	1417.880615	362.997375	82.637161	1391.567017	250.940887	-35.162216	1385.370483	242.605927	-34.650688	1687.676025	206.377167	-281.135773	1136.235229	477.655914	115.665009	1120.284912	149.669266	-41.834194	1064.919434	219.596924	60.614563	1099.396484	284.377655	-53.722767	1001.949585	-553.621643	96.845604	905.933411	-540.442383	-56.286125
236.618912	-123.119659	899.796082	328.088348	21.643572	904.220642	307.024200	-162.672241	507.513306	364.402039	28.284008	506.761902	395.240784	-155.356842	81.640518	424.520020	-4.013358	87.473549	227.318985	-212.498077	1417.823853	362.541870	81.154755	1391.785645	250.385483	-36.446495	1385.400513	242.417664	-36.461559	1687.864746	205.637253	-282.266205	1136.183960	477.369415	114.235992	1120.524780	149.114563	-42.909893	1065.023193	219.304443	59.454571	1099.551147	284.348541	-55.051487	1001.895325	-553.537781	96.978653	905.930481	-540.385132	-56.155998
236.702164	-124.290657	899.680786	328.164368	20.367950	904.249756	307.160156	-163.687637	507.408600	364.265472	27.710749	506.757751	395.254211	-155.529114	81.548630	424.557312	-4.033264	87.534744	226.577454	-213.770386	1417.772217	362.172394	79.681717	1391.929199	249.833939	-37.761669	1385.382935	242.181427	-38.238800	1688.053467	204.766205	-283.245636	1136.158325	477.051147	112.874077	1120.753296	148.671021	-43.941216	1065.088745	218.981018	58.363590	1099.639771	284.300201	-56.296677	1001.853821	-553.467590	97.148643	905.912292	-540.344849	-56.036808
236.789474	-125.583008	899.533936	328.352631	19.065933	904.246948	307.307373	-164.493164	507.347198	364.100159	27.150393	506.763306	395.223572	-155.628586	81.462410	424.561005	-4.072877	87.589828	225.783630	-215.047958	1417.717285	361.822021	78.240593	1392.098267	249.251984	-39.073883	1385.381592	241.930801	-39.996124	1688.205322	204.114899	-284.514740	1135.952759	476.743591	111.534653	1120.969727	148.205460	-44.942360	1065.142334	218.608765	57.225040	1099.819214	284.298706	-57.606834	1001.780884	-553.388123	97.315872	905.906372	-540.282227	-55.906158
236.909668	-126.866829	899.439209	328.426941	17.706060	904.268250	307.378601	-165.474823	507.246796	363.912109	26.628193	506.786835	395.224701	-155.802078	81.382034	424.609070	-4.107388	87.687210	225.054718	-216.326477	1417.625488	361.407959	76.795540	1392.255371	248.748749	-40.340862	1385.391846	241.654129	-41.678974	1688.358398	203.405701	-285.638550	1135.854980	476.379303	110.164215	1121.237061	147.734863	-45.938931	1065.210938	218.249985	56.256657	1100.038086	284.277283	-58.935490	1001.745911	-553.329468	97.474258	905.884644	-540.239563	-55.786621
237.022400	-128.123062	899.299805	328.602448	16.518776	904.309387	307.319092	-166.334457	507.087463	363.656921	26.072369	506.782684	395.183319	-155.855118	81.329536	424.664764	-4.096690	87.773735	224.326447	-217.538742	1417.585938	361.056396	75.367683	1392.385254	248.202942	-41.585934	1385.387085	241.339050	-43.353580	1688.482422	202.686050	-286.777649	1135.743530	476.078308	108.888580	1121.441650	147.273819	-46.950794	1065.301758	217.861023	55.084824	1100.174561	284.309418	-60.209633	1001.696228	-553.515137	97.252007	905.786072	-540.251404	-55.775654
237.151611	-129.501328	899.148254	328.764801	15.155856	904.289001	307.245605	-167.257614	506.979156	363.305939	25.589266	506.787842	395.168243	-156.003387	81.309647	424.581573	-4.089369	87.853271	223.588135	-218.788666	1417.480103	360.735687	73.948921	1392.535156	247.698929	-42.876762	1385.316895	241.010727	-44.978615	1688.578125	202.028778	-287.872772	1135.666870	475.720978	107.590904	1121.612671	146.811401	-48.033085	1065.324097	217.530228	53.988346	1100.263428	284.325043	-61.588303	1001.611755	-553.428284	97.398079	905.769226	-540.178711	-55.610188
237.292297	-130.768509	898.970520	328.945007	13.878994	904.294739	307.139862	-168.026505	506.783356	362.997589	25.206568	506.773987	395.141754	-156.132080	81.278419	424.543884	-4.093548	87.955994	222.909073	-220.013611	1417.441040	360.394043	72.515678	1392.619141	247.228363	-44.118156	1385.292847	240.652740	-46.544659	1688.654297	201.403778	-288.987122	1135.563721	475.391418	106.291771	1121.772339	146.456421	-49.042450	1065.326172	217.216583	52.857998	1100.389526	284.355225	-62.905163	1001.525452	-553.362610	97.555428	905.751282	-540.114319	-55.479721
237.501816	-132.022369	898.884521	329.137817	12.729239	904.339355	307.325867	-168.462784	506.642731	362.699768	24.830013	506.818909	395.140442	-156.263733	81.219994	424.633942	-4.073420	88.095810	222.242340	-221.207550	1417.385864	360.065063	71.127754	1392.741821	246.731094	-45.369038	1385.274292	240.276123	-48.125980	1688.710327	200.759796	-290.169708	1135.512207	475.099396	105.003426	1121.936279	146.031723	-50.120445	1065.381958	216.878372	51.691101	1100.496704	284.478119	-64.144180	1001.504028	-553.075195	98.073433	905.761658	-539.982239	-55.229130
237.691010	-133.264374	898.757690	329.341187	11.371569	904.374817	307.170715	-169.582397	506.594116	362.246979	24.426203	506.870697	395.146149	-156.404358	81.200912	424.611267	-4.080414	88.201492	221.607285	-222.465332	1417.315186	359.744324	69.747795	1392.842163	246.279846	-46.575329	1385.221802	239.949249	-49.805656	1688.702881	200.213104	-291.286835	1135.477417	474.871674	103.803444	1122.106323	145.790833	-51.117554	1065.309937	216.598343	50.500809	1100.560669	284.546082	-65.478485	1001.458191	-553.003784	98.235298	905.736389	-539.905518	-55.062523
237.842926	-134.455536	898.672424	329.551453	10.251156	904.454041	307.058990	-170.339355	506.494415	361.833313	24.123699	507.038788	395.111328	-156.510818	81.174133	424.665497	-4.059368	88.355965	220.977707	-223.659256	1417.230225	359.459686	68.389641	1392.956787	245.820724	-47.822956	1385.147827	239.521408	-51.282631	1688.740112	199.647141	-292.374786	1135.415894	474.624298	102.492531	1122.268799	145.320984	-52.322807	1065.325073	216.275330	49.169827	1100.469604	284.654388	-66.699844	1001.452881	-552.945313	98.390503	905.723389	-539.811340	-54.870064
238.031769	-135.721954	898.559570	329.813385	8.945857	904.521973	306.987793	-170.971786	506.380676	361.470551	23.879944	507.138397	395.079803	-156.546005	81.131935	424.708710	-4.042069	88.556190	220.371109	-224.836411	1417.183716	359.151398	67.051056	1393.009277	245.391632	-49.078922	1385.111328	238.979401	-52.551052	1688.795654	199.140015	-293.472656	1135.342529	474.397644	101.244308	1122.347412	145.032333	-53.432476	1065.256836	216.042709	47.992649	1100.484009	284.774902	-68.045593	1001.428589	-552.857849	98.552917	905.709045	-539.701416	-54.653641
238.883270	-136.453415	898.334045	330.263000	7.785432	904.573486	306.979584	-171.723694	506.131744	361.293274	23.713890	507.272919	395.034546	-156.690414	81.071831	424.816803	-4.025889	88.803497	219.773071	-226.023285	1417.076416	358.842804	65.684959	1393.077148	244.946945	-50.301220	1385.061279	238.495239	-53.939648	1688.804565	198.680496	-294.618408	1135.301880	474.156067	99.876022	1122.486206	144.761261	-54.518921	1065.176147	215.760803	46.843079	1100.486328	285.251709	-69.084648	1001.338562	-552.794312	98.735580	905.695251	-539.618835	-54.496811
238.502625	-138.044373	898.294128	330.502228	6.563251	904.701233	306.916229	-172.417542	506.091187	360.797180	23.523159	507.388885	395.068085	-156.760330	81.033630	424.769684	-3.941269	89.090714	219.156540	-227.192642	1416.994507	358.542908	64.367592	1393.136353	244.517990	-51.506065	1384.980713	237.981766	-55.280739	1688.798218	198.323166	-295.788971	1135.221069	473.957703	98.595703	1122.585083	144.510773	-55.664650	1065.058350	215.575958	45.649452	1100.475342	285.115112	-70.555824	1001.379822	-552.713318	98.950485	905.678406	-539.509033	-54.287243
238.750702	-139.180695	898.218628	330.930573	5.455893	904.833252	306.791321	-173.199417	505.953796	360.375153	23.406788	507.586121	395.022644	-156.901871	81.001984	424.834839	-3.919027	89.435043	218.574890	-228.402100	1416.974121	358.182709	63.059444	1393.189331	244.104034	-52.719044	1384.902954	237.425949	-56.551979	1688.769531	197.967743	-296.930786	1135.160767	473.778290	97.286690	1122.735962	144.348328	-56.829926	1064.911133	215.420929	44.427788	1100.376953	285.352783	-71.756569	1001.404785	-552.618408	99.228966	905.689697	-539.406799	-54.073685
239.051224	-140.301575	898.124207	331.368408	4.164367	904.955261	306.776947	-173.833649	505.845428	359.866150	23.251261	507.766388	395.022400	-156.986282	80.975174	424.962250	-3.817244	89.819313	218.011353	-229.575577	1416.866455	357.847748	61.800095	1393.245850	243.652100	-53.917469	1384.828857	236.852814	-57.799389	1688.749390	197.662170	-298.047363	1135.093750	473.619507	95.975517	1122.866821	144.247253	-58.006821	1064.726563	215.265915	43.393921	1100.455200	285.590698	-73.034622	1001.415649	-552.795959	99.002205	905.604370	-539.386292	-53.998932
239.177872	-141.442780	898.018799	331.813873	2.998670	905.104797	306.818848	-174.374435	505.792511	359.319794	23.138418	507.957550	395.007751	-157.019897	80.904297	425.001526	-3.697584	90.169495	217.393738	-230.768936	1416.815308	357.491486	60.516396	1393.280273	243.247421	-55.079208	1384.737305	236.358810	-59.173824	1688.641846	197.468323	-299.203583	1135.033569	473.537781	94.596786	1123.050293	144.160004	-59.136322	1064.559814	215.099899	42.067841	1100.205078	285.733978	-74.274277	1001.433777	-552.729675	99.208878	905.582031	-539.299805	-53.841030
239.613861	-142.417603	897.983459	332.317627	1.749030	905.239014	307.030731	-174.813736	505.663208	358.542725	23.084154	508.184570	394.965820	-157.072723	80.822296	424.861786	-3.558160	90.561012	216.811523	-231.872574	1416.739014	357.140442	59.288471	1393.333862	242.817261	-56.249382	1384.688477	235.652771	-60.173855	1688.645020	197.218689	-300.413330	1134.907227	473.466064	93.251228	1123.203247	144.214905	-60.183796	1064.316162	215.039627	40.828587	1100.039307	286.107727	-75.451729	1001.480103	-552.654785	99.361221	905.547424	-539.199524	-53.656513
239.919540	-143.440445	897.921021	332.907318	0.717191	905.432861	306.968811	-175.664276	505.557434	357.795807	23.090157	508.432404	395.044098	-157.229050	80.792686	424.988373	-3.344127	91.065414	216.251358	-232.983307	1416.613159	356.797272	58.063686	1393.393188	242.411835	-57.388306	1384.575562	234.999237	-61.275181	1688.613281	197.053558	-301.512085	1134.794434	473.355164	91.893730	1123.347656	144.125717	-61.447739	1064.121216	214.937836	39.714981	1100.039307	286.448395	-76.587914	1001.540283	-552.568726	99.585739	905.553711	-539.099792	-53.464447
240.264832	-144.439346	897.812012	333.551392	-0.531422	905.586548	307.047089	-176.225113	505.498230	356.937683	23.234659	508.632660	395.041840	-157.295547	80.752174	425.002136	-3.139781	91.607491	215.640457	-234.072388	1416.555420	356.442627	56.870041	1393.442139	241.977661	-58.550892	1384.484497	234.306183	-62.337036	1688.561279	196.946045	-302.685394	1134.685791	473.337585	90.475883	1123.567017	144.237244	-62.519737	1063.817749	214.938034	38.450073	1099.876465	286.811737	-77.817642	1001.556946	-552.512390	99.664223	905.500427	-539.008362	-53.266045
240.634720	-145.387772	897.791748	334.086121	-1.714785	905.768433	307.116180	-176.736389	505.361328	355.830475	23.352211	508.875580	395.030151	-157.249222	80.738449	425.092743	-2.849206	92.273720	215.037231	-235.112274	1416.403931	356.069153	55.739975	1393.496704	241.614075	-59.620934	1384.419678	233.594788	-63.361950	1688.481323	196.827682	-303.811554	1134.571899	473.369995	89.124794	1123.798218	144.322144	-63.698364	1063.550537	214.981491	37.163155	1099.599487	287.173828	-78.973694	1001.632813	-552.182068	100.297897	905.563416	-538.855957	-52.947018
240.957504	-146.368317	897.781372	334.700226	-2.941669	905.956787	307.186890	-177.377975	505.296478	354.734161	23.528040	509.134155	395.027435	-157.323730	80.697098	425.197693	-2.517244	92.875656	214.493118	-236.171463	1416.319458	355.763397	54.655258	1393.549561	241.189774	-60.693089	1384.319580	232.852966	-64.320961	1688.427490	196.728195	-305.033997	1134.439209	473.410370	87.749374	1124.042847	144.453827	-64.828285	1063.278076	214.999985	36.017635	1099.642944	287.562744	-80.172401	1001.716431	-552.351318	100.106575	905.493530	-538.813843	-52.887321
241.431412	-147.285614	897.753174	335.420044	-4.099585	906.167114	307.336426	-178.089020	505.183624	353.379395	23.738043	509.467926	395.078552	-157.423370	80.667847	425.271515	-2.140524	93.559250	213.890442	-237.181335	1416.192871	355.387726	53.496204	1393.630249	240.798538	-61.678581	1384.221069	232.057938	-65.250008	1688.340820	196.648712	-306.156342	1134.288208	473.497711	86.359291	1124.232910	144.556274	-65.994614	1062.957642	215.083481	34.681900	1099.360962	288.069061	-81.325348	1001.800720	-551.979675	100.730156	905.527588	-538.625427	-52.533096
241.791702	-148.124817	897.738159	336.045013	-5.060316	906.419800	307.418945	-178.687225	505.070435	351.841431	23.994549	509.901733	395.086853	-157.459549	80.627823	425.264252	-1.721232	94.377449	213.323746	-238.109558	1416.060791	355.093567	52.433128	1393.703247	240.401138	-62.705845	1384.149414	231.316422	-66.288765	1688.198608	196.556854	-307.255493	1134.182983	473.600494	84.999489	1124.523682	144.726837	-67.179893	1062.618408	215.235687	33.522629	1099.289795	288.490082	-82.368584	1001.911133	-551.881775	101.010628	905.521606	-538.531311	-52.279503
242.423035	-148.886032	897.817444	336.795563	-6.171809	906.659973	307.646210	-179.336395	504.969940	350.332123	24.261589	510.294312	395.134155	-157.513092	80.616508	425.160278	-1.333725	95.224693	212.698792	-239.075867	1415.922852	354.797424	51.372940	1393.798828	240.065262	-63.640377	1384.017456	230.419876	-67.034454	1688.133301	196.542099	-308.379181	1134.105957	473.750000	83.624763	1124.787720	144.908737	-68.297272	1062.333252	215.370926	32.191826	1099.085938	289.158234	-83.415833	1002.064270	-551.798035	101.275620	905.507813	-538.431458	-52.023922
242.836060	-149.770218	897.761292	337.555267	-7.292875	906.907532	307.800964	-179.874039	504.905182	348.696014	24.617325	510.671967	395.138123	-157.601379	80.558517	425.134949	-0.956916	96.095871	212.118713	-239.947083	1415.840088	354.554108	50.361660	1393.887573	239.671127	-64.586517	1383.927490	229.562454	-67.827454	1688.013550	196.492889	-309.510925	1133.984131	473.985077	82.338615	1125.121582	145.146912	-69.414154	1062.034180	215.624191	30.912769	1098.926880	289.656067	-84.580383	1002.149841	-551.690002	101.514519	905.501160	-538.303589	-51.791855
243.191055	-150.550735	897.746643	338.223389	-8.308862	907.157898	307.922546	-180.432297	504.848969	346.874664	25.020655	511.168091	395.176453	-157.709366	80.497604	425.005859	-0.554412	97.066757	211.453812	-240.773895	1415.724487	354.288330	49.316448	1393.964600	239.318466	-65.504959	1383.852417	228.721130	-68.543137	1687.834229	196.425919	-310.626068	1133.921753	474.162750	80.967842	1125.376465	145.369049	-70.563408	1061.709106	215.862946	29.816120	1098.885986	290.090302	-85.621193	1002.258484	-551.591187	101.716591	905.469116	-538.186646	-51.582588
243.682175	-151.314224	897.742920	339.003235	-9.433602	907.449463	308.103485	-180.929260	504.740784	345.017548	25.415413	511.677765	395.177765	-157.734299	80.464783	424.928009	-0.127575	98.116119	210.836319	-241.593109	1415.683838	354.057251	48.312988	1394.068237	238.980774	-66.372772	1383.762451	227.779633	-69.479118	1687.733765	196.408936	-311.706604	1133.876343	474.355499	79.622078	1125.713135	145.671967	-71.682304	1061.421387	216.156082	28.653057	1098.776733	290.651276	-86.736694	1002.391174	-551.512512	101.916679	905.461426	-538.070923	-51.338581
244.159943	-152.066208	897.735046	339.704773	-10.506793	907.698303	308.267670	-181.522141	504.637390	343.257935	25.718925	512.182983	395.234009	-157.835419	80.433868	424.443695	0.133767	98.979263	210.134399	-242.373688	1415.547852	353.845428	47.326912	1394.162109	238.658951	-67.229530	1383.679077	226.770996	-70.069786	1687.605835	196.417511	-312.748993	1133.861206	474.684875	78.382797	1126.061157	145.945663	-72.751541	1061.122925	216.446411	27.498915	1098.578003	291.190491	-87.808823	1002.500977	-551.403809	102.113724	905.431335	-537.940918	-51.123981
244.642624	-152.684921	897.726196	340.490662	-11.355746	908.057617	308.407776	-181.999695	504.553894	341.545746	26.090986	512.672607	395.260925	-157.920288	80.418777	424.423676	0.505643	100.153923	209.504700	-243.063919	1415.558350	353.659027	46.343376	1394.245728	238.339661	-68.022644	1383.549438	225.851456	-70.867615	1687.422607	196.449326	-313.828369	1133.838623	475.009552	77.124191	1126.383057	146.319321	-73.810883	1060.837402	216.735138	26.324343	1098.442505	291.761444	-88.767548	1002.660767	-551.311340	102.358124	905.426575	-537.837524	-50.890419
245.185181	-153.488770	897.713135	341.232239	-12.395030	908.364014	308.513428	-182.349930	504.476349	339.833862	26.544195	513.242981	395.254639	-157.933105	80.382431	424.102661	0.855769	101.180641	208.753708	-243.754089	1415.464966	353.464966	45.351639	1394.361450	237.994522	-68.834961	1383.452026	224.824722	-71.382034	1687.317871	196.410690	-314.820953	1133.817261	475.348602	75.884392	1126.683960	146.679993	-74.856934	1060.555786	217.107651	25.231092	1098.249512	292.348236	-89.886444	1002.793457	-551.199585	102.595970	905.409180	-537.716553	-50.652283
245.660843	-154.212753	897.730713	341.993408	-13.406544	908.657288	308.642517	-182.827911	504.405182	338.141785	26.918018	513.914246	395.273315	-158.004471	80.350914	423.743286	1.073410	102.288063	207.970917	-244.348297	1415.447998	353.223145	44.470650	1394.463501	237.621292	-69.513428	1383.326050	223.796906	-71.979088	1687.186035	196.354050	-315.822815	1133.861206	475.710907	74.748688	1127.050171	147.141479	-75.875061	1060.261597	217.561981	24.196918	1098.100586	292.910278	-90.922409	1002.936523	-551.062317	102.899101	905.422913	-537.572021	-50.378387
246.168076	-154.846069	897.743591	342.717224	-14.278091	909.014526	308.738800	-183.278442	504.343536	336.425323	27.212957	514.537231	395.299683	-158.046997	80.340935	423.364929	1.269151	103.335175	207.222076	-244.927719	1415.412842	353.097137	43.509689	1394.505737	237.323532	-70.254570	1383.236206	222.862213	-72.370659	1687.018555	196.355026	-316.849121	1133.917847	476.156036	73.607002	1127.422729	147.534500	-76.810066	1060.011475	217.983292	23.198500	1097.904175	293.486328	-91.901390	1003.104797	-550.949890	103.141586	905.408508	-537.455872	-50.139748
246.696915	-155.618881	897.744080	343.487152	-15.219932	909.312866	308.838226	-183.710114	504.258850	334.772888	27.458782	515.112671	395.316895	-158.135040	80.317719	422.662048	1.391224	104.211403	206.596176	-245.532883	1415.447144	353.053589	42.564510	1394.577515	237.045105	-70.989845	1383.143311	221.854675	-73.135910	1686.897949	196.328995	-317.758850	1133.969482	476.619781	72.523933	1127.700562	148.068878	-77.804428	1059.729736	218.455978	22.137787	1097.794800	294.079315	-92.937454	1003.240356	-550.843018	103.359741	905.416504	-537.355530	-49.859993
247.253586	-156.233582	897.710693	344.255920	-16.003134	909.618958	308.917572	-184.144547	504.181702	333.298767	27.738115	515.749207	395.331543	-158.160019	80.292046	422.300018	1.466752	105.317520	205.721909	-246.030746	1415.366943	352.826965	41.730972	1394.641724	236.687424	-71.636093	1383.021240	220.981354	-73.596428	1686.676025	196.227753	-318.703430	1134.046143	477.042786	71.433167	1128.048340	148.546692	-78.725540	1059.487183	218.906830	21.258259	1097.590820	294.674438	-93.837151	1003.360657	-550.708618	103.595947	905.394348	-537.223511	-49.617382
248.588623	-156.026886	897.624207	345.112823	-16.746176	909.907227	309.047333	-184.543961	503.918182	331.744202	28.026926	516.352539	395.321899	-158.205780	80.250565	421.907166	1.434979	106.366676	205.042892	-246.531891	1415.385010	352.692322	40.810955	1394.707031	236.408951	-72.248779	1382.889771	220.025040	-74.261681	1686.551880	196.171417	-319.631165	1134.115845	477.543457	70.394661	1128.374390	149.077255	-79.651894	1059.192993	219.472443	20.286058	1097.400879	295.603027	-94.312279	1003.443298	-550.650513	103.784592	905.368469	-537.138550	-49.421822
248.267960	-157.575317	897.739990	345.630127	-17.633772	910.186401	309.148895	-185.050476	503.982880	329.947754	28.207283	516.931458	395.322510	-158.292847	80.198341	421.455414	1.366857	107.407005	204.311111	-247.055237	1415.332275	352.631226	39.990578	1394.742676	236.150330	-72.900146	1382.777222	219.045471	-74.458405	1686.409546	196.083755	-320.535431	1134.178711	478.048126	69.366936	1128.692261	149.551132	-80.581749	1058.849609	219.987259	19.420692	1097.228760	295.764130	-95.644760	1003.632446	-550.509033	104.038597	905.374329	-537.013062	-49.194336
248.710876	-158.278427	897.734131	346.306610	-18.297680	910.465454	309.297180	-185.478683	503.930634	328.510925	28.477453	517.598877	395.360565	-158.362015	80.190163	421.101532	1.287021	108.533325	203.686813	-247.492508	1415.318726	352.594360	39.133965	1394.789429	235.903778	-73.480354	1382.666870	218.217941	-75.229683	1686.222168	195.943008	-321.408386	1134.253906	478.549866	68.419418	1128.993408	150.098526	-81.483658	1058.511108	220.534302	18.541119	1097.061035	296.248535	-96.473206	1003.756287	-550.401306	104.280922	905.357483	-536.938965	-49.022278
249.270264	-158.845932	897.696533	346.956512	-19.036974	910.712463	309.521362	-185.953949	503.877228	327.013245	28.643084	518.227844	395.360565	-158.462494	80.163734	420.793427	0.961866	109.637573	203.054718	-247.979889	1415.306641	352.575928	38.271713	1394.857544	235.704697	-74.091606	1382.564819	217.337051	-75.728043	1686.063477	195.749741	-322.281250	1134.286499	479.106110	67.474815	1129.306152	150.600723	-82.339149	1058.196411	221.107758	17.721939	1096.898560	296.750885	-97.266068	1003.848083	-550.269287	104.560135	905.366699	-536.830750	-48.802464
249.786438	-159.448349	897.709351	347.544220	-19.755816	910.914246	309.808899	-186.376801	503.837738	325.506470	28.777685	518.756653	395.376038	-158.516464	80.122040	420.561737	0.517921	110.701195	202.436356	-248.428741	1415.263672	352.469849	37.498756	1394.919800	235.415009	-74.630913	1382.478516	216.504852	-75.871902	1685.939575	195.544739	-323.064209	1134.325439	479.602112	66.539124	1129.656128	151.033524	-83.170380	1057.880127	221.631134	16.978130	1096.701904	297.187958	-97.986740	1003.948730	-550.145508	104.819641	905.361389	-536.712585	-48.585613
250.253586	-159.920059	897.707275	348.073425	-20.339882	911.174927	309.998413	-186.659561	503.783478	324.186371	28.885044	519.331238	395.335541	-158.507111	80.091438	420.345367	-0.057141	111.836952	201.861069	-248.836014	1415.254883	352.421539	36.756760	1395.032715	235.201340	-75.177719	1382.428223	215.712860	-76.527931	1685.830444	195.358902	-323.841095	1134.339233	480.159546	65.618660	1129.979004	151.530869	-83.962669	1057.619141	222.237427	16.204309	1096.516602	297.582642	-98.634598	1004.066223	-550.291199	104.639168	905.280701	-536.691833	-48.475174
250.666122	-160.506851	897.714966	348.589081	-20.960634	911.388000	310.171387	-187.037766	503.774963	322.943939	28.981091	519.881592	395.312622	-158.535599	80.076729	420.236969	-0.650077	112.884071	201.429108	-249.407730	1415.204590	352.433228	35.949158	1395.158691	235.091064	-75.749481	1382.390015	215.019287	-77.038971	1685.726074	195.144653	-324.566162	1134.294922	480.640259	64.709702	1130.344116	151.950836	-84.606934	1057.374146	222.722290	15.523269	1096.352539	297.945221	-99.313881	1004.168518	-550.183899	104.809708	905.272400	-536.591553	-48.298950
251.815460	-160.120361	897.673096	349.110474	-21.460030	911.607666	310.433868	-187.307495	503.643372	321.715118	29.076374	520.428528	395.296112	-158.522095	80.027550	420.022980	-1.469581	113.933098	201.026062	-249.868057	1415.164795	352.383179	35.240490	1395.265381	234.906998	-76.279846	1382.347900	214.428833	-77.322678	1685.639160	194.870590	-325.315033	1134.270874	481.155701	63.877411	1130.668701	152.307388	-85.320641	1057.136108	223.236298	14.803205	1096.250732	298.572052	-99.473045	1004.244751	-550.055054	104.987991	905.264893	-536.499634	-48.070583
252.197693	-160.544998	897.724487	349.457123	-21.969099	911.825562	310.779999	-187.575577	503.666321	320.717499	29.102499	520.905823	395.274780	-158.502945	80.000092	420.040497	-2.278380	114.968544	200.614090	-250.330307	1415.129639	352.378967	34.583294	1395.396484	234.746613	-76.837929	1382.336426	213.843201	-78.102859	1685.584839	194.602173	-325.953613	1134.241821	481.602020	62.934677	1131.021729	152.703430	-85.933525	1056.884277	223.720001	14.204854	1096.102051	298.827515	-99.988228	1004.373047	-549.945801	105.137329	905.245056	-536.378723	-47.932518
251.728226	-161.880600	897.829041	349.641296	-22.480959	912.085388	311.104492	-187.802795	503.907440	319.598755	29.048830	521.383850	395.239868	-158.463150	79.971489	419.856720	-3.231090	115.853073	200.149689	-250.836319	1415.067871	352.275177	33.966900	1395.531494	234.523178	-77.344429	1382.349731	213.269440	-78.383598	1685.557495	194.370316	-326.556854	1134.189331	482.049774	62.133411	1131.401001	153.000488	-86.475372	1056.653564	224.223434	13.559116	1095.965210	298.691162	-100.965866	1004.550598	-549.531006	105.765579	905.329285	-536.215271	-47.610523
251.938171	-162.315506	897.875793	349.912720	-22.817595	912.351501	311.416412	-187.944992	503.931305	318.911591	29.064138	521.793701	395.259888	-158.446609	79.957352	419.978516	-4.203943	116.834587	199.876816	-251.306320	1415.040527	352.221130	33.292801	1395.737061	234.354187	-77.866188	1382.406982	212.775711	-79.196342	1685.566650	194.094009	-327.101410	1134.130371	482.449799	61.304924	1131.811157	153.274063	-87.006859	1056.442505	224.604446	12.997574	1095.831665	298.857666	-101.448051	1004.697021	-549.418884	105.956062	905.309143	-536.132690	-47.440033
252.185913	-162.485535	897.906799	350.071716	-23.083679	912.578857	311.747498	-188.145966	503.952179	318.091675	28.997377	522.189758	395.230988	-158.433853	79.903061	420.097229	-5.321406	117.622887	199.684418	-251.878143	1415.022217	352.260864	32.636486	1395.967407	234.264069	-78.425690	1382.496094	212.291962	-79.770210	1685.589111	193.838181	-327.602539	1134.074585	482.803223	60.550209	1132.186646	153.548035	-87.468842	1056.244751	224.958359	12.510640	1095.756592	298.982544	-101.757675	1004.816284	-549.284180	106.135902	905.304688	-536.026733	-47.253586
252.279480	-162.785583	897.986755	350.171326	-23.396313	912.783875	312.050659	-188.383575	503.987793	317.456299	28.893595	522.502441	395.233643	-158.426483	79.882233	420.330231	-6.374570	118.494308	199.440582	-252.448898	1414.988892	352.233032	32.003113	1396.193481	234.114838	-78.944351	1382.630737	211.890411	-80.382973	1685.623535	193.614334	-328.098083	1134.056519	483.165070	59.846069	1132.615845	153.772217	-87.927246	1056.108032	225.331970	11.984209	1095.705200	299.042816	-102.127861	1004.952209	-549.171265	106.341377	905.289734	-535.953918	-47.048668
252.387314	-163.026443	898.062866	350.208649	-23.666319	912.970764	312.365204	-188.580154	504.012238	316.841064	28.818777	522.715393	395.238678	-158.394165	79.852943	420.542450	-7.526647	119.189919	199.252640	-252.950592	1414.956299	352.204315	31.400011	1396.480835	233.993057	-79.446678	1382.771118	211.511749	-80.723564	1685.675537	193.412308	-328.567230	1133.990112	483.459686	59.154861	1133.008545	153.966415	-88.334526	1055.983154	225.651001	11.481458	1095.754883	299.109406	-102.460434	1005.076599	-549.305481	106.108673	905.215515	-535.944824	-47.016819
252.414688	-163.209106	898.116577	350.216553	-23.832161	913.137817	312.584473	-188.746643	504.057892	316.201080	28.705313	522.907776	395.197418	-158.379684	79.837746	420.827423	-8.788318	119.871323	199.125610	-253.483582	1414.978149	352.163635	30.784218	1396.753662	233.896713	-79.970337	1382.923828	211.158661	-81.543030	1685.763062	193.272934	-328.985260	1133.924194	483.642853	58.501831	1133.355103	154.125183	-88.649086	1055.924438	225.863129	11.078615	1095.828857	299.125183	-102.712753	1005.179749	-549.212585	106.204124	905.209473	-535.884644	-46.895672
252.422379	-163.354309	898.173706	350.142578	-23.920332	913.266846	312.815369	-188.883514	504.066010	315.652802	28.480299	523.040833	395.163147	-158.356613	79.800415	421.123749	-10.013093	120.484909	198.992371	-253.995560	1414.970581	352.116821	30.273485	1397.042236	233.817917	-80.478485	1383.076538	210.888870	-82.020882	1685.794678	193.108597	-329.305298	1133.826660	483.760345	57.863018	1133.759155	154.227814	-88.892822	1055.917847	225.974838	10.723207	1095.939209	299.114960	-102.893791	1005.267334	-549.070374	106.385796	905.213867	-535.797058	-46.760231
252.363831	-163.456711	898.210571	350.047729	-23.975691	913.385315	313.025848	-189.043365	504.095154	315.318939	28.316168	523.095154	395.132538	-158.339752	79.788918	421.585052	-11.280691	121.017334	198.932098	-254.598083	1414.983154	352.086517	29.678425	1397.344727	233.760345	-80.971695	1383.235718	210.699188	-82.835152	1685.830566	193.030930	-329.608673	1133.734009	483.901672	57.359001	1134.123779	154.320389	-89.138290	1055.924927	226.068039	10.378680	1096.145630	299.064789	-103.046265	1005.338745	-549.008850	106.402962	905.181335	-535.763428	-46.659088
252.241028	-163.511810	898.272095	349.852692	-23.995251	913.486084	313.150879	-189.178589	504.131897	314.875366	28.076292	523.117188	395.129944	-158.434937	79.754478	422.028381	-12.587833	121.452446	198.920532	-255.094254	1414.945435	352.054352	29.155193	1397.631104	233.699631	-81.492981	1383.403809	210.474640	-83.718872	1685.930054	192.949051	-329.886963	1133.627808	483.983459	56.943466	1134.484619	154.361725	-89.328911	1055.994385	226.153503	10.069053	1096.324219	298.977814	-103.160057	1005.414185	-548.620972	106.939423	905.235291	-535.596985	-46.441971
252.083328	-163.503937	898.272949	349.614044	-23.956095	913.550842	313.225067	-189.259659	504.155060	314.432495	27.834034	523.075806	395.153778	-158.494354	79.752937	422.731781	-13.754422	121.935562	198.956360	-255.673523	1414.928833	352.062653	28.601524	1397.926514	233.653625	-82.007294	1383.555542	210.311691	-84.466431	1685.960083	192.919067	-330.116699	1133.488647	483.990356	56.531837	1134.773682	154.370743	-89.477615	1056.045654	226.154694	9.825252	1096.533936	298.831818	-103.216957	1005.440430	-548.508728	107.026749	905.229492	-535.572571	-46.325279
251.874664	-163.513138	898.296570	349.344543	-23.909458	913.594116	313.191498	-189.368500	504.203125	314.143768	27.584198	522.971436	395.140900	-158.501328	79.764618	423.462708	-14.890575	122.272194	199.018814	-256.195129	1414.871460	352.076508	28.079123	1398.217407	233.622025	-82.506119	1383.712891	210.204376	-85.271187	1685.988037	192.889938	-330.354370	1133.344238	483.932800	56.207314	1135.065796	154.316635	-89.598503	1056.154419	226.098450	9.627584	1096.761963	298.674011	-103.265518	1005.469055	-548.380249	107.104279	905.196472	-535.496399	-46.259899
251.651550	-163.407562	898.334106	348.990845	-23.736101	913.644714	313.078552	-189.416962	504.173523	314.009949	27.336735	522.827087	395.186981	-158.533600	79.771255	424.195099	-16.061436	122.445877	199.118195	-256.819733	1414.813843	352.120636	27.562862	1398.494263	233.579773	-82.937897	1383.846924	210.162292	-85.809196	1686.009766	192.868408	-330.545715	1133.167725	483.848907	55.934788	1135.332153	154.257233	-89.635239	1056.328613	226.015411	9.471333	1097.001465	298.492401	-103.206314	1005.507446	-548.232239	107.154045	905.176453	-535.425659	-46.186253
251.344116	-163.321091	898.338867	348.621216	-23.490177	913.675476	312.902374	-189.411270	504.170593	314.063965	27.020905	522.654602	395.153015	-158.588348	79.757240	424.964844	-17.058483	122.583672	199.242188	-257.393707	1414.736450	352.088562	27.048281	1398.746582	233.564926	-83.421364	1384.001953	210.175537	-86.680847	1686.010986	192.876038	-330.686401	1132.968506	483.713684	55.749306	1135.569336	154.165771	-89.659943	1056.481567	225.862488	9.371437	1097.295288	298.254730	-103.118011	1005.519409	-548.119263	107.280663	905.165344	-535.414001	-46.077579
250.975220	-163.302887	898.364624	348.199463	-23.305487	913.692383	312.672546	-189.434235	504.192688	314.194397	26.686367	522.429749	395.165833	-158.622147	79.796074	425.908325	-18.044792	122.680328	199.428711	-258.025940	1414.651245	352.026886	26.584833	1399.009766	233.535522	-83.933769	1384.165649	210.194885	-87.494202	1686.052979	192.859970	-330.788513	1132.739014	483.524963	55.603249	1135.818237	154.020203	-89.650894	1056.638794	225.672226	9.338521	1097.578857	297.994354	-103.092514	1005.535583	-547.970154	107.381248	905.178589	-535.345825	-45.990940
250.576767	-163.189178	898.394531	347.703827	-23.150501	913.684326	312.443939	-189.450562	504.199432	314.346710	26.341246	522.162170	395.205017	-158.693054	79.783997	426.838745	-18.929712	122.738579	199.621490	-258.596039	1414.533936	351.940735	26.141855	1399.277710	233.538956	-84.413307	1384.325195	210.243622	-88.295845	1686.101563	192.843735	-330.841644	1132.478882	483.302734	55.589821	1136.040039	153.842545	-89.622986	1056.840820	225.448242	9.329923	1097.867920	297.682953	-103.023048	1005.542114	-547.849304	107.410507	905.151306	-535.295410	-45.951656
250.160126	-163.127731	898.418152	347.194611	-23.028555	913.647461	312.158997	-189.384735	504.200897	314.645874	26.038935	521.810669	395.193878	-158.792221	79.796089	427.774963	-19.794064	122.682907	199.907288	-259.257782	1414.375732	351.873779	25.770304	1399.536499	233.555374	-84.957977	1384.485107	210.376602	-89.240860	1686.137451	192.837418	-330.907227	1132.218628	483.081268	55.632233	1136.285400	153.630997	-89.574806	1057.055298	225.188156	9.279714	1098.169678	297.368042	-102.987206	1005.532043	-547.742310	107.459290	905.142700	-535.272522	-45.905506
249.743820	-162.970413	898.420959	346.641327	-22.761187	913.582153	311.788574	-189.244156	504.161835	314.949615	25.833725	521.526855	395.245789	-158.882156	79.824303	428.806366	-20.560297	122.579643	200.244873	-259.877136	1414.193237	351.792877	25.366501	1399.789307	233.593765	-85.445503	1384.621338	210.513702	-90.063835	1686.182373	192.815430	-330.950195	1131.877319	482.802826	55.733631	1136.448242	153.386185	-89.529655	1057.266846	224.930099	9.260813	1098.468506	297.048584	-102.833893	1005.496887	-547.594788	107.544647	905.134888	-535.225342	-45.855392
249.339661	-162.822418	898.406006	346.075134	-22.551968	913.498352	311.316895	-189.001801	504.117981	315.246368	25.576443	521.122437	395.228302	-158.869827	79.852722	429.746857	-21.348972	122.458763	200.627838	-260.524384	1414.020142	351.705048	25.005592	1399.995361	233.639725	-85.962265	1384.743774	210.687561	-90.910896	1686.195923	192.789322	-331.026001	1131.512817	482.478821	55.906757	1136.639282	153.131577	-89.476654	1057.464478	224.653946	9.261844	1098.771851	296.719757	-102.710815	1005.443665	-547.490295	107.538094	905.111572	-535.168884	-45.856834
248.936218	-162.611359	898.358704	345.529236	-22.332561	913.405640	310.894836	-188.945709	504.080353	315.673340	25.324139	520.785645	395.267548	-158.906296	79.877670	430.746368	-22.009274	122.331253	201.087326	-261.156250	1413.820679	351.573212	24.719004	1400.158569	233.684921	-86.447220	1384.861572	210.866272	-91.798248	1686.239258	192.763809	-331.088562	1131.116455	482.134735	56.174671	1136.779053	152.824631	-89.409126	1057.681030	224.332657	9.361408	1099.110840	296.389343	-102.562523	1005.368164	-547.403931	107.551346	905.093079	-535.142822	-45.827991
248.500549	-162.339905	898.322510	344.959717	-22.061518	913.321838	310.417725	-188.762146	503.978241	316.080933	25.169685	520.457275	395.269348	-158.936142	79.931343	431.827087	-22.696745	122.220505	201.587585	-261.760376	1413.602051	351.430084	24.484283	1400.359863	233.744522	-86.933189	1384.973877	211.061234	-92.672318	1686.277100	192.724991	-331.138031	1130.792603	481.789124	56.462639	1136.907471	152.485153	-89.308456	1057.922119	224.017532	9.431039	1099.456909	296.047058	-102.367897	1005.301636	-547.309204	107.570236	905.076965	-535.110229	-45.840401
248.037796	-162.067993	898.309875	344.389832	-21.702330	913.274963	309.861023	-188.440445	503.904022	316.481537	24.987276	520.110840	395.275696	-158.927353	79.946815	432.720825	-23.206234	122.116898	202.111877	-262.398682	1413.385132	351.282623	24.258217	1400.549194	233.805756	-87.393860	1385.069214	211.267136	-93.488747	1686.334473	192.695084	-331.166595	1130.440796	481.414795	56.822144	1137.042969	152.089401	-89.211143	1058.162476	223.662048	9.435508	1099.812012	295.678711	-102.123146	1005.265503	-547.213684	107.542946	905.049988	-535.097961	-45.834084
247.551682	-161.798782	898.306824	343.819122	-21.385736	913.189331	309.382233	-188.192200	503.875946	316.828735	24.885349	519.808533	395.289734	-158.977936	80.016052	433.708435	-23.644873	122.034500	202.661591	-263.049896	1413.164917	351.116272	24.043457	1400.702637	233.886841	-87.837585	1385.151245	211.480972	-94.364426	1686.389648	192.638931	-331.212769	1130.125366	480.940033	57.191082	1137.116943	151.698608	-89.118698	1058.416016	223.249985	9.511385	1100.113525	295.310852	-101.878273	1005.216980	-547.115784	107.509552	905.048218	-535.055603	-45.850903
247.066376	-161.492401	898.282471	343.262207	-21.058027	913.112366	308.960541	-188.047165	503.865906	317.068451	24.875326	519.581360	395.326019	-159.038681	80.052582	434.535034	-23.938841	121.908066	203.230301	-263.622406	1412.937012	350.928986	23.897003	1400.869141	233.950485	-88.284592	1385.258667	211.679565	-95.164063	1686.443848	192.599350	-331.228790	1129.813965	480.511963	57.678425	1137.199829	151.283844	-89.052963	1058.677368	222.860245	9.660100	1100.399658	294.935760	-101.622002	1005.160400	-546.996338	107.563759	905.055725	-535.014160	-45.851322
246.603348	-161.162476	898.270020	342.757172	-20.730049	913.048462	308.449005	-187.747330	503.822205	317.261444	24.846560	519.360779	395.339630	-159.031265	80.108215	435.358002	-24.165592	121.823814	203.857742	-264.222382	1412.762329	350.736420	23.763271	1401.015381	234.049850	-88.704262	1385.365601	211.879303	-95.944260	1686.500244	192.586853	-331.257751	1129.488403	480.034760	58.175365	1137.285889	150.820847	-88.971634	1058.957764	222.473495	9.776155	1100.694946	294.573181	-101.339470	1005.117615	-546.886292	107.530190	905.037292	-534.981628	-45.867195
246.118103	-160.810654	898.228577	342.252289	-20.349497	913.031433	308.039642	-187.424759	503.787018	317.451141	24.858524	519.143616	395.298065	-158.986496	80.132454	436.091400	-24.259588	121.790016	204.471512	-264.755310	1412.561890	350.537292	23.665695	1401.177368	234.127350	-89.080414	1385.460693	211.999786	-96.623894	1686.599243	192.565964	-331.282104	1129.166260	479.533447	58.735909	1137.333740	150.390762	-88.885765	1059.197388	222.037277	9.909449	1100.983154	294.165985	-101.047768	1005.080627	-546.788452	107.534523	905.038147	-534.942444	-45.898956
245.664536	-160.445023	898.211731	341.835907	-19.988264	913.011414	307.593689	-187.093323	503.755737	317.596985	24.939928	519.007141	395.247223	-159.004395	80.152786	436.661560	-24.248648	121.698929	205.047150	-265.310394	1412.388794	350.328735	23.573858	1401.301880	234.194489	-89.463867	1385.576416	212.154160	-97.344391	1686.684937	192.566971	-331.292999	1128.890625	478.996368	59.323498	1137.399414	149.907318	-88.830147	1059.408813	221.525330	10.008172	1101.321167	293.825653	-100.746552	1005.055603	-546.692139	107.523834	905.032532	-534.920471	-45.892723
245.225159	-160.034958	898.236023	341.394043	-19.660084	912.988770	307.278931	-186.824051	503.705109	317.615112	25.000208	518.904907	395.309875	-159.001587	80.194275	437.134918	-24.112637	121.617355	205.638062	-265.806519	1412.180298	350.120514	23.486788	1401.464722	234.258011	-89.811981	1385.672974	212.284653	-98.078674	1686.785522	192.618011	-331.259583	1128.595581	478.464233	59.937176	1137.464966	149.438446	-88.665962	1059.687134	221.082367	10.115191	1101.621460	293.468506	-100.407143	1005.053162	-546.599731	107.471100	904.998169	-534.895325	-45.954441
244.806381	-159.611053	898.252319	340.992584	-19.301531	912.984314	306.963654	-186.468369	503.661591	317.579041	25.095482	518.814880	395.280090	-158.986450	80.182541	437.531525	-23.842205	121.558289	206.179550	-266.272705	1412.037964	349.923645	23.446884	1401.597168	234.326752	-90.135002	1385.772095	212.395126	-98.728706	1686.886597	192.719147	-331.226776	1128.320923	477.873047	60.596012	1137.527344	148.983170	-88.534950	1060.002075	220.585571	10.220110	1101.903809	293.124695	-100.051178	1005.055237	-546.501526	107.420509	904.975037	-534.872314	-45.986126
244.432083	-159.065826	898.256531	340.641510	-18.874531	913.008911	306.685455	-186.200287	503.623047	317.447449	25.256920	518.781128	395.274780	-159.042801	80.249702	437.804779	-23.496021	121.515228	206.784058	-266.703156	1411.893677	349.701080	23.412054	1401.779419	234.383392	-90.451836	1385.901855	212.508850	-99.366333	1686.986328	192.805786	-331.195892	1128.096313	477.306122	61.289539	1137.596558	148.530502	-88.443138	1060.268799	220.038757	10.356333	1102.174194	292.808533	-99.619804	1005.063660	-546.409058	107.325188	904.945740	-534.845215	-46.047798
244.884705	-157.684479	898.163879	340.478485	-18.428146	913.019836	306.308228	-185.840302	503.421204	317.337158	25.498226	518.740479	395.236908	-158.975555	80.252258	437.855957	-23.073452	121.391708	207.263687	-267.083954	1411.766724	349.515350	23.380804	1401.945557	234.443161	-90.691078	1386.020996	212.547928	-99.903030	1687.134277	192.951736	-331.165741	1127.917603	476.750732	62.017174	1137.688110	148.139664	-88.387993	1060.519775	219.562988	10.436086	1102.524048	292.895508	-98.809357	1005.011841	-546.299988	107.241760	904.919617	-534.782349	-46.088852
243.763916	-158.068192	898.292664	340.079193	-18.115110	913.064453	306.052002	-185.549667	503.577942	317.042206	25.744534	518.700500	395.271088	-159.001724	80.309296	437.806732	-22.463423	121.338989	207.732254	-267.444153	1411.636719	349.318115	23.385550	1402.153198	234.480759	-90.927277	1386.189697	212.561920	-100.382790	1687.281372	193.089005	-331.100281	1127.710083	476.110718	62.727474	1137.775269	147.814453	-88.301956	1060.766357	219.038177	10.551361	1102.809082	292.275391	-98.828873	1005.099854	-546.210815	107.234917	904.914185	-534.757629	-46.143963
243.428207	-157.631012	898.332581	339.821930	-17.674582	913.101929	305.873505	-185.204453	503.591705	316.787201	26.029467	518.675842	395.304504	-158.991943	80.335442	437.609650	-21.808527	121.196815	208.170380	-267.733551	1411.530151	349.125458	23.392063	1402.365479	234.513016	-91.111206	1386.367676	212.527130	-100.816818	1687.439209	193.299118	-331.031952	1127.562012	475.489441	63.481171	1137.887085	147.485992	-88.238411	1061.002930	218.500244	10.655808	1103.099121	292.021729	-98.417442	1005.135376	-546.130859	107.152382	904.894897	-534.704285	-46.227741
243.123810	-157.100418	898.362183	339.577820	-17.181885	913.150818	305.688263	-184.844696	503.585449	316.528595	26.316893	518.677612	395.274811	-158.981506	80.348915	437.290710	-21.061676	121.084564	208.515121	-267.977386	1411.435669	348.930695	23.406305	1402.611328	234.517334	-91.250786	1386.529175	212.454681	-101.213821	1687.600098	193.510208	-330.939728	1127.401367	474.851776	64.180183	1138.027466	147.129227	-88.168686	1061.245972	217.977066	10.825830	1103.472900	291.775879	-97.941696	1005.170654	-546.068481	107.058937	904.871948	-534.677979	-46.321045
242.865829	-156.502167	898.352722	339.347076	-16.620644	913.232300	305.508240	-184.571533	503.568329	316.254913	26.740292	518.714111	395.298218	-158.928360	80.367065	436.687286	-20.092222	120.833153	208.823029	-268.156525	1411.355469	348.753967	23.447998	1402.849731	234.516296	-91.379639	1386.704224	212.342575	-101.578735	1687.761230	193.737045	-330.805725	1127.269775	474.223114	64.911018	1138.159058	146.780807	-88.084030	1061.466064	217.481873	11.010365	1103.847900	291.546997	-97.439316	1005.198181	-545.963684	107.006393	904.877014	-534.610229	-46.401630
242.598572	-155.997986	898.377380	339.185730	-16.137430	913.320618	305.406433	-184.240158	503.570618	316.004700	27.201603	518.824219	395.313812	-158.879654	80.409798	436.073975	-19.087183	120.615456	209.097336	-268.324066	1411.261963	348.606720	23.521872	1403.099243	234.492722	-91.438728	1386.870483	212.195084	-101.797890	1687.944092	193.951584	-330.688019	1127.117920	473.656586	65.639542	1138.341919	146.506927	-87.976936	1061.715332	216.955627	11.141992	1104.189819	291.343842	-96.999878	1005.248596	-545.859375	106.931572	904.865234	-534.549988	-46.488548
242.413940	-155.485046	898.416443	338.992889	-15.676128	913.392029	305.252228	-183.983521	503.566956	315.742279	27.610996	518.933289	395.297424	-158.856186	80.393852	435.139740	-17.978828	120.358788	209.333588	-268.455627	1411.185913	348.418457	23.628716	1403.376099	234.437515	-91.448875	1387.034912	212.026337	-102.022102	1688.111206	194.208603	-330.549988	1126.994873	473.039001	66.338074	1138.518555	146.278931	-87.852341	1061.937500	216.454865	11.335486	1104.531860	291.167023	-96.547592	1005.299988	-545.797180	106.855431	904.842407	-534.523254	-46.582947
242.281250	-154.962753	898.426453	338.878662	-15.243382	913.467163	305.168091	-183.652191	503.543274	315.566345	27.996187	519.062988	395.289459	-158.824265	80.387222	434.202362	-16.641657	120.161232	209.512253	-268.510620	1411.090698	348.225708	23.742506	1403.641602	234.350174	-91.424042	1387.177368	211.832947	-102.201408	1688.274658	194.427460	-330.352905	1126.869751	472.483246	67.046921	1138.721802	146.053558	-87.688889	1062.129761	216.001602	11.535410	1104.878174	291.016998	-96.104721	1005.338867	-545.728271	106.796646	904.832886	-534.472290	-46.667629
242.163284	-154.373001	898.467896	338.764832	-14.651159	913.594482	305.106781	-183.375549	503.551331	315.213226	28.539276	519.300781	395.315857	-158.820572	80.381073	432.957794	-15.294848	119.945549	209.621429	-268.509521	1410.991943	348.038422	23.894777	1403.908447	234.239853	-91.360672	1387.339966	211.597092	-102.374336	1688.410156	194.641541	-330.155151	1126.744873	471.974915	67.769684	1138.958862	145.818787	-87.526787	1062.340820	215.533432	11.660804	1105.253296	290.870209	-95.552803	1005.419006	-545.642639	106.699478	904.817749	-534.412781	-46.768547
242.927261	-152.809601	898.396973	338.883118	-13.962947	913.733948	305.023071	-183.017441	503.374146	314.853271	29.144785	519.587830	395.326477	-158.869934	80.426376	431.695007	-13.830008	119.685844	209.720581	-268.475494	1410.918945	347.850494	24.089302	1404.175781	234.078781	-91.234390	1387.509277	211.319580	-102.452110	1688.582397	194.876663	-329.918976	1126.616943	471.437347	68.478310	1139.195313	145.608521	-87.327858	1062.500977	215.052689	11.886325	1105.658325	291.133087	-94.521011	1005.443359	-545.584961	106.639626	904.797058	-534.367859	-46.876419
242.066925	-153.201141	898.543457	338.759125	-13.466586	913.895020	305.049622	-182.711334	503.589630	314.299194	29.612326	519.801270	395.375916	-158.903793	80.429070	430.159607	-12.259853	119.551735	209.723969	-268.355499	1410.838989	347.607605	24.326572	1404.457642	233.886215	-91.087624	1387.661621	210.997101	-102.489670	1688.754883	195.070160	-329.639771	1126.496582	470.906891	69.157745	1139.460205	145.396561	-87.087379	1062.677246	214.681137	12.163141	1106.014038	290.691376	-94.444633	1005.599670	-545.491699	106.599579	904.797485	-534.304016	-46.926102
241.973816	-152.759415	898.636658	338.766754	-12.912676	914.082825	305.037415	-182.368073	503.621796	313.581757	30.339825	520.159424	395.403687	-158.874954	80.413208	428.424957	-10.700162	119.281837	209.670273	-268.223907	1410.758789	347.370514	24.573076	1404.739014	233.663803	-90.902534	1387.809326	210.626511	-102.459686	1688.936768	195.242493	-329.320465	1126.363037	470.439789	69.848198	1139.745117	145.181808	-86.819756	1062.823120	214.324127	12.382703	1106.347534	290.616882	-93.982903	1005.736267	-545.431763	106.517509	904.792969	-534.256653	-47.029709
241.949173	-152.307892	898.698181	338.821686	-12.383521	914.245361	305.034149	-182.047043	503.662598	312.943878	30.926807	520.428284	395.379944	-158.892838	80.403252	426.633911	-9.008366	119.016083	209.542984	-268.037506	1410.681763	347.126373	24.821415	1405.048096	233.433060	-90.682404	1387.961304	210.215286	-102.330849	1689.133179	195.360336	-328.984467	1126.246338	470.001831	70.510658	1140.058105	144.977249	-86.512177	1062.948486	213.894989	12.666577	1106.696411	290.571960	-93.516403	1005.845703	-545.372192	106.415359	904.765564	-534.210693	-47.102196
242.065399	-151.712158	898.770020	338.927521	-11.747300	914.448853	305.168976	-181.611145	503.678223	312.185211	31.723898	520.785522	395.420807	-158.812820	80.386742	424.656616	-7.276953	118.853371	209.356506	-267.815796	1410.586548	346.850769	25.084702	1405.365601	233.159515	-90.412758	1388.117065	209.758072	-102.194778	1689.318726	195.464981	-328.632782	1126.151978	469.527588	71.199196	1140.349854	144.830963	-86.179077	1063.033691	213.517059	12.995258	1107.004028	290.610901	-92.940254	1005.979004	-545.278381	106.388641	904.759521	-534.166565	-47.150246
242.266342	-150.910599	898.841003	339.002563	-11.017509	914.706238	305.238525	-181.206329	503.682953	311.406891	32.466431	521.135254	395.410339	-158.667786	80.390358	422.587891	-5.464845	118.628716	209.109711	-267.525818	1410.486206	346.524078	25.404673	1405.683838	232.882004	-90.084213	1388.230103	209.299835	-102.092125	1689.443481	195.549866	-328.253601	1126.073242	469.139496	71.847527	1140.729370	144.709427	-85.812630	1063.095703	213.199753	13.327222	1107.248291	290.666321	-92.254555	1006.134216	-545.201782	106.323807	904.750488	-534.121643	-47.219265
242.413345	-150.171951	898.921631	339.090546	-10.272309	914.948120	305.385406	-180.840851	503.681854	310.582336	33.259571	521.549561	395.358002	-158.630478	80.361244	419.999084	-3.712819	118.308571	208.817535	-267.171936	1410.413818	346.239014	25.752245	1405.995728	232.698563	-89.859680	1388.174805	208.766220	-101.909981	1689.601807	195.627823	-327.849915	1126.001343	468.754425	72.521912	1141.101563	144.602386	-85.439705	1063.136841	212.929306	13.700861	1107.481079	290.720612	-91.582001	1006.287537	-545.135437	106.273682	904.735291	-534.074402	-47.252441
242.561478	-149.533493	899.030884	339.240204	-9.604722	915.208130	305.560669	-180.530167	503.764832	309.672638	34.063728	522.005188	395.398010	-158.565033	80.386742	417.663055	-1.933736	118.121536	208.485321	-266.758179	1410.383057	345.922729	26.113985	1406.287964	232.321259	-89.405670	1388.461914	208.158768	-101.588509	1689.796997	195.680435	-327.370758	1125.915771	468.414154	73.153145	1141.469116	144.498062	-85.005630	1063.143433	212.670639	14.102542	1107.679688	290.826385	-91.002892	1006.463684	-545.043091	106.230171	904.734924	-534.001221	-47.269085
242.681931	-148.958939	899.143921	339.384033	-8.837287	915.508179	305.769806	-180.150589	503.851044	308.722931	34.821899	522.450989	395.383392	-158.506805	80.360260	415.349457	-0.014756	118.048950	208.104675	-266.322052	1410.358887	345.592010	26.524921	1406.628540	232.037201	-88.949303	1388.582031	207.594971	-101.334801	1689.936035	195.695984	-326.864349	1125.833130	468.048401	73.869240	1141.896606	144.401108	-84.521011	1063.125488	212.429535	14.538528	1107.869141	290.904358	-90.410316	1006.661072	-544.978088	106.148178	904.724487	-533.947510	-47.315807
242.936234	-148.259720	899.230469	339.521271	-8.101917	915.782227	306.000519	-179.706772	503.900513	307.782410	35.685020	522.906982	395.382385	-158.457321	80.339775	413.042053	1.770551	118.034073	207.726334	-265.828339	1410.291016	345.306519	26.924006	1406.938477	231.704575	-88.447807	1388.692505	206.979492	-101.100372	1690.061768	195.680923	-326.382904	1125.795044	467.774750	74.603149	1142.312744	144.287918	-84.019302	1063.100830	212.212906	14.997053	1108.081665	291.059357	-89.793518	1006.829651	-544.891235	106.081131	904.726929	-533.855957	-47.405148
243.140305	-147.662720	899.363464	339.674591	-7.318602	916.114136	306.260406	-179.288086	503.976318	306.553284	36.454136	523.463318	395.422455	-158.397430	80.337936	410.678314	3.678240	118.097420	207.289322	-265.235535	1410.253906	345.051453	27.348372	1407.266235	231.382385	-87.960373	1388.760986	206.259720	-100.682381	1690.232422	195.618713	-325.856842	1125.741089	467.494019	75.768143	1142.686890	144.193069	-83.516022	1063.025635	212.052261	15.474641	1108.286011	291.195953	-89.198502	1007.050842	-544.795105	106.059296	904.729675	-533.812866	-47.407639
244.233246	-145.969391	899.409363	339.927399	-6.484165	916.438965	306.447174	-178.777603	503.837494	305.377869	37.368446	524.014771	395.434113	-158.257095	80.297356	408.358246	5.485027	118.294159	206.898682	-264.659515	1410.223511	344.832397	27.812477	1407.571411	231.078827	-87.406548	1388.869629	205.569412	-100.376503	1690.336670	195.521988	-325.285187	1125.681152	467.244293	76.173096	1143.097046	144.186295	-82.980469	1062.958984	211.853729	16.020277	1108.468750	291.729584	-88.108498	1007.215149	-544.720215	105.994873	904.722839	-533.732544	-47.449917
243.701981	-146.172363	899.602417	339.930054	-5.773852	916.747131	306.724243	-178.303757	504.033813	303.949341	38.191315	524.630432	395.470367	-158.222717	80.303230	405.983490	7.316048	118.526855	206.399017	-263.961365	1410.228882	344.615173	28.333519	1407.878540	230.753860	-86.704994	1388.963501	204.762024	-99.916618	1690.503174	195.396103	-324.703857	1125.642456	467.050018	77.455299	1143.479614	144.080002	-82.495255	1062.849976	211.783203	16.558950	1108.631226	291.523499	-87.896912	1007.460938	-544.637573	105.953300	904.702209	-533.673523	-47.467487
243.847763	-145.644730	899.727478	340.042206	-5.049693	917.032043	306.933624	-177.868683	504.130524	302.360962	39.146729	525.277100	395.450745	-158.116241	80.307579	403.704437	9.158080	118.898903	205.889999	-263.261688	1410.188354	344.432465	28.875921	1408.186890	230.462234	-86.039215	1389.045410	203.986237	-99.585136	1690.581055	195.250183	-324.116730	1125.631836	466.816559	78.004753	1143.861938	144.161789	-81.859848	1062.680420	211.593826	17.154415	1108.774536	291.636169	-87.354897	1007.655762	-544.543274	105.963287	904.706299	-533.608032	-47.503887
244.176804	-144.892792	899.846252	340.190063	-4.211358	917.360962	307.201477	-177.296356	504.186310	300.715942	40.092918	525.921875	395.429932	-158.040634	80.295319	401.484863	10.943062	119.333603	205.403397	-262.484283	1410.161743	344.285431	29.425827	1408.449219	230.171036	-85.309486	1389.158325	203.131302	-99.138916	1690.688354	195.127014	-323.490265	1125.653198	466.614655	78.952660	1144.268066	144.004715	-81.280182	1062.547974	211.451782	17.759134	1108.996094	291.803741	-86.651314	1007.868225	-544.492615	105.904953	904.680054	-533.541077	-47.546425
244.485397	-144.092545	900.018799	340.279053	-3.370819	917.706543	307.383850	-176.751770	504.224884	299.123444	41.061382	526.565613	395.428070	-157.966019	80.279152	399.374451	12.643454	119.853333	204.909439	-261.675354	1410.181641	344.181702	30.049036	1408.743164	229.880798	-84.519943	1389.257446	202.271240	-98.703476	1690.785522	194.986603	-322.825623	1125.703125	466.400085	79.960342	1144.613647	143.995377	-80.670471	1062.424805	211.406082	18.322975	1109.178833	291.987701	-85.938339	1008.114075	-544.387817	105.908997	904.698914	-533.481567	-47.566139
244.730667	-143.369385	900.138123	340.398895	-2.530558	918.057312	307.678864	-176.184387	504.327362	297.399017	42.214218	527.223572	395.459808	-157.866714	80.285172	397.293030	14.343690	120.457458	204.406830	-260.845123	1410.185303	344.073242	30.656881	1409.038940	229.595901	-83.734322	1389.343994	201.341858	-98.190041	1690.813721	194.811081	-322.137146	1125.749634	466.201324	81.005943	1144.987915	144.137909	-79.952652	1062.271851	211.354431	18.960175	1109.350464	292.139069	-85.286652	1008.332886	-544.292480	105.900673	904.694946	-533.382202	-47.602028
245.014359	-142.671661	900.269348	340.506897	-1.718495	918.381531	307.968750	-175.743134	504.415070	295.683472	43.355270	527.866638	395.463440	-157.771439	80.279945	395.165710	15.908404	121.003616	203.922119	-259.873169	1410.173950	343.926300	31.300077	1409.315308	229.343033	-82.880875	1389.428955	200.393158	-97.688736	1690.804443	194.717789	-321.448578	1125.793457	466.047607	82.084984	1145.348389	144.026291	-79.361893	1062.206299	211.269104	19.686323	1109.524292	292.304749	-84.636040	1008.547485	-544.223511	105.875671	904.705139	-533.321777	-47.632282
246.156921	-140.921356	900.299255	340.770721	-0.819817	918.655823	308.264008	-175.160797	504.280090	294.025269	44.485214	528.495911	395.444672	-157.686279	80.262970	393.122711	17.506287	121.572556	203.468964	-258.976471	1410.229126	343.793365	32.005100	1409.596313	229.133835	-82.021179	1389.490967	199.349030	-97.027168	1690.802734	194.587296	-320.751953	1125.841431	465.904999	83.204384	1145.746094	144.030655	-78.628128	1062.119873	211.186829	20.481808	1109.723877	292.841553	-83.448380	1008.681458	-544.127930	105.893913	904.707947	-533.227417	-47.617958
245.608170	-140.904999	900.485046	340.621063	0.212749	918.987061	308.412842	-174.764511	504.425629	292.227509	45.649540	529.157166	395.482635	-157.666885	80.261452	390.942902	18.989269	122.058296	203.035583	-257.999786	1410.263428	343.676727	32.741646	1409.813354	228.892670	-81.103828	1389.573486	198.317886	-96.461288	1690.740112	194.447525	-320.048706	1125.903198	465.760406	84.314751	1146.061157	144.036179	-77.918846	1062.068115	211.163391	21.279085	1109.859131	292.623596	-83.020683	1008.928345	-544.053711	105.902344	904.730103	-533.109924	-47.623695
245.758392	-140.243958	900.636292	340.706787	1.096812	919.284668	308.587891	-174.308960	504.507813	290.585938	46.772800	529.725464	395.442596	-157.505814	80.257820	388.974640	20.555893	122.571693	202.630920	-257.034180	1410.270508	343.540558	33.522739	1410.045532	228.662552	-80.186913	1389.646729	197.254059	-95.858231	1690.661377	194.338013	-319.285553	1125.954224	465.645203	85.474129	1146.362549	144.112411	-77.119614	1061.989014	211.171844	22.106163	1109.977783	292.685242	-82.292435	1009.146790	-543.994324	105.909721	904.720520	-533.069092	-47.611324
246.788666	-138.391037	900.681641	340.796692	2.043374	919.519958	308.618286	-173.712357	504.368958	289.198669	47.966213	530.202942	395.382202	-157.349808	80.249489	387.005371	22.078856	123.013000	202.289337	-256.027832	1410.289673	343.376404	34.344517	1410.238770	228.407639	-79.266090	1389.719482	196.191772	-95.274132	1690.488892	194.221039	-318.514618	1126.004150	465.555847	87.045547	1146.598633	144.073135	-76.366776	1061.949097	211.146667	23.003891	1110.194092	293.124847	-81.029457	1009.268799	-543.925110	105.925972	904.716675	-533.003662	-47.641052
246.136017	-138.439804	900.877258	340.549377	3.048298	919.778259	308.951996	-173.185135	504.661743	287.713013	49.133785	530.747253	395.407806	-157.267899	80.242035	384.992249	23.516544	123.434479	202.018021	-255.025787	1410.342896	343.223511	35.215176	1410.441772	228.143341	-78.305054	1389.818970	195.048584	-94.552124	1690.378174	194.167175	-317.691162	1126.076294	465.459625	88.222145	1146.886230	144.079834	-75.550713	1061.864258	211.115540	23.877419	1110.336182	292.755524	-80.551567	1009.496216	-543.860962	105.965599	904.729614	-532.935059	-47.656990
246.212967	-137.585297	900.965820	340.376984	3.999967	919.950317	309.192596	-172.540894	504.732361	286.365295	50.190048	531.178833	395.389740	-157.119034	80.217690	383.061340	24.999727	123.694046	201.763718	-253.982315	1410.402588	343.020477	36.176929	1410.612305	227.941742	-77.297302	1389.851196	193.934921	-93.869881	1690.241577	194.146286	-316.825409	1126.154175	465.352722	89.036293	1147.196411	144.061630	-74.713722	1061.831177	211.043152	24.768337	1110.457886	292.734802	-79.715981	1009.617920	-543.786438	105.953011	904.716370	-532.855103	-47.664486
247.107895	-135.788498	901.030029	340.304993	5.190424	920.162231	309.292969	-171.877869	504.602936	285.367859	51.255444	531.547302	395.352844	-156.989853	80.254799	381.121429	26.463367	123.806503	201.561752	-252.943542	1410.432983	342.822479	37.134243	1410.752930	227.712921	-76.268211	1389.894165	192.856201	-93.289001	1690.027588	194.156296	-315.972534	1126.221313	465.256317	90.626503	1147.370850	144.015991	-73.831093	1061.778687	211.021561	25.749779	1110.601929	293.036316	-78.311310	1009.743652	-543.720398	105.993950	904.730774	-532.778931	-47.678329
246.135269	-136.255646	901.361816	339.833008	6.142101	920.341492	309.424896	-171.452103	504.916290	284.230469	52.330772	531.898560	395.396545	-156.924622	80.263748	379.103821	27.883074	123.821884	201.446014	-251.894089	1410.497925	342.562714	38.207806	1410.890137	227.503555	-75.228821	1389.965698	191.688095	-92.510445	1689.895020	194.141769	-315.002533	1126.266479	465.109192	91.869438	1147.582886	144.001541	-72.967926	1061.691528	210.963562	26.681993	1110.654419	292.523529	-77.970551	1010.013245	-543.657654	106.021637	904.737305	-532.731812	-47.609108
245.999252	-135.553406	901.498291	339.440155	7.361127	920.514160	309.597321	-170.944656	504.984772	283.300934	53.303928	532.074890	395.402313	-156.842499	80.294579	377.121521	29.374582	123.655548	201.396286	-250.837387	1410.539673	342.312531	39.335182	1410.972046	227.268784	-74.134712	1389.993286	190.637375	-91.787018	1689.725098	194.192795	-314.093842	1126.379028	464.937836	93.091904	1147.748413	143.982727	-72.088303	1061.602661	210.892029	27.632656	1110.753784	292.336243	-77.039162	1010.164307	-543.603455	106.039078	904.729980	-532.668823	-47.607857
245.965057	-134.626587	901.621826	339.022278	8.475317	920.601563	309.787964	-170.340424	505.066864	282.577545	54.246555	532.216431	395.407898	-156.745987	80.294434	375.144867	30.715057	123.313568	201.371277	-249.770691	1410.580566	341.989410	40.542381	1411.080811	227.017471	-73.021225	1390.026611	189.665009	-91.184113	1689.492188	194.298538	-313.135437	1126.435913	464.773285	94.010887	1147.984985	143.905960	-71.113586	1061.535522	210.704803	28.693897	1110.862427	292.168762	-76.015907	1010.270386	-543.559509	106.055008	904.744446	-532.601318	-47.583969
245.775116	-133.888229	901.771118	338.462830	9.602243	920.649658	309.975769	-169.750549	505.179443	282.074768	55.140110	532.202942	395.413971	-156.654678	80.316948	373.327484	31.958302	122.831444	201.420471	-248.654678	1410.616699	341.621643	41.789848	1411.124878	226.747009	-71.857666	1390.039551	188.595108	-90.379051	1689.303345	194.370300	-312.102356	1126.467041	464.543945	95.299202	1148.095459	143.803680	-70.206200	1061.410522	210.590515	29.742657	1110.781250	291.859406	-75.022377	1010.377197	-543.488098	106.088020	904.750305	-532.549683	-47.581970
245.537155	-133.135880	901.856201	337.875732	10.695894	920.600769	310.088745	-169.232712	505.337982	281.603882	55.981422	531.992065	395.402466	-156.511108	80.320381	371.487518	33.372372	122.194244	201.450577	-247.560089	1410.601440	341.184204	43.129906	1411.184082	226.438858	-70.662796	1390.067627	187.627579	-89.645378	1689.076416	194.467468	-311.124054	1126.505981	464.277924	96.927597	1148.173218	143.668503	-69.320763	1061.310059	210.382019	30.873148	1110.831177	291.535339	-74.034973	1010.403809	-543.448242	106.092972	904.739929	-532.479797	-47.588890
245.292694	-132.230515	901.887878	337.197723	11.819595	920.493225	310.163635	-168.664185	505.409363	281.310242	56.677357	531.696777	395.354797	-156.377014	80.334282	369.607147	34.553947	121.324020	201.614761	-246.388199	1410.617676	340.725128	44.528973	1411.221436	226.160217	-69.514023	1390.087036	186.728394	-88.921120	1688.840454	194.666321	-310.126312	1126.488770	463.913971	98.202507	1148.232178	143.511215	-68.357170	1061.187378	210.112854	32.074181	1110.809692	291.132355	-72.944099	1010.375793	-543.388855	106.138237	904.768188	-532.404907	-47.551426
244.983322	-131.269089	901.937012	336.407104	13.066072	920.346008	310.276581	-167.993774	505.498383	281.150604	57.405499	531.283203	395.341797	-156.229828	80.345131	367.703247	35.666264	120.208397	201.780060	-245.278732	1410.564575	340.187866	45.997883	1411.201782	225.885590	-68.303947	1390.098389	185.859695	-88.214310	1688.597656	194.885406	-309.061768	1126.516724	463.558838	99.539894	1148.270142	143.303177	-67.409653	1061.091187	209.815704	33.240829	1110.734497	290.678711	-71.743073	1010.339294	-543.320923	106.159363	904.787170	-532.322021	-47.539398
244.530106	-130.495895	901.958740	335.586182	14.246471	920.125793	310.327362	-167.411942	505.588013	281.151123	57.938866	530.716614	395.320679	-156.123322	80.348190	365.888733	36.921768	118.901466	202.022598	-244.083542	1410.524170	339.585114	47.530815	1411.182983	225.646713	-67.083527	1390.075928	185.031921	-87.504044	1688.308350	195.083649	-308.005432	1126.540039	463.143890	100.603264	1148.303711	143.095016	-66.472023	1061.005737	209.424652	34.499008	1110.661987	290.155182	-70.638412	1010.256165	-543.356628	106.070313	904.762695	-532.285278	-47.544411
244.108780	-129.591690	901.925659	334.681610	15.430110	919.804565	310.427124	-166.910263	505.722778	281.510040	58.457142	529.920654	395.356812	-156.078552	80.372322	364.194183	38.147602	117.379517	202.389297	-242.912796	1410.453857	339.010193	49.166092	1411.097900	225.383804	-65.800346	1390.039429	184.282059	-86.774345	1688.011719	195.299057	-306.888184	1126.471924	462.681763	102.081291	1148.253662	142.837753	-65.429893	1060.885376	209.034653	35.715809	1110.498047	289.590424	-69.436676	1010.098633	-543.267944	106.136208	904.774048	-532.176270	-47.451191
243.631638	-128.677887	901.821045	333.727264	16.558523	919.347534	310.405243	-166.438263	505.775299	282.028198	58.904758	529.003967	395.357635	-155.961136	80.380478	362.435028	39.353676	115.684128	202.877411	-241.687210	1410.402954	338.375061	50.856216	1410.938477	225.133865	-64.498184	1389.945190	183.576630	-86.069160	1687.686401	195.585724	-305.766144	1126.372681	462.132874	104.059227	1148.055054	142.520660	-64.429268	1060.732788	208.635361	36.932858	1110.340942	288.969177	-68.217400	1009.842041	-543.241638	106.152687	904.777893	-532.116211	-47.453045
243.137772	-127.658310	901.664551	332.631836	17.834642	918.823853	310.428772	-165.888947	505.864136	282.715363	59.327179	527.901978	395.333923	-155.844711	80.368210	360.699158	40.597469	113.823936	203.349121	-240.459213	1410.273193	337.676514	52.639355	1410.772827	224.860168	-63.163624	1389.862671	182.991013	-85.320343	1687.308838	195.893311	-304.664490	1126.322021	461.513062	105.345375	1147.912354	142.125732	-63.432381	1060.631348	208.077713	38.199142	1110.095581	288.294495	-66.872963	1009.525452	-543.222900	106.152550	904.775513	-532.036560	-47.446590
242.536697	-126.622757	901.517883	331.470337	19.172535	918.288635	310.294708	-165.299896	505.930878	283.806488	59.680851	526.714539	395.272125	-155.702423	80.357231	359.076324	41.776463	111.842873	203.970642	-239.157776	1410.098022	336.960571	54.507591	1410.588867	224.666000	-61.774311	1389.669678	182.366135	-84.567932	1686.891846	196.206055	-303.463440	1126.250244	460.846069	107.448692	1147.687378	141.672974	-62.416786	1060.444580	207.606827	39.391209	1109.902344	287.563385	-65.489510	1009.207275	-543.184204	106.145500	904.788757	-531.946411	-47.428490
241.806702	-125.816597	901.388123	330.214813	20.338642	917.621765	310.171570	-164.799744	506.018097	284.877258	59.980080	525.343323	395.269409	-155.626892	80.382721	357.363373	43.016125	109.740677	204.637741	-237.806992	1409.975708	336.233948	56.444572	1410.315552	224.425247	-60.344688	1389.478638	181.850922	-83.788284	1686.444946	196.542572	-302.227631	1126.119995	460.055603	108.943398	1147.419189	141.179214	-61.413612	1060.267578	206.983200	40.669971	1109.579468	286.733673	-64.209778	1008.842224	-543.330811	105.764008	904.787354	-531.871704	-47.542648
240.977890	-124.964043	901.199951	328.863007	21.592672	916.885193	309.882599	-164.263382	506.072479	286.221375	60.306026	523.984680	395.217621	-155.501785	80.375320	355.772736	44.168293	107.522713	205.453201	-236.469284	1409.765259	335.443268	58.467983	1409.997925	224.255371	-58.893230	1389.276245	181.359665	-83.006111	1685.938843	196.945953	-301.023834	1125.963745	459.217804	110.922073	1147.027344	140.573547	-60.415134	1060.040283	206.354980	41.880825	1109.349365	285.850433	-62.878147	1008.409912	-543.267578	105.627472	904.794189	-531.683350	-47.713001
240.165710	-123.971947	900.935303	327.439545	22.757965	916.014893	309.505768	-163.697098	506.066772	287.768494	60.580898	522.463928	395.182526	-155.349380	80.385117	354.116638	45.227848	105.279381	206.346298	-235.011353	1409.552490	334.639923	60.630630	1409.616699	224.073853	-57.366692	1389.029663	180.963394	-82.217735	1685.385742	197.321716	-299.821594	1125.786377	458.256317	113.000610	1146.578979	139.926102	-59.420834	1059.796631	205.657730	43.201645	1108.976807	284.924835	-61.489906	1007.874817	-543.198975	105.607765	904.823181	-531.537720	-47.742283
239.282471	-122.976074	900.731018	325.950684	24.034935	915.165039	309.106110	-163.208084	506.054626	289.337616	60.865005	520.881042	395.118225	-155.210266	80.383430	352.552124	46.354126	103.091888	207.329666	-233.553436	1409.316650	333.819611	62.825031	1409.155396	223.931442	-55.807800	1388.686890	180.594391	-81.384987	1684.813477	197.709946	-298.548401	1125.604004	457.314423	115.261391	1146.068604	139.175629	-58.440166	1059.534302	204.908905	44.545467	1108.576416	283.982025	-60.037975	1007.378723	-542.922241	105.933250	904.892883	-531.350281	-47.679798
238.027786	-122.339485	900.587463	324.338440	25.199335	914.256409	308.488983	-162.721710	506.062866	290.937012	61.147980	519.225098	395.079163	-155.107193	80.439453	351.282776	47.242279	100.852119	208.433197	-231.980896	1409.044556	332.998291	65.196999	1408.652222	223.802277	-54.077274	1388.331055	180.347427	-80.410606	1684.219360	198.189194	-297.221375	1125.402832	456.186707	117.549561	1145.417114	138.314987	-57.486217	1059.247437	204.049850	45.912697	1108.249878	282.843964	-58.756832	1006.887878	-542.907471	105.925705	904.890625	-531.275696	-47.704918
236.866745	-121.589828	900.378357	322.712067	26.483334	913.313904	307.984009	-162.116348	506.057587	292.621887	61.286175	517.646851	395.041565	-154.979691	80.446251	350.414001	47.983658	98.626305	209.538315	-230.414856	1408.749146	332.097382	67.572426	1408.067993	223.635880	-52.436520	1387.948242	180.176910	-79.501167	1683.600220	198.674301	-295.995331	1125.243896	455.066345	120.033638	1144.700806	137.449905	-56.581551	1058.964478	203.241364	47.321445	1107.766602	281.735046	-57.373257	1006.343811	-542.881714	105.992508	904.913879	-531.212891	-47.588703
235.795181	-120.556145	900.135864	321.120544	27.849575	912.360168	307.346619	-161.505447	506.019714	294.312286	61.374699	516.035034	394.965393	-154.878830	80.456818	349.649780	48.455715	96.525520	210.718964	-228.706650	1408.413696	331.209808	70.045776	1407.411865	223.514618	-50.667847	1387.579224	180.081451	-78.600731	1682.942627	199.235519	-294.709320	1125.099976	453.813049	122.946732	1143.867920	136.560638	-55.664833	1058.674316	202.343399	48.754318	1107.301392	280.652069	-55.812988	1005.775391	-542.882629	105.950600	904.928406	-531.151489	-47.547295
234.533920	-119.571587	899.974609	319.416687	29.100126	911.389099	306.558807	-160.916443	505.936188	295.765106	61.404301	514.483337	394.912445	-154.777496	80.504883	349.052307	48.863998	94.490150	211.933792	-226.931152	1408.151001	330.313995	72.613876	1406.737061	223.521210	-48.909016	1386.999390	180.075790	-77.566544	1682.321289	199.798767	-293.381775	1124.907227	452.485687	125.255875	1143.081177	135.612808	-54.745857	1058.431152	201.310074	50.161079	1106.842773	279.477631	-54.307999	1005.238037	-542.868286	105.950012	904.943542	-531.094177	-47.461597
233.335083	-118.533508	899.752319	317.759674	30.478439	910.410767	305.908600	-160.295471	505.971161	297.140533	61.335155	513.090576	394.885101	-154.714996	80.559822	348.545197	49.032112	92.635399	213.189026	-225.113220	1407.852417	329.338531	75.278702	1405.983032	223.412231	-47.013695	1386.600342	180.210907	-76.491013	1681.704956	200.388519	-291.984894	1124.817871	451.075958	127.975319	1142.245361	134.652344	-53.848389	1058.177734	200.302765	51.763428	1106.290161	278.320038	-52.721313	1004.664307	-542.865173	105.975746	904.964661	-531.064941	-47.392536
232.066284	-117.316521	899.529297	316.127380	31.996065	909.451294	305.158997	-159.588501	505.840637	298.422577	61.277271	511.802856	394.824127	-154.615982	80.599548	348.319305	48.980221	90.981842	214.557297	-223.177658	1407.596558	328.511536	77.954292	1405.248779	223.229492	-44.946331	1386.380249	180.415695	-75.310318	1681.145752	201.004517	-290.628845	1124.704712	449.616058	130.845261	1141.251587	133.658127	-53.006836	1057.894043	199.175934	53.349483	1105.696655	277.133575	-50.988834	1004.096558	-542.860779	106.005714	904.987183	-531.022461	-47.298775
230.788712	-116.104767	899.271301	314.544556	33.455444	908.447937	304.367645	-159.050476	505.868500	299.747467	61.073841	510.614624	394.772339	-154.621704	80.667694	348.592255	48.752083	89.453629	215.868973	-221.199997	1407.394287	327.713867	80.595314	1404.427979	223.224380	-42.873997	1386.025879	180.739410	-73.998749	1680.637207	201.590378	-289.193085	1124.867920	448.089630	134.123749	1140.207031	132.658401	-52.139797	1057.605469	198.126038	54.995098	1105.226318	275.923706	-49.261810	1003.490906	-542.866028	106.007240	904.964294	-530.965881	-47.209419
229.554779	-114.684860	899.087402	312.942627	35.041534	907.574585	303.579102	-158.285751	505.804077	300.810028	60.926838	509.551270	394.715424	-154.525238	80.769470	349.047089	48.295094	88.072411	217.158615	-219.144684	1407.300171	326.771240	83.350677	1403.640015	223.179764	-40.930050	1385.595215	181.149078	-72.568275	1680.153442	202.500305	-287.771210	1124.748901	446.513885	137.160889	1139.152588	131.680801	-51.294338	1057.298584	196.965439	56.690895	1104.797485	274.729401	-47.408886	1002.981995	-542.871948	106.063354	904.969666	-530.952148	-47.093433
228.212830	-113.236908	898.905090	311.378601	36.621040	906.719482	302.806305	-157.545898	505.733032	301.667267	60.800186	508.707642	394.700226	-154.510315	80.797089	349.525848	47.731800	86.860062	218.501358	-216.962479	1407.236572	325.954193	86.151794	1402.874512	223.090424	-38.640682	1385.485840	181.813019	-70.599922	1679.740601	203.404022	-286.275909	1124.895386	444.923645	140.225830	1138.116211	130.682053	-50.490772	1057.006104	195.654800	58.399879	1104.688721	273.495483	-45.558380	1002.480469	-542.853088	106.146835	904.978027	-530.935059	-46.966877
227.356400	-111.159966	898.572083	310.001282	38.347374	905.972839	301.954712	-156.707718	505.577057	302.474915	60.682796	507.845551	394.677155	-154.438950	80.907806	349.529907	47.268017	85.941704	219.691650	-214.772110	1407.284180	324.980286	89.134758	1402.203247	223.138611	-36.575691	1385.158081	182.369965	-68.933449	1679.453735	204.314392	-284.769287	1125.133545	443.257843	143.009735	1137.180054	129.667892	-49.766476	1056.680054	194.305817	60.409340	1104.349731	272.454132	-43.427567	1001.954163	-542.873108	106.153084	904.977905	-530.946228	-46.902733
225.985977	-109.491112	898.482727	308.495880	40.218994	905.392578	301.240906	-155.779007	505.600739	303.140137	60.770523	507.315918	394.637451	-154.393753	81.022163	349.201233	46.893764	85.350899	221.010010	-212.541122	1407.448486	324.324585	92.008957	1401.611084	223.057495	-34.183704	1385.213623	182.951965	-67.135254	1679.302979	205.370987	-283.233643	1125.532349	441.605988	146.511810	1136.116211	128.510620	-49.089790	1056.450928	193.116470	62.428009	1104.347656	271.192749	-41.415287	1001.629272	-542.892273	106.167755	904.975403	-530.927185	-46.819099
224.237946	-108.337921	898.636292	306.878418	42.024231	904.909241	300.571930	-154.766327	505.769257	303.561371	60.879078	506.944916	394.608276	-154.341599	81.083672	348.498016	46.726425	84.966194	222.060059	-210.202057	1407.650757	323.727753	94.833580	1401.100342	223.041885	-31.926073	1385.224854	183.543945	-65.150337	1679.285522	206.475876	-281.663605	1126.046143	439.916168	149.662659	1135.061157	127.246651	-48.517368	1056.204224	191.518692	64.752853	1104.432007	269.786072	-39.639946	1001.472778	-542.876770	106.202835	904.973755	-530.899719	-46.748409
223.422562	-105.896080	898.443115	305.713898	44.001575	904.589417	299.942535	-153.654831	505.701630	303.746155	61.070629	506.880554	394.584137	-154.245483	81.212303	347.919525	46.736649	84.732002	223.079254	-207.796783	1408.068481	323.254852	97.692268	1400.647217	223.213562	-29.668734	1385.207886	184.192810	-63.053852	1679.415527	207.596649	-280.014313	1126.649658	438.255219	152.876419	1134.107178	125.901108	-47.957874	1055.958862	190.111877	67.017967	1104.337402	268.784027	-37.349915	1001.221985	-542.895386	106.223946	904.967957	-530.899841	-46.662304
222.221420	-103.935326	898.560059	304.345795	45.969975	904.448547	299.395020	-152.347031	505.797363	303.286377	61.510872	507.066895	394.546173	-154.119629	81.346550	347.616241	46.867104	84.702904	224.014282	-205.428268	1408.601807	322.938568	100.492264	1400.350220	223.209854	-27.136082	1385.576660	184.895874	-60.735764	1679.717285	208.657715	-278.372711	1127.388428	436.603119	156.162735	1133.222778	124.579063	-47.522980	1055.734985	188.749466	69.378181	1104.324341	267.594177	-35.260925	1001.213867	-542.905945	106.233101	904.956238	-530.896912	-46.614887
220.786453	-102.422546	898.861633	303.007751	47.903221	904.532349	298.996002	-151.025940	506.036316	302.174255	62.304123	507.366333	394.597900	-154.058365	81.483521	347.524292	47.045002	84.811493	224.898666	-203.160034	1409.240479	322.681519	103.253876	1400.121216	223.389023	-24.761120	1385.828857	185.540497	-58.201691	1680.135498	209.860840	-276.773499	1128.295898	435.041290	159.209518	1132.602661	123.116920	-47.144691	1055.566284	187.403778	71.642296	1104.399292	266.335663	-33.448700	1001.406555	-542.909058	106.260269	904.952576	-530.864136	-46.567669
219.716202	-100.326912	899.074829	301.820740	50.019886	904.728699	298.474396	-149.609787	506.146027	300.878387	63.371990	507.669891	394.596344	-153.893967	81.655937	347.420074	47.191097	84.935097	225.572388	-200.712723	1410.005615	322.532471	105.922661	1399.952393	223.506104	-22.325262	1386.273071	186.353500	-55.747738	1680.566772	211.020020	-275.117371	1129.325439	433.359161	162.863419	1131.803101	121.748856	-46.843666	1055.452393	186.087921	73.994041	1104.668457	265.257629	-31.354563	1001.608337	-542.905579	106.362900	904.972595	-530.856628	-46.496281
218.689957	-98.463600	899.123596	300.640656	52.397770	904.998779	298.218170	-148.253342	506.388153	299.586334	64.759575	507.962280	394.636627	-153.740555	81.800171	347.458252	47.459145	85.111259	226.275436	-198.339218	1410.764282	322.500122	108.468979	1399.915649	223.556473	-19.852743	1386.894653	187.134186	-52.882217	1681.126221	212.322784	-273.468750	1130.472412	431.771118	166.144821	1131.247070	120.334549	-46.553867	1055.475342	184.802155	76.237022	1104.869263	264.109863	-29.330130	1001.763672	-542.910339	106.371712	904.974792	-530.816284	-46.430386
217.548615	-96.410812	899.351563	299.346954	54.564339	905.263489	297.859802	-146.824249	506.501282	298.290833	66.405922	508.069855	394.647156	-153.528336	81.933937	347.208374	47.667896	85.261208	226.825058	-195.936584	1411.636475	322.522278	110.982849	1399.865479	223.787613	-17.526419	1387.323486	187.886826	-49.763493	1681.702148	213.351547	-271.846405	1131.588013	430.275970	169.533295	1130.670410	118.942375	-46.450485	1055.699585	183.693939	78.299088	1105.207275	262.927094	-27.254179	1002.006348	-542.893188	106.460281	904.988831	-530.812744	-46.369411
216.852554	-93.932739	899.375183	298.195801	56.748280	905.488892	297.497223	-145.514816	506.595276	297.457581	68.068771	508.062866	394.601532	-153.234070	82.086494	347.176575	47.938400	85.354385	227.295441	-193.515732	1412.397339	322.646790	113.325890	1399.796021	223.900848	-15.027262	1387.997803	188.725510	-46.515980	1682.260132	214.224991	-270.352112	1132.707275	428.783630	172.895126	1130.097168	117.743935	-46.090626	1055.840088	182.561310	80.434441	1105.552124	261.872162	-24.984667	1002.132751	-542.886963	106.476761	904.990234	-530.776855	-46.336933
215.250916	-92.287430	899.815430	296.487701	58.994343	905.667664	297.091492	-144.112198	506.842529	296.785767	69.802834	507.918701	394.565979	-152.954010	82.242821	347.316742	48.192047	85.434868	227.693130	-191.019958	1413.167114	322.810150	115.782196	1399.665527	224.112823	-12.613986	1388.470581	189.535233	-43.049850	1682.772217	214.922043	-268.907745	1133.804443	427.383972	176.261978	1129.551880	116.743538	-45.563007	1055.998413	181.476898	82.450470	1106.020874	260.487549	-22.983025	1002.433716	-543.127869	106.170593	904.938171	-530.805481	-46.362244
214.552612	-89.790436	899.778442	295.130615	61.262897	905.729675	296.782349	-142.841019	506.886414	296.527618	71.513344	507.637543	394.559753	-152.764511	82.359238	347.438416	48.470852	85.477318	228.087585	-188.536240	1413.940552	323.002838	118.145706	1399.498535	224.369690	-10.233188	1388.924316	190.390884	-39.446785	1683.241699	215.491547	-267.408905	1134.783447	426.123230	179.538803	1128.953979	115.779060	-45.031311	1056.248413	180.565811	84.510788	1106.539917	259.369293	-20.606857	1002.449890	-543.119202	106.242554	904.919128	-530.774963	-46.356689
213.259277	-87.708435	899.856323	293.362213	63.561810	905.669922	296.396332	-141.279373	506.960938	296.281372	73.178307	507.407318	394.450134	-152.474243	82.437195	347.499481	48.715538	85.452507	228.387619	-186.062897	1414.562744	323.260223	120.502747	1399.274292	224.575333	-7.803631	1389.297607	191.161255	-35.521435	1683.753784	215.961746	-266.035980	1135.768433	424.886505	182.815399	1128.277222	114.864586	-44.406445	1056.571533	179.631485	86.523499	1107.010742	258.026917	-18.401913	1002.451172	-543.093933	106.380257	904.928040	-530.726013	-46.255714
211.671967	-85.420311	900.014099	291.477386	65.840752	905.674927	295.858856	-139.645782	507.062347	296.145081	74.844292	507.133667	394.294861	-152.143799	82.497673	347.612671	48.908993	85.480026	228.672348	-183.506302	1415.133789	323.529663	122.888977	1398.964722	224.864029	-5.506084	1389.488403	191.982605	-31.599915	1684.160156	216.212555	-264.716766	1136.612671	423.654510	186.006012	1127.529541	114.009346	-43.773277	1056.918701	178.841660	88.461159	1107.480591	256.381927	-16.056812	1002.532104	-543.089966	106.461258	904.940002	-530.692383	-46.171738
210.809509	-83.190567	899.838013	289.798218	68.200302	905.505127	295.533539	-138.210159	507.160675	296.191650	76.462944	506.917816	394.266357	-151.865021	82.609177	347.832916	49.067509	85.514709	228.937836	-180.637833	1415.645630	323.815704	125.162628	1398.608521	224.966644	-3.040497	1389.816284	192.765411	-27.594687	1684.460205	216.383301	-263.346039	1137.372437	422.489777	189.013580	1126.683105	113.123779	-43.062023	1057.317505	178.059082	90.421631	1107.989624	255.148468	-13.754454	1002.357849	-543.062866	106.500717	904.928528	-530.637390	-46.105717
209.220123	-81.509483	900.086853	287.678894	70.435989	905.329102	295.089661	-136.683304	507.220947	296.012634	77.887794	506.673950	394.164368	-151.438965	82.688316	347.917603	49.163990	85.511673	229.296295	-178.170944	1416.081665	324.111938	127.449486	1398.106689	225.133286	-0.624096	1389.962280	193.533234	-23.537659	1684.685181	216.381622	-261.999359	1138.113525	421.530518	191.960022	1125.895752	112.275024	-42.486916	1057.695190	177.323883	92.413078	1108.357544	253.632080	-11.651810	1002.386169	-543.013550	106.611137	904.936340	-530.571716	-46.022697
208.111740	-79.580894	900.081787	285.799225	72.867226	905.122864	294.635376	-135.058975	507.225586	295.870209	79.213608	506.485443	394.077850	-151.082016	82.771873	348.038544	49.259888	85.498367	229.571304	-175.626358	1416.409180	324.358490	129.823837	1397.573608	225.344086	1.684088	1389.867065	194.248550	-19.447258	1684.805786	216.255356	-260.743317	1138.798950	420.504913	194.865891	1124.963867	111.335167	-41.729465	1058.078857	176.590607	94.446022	1108.612915	252.283661	-9.368137	1002.279175	-542.745850	107.022964	904.961548	-530.469727	-45.842949
207.776276	-77.171211	899.725952	284.294250	75.403740	904.866150	294.277344	-133.594223	507.150940	295.898743	80.364456	506.258301	394.074890	-150.758652	82.897240	348.139984	49.340500	85.425682	229.956696	-173.110535	1416.728027	324.621368	132.267181	1396.947021	225.419113	4.160592	1389.903564	194.867371	-15.255991	1684.861938	216.004135	-259.411621	1139.453735	419.609741	197.531891	1123.993164	110.273277	-40.934467	1058.446655	175.835815	96.583122	1108.879517	251.370682	-6.917506	1001.971130	-542.711304	107.129021	904.922546	-530.436462	-45.740952
205.955109	-75.242104	899.877625	282.218842	77.837738	904.663452	293.492859	-131.798050	507.181824	295.407227	81.488045	506.116699	393.932800	-150.343567	83.018852	348.025146	49.429653	85.349091	230.355682	-170.599030	1417.010010	324.830841	134.686447	1396.244141	225.629547	6.520260	1389.654663	195.477570	-11.062561	1684.821411	215.659592	-258.111145	1140.105957	418.757904	200.152664	1122.978638	109.187912	-40.170868	1058.777344	175.088852	98.793190	1109.072266	249.686554	-4.607894	1001.938843	-542.678711	107.251556	904.887207	-530.395752	-45.665878
205.059540	-73.341110	899.960327	280.542999	80.234039	904.475647	293.050629	-130.266571	507.279846	295.024750	82.774956	505.938507	393.966217	-150.132080	83.144287	348.016571	49.631763	85.285278	230.823578	-168.103271	1417.285522	324.991211	137.117142	1395.586304	225.700241	9.075415	1389.661499	195.870758	-7.446393	1684.722900	215.201874	-256.763336	1140.723755	417.955322	202.571274	1121.874268	108.106659	-39.318615	1059.145508	174.311401	101.043808	1109.210449	248.610748	-2.339176	1001.881287	-542.627625	107.396660	904.863281	-530.339111	-45.587536
203.830063	-71.002808	899.860291	278.809235	82.746567	904.269775	292.221313	-128.388077	507.199982	294.800232	84.150055	505.863129	393.815765	-149.667999	83.334160	348.087677	49.825348	85.253067	231.290100	-165.525040	1417.520996	325.225830	139.612442	1394.951782	225.809250	11.528307	1389.557495	196.379333	-3.173858	1684.634033	214.803482	-255.343262	1141.386230	417.254578	204.844070	1120.936890	106.841507	-38.539146	1059.586426	173.514343	103.268425	1109.355469	247.218933	0.136703	1001.726013	-542.592163	107.514793	904.867981	-530.293518	-45.465965
202.845444	-68.882408	899.896545	277.294189	85.081848	904.115356	291.294525	-126.675247	507.189575	294.740265	85.644463	505.874756	393.739960	-149.425110	83.587448	348.214569	50.022545	85.273697	231.716110	-162.988251	1417.794556	325.282410	142.144730	1394.312012	225.844574	13.975071	1389.413330	196.908356	1.084214	1684.528809	214.603897	-253.635605	1141.996948	416.539276	206.962845	1120.020752	105.507095	-37.725025	1059.990845	172.751740	105.517593	1109.492188	246.101715	2.452268	1001.664001	-542.520203	107.605568	904.892578	-530.222961	-45.333725
202.254578	-66.790314	900.009277	275.839050	87.604279	903.996277	290.442169	-124.943504	507.109283	294.749268	87.086731	505.827576	393.735260	-149.246292	83.865379	348.345245	50.200539	85.290695	232.101181	-160.442215	1418.019409	325.272766	144.702866	1393.659790	225.790268	16.484732	1389.283447	197.345734	5.262207	1684.415527	213.798630	-252.484283	1142.702515	415.944061	208.963242	1119.081177	104.057869	-36.954361	1060.445313	171.866714	107.732536	1109.463013	245.224594	4.889204	1001.659119	-542.381104	108.304840	904.990845	-530.106201	-45.159313
201.169876	-64.606125	899.991150	274.522156	90.068565	903.894226	289.087097	-123.053200	506.955109	294.860779	88.597404	505.736755	393.553833	-148.959320	84.165810	348.402802	50.323719	85.239174	232.486847	-157.845749	1418.235474	325.244598	147.321960	1393.052124	225.701401	19.027466	1389.097046	197.850296	9.464403	1684.314453	213.320786	-251.079575	1143.363281	415.351227	210.892883	1118.161987	103.032059	-36.009785	1060.599609	171.078430	110.167137	1109.665039	244.052383	7.273138	1001.600586	-542.395264	108.205673	904.993469	-530.066956	-45.033691
200.494720	-62.510544	899.954102	273.275543	92.440544	903.703552	287.770142	-121.170715	506.712585	294.945618	90.008987	505.686432	393.453766	-148.775650	84.522903	348.569122	50.506245	85.230843	232.776184	-155.226807	1418.446533	325.120575	150.008270	1392.476807	225.668701	21.498688	1388.718018	198.308411	13.505753	1684.182373	212.933319	-249.580399	1143.979492	414.781921	212.790863	1117.240234	101.669807	-35.161770	1060.846436	170.192551	112.531807	1109.708374	243.127625	9.621331	1001.490662	-542.351746	108.368195	904.969116	-529.999207	-44.952572
200.048035	-60.484333	899.878235	272.184387	94.745438	903.530457	286.279572	-119.201851	506.517975	294.981720	91.370956	505.540619	393.393433	-148.515488	84.960358	348.578644	50.627701	85.167389	232.973282	-152.599258	1418.609863	324.896057	152.759491	1391.856934	225.467148	24.096039	1388.484375	198.773148	17.589840	1684.097290	212.535110	-248.019989	1144.648682	414.141937	214.522141	1116.293701	100.236450	-34.401546	1061.027466	169.283386	114.852013	1109.632080	242.308960	11.907678	1001.375671	-542.300659	108.510292	904.929871	-529.964722	-45.261795
199.491776	-58.683125	899.889038	271.079712	96.854294	903.298889	284.619568	-117.154655	506.346802	294.953918	92.576279	505.400208	393.413025	-148.343674	85.517014	348.645599	50.771809	85.158760	233.165833	-149.861191	1418.818237	324.621185	155.529572	1391.278809	225.136230	26.810047	1388.359619	199.220886	21.640215	1684.053955	212.152969	-246.435776	1145.335571	413.605591	216.275406	1115.507690	98.920349	-33.612728	1061.313110	168.451004	117.184982	1109.592529	241.473373	14.052300	1001.275330	-542.236816	108.715599	904.926086	-529.942749	-44.766537
199.211502	-57.024807	899.862549	270.329803	98.894035	903.089417	282.884888	-115.081993	506.185791	295.005066	93.679520	505.319305	393.405365	-148.140167	86.261917	348.838867	50.932110	85.219147	233.226624	-147.161652	1419.054688	324.262878	158.307205	1390.796021	224.916946	29.338572	1388.049316	199.618805	25.632521	1684.049683	212.211929	-244.417786	1146.073853	413.083954	217.934708	1114.752686	97.264526	-33.158478	1061.609497	167.694962	119.535812	1109.506104	240.878052	16.085583	1001.171448	-542.155701	108.868752	904.925720	-529.869629	-44.564175
198.882370	-55.274940	899.947266	269.359314	100.872520	903.009033	280.901550	-113.011856	506.023926	294.992798	94.676109	505.264160	393.252197	-147.810242	87.042671	348.836456	51.003380	85.232224	233.291870	-144.437164	1419.346191	323.831024	161.069855	1390.348267	224.465286	32.071697	1388.048340	199.959412	29.564941	1684.140747	211.737747	-243.122879	1146.955933	412.566528	219.648544	1114.090942	96.578865	-31.864857	1062.002686	166.873596	121.846130	1109.556519	240.190262	18.104345	1001.183350	-542.074280	109.040985	904.947998	-529.806152	-44.283405
198.672806	-53.718666	900.067749	268.570160	102.735855	902.891479	278.993286	-111.039787	505.933228	294.686646	95.486984	505.176788	393.206329	-147.585083	87.964272	348.702148	51.027725	85.220131	233.381790	-141.639633	1419.851685	323.290955	163.883591	1389.962524	224.099747	34.708805	1387.950684	200.300140	33.449085	1684.258057	211.580490	-241.443619	1147.880127	411.952850	221.393555	1113.483154	95.683151	-30.869289	1062.377686	166.040024	124.284554	1109.486694	239.646576	20.017115	1001.196838	-541.987427	109.155922	904.953186	-529.751892	-44.056789
198.517319	-52.137398	900.231079	267.867828	104.444862	902.762573	276.892273	-109.037376	505.928802	294.694672	96.335396	505.201874	393.028625	-147.268997	88.893227	348.716858	51.119339	85.266273	233.374374	-138.852646	1420.232178	322.686890	166.745636	1389.566895	223.684998	37.377121	1387.887939	200.573654	37.267727	1684.422607	211.499710	-239.700943	1148.848267	411.393555	223.242905	1112.954224	94.427376	-30.295979	1062.609619	165.294006	126.577332	1109.483521	239.191391	21.884535	1001.225403	-541.935486	109.326187	904.969299	-529.708740	-43.857574
198.511047	-50.702591	900.425171	267.367249	106.245613	902.631836	274.771393	-107.009483	505.978577	294.842743	97.364250	505.103455	392.923096	-146.921738	90.020149	348.696564	51.225845	85.252380	233.379745	-136.022766	1420.787720	322.032928	169.609848	1389.174316	223.213409	40.066734	1387.866333	200.817017	41.065666	1684.586426	211.563553	-237.983673	1149.868530	410.754517	225.188660	1112.359497	93.808975	-29.139925	1062.994019	164.573654	129.055115	1109.433228	238.912033	23.748747	1001.268860	-541.877380	109.522331	904.939087	-529.662231	-43.673351
198.463974	-49.220699	900.695740	266.772949	107.902245	902.536926	272.496796	-105.236160	506.031586	294.853638	98.191536	505.079742	392.748383	-146.391998	91.108749	348.642761	51.351189	85.243500	233.382492	-133.193970	1421.362061	321.290771	172.529541	1388.773926	222.696136	42.748192	1387.808228	201.001587	44.796089	1684.768555	211.626633	-236.249359	1150.889893	410.191559	227.287827	1111.901611	93.033241	-28.124041	1063.275757	163.799652	131.380676	1109.329590	238.635208	25.556160	1001.363403	-541.838013	109.761482	904.926147	-529.635010	-43.469013
198.500092	-47.911579	901.064758	266.290039	109.453789	902.418457	270.172607	-103.498795	506.103485	295.086304	98.992615	505.046509	392.450500	-145.912598	92.291359	348.683838	51.425411	85.261375	233.392166	-130.387604	1421.986084	320.447906	175.507874	1388.452637	222.161575	45.429176	1387.841309	201.082458	48.460159	1684.969727	211.760040	-234.551392	1151.978027	409.571960	229.438751	1111.421753	92.661575	-26.963060	1063.496338	163.154160	133.558075	1109.294312	238.505753	27.280628	1001.493652	-541.778870	110.012199	904.934753	-529.590027	-43.250771
198.498703	-46.619865	901.479675	265.922668	110.932816	902.369934	267.756653	-101.502617	506.319092	295.363037	99.834312	505.081268	392.204620	-145.364883	93.578339	348.709503	51.520260	85.263718	233.380234	-127.495537	1422.652222	319.541656	178.504105	1388.167969	221.617676	48.088665	1387.885498	201.183807	52.073296	1685.178955	211.938675	-232.793365	1153.061401	408.822357	231.696548	1111.129761	92.358131	-25.494568	1064.251465	162.448776	135.717972	1109.050781	238.430115	28.931221	1001.679077	-541.714844	110.249832	904.956055	-529.557190	-43.021877
198.635757	-45.293381	901.975159	265.535492	112.277260	902.337524	265.229614	-99.541344	506.628204	295.594391	100.386223	505.088654	391.766357	-144.877197	94.998177	348.676849	51.547104	85.283897	233.253448	-124.621704	1423.380981	318.521301	181.507645	1387.948608	220.996017	50.808727	1388.028198	201.220459	55.636093	1685.400024	212.107620	-230.992630	1154.241577	408.145905	234.035156	1110.864258	91.679817	-24.798841	1064.529663	161.850052	137.667191	1109.045410	238.433441	30.567463	1001.911804	-541.653381	110.452370	904.988037	-529.500854	-42.783489
198.692490	-44.087334	902.539978	265.228973	113.642570	902.299133	262.517792	-97.697792	507.043030	295.889160	100.988426	505.164764	391.408447	-144.601974	96.609055	348.660034	51.573338	85.268867	233.167831	-121.705055	1424.168335	317.418640	184.563110	1387.760864	220.378159	53.554932	1388.137085	201.213074	59.186798	1685.628418	212.666183	-228.866028	1155.456299	407.422882	236.446930	1110.678711	91.589630	-23.592188	1064.757324	161.340530	139.468216	1108.756592	238.441803	32.195953	1002.175903	-541.627808	110.675064	905.013184	-529.501770	-42.552513
198.905350	-42.938843	903.087524	265.141235	114.938087	902.264709	259.426392	-95.396904	507.463959	296.164246	101.454323	505.142975	390.790924	-144.127472	98.424110	348.599182	51.599598	85.254280	232.970901	-118.693237	1425.013306	316.268524	187.650375	1387.605225	219.740295	56.340557	1388.253784	201.117905	62.713657	1685.848022	212.659332	-227.367340	1156.765259	406.627411	238.972336	1110.501099	91.507690	-22.120596	1065.674561	160.786301	141.290100	1108.585693	238.596680	33.761734	1002.434692	-541.564209	110.962753	905.059692	-529.449951	-42.350391
199.230911	-41.910751	903.715149	264.986969	116.028580	902.236572	256.216553	-93.062561	507.970245	296.483704	102.011383	505.063843	390.125305	-143.841995	100.399536	348.492828	51.660999	85.206139	232.832001	-115.643486	1425.845703	314.998901	190.762589	1387.446777	219.042603	59.171871	1388.336426	200.977417	66.198395	1686.003174	212.992981	-225.564850	1158.086060	405.799042	241.623306	1110.371948	91.845490	-20.653351	1066.053955	160.286957	143.123489	1108.549683	238.787003	35.212524	1002.735535	-541.535583	111.212425	905.080994	-529.421875	-42.103050
199.711700	-40.944725	904.319031	265.077850	116.999252	902.159302	252.724258	-90.745514	508.495117	296.933716	102.517097	505.007019	389.389374	-143.748901	102.533699	348.545105	51.721336	85.197617	232.626358	-112.648293	1426.706177	313.678009	193.876709	1387.257690	218.355988	61.958481	1388.419189	200.754868	69.648834	1686.150391	213.430984	-223.684280	1159.416748	404.898926	243.529602	1110.306641	91.712692	-19.740788	1066.304932	159.801819	144.674072	1108.180664	239.144745	36.597927	1003.000854	-541.510986	111.522789	905.081238	-529.429199	-41.841850
200.266647	-40.139141	904.935730	265.237823	117.928329	902.095703	248.835754	-88.254578	508.881104	297.371277	102.838951	504.968689	388.470428	-143.530487	104.891090	348.552185	51.762779	85.120422	232.331314	-109.541420	1427.546021	312.272858	197.061798	1387.124878	217.604462	64.736626	1388.424683	200.482285	73.074303	1686.258057	213.918106	-221.789688	1160.734741	404.102264	247.077927	1110.126953	92.194069	-18.147860	1066.872070	159.510620	146.299591	1108.193115	239.570511	37.884472	1003.277893	-541.453979	111.806923	905.091614	-529.394043	-41.595150
200.943726	-39.430370	905.517334	265.513641	118.801254	902.024536	244.766342	-85.637192	509.406677	297.784241	103.142746	504.981842	387.371643	-143.313797	107.305595	348.548553	51.778240	85.106117	232.040237	-106.432846	1428.410156	310.795746	200.287399	1386.922241	216.826279	67.495499	1388.352417	200.144333	76.507385	1686.358521	214.818558	-219.565109	1162.012695	403.217285	249.696747	1110.056885	92.733139	-17.069157	1066.639038	158.980881	147.820801	1107.875122	240.084747	39.089832	1003.533875	-541.451721	112.072166	905.123596	-529.392822	-41.286785
201.713715	-38.810307	906.112976	265.873840	119.520927	901.981140	240.118042	-83.004631	509.905151	298.099884	103.375671	504.995422	386.229279	-142.969681	109.986168	348.560516	51.784462	85.114838	231.800552	-103.278351	1429.267578	309.315033	203.461594	1386.750122	216.041229	70.306137	1388.340210	199.752258	79.717316	1686.402954	215.129349	-218.012024	1163.345947	402.295593	251.168060	1109.876831	93.151108	-15.635212	1067.147949	158.643906	149.405899	1107.838501	240.688248	40.164867	1003.808899	-541.440918	112.363800	905.132324	-529.414917	-40.983147
202.564194	-38.286835	906.746948	266.242523	120.310570	901.921326	235.347443	-80.266884	510.517365	298.546387	103.753998	504.976837	384.779419	-142.584183	112.761230	348.557587	51.848354	85.121056	231.523621	-100.212997	1430.070679	307.733276	206.689850	1386.467163	215.216568	73.084274	1388.292725	199.317932	83.145927	1686.417847	215.854034	-215.999680	1164.618164	401.480377	253.794113	1109.694580	93.637894	-14.588581	1067.003906	158.276688	150.923584	1107.693115	241.355377	41.255890	1004.091919	-541.417786	112.629333	905.148926	-529.424561	-40.655819
203.515533	-37.775589	907.339722	266.639709	120.884392	901.795410	230.417618	-77.712242	511.153839	299.020996	104.087814	504.894531	383.293671	-142.229843	115.768700	348.609406	51.877552	85.086487	231.301559	-97.080360	1430.889038	306.182098	209.918533	1386.160278	214.447845	75.863113	1388.219971	198.869995	86.531708	1686.405151	217.015244	-213.626282	1165.797119	400.813324	257.514587	1109.530884	94.445862	-13.288239	1066.723511	158.141495	152.372787	1107.619019	242.081024	42.253830	1004.319580	-541.633545	112.675316	905.173950	-529.499329	-40.385048
204.446350	-37.408779	907.992065	266.978973	121.572617	901.686157	225.393112	-75.349983	512.072693	299.418152	104.528351	504.864929	381.702667	-141.798019	118.989502	348.579102	51.949993	85.063507	231.119171	-94.075340	1431.699951	304.602325	213.031891	1385.780151	213.692444	78.533279	1388.062134	198.416534	90.145401	1686.302490	217.906021	-211.547989	1166.984619	399.957794	259.951233	1109.289795	94.835205	-12.347698	1066.610962	157.917725	153.729752	1107.640259	242.851028	43.230213	1004.577393	-541.437256	113.205910	905.161560	-529.478394	-39.954544
205.415985	-36.956734	908.625793	267.310272	122.272186	901.610413	220.398560	-73.251266	513.047729	299.796997	104.984932	504.837433	379.994141	-141.212204	122.302834	348.468445	51.883163	84.955971	230.833237	-91.035347	1432.478760	302.895660	216.145020	1385.340942	212.949570	81.250778	1387.803101	197.876755	93.596230	1686.097168	218.576385	-209.880966	1168.226318	399.306610	262.585327	1109.056885	95.457947	-11.386401	1066.258545	157.830368	154.921021	1107.602539	243.673004	44.209797	1004.838501	-541.461487	113.547516	905.166077	-529.544434	-39.596634
206.379578	-36.679985	909.272156	267.703918	122.911964	901.528809	215.351196	-70.948372	513.934570	300.084778	105.256752	504.794250	378.083801	-140.498459	125.556892	348.496582	51.912540	84.928047	230.338028	-87.952187	1433.142944	301.084686	219.338837	1384.861206	212.042068	83.939140	1387.512573	197.358566	97.155632	1685.743164	219.634018	-207.816315	1169.284790	398.589111	264.700378	1108.808960	96.345886	-10.079468	1065.896729	157.824387	155.850571	1108.075928	244.576218	45.058064	1005.097290	-541.706543	113.710449	905.204651	-529.647522	-39.228001
207.329239	-36.303360	909.861389	268.017853	123.361832	901.456848	210.538635	-69.001579	515.024109	300.313263	105.420586	504.726166	376.458527	-139.594940	129.267532	348.403259	51.881939	84.878929	230.148987	-85.174812	1433.752197	299.651550	222.109283	1384.162842	211.458420	86.355774	1387.016113	196.568649	100.641296	1685.450562	220.745560	-205.748337	1170.243652	397.805573	268.019836	1108.439819	96.923370	-9.028276	1065.657593	157.673248	157.140640	1107.342773	245.436050	45.825272	1005.330933	-541.536865	114.319374	905.215759	-529.681335	-38.768272
208.286331	-35.877861	910.374329	268.415405	123.710815	901.427551	206.048553	-66.895889	516.140320	300.637695	105.705505	504.582153	374.386963	-138.944183	132.657867	348.421906	51.896267	84.853958	229.914429	-82.319618	1434.288208	298.112701	224.925385	1383.649048	210.776123	88.754913	1386.613281	195.878815	104.168541	1684.948975	221.887009	-203.818436	1171.120728	397.153442	270.182861	1108.210205	97.951210	-7.740223	1065.228882	157.794830	157.935272	1107.579834	246.350723	46.488644	1005.547241	-541.598328	114.721123	905.241943	-529.793152	-38.335388
209.162460	-35.602791	910.931458	268.777588	124.222145	901.328735	201.428421	-65.207169	517.283020	300.797241	105.945801	504.480316	372.225677	-138.120239	136.165970	348.417419	51.911732	84.802101	229.590836	-79.617371	1434.757202	296.593384	227.646072	1383.047729	210.213562	91.087463	1386.182129	195.129227	107.729454	1684.366089	223.060532	-201.864594	1171.946777	396.068634	272.535858	1107.666870	98.952972	-6.523670	1064.620605	156.625458	159.904068	1106.641235	247.226151	47.215340	1005.746338	-541.677795	115.159523	905.260681	-529.936157	-37.806683
210.161423	-35.159981	911.346558	269.206848	124.718864	901.097168	196.838928	-63.555984	518.397888	300.919312	106.234642	504.291016	370.023071	-137.100082	139.613785	348.436737	51.980064	84.800041	229.407944	-76.927689	1435.105469	295.156219	230.223358	1382.431641	209.596313	93.328316	1385.692017	194.376953	111.276497	1683.738647	224.524506	-199.535294	1172.568726	395.266571	275.731293	1107.221558	99.447090	-5.686579	1064.226196	156.949860	161.011566	1105.766113	248.112274	48.051281	1005.812317	-541.782837	115.548523	905.249084	-530.094543	-37.278214
211.107971	-34.924053	911.859436	269.700195	124.789139	901.004089	192.437683	-62.045383	519.677368	300.992157	106.590530	504.081543	367.731384	-135.914185	142.990631	348.437347	52.025578	84.782982	229.185989	-74.416969	1435.406738	293.761810	232.754517	1381.764038	209.083191	95.519958	1385.199341	193.588638	114.848763	1683.116211	225.626083	-197.673065	1173.204346	394.670410	277.786438	1106.768555	100.161736	-4.760928	1063.574463	157.001740	161.903122	1105.050293	249.010147	48.542435	1005.995361	-541.895874	115.974945	905.215698	-530.218506	-36.800453
212.083176	-34.457165	912.236816	270.171112	125.360115	900.813110	188.034561	-60.543617	520.915833	301.090637	106.908684	503.905731	365.599426	-134.881409	146.425278	348.341614	51.991249	84.677063	228.990540	-72.074539	1435.736084	292.524200	235.104706	1381.044922	208.540451	97.659653	1384.763184	192.757629	118.420937	1682.517334	226.353775	-196.230957	1173.846802	393.881378	280.224854	1106.185059	100.984932	-3.907527	1062.750122	156.605789	162.971664	1104.516968	249.838409	49.400440	1006.066528	-542.014954	116.386528	905.187073	-530.302673	-36.286625
213.053452	-34.027180	912.592651	270.665100	125.861847	900.665222	183.910950	-59.263523	522.238525	301.077515	107.125404	503.750763	363.373291	-133.463303	149.460953	348.253174	52.000092	84.654655	228.855103	-69.779747	1435.944824	291.330841	237.442169	1380.354004	208.053116	99.679787	1384.298340	192.044083	122.040718	1681.878784	227.649796	-194.192596	1174.333374	393.150146	283.147064	1105.577393	101.993690	-2.954978	1061.746216	157.059540	163.865570	1103.445190	250.620163	50.184868	1006.153015	-542.163696	116.860725	905.164917	-530.406860	-35.783600
213.917053	-33.578899	912.935913	271.167084	126.370026	900.508362	179.989380	-58.123203	523.516846	301.202759	107.442535	503.562744	361.023529	-131.710495	152.110229	348.208496	52.010567	84.630936	228.712479	-67.655121	1436.136841	290.219421	239.667099	1379.691895	207.586365	101.635788	1383.884399	191.106735	125.475044	1681.410889	228.324738	-193.031570	1174.760986	392.482910	285.429779	1105.019897	103.543747	-1.566323	1060.338623	157.137619	164.494385	1102.578735	251.338913	50.978340	1006.229004	-542.343201	117.265182	905.121460	-530.575623	-35.264187
214.762573	-32.960640	913.209167	271.644226	126.940971	900.370178	176.280991	-57.280991	524.685852	301.431610	107.944229	503.443024	358.569580	-129.886551	154.408585	348.229401	52.003654	84.598373	228.542969	-65.605728	1436.296509	289.274292	241.785812	1379.045898	207.104309	103.431801	1383.515625	190.229568	128.913086	1680.875122	229.251236	-191.468628	1175.092896	391.814362	287.508331	1104.420654	105.017380	-0.155772	1059.337402	156.939682	165.121902	1102.054688	252.007614	51.846870	1006.282898	-542.572021	117.686272	905.052246	-530.773743	-34.717087
215.460968	-32.382034	913.514282	271.991852	127.517387	900.276672	173.211960	-56.416664	525.821594	301.555328	108.596115	503.309387	355.802216	-127.741608	156.045319	348.262482	52.023129	84.640900	228.315414	-63.658997	1436.423950	288.395599	243.861816	1378.468994	206.756149	105.232079	1383.136353	189.407822	132.286346	1680.369751	230.067154	-189.926422	1175.334473	391.192261	289.503662	1103.849609	105.759773	0.586287	1058.668579	157.015823	165.772781	1101.187012	252.552048	52.682995	1006.373840	-542.795959	118.149010	904.938599	-530.930054	-34.223648
216.144745	-31.621336	913.817078	272.366119	128.333252	900.196716	170.351471	-55.663769	526.882080	301.764038	108.963089	503.184875	352.260315	-124.619881	156.652863	348.354492	52.101814	84.648659	228.125504	-61.746803	1436.557739	287.579285	245.868256	1377.973267	206.368011	106.963646	1382.858887	188.581406	135.557556	1679.885254	231.194489	-188.158630	1175.588379	390.703064	291.416473	1103.317017	106.652557	1.244598	1057.670898	157.054871	166.449142	1100.347412	253.091644	53.719738	1006.471191	-543.081970	118.648621	904.768982	-531.105652	-33.702572
216.696701	-30.945364	914.166443	272.527252	129.121964	900.114990	167.973785	-55.137169	527.948853	301.866394	109.443832	503.127197	348.591888	-121.241699	156.595215	348.345551	52.150814	84.657211	227.933228	-59.942596	1436.683960	286.911438	247.815598	1377.521729	205.966888	108.685669	1382.641113	187.781708	138.729675	1679.454346	231.760742	-187.105225	1175.930420	390.177795	293.223236	1102.821167	107.511642	1.999318	1056.769653	157.312790	167.244461	1099.141724	253.480270	54.724960	1006.587097	-543.338928	119.061195	904.540833	-531.279602	-33.163769
217.241318	-30.062452	914.425354	272.779602	130.111938	900.018433	165.979721	-54.681313	528.958374	302.037842	110.206673	503.109283	344.765228	-119.452682	156.582108	348.337311	52.198807	84.702614	227.708771	-58.173325	1436.882568	286.309875	249.681122	1377.146851	205.611389	110.387932	1382.459351	187.039108	141.810593	1679.049561	232.644638	-185.753723	1176.278809	389.801270	294.865662	1102.384399	108.246300	2.567365	1055.972900	157.287155	167.880905	1098.553589	253.855423	55.901535	1006.656433	-543.631409	119.524155	904.303711	-531.460754	-32.573952
217.628067	-29.224007	914.787598	272.848022	131.101974	900.009583	164.440659	-54.312881	529.855896	302.032013	110.347733	503.067047	340.458710	-116.780914	155.629990	348.209717	52.187641	84.645164	227.476913	-56.397606	1437.116455	285.774902	251.488144	1376.878052	205.278809	112.051323	1382.403931	186.393555	144.805252	1678.668823	233.729294	-184.075989	1176.681641	389.540192	296.392975	1102.147949	108.923126	3.212062	1055.441406	157.374573	168.563828	1097.754272	254.111130	57.046745	1006.816711	-543.963074	119.981995	904.006104	-531.614929	-32.088207
218.054138	-28.371807	915.126526	272.952820	131.933838	899.936096	163.254730	-54.052101	530.672424	302.208557	110.704399	503.080261	335.741638	-114.015228	154.017502	348.152863	52.193928	84.656128	227.280853	-54.636200	1437.369751	285.300201	253.255600	1376.729736	204.905334	113.717712	1382.440796	185.630325	147.563828	1678.462158	234.333069	-183.030548	1177.247437	389.211945	297.784729	1101.970581	109.402802	3.436104	1054.842285	157.418777	169.369751	1097.039673	254.361984	58.166565	1006.933228	-544.267334	120.443718	903.652771	-531.719666	-31.580008
218.364822	-27.537361	915.497314	272.974426	132.831589	899.952087	162.485794	-53.887989	531.359802	302.386047	111.107285	503.113373	330.628510	-111.190590	151.879929	348.033905	52.185230	84.629440	227.067429	-52.951927	1437.677490	284.835663	254.968079	1376.599121	204.518524	115.368179	1382.461182	184.934921	150.257172	1678.257690	235.247116	-181.578613	1177.773682	389.049286	299.102478	1101.796387	109.994583	4.336169	1054.760010	157.619583	169.915207	1096.157227	254.551758	59.256329	1007.109924	-544.516541	120.899414	903.280518	-531.809143	-30.962215
218.668411	-26.689053	915.817383	272.983826	133.678558	899.950623	162.096313	-53.850460	531.974060	302.648041	111.493057	503.078278	325.180481	-108.481003	149.238083	348.050293	52.233742	84.668030	226.895630	-51.236240	1438.019775	284.453949	256.736328	1376.489502	204.118683	116.971725	1382.567627	184.322052	152.778763	1678.077515	235.874664	-180.390152	1178.394897	389.006500	299.746368	1101.756104	110.426140	4.867805	1054.546509	157.685913	170.588043	1095.742188	254.696274	60.322304	1007.255554	-544.837952	121.491707	902.873474	-531.878601	-30.429113
218.856033	-25.813782	916.140137	272.917877	134.498215	899.926697	161.995438	-53.755611	532.455505	302.911255	111.862732	503.032440	318.994598	-105.734840	145.901321	347.999481	52.262901	84.632408	226.751297	-49.563141	1438.419678	284.042938	258.454407	1376.399292	203.810974	118.623482	1382.646362	183.735962	155.187531	1677.913574	236.322952	-179.405716	1179.057617	388.914612	301.453766	1101.582275	110.769981	5.152429	1054.126099	158.132294	171.154114	1095.360596	254.765701	61.396496	1007.388367	-545.138855	122.023026	902.366577	-531.902588	-29.840717
218.983780	-25.133522	916.499695	272.850220	135.174561	899.870728	162.202057	-54.442383	532.824036	303.150665	112.335068	502.923431	312.926331	-103.249489	142.657089	348.028442	52.357189	84.628571	226.688400	-47.855537	1438.812500	283.666748	260.164825	1376.253540	203.435760	120.219482	1382.761719	183.184708	157.454926	1677.797485	236.795715	-178.254868	1179.695679	388.995056	302.543854	1101.567749	111.256508	6.034376	1054.141846	158.542725	171.594711	1095.096802	254.799911	62.339870	1007.520630	-545.458374	122.655014	901.835388	-531.974548	-29.235828
219.115997	-24.404737	916.817139	272.751007	135.968307	899.871033	162.842941	-54.837101	532.992371	303.453278	112.819855	502.848450	306.452789	-100.571228	138.915497	348.153320	52.438744	84.644951	226.517441	-46.229771	1439.203735	283.279266	261.812256	1376.145386	203.080246	121.819237	1382.877563	182.825943	159.664337	1677.626221	237.339050	-176.944199	1180.312500	389.210876	303.042480	1101.539063	111.609131	6.735442	1054.123779	158.920364	172.117691	1094.989868	254.820465	63.304432	1007.663940	-545.707153	123.349884	901.323914	-531.958374	-28.471746
219.221695	-23.599222	917.077271	272.660309	136.578156	899.844727	163.919312	-55.073391	533.076538	303.678497	113.268600	502.827362	299.716522	-97.998283	134.994690	348.169250	52.493801	84.647270	226.427383	-44.580074	1439.643677	282.892120	263.477356	1376.009521	202.768036	123.412422	1383.008911	182.282837	161.602295	1677.625000	237.625107	-175.929977	1180.980103	389.261261	304.442841	1101.456909	112.235947	7.948751	1054.286743	159.375519	172.747253	1094.893188	254.800964	64.217384	1007.767517	-546.285217	123.512474	900.742126	-532.048401	-27.891733
219.255508	-22.854719	917.352356	272.504425	137.241013	899.833618	165.352661	-55.508411	533.160400	303.863068	113.705582	502.805847	292.984406	-96.042030	131.073380	348.236115	52.541889	84.690933	226.265472	-42.916306	1440.032837	282.501038	265.093811	1375.890869	202.451447	124.968773	1383.125122	181.912430	163.491272	1677.588501	237.999924	-174.616119	1181.609009	389.477325	305.293823	1101.411377	112.139923	8.023809	1054.224243	159.709198	173.381531	1094.896118	254.699860	65.125008	1007.886963	-546.222107	124.684669	900.273926	-531.872437	-27.084942
219.282303	-22.197695	917.619690	272.339600	137.950317	899.818298	167.095993	-55.919018	533.022949	303.926117	114.062698	502.795837	285.155548	-93.170212	126.665306	348.238220	52.532494	84.654167	226.066299	-41.329975	1440.408936	282.100433	266.671417	1375.758179	202.153519	126.463821	1383.247681	181.604691	165.266571	1677.540527	238.081055	-173.672028	1182.245605	389.686249	306.081451	1101.403687	112.376213	9.083589	1054.675659	160.051575	174.062378	1094.883911	254.600296	66.000076	1008.000183	-546.732117	124.888077	899.691040	-531.855896	-26.477230
219.253540	-21.511658	917.829834	272.165741	138.570389	899.776611	169.262192	-56.468552	532.850830	303.960907	114.426826	502.710724	277.544067	-90.997940	122.395981	348.281586	52.570347	84.707985	225.889420	-39.721798	1440.738037	281.794495	268.217896	1375.605469	201.851013	128.004913	1383.292847	181.396118	167.025620	1677.430420	238.380859	-172.478302	1182.852051	390.068726	306.314697	1101.435913	112.502052	9.969400	1055.022461	160.390625	174.718903	1094.826904	254.469452	66.829079	1008.072449	-546.939880	125.544678	899.123657	-531.721802	-25.698191
219.139374	-20.760464	918.001160	271.835938	139.428696	899.719299	171.651978	-57.213898	532.532959	303.820374	114.838440	502.657501	270.305603	-89.626289	118.510857	348.247437	52.594112	84.685059	225.664734	-38.119370	1441.081909	281.503937	269.794708	1375.466919	201.524582	129.481979	1383.336548	181.054001	168.519501	1677.439697	238.473389	-171.369141	1183.420898	390.192078	307.587128	1101.361206	112.483154	10.668001	1055.252808	160.729080	175.504745	1094.770874	254.197968	67.796951	1008.120056	-547.107971	126.333282	898.566589	-531.582520	-24.848740
219.006058	-20.091309	918.122131	271.584473	140.039291	899.620972	174.194733	-57.927238	532.041382	303.690399	115.298676	502.533173	262.037842	-86.920288	114.265274	348.242462	52.619984	84.684059	225.468246	-36.568821	1441.393188	281.227783	271.272491	1375.292603	201.249619	130.971512	1383.332153	180.832321	170.026520	1677.389038	238.516983	-170.320343	1183.959717	390.583710	307.734344	1101.352905	112.537941	11.895182	1055.940430	160.960938	176.279709	1094.735718	253.975494	68.590935	1008.120728	-546.924377	127.815750	898.106689	-531.278442	-23.829165
218.805740	-19.352730	918.199768	271.290192	140.786438	899.543152	177.108643	-58.502697	531.483704	303.641357	115.729073	502.443512	253.977280	-85.293098	110.302307	348.330078	52.672359	84.714752	225.184982	-35.037518	1441.652222	280.946136	272.679474	1375.070801	200.957840	132.426819	1383.318115	180.654099	171.482925	1677.322632	238.481125	-169.259048	1184.500732	390.868927	308.421539	1101.230713	112.329117	12.579846	1056.243652	161.115936	177.075424	1094.532471	253.681686	69.449310	1008.114624	-546.986633	128.748047	897.544739	-530.983032	-22.879051
218.522003	-18.591875	918.227966	270.987793	141.517838	899.423950	180.046371	-59.096264	530.830139	303.551941	116.140762	502.390808	245.583099	-83.583824	106.509583	348.469849	52.746773	84.755051	224.936935	-33.521107	1441.917725	280.704529	274.076172	1374.868896	200.687103	133.776489	1383.281860	180.489700	172.890945	1677.270020	238.389816	-168.116058	1184.991211	391.084045	309.065063	1101.068359	112.236465	13.655213	1056.770020	161.222168	178.097565	1094.573120	253.341965	70.304016	1008.063538	-547.317810	128.912323	896.877991	-530.697876	-22.008596
218.263397	-17.931629	918.228271	270.687378	142.237045	899.342041	183.228531	-59.715725	530.216919	303.364197	116.506294	502.346283	236.948792	-81.697327	102.974289	348.500824	52.773510	84.800301	224.614258	-32.138386	1442.146362	280.501556	275.368530	1374.650513	200.446671	135.150467	1383.267090	180.351837	174.224243	1677.213989	238.119659	-167.292435	1185.483032	391.286469	309.737000	1100.961548	112.167557	15.067070	1057.614380	161.268219	179.067429	1094.509399	253.011261	71.060280	1008.021240	-546.926941	130.648743	896.538513	-530.136169	-20.770466
217.907532	-17.104244	918.162109	270.296875	143.164352	899.269836	186.152725	-60.342735	529.549316	303.146027	116.907600	502.288452	228.069931	-79.825638	99.794365	348.511902	52.802452	84.818840	224.408981	-30.746639	1442.386597	280.375641	276.617401	1374.460205	200.234177	136.448944	1383.230835	180.212891	175.534546	1677.129761	238.091980	-165.922501	1185.850586	391.416168	310.463226	1100.755371	111.865585	16.186481	1058.127563	161.261551	180.049393	1094.493652	252.578766	71.957428	1007.955322	-547.168030	130.776031	895.835449	-529.757813	-19.913666
217.556702	-16.459431	918.092041	270.057831	143.798355	899.105103	188.871811	-60.902699	528.843994	302.986847	117.409470	502.219208	219.015030	-78.018005	96.995674	348.497589	52.788597	84.828384	224.164001	-29.436382	1442.588989	280.335541	277.782562	1374.237305	200.050247	137.657532	1383.179810	180.083542	176.828049	1677.044800	237.825394	-164.809204	1186.192139	391.527405	311.144287	1100.559082	111.488960	16.952181	1058.300781	161.255920	180.975800	1094.529541	252.172058	72.686897	1007.839233	-546.639587	132.686249	895.533447	-529.077026	-18.513580
217.178680	-15.708934	917.929993	269.743988	144.639664	898.979004	191.365738	-61.330315	528.094482	302.800323	117.884407	502.145905	209.903488	-76.158363	94.705696	348.485809	52.815823	84.826935	223.866318	-28.159040	1442.804199	280.285034	278.914185	1374.002930	199.888718	138.906219	1383.105347	180.059448	178.157379	1676.861816	237.499329	-163.697845	1186.502563	391.586487	311.894623	1100.330200	111.202782	18.194715	1058.686890	161.122589	181.985931	1094.512817	251.735611	73.482674	1007.702820	-546.587158	133.174988	894.973267	-528.506042	-17.459690
216.787476	-14.945768	917.750916	269.418182	145.415649	898.857117	193.594116	-61.606953	527.390503	302.623230	118.248383	502.074982	200.705109	-74.379211	92.806595	348.527527	52.876156	84.888664	223.598785	-26.951611	1442.901733	280.313080	279.967682	1373.814209	199.730148	140.074936	1383.070923	179.866272	179.370361	1676.819458	237.186783	-162.593689	1186.735840	391.560730	312.608276	1100.045166	110.996323	19.708136	1059.113770	161.019547	183.029694	1094.418945	251.266434	74.250214	1007.561646	-546.283936	134.184341	894.472778	-527.795776	-16.247072
216.414566	-14.177643	917.506287	269.109100	146.174255	898.721863	195.579956	-61.509548	526.719055	302.426422	118.592827	502.006989	191.672852	-72.734169	91.338837	348.515411	52.934479	84.897171	223.360565	-25.795944	1443.065552	280.391083	280.982269	1373.591553	199.610382	141.200531	1383.020020	179.783752	180.609634	1676.684814	236.601227	-161.686234	1186.935425	391.395844	313.844574	1099.731323	110.478149	20.536043	1059.194946	160.723221	183.910233	1094.314209	250.791199	74.988808	1007.384949	-545.743530	135.664948	894.078064	-527.007935	-14.883372
216.048111	-13.414552	917.279236	268.664246	146.994675	898.621765	197.246582	-61.258606	526.056458	302.218262	118.975639	501.954132	182.927185	-71.106575	90.213570	348.407410	52.923927	84.904968	223.072083	-24.754313	1443.172852	280.538574	281.882843	1373.442871	199.518723	142.248032	1382.987549	179.774704	181.907913	1676.473145	236.116226	-160.570816	1187.080566	391.379883	314.173401	1099.464966	109.925842	21.618631	1059.422363	160.496658	184.873825	1094.447510	250.291229	75.734985	1007.233032	-544.974487	137.457779	893.929749	-526.011780	-13.347338
215.799896	-12.750463	917.051086	268.420563	147.573120	898.436218	198.691330	-61.056648	525.423401	302.071442	119.345634	501.861755	174.606689	-69.559387	89.367607	348.422607	52.944313	84.954239	222.824951	-23.704184	1443.219116	280.669861	282.713287	1373.276733	199.395538	143.244537	1382.960693	179.636810	183.046967	1676.407227	235.806198	-159.117661	1187.047729	391.224213	314.918488	1099.165405	109.451851	22.809664	1059.566040	160.263351	185.756256	1094.521729	249.906647	76.380920	1007.034973	-543.827454	140.221878	894.179565	-524.990540	-11.453716
215.613098	-12.057223	916.811523	268.115570	148.333176	898.310974	199.717072	-60.661167	525.000366	301.921814	119.763557	501.792511	167.367645	-67.920746	88.827942	348.431061	52.944168	84.957321	222.630402	-22.739763	1443.279907	280.893127	283.521606	1373.109863	199.301483	144.200409	1382.908813	179.599075	184.201721	1676.286133	235.355392	-157.996582	1187.053833	390.984955	315.670074	1098.800049	108.916069	24.030931	1059.734497	159.875320	186.725861	1094.394653	249.526367	77.084282	1006.865112	-541.275208	142.894043	893.913147	-523.641968	-9.486089
215.592422	-11.389339	916.553528	267.822388	149.028549	898.177795	199.607330	-60.294643	524.632507	301.764954	120.204803	501.686279	161.429092	-66.364082	88.499786	348.453766	52.996731	85.026291	222.325394	-21.835144	1443.283813	281.044952	284.294739	1372.940308	199.196640	145.113098	1382.853271	179.592331	185.379364	1676.126709	234.794098	-156.944016	1186.971313	390.726135	316.417694	1098.474365	108.305603	25.091400	1059.725220	159.394684	187.751083	1094.338623	249.229706	77.747025	1006.681946	-542.214905	142.812607	893.241760	-523.124146	-8.746065
215.768539	-10.850472	916.294800	267.588196	149.745682	897.979919	198.451218	-59.956478	524.363037	301.639832	120.544983	501.632874	157.487350	-65.235268	88.397469	348.558380	53.063473	85.061417	222.008591	-21.065149	1443.248169	281.207123	284.981873	1372.747803	199.061188	145.982742	1382.754517	179.635803	186.488373	1675.974365	234.239029	-155.889877	1186.892944	390.486725	317.203369	1098.139160	108.027794	26.700071	1059.971436	158.998123	188.556412	1094.190186	249.068375	78.390381	1006.462158	-539.446045	145.998413	893.489075	-521.428284	-6.560116
216.098740	-10.340266	916.016418	267.447235	150.409683	897.870667	196.183044	-59.181847	524.361084	301.464752	121.028610	501.522125	155.364700	-64.591545	88.234474	348.637115	53.141872	85.061546	221.687668	-20.270079	1443.169800	281.272919	285.679565	1372.560059	198.852966	146.811676	1382.599854	179.699585	187.562302	1675.837036	233.631470	-154.922791	1186.731079	390.191132	317.932281	1097.735596	107.219139	27.422527	1059.893921	158.615311	189.603653	1094.260498	249.022125	78.932716	1006.282715	-540.036804	146.348114	892.971497	-521.022888	-5.542639
216.548660	-10.073982	915.757141	267.276154	150.796814	897.664368	193.195786	-58.082375	524.639221	301.267609	121.506477	501.402802	154.374115	-64.531731	88.379662	348.734192	53.232277	85.085297	221.361542	-19.499399	1443.072266	281.294891	286.321442	1372.355591	198.643616	147.518585	1382.421875	179.804688	188.622528	1675.699219	233.048767	-153.963562	1186.573853	389.866180	318.542938	1097.389282	106.600723	28.575367	1059.984253	158.118454	190.580093	1094.103638	249.031616	79.289703	1006.056580	-540.311584	144.204605	891.296265	-520.703430	-5.515580
217.009644	-9.919211	915.565186	266.970215	151.223022	897.450684	190.298401	-56.976196	525.080994	300.922119	121.979950	501.283936	154.522995	-64.859024	88.720612	348.832306	53.348225	85.155235	221.040039	-18.800850	1442.958252	281.296600	286.944275	1372.112793	198.420822	148.239944	1382.183472	179.950287	189.557541	1675.603638	232.530045	-152.962646	1186.355835	389.576782	319.249695	1097.109253	106.191299	30.245821	1060.535400	157.733353	191.566208	1093.891479	249.037949	79.634560	1005.854004	-539.218933	145.670029	891.139343	-519.889832	-3.969855
217.440521	-9.965492	915.494507	266.665771	151.573547	897.314636	188.105835	-56.303829	525.583557	300.780914	122.448524	501.211395	155.994354	-65.757080	89.262749	349.044220	53.457420	85.247810	220.877258	-18.149939	1442.885254	281.184814	287.521790	1371.867432	198.197403	148.844803	1381.911133	180.149979	190.462112	1675.531128	231.995316	-151.968643	1186.139282	389.250366	319.929779	1096.790894	105.389488	30.831039	1060.309814	157.335968	192.434509	1093.814941	249.102676	79.835922	1005.746033	-537.951172	147.484543	891.149170	-518.970825	-2.361583
217.778748	-10.152076	915.550659	266.304474	151.499619	897.191956	186.635666	-56.171722	526.173584	300.486816	122.780075	501.065643	158.384521	-67.040115	89.956596	349.137054	53.524605	85.282036	220.684570	-17.555393	1442.859741	280.927124	288.079193	1371.624878	197.981155	149.382401	1381.667847	180.328293	191.279602	1675.483032	231.590057	-150.968903	1185.949219	388.952087	320.483673	1096.505615	104.941742	32.159172	1060.673340	156.787735	193.434082	1093.597046	249.143204	79.822487	1005.698364	-534.174133	154.259064	893.004700	-517.130005	1.035948
218.009918	-10.285661	915.686218	265.730835	151.594589	897.027283	185.472382	-56.053493	526.769592	299.967529	123.045174	500.966278	161.412018	-68.387245	90.717300	349.093658	53.564384	85.330956	220.601959	-16.949760	1442.850708	280.591431	288.668732	1371.343384	197.756195	149.870758	1381.433960	180.523102	192.045135	1675.469971	231.075409	-150.084213	1185.769165	388.677216	321.145447	1096.238770	104.267807	33.049736	1060.608032	156.339813	194.299057	1093.457031	249.070206	79.978149	1005.660461	-532.417419	158.015625	893.764954	-516.085510	3.178822
218.194214	-10.492599	915.878845	265.318359	151.593369	896.924377	184.518646	-56.073273	527.344604	299.562622	123.146141	500.860992	165.031082	-69.747009	91.443054	349.065155	53.552212	85.324173	220.557892	-16.399937	1442.884033	280.116211	289.187347	1371.047241	197.561813	150.297409	1381.195557	180.701767	192.791992	1675.439697	230.613083	-149.122726	1185.612915	388.403564	321.781891	1096.038330	103.691780	34.050167	1060.729126	156.010513	195.031906	1093.378784	249.075058	80.032471	1005.681641	-531.100464	160.481277	894.006104	-515.578674	4.518921
218.353607	-10.603941	916.162476	264.984955	151.764984	896.930664	183.606918	-56.158211	527.847961	299.282715	123.312119	500.800446	168.733627	-71.020645	92.185699	349.120575	53.589844	85.381233	220.656784	-15.906429	1442.931152	279.562256	289.802216	1370.786499	197.430298	150.627731	1381.025146	180.865250	193.406845	1675.428711	230.177399	-148.268326	1185.509644	388.104950	322.280670	1095.822632	102.996910	34.799267	1060.673706	155.560028	195.731110	1093.106689	249.149017	80.188766	1005.802429	-529.977478	160.984558	893.590088	-515.116577	5.652583
218.473419	-10.622112	916.408630	264.624298	151.933701	896.907959	182.798111	-56.215511	528.328796	299.057953	123.414543	500.791473	172.447525	-72.024841	93.016289	349.158020	53.610867	85.408386	220.870834	-15.423948	1443.042603	279.078979	290.274384	1370.565796	197.345108	150.948547	1380.969971	181.068085	193.976471	1675.464844	229.746231	-147.414658	1185.394897	387.794189	322.781860	1095.641846	102.553535	35.990814	1060.951050	155.148300	196.440186	1092.956787	249.149628	80.402184	1005.891541	-527.801331	161.073380	893.206055	-514.522400	7.072803
218.507996	-10.509149	916.671509	264.327576	152.053131	896.897705	181.966599	-56.235710	528.764648	298.798737	123.423447	500.789490	176.171204	-73.012138	93.766998	349.191986	53.645580	85.450775	221.198257	-15.029393	1443.190186	278.608978	290.760193	1370.404175	197.305603	151.199219	1380.956299	181.268616	194.519348	1675.513550	229.396561	-146.677109	1185.304321	387.423370	323.323761	1095.519531	101.877525	36.441608	1060.774048	154.818451	197.131180	1092.952026	249.134918	80.664566	1005.994385	-525.746216	160.852371	892.802673	-514.083618	8.323304
218.489105	-10.322612	916.947205	264.092010	152.292862	896.920959	181.140411	-56.323608	529.259949	298.654449	123.469810	500.774170	179.960068	-73.948814	94.663338	349.221161	53.646679	85.488716	221.592728	-14.693177	1443.321289	278.153442	291.202759	1370.307495	197.322723	151.441650	1381.011353	181.436340	194.948273	1675.574585	229.044189	-145.958420	1185.255615	387.097198	323.752838	1095.460083	101.256805	36.890705	1060.656128	154.496460	197.569214	1092.805908	249.113998	81.006340	1006.122620	-523.155518	161.582382	892.876831	-513.349731	10.067853
218.431808	-10.095589	917.233643	263.945892	152.462372	896.984375	180.380814	-56.515240	529.725769	298.553467	123.493370	500.789032	183.548859	-74.655556	95.477745	349.201874	53.660648	85.486725	222.109558	-14.337039	1443.526001	277.766266	291.599091	1370.236694	197.398621	151.678558	1381.110840	181.567581	195.320892	1675.674927	228.755753	-145.357697	1185.188477	386.799194	324.141968	1095.424927	100.787697	37.464142	1060.749023	154.223694	197.967957	1092.699341	249.127808	81.313622	1006.277283	-521.540649	162.195984	893.441711	-512.489136	12.166820
218.317535	-9.832385	917.488159	263.845673	152.615967	897.000610	179.708755	-56.734219	530.354858	298.561432	123.582611	500.785126	187.720016	-75.941483	96.441925	349.141785	53.641460	85.461723	222.521149	-14.054956	1443.619263	277.465637	292.011688	1370.240967	197.498520	151.914001	1381.249878	181.699295	195.675613	1675.787231	228.570694	-144.760620	1185.201782	386.448517	324.576691	1095.388184	100.312439	37.950226	1060.819336	153.854019	198.552704	1092.744019	249.119537	81.643341	1006.392273	-521.146973	164.596756	892.625854	-512.787292	12.977267
218.173462	-9.603167	917.758423	263.759430	152.875122	897.010132	179.091248	-56.800488	530.903748	298.692627	123.652267	500.786469	191.778976	-77.106705	97.426674	349.192932	53.682316	85.463005	222.998901	-13.799969	1443.794312	277.190521	292.412537	1370.270386	197.613068	152.161270	1381.429199	181.851822	195.953522	1675.923950	228.393494	-144.316055	1185.227905	386.086548	324.977509	1095.375854	99.915237	38.347290	1060.885986	153.518066	198.920319	1092.662720	249.104111	82.011208	1006.511108	-520.008423	166.209412	892.330811	-512.635742	14.256678
217.951950	-9.376250	918.057495	263.641907	153.072632	897.035583	178.379013	-56.841843	531.474121	298.802277	123.614929	500.806580	195.931412	-78.557076	98.464798	349.134216	53.641022	85.410515	223.434433	-13.626781	1443.906006	277.037781	292.719971	1370.323120	197.730423	152.412277	1381.623657	181.960907	196.210602	1676.092529	228.269363	-143.852036	1185.203491	385.845001	325.395447	1095.403809	99.543022	38.899792	1061.194336	153.534485	198.901169	1092.710815	249.041336	82.354095	1006.650818	-518.545593	167.590912	892.086365	-512.537720	15.626997
217.652939	-9.196934	918.384277	263.510101	153.160721	897.071899	177.770050	-56.644703	532.028137	298.966644	123.487434	500.858215	200.052704	-80.062248	99.595184	349.046875	53.620274	85.381493	223.821487	-13.428983	1443.989746	276.919342	293.046722	1370.419556	197.832916	152.636780	1381.869873	182.096283	196.368820	1676.295654	228.143738	-143.524719	1185.178223	385.414032	325.639343	1095.361816	99.086044	38.994190	1061.219604	152.936081	199.301575	1092.527466	248.929764	82.630051	1006.808472	-516.979919	168.911591	891.837402	-512.558167	17.056170
217.349884	-9.055591	918.656738	263.422241	153.234665	897.124878	176.904160	-56.400360	532.550598	299.218292	123.371483	500.929291	204.081161	-82.018074	100.739426	348.934753	53.571297	85.332397	224.245987	-13.228976	1444.091797	276.844757	293.348358	1370.556274	197.926346	152.847137	1382.102173	182.206238	196.499954	1676.505127	227.973206	-143.401276	1185.142456	385.064606	325.906219	1095.358887	98.726044	39.174465	1061.323975	152.578506	199.561783	1092.512695	248.807068	82.842110	1006.953735	-515.686951	170.536667	891.437866	-512.747192	18.583794
217.005173	-8.904930	918.923218	263.270264	153.383530	897.184204	176.060471	-55.878395	533.040649	299.412201	123.206245	501.035431	208.467590	-83.790627	102.074738	348.827789	53.506172	85.276566	224.594330	-13.074234	1444.144531	276.815979	293.645264	1370.685425	198.006378	153.042938	1382.319336	182.362534	196.583557	1676.736328	227.934433	-143.215942	1185.119263	384.772583	326.191833	1095.400024	98.437996	39.289845	1061.428833	152.320282	199.730804	1092.595337	248.612839	83.090927	1007.101257	-514.041138	171.641235	891.145691	-512.368164	20.122271
216.633392	-8.795164	919.201721	263.115967	153.391113	897.265015	175.146729	-55.386684	533.574402	299.660858	123.008499	501.106079	212.871933	-85.569168	103.526207	348.836517	53.515015	85.308525	224.885315	-12.932434	1444.190430	276.895142	293.880737	1370.822876	198.101013	153.278534	1382.591675	182.479630	196.647446	1677.001221	227.963806	-143.060242	1185.133789	384.461548	326.386536	1095.403076	98.306679	39.504108	1061.604614	152.076691	199.916977	1092.899414	248.381470	83.254799	1007.266602	-512.924561	173.399078	890.730225	-512.644226	21.451799
216.233139	-8.635076	919.458069	262.961792	153.355698	897.346863	174.135468	-54.869377	534.059143	299.912720	122.801208	501.178345	217.367615	-87.372208	104.964600	348.734161	53.461624	85.236221	225.088791	-12.819050	1444.242065	276.989105	294.098602	1370.954468	198.200562	153.491989	1382.864990	182.597351	196.690781	1677.294189	228.005463	-142.863846	1185.140625	384.192474	326.593597	1095.404175	98.110237	39.578697	1061.693726	151.885513	199.976013	1093.116333	248.115005	83.419334	1007.423401	-513.644836	175.091873	890.023010	-513.404175	22.259962
215.766388	-8.517670	919.746765	262.769958	153.366394	897.448242	173.164459	-54.267998	534.505554	300.221680	122.641937	501.271729	221.811005	-89.254303	106.461639	348.647644	53.414143	85.207710	225.285141	-12.739399	1444.304565	277.197266	294.258453	1371.075073	198.296310	153.700317	1383.103882	182.754288	196.722046	1677.555298	228.031189	-142.746307	1185.175415	383.954376	326.727478	1095.389648	97.915825	39.616131	1061.814453	151.686569	200.017487	1093.289429	247.811111	83.581589	1007.605225	-512.444885	176.786880	889.603027	-513.823364	23.619513
215.341888	-8.475379	920.054565	262.591461	153.317596	897.570801	172.259750	-53.803467	535.050415	300.398193	122.461784	501.310059	226.337769	-91.365120	108.091202	348.527374	53.390850	85.196854	225.454010	-12.661322	1444.362793	277.439697	294.417572	1371.202271	198.402817	153.853317	1383.351563	182.901794	196.739685	1677.828857	228.132477	-142.567001	1185.234741	383.749939	326.805969	1095.372803	97.763397	39.697151	1061.970703	151.502884	200.023788	1093.518921	247.539490	83.674362	1007.806946	-510.982788	178.260574	889.401917	-514.140991	25.298014
214.890762	-8.369691	920.308533	262.427338	153.230087	897.665161	171.501694	-53.422775	535.471375	300.518738	122.267944	501.363068	230.853058	-93.373901	109.749962	348.444733	53.354004	85.187233	225.559372	-12.563707	1444.414063	277.659241	294.539185	1371.292358	198.500809	154.030960	1383.614258	183.062317	196.729401	1678.098633	228.168549	-142.444031	1185.293335	383.563812	326.827179	1095.352051	97.522873	39.567219	1062.028564	151.387726	199.993134	1093.723145	247.237366	83.776283	1007.970093	-509.782318	179.805344	889.030334	-514.643250	26.811581
214.381546	-8.147920	920.502747	262.234711	153.228790	897.761658	170.836792	-52.126362	535.899109	300.554108	122.180267	501.376190	235.194611	-95.292786	111.290268	348.330231	53.309746	85.181862	225.642670	-12.471148	1444.468018	277.870697	294.625671	1371.410278	198.602188	154.193451	1383.835327	183.197739	196.730011	1678.359619	228.241394	-142.373825	1185.368042	383.443512	326.794373	1095.345581	97.407150	39.586166	1062.197510	151.243195	199.887390	1093.875977	246.901260	83.939919	1008.108032	-508.670868	181.327133	888.616394	-515.151428	28.348637
213.881073	-8.042819	920.688782	262.046387	153.182175	897.826477	170.168961	-51.643902	536.202148	300.452728	122.132027	501.401581	239.509048	-97.402824	112.924744	348.228027	53.265522	85.145149	225.616028	-12.407598	1444.507446	278.112427	294.676361	1371.509155	198.695847	154.334106	1384.025269	183.361008	196.730286	1678.576660	228.277466	-142.306747	1185.406982	383.333344	326.732849	1095.333984	97.346588	39.859070	1062.557251	151.101944	199.864197	1094.133423	246.577072	84.030388	1008.224609	-507.479065	182.820267	888.259583	-515.610229	29.847883
213.413101	-7.954859	920.843262	261.853577	153.175461	897.881226	169.480789	-51.086525	536.536072	300.316498	122.148430	501.409851	243.849747	-99.543015	114.571777	348.247925	53.281586	85.170715	225.615189	-12.360914	1444.568970	278.357025	294.700409	1371.570679	198.775406	154.442261	1384.153809	183.551331	196.765625	1678.771729	228.318619	-142.339813	1185.473755	383.148438	326.991364	1095.270996	97.497116	40.040657	1062.552368	150.951431	199.972061	1094.488525	246.260162	84.119232	1008.322449	-506.384003	184.308594	887.871826	-516.073120	31.369785
212.941803	-7.895469	920.948486	261.670624	153.152786	897.897949	168.826645	-50.643200	536.763245	300.095703	122.110268	501.398682	248.108902	-101.583267	116.300339	348.181946	53.245132	85.177567	225.439453	-12.328597	1444.522461	278.569305	294.710175	1371.628296	198.826202	154.531555	1384.245483	183.694199	196.796005	1678.982056	228.268311	-142.346832	1185.546265	383.227753	326.414124	1095.296021	97.368958	40.081699	1062.752930	150.744263	199.860580	1094.589966	245.942764	84.178658	1008.377747	-505.300110	185.795197	887.550293	-516.531372	32.952995
212.445892	-7.787168	921.010498	261.452454	153.059555	897.922241	168.142410	-50.117924	536.951233	299.817383	122.071861	501.396240	251.890900	-103.143463	117.978722	348.218781	53.237095	85.185951	225.288086	-12.336432	1444.544434	278.814697	294.663086	1371.669556	198.855927	154.608383	1384.348389	183.847366	196.849091	1679.150635	228.296692	-142.189255	1185.567627	383.216980	326.124176	1095.246460	97.006973	39.922035	1063.111328	150.603073	199.867599	1094.764893	245.603470	84.203049	1008.417419	-504.294159	187.305878	887.191162	-517.008484	34.512165
212.011429	-7.751313	921.042847	261.237091	153.006775	897.904663	167.414627	-49.695854	537.104980	299.213135	122.392540	501.283447	256.408264	-104.976921	120.005791	348.294128	53.314205	85.295097	225.093872	-12.353715	1444.553955	279.044952	294.631439	1371.688232	198.872421	154.673218	1384.419312	183.988373	196.903625	1679.274658	228.168488	-142.219162	1185.602783	383.253632	325.865662	1095.193970	96.908768	40.101635	1063.398438	150.500488	199.873367	1094.898560	245.304123	84.211456	1008.420593	-503.408539	188.851822	886.760559	-517.557312	36.060852
211.588654	-7.717378	921.034241	260.989502	152.910980	897.902893	166.901825	-49.344967	537.216492	298.841400	122.422218	501.216736	260.589691	-107.069809	121.834297	348.121918	53.268990	85.278137	224.848053	-12.374768	1444.517212	279.247559	294.529877	1371.701538	198.857346	154.681793	1384.473022	184.143570	197.026108	1679.358643	227.934067	-142.302322	1185.640747	383.318420	325.531769	1095.124756	96.704468	39.923447	1063.371704	150.375488	199.880035	1094.991821	244.981781	84.172249	1008.415283	-503.127808	191.318069	886.150024	-518.309082	37.443298
211.160629	-7.825332	921.087891	260.751984	152.808670	897.891357	166.323166	-48.949398	537.368042	298.456757	122.462067	501.185120	264.630157	-109.093948	123.611717	348.044403	53.237881	85.259003	224.599899	-12.433403	1444.457397	279.420288	294.415863	1371.632202	198.832047	154.679428	1384.464600	184.288025	197.072159	1679.380005	227.650574	-142.390228	1185.655151	383.440216	325.150055	1095.028931	96.507996	39.941875	1063.484619	150.265808	199.861694	1095.063477	244.684753	84.084755	1008.431091	-502.065338	192.076187	885.935608	-518.980896	39.085594
210.772842	-7.902565	921.112671	260.438934	152.693268	897.893066	165.814468	-48.687477	537.458191	298.099579	122.383530	501.095734	268.650604	-111.105270	125.499802	348.075500	53.256302	85.257164	224.325485	-12.489511	1444.394287	279.574402	294.316376	1371.584839	198.765732	154.659912	1384.440918	184.448837	197.154892	1679.384521	227.312805	-142.528320	1185.665527	383.580200	324.762085	1094.970703	96.328850	39.979992	1063.570068	150.205399	199.908951	1095.219116	244.369186	83.990128	1008.441040	-501.100433	192.852966	885.637512	-519.167358	41.254112
210.350296	-8.011340	921.129944	260.131317	152.539703	897.881165	165.380112	-48.624752	537.601563	297.810059	122.321579	501.052216	273.030548	-113.685669	127.551102	348.200867	53.324497	85.288513	224.011337	-12.573502	1444.307495	279.695404	294.156830	1371.475464	198.694778	154.589294	1384.372559	184.606522	197.258942	1679.365845	226.908295	-142.680267	1185.640625	383.736176	324.371735	1094.857788	96.281822	40.147156	1063.468872	150.173065	199.875595	1095.241699	244.020584	83.868370	1008.441223	-500.794464	194.929306	884.979553	-519.711426	43.011368
209.962891	-8.115935	921.123474	259.822510	152.355301	897.870667	164.881912	-48.060223	537.692322	297.574677	122.244659	501.030548	276.013000	-114.407974	128.808289	348.083160	53.313362	85.272293	223.696365	-12.652214	1444.250732	279.807220	293.973206	1371.362305	198.602463	154.513245	1384.317139	184.709152	197.361801	1679.314941	226.260834	-142.951065	1185.661011	383.911591	323.921478	1094.706543	95.785049	39.998638	1063.635986	150.109497	199.813766	1095.262207	243.682297	83.724648	1008.431763	-500.357574	197.338150	884.648010	-520.623474	44.723557
209.612381	-8.265094	921.096619	259.565399	152.180374	897.835510	164.594711	-47.782398	537.796997	297.373322	122.191872	501.028137	279.802399	-116.599487	130.834167	348.085938	53.282036	85.265396	223.372360	-12.751365	1444.226563	279.925110	293.744659	1371.205566	198.513306	154.407669	1384.227905	184.820282	197.470688	1679.277100	225.739288	-143.071640	1185.659058	384.090729	323.489197	1094.569214	95.710655	40.184238	1063.524414	150.075714	199.678085	1095.131958	243.366882	83.568108	1008.401123	-499.963623	199.393463	884.209534	-521.175964	46.596916
209.289459	-8.417410	921.089478	259.310883	151.998489	897.835327	164.326660	-47.566925	537.816589	297.291504	122.129822	501.027283	283.371979	-118.464195	132.555069	348.124817	53.305786	85.236069	223.024002	-12.871535	1444.209961	280.041534	293.483307	1371.077881	198.436661	154.312012	1384.183838	184.942703	197.590973	1679.229126	225.194092	-143.093033	1185.616455	384.231964	322.947968	1094.386475	95.158325	40.074276	1063.705444	150.058548	199.672287	1095.158447	243.069031	83.398148	1008.398560	-499.801636	200.560074	883.313599	-521.939270	48.258434
208.972916	-8.647754	921.079773	259.074402	151.729462	897.838196	163.916595	-47.317696	537.921143	297.236877	122.052773	501.026886	286.556763	-120.210762	134.226944	348.171722	53.334915	85.245354	222.679733	-13.000106	1444.194946	280.136871	293.223206	1370.970459	198.345932	154.185425	1384.107666	185.156845	197.783051	1679.111572	224.517807	-143.283951	1185.645386	384.393982	322.479156	1094.220215	94.799957	40.082199	1063.683716	150.025238	199.580933	1095.037964	242.766907	83.147461	1008.397522	-499.630127	202.316620	882.557129	-522.921570	49.690544
208.655014	-8.904401	921.090820	258.809662	151.462296	897.849915	163.758026	-47.016682	537.938293	297.092957	121.870041	501.040802	289.589355	-121.968979	135.773560	348.063538	53.272488	85.183968	222.318756	-13.107055	1444.183350	280.210693	292.963501	1370.804810	198.253174	154.027008	1384.042480	185.138794	197.786743	1679.136719	223.678848	-143.678162	1185.695313	384.574097	321.921600	1094.072144	94.464584	40.061302	1063.620728	149.983246	199.432846	1094.896118	242.460800	82.887802	1008.409973	-499.432587	203.659866	881.859070	-523.533020	51.342854
208.374863	-9.147092	921.077942	258.595978	151.138092	897.850769	163.682831	-46.761326	537.933899	297.082703	121.742859	501.033295	292.538513	-123.850014	137.309906	348.079590	53.301102	85.151207	221.963318	-13.255466	1444.187622	280.301544	292.692688	1370.663330	198.137878	153.861313	1383.972046	185.197510	197.881699	1679.087891	223.057404	-143.743057	1185.755371	384.762146	321.468689	1093.911621	94.329468	40.144993	1063.372070	149.940613	199.241714	1094.593872	242.179596	82.609253	1008.406372	-499.471619	204.754883	881.268311	-524.164734	52.960796
208.108429	-9.387521	921.050659	258.349792	150.956100	897.848755	163.539017	-46.419899	537.906799	297.068665	121.572403	501.073730	295.220001	-125.616997	138.688446	348.063507	53.304390	85.123985	221.607803	-13.436014	1444.208496	280.377045	292.382202	1370.536987	198.001465	153.676422	1383.917358	185.265137	197.949326	1679.046875	222.054993	-144.220215	1185.886597	384.909302	320.984497	1093.766235	93.724373	39.962196	1063.474121	149.931076	199.134659	1094.518555	241.886917	82.389145	1008.395996	-499.538666	206.026367	880.691040	-524.750854	54.585526
207.839249	-9.727912	921.045837	258.142975	150.684906	897.867126	163.474945	-46.182526	537.875183	297.071625	121.375786	501.107391	297.810577	-127.377472	140.081787	348.070892	53.315014	85.107552	221.196075	-13.616770	1444.284302	280.424042	292.034393	1370.380737	197.850861	153.485153	1383.861816	185.315460	197.988007	1679.033325	221.181381	-144.595688	1185.947510	385.118042	320.404358	1093.632813	93.313042	39.915169	1063.392944	149.868973	198.885605	1094.217896	241.608261	82.074089	1008.407410	-499.689423	207.392181	880.132935	-525.354919	56.219833
207.557999	-10.075512	921.049316	257.937958	150.305679	897.893616	163.426575	-45.879974	537.803223	297.029968	121.126892	501.121948	300.163757	-129.053085	141.360580	348.021881	53.265419	85.046638	220.794006	-13.823732	1444.352295	280.508759	291.676239	1370.268066	197.677505	153.256027	1383.822510	185.354111	198.019318	1679.058960	220.574173	-144.587250	1185.978271	385.285767	319.771301	1093.546387	92.859001	39.826393	1063.361938	149.843948	198.674652	1094.076904	241.328156	81.706787	1008.426086	-499.911041	208.956039	879.577209	-525.893005	57.787395
207.282074	-10.416368	921.043762	257.766266	149.841049	897.926331	163.451447	-45.773022	537.754700	297.038940	120.859665	501.136719	302.323944	-130.755371	142.531067	348.129456	53.280716	85.056427	220.374069	-14.024852	1444.436279	280.515808	291.338226	1370.173096	197.505676	153.029953	1383.827026	185.396347	198.013031	1679.102051	219.475479	-145.158936	1186.193237	385.401886	319.156189	1093.482666	92.405594	39.687454	1063.349609	149.753723	198.453079	1093.939697	241.042862	81.303963	1008.444946	-500.097534	210.423920	878.908752	-526.528198	59.425411
206.999405	-10.759552	921.035156	257.647186	149.449402	897.981262	163.500305	-45.672119	537.677795	297.010406	120.574776	501.149719	304.375092	-132.280289	143.671371	348.121338	53.230827	85.007416	219.917847	-14.218462	1444.531494	280.494812	290.990753	1370.108765	197.342941	152.807846	1383.846558	185.449280	198.007614	1679.154419	218.855469	-145.151718	1186.314087	385.534912	318.486542	1093.417236	92.018394	39.569401	1063.346680	149.660416	198.263687	1093.858887	240.783585	80.911697	1008.476013	-500.213531	212.071930	878.216858	-527.091125	61.115589
206.789520	-11.131926	921.019348	257.616608	149.040710	897.993103	163.588730	-45.684238	537.637207	297.042877	120.327698	501.159271	306.287750	-133.821960	144.631821	348.086548	53.237782	85.033997	219.425018	-14.462687	1444.642578	280.468933	290.570892	1370.021729	197.145569	152.572525	1383.838867	185.470062	197.985168	1679.227905	217.736893	-145.805771	1186.549683	385.645050	317.818024	1093.342896	91.651398	39.467617	1063.382446	149.592575	198.113220	1093.893799	240.582397	80.523857	1008.480652	-500.336975	213.414917	877.543213	-527.621887	62.927101
206.484360	-11.568325	921.053467	257.536987	148.642273	898.019714	163.762146	-45.886314	537.637878	297.029755	120.066177	501.161560	308.074768	-135.260941	145.582932	348.042084	53.189083	84.972733	218.894852	-14.698933	1444.772827	280.432098	290.194061	1369.983887	196.918060	152.324997	1383.849854	185.487228	197.938293	1679.304688	217.122650	-145.874634	1186.672241	385.745422	317.195435	1093.320435	91.204132	39.319530	1063.402710	149.495010	197.871414	1093.827271	240.344620	80.111481	1008.514221	-500.425079	214.972366	876.945679	-527.980286	64.607048
206.219833	-11.994287	921.100220	257.504272	148.192337	898.059509	163.879517	-46.081394	537.597412	297.004608	119.802406	501.179840	309.411987	-136.900177	146.238449	347.843781	53.127712	84.968864	218.352676	-14.991166	1444.909912	280.429626	289.793945	1369.942627	196.663193	152.040237	1383.855103	185.478928	197.864044	1679.368774	216.033218	-146.624649	1186.936035	385.859497	316.526031	1093.308716	90.960365	39.278316	1063.313354	149.378464	197.629181	1093.829712	240.131622	79.688637	1008.561157	-500.556458	216.592407	876.279114	-528.299500	66.203239
205.965149	-12.403007	921.103455	257.457611	147.706558	898.084900	163.838257	-46.211143	537.568970	296.953461	119.486610	501.199554	310.883118	-137.987610	146.990494	347.964386	53.143608	84.955360	217.768707	-15.262204	1445.022095	280.417511	289.340607	1369.912842	196.425674	151.755554	1383.861938	185.585129	197.850937	1679.364014	215.369797	-146.737976	1187.056641	385.974731	315.824005	1093.338501	90.301003	38.955170	1063.515259	149.265533	197.282928	1093.707153	239.916290	79.244041	1008.580505	-500.636719	218.064194	875.738586	-528.507813	67.871651
205.732147	-12.782480	921.129333	257.459076	147.107391	898.141663	163.998444	-46.671650	537.520630	297.083557	119.169205	501.264038	312.213470	-139.285522	147.688477	348.056610	53.108662	84.973633	217.166672	-15.548923	1445.103760	280.433197	288.829926	1369.882690	196.166061	151.454803	1383.875732	185.469879	197.633301	1679.500610	214.293579	-147.407578	1187.298096	386.101715	315.090454	1093.347778	89.887299	38.717426	1063.635864	149.178116	196.936676	1093.722656	239.714951	78.767952	1008.627319	-500.721985	219.581299	875.234619	-528.629578	69.455582
205.459274	-13.280473	921.156189	257.453552	146.523926	898.208374	164.044815	-47.000572	537.499329	297.068329	118.758118	501.307648	313.520294	-140.303772	148.419205	347.965179	53.037144	84.935112	216.459625	-15.844517	1445.219482	280.413971	288.347595	1369.862671	195.882996	151.126236	1383.864990	185.453232	197.472244	1679.562012	213.362732	-147.967789	1187.445068	386.165100	314.321442	1093.314819	89.509758	38.501213	1063.757202	149.079224	196.661285	1093.883423	239.493073	78.223114	1008.681396	-500.646362	220.732071	874.562378	-528.833374	70.942177
205.183731	-13.799970	921.195984	257.405853	146.032715	898.276306	164.034393	-47.298630	537.522156	297.024841	118.402672	501.360779	314.635376	-141.201996	149.064789	347.956146	53.022690	84.941521	215.741425	-16.204964	1445.305908	280.374359	287.815674	1369.875854	195.579208	150.772903	1383.838501	185.490540	197.256470	1679.613037	212.509155	-148.501892	1187.615112	386.235504	313.528473	1093.346558	89.092850	38.294746	1063.937012	148.907867	196.248306	1093.859619	239.258652	77.711555	1008.741882	-500.652802	221.896835	874.151245	-528.767639	72.491974
204.943176	-14.245945	921.218079	257.363342	145.583038	898.335205	164.040939	-47.698040	537.506592	296.893311	118.010109	501.415802	315.861908	-142.400452	149.773132	347.873840	52.984715	84.912590	214.983047	-16.537018	1445.375732	280.308868	287.295990	1369.859497	195.246063	150.422104	1383.810181	185.460358	197.067413	1679.684082	211.630783	-148.937714	1187.754517	386.296600	312.754242	1093.365967	88.636703	38.102684	1064.074097	148.757599	195.892395	1093.937622	239.038544	77.258110	1008.789307	-500.662323	223.538086	873.677856	-528.999573	73.852196
204.733963	-14.701436	921.216003	257.336182	145.076736	898.382446	164.099670	-48.150620	537.514832	296.881592	117.645508	501.413483	316.855194	-143.377899	150.410583	347.875092	52.958286	84.883072	214.224747	-16.908381	1445.399902	280.261505	286.764130	1369.847412	194.904984	150.060440	1383.779663	185.424240	196.846313	1679.742188	210.738907	-149.430740	1187.875977	386.368195	312.011963	1093.371826	88.194977	37.850517	1064.123047	148.608704	195.532364	1094.003906	238.847427	76.766350	1008.818909	-500.626434	224.719986	873.252502	-529.052795	75.244881
204.447418	-15.290770	921.251526	257.252197	144.478989	898.428528	164.120987	-48.545231	537.569641	297.021362	117.381645	501.485596	317.842499	-144.452576	151.030685	347.901917	52.905396	84.837479	213.418808	-17.292294	1445.432251	280.254272	286.168640	1369.837891	194.545975	149.672516	1383.767456	185.377304	196.597855	1679.790161	209.804779	-150.076843	1188.005249	386.403656	311.208588	1093.359375	87.787270	37.575626	1064.176636	148.421234	195.192520	1094.043945	238.603882	76.176842	1008.863831	-500.488464	225.944473	872.869629	-529.002686	76.625023
204.161743	-15.822997	921.232849	257.138458	143.919006	898.496826	164.084381	-48.925373	537.586853	297.017334	117.016983	501.569641	318.575714	-145.262878	151.491653	347.923431	52.878994	84.856918	212.627411	-17.732494	1445.482422	280.219269	285.543365	1369.840332	194.163834	149.251617	1383.715088	185.287842	196.370865	1679.852905	208.912476	-150.602203	1188.074829	386.406616	310.350891	1093.417725	87.350708	37.291519	1064.247314	148.239609	194.789551	1094.104858	238.338104	75.593719	1008.898132	-499.934143	227.643814	872.653198	-528.889954	78.048759
203.902481	-16.347269	921.212708	257.049072	143.268982	898.545654	164.013428	-49.373348	537.587341	297.020233	116.599777	501.630005	319.503296	-146.592819	152.119736	347.930298	52.826775	84.825905	211.812576	-18.210102	1445.487793	280.138550	284.895721	1369.895142	193.767746	148.787933	1383.657715	185.204041	196.051025	1679.900757	207.966995	-151.167267	1188.094604	386.449554	309.531433	1093.497681	86.888542	37.043377	1064.357788	148.124741	194.424362	1094.283569	238.106369	74.984818	1008.919434	-500.014587	229.090805	872.324707	-529.168091	79.241096
203.610703	-16.986372	921.201355	256.963593	142.673370	898.575867	163.910370	-49.921631	537.530273	296.831635	116.222885	501.646820	319.631714	-147.017838	152.147766	347.846069	52.742386	84.796707	210.936218	-18.599733	1445.484253	280.028809	284.254761	1369.893433	193.387741	148.312042	1383.591797	185.086151	195.715271	1679.926514	207.019577	-151.712067	1188.166992	386.502533	308.681641	1093.581421	86.411896	36.755207	1064.439941	147.926224	194.006134	1094.345093	237.854858	74.350662	1008.935669	-500.179108	230.121826	872.020996	-529.247925	80.390732
203.275482	-17.607054	921.194763	256.779388	141.929550	898.620422	163.807800	-50.554668	537.465088	296.816193	115.882858	501.671112	319.955231	-147.950592	152.406082	347.941223	52.734894	84.831017	210.119919	-19.133940	1445.487671	279.881531	283.603271	1369.908691	192.994644	147.821762	1383.566650	184.939240	195.376404	1679.927979	206.001587	-152.326584	1188.187500	386.515747	307.757507	1093.632690	85.921829	36.414429	1064.400513	147.750473	193.515335	1094.338501	237.568085	73.648071	1008.959045	-500.294281	231.040817	871.781921	-529.232605	81.681534
202.964966	-18.200689	921.199707	256.547974	141.280228	898.659851	163.680252	-51.161839	537.377808	296.553802	115.521683	501.686218	320.078552	-148.722229	152.505798	347.920166	52.699200	84.816200	209.293579	-19.646538	1445.463379	279.696198	282.875854	1369.883423	192.563370	147.280182	1383.506836	184.762939	194.967728	1679.932617	205.065857	-152.863754	1188.192993	386.517822	306.825958	1093.664307	85.431709	36.065460	1064.299805	147.573288	193.039368	1094.309570	237.271835	73.014427	1008.984558	-500.408386	232.138016	871.447205	-529.478394	82.650375
202.591904	-18.776970	921.188965	256.358398	140.757813	898.683105	163.508835	-51.799210	537.296936	296.342712	115.222412	501.686554	320.250488	-149.707581	152.649246	347.864441	52.672955	84.771347	208.555023	-20.238647	1445.457031	279.549622	282.156982	1369.891113	192.160400	146.705124	1383.424805	184.574265	194.554260	1679.930908	204.072678	-153.522217	1188.208740	386.546875	305.951202	1093.716919	84.883080	35.789341	1064.287720	147.311905	192.604782	1094.332275	236.957657	72.443230	1008.995850	-500.323608	233.098450	871.205078	-529.416199	83.816368
202.198257	-19.390572	921.155823	256.150299	140.158157	898.708191	163.366852	-52.584961	537.228943	296.149750	115.012878	501.652710	320.243561	-150.563385	152.725433	347.888947	52.662285	84.788696	207.830002	-20.868427	1445.429688	279.417145	281.350250	1369.871460	191.753067	146.161896	1383.391235	184.375015	194.064865	1679.921021	203.113144	-154.121796	1188.233643	386.541107	305.003632	1093.755005	84.379753	35.469021	1064.230957	147.102097	192.044800	1094.186646	236.614624	71.805908	1008.998535	-499.949310	234.177231	871.027161	-529.389282	84.933189
201.800705	-19.968441	921.096252	255.875534	139.406937	898.746643	163.180511	-53.340321	537.164307	295.909424	114.763535	501.650787	320.118774	-151.426285	152.793442	347.882446	52.597431	84.758400	207.132629	-21.477255	1445.416382	279.180573	280.590881	1369.851074	191.353226	145.476486	1383.316772	184.173630	193.517776	1679.912720	202.092834	-154.761017	1188.166626	386.521484	303.982452	1093.828613	83.830338	35.072781	1064.153198	146.866791	191.582916	1094.098389	236.264679	71.092766	1008.994568	-499.745270	235.239868	870.857788	-529.386414	85.990036
201.374146	-20.521471	921.083923	255.641190	138.787735	898.796021	162.949966	-54.057358	537.100647	295.666473	114.398209	501.686249	319.859589	-152.443802	152.665573	347.850067	52.534767	84.745140	206.450729	-22.165979	1445.370972	278.960846	279.813354	1369.862183	190.905411	144.813751	1383.302002	183.959320	192.935913	1679.926025	201.424820	-154.980576	1188.014282	386.547211	303.015167	1093.859863	83.302155	34.713696	1064.102539	146.701691	191.042480	1094.054810	235.933929	70.464798	1009.017944	-499.651794	236.282303	870.662476	-529.451416	86.980255
200.909622	-21.162764	921.061462	255.365433	138.182602	898.826721	162.678040	-54.836601	536.985168	295.390045	114.058456	501.686371	319.431213	-153.192856	152.459686	347.906281	52.536190	84.795036	205.716705	-22.892588	1445.330566	278.671631	278.977631	1369.869995	190.459320	144.100922	1383.234863	183.720276	192.270279	1679.922974	200.123825	-156.009567	1188.031128	386.511932	301.993195	1093.948853	82.751091	34.334648	1064.082642	146.459015	190.477432	1094.008911	235.565765	69.797180	1009.026978	-499.510834	237.270462	870.499878	-529.527710	87.946907
200.491379	-21.680077	920.966248	255.112122	137.532974	898.846191	162.299530	-55.652271	536.845154	295.109253	113.775368	501.650330	318.977875	-154.114258	152.363235	347.834015	52.467937	84.760330	204.997086	-23.652655	1445.248047	278.418030	278.143738	1369.860229	190.021194	143.375122	1383.172974	183.490112	191.587799	1679.934082	199.144882	-156.698730	1187.894043	386.506927	300.952393	1094.004639	82.159866	33.974411	1064.037354	146.208420	189.960510	1093.900024	235.196976	69.156578	1008.998108	-499.420258	238.142426	870.340088	-529.524658	88.845802
199.994095	-22.408838	920.927490	254.839050	136.793411	898.847229	161.836990	-57.036591	536.788940	294.789032	113.404419	501.599548	318.457397	-154.988083	152.183746	347.849213	52.486061	84.760307	204.258743	-24.509548	1445.168091	278.171417	277.265015	1369.797607	189.583405	142.657516	1383.100952	183.236145	190.851517	1679.945801	198.170883	-157.403885	1187.785278	386.463043	299.956940	1094.087891	81.585518	33.506985	1063.880981	145.971069	189.520554	1093.885010	234.794296	68.394646	1008.983643	-499.322754	239.021866	870.183960	-529.620361	89.744476
199.735001	-22.582602	920.500977	254.643539	136.302948	898.813232	161.361893	-57.772472	536.601685	294.473999	113.005913	501.553894	317.662842	-155.786148	151.861038	347.604950	52.352528	84.675728	203.515366	-25.289284	1445.089722	277.871307	276.312500	1369.804199	189.041931	141.841248	1383.058228	182.988419	190.014557	1679.985596	197.201736	-158.062805	1187.606567	386.402679	298.927673	1094.161377	80.845779	32.976822	1063.780518	145.681351	188.938217	1093.808105	234.422226	67.891235	1008.783264	-499.241394	239.918747	870.029053	-529.721985	90.622322
199.055954	-23.615091	920.770081	254.192566	135.472351	898.858887	160.983551	-58.525105	536.507446	294.010712	112.615448	501.540039	316.825287	-156.592346	151.552811	347.501312	52.311695	84.697693	202.724518	-26.169228	1445.014404	277.530579	275.398926	1369.837158	188.565369	141.017593	1382.993408	182.740250	189.118561	1680.038940	196.273880	-158.803253	1187.463867	386.302765	297.859528	1094.274780	80.286888	32.565620	1063.731445	145.373276	188.303665	1093.741455	233.952957	67.039169	1008.924744	-499.152985	240.728653	869.890747	-529.778687	91.443810
198.513840	-24.382973	920.766724	253.875656	134.684662	898.882568	160.597977	-59.349522	536.409119	293.754059	112.325844	501.543640	315.726654	-157.384491	151.011261	347.712799	52.289349	84.753685	201.934082	-27.102705	1444.967407	277.174438	274.391479	1369.892334	188.063629	140.170380	1382.982666	182.472977	188.178741	1680.109863	195.670761	-159.130859	1187.214233	386.218628	296.744507	1094.431152	79.696968	32.039104	1063.585571	145.038437	187.689240	1093.545044	233.512177	66.239922	1008.938171	-499.087280	241.532974	869.738892	-529.855347	92.216492
198.000946	-24.978977	920.676025	253.576920	133.942871	898.929016	160.224060	-60.293266	536.331482	293.411530	111.862640	501.586243	315.014923	-158.753342	150.883881	347.666443	52.252090	84.801277	201.158249	-28.001308	1444.871826	276.866089	273.425171	1370.002563	187.522064	139.312225	1382.999756	182.170273	187.213364	1680.250610	194.733200	-159.935913	1187.022339	386.105194	295.670074	1094.635376	79.331184	31.679390	1063.403809	144.749329	187.014481	1093.498901	233.049973	65.507042	1008.927307	-499.037933	242.279816	869.582336	-529.987976	93.012070
197.596634	-25.244059	920.328064	253.333221	133.312149	898.959229	159.862106	-61.134380	536.161316	293.153198	111.401535	501.659698	313.371796	-159.075317	149.961136	347.675690	52.177986	84.794754	200.307831	-28.962061	1444.808594	276.493164	272.409302	1370.145142	186.962769	138.359299	1383.044800	181.848999	186.144424	1680.386719	193.530365	-160.988388	1186.953369	385.995209	294.497131	1094.876709	78.534599	31.066383	1063.473999	144.406342	186.317856	1093.501953	232.588440	64.892937	1008.796753	-498.986237	243.080566	869.440063	-530.104126	93.670341
196.792816	-26.317808	920.600281	252.838043	132.523468	899.043579	159.560165	-62.166813	536.096313	292.760925	110.931503	501.668060	312.006653	-159.889938	149.238998	347.581512	52.116734	84.796844	199.469376	-29.974735	1444.749512	276.165649	271.340485	1370.335571	186.439011	137.437241	1383.070557	181.488937	184.805420	1680.510010	192.895462	-161.464828	1186.640503	385.842468	293.366882	1095.124146	77.904175	30.521441	1063.347656	144.092224	185.610870	1093.542603	232.015747	64.016998	1008.963440	-498.615417	244.068329	869.732483	-529.929871	94.661476
196.122391	-27.016760	920.552185	252.415039	131.762924	899.086487	159.199173	-63.242382	535.911377	292.357391	110.493698	501.706451	310.810486	-161.026230	148.674118	347.537903	52.082634	84.831047	198.633362	-31.012045	1444.686523	275.823425	270.229675	1370.475220	185.876785	136.464737	1383.154907	181.122696	183.615494	1680.663574	191.725052	-162.612473	1186.575806	385.640900	292.180634	1095.325684	77.364220	29.947174	1063.128174	143.730148	184.969940	1093.643066	231.427017	63.239456	1008.969116	-498.905975	244.406418	869.157349	-530.257568	95.114052
195.442520	-27.623016	920.472229	252.003235	131.044937	899.140686	158.943909	-64.374092	535.784668	291.974579	110.053459	501.692871	309.187286	-161.839920	147.752121	347.407227	51.993114	84.797028	197.746780	-32.120586	1444.616943	275.492889	269.114258	1370.695190	185.335526	135.489212	1383.239868	180.756058	182.375015	1680.842041	191.113022	-163.131180	1186.282104	385.501282	291.064453	1095.671631	77.027458	29.504440	1062.895874	143.305618	184.186279	1093.612671	230.831726	62.508213	1008.967346	-498.707947	245.086258	869.241760	-530.220093	95.938271
194.709183	-28.362070	920.443665	251.633652	130.316498	899.201782	158.786240	-65.639870	535.616455	291.639496	109.562973	501.733521	307.382385	-162.596756	146.582962	347.360626	51.976326	84.839157	196.910034	-33.270817	1444.526001	275.130371	267.954193	1370.969238	184.786774	134.465714	1383.333130	180.383331	181.048050	1681.055298	189.918472	-164.243759	1186.121460	385.250885	289.839966	1095.996704	76.201805	28.834593	1062.920166	142.911346	183.454849	1093.695679	230.229416	61.720913	1008.993042	-498.780121	245.678131	868.943054	-530.404114	96.383789
193.884552	-28.986488	920.393494	251.178528	129.551743	899.278870	158.588791	-66.827225	535.347839	291.292267	108.968018	501.821930	305.436890	-163.273773	145.317093	347.225067	51.846809	84.811440	196.065826	-34.447002	1444.502075	274.788361	266.749512	1371.242798	184.199295	133.366135	1383.492432	179.976624	179.662704	1681.264526	189.026093	-165.114777	1185.908081	385.011597	288.601593	1096.350464	75.653877	28.245546	1062.801392	142.516083	182.711899	1093.885986	229.555466	60.953453	1009.016785	-498.812531	246.063965	868.726501	-530.464600	96.969269
193.317337	-29.105791	919.935303	250.866760	128.993820	899.312561	158.486679	-68.182358	535.032166	291.040558	108.429199	501.918854	303.522156	-163.994965	143.985336	347.228241	51.788906	84.861496	195.157181	-35.665928	1444.372925	274.454590	265.480682	1371.581543	183.651535	132.254440	1383.631226	179.622192	178.425720	1681.505249	188.346298	-165.705460	1185.515137	384.759003	287.367798	1096.714478	75.077293	27.676390	1062.752686	142.069839	181.845520	1093.899048	228.942825	60.392235	1008.840393	-498.890747	246.510818	868.411316	-530.647522	97.417809
192.210449	-30.132538	920.176575	250.195831	128.161407	899.405884	158.550949	-69.499199	534.755676	290.662384	107.932381	501.933075	301.507629	-164.596786	142.438644	347.192169	51.715778	84.844070	194.223541	-36.935799	1444.307495	274.122040	264.159821	1371.932861	183.098572	131.057175	1383.799561	179.172333	176.937500	1681.741699	187.393250	-166.589386	1185.238525	384.528381	286.136658	1097.131714	74.416092	27.113642	1062.728882	141.602722	181.072357	1094.040894	228.151154	59.486828	1008.998352	-498.970886	247.005463	868.062073	-530.890198	97.715660
191.263428	-30.803377	920.077454	249.741699	127.506668	899.476257	158.562622	-70.858292	534.342896	290.298218	107.477547	501.919800	299.530029	-165.201935	140.791504	347.151245	51.679554	84.872108	193.279358	-38.234959	1444.192017	273.824188	262.793884	1372.239502	182.519196	129.858765	1383.951172	178.730270	175.385864	1681.936401	186.438690	-167.609222	1184.954468	384.303406	284.930267	1097.512695	73.796394	26.467308	1062.593750	141.181274	180.224854	1094.188843	227.410751	58.711708	1008.998535	-498.940247	247.250137	867.857056	-530.900696	98.200684
190.584869	-30.754028	919.544312	249.390839	126.968391	899.487854	158.493362	-72.044350	533.770691	289.992737	107.055336	501.961029	297.477936	-165.544540	139.028152	346.943726	51.559669	84.862198	192.336975	-39.619854	1444.022827	273.542114	261.372589	1372.596680	181.906204	128.660156	1384.106079	178.272079	173.797913	1682.114258	185.433929	-168.543884	1184.532349	384.053467	283.662842	1097.901489	73.078949	25.891083	1062.524292	140.658554	179.524414	1094.325806	226.739319	58.211975	1008.774902	-499.091553	247.682861	867.498718	-531.202087	98.447723
189.564651	-31.290915	919.352844	248.817474	126.277786	899.512146	158.728775	-73.381996	533.262207	289.861328	106.668320	502.019928	295.627136	-165.943588	137.182480	347.077637	51.542068	84.894142	191.489319	-41.024429	1443.526245	273.251831	259.893494	1372.940918	181.330994	127.404282	1384.251587	177.803329	172.158554	1682.294922	184.390503	-169.688309	1184.198853	383.752533	282.425659	1098.290405	72.555855	25.409513	1062.323853	140.197479	178.744385	1094.608032	225.929947	57.459667	1008.706177	-499.195374	247.995712	867.177490	-531.418457	98.756912
188.144333	-32.300365	919.467773	248.024460	125.664680	899.571472	158.756073	-74.582497	532.668457	289.147888	106.065987	502.047577	293.750000	-166.339401	135.295944	347.064911	51.489738	84.939644	190.472946	-42.547325	1443.555054	272.914246	258.371857	1373.274414	180.804611	126.008087	1384.311279	177.337723	170.463226	1682.442993	183.345673	-170.676590	1183.694946	383.445160	281.075714	1098.655396	71.633301	24.668848	1062.434814	139.736572	177.951141	1094.837036	224.952606	56.582249	1008.791077	-499.315704	248.182587	866.920593	-531.497437	99.135895
187.067719	-32.765842	919.167358	247.381454	124.931938	899.589844	158.933334	-75.731300	531.914246	288.809937	105.544724	502.087463	292.120636	-166.636276	133.414597	346.905853	51.338631	84.932312	189.491150	-44.076725	1443.324585	272.687531	256.782196	1373.654663	180.231674	124.604523	1384.402588	176.854446	168.717606	1682.556763	182.137817	-171.821457	1183.318237	383.196198	279.827179	1099.064331	70.861389	24.099438	1062.423828	139.250946	177.098022	1095.100342	224.085419	55.785622	1008.670044	-499.454681	248.578720	866.557251	-531.809204	99.269867
185.812195	-33.273361	918.835571	246.678040	124.624046	899.543030	159.140533	-76.864006	531.083618	288.403687	105.149261	502.169983	290.624847	-166.974976	131.557434	346.885895	51.272575	85.011200	188.547211	-45.615513	1442.699463	272.444183	255.124893	1373.995117	179.584991	123.223351	1384.547852	176.385666	166.910477	1682.642334	180.810638	-173.074203	1182.808960	382.882599	278.440979	1099.417969	70.099602	23.486042	1062.345459	138.708908	176.220749	1095.271851	223.113953	55.161869	1008.501099	-499.504608	248.796295	866.277222	-531.949768	99.528137
184.951080	-33.052483	918.078308	246.069321	124.229767	899.510193	159.130096	-77.739311	530.020935	287.993561	104.776581	502.237457	289.182068	-167.139740	129.679596	346.843597	51.181118	85.064278	187.564392	-47.306843	1442.346069	272.230103	253.352097	1374.298096	179.006927	121.721451	1384.566895	175.931274	165.089584	1682.682251	179.566528	-174.294525	1182.193604	382.662537	277.099884	1099.804688	69.293953	22.920439	1062.259033	138.257690	175.338425	1095.559937	222.274200	54.689651	1008.149231	-499.595703	248.911728	866.001587	-532.019897	99.853699
183.334457	-34.041241	917.936218	245.101898	123.601349	899.493774	159.460587	-78.940056	529.207153	287.374512	104.397339	502.243164	288.133606	-167.617950	127.969040	346.697540	51.094791	85.100800	186.531647	-49.003223	1441.938721	271.990417	251.560242	1374.617310	178.417664	120.173561	1384.595825	175.496140	163.210754	1682.653198	178.286316	-175.463715	1181.490356	382.398804	275.792938	1100.106689	68.509163	22.583216	1062.335449	137.911087	174.430862	1095.684326	221.146652	53.689480	1008.076050	-499.834442	249.344803	865.599609	-532.375488	99.912704
181.885315	-34.531891	917.485901	244.215698	123.036156	899.474426	159.762070	-80.019196	528.150208	286.829742	103.992867	502.255981	287.269073	-167.949463	126.220581	346.602020	51.046242	85.119019	185.510025	-50.826511	1441.505493	271.778809	249.690872	1374.813354	177.897079	118.547241	1384.515869	175.050110	161.333771	1682.556152	176.904099	-176.796188	1180.798096	382.123047	274.426880	1100.378540	67.678360	22.039375	1062.188110	137.421478	173.650925	1095.944214	220.085098	52.829758	1007.862976	-499.992584	249.579056	865.301331	-532.563171	100.081375
180.801849	-34.309303	916.553040	243.426727	122.622940	899.369690	160.013290	-81.132385	526.941528	286.362396	103.628525	502.284912	286.692688	-168.199036	124.552612	346.689209	51.033550	85.152039	184.474503	-52.683727	1440.979980	271.535431	247.703033	1375.022949	177.316528	116.793365	1384.401245	174.645737	159.384277	1682.381592	175.564209	-177.844452	1179.927002	381.816681	272.929291	1100.585693	66.920998	21.496281	1061.831543	136.632431	172.824478	1096.119873	219.070618	52.267700	1007.388855	-500.146667	249.854385	865.000244	-532.691284	100.272339
178.982941	-35.227386	916.245544	242.277893	121.887207	899.381897	160.272797	-82.139702	525.850403	285.684845	103.348549	502.282623	286.430634	-168.494980	122.881866	346.398407	50.916466	85.178642	183.390839	-54.688774	1440.433105	271.368835	245.596161	1375.185913	176.727463	114.977386	1384.308960	174.238235	157.416367	1682.184814	174.112122	-179.052322	1179.025879	381.475769	271.493622	1100.764282	65.953423	21.040890	1061.912109	136.104141	171.992081	1096.385010	217.812851	51.109417	1007.251587	-500.373779	250.124832	864.658142	-532.891541	100.468864
177.342926	-35.676750	915.567200	241.213181	121.373108	899.273926	160.574982	-83.232193	524.661560	285.082123	103.092239	502.315308	286.851532	-168.953629	121.499207	346.476715	50.874134	85.250557	182.309143	-56.717537	1439.795288	271.124573	243.443222	1375.341187	176.186172	113.049591	1384.103638	173.892578	155.403702	1681.891357	172.628006	-180.305908	1178.021240	381.143158	269.996185	1100.880127	64.785721	20.274622	1061.448975	135.475632	171.082840	1096.375610	216.581436	50.196747	1006.882446	-500.541565	250.412384	864.343872	-533.075378	100.690361
175.683319	-36.050159	914.849731	240.017349	121.103783	899.145874	160.997375	-84.386261	523.434570	284.291809	102.853271	502.276764	287.546387	-169.310669	120.176186	346.338531	50.790234	85.276840	181.199249	-58.854042	1439.118652	270.914581	241.153595	1375.458984	175.604752	111.063477	1383.885620	173.544662	153.324081	1681.580444	171.069229	-181.518021	1176.976563	380.859039	268.457123	1101.044434	64.028900	20.034973	1061.544922	135.247131	170.060379	1096.332764	215.258041	49.435558	1006.483459	-500.744751	250.599670	864.006104	-533.256287	100.791412
173.959503	-36.331398	914.107971	238.840134	121.152817	899.078735	161.255295	-85.283997	522.205444	283.604523	102.663048	502.319366	288.376312	-169.660049	119.007332	346.246429	50.699471	85.279655	180.047089	-61.120914	1438.413940	270.767639	238.727219	1375.518799	175.035797	108.958374	1383.644531	173.230667	151.199844	1681.236572	169.455322	-182.853699	1175.836182	380.533295	266.950073	1101.105835	62.908257	19.329960	1061.130737	134.803665	169.132996	1096.494629	213.915222	48.811203	1006.104919	-500.916199	250.792664	863.724121	-533.397766	100.914749
172.232742	-36.898438	913.349121	237.541214	120.174042	898.894653	161.498703	-86.169182	521.108032	282.670532	102.418365	502.275024	289.351196	-169.835770	117.908920	346.277283	50.755390	85.388664	178.872406	-63.480789	1437.691650	270.669922	236.233368	1375.537109	174.445786	106.794983	1383.386230	172.955505	149.039780	1680.857422	167.849411	-184.188522	1174.691162	380.196106	265.413208	1101.065186	61.862469	18.846197	1060.887451	133.797256	168.240662	1096.716797	212.516510	47.624588	1005.650513	-501.037079	250.894592	863.473206	-533.467773	100.998283
170.834686	-36.829979	912.272034	236.462433	119.758064	898.729980	161.556000	-86.975220	519.946960	281.808075	102.253639	502.182922	290.201782	-170.067703	116.742393	346.097900	50.661976	85.392113	177.713882	-65.935989	1436.946655	270.553009	233.681503	1375.544067	173.932358	104.580292	1383.111816	172.706894	146.808319	1680.520752	166.140793	-185.533051	1173.465942	379.828400	263.799591	1101.035645	60.835140	18.499407	1060.757813	133.144623	167.388397	1096.827881	211.228348	46.897808	1005.065125	-501.129578	250.941650	863.257080	-533.549194	101.109558
168.670273	-37.900738	911.911255	234.901886	119.154617	898.684143	161.978210	-87.941330	519.160522	280.690582	101.903587	502.150574	290.951385	-170.144760	115.495209	346.002136	50.639957	85.489342	176.528275	-68.422112	1436.197754	270.454590	231.070694	1375.583496	173.319260	102.282196	1382.829468	172.442108	144.576691	1680.212524	164.431931	-186.851715	1172.222412	379.437653	262.105713	1100.982788	59.618458	17.875145	1060.337158	132.659988	166.268661	1096.753174	209.636292	45.701477	1004.859863	-501.211548	251.061905	863.062622	-533.607239	101.273048
166.815994	-38.452477	911.287598	233.476868	118.601624	898.673035	162.209457	-89.040207	518.231079	279.700653	101.548187	502.152130	291.476776	-170.200485	114.168488	345.852570	50.445835	85.509262	175.325577	-70.998413	1435.513062	270.367493	228.412140	1375.591309	172.773209	99.925919	1382.679932	172.107010	142.128143	1680.084717	162.701965	-188.204559	1171.014526	379.149628	260.508392	1101.057739	58.683357	17.470718	1059.983643	132.514542	164.917099	1096.388550	208.115509	44.689991	1004.555420	-501.456635	250.939529	862.848267	-533.663025	101.387711
164.961334	-38.978321	910.695313	232.077744	117.887596	898.719482	162.963409	-90.067131	517.434387	278.615448	101.059288	502.191345	292.220337	-170.372223	112.918045	345.672943	50.321613	85.596390	174.124191	-73.564644	1434.888062	270.243622	225.686661	1375.645996	172.207687	97.545975	1382.509155	171.948303	139.865845	1679.863892	160.964279	-189.559296	1169.797485	378.807495	258.641785	1101.074829	57.355759	16.787764	1059.819824	132.028641	163.881760	1096.561890	206.594360	43.602650	1004.294495	-501.564331	250.945541	862.679749	-533.688477	101.512825
163.007462	-39.482273	910.112244	230.578903	117.131638	898.776550	163.950592	-90.826393	516.681091	277.540802	100.556107	502.260315	292.836975	-170.234665	111.671402	345.623291	50.237881	85.735748	172.956696	-76.197365	1434.228516	270.124146	222.949890	1375.713013	171.637131	95.093475	1382.405151	171.825439	137.536682	1679.656372	159.159378	-190.885040	1168.643921	378.340210	256.737488	1101.101440	56.132961	16.217327	1059.568604	130.989914	162.859222	1096.943848	204.925674	42.524940	1004.044434	-501.682495	250.948410	862.525574	-533.700195	101.666740
161.104248	-40.164032	909.705078	229.047897	116.382004	898.870911	164.884766	-91.551445	516.030396	276.376312	99.982338	502.364868	293.650513	-170.089798	110.715225	345.494781	50.146439	85.856705	171.794693	-78.903198	1433.649536	269.940033	220.190109	1375.826660	171.076370	92.612595	1382.364014	171.687286	135.096848	1679.516479	157.414352	-192.227280	1167.542358	377.991547	254.737579	1101.267456	55.125229	15.793873	1059.389771	130.791626	161.619278	1096.767822	203.347260	41.412380	1003.890564	-501.611420	251.158508	862.375305	-533.654785	101.791794
159.281845	-40.949120	909.368835	227.643890	115.548607	899.004517	165.899582	-92.206223	515.470215	275.403320	99.477371	502.364899	294.457611	-169.872086	109.841057	345.370422	50.098946	86.008392	170.646652	-81.658951	1433.165894	269.774445	217.333649	1375.981812	170.532578	90.120445	1382.370728	171.571228	132.642410	1679.437744	155.645294	-193.564865	1166.476318	377.588989	252.697113	1101.364380	53.894360	15.082951	1059.073608	130.145660	160.371765	1096.831543	201.852997	40.231186	1003.790955	-501.747559	251.242706	862.213318	-533.687378	101.948570
157.404358	-41.819473	909.161011	226.161652	114.587570	899.150757	166.777420	-92.818489	515.093994	274.292084	98.956619	502.429901	295.213593	-169.567017	108.987022	345.285614	50.030773	86.174828	169.575745	-84.375908	1432.669434	269.594604	214.506042	1376.245117	169.975586	87.536850	1382.434937	171.470291	130.150330	1679.416138	153.845871	-194.905304	1165.451660	377.599762	250.750732	1101.866699	52.893173	14.598776	1058.986450	130.564224	157.779404	1098.397827	200.293671	39.017391	1003.758240	-501.858795	251.277496	862.059326	-533.710449	102.126038
155.528046	-42.640305	908.951660	224.642029	113.631706	899.332214	167.748535	-93.549736	514.816345	273.304291	98.377739	502.535095	295.874725	-169.120270	108.143631	345.168884	49.929089	86.314117	168.531723	-87.281586	1432.426758	269.355682	211.640930	1376.566406	169.390137	84.931122	1382.642700	171.348450	127.659866	1679.475708	152.136932	-196.305969	1164.445679	377.138062	248.359634	1102.176025	51.724705	14.039845	1058.844482	129.702240	156.624420	1098.783936	198.731934	37.802334	1003.740723	-501.896576	251.291534	861.901367	-533.688660	102.242325
153.632690	-43.373138	908.766174	223.185287	112.639519	899.551636	168.793884	-94.080048	514.590088	272.220612	97.677719	502.690826	296.504700	-168.545029	107.370277	345.033691	49.837864	86.449913	167.435837	-90.145447	1432.034668	269.059540	208.818024	1376.998291	168.797089	82.314980	1382.880371	171.231735	125.123871	1679.619873	150.468384	-197.648911	1163.517944	376.772736	246.014954	1102.698364	50.548382	13.446040	1058.806396	129.039642	155.303619	1099.593506	197.141464	36.622677	1003.757019	-502.041077	251.654037	861.882507	-533.645752	102.440468
151.964676	-44.506348	908.820129	221.792709	111.470863	899.808899	170.142105	-94.843361	514.514648	271.321899	97.009590	502.817688	297.279694	-168.207016	106.718773	344.939667	49.656548	86.599686	166.448349	-92.967918	1431.661011	268.779327	206.003998	1377.550659	168.259521	79.647446	1383.195923	171.125580	122.545052	1679.812256	148.823196	-199.073685	1162.626343	376.337280	243.391586	1103.233887	50.825378	15.558722	1060.320557	128.146881	153.957764	1100.145020	195.759903	35.259811	1003.903503	-502.101471	251.339966	861.567749	-533.732910	102.433426
150.070190	-45.476673	908.853882	220.346161	110.300858	900.045532	171.419235	-95.711136	514.556030	270.274689	96.263786	502.890686	297.925903	-167.791977	105.991272	344.700073	49.485691	86.810722	165.476364	-95.847626	1431.291260	268.443665	203.178452	1378.175659	167.655945	76.966728	1383.557861	170.967453	119.810432	1680.088379	147.254944	-200.444275	1161.753418	376.069244	241.313446	1103.946533	49.363674	14.911526	1060.136108	127.259544	152.730988	1100.854370	194.216934	33.978718	1004.030762	-502.187164	251.335815	861.427490	-533.777832	102.505966
148.292511	-46.346703	908.920532	218.998718	109.214203	900.363098	172.570526	-96.590378	514.590576	269.334045	95.460983	503.069061	298.475891	-167.392670	105.312920	344.472992	49.336334	87.007607	164.609329	-98.709892	1431.031372	268.141174	200.413620	1378.899048	167.045120	74.350838	1383.979858	170.838745	117.261887	1680.385742	145.766342	-201.797089	1160.889893	375.656189	238.737854	1104.717896	48.191845	14.082150	1060.329224	126.177849	151.224091	1101.771729	192.749496	32.773521	1004.217529	-502.278687	251.349045	861.314209	-533.823242	102.565773
146.501160	-47.203575	908.985352	217.624359	108.244591	900.617126	173.932251	-97.803406	514.699280	268.428406	94.622887	503.244995	299.055267	-167.189545	104.741913	344.364502	49.231533	87.240555	163.714859	-101.594269	1430.686523	267.803864	197.671768	1379.643433	166.500153	71.685265	1384.454346	170.623077	114.683182	1680.745117	144.281723	-203.061783	1160.128662	375.155457	235.772461	1105.485229	46.692894	11.385089	1061.244995	125.225624	149.840866	1102.567505	191.240082	31.681765	1004.372498	-502.381989	251.328766	861.235229	-533.860352	102.575279
144.795410	-48.023411	909.048706	216.366104	107.277176	900.920227	175.148605	-98.941666	514.810486	267.652435	93.825089	503.409515	299.523315	-167.080750	104.150810	344.311005	49.134773	87.440262	162.972656	-104.478798	1430.468140	267.471954	194.948959	1380.466309	165.946045	69.068169	1384.944458	170.499344	112.278702	1681.121338	142.942520	-204.538589	1159.409058	374.699463	233.079163	1106.272461	46.837616	10.526876	1063.136108	124.337776	148.426605	1103.516357	189.808151	30.585882	1004.553223	-502.959595	250.625320	861.247864	-533.983765	102.485336
143.170822	-48.886086	909.097046	215.250809	106.277626	901.194519	176.446411	-100.347244	514.917297	266.842407	92.981438	503.636078	299.883545	-167.183319	103.560913	344.073639	48.954563	87.630074	162.176971	-107.315910	1430.207397	267.100372	192.357239	1381.440063	165.364334	66.470604	1385.462769	170.423553	109.694748	1681.529785	141.707291	-206.066971	1158.704102	374.268555	230.245789	1107.165771	44.429504	9.915105	1061.379639	123.346489	147.044586	1104.460205	188.449646	29.475060	1004.715027	-503.094574	250.521591	861.208740	-534.040588	102.400940
142.026764	-49.108650	908.830872	214.326706	105.303703	901.415833	177.700089	-101.890587	514.922607	266.208832	92.190811	503.845123	300.161285	-167.368729	102.961494	343.858215	48.776787	87.754608	161.426849	-110.190880	1429.936890	266.668457	189.702286	1382.396606	164.754257	63.844135	1385.995728	170.140335	107.115082	1681.978638	140.523788	-207.644241	1158.035400	373.787445	227.327469	1108.057007	43.811699	10.349136	1061.778564	122.372192	145.643677	1105.549194	187.249756	28.631552	1004.709473	-503.260010	250.337845	861.229980	-534.065613	102.303741
140.108749	-50.592701	909.180847	213.163956	104.114250	901.710083	179.072037	-103.491081	515.142700	265.416443	91.289879	504.014252	300.444733	-167.774200	102.326355	343.529663	48.572292	87.887230	160.731903	-112.999001	1429.627319	266.246063	187.103500	1383.321655	164.286346	61.129440	1386.390015	169.939651	104.556458	1682.363403	139.357208	-209.063904	1157.268677	373.215057	224.391418	1108.987915	42.695057	7.949826	1062.802368	121.371132	144.192429	1106.581177	185.842010	27.222130	1005.019775	-503.392426	250.162949	861.275635	-534.113159	102.213280
138.564438	-51.464096	909.133423	212.271667	103.007408	901.957214	180.217041	-105.132454	515.229065	264.760712	90.456406	504.228638	300.608246	-168.148346	101.632370	343.318970	48.407265	88.064308	160.046021	-115.792931	1429.277588	265.780548	184.587723	1384.365356	163.618103	58.646915	1387.011597	169.724426	101.985313	1682.718628	138.088760	-210.596481	1156.514893	372.641052	221.476303	1109.872192	41.737686	7.367310	1063.177734	120.459373	142.698364	1107.770996	184.516754	26.056511	1005.130127	-503.463867	250.016708	861.347412	-534.100647	102.120674
137.198776	-52.289749	908.987976	211.474258	101.998100	902.149292	181.384552	-107.016510	515.213623	264.004120	89.636124	504.381470	300.818329	-168.823730	101.075584	343.070221	48.244801	88.196335	159.384048	-118.632767	1428.876099	265.394684	182.031570	1385.226929	163.021698	56.143188	1387.431885	169.491821	99.462799	1683.040039	137.054901	-212.106033	1155.725586	371.996246	218.661407	1110.679688	40.712765	6.390100	1063.629517	119.570511	141.335327	1108.909424	183.318756	24.944553	1005.164368	-503.514893	249.921844	861.443726	-534.107117	102.036934
135.973557	-53.158424	908.824829	210.851990	100.942970	902.333984	182.691345	-108.880035	515.204407	263.455048	88.949341	504.468842	300.976746	-169.370682	100.353668	342.981018	48.116905	88.391502	158.634171	-121.430695	1428.416748	265.011444	179.373215	1385.895508	162.454529	53.597431	1387.804810	169.265289	96.978889	1683.308838	136.125107	-213.711288	1154.895020	371.452057	215.990097	1111.450928	39.630733	5.334836	1063.788818	118.655128	139.869263	1110.013184	182.213120	23.811872	1005.191345	-503.526855	249.794937	861.563232	-534.084167	101.965729
134.900162	-53.984798	908.609009	210.280289	99.843658	902.466797	183.978836	-111.042664	515.182251	262.966125	88.139931	504.537506	301.246246	-169.958893	99.699432	342.865326	48.012005	88.536011	157.907745	-124.198822	1427.903198	264.522552	176.874329	1386.718750	161.861252	51.033047	1388.126099	169.015244	94.516983	1683.528198	135.142532	-215.292740	1154.028076	370.813171	213.405670	1112.229370	38.692169	4.295277	1064.336426	117.784119	138.381729	1111.128418	181.200302	22.688320	1005.166260	-503.557922	249.663498	861.693542	-534.096436	101.866119
133.778931	-54.947029	908.385315	209.730713	98.636787	902.587769	185.757828	-112.802315	515.112671	262.445618	87.423065	504.599945	301.451721	-170.423828	98.841675	342.627380	47.853451	88.613411	157.189301	-126.985481	1427.374512	264.090027	174.338577	1387.449951	161.207169	48.525238	1388.372070	168.752090	92.082504	1683.726074	134.299774	-216.898575	1153.145508	370.140930	210.825470	1112.921753	37.914181	3.290604	1064.707764	116.952423	136.842163	1112.255005	180.136002	21.461662	1005.133972	-503.585114	249.527527	861.845032	-534.081726	101.745598
132.739243	-55.833477	908.102844	209.295288	97.508575	902.700684	187.496979	-114.888741	515.070923	262.034821	86.738693	504.641846	301.634094	-170.755203	98.021873	342.405640	47.709736	88.692665	156.391769	-129.723557	1426.756836	263.765564	171.649094	1388.074585	160.540619	45.996967	1388.587769	168.505661	89.700912	1683.884644	133.470215	-218.471252	1152.227417	369.484650	208.359268	1113.600586	36.968025	2.259243	1065.472168	116.214767	135.332047	1113.267212	179.141846	20.292603	1005.069702	-503.603668	249.350250	862.013428	-534.052612	101.576347
131.789200	-56.805202	907.828796	208.861237	96.284142	902.784790	189.393570	-117.171844	515.055237	261.682190	85.958138	504.756287	302.025208	-171.099533	97.215569	342.226715	47.530792	88.724190	155.552963	-132.480530	1426.110840	263.286560	169.075943	1388.726440	159.881699	43.472500	1388.744629	168.230072	87.340691	1683.975098	132.655380	-220.020401	1151.247559	368.735260	205.979431	1114.208252	36.053684	1.099831	1065.848267	115.292244	134.112335	1113.670044	178.202911	19.057991	1004.993713	-503.532135	249.196365	862.238403	-533.953430	101.401466
130.922882	-57.728123	907.412354	208.562393	94.954826	902.796753	191.464874	-119.433403	515.069153	261.414764	85.254837	504.776031	302.417206	-171.301865	96.312447	342.026886	47.339516	88.688385	154.748795	-135.187256	1425.434692	262.819580	166.466034	1389.269653	159.149475	40.987331	1388.816650	167.950882	85.060135	1683.962524	131.893661	-221.593964	1150.154175	367.949921	203.666138	1114.735474	35.211769	-0.093131	1065.940186	114.357552	132.664520	1114.458618	177.308594	17.780308	1004.814453	-503.522705	249.007050	862.428772	-533.886475	101.163399
129.974472	-58.812527	907.066711	208.157455	93.637772	902.817932	193.705124	-121.669991	515.081970	261.083862	84.578262	504.685333	302.825500	-171.245941	95.340172	341.839874	47.235020	88.634781	153.887573	-137.895370	1424.742065	262.362671	163.886292	1389.752686	158.543747	38.335388	1388.631714	167.660309	82.841721	1683.897949	131.098602	-223.059418	1148.890381	367.275757	201.569168	1115.253784	34.214779	-1.292568	1066.268555	113.456375	131.171204	1115.286621	176.373657	16.444359	1004.670288	-503.547882	248.815201	862.611084	-533.865295	100.929153
129.061417	-59.881119	906.633850	207.866272	92.430275	902.779907	196.116394	-124.100494	515.044495	260.780121	83.872910	504.627899	303.238373	-171.167755	94.249207	341.678192	47.130726	88.577744	153.048660	-140.623703	1423.955200	261.812714	161.406006	1390.251587	157.723145	35.970284	1388.737183	167.359268	80.692863	1683.731934	130.234970	-224.683899	1147.796875	366.502441	199.482849	1115.712524	33.400188	-2.459985	1066.387817	112.561104	129.512894	1115.952759	175.495819	15.160175	1004.453125	-503.536987	248.595856	862.825073	-533.770630	100.712700
128.161804	-60.945335	906.149048	207.532562	91.180031	902.703125	198.881836	-126.463058	515.008972	260.612305	83.062454	504.591858	303.721130	-170.859741	93.148048	341.589203	47.017418	88.502686	152.100281	-143.326675	1423.210815	261.375610	158.710831	1390.619629	157.023071	33.338062	1388.454834	167.058884	78.652634	1683.487061	129.413956	-226.342377	1146.705200	365.792664	197.556183	1116.163818	32.916985	-3.773332	1066.261841	111.756226	127.928253	1116.874878	174.597641	13.855147	1004.190002	-503.480133	248.466919	863.028381	-533.693726	100.525871
127.818855	-61.402092	905.425842	207.404541	89.900963	902.622559	201.828491	-129.115341	514.905579	260.513489	82.289673	504.581390	304.121063	-170.623413	91.973724	341.484589	46.920246	88.404755	151.177628	-145.991211	1422.421631	260.844086	156.076904	1390.959106	156.181381	30.950392	1388.476074	166.763077	76.627937	1683.190918	128.511642	-227.897720	1145.610352	365.046448	195.643219	1116.556763	32.106548	-4.912284	1066.603394	110.913345	126.452698	1117.358887	173.960312	12.758881	1003.811340	-503.425751	248.330841	863.266724	-533.566650	100.297745
127.036728	-62.392586	904.805847	207.187363	88.595924	902.547241	205.103592	-131.521973	514.895935	260.371918	81.450500	504.531158	304.561310	-170.281082	90.768105	341.335114	46.800903	88.321327	150.194717	-148.644653	1421.642944	260.260468	153.437759	1391.241699	155.352295	28.465780	1388.291992	166.470490	74.599648	1682.813965	127.615341	-229.489975	1144.490601	364.193054	193.804352	1116.967407	31.176516	-5.961224	1066.385498	109.951279	125.071983	1117.800537	173.136719	11.396461	1003.480347	-503.360779	248.135208	863.518921	-533.403564	100.067291
126.386147	-63.480923	904.163086	207.044815	87.319580	902.441956	208.332870	-133.959808	514.836487	260.261658	80.642937	504.602448	304.962402	-169.958618	89.590553	341.269684	46.685505	88.207565	149.177109	-151.265839	1420.811890	259.628967	150.800873	1391.482178	154.490234	26.010544	1388.096313	166.159424	72.624176	1682.404907	126.633774	-231.034973	1143.383423	363.456268	192.058304	1117.320801	30.260294	-7.305716	1065.884033	109.081482	123.660728	1118.221436	172.375565	10.031213	1003.124390	-503.287018	247.981277	863.770325	-533.269226	99.831314
125.861961	-64.541077	903.472412	207.016785	86.120354	902.355774	211.459976	-136.095413	514.658386	260.206940	79.832436	504.559204	305.378174	-169.789993	88.374802	341.281036	46.665051	88.147690	148.089523	-153.834274	1420.017456	258.946594	148.193085	1391.628174	153.576065	23.559454	1387.799438	165.850433	70.701202	1681.903931	125.644997	-232.619339	1142.263916	362.641418	190.296631	1117.601929	29.620012	-8.427560	1065.741089	108.261589	122.266708	1118.472534	171.719360	8.685504	1002.752441	-503.236755	247.762573	863.992798	-533.164551	99.547699
125.499184	-65.646317	902.731628	207.081909	84.803947	902.210083	214.138779	-137.932068	514.270996	260.223907	79.052536	504.515442	305.749603	-169.676590	87.130318	341.223389	46.553947	88.013512	146.956955	-156.372452	1419.134399	258.261627	145.559982	1391.731323	152.646637	21.138065	1387.460449	165.568512	68.791908	1681.355591	124.687477	-234.243423	1141.137939	361.891052	188.655151	1117.861694	28.827892	-10.030126	1065.106445	107.475189	120.823784	1118.746826	171.139465	7.295621	1002.327148	-503.192688	247.535995	864.183838	-533.050110	99.258461
125.332657	-66.796448	901.900574	207.223099	83.615318	902.050842	216.118149	-139.360641	513.645935	260.243439	78.203690	504.448517	306.102478	-169.773010	85.954659	341.153625	46.441128	87.881187	145.798630	-158.934937	1418.278931	257.488403	142.935486	1391.766968	151.645340	18.741371	1387.072876	165.259659	66.917618	1680.744385	123.549591	-235.770035	1140.032959	361.241730	187.044983	1118.089844	28.130728	-11.166610	1065.012085	106.883736	119.085236	1119.137207	170.686996	5.909182	1001.847168	-503.109253	247.285461	864.370422	-532.951355	98.943031
125.450333	-68.053429	901.143555	207.487869	82.199028	901.911987	217.307816	-140.415970	512.860840	260.182465	77.355385	504.474396	306.305817	-170.036438	84.939384	341.164063	46.411266	87.789101	144.505554	-161.401169	1417.424438	256.675690	140.362244	1391.725708	150.585876	16.379553	1386.630737	164.942139	65.065224	1680.175903	122.394730	-237.322678	1138.921509	360.412445	185.843552	1118.202515	26.894402	-12.471391	1064.023926	106.013527	117.798889	1118.896729	170.318237	4.460293	1001.419495	-503.026001	247.024689	864.566040	-532.848511	98.583961
125.635231	-69.807846	900.497314	207.756470	80.661346	901.737732	217.703506	-140.979614	512.011536	260.119720	76.469627	504.415253	306.457214	-170.201187	84.120384	341.135193	46.313782	87.712959	143.200195	-163.853027	1416.628540	255.745590	137.851379	1391.689941	149.508102	14.010950	1386.230713	164.638367	63.220798	1679.627197	121.259064	-238.931381	1137.902832	359.840820	183.739288	1118.512695	26.119761	-13.733420	1063.448120	105.285088	116.234207	1118.826660	170.150620	2.717680	1001.021118	-502.967957	246.724609	864.758545	-532.798096	98.186790
126.236366	-71.018227	899.601135	208.197006	79.155853	901.605896	217.142426	-141.222473	511.026398	260.255005	75.623917	504.364441	306.416748	-170.055069	83.621727	341.129761	46.200092	87.608192	141.901535	-166.276031	1415.882813	254.840103	135.305695	1391.677124	148.404816	11.698231	1385.821167	164.278091	61.406399	1679.168213	120.065666	-240.531235	1136.904297	359.155518	182.027466	1118.754028	25.249567	-15.141974	1062.785767	104.630234	114.706360	1118.838501	170.048813	1.189239	1000.521912	-502.858887	246.415833	864.953430	-532.717407	97.766312
126.886063	-72.798424	899.016113	208.666702	77.384445	901.527161	216.341644	-141.578003	510.326508	260.325195	74.677711	504.323059	306.583008	-170.134735	83.444870	341.227234	46.130222	87.601685	140.513931	-168.658142	1415.222900	253.836868	132.835968	1391.718750	147.215607	9.429331	1385.409668	163.965424	59.668728	1678.769897	118.862968	-242.144745	1136.042114	358.568726	180.259476	1119.029175	24.363914	-16.765873	1061.955566	103.975525	113.164215	1118.687744	170.058517	-0.620544	1000.203125	-502.785217	245.937714	865.102661	-532.659424	97.249634
127.540619	-74.932480	898.558533	209.094803	75.572411	901.410339	215.395752	-141.748245	509.787628	260.280670	73.843513	504.183624	306.562592	-169.912918	83.335266	341.324524	46.130756	87.645844	139.107742	-170.961990	1414.727539	252.746292	130.492966	1391.789673	146.033691	7.198337	1385.109497	163.701401	58.088310	1678.428589	117.732620	-243.801514	1135.327515	358.044495	178.474640	1119.453003	23.803745	-18.091244	1061.337769	103.367943	111.512283	1118.515625	170.166748	-2.575706	999.925415	-502.731415	245.525421	865.217346	-532.609436	96.787720
128.179153	-77.219612	898.269958	209.500824	73.465752	901.325134	214.461716	-142.094849	509.478058	260.176361	72.992943	503.972778	306.511719	-169.690430	83.393532	341.325714	46.077290	87.647118	137.721756	-173.225449	1414.440552	251.622528	128.213333	1391.954224	144.811905	5.001340	1384.879150	163.253510	56.377739	1678.264893	116.609734	-245.490753	1134.773682	357.477509	176.572830	1119.941162	23.152309	-19.666983	1060.566650	102.843620	109.835457	1118.261719	170.314697	-4.699311	999.746826	-502.723236	245.140015	865.340393	-532.589539	96.329742
128.629578	-79.950508	898.289551	209.773804	71.296318	901.348328	214.039627	-142.741577	509.541870	259.950470	72.114983	503.874512	306.581421	-169.721710	83.495850	341.364502	46.007858	87.741096	136.397308	-175.372375	1414.286499	250.401321	126.023880	1392.219360	143.570236	2.837764	1384.719727	162.740433	54.679367	1678.207397	115.636909	-247.172760	1134.462402	357.036652	174.616653	1120.569092	22.356810	-21.570005	1059.560425	102.263496	108.151634	1117.981689	170.470337	-7.029235	999.774353	-502.752625	244.776428	865.403137	-532.589294	95.847137
129.250351	-82.579926	898.340332	210.157486	68.966805	901.358032	213.895996	-143.658569	509.676361	259.745239	71.144684	503.773102	306.668182	-169.820724	83.610779	341.349487	45.904224	87.805733	135.083572	-177.457153	1414.304077	249.158844	123.934151	1392.597778	142.276352	0.733250	1384.685181	162.181549	52.968197	1678.226440	114.645287	-248.869400	1134.302124	356.661652	172.544479	1121.339722	21.925766	-23.171825	1058.829102	101.812187	106.365456	1117.829956	170.787949	-9.375761	999.810303	-502.827698	244.336807	865.420227	-532.590393	95.274727
129.751144	-85.157707	898.490601	210.606583	66.725868	901.535522	214.027939	-144.793747	509.816010	259.619446	70.210236	503.730957	306.793213	-169.995483	83.725716	341.457031	45.782734	88.018044	133.815582	-179.496628	1414.476440	247.813812	121.896675	1393.041382	140.961899	-1.351700	1384.786865	161.515762	51.268410	1678.302490	113.675247	-250.617462	1134.269653	356.312073	170.773010	1122.157959	21.402573	-25.022955	1058.131226	101.384293	104.596207	1117.578491	171.100983	-11.710874	999.977661	-502.884979	243.909805	865.422974	-532.610413	94.757149
130.811554	-86.609344	898.351013	211.249939	64.667137	901.772888	214.269012	-146.153580	509.910278	259.448700	69.144615	503.766693	306.954407	-170.274994	83.769173	341.434998	45.650429	88.209152	132.604675	-181.408127	1414.779541	246.332916	119.991135	1393.551880	139.673798	-3.392090	1384.927979	160.805054	49.429012	1678.400635	112.839180	-252.430191	1134.316772	356.095673	168.056320	1123.274170	20.871805	-27.011082	1057.425903	101.020782	102.650917	1117.506470	171.690659	-13.583168	1000.025635	-502.898193	243.539490	865.421631	-532.604797	94.294113
130.956863	-89.561493	898.855286	211.744370	62.413670	902.063721	214.675705	-147.675598	510.233551	259.279572	68.257416	503.824860	307.021759	-170.597687	83.792709	341.393951	45.539696	88.402306	131.387222	-183.319641	1415.135132	244.779724	118.101692	1394.111938	138.358994	-5.359876	1385.109253	160.145905	47.732582	1678.455933	112.159256	-254.250076	1134.484619	355.889343	165.612808	1124.327393	20.356825	-28.943703	1056.831665	100.713554	100.708763	1117.354858	172.104935	-16.085333	1000.425110	-502.927856	243.184952	865.401428	-532.617615	93.853218
131.416229	-91.889534	899.121460	212.426422	60.306702	902.397949	215.062576	-149.101837	510.438751	258.998688	67.272385	503.993073	307.012115	-170.860352	83.790985	341.363525	45.487465	88.625420	130.100250	-185.154587	1415.498047	243.150436	116.342636	1394.671997	137.022903	-7.311934	1385.345581	159.345734	45.988071	1678.562622	111.489502	-256.190674	1134.785889	355.742065	163.230042	1125.416016	19.892868	-31.145248	1056.208008	100.516251	98.682198	1117.268433	172.657181	-18.335159	1000.724609	-503.035858	242.726089	865.337708	-532.655396	93.277718
132.090317	-93.603302	899.276245	213.327866	58.382851	902.724854	215.361420	-150.564423	510.487000	258.787109	66.394676	504.237274	307.006195	-171.159729	83.789268	341.219696	45.398411	88.768166	128.844910	-186.968948	1415.903198	241.449539	114.695679	1395.231445	135.684814	-9.142017	1385.505615	158.400177	44.247696	1678.670532	110.951317	-258.179108	1135.105713	355.683807	160.840439	1126.514160	19.679106	-32.967819	1055.947632	100.397301	96.628296	1117.210327	173.406540	-20.251169	1000.963257	-503.198242	242.254700	865.257874	-532.709656	92.719902
132.896439	-95.060608	899.274841	214.327148	56.448448	903.044067	215.554977	-151.743439	510.465942	258.526733	65.495102	504.407776	306.881226	-171.395309	83.782089	340.976929	45.284298	88.885170	127.548859	-188.643005	1416.254150	239.754807	113.090332	1395.729736	134.354309	-10.952069	1385.632080	157.454590	42.489388	1678.721680	110.440430	-260.161469	1135.584717	355.636017	158.353333	1127.598755	19.530323	-35.032204	1055.658447	100.336304	94.600204	1117.089844	174.229141	-22.124659	1001.117798	-503.387787	241.710922	865.212891	-532.732971	92.132416
133.517303	-96.710808	899.346558	215.322128	54.485664	903.283691	215.766495	-152.989990	510.462219	258.327576	64.543465	504.708130	306.874115	-171.645477	83.738991	340.829132	45.223797	89.053963	126.221924	-190.314285	1416.519043	237.965759	111.579254	1396.227539	133.000778	-12.694277	1385.736938	156.427231	40.689072	1678.753174	110.008507	-262.325195	1136.059814	355.650513	155.834579	1128.720337	19.540283	-37.068481	1055.496460	100.348274	92.458519	1116.975342	175.070450	-24.067469	1001.269348	-503.451508	241.125198	865.045349	-532.795288	91.595177
134.149857	-98.352852	899.440796	216.399628	52.531399	903.561340	215.962646	-154.135483	510.352264	258.230896	63.539318	504.975616	306.842255	-171.875137	83.685432	340.640564	45.080822	89.188148	124.800766	-191.893707	1416.716919	236.251740	110.108948	1396.648071	131.658081	-14.397263	1385.698364	155.329651	38.880062	1678.739746	109.553703	-264.355103	1136.109497	355.705994	153.342987	1129.781982	19.463945	-39.332188	1055.301636	100.406311	90.270012	1116.891602	175.949234	-26.007931	1001.450806	-503.489349	240.557343	864.938477	-532.589844	91.282379
134.610229	-100.064377	899.508362	217.508377	50.590931	903.758362	216.082596	-154.966522	510.202820	258.221497	62.437344	505.183533	306.681946	-171.779053	83.534561	340.580292	45.021149	89.401054	123.403992	-193.406601	1416.786499	234.709976	108.561241	1396.984985	130.298782	-16.026043	1385.619995	154.121887	37.048691	1678.663086	109.223862	-266.543823	1136.318359	355.796692	150.917419	1130.723389	19.601187	-41.496933	1055.104126	100.496147	88.079048	1116.804077	176.813782	-27.971292	1001.578186	-503.638306	239.964798	864.741394	-532.603394	90.606812
135.218948	-101.598022	899.517822	218.759064	48.605453	903.953369	216.158783	-155.949524	509.957489	258.328339	61.386864	505.375610	306.678650	-171.747330	83.409981	340.569366	44.940735	89.528358	121.952454	-194.875977	1416.775391	233.026138	107.192383	1397.231201	128.986328	-17.594177	1385.457886	152.853592	35.198494	1678.520264	108.911736	-268.723663	1136.427612	355.925690	148.539139	1131.627808	19.781355	-43.787590	1054.973022	100.662582	85.898125	1116.596436	177.757568	-29.875000	1001.675537	-503.788025	238.861053	864.538940	-532.310608	90.240807
135.723267	-103.251930	899.467407	219.973221	46.657665	904.057434	216.374725	-156.834305	509.843475	258.437653	60.350090	505.523499	306.674255	-171.629013	83.315529	340.508148	44.822647	89.626892	120.530350	-196.284470	1416.679199	231.514664	105.786835	1397.400879	127.713982	-19.119673	1385.177368	151.488937	33.358620	1678.318237	108.629616	-271.244568	1136.666626	356.114746	146.329453	1132.488525	20.683329	-45.551685	1054.435059	100.907661	83.601715	1116.381714	178.640060	-31.802032	1001.697876	-503.969482	238.207825	864.281616	-532.338867	89.627716
136.305557	-104.804047	899.407715	221.210114	44.756233	904.189941	216.610214	-157.637390	509.670288	258.654053	59.254101	505.583435	306.579163	-171.517120	83.139427	340.441742	44.700550	89.701202	119.084152	-197.674438	1416.488770	230.200195	104.328049	1397.510254	126.421440	-20.571465	1384.838013	150.033798	31.503365	1678.052856	108.459503	-273.700806	1136.710815	356.254150	144.163986	1133.186279	20.690586	-48.148663	1054.541382	101.214951	81.472427	1116.058228	179.535645	-33.660767	1001.729675	-504.062897	237.626312	864.076538	-532.359436	88.979149
136.750275	-106.309258	899.355042	222.442383	42.708172	904.263489	216.774765	-158.568359	509.519684	258.859894	58.148853	505.702179	306.602936	-171.508102	83.028885	340.188660	44.523617	89.714554	117.522087	-198.997238	1416.231812	228.744247	102.981285	1397.568481	125.184891	-21.954271	1384.435913	148.565536	29.725897	1677.816040	108.385818	-276.264160	1136.703491	356.454346	142.086105	1133.912109	20.874619	-50.846252	1054.853760	101.496391	79.290680	1115.671631	180.339615	-35.519497	1001.737305	-504.142456	236.941544	863.888428	-532.324524	88.312798
137.175934	-108.124512	899.361206	223.723373	40.538578	904.321350	216.952225	-159.389679	509.449677	259.268555	57.029190	505.768311	306.613037	-171.509918	82.923424	340.089142	44.353970	89.762848	116.010429	-200.336044	1415.946289	227.540054	101.498672	1397.631104	124.019508	-23.348373	1384.000732	146.977890	27.862911	1677.519043	108.425858	-278.911987	1136.686279	356.612579	140.025406	1134.542358	21.475481	-53.229118	1055.116699	101.781876	77.105942	1115.287109	181.159439	-37.540276	1001.768555	-504.394043	236.461502	863.593140	-532.371826	87.724747
137.898453	-109.819191	899.226135	225.203629	38.460350	904.417053	217.302734	-160.553482	509.338043	259.581116	55.821346	505.906952	306.726929	-171.685181	82.824738	339.935120	44.130493	89.734917	114.496727	-201.637741	1415.617676	226.448608	100.071503	1397.684692	122.902306	-24.721642	1383.569702	145.362656	26.030655	1677.211426	108.414635	-281.656982	1136.576050	356.829437	138.121017	1135.189819	22.157110	-55.566269	1055.514771	102.132523	74.905327	1114.663940	182.096008	-39.498470	1001.747131	-504.524445	235.537689	863.478943	-532.390198	87.154114
138.542511	-111.632751	899.079956	226.707077	36.361763	904.479980	217.466537	-161.498871	509.234558	259.952240	54.689648	505.939819	306.761108	-171.781967	82.708275	339.787323	43.980560	89.732460	113.014435	-202.955338	1415.247192	225.632187	98.535103	1397.781250	121.867317	-26.093410	1383.128906	143.577332	24.171593	1676.868774	108.438347	-284.500397	1136.535034	357.025726	136.228165	1135.762329	23.029345	-57.803696	1055.782959	102.534958	72.816368	1114.011963	182.979889	-41.493061	1001.704895	-504.557587	234.901169	863.326233	-532.255371	86.435333
139.585983	-113.119469	898.947449	228.296387	34.238663	904.512390	217.621887	-162.752197	509.047089	260.414490	53.638691	505.955627	306.864777	-172.051407	82.614342	339.749420	43.822868	89.735611	111.440254	-204.176239	1414.765747	224.855148	97.003571	1397.863647	120.850349	-27.423164	1382.606689	141.760025	22.324848	1676.506104	108.411232	-287.318420	1136.484863	357.243347	134.445053	1136.272339	23.583178	-60.331501	1056.298828	102.955490	70.734146	1113.269531	184.093658	-43.305817	1001.655090	-504.624939	234.025330	863.167542	-532.120483	85.561737
140.468231	-114.636086	898.802124	229.915665	32.165234	904.556213	218.007553	-164.060135	508.880890	260.841064	52.490269	505.895294	307.044128	-172.268524	82.454437	339.788879	43.741314	89.737289	109.928947	-205.370483	1414.304321	224.118271	95.519104	1397.797363	119.943947	-28.702644	1382.063232	139.866699	20.506416	1676.094482	108.402611	-290.083984	1136.487183	357.516663	132.762939	1136.727905	24.071880	-62.927902	1056.888672	103.411293	68.708282	1112.419312	185.095856	-45.093571	1001.604675	-504.694397	233.207016	862.974487	-532.027649	84.722420
141.426926	-116.124413	898.551575	231.587112	30.120375	904.550232	218.300125	-165.339722	508.691132	261.072571	51.512840	505.956055	307.143890	-172.466827	82.329750	339.653290	43.649792	89.714546	108.405373	-206.559937	1413.821289	223.524826	94.062820	1397.780884	119.083389	-29.933107	1381.529297	137.899460	18.710304	1675.697998	108.257851	-292.948059	1136.554565	357.805359	131.120270	1137.101929	24.633974	-65.417488	1057.472534	103.983398	66.736847	1111.795166	186.095703	-46.847172	1001.476135	-504.758545	232.325562	862.805908	-531.908752	83.852112
142.645233	-116.806435	898.029724	233.491089	28.087122	904.512817	218.597717	-166.547623	508.441315	261.440521	50.404133	505.995605	307.250122	-172.656021	82.154747	339.608307	43.528137	89.736053	106.895065	-207.691422	1413.362915	222.892563	92.592117	1397.764160	118.248383	-31.172861	1380.966675	135.981232	16.973389	1675.280518	108.146591	-295.793121	1136.648926	358.118591	129.465363	1137.516113	25.591314	-67.664665	1057.720093	104.442940	64.640121	1111.156738	187.205887	-48.289799	1001.190308	-505.171967	231.179504	862.106445	-532.020630	82.566559
143.380264	-118.567825	897.940796	235.233109	26.056952	904.567688	219.138321	-167.994034	508.407196	261.579376	49.389957	506.070831	307.446655	-172.931641	82.042336	339.359406	43.349846	89.804115	105.394905	-208.814499	1412.932739	222.316757	91.145279	1397.744385	117.463356	-32.416519	1380.453125	133.963135	15.253637	1674.894287	108.181404	-298.434967	1136.686523	358.440887	127.873581	1137.942505	26.644060	-69.856377	1058.072021	105.038406	62.436073	1110.643677	188.243866	-50.158833	1001.172363	-506.076294	230.505371	862.058838	-531.987915	81.586227
144.640518	-119.246895	897.358215	237.252670	24.094450	904.601746	219.420319	-169.288635	508.162964	261.892792	48.420856	506.385284	307.489685	-173.102142	81.934280	339.152252	43.138710	89.967102	103.920418	-209.933182	1412.505493	221.773224	89.654327	1397.785278	116.651352	-33.645321	1379.941528	131.879517	13.515131	1674.574463	108.215508	-300.983582	1136.755615	358.741364	126.236824	1138.394653	27.764645	-72.013718	1058.356689	105.724937	60.094738	1110.257935	189.396484	-51.623264	1000.886047	-505.938873	229.685196	861.862793	-531.883240	80.617195
145.786072	-120.129860	897.256592	239.132736	22.167086	904.721252	219.836319	-170.535675	507.944061	261.872650	47.434856	506.611847	307.554230	-173.399216	81.865875	338.649567	42.869240	90.128448	102.385986	-210.966003	1412.063232	221.229004	88.259651	1397.808960	115.894684	-34.833553	1379.450806	129.839264	11.737282	1674.191406	108.304909	-303.345337	1136.789551	359.067688	124.681618	1138.879272	28.934599	-74.109291	1058.490234	106.385880	57.614532	1109.929565	190.661026	-53.042297	1000.890259	-505.953796	228.628098	861.722168	-531.711731	79.678421
146.466690	-121.577003	897.138367	241.043701	20.185961	904.859741	220.297714	-171.846710	507.915039	261.794159	46.599907	506.922150	307.620178	-173.746384	81.734360	337.998047	42.460274	90.269257	100.850937	-212.011444	1411.659790	220.672546	86.809204	1397.829712	115.109131	-36.032978	1378.935303	127.904198	10.296578	1673.841675	108.434464	-305.739685	1136.804443	359.339508	123.102417	1139.442383	30.354082	-76.133568	1058.255371	107.060135	55.135517	1109.629395	191.713333	-54.774303	1000.895020	-505.698944	227.484436	861.620361	-531.597961	78.586761
147.284149	-122.712303	896.945068	243.073853	18.461721	905.014771	220.588272	-172.960663	507.693146	261.794586	45.798252	507.265900	307.919220	-173.616226	81.763832	337.493774	42.082230	90.480202	99.399857	-213.025620	1411.238281	220.212708	85.000175	1397.838379	114.387260	-37.166908	1378.429565	125.810585	8.687716	1673.514038	108.583282	-307.882324	1136.748413	359.605530	121.506599	1139.863281	31.617968	-78.026154	1058.143677	107.771210	52.745770	1109.277710	192.847916	-56.253315	1000.867493	-505.831543	226.741409	861.328796	-532.218628	76.359047
148.974014	-122.710815	896.687500	245.216492	16.758562	905.200012	220.962204	-174.078751	507.351166	261.846405	45.109032	507.634705	307.667847	-174.315414	81.467262	337.121033	41.687912	90.848511	97.882790	-214.005066	1410.762817	219.718674	83.936417	1397.975220	113.647400	-38.290752	1377.956543	123.858124	7.175798	1673.177124	108.774368	-309.980469	1136.670044	359.910004	119.876320	1140.419067	32.834282	-79.695885	1058.087769	108.424126	50.297764	1108.965820	194.367111	-57.189358	1000.817688	-505.799774	225.451050	861.174133	-531.812744	74.923347
149.307816	-124.505737	896.659424	247.179108	14.979330	905.343811	221.366516	-175.150208	507.373566	261.658630	44.449081	508.020294	307.675751	-174.601639	81.274239	336.660156	41.131470	91.228668	96.353065	-214.939850	1410.279053	219.235641	82.079430	1398.018311	113.092117	-39.535725	1377.336304	121.963509	5.712085	1672.849854	108.990166	-311.878723	1136.526001	360.248322	118.146545	1140.938965	34.044914	-81.420906	1058.012207	109.069481	47.938568	1108.633423	195.323288	-58.932194	1000.871948	-505.796234	224.419098	861.027283	-531.918518	73.983826
150.355820	-125.159653	896.593384	249.207581	13.453313	905.703613	221.603943	-175.937347	507.159607	261.316315	43.847687	508.424896	307.717834	-174.691299	81.167725	336.122223	40.286076	91.526505	94.848358	-215.879700	1409.845337	218.856796	80.603889	1398.211304	112.347382	-40.490768	1377.069580	120.199196	4.313180	1672.536499	109.198837	-313.696747	1136.510132	360.582733	116.332993	1141.445190	35.254463	-83.091919	1057.975586	109.754623	45.747730	1108.323608	196.575623	-60.129753	1001.005554	-505.458435	222.749924	861.149048	-530.752319	74.185181
151.596252	-125.496933	896.463806	251.150726	11.838142	906.013733	221.821457	-176.688568	506.879822	261.136780	43.275898	508.970886	307.772064	-174.817108	81.122375	335.602936	39.252552	91.887848	93.339882	-216.740753	1409.321533	218.483078	79.209946	1398.399780	111.743820	-41.531830	1376.760742	118.358994	2.851812	1672.324707	109.433548	-315.477875	1136.424194	361.006256	114.558052	1142.128418	36.446415	-84.571442	1057.969116	110.481354	43.575737	1108.114136	197.810471	-61.189243	1001.080139	-505.695526	221.854263	860.818115	-531.686218	71.726791
152.725510	-125.963493	896.371948	252.946732	10.393403	906.326843	222.041168	-177.296951	506.657104	260.769623	42.551952	509.497772	307.771576	-174.900574	81.056274	335.064178	38.055134	92.293205	91.903656	-217.599442	1408.905151	218.218323	78.276016	1398.793213	111.254829	-42.557503	1376.504639	116.720070	1.493245	1672.113525	109.668953	-317.165741	1136.340088	361.456696	112.660088	1142.772339	37.621014	-85.890564	1058.181396	111.166626	41.596905	1107.819214	198.940216	-62.209503	1001.175476	-505.750916	220.955872	860.642456	-531.732361	70.277328
153.586777	-126.758492	896.336609	254.620651	8.989172	906.653442	222.241669	-177.722168	506.526184	260.390900	41.892441	510.089417	307.814331	-175.076630	81.090607	334.579193	36.395817	92.699722	90.544022	-218.490814	1408.529663	218.006073	76.450508	1398.935303	110.779907	-43.538174	1376.298828	115.157463	0.163749	1671.918457	109.835808	-318.665771	1136.276855	361.993561	110.840866	1143.279419	38.832794	-87.111771	1058.317871	111.688927	39.531521	1107.558960	199.912796	-63.351212	1001.307312	-505.261719	218.940598	860.961182	-530.530823	68.240578
154.379822	-127.502731	896.312256	256.106445	7.644677	906.965332	222.479034	-178.169739	506.406372	260.240845	41.197960	510.597626	308.100861	-174.593079	81.140152	334.333771	34.346840	93.104065	89.207634	-219.331039	1408.113647	217.864975	75.681229	1399.319824	110.358231	-44.459297	1376.096802	113.718246	-1.134915	1671.719360	110.048622	-320.166290	1136.248657	362.431610	109.001938	1143.904175	40.053383	-88.341881	1058.132690	112.288727	37.742172	1107.287354	200.788803	-64.442894	1001.437500	-504.881561	217.833252	861.157104	-530.175232	67.256294
155.115311	-128.246140	896.271729	257.431885	6.367338	907.267883	222.729279	-178.580307	506.297546	260.352264	40.347736	511.108826	308.153259	-174.630447	81.105270	334.358337	31.617298	93.612206	87.926254	-220.133896	1407.739380	217.670822	73.992195	1399.431274	109.964737	-45.372253	1375.921265	112.412354	-2.403435	1671.541504	110.144470	-321.428497	1136.161133	362.969727	107.183228	1144.458984	41.266426	-89.300812	1058.217651	112.976273	35.826397	1107.110107	201.539124	-65.491890	1001.553833	-504.573395	216.188400	861.323425	-529.328735	66.161354
155.743515	-129.024170	896.222778	258.633118	5.069568	907.573608	223.004288	-178.994125	506.211670	260.633148	39.694077	511.590240	307.826202	-175.240311	80.904518	334.705963	28.355719	94.258949	86.806984	-220.979630	1407.458862	217.657822	72.740532	1399.756470	109.680405	-46.273174	1375.821289	111.228836	-3.630620	1671.395752	110.282074	-322.620819	1136.037231	363.668365	105.442253	1145.028320	42.559540	-90.070267	1058.455444	113.612617	34.123711	1106.949463	202.218979	-66.609634	1001.667175	-504.512665	214.752502	861.269104	-529.093933	64.820686
156.289627	-129.700577	896.195923	259.582947	4.014650	907.895264	223.283401	-179.309204	506.188568	261.151245	38.815460	512.029785	307.848633	-175.113434	80.811661	335.477936	24.462246	95.009621	85.750092	-221.744995	1407.167969	217.752716	71.497147	1400.060791	109.416168	-47.194519	1375.835327	110.151245	-4.836901	1671.295044	110.371780	-323.557800	1135.901123	364.296112	103.651154	1145.643799	43.680416	-90.729591	1058.453247	114.280067	32.505051	1106.900024	202.778931	-67.586899	1001.799805	-504.381989	213.350128	861.303467	-528.801636	63.398602
156.523499	-130.633652	896.273926	260.356262	3.101180	908.289551	223.538635	-179.551910	506.219177	262.081635	38.039677	512.506104	307.902100	-175.115280	80.758682	336.647614	20.018316	95.866577	84.906517	-222.614609	1406.968628	217.945389	70.208794	1400.479004	109.252869	-48.115337	1375.892700	109.251099	-6.045401	1671.258667	110.510307	-324.454285	1135.769287	364.929382	101.868073	1146.261475	44.917305	-91.230507	1058.732300	115.040222	31.123695	1106.978516	203.167984	-68.634560	1002.023926	-504.255341	212.030838	861.329285	-528.770325	62.113049
156.910538	-131.294724	896.338684	261.033356	2.161204	908.661987	223.845245	-179.736237	506.243652	263.182770	37.121090	512.945679	307.960266	-175.130890	80.732941	338.047424	15.072076	96.793770	84.092323	-223.467239	1406.835693	218.261719	69.449959	1401.068848	109.123230	-48.949791	1375.994995	108.461716	-7.170970	1671.263672	110.415283	-325.113129	1135.644165	365.682892	100.285156	1146.972290	45.936989	-91.673752	1058.640259	115.637794	29.865618	1107.052368	203.576141	-69.565926	1002.229431	-504.108826	210.465744	861.336487	-528.503967	60.568718
157.472870	-131.588333	896.401306	261.601990	1.453389	909.045105	224.188492	-179.913605	506.222717	264.718964	36.092926	513.302429	308.006409	-175.193863	80.751556	340.091095	9.753218	97.911278	83.426231	-224.317215	1406.768311	218.499924	67.788277	1401.411133	109.032928	-49.839043	1376.186768	107.841904	-8.313274	1671.304932	110.366425	-325.793091	1135.675903	366.382050	98.682159	1147.513306	46.943840	-92.021629	1058.804932	116.391556	28.832821	1107.200806	203.992584	-70.204056	1002.437134	-503.766022	208.935181	861.538086	-527.993835	58.971428
157.763092	-132.039490	896.517517	262.062927	0.733492	909.446045	224.464615	-180.077713	506.280945	266.367035	34.916485	513.689331	308.058075	-175.233627	80.778557	342.499359	4.012814	99.122604	82.853333	-225.250259	1406.738403	218.856842	66.561333	1401.899780	108.993828	-50.734257	1376.431030	107.399162	-9.392897	1671.449097	110.528755	-326.498474	1135.637329	367.185425	97.072998	1148.167969	47.852200	-92.250725	1058.931763	117.112228	28.173653	1107.315796	204.282074	-70.937881	1002.683167	-503.496094	207.291031	861.699280	-527.532776	57.289692
157.679230	-132.770523	896.736572	262.374329	0.245070	909.919739	224.671677	-180.133362	506.376068	267.884247	33.616058	513.999023	308.039215	-175.244522	80.759705	345.197693	-2.146535	100.496155	82.350975	-226.120255	1406.714355	219.216995	65.347946	1402.424194	108.996407	-51.583607	1376.734009	107.016167	-10.482688	1671.583984	110.469254	-326.869263	1135.268555	367.928680	95.512596	1148.833496	48.734791	-92.311592	1059.252808	117.781898	27.550310	1107.464478	204.405212	-71.718582	1003.020813	-503.147369	205.730591	861.961060	-526.814026	55.416729
157.784134	-133.154510	896.904785	262.611176	-0.157364	910.335571	224.859695	-180.184174	506.397278	269.605896	31.709391	514.411255	308.088562	-175.208435	80.788429	348.428986	-8.600941	101.938957	81.945755	-227.088837	1406.735840	219.690521	64.081001	1403.033569	109.060310	-52.562141	1377.125000	106.810463	-11.538881	1671.720947	110.388565	-327.245483	1135.073364	368.824890	94.088272	1149.572021	49.483562	-92.318771	1059.529053	118.491051	27.078436	1107.689087	204.561172	-72.279793	1003.302673	-502.754303	204.083893	862.307922	-526.105103	53.673244
157.634811	-133.520798	896.965088	262.816650	-0.566314	910.760986	224.893661	-180.135498	506.421051	270.928162	30.325163	514.684570	308.058441	-175.220306	80.732063	351.852997	-15.373491	103.593300	81.677551	-228.021683	1406.758423	220.127289	62.848240	1403.648071	109.139801	-53.462719	1377.487183	106.714935	-12.608515	1671.903076	110.261200	-327.546509	1134.870972	369.632965	92.628677	1150.377686	50.152435	-92.295395	1059.809692	119.100334	26.685781	1108.097656	204.530319	-72.879662	1003.529968	-502.358246	202.360840	862.706360	-525.376526	51.862736
157.552048	-133.670883	897.032593	263.027252	-0.813502	911.165161	224.906204	-180.095276	506.414886	272.194183	28.496014	514.923889	308.082977	-175.272781	80.710091	355.567871	-22.361437	105.313789	81.475929	-229.022659	1406.804688	220.598816	61.644073	1404.347168	109.267464	-54.377224	1377.928833	106.727951	-13.777385	1672.037964	110.061035	-327.773895	1134.662231	370.543427	91.300674	1151.189697	50.776714	-92.134682	1060.095459	119.821419	26.433409	1108.401733	204.534546	-73.273598	1003.750793	-501.963898	200.673294	863.164856	-524.629272	50.142071
157.481567	-133.726898	897.121033	263.188110	-0.941611	911.577942	224.836426	-180.016144	506.390656	273.281921	26.749157	515.157166	308.121307	-175.240097	80.724327	359.550293	-29.492712	107.187538	81.404991	-229.977173	1406.846313	221.138443	60.443073	1405.006470	109.447937	-55.308334	1378.403320	106.922852	-14.845160	1672.221436	109.777634	-327.914795	1134.396973	371.364136	90.040253	1151.957275	51.315666	-91.889244	1060.418823	120.472298	26.308599	1108.767456	204.542999	-73.571495	1003.986572	-501.438568	199.006790	863.747986	-523.689636	48.345730
157.430588	-133.733704	897.182922	263.422913	-1.053968	911.916382	224.751160	-179.907028	506.385620	274.338715	25.037991	515.191711	308.142731	-175.169006	80.723145	363.936920	-36.761730	109.150024	81.423080	-230.915161	1406.942749	221.596725	59.323101	1405.704468	109.676735	-56.209324	1378.862549	107.252167	-15.715101	1672.439697	109.497452	-327.940338	1134.108887	372.263885	88.981224	1152.780029	51.773472	-91.554413	1060.709473	121.201859	26.241758	1109.194458	204.580231	-73.786087	1004.173767	-501.027496	197.226486	864.303833	-522.820557	46.527054
157.695465	-133.373062	897.205505	263.672760	-1.081241	912.179688	224.613129	-179.825119	506.332581	275.210236	23.166561	515.212708	308.176453	-175.233749	80.784279	368.266388	-44.024704	111.221077	81.528084	-231.924347	1407.002930	222.099594	58.218170	1406.367920	109.949791	-57.046227	1379.296753	107.649147	-16.777748	1672.566650	109.204208	-327.994049	1133.823975	373.074982	87.957222	1153.635742	52.272923	-91.129150	1060.958008	121.912918	26.163595	1109.583862	204.764450	-73.759972	1004.303223	-500.546417	195.563324	864.998779	-521.888489	44.723072
157.600479	-133.219009	897.261780	263.806183	-1.100538	912.376648	224.438644	-179.757111	506.315430	276.175201	21.476166	515.222595	308.179230	-175.278046	80.823570	372.904053	-51.400841	113.472763	81.695633	-232.911377	1407.072754	222.647034	57.130627	1407.051758	110.250092	-57.915482	1379.781494	108.175018	-17.814207	1672.727417	108.815826	-327.956268	1133.438843	373.873810	86.992828	1154.391113	52.742603	-90.650192	1061.150391	122.551331	26.201490	1110.119141	204.755005	-73.773186	1004.422852	-500.061432	193.881287	865.711609	-520.858337	42.950199
157.458374	-132.992203	897.297363	263.921051	-1.117269	912.538635	224.296600	-179.741135	506.307343	277.052124	19.241764	515.187500	308.190796	-175.397003	80.874763	377.558136	-58.739414	115.619301	81.940224	-233.880020	1407.087036	223.193588	56.075859	1407.731812	110.537926	-58.739868	1380.209229	108.751587	-19.014666	1672.835693	108.464172	-327.866852	1133.035767	374.656128	86.228012	1155.197510	53.146900	-90.121246	1061.369873	123.253517	26.212103	1110.647705	204.728745	-73.753235	1004.515198	-499.137299	192.699036	866.859741	-519.592468	41.481911
157.214172	-132.632980	897.318054	263.994843	-0.942978	912.696411	224.135483	-179.695175	506.269989	277.870300	17.190231	515.085510	308.250580	-175.605408	80.901253	382.101440	-66.087914	117.796822	82.225342	-234.786789	1407.034790	223.763062	55.023006	1408.429077	110.910347	-59.559185	1380.657959	109.458420	-20.099911	1672.973755	108.047134	-327.650635	1132.532593	375.458954	85.519852	1156.054932	53.550365	-89.524071	1061.607422	123.908783	26.182169	1111.173950	204.658417	-73.596481	1004.597839	-498.914398	190.676270	867.515381	-518.589600	39.522633
156.987671	-132.218445	897.274902	264.046173	-0.843157	912.754639	223.966995	-179.628296	506.234375	278.837463	15.076903	514.956665	308.257141	-175.704269	80.905342	386.784393	-73.459091	120.025177	82.593536	-235.652100	1406.896118	224.403397	54.003803	1409.072632	111.315750	-60.344143	1381.070801	110.205566	-21.177689	1673.098511	107.581718	-327.410126	1131.942749	376.151215	84.909828	1156.781860	53.862431	-88.877327	1061.763062	124.549660	26.229418	1111.751953	204.591553	-73.436150	1004.599976	-498.625458	188.714478	868.248901	-517.506104	37.579708
156.679184	-131.784042	897.245239	264.078094	-0.704652	912.756897	223.716507	-179.502548	506.141388	279.781677	12.807205	514.703796	308.325470	-175.795532	80.905266	391.353638	-80.634613	122.218109	82.954254	-236.467514	1406.717651	225.045013	52.980209	1409.691162	111.739822	-61.065536	1381.361206	111.033279	-22.258131	1673.156860	107.146858	-327.234863	1131.323853	376.885864	84.470642	1157.408081	54.114769	-88.280342	1061.922974	125.120193	26.397587	1112.288452	204.492538	-73.206139	1004.584656	-498.092621	187.037704	869.091309	-516.281616	35.761497
156.276245	-131.407196	897.209595	264.039673	-0.596337	912.669189	223.442291	-179.390625	506.097473	280.959106	10.561498	514.358337	308.367645	-175.881958	80.918472	395.918884	-87.769363	124.340675	83.327110	-237.269485	1406.489868	225.772202	52.069622	1410.276611	112.191322	-61.734116	1381.714966	111.901535	-23.335407	1673.161987	106.678802	-327.009521	1130.635132	377.441559	84.021484	1157.982788	54.322170	-87.598495	1061.964600	125.626038	26.616201	1112.766235	204.350189	-72.986687	1004.525940	-497.561920	185.234619	869.951538	-514.983582	33.797405
155.800461	-130.878754	897.141479	263.953552	-0.427932	912.548462	223.134247	-179.205322	506.054260	282.026154	8.247775	513.967346	308.389404	-175.891602	80.950768	400.341370	-94.829407	126.415497	83.732430	-238.004211	1406.201782	226.487061	51.197998	1410.849854	112.701347	-62.358475	1382.024048	112.857185	-24.362200	1673.148682	106.200302	-326.730957	1129.962646	378.046600	83.733421	1158.486084	54.547199	-86.864105	1062.169189	126.083389	26.923752	1113.232178	204.147217	-72.664970	1004.434143	-497.100372	183.437439	870.804810	-513.722534	31.940197
155.269730	-130.496033	897.066895	263.881439	-0.283745	912.351196	222.850281	-179.072006	506.037048	283.273590	5.874052	513.542664	308.392731	-175.938629	80.955269	404.695129	-101.794060	128.540802	84.184593	-238.660843	1405.887573	227.281204	50.360420	1411.421509	113.246170	-62.881252	1382.292358	113.780296	-25.487001	1673.083252	105.661636	-326.409943	1129.243530	378.603851	83.490822	1158.959961	54.671852	-86.154556	1062.425537	126.520607	27.267757	1113.670410	203.952652	-72.390320	1004.305115	-496.558350	181.354202	871.519897	-512.431763	29.930023
154.742935	-129.959793	896.986938	263.766235	-0.115649	912.135132	222.332184	-178.974243	505.954102	284.442474	3.534367	513.191101	308.409515	-176.029709	81.037849	408.712708	-108.554253	130.511154	84.654083	-239.257874	1405.531006	228.043274	49.581165	1412.015015	113.795563	-63.399323	1382.556030	114.814735	-26.513079	1672.997803	105.123169	-326.108124	1128.508667	379.077484	83.203033	1159.434326	54.709026	-85.473137	1062.459839	126.912735	27.698093	1114.108643	203.732620	-72.021347	1004.163940	-495.980194	179.782806	872.635376	-510.914124	28.059782
154.195221	-129.526627	896.884583	263.637268	0.063109	911.865417	221.850815	-178.720169	505.939606	285.784027	1.151628	512.710571	308.419220	-176.113770	81.066498	412.829926	-115.137062	132.344391	85.169601	-239.832611	1405.176025	228.936981	48.797016	1412.592407	114.475548	-63.909214	1382.770752	115.835754	-27.574568	1672.863892	104.614944	-325.828247	1127.800293	379.633118	83.103813	1159.923584	54.796848	-84.770439	1062.669434	127.265869	28.090805	1114.510010	203.495895	-71.669395	1003.986694	-495.435883	177.692688	873.475586	-509.512512	26.008947
153.606155	-128.980637	896.764771	263.460419	0.303699	911.570068	221.361649	-178.515625	505.919678	287.220917	-1.286772	512.318848	308.414398	-176.269272	81.092300	416.664032	-121.654297	134.022781	85.696320	-240.258270	1404.760010	229.749771	48.060791	1413.135742	115.108429	-64.382721	1382.946167	116.914307	-28.646585	1672.651123	104.015099	-325.499298	1127.049194	380.093964	82.949844	1160.410034	54.818935	-84.089142	1062.824829	127.615051	28.551817	1114.942627	203.220184	-71.232155	1003.787964	-494.860626	175.770706	874.388916	-507.984222	24.006369
152.916855	-128.491714	896.640198	263.235596	0.531138	911.180664	220.868256	-178.444458	505.822388	288.695374	-3.596841	511.790405	308.411469	-176.476837	81.099716	420.232910	-127.802933	135.498871	86.218437	-240.720245	1404.337524	230.625595	47.380329	1413.665405	115.860893	-64.773254	1383.053955	117.946663	-29.595284	1672.473633	103.382126	-325.147186	1126.314453	380.570099	82.850731	1160.767822	54.833775	-83.442902	1063.070068	127.916595	29.075411	1115.411377	202.911652	-70.792831	1003.544373	-494.298798	174.164078	875.464355	-506.449738	22.107729
152.228256	-128.021164	896.475342	263.056122	0.716289	910.678528	220.293442	-178.235062	505.738770	290.458984	-6.065571	511.240173	308.394196	-176.684174	81.133728	423.716156	-133.714493	136.707458	86.831329	-241.093506	1403.852661	231.547043	46.683502	1414.127686	116.626854	-65.142433	1383.116333	119.012802	-30.545126	1672.202148	102.788719	-324.854950	1125.492310	381.120575	82.876793	1161.102295	54.758163	-82.723236	1063.172852	128.197083	29.590147	1115.843140	202.615265	-70.319008	1003.227783	-493.744324	172.109360	876.243286	-504.939911	20.111660
151.566757	-127.511742	896.315186	262.855865	1.001839	910.186523	219.737503	-178.033539	505.684021	292.263306	-8.452841	510.657776	308.418152	-176.710434	81.158043	426.916473	-139.296570	137.644974	87.420387	-241.397003	1403.375977	232.520615	46.047089	1414.632324	117.452469	-65.458504	1383.169556	120.037910	-31.458311	1671.910889	102.198563	-324.448090	1124.693970	381.632019	82.916176	1161.394287	54.622219	-81.999283	1063.297607	128.504227	30.121990	1116.237793	202.340027	-69.794273	1002.917847	-493.171753	170.166611	877.097473	-503.372101	17.995749
150.917557	-126.967384	896.122437	262.680603	1.243722	909.648438	219.249420	-177.972778	505.623779	294.368591	-11.069384	510.120117	308.472931	-176.955658	81.209808	429.896332	-144.421692	138.186127	88.054436	-241.743027	1402.850586	233.533569	45.457237	1415.071411	118.261795	-65.726715	1383.215698	121.134567	-32.309875	1671.624512	101.516350	-324.011963	1123.842285	382.084534	82.879356	1161.666748	54.477718	-81.218102	1063.455933	128.829834	30.795609	1116.710693	202.061447	-69.248360	1002.568787	-492.838165	168.100616	877.918030	-501.844696	15.993432
150.201035	-126.463593	895.959290	262.473206	1.444528	909.081726	218.639130	-177.878403	505.578522	296.493805	-13.655151	509.531433	308.467041	-177.180786	81.291153	432.676483	-149.112961	138.466827	88.729561	-241.974503	1402.299316	234.597015	44.868385	1415.503784	119.078400	-65.967232	1383.222534	122.212929	-33.117794	1671.274536	100.899704	-323.603271	1123.022827	382.681244	82.896385	1161.946899	54.293743	-80.449318	1063.428467	129.139526	31.409870	1117.251465	201.757828	-68.718689	1002.222473	-492.090698	166.320801	878.722839	-500.190399	13.848784
149.574722	-125.893631	895.767822	262.319641	1.771928	908.549683	218.008911	-177.794907	505.530579	298.870789	-16.387571	509.111542	308.417328	-177.344528	81.309128	435.238007	-153.296890	138.355103	89.423386	-242.238449	1401.732544	235.670853	44.347134	1415.957275	119.888390	-66.116913	1383.219238	123.326698	-33.909431	1670.997070	100.271225	-323.106354	1122.116089	383.231354	82.915253	1162.212891	54.019558	-79.697243	1063.466309	129.488083	32.028042	1117.748047	201.503754	-68.120445	1001.876038	-491.532654	164.195816	879.495667	-498.554230	11.752028
149.010529	-125.257278	895.570129	262.176575	2.005701	908.018799	217.438156	-177.797073	505.425232	301.395691	-19.295719	508.740997	308.412476	-177.625885	81.362381	437.413269	-156.922226	137.744354	90.141212	-242.393082	1401.173828	236.751678	43.837463	1416.334595	120.671555	-66.252197	1383.180786	124.381599	-34.672043	1670.805420	99.584190	-322.577362	1121.249512	383.850586	82.949722	1162.422852	53.730022	-78.892082	1063.508301	129.864868	32.792923	1118.288086	201.272217	-67.538696	1001.525879	-490.975891	162.065506	880.204529	-496.912323	9.561737
148.348068	-124.756989	895.366150	262.009735	2.263563	907.407471	216.789261	-177.805176	505.326538	303.945007	-22.102139	508.348511	308.412994	-177.923050	81.412239	439.471405	-160.092560	136.763885	90.880806	-242.553452	1400.562988	237.812439	43.482948	1416.636597	121.449875	-66.303940	1383.126099	125.389839	-35.369495	1670.563965	98.967850	-322.024506	1120.388672	384.475037	83.003563	1162.563110	53.445877	-78.075691	1063.546387	130.219009	33.538456	1118.775635	200.987564	-66.952202	1001.135864	-490.454895	159.854172	880.836487	-495.275726	7.302151
147.878433	-124.131363	895.148254	261.929413	2.517736	906.878296	216.107330	-177.712006	505.148865	306.833221	-24.895512	508.020966	308.287567	-178.165512	81.396362	441.311615	-162.718063	135.342789	91.517281	-242.638672	1399.951416	238.852219	43.111748	1416.886475	122.238029	-66.248947	1383.003296	126.468521	-35.983368	1670.300781	98.331551	-321.430969	1119.511841	385.141296	83.045311	1162.694824	53.053856	-77.227226	1063.613892	130.703857	34.371109	1119.271606	200.796005	-66.347290	1000.775146	-490.145935	157.488586	881.403564	-493.697754	4.981552
147.311935	-123.507462	894.945129	261.812836	2.837078	906.316956	215.578888	-177.684067	505.089203	309.611664	-27.743549	507.791809	308.274231	-178.325211	81.429497	442.781952	-165.005310	133.582672	92.181885	-242.682434	1399.351318	239.884903	42.851181	1417.108154	122.936218	-66.191017	1382.871216	127.583755	-36.540127	1669.962891	97.684891	-320.740479	1118.662842	385.885284	83.107483	1162.777588	52.666477	-76.221848	1063.930908	131.185410	35.172901	1119.722168	200.559769	-65.688248	1000.407410	-489.339172	155.532806	881.985535	-491.941193	2.727612
146.884064	-122.962135	894.716858	261.782532	3.015117	905.741882	215.004211	-177.611496	505.022186	312.667389	-30.631979	507.630157	308.315613	-178.587692	81.440208	443.429810	-166.732727	131.465439	92.765274	-242.663071	1398.785034	240.897720	42.591408	1417.291260	123.676163	-66.058266	1382.761353	128.615112	-37.081665	1669.780762	97.090874	-320.123383	1117.906006	386.600891	83.118034	1162.851929	52.317791	-75.423584	1063.787231	131.688766	35.974697	1120.086670	200.413940	-65.132042	1000.019287	-489.000580	152.852692	882.379761	-490.318817	0.264905
146.415329	-122.341537	894.541138	261.742950	3.249394	905.253540	214.315536	-177.292938	504.876984	315.540192	-33.439873	507.611908	308.248840	-178.673798	81.469398	443.539673	-167.735016	129.188019	93.324211	-242.596909	1398.243164	241.878113	42.380322	1417.442993	124.336662	-65.878166	1382.624634	129.662903	-37.519718	1669.593994	96.496025	-319.321228	1117.145020	387.394165	83.067551	1162.921753	51.949081	-74.307755	1064.265015	132.231033	36.841122	1120.507690	200.255020	-64.547150	999.698975	-488.175354	150.967743	882.909790	-488.625824	-1.881937
146.142700	-121.671066	894.327881	261.820099	3.502080	904.820679	213.795242	-177.033340	504.783722	318.639404	-36.095058	507.834564	308.242401	-178.813629	81.487846	443.402771	-168.243347	126.833450	93.837509	-242.481094	1397.756470	242.859177	42.244926	1417.640015	125.001335	-65.673241	1382.520508	130.693634	-37.930984	1669.340576	95.949272	-318.525177	1116.478516	388.173340	83.017670	1163.033691	51.594585	-73.324928	1064.507324	132.774231	37.627739	1120.876587	200.170700	-63.929550	999.384155	-487.687103	148.430756	883.286621	-486.972443	-4.400091
145.898499	-121.147812	894.212646	261.993652	3.556786	904.422363	213.380341	-176.804306	504.679291	321.881317	-38.667229	508.181183	308.258362	-178.869629	81.533493	443.650879	-168.592865	124.744919	94.255898	-242.318253	1397.329224	243.795776	42.144161	1417.820313	125.652550	-65.398705	1382.429199	131.715332	-38.231190	1669.219238	95.410263	-317.701599	1115.895264	388.968567	82.939857	1163.113037	51.268082	-72.291519	1064.769287	133.388367	38.541828	1121.229858	200.169403	-63.451984	999.137634	-487.317078	145.383194	883.530396	-485.325806	-7.138332
145.641205	-120.509567	894.124390	262.183197	3.743843	904.150879	212.960220	-176.383347	504.616119	324.908966	-40.851509	508.591888	308.192719	-178.951355	81.552551	443.924622	-169.100647	123.061523	94.569801	-242.088181	1396.976685	244.707260	42.039974	1417.996826	126.255554	-65.133125	1382.382568	132.646255	-38.521278	1669.171387	94.905365	-316.875275	1115.419067	389.778015	82.804520	1163.169922	51.125042	-71.198471	1065.017456	133.929520	39.444527	1121.490967	200.172012	-62.930199	998.964111	-486.804077	142.424988	883.679199	-483.717468	-9.787129
145.524750	-119.778000	893.944641	262.539917	3.988454	903.885559	212.583664	-175.960480	504.522339	327.748596	-42.414116	508.883209	308.190033	-179.020279	81.620071	444.372650	-169.694550	121.934555	94.823189	-241.779968	1396.700073	245.575912	42.051491	1418.122925	126.822105	-64.792877	1382.362671	133.660233	-38.683582	1669.088501	94.407875	-315.955444	1114.944336	390.607330	82.595810	1163.247803	51.067997	-70.077820	1065.240601	134.540298	40.394615	1121.758179	200.257004	-62.343700	998.744751	-486.238708	140.006851	883.994568	-481.987244	-12.388696
145.405014	-119.007423	893.853760	262.886810	4.210249	903.706665	212.386169	-175.561447	504.498108	329.961639	-43.528816	509.077148	308.173462	-179.034775	81.651741	444.834473	-170.171265	120.991379	94.908890	-241.401321	1396.448853	246.390747	42.101852	1418.257324	127.327583	-64.377937	1382.310425	134.645020	-38.685215	1668.968750	93.940254	-315.020599	1114.583740	391.442871	82.334686	1163.342285	51.048294	-68.918999	1065.467651	135.155319	41.350151	1122.030640	200.363449	-61.775154	998.612793	-485.624969	137.242035	884.195862	-480.303986	-15.140377
145.529266	-118.315529	893.819580	263.564392	4.351087	903.705078	212.298737	-175.322617	504.508820	332.006561	-44.429588	509.292542	308.233612	-179.247421	81.739067	445.598175	-170.412064	120.213234	95.045380	-241.280426	1396.262817	247.188217	42.038933	1418.436401	127.877373	-63.629303	1382.338013	135.566162	-38.659389	1668.944092	93.486435	-314.083435	1114.272339	392.352448	82.000793	1163.437622	51.148735	-67.721123	1065.738037	135.776886	42.290012	1122.300537	200.647675	-61.275578	998.593994	-484.865784	134.034210	884.298706	-478.639191	-17.861629
145.591812	-117.560524	893.804993	264.229706	4.399033	903.683533	212.294586	-174.904510	504.570190	333.669312	-44.971645	509.549469	308.532501	-178.771988	81.888779	446.345459	-170.337677	119.629578	94.735092	-240.642273	1396.400635	248.030899	42.105362	1418.640015	128.285645	-63.532612	1382.397705	136.375244	-38.699127	1669.034912	93.038162	-313.087555	1114.118774	393.241394	81.458611	1163.578857	51.382050	-66.596169	1065.939819	136.490326	43.293560	1122.604980	200.991516	-60.854446	998.575989	-484.152985	131.331238	884.565369	-476.967407	-20.407043
145.711609	-116.710266	893.854797	265.013214	4.602807	903.788513	212.378311	-174.425888	504.625702	334.941956	-45.434757	509.796265	308.569885	-178.828735	81.915359	447.243958	-170.011063	119.113274	94.591446	-240.085190	1396.322388	248.883850	42.115932	1418.861694	128.689026	-63.040852	1382.501831	137.221924	-38.465027	1669.126953	92.562187	-312.058960	1113.966675	394.156158	80.930573	1163.748535	51.635403	-65.396721	1066.150024	137.150803	44.251717	1122.904175	201.409409	-60.340828	998.651428	-483.614075	128.427567	884.799500	-475.370483	-23.239700
146.020615	-115.939400	893.936951	265.969788	4.621840	903.935852	212.602325	-174.146881	504.731812	336.143860	-45.585556	510.012543	308.618561	-178.919769	81.913559	448.176666	-169.563004	118.741310	94.358246	-239.482178	1396.335327	249.713013	42.125191	1419.094482	129.042480	-62.529789	1382.665283	138.020905	-38.148022	1669.199951	92.111198	-311.028473	1113.936890	395.182129	80.394302	1163.994629	51.925720	-64.160416	1066.350464	137.918716	45.198902	1123.233276	201.975845	-59.939148	998.763855	-483.059082	125.494331	885.033752	-473.758820	-26.049257
146.511627	-115.189507	894.068054	267.086884	4.725228	904.187866	212.850464	-173.906815	504.807465	336.847534	-45.599075	510.131287	308.725250	-179.106522	81.997101	449.008606	-168.983841	118.520378	94.003716	-238.890518	1396.436890	250.548874	42.129379	1419.359131	129.411652	-61.942299	1382.835449	138.718307	-37.825893	1669.372681	91.609200	-309.969482	1113.994507	396.211121	79.720627	1164.235352	52.313389	-62.918171	1066.535278	138.748184	46.081772	1123.547607	202.682953	-59.517406	998.951233	-482.486969	122.457191	885.265625	-472.205383	-29.033888
147.104721	-114.396217	894.193298	268.315002	4.709558	904.462219	213.055710	-173.483185	504.873077	337.611328	-45.120499	510.241058	308.745056	-179.059586	82.048401	449.888397	-168.479187	118.439392	93.430565	-237.923477	1396.584961	251.392227	42.117199	1419.647827	129.716187	-61.321621	1383.042480	139.405228	-37.384747	1669.597168	91.138176	-308.942566	1114.113647	397.292114	79.063179	1164.528198	52.669693	-61.705410	1066.756592	139.637909	46.877838	1123.818115	203.474472	-59.139099	999.145630	-481.953583	119.308525	885.420532	-470.747711	-32.102173
147.735809	-113.694702	894.322754	269.689728	4.632084	904.724121	213.352982	-173.060120	504.967499	337.880035	-44.598385	510.115570	308.732422	-178.998444	82.076141	450.549957	-168.010162	118.418198	92.824104	-237.110870	1396.743042	252.271469	42.070969	1419.954102	129.955307	-60.680229	1383.254883	140.010406	-36.914150	1669.793091	90.606453	-307.882172	1114.251099	398.421875	78.336632	1164.903076	53.095608	-60.519871	1066.895142	140.621704	47.586617	1124.053833	204.370621	-58.830013	999.336609	-481.406403	116.066452	885.663391	-469.264130	-35.278297
148.509949	-112.973091	894.441101	271.170685	4.519955	905.037231	213.601425	-172.532089	505.002899	338.419373	-43.715828	510.038055	308.769989	-178.976059	82.100838	451.326294	-167.534286	118.655182	92.006699	-236.161743	1396.920776	253.124634	42.040882	1420.272461	130.190857	-59.977322	1383.446045	140.608612	-36.324142	1669.979736	90.033318	-306.797852	1114.481445	399.644989	77.507599	1165.320190	53.549072	-59.331089	1067.095337	141.624832	48.218960	1124.361328	205.369797	-58.560421	999.545105	-480.929169	112.652771	885.844788	-467.941864	-38.450081
149.326035	-112.284790	894.562988	272.643433	4.489502	905.403076	213.951843	-172.154358	505.057281	338.823730	-42.551178	510.023499	308.932404	-179.172775	82.134209	451.856323	-167.163727	119.013565	91.213707	-235.197357	1397.150879	254.067886	41.968647	1420.604248	130.458405	-59.223305	1383.620728	141.112091	-35.698193	1670.120361	89.404526	-305.812378	1114.677856	400.880524	76.589386	1165.725708	54.039330	-58.124657	1067.341431	142.706772	48.890854	1124.610229	206.381577	-58.300655	999.779968	-480.455963	109.149368	886.064697	-466.700714	-41.720448
150.261063	-111.602043	894.645142	274.233856	4.446468	905.726318	214.393539	-171.759201	505.177643	338.879517	-41.211414	509.888428	309.049377	-179.198517	82.134743	452.063568	-166.816238	119.370224	90.265808	-234.104614	1397.332397	254.922470	41.924446	1420.880005	130.654282	-58.394165	1383.732788	141.620789	-34.995258	1670.311157	88.681427	-304.775208	1114.917725	402.198761	75.587540	1166.167603	54.700253	-57.022690	1067.488403	143.923355	49.492626	1124.815796	207.501740	-58.036507	999.973511	-480.007172	105.587273	886.292114	-465.527313	-45.008659
151.253250	-111.031708	894.672852	275.950470	4.315937	906.011108	214.827988	-171.336670	505.182800	338.783783	-39.601540	509.641663	309.123718	-179.153183	82.102112	451.991638	-166.510254	119.842278	89.223473	-232.914169	1397.543579	255.767868	41.961349	1421.123657	130.855515	-57.486778	1383.799194	142.065125	-34.263309	1670.443726	87.867943	-303.770203	1115.205933	403.555786	74.540474	1166.585815	55.298630	-55.905811	1067.586060	145.104401	50.112305	1124.952881	208.687897	-57.853458	1000.119934	-479.631165	102.025398	886.494019	-464.453705	-48.258251
152.271973	-110.506660	894.733643	277.614990	3.998638	906.270752	215.348923	-171.104202	505.221954	338.649628	-37.765327	509.368103	309.218536	-179.103027	82.112717	451.705933	-166.203629	120.427101	88.180664	-231.668747	1397.714478	256.671997	41.993362	1421.333252	131.092453	-56.597931	1383.850830	142.447067	-33.469513	1670.532349	87.017067	-302.839386	1115.455566	405.004242	73.462090	1166.943726	55.988441	-54.720245	1067.635132	146.444183	50.713684	1125.057861	209.897385	-57.782753	1000.272095	-479.293793	98.442955	886.739929	-463.347687	-51.677097
153.354691	-109.958099	894.747437	279.458160	3.878139	906.603027	215.835388	-170.918610	505.262665	338.184021	-35.690678	509.097717	309.285614	-179.046036	82.096504	451.025116	-165.844528	121.141541	87.050140	-230.283646	1397.906982	257.520203	42.079208	1421.511108	131.296539	-55.553375	1383.843872	142.785126	-32.612583	1670.605225	86.039169	-301.859833	1115.706665	406.448517	72.224846	1167.337158	56.721836	-53.551311	1067.722656	147.791504	51.350979	1125.157227	211.173950	-57.632973	1000.432556	-478.993927	94.889557	887.006165	-462.292786	-55.035618
154.585281	-109.466827	894.760071	281.346832	3.611351	906.858276	216.440353	-170.766174	505.292114	337.537476	-33.163273	508.790253	309.344421	-179.103134	82.104912	450.169250	-165.507858	122.049210	85.915382	-228.872238	1398.042236	258.420746	42.160496	1421.669434	131.603027	-54.549812	1383.829956	143.108643	-31.663799	1670.633545	84.976768	-300.852905	1115.928711	408.012054	71.036736	1167.702637	57.554066	-52.423283	1067.724854	149.284668	51.935848	1125.213989	212.546906	-57.524788	1000.556335	-478.786011	91.297714	887.268005	-461.344757	-58.395958
155.881332	-108.979546	894.751892	283.292419	3.262375	907.161926	217.011047	-170.640991	505.311676	336.609314	-30.454245	508.398743	309.391785	-179.052933	82.064331	449.065735	-165.162506	123.147392	84.761864	-227.386520	1398.148926	259.337433	42.258392	1421.844360	131.943146	-53.484997	1383.707886	143.363953	-30.748211	1670.673584	83.791428	-299.838562	1116.108887	409.555237	69.716972	1168.120728	58.463837	-51.238411	1067.685425	150.756973	52.548702	1125.286133	213.957031	-57.494919	1000.690613	-478.612457	87.660011	887.465759	-460.443054	-61.820557
157.231415	-108.477768	894.718628	285.348145	3.012292	907.505310	217.532593	-170.584412	505.267212	335.573944	-27.361809	508.072327	309.439392	-179.130630	82.006187	447.772064	-164.780182	124.300400	83.573669	-225.803268	1398.213013	260.241608	42.391365	1421.931763	132.258804	-52.374935	1383.552734	143.586029	-29.771812	1670.690430	82.566757	-298.820740	1116.276123	411.158142	68.344337	1168.532471	59.412609	-50.067085	1067.637207	152.524933	53.259293	1125.095581	215.413361	-57.416416	1000.829224	-478.584351	83.646423	887.487671	-459.676422	-65.368294
158.594193	-108.077217	894.666687	287.450653	2.650336	907.712097	217.986267	-170.609589	505.238007	334.555511	-24.018318	507.645508	309.495636	-179.233948	81.941971	446.353943	-164.361542	125.716339	82.385529	-224.126450	1398.201050	261.178589	42.618225	1422.017090	132.511353	-51.165764	1383.396973	143.781494	-28.765739	1670.656006	81.278252	-297.766876	1116.388062	412.887238	67.005997	1168.943115	60.325890	-48.984921	1067.449585	154.123657	53.699379	1125.005981	216.925171	-57.364754	1000.894897	-478.501953	80.073517	887.772095	-458.898621	-68.666245
159.946381	-107.592445	894.527100	289.575287	2.407028	907.940308	218.319351	-170.630615	505.109558	333.431763	-20.459408	507.406250	309.527924	-179.327179	81.876503	444.935425	-163.816238	127.191292	81.270905	-222.420349	1398.204224	262.157532	42.827106	1422.039063	132.832245	-49.927101	1383.223633	143.970764	-27.708364	1670.588501	79.930183	-296.684326	1116.475464	414.611816	65.648964	1169.307007	61.226135	-48.028751	1067.216553	155.732697	54.156620	1124.853516	218.404846	-57.258385	1000.922363	-478.402740	76.570702	888.102234	-457.873016	-72.172218
161.344879	-107.025963	894.359558	291.734802	2.115786	908.149048	218.600891	-170.606750	505.019073	332.332489	-16.678705	507.067017	309.497559	-179.369278	81.783836	443.312042	-163.089264	128.708664	80.205009	-220.600525	1398.195801	263.141602	43.143147	1422.044800	133.208298	-48.658211	1383.006836	144.121521	-26.618229	1670.487427	78.542389	-295.582062	1116.567261	416.366119	64.301231	1169.629028	62.271706	-46.471825	1066.918579	157.459854	54.577454	1124.573364	219.914856	-57.133183	1000.924866	-478.332489	72.949509	888.397278	-456.894867	-75.676392
162.632431	-106.626740	894.214600	293.812653	1.638595	908.286072	218.875839	-170.625580	504.987579	331.425507	-12.786608	506.863495	309.525848	-179.431091	81.757401	441.789124	-162.198471	130.360229	79.148003	-218.775894	1398.128174	264.317078	43.344097	1422.162720	133.586914	-47.281597	1382.798462	144.280579	-25.521118	1670.394897	77.152931	-294.434326	1116.624023	418.220001	62.951672	1170.017700	63.412861	-45.135830	1066.729370	159.246887	54.972691	1124.268433	221.334991	-57.101231	1000.906433	-478.274139	69.508354	888.783936	-455.958496	-79.065331
163.861649	-106.047623	893.998352	295.865051	1.366776	908.472229	219.117371	-170.456024	504.899109	330.548981	-8.898375	506.748840	309.539093	-179.436371	81.726845	440.244385	-161.078613	132.009201	78.183456	-216.865524	1398.096069	265.220062	43.859661	1422.263550	134.033142	-45.860168	1382.569214	144.469986	-24.381376	1670.296997	75.730118	-293.139160	1116.699829	420.002869	61.595230	1170.426270	64.285248	-43.927345	1066.335205	161.090515	55.486412	1123.993042	222.742584	-57.015430	1000.871826	-479.150513	64.948418	888.409607	-455.982391	-82.808052
165.142319	-105.468742	893.754395	297.956665	1.142029	908.666199	219.375366	-170.280457	504.850006	329.759277	-4.963881	506.836548	309.525177	-179.430695	81.707878	438.734528	-159.686676	133.628677	77.278053	-214.883316	1398.053467	266.170685	44.490765	1422.196777	134.569611	-44.455719	1382.336914	144.724350	-23.182251	1670.206055	74.370224	-291.766907	1116.603394	421.868561	60.254593	1170.899902	65.174431	-42.685825	1065.843384	163.037155	55.934433	1123.646729	224.129883	-56.853252	1000.824280	-479.454651	61.375591	888.697632	-455.420654	-86.096756
167.561935	-105.328163	894.473267	299.927612	0.607161	908.947327	219.856812	-170.485184	504.765198	329.101868	-1.001248	506.928711	309.605438	-179.682068	81.683266	437.393402	-157.889252	135.294144	76.402260	-212.882141	1398.015991	267.384216	44.849152	1422.182617	135.110123	-42.989670	1382.144897	144.906296	-21.971226	1670.140015	72.989204	-290.378723	1116.678955	423.701630	58.954563	1171.271240	66.188736	-41.354187	1065.398560	164.980560	56.469444	1123.300781	226.481506	-56.897999	1001.342896	-479.523590	57.803127	889.160217	-454.806702	-89.183266
169.063110	-104.899918	894.475952	301.890289	0.209458	909.147644	220.264435	-170.456390	504.684265	328.633057	2.863286	507.077850	309.612915	-179.743607	81.619354	435.976929	-155.632217	136.637817	75.646172	-210.813446	1398.022217	268.534698	45.439392	1422.236206	135.683350	-41.437443	1381.930176	145.156860	-20.704914	1670.078125	71.671196	-288.981964	1116.716797	425.585480	57.696701	1171.676758	67.106560	-40.037457	1064.889771	166.969223	57.083721	1122.909912	228.007156	-56.811424	1001.432373	-479.862366	54.514435	889.616577	-454.228394	-92.335289
170.451431	-104.396416	894.386963	303.837524	-0.105691	909.324036	220.639465	-170.366852	504.646698	328.313995	6.726845	507.412109	309.665985	-179.809952	81.513100	434.573364	-152.822403	137.740524	74.944511	-208.726303	1397.994873	269.640656	46.080124	1422.229858	136.306747	-39.868610	1381.723999	145.471069	-19.350819	1669.992554	70.293175	-287.445801	1116.810669	427.423828	56.501400	1172.050049	68.014839	-38.657249	1064.339966	168.982712	57.725224	1122.474243	229.462128	-56.691517	1001.461060	-480.319977	51.520126	890.093018	-453.744812	-95.356689
171.902679	-103.902283	894.397827	305.801727	-0.437500	909.596375	220.984085	-170.292831	504.545105	328.148315	10.456204	507.804413	309.677155	-179.871292	81.490631	433.372131	-149.414307	138.618668	74.309097	-206.629410	1398.056396	270.803711	46.852966	1422.235352	136.970261	-38.233891	1381.548218	145.870621	-17.978975	1669.942383	68.995705	-286.036102	1117.085815	429.268250	55.436882	1172.409180	68.884033	-37.179569	1063.751709	170.990341	58.478157	1122.049194	230.877228	-56.478184	1001.585449	-480.846497	48.552193	890.607483	-453.320343	-98.348335
173.253922	-103.391907	894.385071	307.688263	-0.662275	909.833801	221.335632	-170.157440	504.474396	328.163757	13.952456	508.440491	309.723328	-179.904678	81.445541	432.353851	-145.398071	139.190964	73.755119	-204.471130	1398.140503	272.042572	47.589737	1422.301514	137.657379	-36.579590	1381.436768	146.291992	-16.530661	1669.958008	67.825684	-284.475494	1117.319580	431.131165	54.380432	1172.750244	69.905083	-35.632175	1063.231689	172.939377	59.268250	1121.658569	232.260254	-56.256123	1001.682007	-481.126801	46.412292	891.312378	-452.814423	-101.097374
174.567230	-102.750237	894.378235	309.455292	-0.839032	910.123596	221.819901	-169.986191	504.500519	328.129913	17.250534	509.176239	309.727356	-179.902069	81.421829	431.438080	-140.667511	139.412140	73.277550	-202.222260	1398.305298	273.226379	48.435539	1422.381836	138.406876	-34.894432	1381.393921	146.699234	-15.048701	1670.070801	67.063637	-282.599640	1117.396240	432.982391	53.385559	1173.139771	71.486656	-34.180676	1062.789795	174.881592	60.223061	1121.288574	233.585480	-56.023651	1001.805542	-482.067474	41.823776	891.551575	-452.575073	-104.440887
175.859619	-102.128731	894.466919	311.267853	-0.947876	910.551208	222.366013	-169.780685	504.515045	328.471527	20.469126	510.056702	309.778381	-179.850128	81.406563	430.995026	-135.541855	139.491302	72.839668	-199.957718	1398.563965	274.491852	49.371475	1422.531372	139.150681	-33.081059	1381.454468	147.275513	-13.477875	1670.254639	66.151993	-280.871765	1117.769531	434.780182	52.545727	1173.599731	72.642532	-32.840916	1062.312988	176.886459	61.146877	1120.914917	234.852341	-55.702316	1002.041809	-482.755524	38.817684	892.186401	-452.477844	-108.013893
176.897034	-101.465523	894.460754	312.929779	-1.066500	910.869324	223.337692	-169.370941	504.822662	328.988983	23.399450	511.006226	309.877563	-179.937393	81.362518	430.147675	-129.544037	138.949219	72.475700	-197.656693	1398.845459	275.765625	50.328197	1422.761841	139.999298	-31.306190	1381.523315	147.986191	-11.849837	1670.479248	65.431610	-279.036469	1118.186401	436.603058	51.810696	1174.087891	73.837196	-31.474598	1061.914185	178.886093	62.134106	1120.626709	235.953094	-55.389118	1002.177429	-483.357788	35.870132	892.854675	-452.077148	-110.430344
178.256882	-100.731514	894.718140	314.442810	-1.065994	911.292236	223.836060	-169.075134	504.816040	329.648682	26.289026	511.937744	309.883972	-179.873749	81.347740	429.811249	-123.117493	138.169815	72.200371	-195.349915	1399.210083	277.098389	51.316700	1423.012939	140.824020	-29.450359	1381.718750	148.707855	-10.157070	1670.744507	64.816956	-277.218994	1118.719604	438.381622	51.196537	1174.523804	75.204796	-29.834871	1061.646362	180.893158	63.209236	1120.432983	237.240219	-54.997662	1002.505005	-483.807373	33.590088	893.707703	-451.609772	-112.754532
179.430527	-99.929283	894.904236	315.948700	-0.838223	911.830933	224.407913	-168.772095	504.808990	330.629578	29.236753	513.128296	309.950012	-179.880493	81.306915	429.294800	-115.965576	136.972351	71.998375	-193.019089	1399.700928	278.508423	52.319584	1423.287720	141.762436	-27.656706	1381.992676	149.430222	-8.382456	1671.065552	64.289391	-275.316711	1119.235596	440.164429	50.675213	1175.010620	76.551819	-28.099566	1061.422607	182.823151	64.332405	1120.281372	238.349289	-54.508247	1002.844971	-484.601532	30.239925	894.137451	-451.400970	-115.566925
179.747711	-98.958878	894.890930	317.175690	-0.700244	912.255310	224.902283	-168.160507	504.917664	331.861481	31.864433	514.143372	309.985138	-179.749130	81.267151	428.993439	-108.401497	135.530136	71.853729	-190.673508	1400.158081	279.853149	53.398994	1423.590332	142.711563	-25.780510	1382.280029	150.305054	-6.556309	1671.445313	63.960674	-273.388397	1119.898804	441.920959	50.346703	1175.521240	78.011154	-26.315557	1061.394775	184.901596	65.395195	1120.203979	238.836136	-53.941959	1003.023804	-485.262909	27.340668	894.731567	-451.209198	-118.137314
180.553757	-98.012283	895.094971	318.373383	-0.348353	912.764465	225.553589	-167.783005	504.983368	333.205719	34.301922	515.080383	310.034180	-179.659683	81.230301	428.923431	-100.561867	133.903366	71.818153	-188.304596	1400.737427	281.263916	54.527458	1423.934937	143.659424	-23.902966	1382.714844	151.261932	-4.665514	1671.839478	63.960045	-271.068787	1120.566772	443.681305	50.120579	1176.015015	79.443718	-24.434523	1061.464478	186.789398	66.673157	1120.189453	239.645447	-53.314587	1003.360657	-485.942505	24.751173	895.455261	-450.989105	-120.629066
181.454376	-97.189224	895.346130	319.479828	-0.073354	913.246277	226.162949	-167.336441	505.037292	334.950226	36.634472	516.129333	310.078064	-179.515442	81.199707	428.667145	-91.890930	132.137985	71.670486	-185.746033	1401.146362	282.722260	55.673977	1424.316162	144.690308	-21.945993	1383.161499	152.296143	-2.712654	1672.343994	63.609028	-269.370728	1121.399048	445.431061	50.001850	1176.580200	80.881096	-22.587358	1061.614990	188.639633	68.002350	1120.353271	240.482407	-52.764427	1003.710632	-486.641235	21.958017	896.070435	-450.817841	-123.148125
183.547745	-97.041595	896.064697	320.759186	0.333996	913.843262	226.986435	-167.287888	505.115875	337.164856	38.843853	517.130920	310.216064	-179.532104	81.151558	428.614655	-83.647598	129.805969	71.848663	-183.363007	1401.824829	284.246643	56.823711	1424.766235	145.737808	-19.991293	1383.670776	153.497055	-0.732239	1672.859375	63.790756	-267.042664	1122.212646	447.123993	49.976349	1177.054565	82.467812	-20.906025	1062.047607	190.477356	69.340714	1120.584717	242.212189	-52.497105	1004.372314	-487.117584	19.416101	896.695679	-450.495148	-125.389816
184.410385	-96.303360	896.359009	321.689575	0.839895	914.360413	227.675949	-166.777161	505.188538	339.395447	40.930233	518.062256	310.324066	-179.444565	81.165474	428.301849	-74.513680	127.581657	72.070534	-180.956024	1402.570923	285.792480	58.067272	1425.182983	146.820251	-18.010983	1384.255859	154.614441	1.334990	1673.448975	63.709961	-265.228577	1123.074707	448.816742	50.226574	1177.541992	83.803101	-18.912046	1062.397339	192.264618	70.847267	1120.862061	242.956055	-51.887405	1004.762146	-487.782623	16.713121	897.276611	-450.289795	-127.801437
185.083466	-95.476654	896.655823	322.509216	1.377449	914.833496	228.429611	-166.348648	505.361786	341.852997	42.984604	519.001526	310.398041	-179.375946	81.161995	428.397156	-65.090698	125.249069	72.414963	-178.599304	1403.328369	287.332153	59.353443	1425.551147	147.944931	-16.034925	1384.869751	155.843002	3.454532	1674.039673	63.818733	-263.143524	1123.986694	450.437653	50.466679	1177.983398	85.168839	-16.992327	1062.849731	194.051010	72.306763	1121.230591	243.573059	-51.197372	1005.134216	-488.334259	14.229867	897.986694	-449.506897	-130.416458
185.728119	-94.693214	896.909790	323.238983	1.968696	915.248169	229.134827	-165.926834	505.525452	344.596008	44.908325	519.784668	310.444733	-179.219376	81.180214	428.739319	-55.613701	123.078583	72.812988	-176.246048	1404.120117	288.940430	60.631268	1425.947266	149.115433	-14.061900	1385.449829	157.142059	5.576895	1674.626953	63.955002	-260.975555	1124.732178	451.982971	50.716480	1178.304321	86.506241	-14.977842	1063.344971	195.728958	73.938644	1121.600342	244.133957	-50.492428	1005.456177	-489.046265	11.646131	898.569397	-449.703003	-132.678848
186.338730	-93.860252	897.144836	323.981964	2.712044	915.633789	229.869263	-165.553146	505.659851	347.334564	46.722496	520.445618	310.505341	-179.157806	81.143661	428.878754	-45.754055	120.749306	73.278725	-173.883652	1404.929321	290.569550	61.907570	1426.295044	150.277817	-12.070300	1386.089722	158.498306	7.775701	1675.219971	64.290657	-258.851868	1125.680786	453.576385	51.197052	1178.609497	88.007576	-12.948316	1064.007324	197.421585	75.629631	1122.052856	244.693848	-49.680180	1005.755249	-489.678925	9.261612	899.161499	-449.536377	-134.917755
186.878113	-92.979362	897.327820	324.567719	3.407730	915.936096	230.559479	-165.110794	505.812805	350.270233	48.457600	521.016846	310.551025	-178.992142	81.116882	429.196472	-35.311401	118.509949	73.891075	-171.548294	1405.712280	292.233704	63.236824	1426.586792	151.492310	-10.081974	1386.684937	159.895798	9.979426	1675.786499	64.674721	-256.667206	1126.573730	455.143341	51.787926	1178.857788	89.344322	-10.874354	1064.611328	199.041580	77.305687	1122.592407	245.138504	-48.847225	1005.987244	-490.265106	6.947694	899.762024	-449.305267	-137.024353
187.373947	-92.019638	897.459839	325.200470	4.345369	916.191345	231.268158	-164.575378	505.907837	353.296265	50.144119	521.553040	310.614258	-178.796844	81.063858	429.501282	-25.037748	116.141769	74.563850	-169.292465	1406.484741	293.959381	64.581749	1426.838013	152.779846	-8.124897	1387.220337	161.352325	12.211494	1676.301514	65.094162	-254.518661	1127.470215	456.653534	52.474663	1179.001953	90.564308	-8.765367	1065.299072	200.632980	79.044189	1123.080566	245.597748	-47.859371	1006.171265	-490.731262	4.991381	900.460999	-449.057037	-139.008636
187.795212	-91.091240	897.603577	325.703033	5.161887	916.318604	231.956818	-164.165390	506.041656	356.030060	51.651722	521.866028	310.695862	-178.640839	81.037811	429.635010	-14.551651	113.823044	75.357628	-167.042435	1407.258911	295.700409	65.961853	1427.047119	154.132126	-6.163494	1387.714966	162.849655	14.508669	1676.794189	65.967018	-251.974731	1128.317749	458.174042	53.273106	1179.040527	91.743591	-6.540789	1065.848877	202.176102	80.839455	1123.507202	246.014816	-46.901028	1006.305359	-491.383850	2.409584	900.856750	-448.883484	-141.311462
188.198212	-89.846054	897.749939	326.216980	6.306406	916.420288	232.667114	-163.560318	506.182587	358.889496	53.145748	522.104675	310.776550	-178.417191	80.978554	429.938538	-3.942230	111.641182	76.341461	-164.713333	1407.999268	297.489929	67.462914	1427.167114	155.548157	-4.074450	1388.135010	164.319946	16.754761	1677.150391	66.451538	-251.028671	1129.594604	459.678497	54.192684	1179.015137	92.921379	-4.509305	1066.475952	203.603012	82.615059	1123.859985	246.465057	-45.640285	1006.431030	-491.863251	0.028279	901.337341	-448.625885	-143.328705
188.529037	-88.691986	897.881714	326.653290	7.387726	916.391541	233.309586	-162.931488	506.286835	361.605896	54.601646	522.149963	310.841675	-178.210526	80.945007	430.241150	6.696202	109.505745	77.322624	-162.469025	1408.657349	299.287598	68.915565	1427.213379	157.008301	-2.166511	1388.470215	165.901642	19.100502	1677.511353	66.985001	-248.084274	1130.099365	461.122986	55.189606	1178.817505	93.866905	-2.408272	1066.947876	205.046082	84.507957	1124.064209	246.879425	-44.393532	1006.490845	-492.473450	-2.052012	901.775574	-448.480194	-145.309174
188.831406	-87.393425	897.949219	327.029663	8.555232	916.227417	233.779221	-162.248260	506.389740	364.349701	55.978310	522.124695	310.891449	-178.005173	80.998413	430.753571	17.244211	107.528275	78.495674	-160.213104	1409.241577	301.181305	70.510612	1427.184570	158.606125	-0.225945	1388.612915	167.510284	21.499630	1677.759155	67.579475	-245.714905	1130.726196	462.527954	56.292118	1178.510132	94.944054	-0.230640	1067.447754	206.396729	86.468262	1124.202637	247.282898	-43.012287	1006.454895	-492.901093	-4.119934	902.263916	-448.206390	-147.121185
189.159714	-85.988792	897.986328	327.487366	9.851454	915.989075	234.189529	-161.315826	506.462311	367.201660	57.334118	521.914307	310.901215	-177.778580	81.006752	431.246307	27.605846	105.369720	79.860405	-157.937393	1409.775635	303.150696	72.101379	1427.048584	160.206985	1.840365	1388.764038	169.165146	23.883883	1677.923340	68.198914	-243.426208	1131.286133	463.881561	57.498215	1178.078491	95.864037	1.967980	1067.867065	207.824585	88.814842	1124.536743	247.760880	-41.491379	1006.369385	-493.414642	-6.276297	902.554016	-448.059021	-149.100082
189.332993	-84.624863	897.978638	327.779175	11.090368	915.539734	234.456421	-160.409409	506.506989	369.931427	58.665077	521.699524	310.932709	-177.577759	81.024879	432.075684	37.801071	103.803215	81.289848	-155.718979	1410.184082	305.080841	73.791023	1426.796509	161.814362	3.859956	1388.865234	170.882813	26.315228	1677.957397	68.903526	-241.177216	1131.726440	465.218750	58.799515	1177.500732	96.823044	4.242838	1068.392822	209.138962	90.904716	1124.604736	248.181381	-39.999496	1006.167053	-493.663849	-8.211510	902.932983	-447.315002	-150.865234
189.580414	-83.123711	897.888977	328.176544	12.523641	915.052734	234.682602	-159.485458	506.524017	372.507904	59.901035	521.233521	310.987549	-177.502655	81.043480	432.894165	47.675434	102.086433	82.816689	-153.590073	1410.504150	307.089508	75.409134	1426.447632	163.511963	5.950939	1388.912598	172.603928	28.736095	1677.904663	69.610619	-238.903275	1132.122070	466.521393	60.153122	1176.773071	97.664261	6.518297	1068.690674	210.388199	93.045372	1124.653564	248.691757	-38.382050	1005.902893	-494.204651	-10.304228	903.099365	-447.577057	-152.671478
189.888779	-81.458115	897.739868	328.548889	14.060956	914.433105	234.795746	-158.492981	506.489441	374.920502	61.318829	520.663635	311.023682	-177.485092	81.069115	433.535156	57.031475	100.402901	84.486809	-151.417969	1410.709473	309.148865	77.212936	1426.031738	165.271286	8.005121	1388.841675	174.404236	31.199434	1677.698242	70.343277	-236.617584	1132.346558	467.867523	61.653725	1175.968140	98.482819	8.832603	1068.989136	211.634766	95.199928	1124.546997	249.268036	-36.635563	1005.546814	-494.620422	-12.220293	903.378418	-447.351379	-154.354111
190.068710	-80.113358	897.435181	328.837036	15.420149	913.546814	234.764053	-157.491714	506.511688	376.948334	62.508198	519.834351	311.088837	-177.414932	81.103828	434.276428	66.077118	98.825882	86.259018	-149.288574	1410.796265	311.151550	79.046089	1425.466309	167.127823	10.159354	1388.706421	176.266937	33.707748	1677.411255	71.436951	-233.564911	1132.351929	469.176788	63.227112	1174.998169	99.317116	11.165785	1069.205078	212.882660	97.425499	1124.380371	249.768356	-35.058704	1004.984009	-494.398163	-11.961064	904.602539	-446.899750	-155.181168
190.236465	-78.019356	897.370728	329.234558	17.328962	912.863831	234.634262	-156.288773	506.461456	378.883118	63.914822	519.095520	311.139832	-177.280014	81.149384	435.094849	74.256859	97.518738	88.153763	-147.114044	1410.764771	313.241943	81.092529	1424.842407	168.973785	12.318027	1388.457275	178.123932	36.186680	1676.983398	71.876404	-231.957916	1132.439575	470.486542	64.947861	1173.944092	100.127769	13.570382	1069.266235	214.107391	99.655640	1124.175049	250.457672	-32.993145	1004.650757	-495.039581	-14.713516	904.533752	-446.757050	-157.110031
190.372162	-76.121124	897.119019	329.405762	19.102486	911.879272	234.591476	-155.285339	506.519623	380.690430	65.773987	518.181580	311.180054	-177.291580	81.229744	435.332855	81.268471	96.006340	90.137108	-144.964890	1410.613892	315.323486	83.161186	1424.077393	170.866531	14.526625	1388.094360	180.160416	38.738697	1676.466431	72.712662	-229.602936	1132.311279	471.859253	66.783669	1172.792725	100.841682	15.946461	1069.348145	215.278671	101.793243	1123.901367	251.026794	-31.004705	1004.074402	-495.561310	-17.084023	904.537476	-446.640442	-159.000992
190.614090	-74.142311	896.793518	329.781677	21.039341	910.891113	234.359589	-154.253250	506.513489	382.473602	67.887177	517.406433	311.133331	-177.157883	81.311798	435.775635	87.258286	94.646545	92.252602	-142.796097	1410.372314	317.367493	85.392273	1423.282715	172.860077	16.685440	1387.630371	182.184723	41.287411	1675.846191	73.529167	-227.229324	1132.030396	473.121338	68.626167	1171.555176	101.645668	18.336594	1069.285767	216.436905	103.997803	1123.559814	251.746262	-28.948137	1003.455688	-495.779602	-18.936346	904.684448	-446.300354	-160.693558
[truncated: 5 more rows]
[truncated: 40 more columns]
