# Supplementary material for: A dyadic stimulus set of audiovisual affective displays for the study of multisensory, emotional, social interactions
Source: Behav Res Methods. 2015 Nov 5;48(4):1285–95. doi: 10.3758/s13428-015-0654-4 (PMC5101291; doi:10.3758/s13428-015-0654-4)
Supplement: Supplementary file 1 — (ZIP 270 MB) [file 13428_2015_654_MOESM1_ESM.zip › supplementary_material_2_stimuli_set_files/D/D10.txt]

317.523407	-107.663269	899.753845	391.292664	46.562420	900.599854	379.593140	-180.366287	508.165039	455.027252	39.880180	506.700287	460.558014	-224.645386	83.898911	532.726379	-4.296447	90.628204	354.206238	-206.906021	1419.619019	447.481323	101.104019	1401.870728	337.208252	-25.864328	1392.025146	338.288635	-28.951221	1692.212158	389.126160	-264.161530	1137.200439	536.305115	122.228264	1126.943237	265.414795	-238.667053	904.663025	425.937164	178.899292	877.156982	356.457153	-32.078926	1000.144165	-531.037292	94.946068	905.980469	-510.645752	-57.782249
317.604309	-106.623520	899.773438	391.375305	47.616608	900.532898	379.572815	-179.790161	508.189484	455.068146	40.499302	506.672089	460.594025	-224.666946	83.975044	532.754578	-4.245023	90.641754	354.450745	-205.661606	1419.733765	447.555542	102.397812	1401.651978	337.353210	-24.612595	1392.100220	338.316742	-27.665565	1691.973755	389.769196	-263.281555	1137.437378	536.478699	123.500023	1126.757446	266.229584	-237.722809	904.794373	426.267059	179.559357	876.610046	356.670685	-31.038746	1000.117615	-531.094421	95.083153	906.034180	-510.580444	-57.675823
317.774231	-105.473297	899.737305	391.492950	48.726273	900.511475	379.460846	-179.066711	508.188873	455.092896	41.117981	506.591003	460.560608	-224.542801	84.026161	532.769958	-4.188365	90.684341	354.665344	-204.424606	1419.865723	447.548004	103.726631	1401.442383	337.601227	-23.399805	1392.013672	338.322113	-26.259312	1691.787842	390.436401	-262.323975	1137.662598	536.570984	124.660614	1126.563477	267.070465	-236.759796	904.926392	426.162781	180.320389	876.486755	356.901917	-29.959801	1000.086060	-531.235901	94.818741	905.911743	-510.578339	-57.688091
317.840332	-104.475853	899.760742	391.572235	49.750156	900.463928	379.423645	-178.401688	508.150391	455.090179	41.700272	506.539734	460.607361	-224.475601	84.086136	532.703186	-4.126372	90.697388	354.893585	-203.181076	1419.986328	447.634888	105.031403	1401.221069	337.805725	-22.218933	1391.938110	338.366913	-24.802401	1691.566528	391.067841	-261.389648	1137.821655	536.781372	125.858765	1126.385254	267.901581	-235.861984	905.019958	426.578156	180.911789	875.958496	357.067383	-28.947392	1000.071899	-531.618408	94.207100	905.750854	-510.661652	-57.819061
318.012054	-103.377525	899.724121	391.707977	50.845093	900.438721	379.514038	-177.896652	508.080780	455.137878	42.307129	506.535614	460.673798	-224.438843	84.086525	532.678406	-4.061009	90.739189	355.007294	-201.923050	1420.090454	447.626129	106.377846	1401.041748	338.040222	-21.066177	1391.843750	338.383392	-23.448936	1691.364502	391.665131	-260.581879	1138.027344	536.887817	126.983162	1126.121460	268.826447	-235.041672	905.065979	426.769073	181.826950	875.664490	357.280334	-27.885948	1000.039001	-531.736633	94.249771	905.768372	-510.635071	-57.731365
318.239594	-102.355179	899.684814	391.905334	51.874531	900.354797	379.624237	-177.290512	508.071045	455.211517	42.841862	506.543793	460.712311	-224.414719	84.168091	532.609497	-4.013307	90.704803	355.161652	-200.715546	1420.158081	447.844238	107.605003	1400.787964	338.245575	-19.950994	1391.754395	338.369934	-22.109613	1691.148438	392.308075	-259.570984	1138.239014	537.061707	128.051926	1125.849731	269.759827	-234.237610	905.006531	426.925812	182.584595	875.294006	357.543488	-26.854767	999.976257	-531.844238	94.320686	905.781006	-510.612274	-57.618694
318.375397	-101.331230	899.654846	392.071777	52.890369	900.285583	379.749390	-176.745636	508.099823	455.301117	43.394814	506.554382	460.760864	-224.363937	84.187607	532.701782	-3.929265	90.748001	355.335541	-199.528427	1420.209229	447.957764	108.812241	1400.536011	338.494049	-18.752176	1391.610229	338.379486	-20.915857	1690.912476	392.845581	-258.837280	1138.369507	537.203552	129.059280	1125.599365	270.718414	-233.479630	904.982788	427.179962	183.396240	874.943787	357.760254	-25.841402	999.924866	-531.940796	94.359955	905.786133	-510.583679	-57.523605
318.580719	-100.222092	899.625977	392.219330	53.914982	900.230347	379.671906	-176.083496	507.975800	455.295166	43.998959	506.509064	460.749207	-224.228531	84.202553	532.604065	-3.869225	90.717995	355.443542	-198.312302	1420.225586	448.119904	110.078728	1400.299194	338.706299	-17.620842	1391.496582	338.386292	-19.524536	1690.715576	393.437561	-257.935028	1138.579346	537.325745	130.075134	1125.307495	271.686798	-232.682648	904.933289	427.459137	184.225708	874.574219	357.998596	-24.786947	999.881042	-532.083069	94.436462	905.802246	-510.592438	-57.398434
318.790070	-99.145065	899.544189	392.381348	55.026318	900.151794	379.693237	-175.453583	507.883942	455.453156	44.550594	506.474854	460.762695	-224.163376	84.211594	532.611633	-3.821333	90.718796	355.572571	-197.125839	1420.295044	448.265564	111.289177	1400.076538	339.015106	-16.553381	1391.289795	338.467255	-18.209690	1690.439453	393.934601	-257.170959	1138.743652	537.463867	131.085861	1124.991577	272.629852	-232.006500	904.875977	427.694946	185.052216	874.169739	358.232544	-23.716707	999.799255	-532.197021	94.501221	905.822327	-510.570251	-57.304653
318.900879	-98.111893	899.513794	392.491364	56.055126	900.100708	379.800903	-174.804474	507.851013	455.453339	45.073185	506.448608	460.758911	-224.070129	84.223007	532.546570	-3.789866	90.686676	355.771179	-195.973236	1420.338379	448.308380	112.634285	1399.871460	339.207794	-15.416422	1391.157837	338.336609	-17.017860	1690.313721	394.460327	-256.362915	1138.886475	537.571777	132.015076	1124.735474	273.543091	-231.313293	904.787598	427.983582	185.888367	873.748901	358.401550	-22.700319	999.756714	-532.320801	94.570198	905.878784	-510.689026	-57.617542
319.135529	-97.003319	899.424927	392.689331	57.141289	900.042175	379.880676	-174.140274	507.830139	455.455231	45.588779	506.407745	460.781219	-224.006516	84.220963	532.551270	-3.715199	90.708916	355.857880	-194.788406	1420.364014	448.604340	113.685791	1399.624390	339.425629	-14.275956	1391.054443	338.301483	-15.832514	1690.108765	394.940125	-255.465424	1138.962524	537.686035	132.948395	1124.409180	274.455078	-230.670837	904.676208	428.258423	186.678558	873.351868	358.635925	-21.630810	999.682007	-532.453613	94.615692	905.877625	-510.629150	-57.353470
319.300720	-95.999756	899.350403	392.919464	58.142212	899.952881	379.892944	-173.569153	507.748322	455.560455	46.186630	506.344299	460.839020	-223.977402	84.242424	532.528931	-3.646569	90.695091	355.992249	-193.668213	1420.398682	448.879272	114.846405	1399.358154	339.578247	-13.057305	1391.073853	338.264587	-14.654081	1689.921143	395.462708	-254.441711	1139.141724	537.798035	133.902023	1124.114624	275.333679	-230.091721	904.562622	428.587585	187.521133	872.893616	358.872711	-20.638884	999.598877	-532.593628	94.700974	905.892395	-510.595886	-57.061382
319.551575	-94.952835	899.264343	393.150299	59.072849	899.877441	379.911072	-172.940598	507.642395	457.122742	47.109032	506.498962	460.798889	-223.887314	84.240555	533.363647	-3.460261	90.872047	356.162048	-192.548553	1420.437378	449.130737	115.981804	1399.146362	339.792114	-11.966137	1390.987793	338.230377	-13.533091	1689.726807	395.884247	-253.736526	1139.237427	537.947754	134.805252	1123.825806	276.223206	-229.504974	904.478638	428.900818	188.260910	872.408997	359.106049	-19.654320	999.518250	-532.457275	95.434608	906.100891	-510.481232	-56.645691
319.759277	-93.887062	899.177368	393.431366	60.144535	899.791443	379.965637	-172.194351	507.540344	457.486877	47.737995	506.504120	460.777191	-223.772415	84.220474	533.504639	-3.380203	90.867699	356.242004	-191.406631	1420.427734	449.254303	117.265350	1398.943481	340.122742	-10.901527	1390.784180	338.159912	-12.417725	1689.524780	396.322113	-252.752167	1139.322632	537.976318	135.615280	1123.519653	277.064117	-229.041367	904.336121	429.294952	189.160080	871.970154	359.378204	-18.600725	999.430725	-532.617004	95.506256	906.125854	-510.491699	-56.526211
320.336487	-92.822975	899.112488	393.782349	61.140465	899.687927	380.147522	-171.701431	507.467529	457.554169	48.321934	506.496185	460.851898	-223.762726	84.253784	533.538330	-3.290813	90.876045	356.374146	-190.295151	1420.457153	449.601379	118.266792	1398.676880	340.317535	-9.765949	1390.707764	338.102722	-11.310812	1689.350342	396.787109	-251.903183	1139.432983	538.117737	136.515091	1123.201782	277.989563	-228.573044	904.267517	429.607544	190.106903	871.622986	359.859283	-17.550438	999.346375	-532.656799	96.035721	906.341370	-510.432526	-56.268753
320.644440	-91.718613	899.018005	394.063324	62.190250	899.648071	380.220306	-171.155350	507.368195	456.928009	48.783382	506.344208	460.854126	-223.687775	84.256172	533.141052	-3.275499	90.795975	356.489197	-189.213776	1420.497314	449.886841	119.397758	1398.485229	340.472870	-8.581165	1390.753296	338.075226	-10.280248	1689.205322	397.279907	-250.873276	1139.608643	538.163513	137.257874	1122.897827	278.841248	-228.108994	904.108765	429.986267	191.042404	871.243103	360.135437	-16.500221	999.279236	-532.828247	96.068253	906.351440	-510.458557	-56.196198
320.896057	-90.676666	898.938538	394.355316	63.233425	899.543030	380.308716	-170.618484	507.299408	457.567139	49.517288	506.325470	460.845032	-223.617615	84.264626	533.471130	-3.187640	90.849915	356.649780	-188.106094	1420.576050	450.093903	120.556633	1398.306030	340.650208	-7.510227	1390.721191	338.012543	-9.239587	1689.058105	397.669373	-249.958389	1139.740845	538.124756	137.956421	1122.617310	279.664276	-227.763580	903.985046	430.100464	192.043121	871.102478	360.383118	-15.430279	999.188171	-532.964478	96.131897	906.391174	-510.453827	-56.116711
321.188324	-89.538307	898.867981	394.652679	64.147827	899.458984	380.436768	-169.978455	507.205322	457.565979	50.120640	506.230591	460.866455	-223.553665	84.274681	533.402222	-3.141157	90.860344	356.808838	-187.002823	1420.619019	450.486542	121.552322	1398.075195	340.865479	-6.403389	1390.680298	337.987030	-8.221170	1688.920166	398.014709	-249.115845	1139.859619	538.223083	138.615479	1122.361816	280.507751	-227.334839	903.880737	430.437042	193.030807	870.795288	360.654846	-14.386629	999.111816	-533.161133	95.761810	906.185425	-510.537598	-56.211056
321.443787	-88.544083	898.783325	394.999390	65.064636	899.343384	380.597107	-169.407990	507.179382	457.593658	50.613022	506.161469	460.906555	-223.503998	84.289749	533.381531	-3.093324	90.857658	356.953979	-185.893356	1420.694092	450.728912	122.614426	1397.946167	341.088470	-5.316258	1390.618530	337.950623	-7.225412	1688.789551	398.370422	-248.151642	1140.004761	538.374695	139.314850	1122.168701	281.304504	-226.944931	903.747864	430.817413	193.946136	870.368591	360.937073	-13.404459	999.012634	-533.279297	95.769775	906.195129	-510.544159	-56.113129
321.798218	-87.440910	898.704529	395.357574	66.062553	899.273132	380.772308	-168.920929	507.115173	457.627045	51.232124	506.055084	460.946503	-223.494064	84.318031	533.319458	-3.037101	90.818024	357.033722	-184.807526	1420.770264	450.865417	123.802757	1397.791504	341.332031	-4.233110	1390.583862	337.898346	-6.260665	1688.662354	398.720215	-247.239334	1140.156494	538.342957	139.923065	1121.962036	282.088898	-226.651688	903.642090	431.187866	194.953140	870.154846	361.266663	-12.347878	998.938965	-533.402466	95.848488	906.218018	-510.561737	-56.019127
321.995605	-86.362717	898.607056	395.621460	67.034698	899.148193	380.931824	-168.476196	507.055450	457.957733	52.066437	506.122223	460.992737	-223.433868	84.325394	533.479309	-2.962207	90.876427	357.189819	-183.731293	1420.817627	451.074493	124.900040	1397.648071	341.522003	-3.140771	1390.550171	337.906738	-5.180596	1688.516113	399.074860	-246.281845	1140.335327	538.398010	140.570801	1121.787109	282.846558	-226.333694	903.547852	431.745575	196.071838	869.744141	361.535126	-11.325253	998.826660	-533.532898	95.893501	906.215515	-510.580658	-55.993351
322.335510	-85.281761	898.540466	396.039307	67.982330	899.097290	380.900299	-167.616150	506.899963	458.220856	52.645721	506.134857	460.920624	-223.298996	84.295944	533.460144	-2.901871	90.854004	357.300629	-182.686462	1420.885864	451.436707	125.880005	1397.461548	341.672791	-2.065010	1390.522339	337.860565	-4.363186	1688.402832	399.266510	-245.453796	1140.435669	538.582703	141.261871	1121.623291	283.525146	-226.099701	903.489136	432.107666	196.997910	869.488770	361.796692	-10.267653	998.771729	-533.564453	96.459419	906.495544	-510.519867	-55.692081
322.675629	-84.216209	898.431946	396.432983	69.075813	899.056152	381.060944	-167.063446	506.844757	458.364319	53.211571	506.156616	460.977448	-223.272675	84.297005	533.472839	-2.844791	90.861404	357.419983	-181.601410	1420.932129	451.680054	126.911659	1397.343262	341.873260	-0.984119	1390.462402	337.872803	-3.420118	1688.304932	399.569916	-244.468643	1140.568970	538.699829	141.931656	1121.443604	284.150116	-225.864548	903.380981	432.482208	198.107117	869.344177	362.109344	-9.206565	998.697998	-533.711548	96.510002	906.509583	-510.555054	-55.581532
322.912933	-83.079086	898.373413	397.000214	70.541458	899.157715	381.128723	-166.396652	506.817444	458.728149	53.812561	506.211731	461.026459	-223.215607	84.329819	533.583862	-2.791560	90.876625	357.499512	-180.498154	1420.972412	451.935638	127.981567	1397.233765	342.003235	0.039877	1390.419067	337.885620	-2.520157	1688.177612	399.757111	-243.706284	1140.651978	538.814148	142.623764	1121.292725	284.668823	-225.627731	903.403137	432.638611	199.021744	869.288147	362.493103	-8.002428	998.718323	-534.103394	95.883011	906.343872	-510.664185	-55.754524
323.200745	-81.862419	898.229370	397.349976	71.689232	899.096008	381.353149	-165.879562	506.819000	458.885010	54.328129	506.186279	461.063049	-223.225586	84.343849	533.550720	-2.716505	90.861816	357.600464	-179.475891	1421.011108	452.019531	129.104919	1397.171265	342.164978	1.134349	1390.355713	337.913361	-1.616814	1688.044922	400.023499	-242.892273	1140.811035	538.975098	143.355011	1121.237671	285.279510	-225.323914	903.291809	433.172546	200.010635	868.915833	362.821106	-6.880047	998.614136	-534.265625	95.815552	906.318420	-510.702271	-55.693493
323.478668	-80.860054	898.125244	397.545624	72.333824	898.911011	381.479004	-165.342361	506.745819	458.876770	54.920696	506.046814	461.092407	-223.198608	84.375214	533.364746	-2.724592	90.811005	357.710205	-178.456161	1421.005615	452.269928	130.050430	1397.034302	342.297089	2.149866	1390.287109	337.941071	-0.734221	1687.920044	400.191711	-242.116653	1140.887329	539.148560	144.157257	1121.099487	285.843384	-225.085342	903.209473	433.320251	201.062332	868.967896	363.002686	-5.979951	998.472351	-534.394470	95.822891	906.317932	-510.720642	-55.681084
323.823151	-79.705368	898.066101	397.987091	73.400826	898.862610	381.619293	-164.739258	506.627533	459.047943	55.435051	506.021393	461.103607	-223.085236	84.411377	533.335632	-2.637657	90.772697	357.673615	-177.345718	1420.964722	452.417358	131.107605	1396.932007	342.501953	3.091519	1390.091309	337.988922	0.156015	1687.782227	400.345123	-241.410553	1140.957397	539.370178	144.982574	1121.018311	286.349457	-224.832245	903.114441	433.701569	202.105331	868.846008	363.378510	-4.870350	998.419006	-534.518433	95.847321	906.340271	-510.746643	-55.616516
324.104156	-78.628693	897.987427	398.432526	74.560829	898.815796	381.739410	-164.142563	506.556915	459.363770	55.954109	506.015686	461.122314	-223.008179	84.411018	533.429993	-2.536026	90.789131	357.706451	-176.311493	1420.926025	452.415955	132.206024	1396.862183	342.614777	4.146186	1389.975342	338.006836	1.034232	1687.648926	400.496796	-240.702667	1140.983032	539.528564	145.821106	1120.934204	286.830444	-224.531235	902.990051	434.121338	203.285507	868.816772	363.708374	-3.758356	998.356995	-534.645508	95.911560	906.360718	-510.808441	-55.548672
324.509918	-77.413803	897.939148	399.002472	75.875847	898.955139	381.891602	-163.532852	506.523712	459.754486	56.548531	506.035492	461.152161	-222.938004	84.427376	533.546997	-2.479385	90.787132	357.734283	-175.315384	1420.919434	452.612823	133.150620	1396.739136	342.713715	5.165017	1389.897217	338.059692	1.896729	1687.501831	400.658783	-240.023407	1141.039551	539.889587	146.829788	1120.884277	287.305573	-224.237442	902.864868	434.690979	204.240524	868.423462	364.088989	-2.565122	998.403809	-534.742493	95.929153	906.378601	-510.823059	-55.511055
324.738342	-76.293953	897.794983	399.329987	76.875557	898.838074	381.741943	-162.673996	506.336304	460.027069	57.098598	505.999268	461.066162	-222.713364	84.406975	533.508606	-2.409090	90.750534	357.738678	-174.325623	1420.858276	452.718170	134.137497	1396.653320	342.704163	6.248712	1389.940308	338.130310	2.753807	1687.358398	400.778503	-239.348907	1141.044800	540.075378	147.763809	1120.831299	287.713104	-223.888672	902.754028	434.897095	205.305405	868.561523	364.406006	-1.544933	998.271545	-534.823730	95.980743	906.407837	-510.834564	-55.453091
325.014893	-75.200256	897.676270	399.752808	77.984093	898.790466	381.967255	-162.054871	506.281830	460.232300	57.669601	505.978851	461.138733	-222.655991	84.468819	533.447388	-2.328520	90.727539	357.737854	-173.269180	1420.822754	452.795563	135.103607	1396.599731	342.794739	7.261874	1389.840820	338.207825	3.706928	1687.190063	400.939789	-238.589584	1141.119873	540.354004	148.772232	1120.829224	288.090149	-223.572876	902.649902	435.275787	206.422638	868.505188	364.737701	-0.483565	998.188049	-534.933838	96.050568	906.434143	-510.898895	-55.381519
325.310425	-74.059433	897.560303	400.181183	79.064835	898.729980	382.370850	-161.741714	506.391479	460.506836	58.231720	505.952057	461.291534	-222.741058	84.554710	533.435425	-2.221444	90.703911	357.736633	-172.257401	1420.780273	452.871521	136.110443	1396.552734	342.947449	8.177246	1389.644165	338.266815	4.466814	1687.071289	401.059235	-237.870972	1141.147217	540.608337	149.825150	1120.800293	288.433319	-223.241882	902.540771	435.681458	207.556076	868.462341	365.101715	0.587242	998.098999	-535.072754	96.034019	906.444641	-510.977692	-55.354855
325.554108	-72.871277	897.530029	400.658081	80.475868	898.921387	382.201721	-160.850479	506.263550	460.898895	58.771900	505.920044	461.181091	-222.506378	84.553993	533.466125	-2.168286	90.679649	357.668182	-171.243042	1420.702148	452.928314	137.092361	1396.513916	342.915924	9.263277	1389.682007	338.417603	5.493056	1686.836304	401.148682	-237.276108	1141.141602	540.969238	150.970612	1120.867432	288.735138	-222.798386	902.440613	436.285248	208.619263	868.213501	365.474579	1.735430	998.176270	-535.137146	96.132942	906.490051	-510.995911	-55.348156
325.888947	-71.661446	897.430786	401.088470	81.814766	898.979797	382.517609	-160.551300	506.311035	460.955170	59.392933	505.813446	461.254364	-222.482346	84.655487	533.321716	-2.083412	90.630005	357.636597	-170.281647	1420.653076	452.986877	138.067596	1396.486450	342.989471	10.252305	1389.566650	338.400787	6.228067	1686.780151	401.213806	-236.660538	1141.148804	541.226501	152.083923	1120.888306	289.010315	-222.353516	902.345520	436.527985	209.769608	868.388489	365.883667	2.894435	998.152771	-535.270630	96.066551	906.461243	-511.039063	-55.379005
326.209930	-70.654510	897.358398	401.502472	82.831039	898.934631	382.343750	-159.650757	506.125031	461.354279	60.012390	505.720734	461.208588	-222.333420	84.640495	533.451111	-1.985048	90.644096	357.576385	-169.288101	1420.586060	452.972595	139.113434	1396.479370	343.055237	11.235716	1389.472900	338.285278	6.932257	1686.769287	401.293945	-235.848389	1141.167847	541.512085	153.289505	1120.951416	289.216522	-221.924683	902.270996	436.999359	210.922348	868.389648	366.254028	3.885607	998.093506	-535.359009	96.079147	906.479065	-511.090607	-55.359138
326.568787	-69.536461	897.268005	401.877563	83.933426	898.901978	382.659546	-159.238876	506.133148	461.506561	60.571941	505.648407	461.313599	-222.421204	84.673027	533.352234	-1.912507	90.596916	357.490112	-168.304840	1420.498413	453.006866	140.057465	1396.482422	343.102875	12.199250	1389.410400	338.333008	7.645606	1686.622314	401.304535	-235.248322	1141.139526	541.787903	154.410004	1121.028809	289.398926	-221.460205	902.192871	437.414795	212.085510	868.343384	366.632538	4.952097	998.030701	-535.480347	96.087379	906.491760	-511.146484	-55.349464
326.861359	-68.524750	897.180908	402.147736	84.950272	898.865173	382.597504	-158.565002	506.035156	461.753143	61.143703	505.649445	461.293427	-222.318558	84.673645	533.398193	-1.819360	90.628578	357.430695	-167.332397	1420.415649	453.107849	140.901031	1396.477295	343.242828	13.033659	1389.175781	338.384705	8.471478	1686.463379	401.287079	-234.638779	1141.105713	542.067932	155.577438	1121.053589	289.575500	-220.924591	902.097656	437.807770	213.266403	868.387085	366.927460	5.927417	997.967529	-535.593262	96.072723	906.500549	-511.216705	-55.328629
327.188110	-67.510414	897.073730	402.459717	85.900841	898.755005	382.462799	-157.972000	505.912048	461.953705	61.772549	505.696075	461.271057	-222.188614	84.663551	533.321838	-1.768364	90.581055	357.367249	-166.366318	1420.321777	453.207886	141.811325	1396.474854	343.219635	14.077605	1389.205566	338.432251	9.329102	1686.285889	401.305695	-233.995483	1141.081177	542.386353	156.775177	1121.127686	289.730133	-220.359283	902.018188	438.255402	214.409866	868.391907	367.271942	6.898796	997.858032	-535.703674	96.131371	906.534607	-511.281738	-55.266079
327.344666	-66.637810	897.098083	402.679199	86.895920	898.700806	382.276917	-157.280823	505.834961	462.101257	62.373318	505.619843	461.247162	-222.098541	84.736893	533.336548	-1.697884	90.583008	357.250488	-165.382553	1420.243774	453.219055	142.760376	1396.488281	343.393280	14.933024	1388.982788	338.763611	10.357195	1685.926636	401.312012	-233.219604	1141.055542	542.658264	157.932129	1121.177856	289.824036	-219.728409	901.946899	438.725006	215.568466	868.359558	367.542755	7.843966	997.841309	-535.833557	96.124458	906.547974	-511.361603	-55.233219
327.851868	-65.559784	896.889160	403.018280	87.831390	898.562073	382.169006	-156.486755	505.694427	462.267181	62.971462	505.565643	461.202393	-221.994629	84.738480	533.276489	-1.653900	90.565559	357.164551	-164.496445	1420.156982	453.282227	143.673935	1396.473022	343.380829	15.938921	1388.976196	338.847229	11.117632	1685.712402	401.219574	-232.602295	1141.026489	542.972717	159.163315	1121.236206	289.909607	-219.108841	901.874329	439.131165	216.696915	868.363586	367.976105	8.800627	997.666077	-535.955750	96.113152	906.567017	-511.431976	-55.222054
328.189545	-64.621704	896.800903	403.290619	88.758316	898.458191	381.990601	-155.673248	505.576080	462.467590	63.558720	505.448364	461.208344	-221.951477	84.816307	533.163635	-1.609852	90.523552	357.063477	-163.521744	1420.042480	453.281494	144.581009	1396.444946	343.513611	16.780748	1388.748779	338.804321	11.800208	1685.584717	401.157349	-231.927383	1140.957031	543.197632	160.351089	1121.298218	290.001862	-218.412689	901.736389	439.712677	217.952072	868.138123	368.324554	9.722990	997.568665	-536.096497	96.122154	906.563782	-511.527832	-55.196968
328.545135	-63.740952	896.711060	403.565430	89.676971	898.336548	381.806244	-154.932220	505.450836	462.687744	64.203674	505.339325	461.245789	-221.914993	84.929398	533.241699	-1.514917	90.514847	357.002899	-162.605362	1419.957520	453.342590	145.474731	1396.422363	343.473358	17.767191	1388.775513	338.608704	12.455187	1685.533569	401.060669	-231.327118	1140.912231	543.505188	161.562927	1121.348755	290.095551	-217.685120	901.629395	440.117584	219.000336	868.025940	368.701141	10.615336	997.461121	-536.205200	96.097580	906.581970	-511.602142	-55.168308
328.879669	-62.953793	896.581787	403.620544	90.468163	897.965942	381.529358	-154.227905	505.376923	462.705261	64.800797	505.156830	461.240387	-221.757355	85.030899	533.169922	-1.439924	90.501907	356.926453	-161.722214	1419.864868	453.352203	146.380615	1396.393555	343.543396	18.631954	1388.652588	338.893005	13.457193	1685.167480	400.917206	-230.601669	1140.805176	543.710144	162.762970	1121.354614	290.147766	-216.933441	901.472534	440.501312	220.274292	868.028442	368.926910	11.551510	997.213684	-536.341431	96.102554	906.596375	-511.700684	-55.168808
329.137726	-62.078415	896.537598	404.009064	91.495583	898.110291	381.084229	-153.413727	505.236267	463.189087	65.533546	505.132355	461.174469	-221.553848	85.142921	533.345947	-1.352577	90.511482	356.839020	-160.845322	1419.774048	453.368225	147.262253	1396.399658	343.631744	19.516113	1388.549683	338.840820	14.171542	1684.984985	400.787506	-229.889526	1140.760498	543.971069	164.005035	1121.412476	290.235809	-216.118912	901.316406	440.695618	221.299911	868.100403	369.330322	12.341107	997.257874	-536.488586	96.098640	906.607117	-511.841187	-55.102428
329.511383	-61.190243	896.453308	404.187500	92.336891	897.998352	380.799957	-152.718201	505.188629	463.194000	65.955627	504.893677	461.159943	-221.417511	85.276756	533.295227	-1.287137	90.481117	356.765717	-160.013641	1419.656860	453.391876	148.124588	1396.393677	343.693176	20.354488	1388.455078	338.639404	14.741606	1684.922974	400.597687	-229.270386	1140.612915	544.207947	165.278519	1121.402466	290.263702	-215.281982	901.126953	441.108002	222.377106	868.030579	369.660400	13.200384	997.158142	-536.504028	96.017677	906.628967	-511.583801	-55.226410
329.830261	-60.591576	896.404541	404.251740	93.118111	897.646667	380.686401	-152.005249	505.220978	463.536041	66.553902	504.816437	461.211761	-221.293411	85.426643	533.463318	-1.181833	90.505043	356.692963	-159.211807	1419.566284	453.257965	149.103348	1396.427856	343.771881	21.164000	1388.373535	338.670074	15.512474	1684.725464	400.393555	-228.569656	1140.511841	544.376282	166.498001	1121.448730	290.253967	-214.400467	900.950012	441.484070	223.542068	867.969666	369.914703	14.064361	996.960083	-536.395447	96.571564	906.774597	-511.658173	-55.019955
330.151428	-59.889286	896.386292	404.451111	93.892937	897.541687	380.496094	-151.257782	505.186615	463.895905	67.654228	504.856079	461.204285	-221.137955	85.583260	533.687500	-1.098844	90.562103	356.618958	-158.413620	1419.482056	453.182739	150.015396	1396.454712	343.837555	21.988083	1388.297852	339.021698	16.541580	1684.296875	400.254211	-227.715942	1140.379761	544.617676	167.688141	1121.512451	290.290314	-213.425232	900.745789	442.110992	224.531372	867.675903	370.242096	14.830153	996.897156	-536.619019	96.689133	906.776367	-512.117737	-54.892319
330.514893	-59.177258	896.308777	404.656281	94.773628	897.450317	380.254181	-150.508453	505.134216	463.800049	68.150604	504.761536	461.165588	-220.950287	85.716293	533.604492	-1.015307	90.550682	356.520630	-157.679230	1419.407959	453.111359	150.904724	1396.520020	343.910706	22.773182	1388.248169	339.075928	17.231625	1684.081543	400.041595	-226.951218	1140.240234	544.742920	168.893250	1121.594971	290.337708	-212.484024	900.507080	442.493622	225.666489	867.589844	370.544617	15.632142	996.812317	-536.745544	96.644508	906.789734	-512.253601	-54.910999
330.842529	-58.514923	896.295227	404.811005	95.445808	897.382263	380.080200	-149.856659	505.111908	464.055481	68.700447	504.672638	461.141907	-220.793259	85.844078	533.746704	-0.926773	90.584923	356.419098	-156.933258	1419.315430	453.101532	151.727402	1396.593140	344.066345	23.408941	1388.089966	338.787170	17.828484	1684.101563	399.854370	-226.035706	1140.128174	544.871460	170.062729	1121.683105	290.345459	-211.485382	900.254578	442.847321	226.686874	867.554626	370.824310	16.319738	996.770813	-536.896423	96.602486	906.798706	-512.402893	-54.914616
331.168213	-57.891869	896.289795	404.994720	96.254631	897.339905	379.978546	-149.301208	505.098969	463.638214	68.723488	504.411530	461.167511	-220.707123	85.995667	533.560303	-0.904935	90.553612	356.293976	-156.278046	1419.224609	452.900635	152.667450	1396.778687	344.145721	24.142784	1388.082642	339.236816	18.873882	1683.657227	399.659912	-225.187042	1139.979858	544.990417	171.187454	1121.829346	290.386902	-210.511475	900.003113	443.170197	227.658112	867.548584	371.096436	17.056650	996.746826	-537.036316	96.596573	906.821960	-512.539490	-54.929932
331.624237	-57.270092	896.278076	405.236450	96.954727	897.269409	379.860107	-148.687851	505.119995	464.202942	69.749207	504.604889	461.172516	-220.588577	86.102539	533.891479	-0.809459	90.629044	356.185974	-155.644531	1419.160645	452.644257	153.639114	1397.037476	344.251190	24.854883	1388.071411	338.955475	19.425831	1683.707031	399.528595	-224.440308	1139.859009	545.036194	172.355698	1122.016235	290.497009	-209.252487	899.760620	443.745148	228.771286	867.672546	371.457428	17.755156	996.706116	-537.422119	95.993095	906.701965	-512.756775	-55.124195
331.967834	-56.651863	896.256042	405.391296	97.587624	897.214966	380.026428	-148.329422	505.228607	464.287354	70.218689	504.527802	461.283478	-220.598221	86.274422	533.968628	-0.737999	90.666840	356.042938	-155.016235	1419.092285	452.130890	154.763809	1397.394165	344.248383	25.577124	1388.193237	339.149658	20.320560	1683.465210	399.346588	-223.569748	1139.699341	544.995850	173.438675	1122.234009	290.496796	-208.211655	899.509766	443.873688	229.685776	867.914490	371.718262	18.400068	996.667908	-537.541748	95.935333	906.712036	-512.888855	-55.156830
332.366608	-56.126259	896.274841	405.629639	98.311684	897.235535	379.905792	-147.837601	505.254669	464.363190	70.663666	504.481079	461.291016	-220.518753	86.410179	533.987976	-0.714021	90.674522	355.946320	-154.421082	1419.020630	451.738739	155.721359	1397.710938	344.288818	26.218683	1388.193726	339.537231	21.428841	1683.116455	399.279510	-222.701355	1139.552856	545.073914	174.559906	1122.515991	290.553345	-206.847260	899.316589	444.098358	230.398712	867.908936	371.973175	19.059719	996.690247	-537.669617	95.875862	906.705566	-513.009338	-55.191547
332.761841	-55.613934	896.236633	405.890839	98.869041	897.151123	379.473419	-147.188858	505.139069	464.412964	71.084381	504.391937	461.190826	-220.306686	86.491447	534.010803	-0.621680	90.678734	355.783295	-153.827469	1418.939819	451.256256	156.728317	1398.016235	344.449066	26.717525	1388.061523	339.444214	22.068531	1683.153564	399.265106	-221.859406	1139.448120	545.116638	175.691391	1122.822998	290.678253	-205.354187	899.112183	444.560516	231.312042	868.104370	372.286041	19.634907	996.630188	-537.797119	95.846626	906.731018	-513.122253	-55.207745
333.113892	-55.076462	896.206360	406.053955	99.556793	897.092712	379.203339	-146.634399	505.067169	464.528412	71.533577	504.260834	461.126801	-220.220596	86.586296	534.021423	-0.526571	90.644577	355.652466	-153.314362	1418.891113	450.760895	157.612320	1398.272705	344.479004	27.308807	1388.056030	339.621887	22.986902	1683.063599	399.199219	-221.053894	1139.300415	545.118835	176.754120	1123.181030	290.698700	-204.021057	898.870422	444.871552	232.069778	868.238464	372.531036	20.277157	996.586853	-537.923889	95.831276	906.730103	-513.229126	-55.224998
333.425354	-54.622784	896.201843	406.184021	100.077217	897.046997	378.963135	-146.112671	505.017731	464.633911	71.955162	504.139679	461.099274	-220.139069	86.681137	534.024902	-0.483984	90.635986	355.440033	-152.737991	1418.823364	450.208618	158.448593	1398.555664	344.479675	27.832706	1388.067505	340.211029	24.147625	1682.698730	399.132416	-220.316574	1139.127930	545.228210	177.814392	1123.578247	290.775940	-202.549088	898.663147	445.440308	232.715973	868.214417	372.747253	20.797279	996.562500	-538.027954	95.788208	906.745850	-513.346436	-55.257446
333.405457	-54.287674	896.198914	406.256897	100.479538	896.989990	378.641846	-145.552109	505.014740	464.683167	72.373405	503.975098	461.004150	-219.996109	86.763718	534.026123	-0.440704	90.604691	355.204590	-152.189987	1418.719482	449.852875	159.157791	1398.708740	344.446228	28.344086	1388.070313	340.375061	25.040495	1682.657227	399.174469	-219.367615	1138.998169	545.234924	178.839798	1123.918091	290.724670	-200.991226	898.375854	445.510254	233.388916	868.566223	372.774628	21.199591	996.533142	-538.143616	95.755424	906.759827	-513.456482	-55.265675
333.729584	-53.855461	896.172607	406.440460	101.019989	896.924438	378.355377	-145.139694	504.964813	464.728180	72.735703	503.910156	460.949432	-219.916321	86.871956	534.147339	-0.329416	90.640106	355.066071	-151.699142	1418.665894	449.251160	160.027283	1399.054932	344.397003	28.840603	1388.084229	340.668793	25.986115	1682.571289	399.273956	-218.587799	1138.817749	545.248779	179.897049	1124.301270	290.498077	-199.539154	898.326111	445.841553	233.993591	868.748352	373.046143	21.706953	996.487061	-538.042114	96.210037	906.889404	-513.494934	-55.135738
333.993683	-53.481857	896.147949	406.581512	101.483276	896.857605	378.111359	-144.717331	504.907440	464.759369	73.007500	503.845062	460.909668	-219.844986	86.948448	534.155518	-0.307065	90.604332	354.952759	-151.242935	1418.593140	448.732788	160.711502	1399.266479	344.251190	29.375010	1388.163696	340.541992	26.599346	1682.781006	399.173767	-217.987686	1138.575439	545.273926	180.943878	1124.592041	290.319519	-198.096451	898.222534	446.159302	234.582458	868.900818	373.258209	22.151587	996.441528	-538.367798	95.701965	906.763611	-513.680786	-55.292610
334.280579	-53.164288	896.058350	406.775330	101.846344	896.764771	377.907593	-144.346542	504.875000	464.848053	73.262459	503.763123	460.884979	-219.788345	87.051521	534.175903	-0.262732	90.577789	354.802795	-150.844772	1418.547974	448.248199	161.407913	1399.455444	344.159668	29.798286	1388.154663	340.764526	27.484152	1682.725098	399.189545	-216.927612	1138.510254	545.331970	181.923523	1124.894043	290.397858	-196.317230	898.061523	446.359711	235.085602	868.890930	373.445465	22.521097	996.352417	-538.460632	95.704338	906.775452	-513.758118	-55.310032
334.492035	-52.858292	896.100098	406.876160	102.229874	896.711487	377.871063	-144.162079	504.917236	464.862305	73.511276	503.697418	460.942383	-219.818878	87.189911	534.276489	-0.166490	90.594330	354.710175	-150.436050	1418.505737	447.791656	162.063110	1399.593384	344.142944	30.111084	1388.037476	341.342529	28.621637	1682.422119	399.228119	-216.093185	1138.369995	545.294739	182.889236	1125.143066	290.113373	-195.003036	897.989258	446.601685	235.733505	869.022156	373.634766	22.914667	996.346558	-538.554565	95.743279	906.773926	-513.846313	-55.323593
334.767090	-52.516815	896.066467	407.023285	102.684219	896.681580	377.569519	-143.690765	504.842377	464.877319	73.744598	503.652618	460.863434	-219.710968	87.212128	534.276001	-0.145292	90.603294	354.648193	-150.034058	1418.478516	447.335236	162.706497	1399.666504	344.046631	30.516796	1388.025391	341.301147	29.299135	1682.581665	399.405701	-215.456192	1138.168213	545.307190	183.883148	1125.331299	289.934753	-193.486023	897.950195	446.792328	236.135040	868.959717	373.850464	23.311743	996.314636	-538.633667	95.779694	906.795715	-513.914978	-55.301289
335.056641	-52.143528	896.046570	407.199646	103.057137	896.669373	377.407013	-143.358643	504.796021	464.887543	73.936356	503.606812	460.851501	-219.641327	87.278938	534.251221	-0.102522	90.610435	354.608582	-149.678375	1418.452026	446.847992	163.298508	1399.754395	343.866150	30.983086	1388.101074	341.524170	30.156511	1682.542358	399.395660	-214.877884	1138.023560	545.259583	184.800751	1125.487915	289.708099	-191.971359	897.916199	447.075653	236.782944	869.124084	374.067352	23.689468	996.299133	-538.747314	95.760864	906.798767	-513.985962	-55.265877
335.346619	-51.881615	896.022217	407.385773	103.293152	896.586121	377.319458	-143.055084	504.728088	464.880005	74.124489	503.574402	460.839783	-219.593201	87.323265	534.256470	-0.103695	90.616966	354.528992	-149.365280	1418.483765	446.407166	163.920746	1399.787598	343.747437	31.347233	1388.081421	341.744446	31.014706	1682.491211	399.417084	-214.187592	1137.878418	545.165283	185.605438	1125.588867	289.460999	-190.388748	897.970886	447.240326	237.140717	868.984131	374.290802	23.984873	996.246582	-538.826050	95.803192	906.830261	-514.045532	-55.257351
335.585358	-51.630959	896.010925	407.571289	103.617973	896.551575	377.260803	-142.837021	504.684479	464.940186	74.268326	503.579376	460.875519	-219.591934	87.341057	534.274597	-0.098819	90.631615	354.444427	-149.023483	1418.486572	445.971069	164.465607	1399.803589	343.637421	31.678202	1388.036865	342.000916	31.888659	1682.445190	399.579407	-213.350159	1137.873657	545.112854	186.444778	1125.676147	289.227814	-188.839859	898.034119	447.392548	237.561295	868.953308	374.494995	24.293056	996.224243	-538.942871	95.768127	906.837891	-514.124390	-55.253262
335.823425	-51.344276	895.983337	407.738129	103.974434	896.557617	377.294006	-142.649689	504.607330	464.930756	74.387253	503.518097	460.943329	-219.609406	87.391342	534.218445	-0.088209	90.624146	354.357666	-148.686966	1418.488037	445.488800	165.034332	1399.774780	343.531006	32.009560	1388.005127	342.211700	32.734959	1682.402222	399.636322	-212.780762	1137.760376	544.972229	187.114655	1125.717529	289.016052	-187.331375	898.109192	447.513031	237.998230	868.881409	374.678009	24.604061	996.213867	-539.037231	95.754997	906.832520	-514.197266	-55.225269
336.100372	-51.098988	895.957397	407.933289	104.260017	896.534485	377.297119	-142.511566	504.558136	465.012329	74.497017	503.472504	460.943878	-219.573624	87.370743	534.210327	-0.061832	90.615524	354.253418	-148.376038	1418.504150	445.054138	165.537003	1399.687744	343.419891	32.330166	1387.955933	342.428986	33.598286	1682.357178	399.588898	-212.334061	1137.599854	544.793335	187.791382	1125.678345	288.814178	-185.782349	898.215942	447.606140	238.570343	868.888916	374.888855	24.881346	996.190247	-539.148193	95.693176	906.805847	-514.275635	-55.224815
336.324219	-50.867901	895.922424	408.080719	104.494446	896.520508	377.330994	-142.385666	504.497101	465.088348	74.570244	503.467438	460.949402	-219.573029	87.378227	534.210571	-0.045085	90.588486	354.123077	-148.089951	1418.525757	444.755554	165.938889	1399.442261	343.332642	32.621105	1387.904663	342.619995	34.427811	1682.320068	399.691193	-211.704697	1137.568848	544.689941	188.388580	1125.678833	288.602234	-184.222397	898.324036	447.800262	238.775742	868.371094	375.061523	25.108017	996.166016	-539.232605	95.694298	906.798462	-514.327454	-55.203350
336.525269	-50.686657	895.903503	408.210663	104.692894	896.506470	377.379456	-142.280182	504.440643	465.227692	74.654739	503.437561	460.985596	-219.580978	87.358543	534.209106	-0.057428	90.566086	353.999084	-147.834869	1418.546509	444.235291	166.511307	1399.504028	343.215302	32.880058	1387.880005	342.802246	35.396351	1682.275757	399.763855	-211.140121	1137.527344	544.480835	188.935089	1125.655029	288.431152	-182.672836	898.454163	447.888428	239.181870	868.307861	375.213562	25.302408	996.150024	-539.098633	96.251534	906.952637	-514.320129	-55.011459
336.729736	-50.534821	895.873474	408.364868	104.829903	896.483276	377.492645	-142.167511	504.386292	465.351166	74.730995	503.420685	461.010010	-219.598480	87.325760	534.227722	-0.018598	90.548386	353.859528	-147.571945	1418.593018	443.871307	166.898621	1399.418213	343.124481	33.138927	1387.859253	342.945129	36.226665	1682.279297	399.818359	-210.526321	1137.539551	544.306091	189.472687	1125.607056	288.235901	-181.236496	898.598755	447.899475	239.511581	868.142639	375.381866	25.448278	996.123718	-539.428650	95.783012	906.840271	-514.452454	-55.159172
336.885925	-50.385948	895.848450	408.474213	104.978249	896.475037	377.567535	-142.072296	504.328583	465.495239	74.773590	503.428009	461.020355	-219.588745	87.314857	534.298279	0.001515	90.568031	353.723724	-147.316269	1418.625732	443.540009	167.319901	1399.326294	343.049561	33.377415	1387.826538	343.088135	37.091084	1682.239502	399.847626	-210.146820	1137.538696	544.035767	189.914307	1125.489624	288.179565	-179.574234	898.796875	447.897339	239.822128	867.960815	375.510803	25.588757	996.107056	-539.506470	95.834084	906.872253	-514.491272	-55.114410
337.026001	-50.279156	895.838379	408.577240	105.099312	896.460754	377.643890	-141.951447	504.297638	465.610565	74.799789	503.460754	461.036713	-219.599304	87.267082	534.105713	-0.042490	90.506355	353.564606	-147.100754	1418.664917	443.226257	167.713425	1399.184326	342.980225	33.578373	1387.799683	343.191437	37.802544	1682.228271	399.711426	-209.773514	1137.426025	543.841064	190.400436	1125.392822	287.984253	-178.415497	898.878235	447.850464	240.057617	867.758484	375.616821	25.713383	996.095520	-539.620422	95.824341	906.876465	-514.544006	-55.106182
337.172913	-50.174030	895.802429	408.686615	105.221954	896.450195	377.790863	-141.880280	504.277771	465.769592	74.809784	503.472504	461.058411	-219.584290	87.228432	534.096619	-0.069752	90.476189	353.421997	-146.887817	1418.732788	442.990417	168.036835	1398.985962	342.916046	33.780952	1387.763428	343.317932	38.660992	1682.186768	399.712128	-209.284485	1137.420166	543.631897	190.812332	1125.240479	287.908020	-177.047729	898.980469	447.773499	240.290451	867.523254	375.717316	25.824469	996.072998	-539.713989	95.888580	906.915283	-514.600342	-55.037346
337.307556	-50.063908	895.772827	408.771393	105.362289	896.428284	377.950836	-141.834579	504.292053	465.979004	74.801735	503.480530	461.095886	-219.599045	87.191177	534.180603	-0.040774	90.481392	353.281982	-146.724503	1418.816406	442.780457	168.309143	1398.825073	342.867096	33.958374	1387.739990	343.413513	39.495499	1682.137451	399.585266	-209.011169	1137.372559	543.324707	191.161819	1125.006714	287.866913	-175.833755	899.070435	447.685669	240.612228	867.317505	375.814148	25.951914	996.047607	-539.791992	95.969620	906.935730	-514.626282	-54.999496
337.395111	-49.933418	895.748901	408.717346	105.416214	896.475403	377.876282	-141.787933	504.178894	465.987244	74.740105	503.503174	461.036102	-219.538208	87.127922	534.080566	-0.072147	90.438805	353.141754	-146.567429	1418.866333	442.584290	168.561493	1398.679443	342.817200	34.070988	1387.708374	343.776337	40.549210	1681.881836	399.488129	-208.646835	1137.342651	543.114136	191.666183	1124.831055	287.685760	-174.382172	899.272583	447.495422	240.599136	866.885864	375.793945	26.017067	996.059814	-539.857483	96.032684	906.958313	-514.652649	-54.961658
337.468628	-49.917725	895.712891	408.881744	105.517014	896.401367	377.967377	-141.807053	504.207489	466.110931	74.704323	503.524078	461.056183	-219.545746	87.098549	534.065552	-0.085680	90.428001	352.952759	-146.449097	1418.934204	442.406342	168.789734	1398.535645	342.830536	34.137440	1387.577515	343.575989	41.236122	1682.028809	399.333832	-208.037338	1137.449097	542.723022	191.802780	1124.566650	287.716766	-173.120132	899.343140	447.311584	240.714752	866.621033	375.905975	26.102280	996.005432	-539.958862	96.098053	906.992432	-514.729065	-54.904648
337.548828	-49.807110	895.721191	408.825684	105.611404	896.483337	378.093658	-141.728836	504.183716	466.292114	74.341125	503.700378	461.039612	-219.505035	87.042717	534.046143	-0.132367	90.393181	352.824127	-146.369690	1418.993774	442.413361	168.849579	1398.267334	342.769470	34.224533	1387.560669	343.667114	42.099838	1681.995605	399.228516	-207.788437	1137.425415	542.574463	192.250076	1124.425171	287.887909	-171.961609	899.404236	447.131256	240.787231	866.399963	375.887024	26.173859	996.050903	-540.057678	96.104851	907.010132	-514.776672	-54.902306
337.633850	-49.768391	895.714478	408.879852	105.662605	896.486267	378.427094	-141.485153	504.192078	466.414490	74.262924	503.706482	461.046783	-219.463501	86.964760	534.030090	-0.121963	90.404335	352.654846	-146.287689	1419.072754	442.236511	169.079880	1398.312134	342.699860	34.282566	1387.553833	343.754883	42.985817	1681.961182	399.081207	-207.525772	1137.405640	542.275513	192.493195	1124.290649	287.909668	-170.747711	899.451233	446.933990	240.872131	866.193054	375.922699	26.228857	996.050049	-540.162964	96.060654	907.027893	-514.818420	-54.908081
337.676636	-49.723431	895.697815	408.885468	105.681358	896.490601	378.360352	-141.532883	504.132477	466.552856	74.184723	503.746490	461.035278	-219.404663	86.920059	534.021423	-0.123647	90.376671	352.456879	-146.225189	1419.157227	442.200043	169.140717	1398.179443	342.634247	34.345501	1387.548584	343.825073	43.869865	1681.927002	398.973938	-207.232162	1137.407227	541.826599	192.493759	1124.036743	288.124207	-169.717026	899.518066	446.429932	240.945602	866.095520	375.914429	26.262400	996.044800	-540.239929	96.090782	907.070496	-514.860840	-54.893692
337.770386	-49.785820	895.693237	409.025452	105.670532	896.426514	378.605774	-141.500595	504.179596	466.809845	74.198708	503.783905	461.072693	-219.399857	86.875366	534.107727	-0.135675	90.349274	352.256744	-146.159531	1419.255005	442.219696	169.187622	1398.104980	342.594360	34.399586	1387.553223	343.903442	44.765434	1681.874756	398.890289	-206.969086	1137.436157	541.517944	192.791916	1123.875122	288.236267	-168.628128	899.541138	446.155304	241.018723	865.880737	375.997864	26.279177	996.012207	-540.337952	96.127090	907.110840	-514.942139	-54.872097
337.784027	-49.691788	895.688416	408.897980	105.715477	896.493042	378.700073	-141.426529	504.154144	466.820221	74.116531	503.778137	461.094238	-219.387833	86.873650	534.030334	-0.158469	90.335930	352.069458	-146.123474	1419.344360	442.256927	169.202820	1398.034668	342.542633	34.472366	1387.568481	344.000275	45.668598	1681.836182	398.865387	-206.857697	1137.508423	541.085266	192.730698	1123.666748	288.594360	-167.362228	899.576416	445.860657	241.064407	865.696472	375.933594	26.307983	996.042603	-540.416931	96.113121	907.110535	-515.009583	-54.860905
337.771790	-49.785439	895.696533	408.928162	105.701820	896.432739	378.905701	-141.283905	504.192932	466.987183	74.137489	503.796753	461.078888	-219.359116	86.830170	534.090942	-0.126089	90.320435	351.873322	-146.070847	1419.387207	442.293243	169.210205	1398.010742	342.488495	34.485809	1387.587769	344.041473	46.593159	1681.778687	398.768219	-206.689468	1137.537109	540.864319	193.002213	1123.599976	288.772797	-166.594772	899.550964	445.775391	241.031448	865.373779	375.930206	26.304108	996.017639	-540.501160	96.058792	907.126282	-515.076843	-54.887505
337.728760	-49.744949	895.714417	408.723267	105.708092	896.501404	378.970886	-141.203110	504.167938	467.057281	74.122002	503.800049	461.075806	-219.291702	86.817154	534.073975	-0.145564	90.300148	351.662842	-146.058411	1419.501953	442.328644	169.194016	1398.024414	342.446869	34.513752	1387.631714	344.133911	47.524872	1681.730957	398.679199	-206.517365	1137.584961	540.399902	192.887711	1123.453735	289.041504	-165.475418	899.469116	445.311462	240.901947	865.208313	375.817230	26.292171	996.060059	-540.598694	96.038994	907.133423	-515.161255	-54.920879
337.711823	-49.874805	895.731995	408.731903	105.639000	896.455994	379.040924	-141.226837	504.193542	467.174835	74.132233	503.815735	461.037842	-219.222885	86.791046	534.123779	-0.124395	90.310707	351.441254	-146.067902	1419.589233	442.387085	169.115479	1398.070313	342.391541	34.508297	1387.692017	344.262543	48.468994	1681.663330	398.606812	-206.399078	1137.643677	540.044495	193.057190	1123.399536	289.334076	-164.583176	899.461182	444.887543	240.795410	865.175476	375.814880	26.232578	996.046753	-540.577393	95.897041	907.146179	-514.904419	-55.043015
337.665314	-49.930668	895.754761	408.624207	105.574326	896.460144	379.101471	-141.245056	504.212158	467.326996	74.155609	503.819580	461.023315	-219.176636	86.735130	534.222839	-0.111666	90.325851	351.184875	-146.115341	1419.710571	442.451874	169.014511	1398.129395	342.344849	34.481037	1387.759766	344.430908	49.283409	1681.613159	398.527740	-206.239563	1137.708740	539.675110	192.997162	1123.367065	289.591949	-163.930176	899.468140	444.463379	240.697311	865.240417	375.734375	26.186766	996.060547	-540.726746	95.952126	907.144226	-515.320679	-54.944149
337.586670	-49.917465	895.787354	408.404449	105.552345	896.552063	379.056213	-141.266068	504.193848	467.357849	74.161430	503.824860	460.974670	-219.105850	86.737778	534.259827	-0.092539	90.334793	350.888397	-146.149445	1419.818115	442.531433	168.888763	1398.222900	342.252228	34.417213	1387.834717	344.569275	50.331421	1681.517822	398.458618	-206.170258	1137.780151	539.275085	192.778458	1123.330444	289.948608	-163.252274	899.494202	443.534973	240.428177	865.346619	375.600067	26.139437	996.121704	-540.780762	95.927956	907.140869	-515.376953	-54.998951
337.502747	-50.007877	895.812927	408.261230	105.453316	896.568054	379.080231	-141.296326	504.240875	467.456696	74.211349	503.803192	460.946106	-219.065567	86.724304	534.404236	-0.077303	90.367607	350.599609	-146.219849	1419.896606	442.674469	168.613388	1398.149780	342.165192	34.346104	1387.894531	344.762482	51.264790	1681.436890	398.381927	-206.041428	1137.845947	538.943481	192.636047	1123.307495	290.199249	-162.916763	899.498535	443.282288	240.392380	865.423401	375.489044	26.050613	996.142517	-540.828369	95.898376	907.134705	-515.457642	-55.003910
337.423706	-50.069450	895.842041	408.112213	105.388824	896.603149	379.108551	-141.343735	504.244690	467.447479	74.244522	503.800018	460.943970	-219.050522	86.712509	534.459534	-0.070402	90.380188	350.323334	-146.331604	1419.964722	442.622986	168.520111	1398.380005	342.023346	34.346157	1388.071899	344.999176	52.078922	1681.365234	398.385040	-205.984894	1137.925293	538.651611	192.630554	1123.344238	290.598511	-162.264359	899.524780	442.653473	240.078247	865.468933	375.380310	25.982492	996.174377	-540.911499	95.836174	907.115601	-515.556213	-55.031277
337.315765	-50.197636	895.886841	408.004913	105.289764	896.602966	379.103394	-141.402740	504.252106	467.499054	74.286079	503.804260	460.914856	-219.040512	86.717255	534.517456	-0.086198	90.394264	350.001740	-146.431305	1420.023438	442.646454	168.355698	1398.493286	341.905487	34.253319	1388.141968	345.220001	52.995461	1681.294800	398.344696	-205.855423	1137.944458	538.311890	192.366318	1123.351440	290.746796	-162.177399	899.522705	441.707031	239.619965	865.450684	375.278229	25.895550	996.197021	-540.977417	95.804321	907.107666	-515.648071	-55.066032
337.240784	-50.414558	895.889832	408.089661	105.144997	896.514038	379.107086	-141.521835	504.297607	467.618347	74.279373	503.803589	460.908478	-219.038528	86.737091	534.666016	-0.069152	90.433815	349.682526	-146.539398	1420.041748	442.642944	168.171234	1398.573608	341.781647	34.140354	1388.185791	345.466400	53.902378	1681.230713	398.340515	-205.816895	1137.997681	537.937134	192.086914	1123.344116	291.074890	-161.745056	899.520752	440.770050	239.373657	865.818176	375.275452	25.775324	996.155212	-540.830261	96.227798	907.231018	-515.664368	-54.942196
337.103088	-50.457134	895.933655	407.868378	105.010986	896.577515	379.073822	-141.603470	504.289612	467.599030	74.260071	503.836609	460.869812	-219.023239	86.719200	534.742004	-0.054203	90.492867	349.373901	-146.669983	1420.069092	442.644806	167.984299	1398.675781	341.649353	34.026760	1388.222412	345.880920	54.847282	1681.062500	398.428040	-205.960983	1138.074951	537.675903	191.763290	1123.383789	291.771759	-160.610336	899.488831	440.160828	239.085938	865.851746	375.124054	25.662075	996.207703	-540.899414	96.189651	907.235535	-515.747009	-54.991673
337.007843	-50.612812	895.945984	407.887939	104.955566	896.550476	379.062378	-141.676300	504.298248	467.724548	74.249374	503.861694	460.857971	-219.010193	86.719872	534.856262	-0.038349	90.505913	349.098206	-146.803146	1420.092529	442.658447	167.784439	1398.755615	341.473480	33.911869	1388.304199	346.074860	55.646927	1681.077026	398.459106	-205.956955	1138.109619	537.360229	191.389023	1123.401978	292.083557	-160.347565	899.423340	439.304901	238.744736	866.013062	375.093048	25.577808	996.200500	-540.946777	96.164063	907.236084	-515.836365	-54.989075
336.833282	-50.705616	895.971008	407.754272	104.861450	896.573120	379.010132	-141.776596	504.311066	467.613190	74.154922	503.848419	460.847076	-218.985931	86.707169	534.846252	-0.044663	90.519852	348.815582	-146.981171	1420.095825	442.628876	167.560883	1398.840820	341.321747	33.764393	1388.348633	346.398743	56.471813	1680.994263	398.482391	-206.085602	1138.136841	537.050171	191.008560	1123.393066	292.514404	-159.794052	899.320068	438.351837	238.385864	866.365173	374.957214	25.476860	996.223755	-540.993896	96.200951	907.259216	-515.924866	-54.970329
336.678192	-50.828362	896.002686	407.645996	104.763451	896.592529	378.984650	-141.886032	504.329529	467.356262	74.015823	503.819641	460.855438	-218.982483	86.705833	534.756409	-0.057193	90.518768	348.510773	-147.163101	1420.116943	442.567230	167.340042	1398.925049	341.129791	33.626301	1388.389648	346.766724	57.306408	1680.880371	398.418518	-206.166046	1138.178467	536.778198	190.696167	1123.438965	292.717621	-159.806473	899.223511	437.636993	237.897659	866.395996	374.846161	25.364359	996.248718	-541.099792	96.113632	907.252136	-516.033813	-55.036327
336.492249	-50.940933	896.021790	407.516693	104.643486	896.606873	378.931580	-142.064102	504.373108	466.436249	73.667854	503.692230	460.833160	-218.995209	86.743256	534.262207	-0.148395	90.425674	348.239502	-147.349396	1420.132446	442.490448	167.117050	1399.008545	340.944641	33.458763	1388.418335	347.157166	58.084854	1680.783813	398.346375	-206.318695	1138.179077	536.400879	190.283524	1123.416870	292.974823	-159.738846	899.105103	436.516571	237.464233	866.824402	374.699341	25.245169	996.265076	-541.151306	96.047501	907.242798	-516.121216	-55.048397
336.323608	-51.089535	896.047607	407.402435	104.456657	896.623535	378.842560	-142.215881	504.355591	465.407562	73.477943	503.511292	460.829987	-219.050049	86.727798	533.778870	-0.205701	90.368279	347.959137	-147.547852	1420.111328	442.402344	166.872467	1399.088989	340.740295	33.303627	1388.473877	347.573730	58.847908	1680.683105	398.282867	-206.474304	1138.205322	536.058289	189.802185	1123.411987	293.248016	-159.744629	898.987671	435.622833	237.039505	867.057373	374.571899	25.075630	996.285950	-541.195557	96.030121	907.253540	-516.241882	-55.042778
336.124390	-51.240154	896.067932	407.251099	104.262444	896.647034	378.776123	-142.356049	504.371307	465.407898	73.344841	503.551361	460.849670	-219.090286	86.725571	533.841370	-0.216643	90.363892	347.669281	-147.722717	1420.077515	442.285034	166.612823	1399.165894	340.607452	33.047531	1388.432739	348.131073	59.631180	1680.521240	398.150360	-206.757935	1138.185791	535.807434	189.347610	1123.438232	293.513397	-159.795441	898.797546	434.950195	236.516693	867.110107	374.413147	24.892311	996.307251	-541.260376	96.006897	907.255737	-516.336609	-55.055382
335.916901	-51.412243	896.086426	407.079346	104.031441	896.656677	378.691528	-142.524979	504.393707	465.529724	73.084000	503.614807	460.864349	-219.100266	86.746864	534.126038	-0.184573	90.427361	347.375427	-147.953690	1420.024902	442.157776	166.345306	1399.241699	340.414154	32.826874	1388.452148	348.513794	60.252640	1680.494141	397.979919	-207.054138	1138.173096	535.657898	189.162643	1123.518921	293.808167	-159.973572	898.614868	433.967682	235.954453	867.434875	374.234344	24.690300	996.320984	-541.314514	95.971466	907.248352	-516.436829	-55.083012
335.707916	-51.602932	896.118042	406.942169	103.795586	896.690308	378.548859	-142.650497	504.400726	465.502533	72.962509	503.650299	460.873169	-219.108643	86.736206	534.128906	-0.238493	90.422249	347.080353	-148.184372	1419.985107	442.080078	166.022842	1399.300781	340.119507	32.689808	1388.568848	349.146973	60.895287	1680.309692	397.787964	-207.398010	1138.148560	535.345337	188.704544	1123.508545	294.075073	-160.163101	898.393372	432.864685	235.364685	867.866943	374.072693	24.468733	996.353210	-541.369080	95.997444	907.250793	-516.547974	-55.062244
335.483063	-51.793346	896.123413	406.773590	103.552132	896.688354	378.426147	-142.775803	504.379700	465.459930	72.831322	503.658112	460.859009	-219.167465	86.752525	534.184814	-0.231628	90.445938	346.764862	-148.468216	1419.978638	441.953705	165.738495	1399.353149	339.881836	32.472225	1388.612549	349.562805	61.448254	1680.278809	397.543152	-207.756943	1138.132324	535.063354	188.241959	1123.528320	294.317322	-160.417358	898.203613	432.107300	234.789093	867.890564	373.879913	24.253195	996.354797	-541.453247	95.976601	907.244995	-516.668701	-55.059502
335.235229	-51.973866	896.126526	406.611053	103.362251	896.728699	378.256195	-142.880356	504.344940	465.460358	72.763184	503.689148	460.838989	-219.182281	86.770393	534.247925	-0.241700	90.465126	346.425415	-148.685394	1419.963135	441.849487	165.453110	1399.426392	339.647003	32.226437	1388.642456	350.245850	62.041340	1680.121704	397.287811	-208.105637	1138.138916	534.741333	187.794617	1123.556519	294.508423	-160.779205	897.994629	431.190582	234.262375	868.191895	373.675140	24.042189	996.376099	-541.523926	96.002907	907.251160	-516.781006	-55.070026
334.935608	-52.222874	896.142700	406.411621	103.135529	896.749146	378.065369	-142.956924	504.327332	465.465363	72.650658	503.719604	460.828735	-219.197250	86.800758	534.300354	-0.262674	90.497986	346.088654	-148.896988	1419.978882	441.785034	165.057907	1399.332764	339.450317	31.927210	1388.591553	350.724762	62.458443	1680.095947	396.979431	-208.546616	1138.157715	534.263184	187.164978	1123.460327	294.669495	-161.257172	897.816040	429.954163	233.721069	868.613159	373.432983	23.796663	996.394043	-541.601807	96.050278	907.267456	-516.900269	-55.056362
334.681610	-52.424026	896.134094	406.227753	102.914833	896.783997	377.876343	-143.035431	504.309662	465.396545	72.547325	503.746643	460.785095	-219.211411	86.777428	534.304810	-0.278648	90.517326	345.754395	-149.110016	1419.983887	441.523743	164.906677	1399.520508	339.188263	31.682808	1388.630127	351.377319	62.838413	1679.975464	396.678192	-209.042252	1138.219849	534.057800	186.740341	1123.512695	294.903717	-161.504440	897.631775	429.326080	233.099121	868.590027	373.202148	23.561838	996.407104	-541.719421	96.045624	907.264954	-517.057129	-55.052513
334.425018	-52.619934	896.158508	406.040466	102.663109	896.817017	377.736145	-143.150528	504.313995	465.233948	72.330345	503.744080	460.797729	-219.263046	86.773499	534.243164	-0.335771	90.483772	345.423126	-149.362045	1420.015503	441.372681	164.590881	1399.560913	338.933624	31.444578	1388.680176	351.970398	63.299122	1679.965454	396.332764	-209.489014	1138.303833	533.784912	186.209610	1123.509888	294.991364	-162.077759	897.445068	428.381989	232.483978	868.798157	372.990967	23.325663	996.435364	-541.814880	96.089211	907.287598	-517.187988	-55.025391
334.188385	-52.847099	896.154114	405.862396	102.352386	896.812195	377.562988	-143.359436	504.292969	464.939392	72.106171	503.714111	460.831238	-219.297058	86.811729	534.130005	-0.350437	90.477493	345.035583	-149.630219	1420.074097	441.196320	164.247772	1399.588257	338.694733	31.201668	1388.700684	352.498444	63.602051	1679.900635	395.916656	-209.883026	1138.331543	533.305359	185.551285	1123.386230	294.918457	-162.935455	897.278381	427.531158	231.990234	869.034424	372.765045	23.063599	996.431335	-541.892517	96.171021	907.307312	-517.327820	-54.996113
333.944733	-53.078835	896.151306	405.678314	102.041740	896.813171	377.392395	-143.523865	504.300507	464.681396	71.935234	503.681488	460.854919	-219.355499	86.852348	533.994263	-0.417472	90.442520	344.677673	-149.902100	1420.146240	441.148193	163.804062	1399.485229	338.424103	30.956305	1388.754883	353.195496	63.845448	1679.836914	395.497192	-210.382324	1138.430176	533.052246	185.104538	1123.381226	294.919312	-163.610092	897.120361	426.608673	231.390884	869.146790	372.542969	22.791895	996.430664	-541.979980	96.211288	907.328064	-517.452087	-54.972435
333.642395	-53.365017	896.178101	405.467438	101.720276	896.844177	377.292603	-143.748642	504.334198	464.534271	71.684807	503.688751	460.881958	-219.401871	86.861572	533.916016	-0.458743	90.418274	344.340607	-150.189041	1420.210693	440.887573	163.572342	1399.663940	338.055634	30.745487	1388.918457	353.936523	64.110313	1679.759033	395.046143	-210.889420	1138.523315	532.504761	184.276367	1123.301392	294.889465	-164.417801	896.978882	425.840729	230.737762	869.227722	372.277283	22.487501	996.459778	-542.113892	96.205124	907.333557	-517.621277	-54.979961
333.317627	-53.609413	896.194458	405.260742	101.519348	896.901855	377.152710	-143.922150	504.339966	464.438171	71.436501	503.751038	460.859802	-219.423080	86.863770	533.875916	-0.495094	90.402527	343.920135	-150.671783	1420.372681	440.729034	163.245804	1399.720703	337.763214	30.471485	1388.979614	354.596619	64.257660	1679.745605	394.591064	-211.417801	1138.635376	532.228088	183.923950	1123.345215	294.970245	-164.923126	896.880066	425.043121	230.098862	869.363831	372.002014	22.241070	996.496643	-542.205200	96.296570	907.368774	-517.772888	-54.928085
332.982330	-53.891876	896.214661	405.015839	101.303741	896.948425	377.028351	-144.070633	504.358124	463.703949	71.053551	503.705811	460.842590	-219.404968	86.875801	533.503723	-0.552526	90.384720	343.553406	-150.942703	1420.480469	440.559113	162.866226	1399.756958	337.474915	30.173161	1389.044312	355.302643	64.324165	1679.743896	394.083649	-211.991867	1138.795166	531.648560	183.134552	1123.253174	294.861481	-165.687347	896.826477	424.273865	229.570953	869.490967	371.695557	21.981823	996.530334	-542.588501	95.772255	907.241150	-518.032349	-55.089382
332.711609	-54.131649	896.240906	404.784485	100.967072	896.987122	376.926178	-144.258118	504.370819	463.575958	70.718269	503.767670	460.817383	-219.416656	86.875969	533.425415	-0.604474	90.351639	343.182007	-151.244446	1420.610596	440.411957	162.503906	1399.840210	337.204620	29.911386	1389.100830	356.044952	64.348976	1679.747803	393.505737	-212.521179	1138.908569	531.215149	182.682831	1123.272217	294.590515	-166.813095	896.776917	423.553284	228.895752	869.536926	371.428406	21.691324	996.563171	-542.463623	96.303246	907.391785	-518.103088	-54.920639
332.417328	-54.352234	896.286865	404.471893	100.559433	897.050171	376.873840	-144.424576	504.396698	463.466644	70.457497	503.787201	460.844299	-219.491882	86.896652	533.369507	-0.625570	90.327194	342.783508	-151.521698	1420.750488	440.228333	162.141098	1399.926514	336.916016	29.637091	1389.182495	356.906128	64.305557	1679.757324	392.962952	-213.124023	1139.112061	530.722107	182.100876	1123.250366	294.464874	-167.479187	896.733826	422.875366	228.255142	869.619812	371.123322	21.365143	996.617493	-542.816467	95.808479	907.283508	-518.324768	-55.076595
332.070831	-54.672230	896.340515	404.180847	100.208626	897.091248	376.788422	-144.584335	504.406586	463.309174	70.169975	503.787079	460.791840	-219.483978	86.861267	533.315125	-0.675663	90.344284	342.345367	-151.794846	1420.862915	440.070862	161.764023	1399.970459	336.556458	29.354891	1389.281250	357.614807	64.162621	1679.787598	392.375153	-213.696747	1139.246948	530.216248	181.510666	1123.215820	294.123413	-168.634308	896.683899	422.210938	227.685074	869.595642	370.815979	21.031231	996.664612	-542.725647	96.336418	907.425476	-518.416199	-54.927357
331.685760	-55.020756	896.392151	403.907501	99.906723	897.144226	376.725372	-144.790909	504.436005	463.198395	69.921715	503.840454	460.818329	-219.498062	86.845955	533.305786	-0.712101	90.349594	341.932159	-152.064117	1420.985962	439.853027	161.396545	1400.020996	336.309387	28.953678	1389.280151	358.388733	63.994938	1679.847778	391.759918	-214.283234	1139.421265	529.736694	181.018616	1123.221436	293.762177	-169.690506	896.649597	421.526398	227.118393	869.642212	370.488556	20.702894	996.716797	-543.069641	95.860664	907.308838	-518.651245	-55.045876
331.322021	-55.342171	896.446777	403.644287	99.636742	897.205017	376.618561	-144.997040	504.451599	463.077148	69.692574	503.904663	460.803650	-219.534805	86.829170	533.322693	-0.720691	90.343987	341.520569	-152.351929	1421.121826	439.662659	161.014816	1400.072754	335.919464	28.719807	1389.463745	359.270691	63.743145	1679.850098	391.142090	-214.973938	1139.600220	529.190430	180.442978	1123.186646	293.559021	-170.327667	896.646667	420.921478	226.522888	869.643188	370.165802	20.406395	996.774780	-543.221069	95.879990	907.305542	-518.830322	-55.015282
330.984222	-55.651020	896.462952	403.348236	99.274048	897.238403	376.504639	-145.220657	504.431793	462.920349	69.466736	503.917297	460.797668	-219.521332	86.792213	533.298096	-0.772836	90.352608	341.026642	-152.649689	1421.287476	439.406311	160.646530	1400.130249	335.613617	28.445568	1389.552246	360.084717	63.445786	1679.990723	390.485657	-215.538895	1139.772339	528.798645	180.132523	1123.264648	293.099640	-171.542358	896.718079	420.154266	225.873779	869.858032	369.836456	20.064001	996.799744	-543.337891	95.904442	907.316467	-519.003662	-54.998035
330.651917	-55.967690	896.480347	403.034210	98.812187	897.259827	376.386536	-145.526871	504.477631	462.682312	69.204933	503.942108	460.779816	-219.565872	86.801247	533.253601	-0.774156	90.378227	340.536987	-152.949356	1421.506470	439.179779	160.274750	1400.222534	335.261780	28.172094	1389.674927	360.951355	63.043060	1680.091431	389.824219	-216.141281	1139.964966	528.201233	179.396515	1123.197021	292.626373	-172.696106	896.771118	419.577057	225.373169	869.910156	369.514313	19.669704	996.819031	-543.484192	96.002312	907.340088	-519.197327	-54.925808
330.255829	-56.314396	896.524963	402.674744	98.429222	897.306580	376.282227	-145.759933	504.483307	462.540283	68.990211	503.960724	460.760651	-219.596283	86.805000	533.175659	-0.816177	90.372459	340.062714	-153.205383	1421.651855	438.933716	159.876541	1400.323975	334.874847	27.861065	1389.747925	361.872284	62.577248	1680.227051	389.194031	-216.769287	1140.193848	527.715698	178.883362	1123.225220	292.216919	-173.645889	896.855530	419.000000	224.789032	869.926575	369.147827	19.297188	996.864319	-543.614441	96.062851	907.360229	-519.402893	-54.846344
329.847778	-56.641018	896.591492	402.326172	98.149887	897.376587	376.225342	-146.017029	504.534698	462.407318	68.729919	504.056549	460.793304	-219.645248	86.768524	533.188477	-0.847827	90.380791	339.577606	-153.467072	1421.799683	438.700684	159.492355	1400.366821	334.487732	27.552746	1389.835571	362.779694	62.074467	1680.371704	388.606689	-217.370682	1140.426636	527.276245	178.337082	1123.256714	291.834229	-174.428116	896.931213	418.802521	224.184311	869.671082	368.801697	18.976377	996.931396	-543.744690	96.116631	907.361572	-519.581177	-54.823059
329.494507	-56.981880	896.624023	402.049500	97.847260	897.421448	376.251709	-146.363586	504.567657	462.216797	68.487701	504.121124	460.810486	-219.753845	86.758598	533.212646	-0.860636	90.400215	339.033722	-153.772324	1422.001099	438.441376	159.104660	1400.424683	334.110413	27.242569	1389.920898	363.720123	61.479496	1680.518799	388.009827	-217.861771	1140.601318	526.822815	177.784821	1123.251221	291.262817	-175.677307	897.051025	418.314636	223.644165	869.666443	368.506470	18.636539	996.969177	-543.899963	96.173950	907.360718	-519.794128	-54.766750
329.156830	-57.334251	896.626953	401.740540	97.379173	897.420959	376.260284	-146.681992	504.604126	461.994598	68.283775	504.135529	460.847168	-219.794281	86.726028	533.158142	-0.889298	90.409416	338.512848	-154.053131	1422.209839	438.177063	158.717453	1400.474365	333.743134	26.916807	1389.994507	364.665985	60.822155	1680.705811	387.409332	-218.494202	1140.822510	526.399963	177.356171	1123.288086	290.785797	-176.445892	897.102417	417.828949	223.085266	869.667847	368.173035	18.231396	996.970825	-544.027893	96.219032	907.355347	-519.980408	-54.708752
328.663025	-57.703312	896.637268	401.333801	96.973747	897.416809	376.198975	-146.917542	504.638763	461.651154	68.081848	504.177307	460.817657	-219.830750	86.662682	533.100464	-0.901937	90.412933	337.945221	-154.330688	1422.404785	437.923370	158.344452	1400.554199	333.300934	26.608707	1390.088745	365.644348	60.115768	1680.880615	386.792297	-218.990936	1141.020386	525.882507	176.818848	1123.265747	290.227386	-177.783142	897.231567	417.399414	222.598953	869.643250	367.797546	17.816448	996.971313	-544.194336	96.254807	907.347656	-520.197449	-54.686966
328.250183	-58.089539	896.669312	401.015045	96.575562	897.463684	376.114716	-147.209305	504.667084	461.400848	67.873932	504.186249	460.844635	-219.869583	86.640930	533.150696	-0.966175	90.448151	337.416809	-154.616592	1422.555786	437.611938	157.940613	1400.631714	332.915558	26.303713	1390.149780	366.621338	59.349300	1681.093506	386.246552	-219.573883	1141.301147	525.476318	176.393875	1123.288818	289.718262	-178.405548	897.372375	416.942261	222.072556	869.626770	367.430725	17.413275	997.010620	-544.332092	96.332298	907.350830	-520.372681	-54.626575
327.937256	-58.467392	896.741943	400.763733	96.225090	897.567505	376.155457	-147.535614	504.698242	461.189026	67.639503	504.234985	460.859406	-219.954727	86.624161	533.173035	-0.959487	90.472496	336.908295	-154.931320	1422.722412	437.301239	157.548004	1400.736694	332.505188	26.033201	1390.265869	367.624268	58.520489	1681.320068	385.678101	-220.091232	1141.498291	525.095093	175.985245	1123.325439	289.052094	-179.599228	897.515869	416.576111	221.551529	869.616821	367.071747	17.064342	997.101257	-544.456238	96.388084	907.363770	-520.553650	-54.585991
327.537506	-58.878887	896.776672	400.451996	95.749039	897.581177	376.097504	-147.878784	504.739929	460.891022	67.393211	504.234283	460.868195	-220.032730	86.559593	533.187012	-1.002455	90.469307	336.379456	-155.230453	1422.917603	437.017029	157.127335	1400.840820	332.064026	25.731283	1390.393188	368.636963	57.642288	1681.575562	385.092316	-220.736588	1141.708008	524.591125	175.512634	1123.355469	288.581665	-180.258438	897.640442	416.206940	221.134750	869.731628	366.711060	16.634190	997.125854	-544.612488	96.420334	907.353577	-520.773438	-54.572346
327.168091	-59.285057	896.788391	400.162720	95.281738	897.599060	376.072845	-148.277496	504.800201	460.653900	67.161224	504.189545	460.857056	-220.107895	86.529320	533.158936	-1.041881	90.475929	335.877991	-155.495468	1423.104370	436.839020	156.629700	1400.817383	331.575592	25.412672	1390.503418	369.672607	56.702995	1681.859497	384.495697	-221.184326	1141.886230	524.225708	175.146225	1123.465210	287.796844	-181.473434	897.809509	415.835785	220.649857	869.773132	366.342773	16.209759	997.141907	-544.471558	97.066132	907.517700	-520.864990	-54.315273
326.800446	-59.614414	896.791138	399.893768	94.910469	897.644775	376.029022	-148.578827	504.765167	460.497375	66.975792	504.209137	460.883667	-220.188110	86.466560	533.220947	-1.062900	90.520332	335.367462	-155.826828	1423.267334	436.443115	156.335312	1401.060303	331.113739	25.122715	1390.631470	370.755157	55.720867	1682.177246	383.930145	-221.795120	1142.124756	523.835510	174.732452	1123.597412	287.253601	-182.086044	898.005798	415.538422	220.076630	869.745911	365.985168	15.847995	997.166931	-544.651123	97.128220	907.508850	-521.098206	-54.261211
326.434143	-59.990986	896.792297	399.618164	94.601715	897.684814	375.972382	-148.927155	504.759399	460.230591	66.746422	504.217102	460.860046	-220.231628	86.424110	533.250977	-1.051848	90.554054	334.889526	-156.155441	1423.433716	436.075562	155.917130	1401.192993	330.666351	24.820164	1390.734131	371.834137	54.668083	1682.507935	383.320831	-222.320801	1142.278198	523.348450	174.261093	1123.674683	286.432892	-183.267395	898.185181	415.247284	219.704117	869.865784	365.634460	15.493543	997.188110	-544.788147	97.226479	907.513794	-521.325378	-54.151245
326.085785	-60.398766	896.814941	399.343170	94.115738	897.724121	375.972931	-149.244217	504.770508	459.827576	66.623039	504.171722	460.839294	-220.305328	86.384636	533.101074	-1.115791	90.552246	334.397736	-156.512497	1423.603149	435.698578	155.482880	1401.391846	330.174683	24.470377	1390.835938	372.924591	53.571781	1682.818359	382.715851	-222.951675	1142.542358	523.052307	173.934052	1123.848267	285.790253	-183.800400	898.383057	414.970215	219.149811	869.875671	365.278809	15.054582	997.220398	-544.960632	97.284203	907.510681	-521.524048	-54.104408
325.696594	-60.818279	896.837280	399.084656	93.617271	897.747070	375.952759	-149.565842	504.749573	459.526672	66.344376	504.173676	460.832642	-220.311066	86.341530	533.030884	-1.150620	90.561768	333.942902	-156.805801	1423.762329	435.376556	155.069092	1401.574829	329.668091	24.176809	1390.974487	374.006531	52.438793	1683.168579	382.001648	-223.525101	1142.711304	522.692993	173.517563	1124.050781	284.897034	-185.000748	898.551270	414.686676	218.729065	869.984009	364.919495	14.608945	997.244141	-545.092041	97.344856	907.515869	-521.703674	-54.047741
325.317413	-61.196476	896.848511	398.830750	93.182777	897.797424	375.935272	-149.913940	504.773590	459.218597	66.089218	504.191711	460.842865	-220.402374	86.323883	533.036804	-1.156922	90.607582	333.479370	-157.142242	1423.976074	435.056519	154.662521	1401.759521	329.182373	23.847910	1391.178223	375.094360	51.275345	1683.533936	381.309448	-224.127350	1142.881714	522.315125	173.035187	1124.228882	284.075317	-185.729752	898.803162	414.392975	218.276627	870.156921	364.533295	14.207724	997.276794	-545.247314	97.428696	907.520996	-521.914734	-53.970741
324.946228	-61.558777	896.892334	398.560455	92.811432	897.891846	375.959076	-150.238235	504.787964	459.008850	65.829765	504.217682	460.822021	-220.427612	86.274323	532.993042	-1.205330	90.585457	333.085541	-157.499924	1424.154297	434.712341	154.201614	1401.977295	328.779846	23.408766	1391.219360	376.171875	50.072174	1683.877563	380.617188	-224.664795	1143.071411	521.979370	172.620499	1124.445435	283.219818	-186.608734	899.045593	414.161407	217.846298	870.320129	364.154480	13.834137	997.347229	-545.379761	97.519974	907.539429	-522.110840	-53.888321
324.492065	-62.046459	896.934021	398.295349	92.320305	897.921875	375.951355	-150.622726	504.862579	458.832153	65.572510	504.250702	460.835083	-220.469070	86.278709	533.014954	-1.240968	90.612106	332.674683	-157.875641	1424.353760	434.379059	153.758163	1402.214111	328.290222	23.077822	1391.396484	377.250488	48.842400	1684.257446	379.867706	-225.307816	1143.289673	521.586670	172.186569	1124.652710	282.325745	-187.379044	899.276672	413.952118	217.450012	870.502625	363.744873	13.373178	997.384705	-545.836548	96.962631	907.392517	-522.375488	-54.045898
324.159698	-62.494099	896.994019	398.049744	91.739067	897.897949	375.974915	-151.101242	504.951385	458.639099	65.114189	504.285614	460.849854	-220.536407	86.251373	533.025757	-1.259767	90.634743	332.319336	-158.249298	1424.582275	434.114807	153.209274	1402.494507	327.731079	22.796774	1391.730591	378.282623	47.583530	1684.639404	379.095947	-225.855865	1143.474609	521.181152	171.680466	1124.883301	281.356079	-188.259918	899.509521	413.743073	217.081299	870.711426	363.398438	12.937785	997.405518	-546.013000	96.947388	907.361938	-522.593872	-54.014011
323.792084	-62.850285	897.042542	397.764832	91.328537	897.962585	376.034851	-151.571228	505.019318	458.453125	64.821182	504.302856	460.881012	-220.616623	86.237457	533.009216	-1.306921	90.621979	331.958893	-158.659164	1424.845581	433.832855	152.747467	1402.798950	327.292786	22.407700	1391.972534	379.324158	46.296722	1685.048828	378.280762	-226.425034	1143.712891	520.892395	171.311172	1125.205566	280.429962	-188.970413	899.779907	413.542664	216.689117	870.939270	363.003540	12.575047	997.463989	-546.162109	97.006378	907.367249	-522.789429	-53.975094
323.338715	-63.219406	897.093384	397.454346	90.935585	898.039978	376.095764	-151.993164	505.055786	458.280792	64.847786	504.323456	460.896545	-220.689255	86.230232	532.991516	-1.356660	90.637138	331.630829	-158.818359	1425.012207	433.540833	152.205536	1403.133179	326.940918	21.973797	1392.059814	380.338440	45.012150	1685.468384	377.474670	-227.075470	1143.930420	520.535034	170.879120	1125.517578	279.512024	-189.614670	900.069031	413.316833	216.295807	871.166687	362.555084	12.206480	997.529724	-546.244934	97.140831	907.384583	-522.948792	-53.924854
322.951630	-63.781696	897.165344	397.179718	90.119377	897.934326	376.154968	-152.381714	505.123566	458.191284	64.294350	504.294556	460.893555	-220.753647	86.201782	532.950500	-1.365344	90.621635	331.299530	-159.193604	1425.264526	433.357941	151.686539	1403.482544	326.459991	21.593700	1392.337036	381.306183	43.695786	1685.901611	376.613678	-227.587402	1144.095703	520.058960	170.399628	1125.783936	278.460052	-190.411285	900.301880	412.844421	215.963287	871.632568	362.151367	11.663384	997.516724	-546.414917	97.131866	907.367981	-523.151794	-53.897717
322.639099	-64.243866	897.227722	396.902863	89.443504	897.883850	376.310669	-152.793686	505.194519	457.975098	64.244080	504.271698	460.908569	-220.810272	86.157852	532.869019	-1.433542	90.653473	331.013153	-159.691742	1425.527954	433.179077	151.112259	1403.884888	325.908417	21.295006	1392.765137	382.211395	42.142616	1686.337524	375.730896	-228.175766	1144.313110	519.625732	169.924713	1126.139648	277.475250	-191.135941	900.557678	412.841705	215.746277	871.812378	361.777527	11.203432	997.525940	-546.264221	97.703293	907.494995	-523.263306	-53.667038
321.988922	-64.956818	897.472473	396.395050	88.424179	897.687073	376.428436	-153.133362	505.349548	457.580048	63.854416	504.251617	460.880829	-220.831940	86.114670	532.669250	-1.463798	90.592957	330.706207	-160.126068	1425.783691	433.007690	150.519394	1404.254150	325.520813	20.869707	1393.032593	383.103455	40.902229	1686.822998	374.872375	-228.725037	1144.504517	519.275269	169.471008	1126.486694	276.405182	-191.803940	900.835266	412.604218	215.438156	872.172302	361.273376	10.584101	997.551514	-546.366211	97.768028	907.502014	-523.451599	-53.611599
321.696014	-65.248222	897.349243	396.200836	88.157875	897.782715	376.604950	-153.606216	505.460022	457.583313	63.549564	504.341766	460.909363	-220.889709	86.088409	532.706726	-1.500474	90.628578	330.401337	-160.593094	1426.052856	432.872589	149.889587	1404.613770	325.105072	20.471069	1393.303223	384.040955	39.558491	1687.277344	374.011566	-229.179718	1144.753906	518.951599	169.008347	1126.864868	275.281342	-192.507339	901.147827	412.341583	215.117081	872.503601	360.861389	10.243252	997.540344	-546.497864	97.784599	907.485901	-523.668823	-53.542717
321.334900	-65.579613	897.437988	395.883728	87.663651	897.873962	376.734802	-154.065399	505.509827	457.507477	63.243656	504.423645	460.890076	-220.902954	86.054543	532.701355	-1.553789	90.625282	330.106506	-161.026428	1426.309937	432.835602	149.176224	1404.890869	324.738220	19.958029	1393.468750	384.934845	38.222916	1687.720215	373.086426	-229.686996	1144.985596	518.682617	168.605652	1127.327637	274.114716	-193.047318	901.462952	412.127350	214.769073	872.792664	360.435944	9.868974	997.632385	-546.589172	97.794876	907.481873	-523.843628	-53.529697
320.565613	-66.260468	897.778015	395.361908	87.093513	897.957581	376.917694	-154.588791	505.639221	457.193695	62.845184	504.413574	460.901855	-220.974319	86.027786	532.519043	-1.610355	90.554543	329.883881	-161.554886	1426.551392	432.652954	148.550247	1405.398193	324.260468	19.584764	1393.904907	385.835693	36.881458	1688.174683	372.234802	-230.232742	1145.140381	518.281189	168.154205	1127.659058	273.008820	-193.240173	901.760437	411.836914	214.587952	873.239990	359.886719	9.361545	997.843750	-546.679016	97.825729	907.486145	-524.028748	-53.511791
320.077728	-66.725159	897.902710	395.074554	86.638184	898.066284	377.072266	-155.108749	505.738037	457.029510	62.485485	504.420074	460.891235	-221.041702	85.958237	532.455994	-1.647639	90.553284	329.536011	-162.077682	1426.818726	432.501709	147.969177	1405.833252	323.856903	19.182610	1394.190552	386.705536	35.520782	1688.631104	371.325409	-230.633896	1145.276489	517.884827	167.666901	1128.013428	271.721436	-193.651352	902.044617	411.589722	214.235306	873.585388	359.406769	8.954682	997.962708	-546.775085	97.813797	907.455566	-524.232666	-53.502605
319.651855	-67.129959	897.949280	394.805725	86.230659	898.178101	377.229858	-155.642426	505.822723	455.262787	61.856834	504.220642	460.899933	-221.142578	85.897171	531.573242	-1.771334	90.401642	329.226624	-162.578079	1427.050293	432.348663	147.294800	1406.236450	323.409363	18.716766	1394.468384	387.583313	34.165451	1689.076782	370.365326	-231.033447	1145.385254	517.574951	167.295776	1128.426147	270.309845	-194.339462	902.367859	411.286255	214.001205	873.983154	358.943512	8.560870	998.044128	-546.839111	97.834137	907.468445	-524.426147	-53.497536
319.281616	-67.537895	898.014526	394.533875	85.764557	898.280945	377.373962	-156.106018	505.913788	454.646973	61.471123	504.171082	460.856323	-221.171646	85.831802	531.246277	-1.825446	90.330605	328.943298	-162.991074	1426.874634	432.261444	146.570648	1406.661499	322.937988	18.277473	1394.722168	388.443787	32.797215	1689.527344	369.500061	-231.581711	1145.529907	517.289795	166.930878	1128.827515	269.111359	-194.356400	902.688660	410.899384	213.757492	874.400940	358.511627	8.152294	998.130249	-547.190369	97.277855	907.337585	-524.709229	-53.702019
318.849701	-67.993553	898.091919	394.197784	85.259674	898.357239	377.609100	-156.568283	506.029358	454.500824	61.091797	504.162445	460.863892	-221.254074	85.764000	531.137634	-1.874696	90.283508	328.686890	-163.667114	1427.406738	432.162964	145.845551	1407.024048	322.505554	17.792950	1395.026123	389.325562	31.435312	1689.970093	368.547241	-231.881042	1145.635010	516.979858	166.540375	1129.194946	267.529022	-194.915115	903.017700	410.528870	213.503433	874.861511	358.034149	7.717370	998.208984	-547.265259	97.289261	907.332092	-524.917297	-53.704117
318.394043	-68.402771	898.143250	393.866760	84.776688	898.440186	377.821228	-157.085587	506.109192	454.061584	60.686333	504.151062	460.903870	-221.378525	85.710213	530.918335	-1.920423	90.266647	328.394104	-164.213394	1427.597778	432.044495	145.119186	1407.421265	322.118103	17.236507	1395.197266	390.227051	30.078882	1690.396484	367.634827	-232.270676	1145.655640	516.711670	166.179596	1129.593384	266.134949	-195.096710	903.311890	410.225616	213.134628	875.344604	357.536774	7.300187	998.277893	-547.306824	97.222977	907.317566	-525.116272	-53.711502
318.023102	-68.839622	898.202332	393.612823	84.384514	898.529358	378.030487	-157.631363	506.217133	454.008636	60.150612	504.113678	460.928314	-221.484894	85.713402	530.900940	-1.970941	90.234077	327.849121	-164.728989	1427.832520	431.893951	144.368164	1407.784424	321.663574	16.789333	1395.471558	391.103943	28.724226	1690.781616	366.689453	-232.668747	1145.740967	516.450684	165.912109	1129.965576	264.757385	-194.946365	903.601440	409.825806	212.921341	875.741943	357.105011	6.924095	998.353943	-547.333618	97.281525	907.327515	-525.325134	-53.751423
317.576904	-69.319748	898.306763	393.293091	83.924042	898.616333	378.235535	-158.097275	506.287140	454.138947	60.066696	504.260101	460.953186	-221.551453	85.660149	531.004028	-1.993429	90.286819	327.683899	-165.450668	1428.146973	431.855560	143.522659	1408.033691	321.197876	16.286253	1395.761719	392.023773	27.349445	1691.139160	365.654449	-233.042053	1145.731934	516.342957	165.736954	1130.377441	263.087860	-195.348419	903.921326	409.395233	212.615982	876.169495	356.643463	6.503092	998.451050	-547.381531	97.250854	907.334595	-525.525635	-53.806934
317.065948	-69.781105	898.348938	392.968964	83.419151	898.692993	378.382324	-158.572205	506.365448	453.574097	59.639221	504.238281	460.913757	-221.597748	85.611412	530.712830	-2.068734	90.224495	327.628571	-166.156235	1428.064575	431.662628	142.828293	1408.531616	320.659393	15.834343	1396.154053	392.920654	25.964247	1691.485962	364.771423	-233.521790	1145.755249	516.098694	165.455322	1130.724243	261.683685	-194.969635	904.193848	408.994781	212.254272	876.700073	356.113678	6.051363	998.512024	-547.437256	97.211090	907.335693	-525.757813	-53.845802
316.639221	-70.145607	898.397644	392.647247	83.005592	898.833984	378.539734	-159.040009	506.418304	453.499146	59.002323	504.302032	460.868744	-221.608261	85.540260	530.749756	-2.079109	90.199425	327.190765	-166.630463	1428.230591	431.463287	142.083008	1408.926758	320.198029	15.372080	1396.452637	393.919189	24.814520	1691.836914	363.768616	-233.846680	1145.740845	515.872070	165.238937	1131.126343	260.143951	-195.027924	904.507690	408.525513	211.989349	877.166443	355.621094	5.659806	998.608093	-547.448608	97.257416	907.357788	-525.969727	-53.859604
316.172943	-70.714424	898.498230	392.194733	82.311989	898.860657	378.761536	-159.609894	506.517395	453.291565	58.627403	504.284149	460.850739	-221.723511	85.473839	530.634460	-2.163991	90.183502	326.817566	-167.223633	1428.329346	431.380249	141.231323	1409.171997	319.696838	14.843635	1396.722290	394.841736	23.437155	1692.166870	362.679504	-234.167328	1145.698120	515.557434	164.950394	1131.477051	258.405640	-195.378555	904.801086	408.051117	211.711868	877.639160	355.056580	5.128403	998.673401	-547.512451	97.187317	907.362915	-526.190918	-53.913551
315.434845	-71.272888	898.564636	391.914612	82.034424	898.972290	378.946198	-160.145081	506.637390	453.103699	58.497902	504.304199	460.848389	-221.750961	85.427109	530.529663	-2.201771	90.185204	326.428955	-167.717178	1428.089111	431.181824	140.435226	1409.552612	319.197754	14.334863	1396.947998	395.800415	22.011368	1692.448242	361.694427	-234.560104	1145.674316	515.390991	164.771805	1131.901855	256.928528	-195.049576	905.076843	407.535278	211.504303	878.193665	354.446289	4.729957	998.763367	-547.528442	97.227646	907.408630	-526.393311	-53.913742
315.152161	-71.554619	898.611511	391.643463	81.601547	899.086060	379.123901	-160.668472	506.683472	453.041351	58.195229	504.372864	460.815582	-221.802902	85.387970	530.554138	-2.243561	90.203003	326.146698	-168.493134	1428.597168	430.880005	139.769714	1410.061890	318.754791	13.773625	1397.220703	396.750000	20.624313	1692.701660	360.641205	-234.847839	1145.672241	515.165833	164.505783	1132.287598	255.281494	-194.982513	905.398499	406.979950	211.134766	878.669556	354.052368	4.386715	998.844604	-547.262024	97.727394	907.515076	-526.489990	-53.767464
314.662567	-72.086662	898.687256	391.094360	80.696480	899.061951	379.324860	-161.083435	506.814270	452.765656	57.824795	504.343689	460.791016	-221.831146	85.315636	530.426086	-2.282151	90.180099	325.774506	-169.094177	1428.716064	430.622772	139.025543	1410.387817	318.263458	13.271114	1397.484497	397.702087	19.221762	1692.962158	359.561798	-235.152359	1145.608521	515.019653	164.447418	1132.668579	253.506699	-195.154083	905.688660	406.433472	210.852188	879.175049	353.417633	3.789935	998.871826	-547.573547	97.217880	907.418823	-526.779724	-53.921638
314.186554	-72.545212	898.752075	390.721252	80.225060	899.150085	379.481628	-161.489029	506.924683	452.361115	56.981213	504.273926	460.772614	-221.910416	85.246544	530.216858	-2.373486	90.108528	325.398102	-169.717041	1428.798828	430.398041	138.216873	1410.718384	317.782990	12.747643	1397.711304	398.756866	17.974043	1693.128540	358.506622	-235.479584	1145.589844	514.677368	164.003830	1132.972900	251.970505	-194.762436	905.960754	405.834351	210.611420	879.687988	352.888733	3.361546	998.948975	-547.518311	97.090584	907.429138	-526.704590	-54.105343
313.774231	-72.883614	898.782776	390.392029	79.830147	899.285339	379.604095	-161.884216	506.983459	452.389984	56.767712	504.368408	460.864929	-222.055130	85.216110	530.260803	-2.429000	90.125961	325.057312	-170.346680	1428.895508	430.210876	137.436508	1411.066162	317.286469	12.204317	1397.949219	399.747253	16.581053	1693.345215	357.424164	-235.768768	1145.569946	514.432922	163.819870	1133.391602	250.278229	-194.557724	906.275085	405.234222	210.393921	880.254333	352.399353	2.985528	999.032349	-547.539551	97.190796	907.450012	-526.878601	-54.080902
313.324524	-73.427521	898.885193	390.053406	79.328781	899.357117	379.705872	-162.391953	507.029205	452.111267	56.362217	504.337463	460.902649	-222.168076	85.199593	530.132690	-2.490434	90.097862	324.677155	-170.858246	1428.619385	430.011841	136.611176	1411.383545	316.796967	11.656938	1398.199097	400.746490	15.173446	1693.550415	356.340973	-236.027130	1145.458252	514.118774	163.549911	1133.706665	248.452576	-194.608688	906.606140	404.379059	210.059921	880.954590	351.919617	2.525860	999.119995	-547.625244	97.245651	907.452698	-527.269348	-53.910538
312.790985	-73.764595	898.918396	389.834320	79.254189	899.543701	379.738708	-162.843292	507.084900	452.686188	56.192455	504.517151	460.888184	-222.236176	85.162422	530.484009	-2.509718	90.213692	324.345001	-171.621765	1429.068970	429.818237	135.857071	1411.687012	316.352264	11.114314	1398.437988	401.652130	13.608195	1693.807495	355.239868	-236.242218	1145.379883	513.788635	163.180374	1134.005981	246.712479	-194.361496	906.895142	403.689270	209.753647	881.407471	351.429596	2.277270	999.229919	-547.656006	97.297897	907.461060	-527.436584	-53.902763
312.368225	-74.140892	898.922485	389.267975	78.498779	899.586304	379.739227	-163.240311	507.097931	452.377075	55.857765	504.473541	460.865143	-222.288605	85.106461	530.375366	-2.583957	90.218872	323.965973	-172.253250	1429.133179	429.611633	135.096710	1411.994019	315.873962	10.575299	1398.624878	402.725800	12.358133	1693.876709	354.087555	-236.516907	1145.319580	513.475647	162.680206	1134.276978	244.938980	-194.201721	907.168457	403.252869	209.289932	881.616150	350.812042	1.747088	999.253479	-547.703979	97.321220	907.491272	-527.572327	-53.875927
311.903534	-74.558121	898.947510	388.918823	78.164024	899.660645	379.641205	-163.569687	507.088196	452.164703	55.546829	504.478241	460.815216	-222.303375	85.067070	530.266357	-2.625688	90.232796	323.604156	-172.881882	1429.188843	429.422699	134.309479	1412.277222	315.392914	10.056171	1398.834473	403.740082	10.978765	1693.993164	352.968048	-236.813156	1145.212158	513.104858	162.273224	1134.538208	243.247833	-193.871124	907.422791	402.605743	208.998734	882.096924	350.310303	1.386881	999.303162	-547.747986	97.354668	907.492798	-527.679626	-53.825176
311.432465	-74.991699	899.023804	388.524506	77.792229	899.807373	379.579559	-163.912323	507.111420	451.974731	55.375595	504.529938	460.820038	-222.330109	85.046867	530.280518	-2.627182	90.257858	323.204834	-173.507492	1429.228638	429.288422	133.415100	1412.432129	314.929993	9.516821	1399.002930	404.743134	9.547323	1694.092773	351.836700	-237.114487	1145.111084	512.771606	161.920502	1134.809204	241.543243	-193.490356	907.690979	401.700989	208.616684	882.644653	349.805908	0.974490	999.414551	-547.782776	97.445953	907.525330	-527.775085	-53.766453
311.023712	-75.328377	899.045044	388.109070	77.388016	899.884705	379.539063	-164.130905	507.074890	451.758575	55.172344	504.589600	460.754150	-222.353912	85.014679	530.165649	-2.690903	90.249039	322.820679	-174.132965	1429.271118	429.009552	132.754715	1412.804688	314.568512	8.869880	1399.037109	405.724854	8.154660	1694.201416	350.635620	-237.417603	1144.987305	512.396118	161.446152	1135.073242	239.790817	-193.153961	907.934326	401.180481	208.299850	882.956360	349.284790	0.622165	999.463684	-547.830505	97.519768	907.549072	-527.854370	-53.729218
310.588074	-75.706215	899.046204	387.689362	77.027573	899.973145	379.405487	-164.407303	507.060852	451.564240	54.989788	504.663422	460.738007	-222.414688	84.986374	530.110535	-2.756958	90.286461	322.437622	-174.734940	1429.281006	428.823792	131.953461	1413.058228	314.023132	8.437707	1399.357178	406.724243	6.770469	1694.300537	349.418030	-237.703064	1144.821289	511.962189	160.808487	1135.307983	238.005325	-192.834915	908.159058	400.518127	207.997284	883.388794	348.755127	0.247415	999.508057	-547.896057	97.530144	907.562622	-527.910767	-53.697712
310.083557	-76.037346	899.101135	387.189362	77.011230	900.189636	379.222229	-164.647171	507.046356	451.232819	54.636600	504.755493	460.682922	-222.406525	84.946289	530.030762	-2.833584	90.258751	322.096130	-175.436676	1429.321411	428.648987	131.159988	1413.314575	313.579468	7.878895	1399.545898	407.706177	5.378096	1694.396118	348.233612	-237.931915	1144.670044	511.570557	160.229736	1135.494995	236.245026	-192.464813	908.397888	399.742584	207.609055	883.788574	348.184509	0.003412	999.643188	-547.959595	97.569839	907.571960	-527.957336	-53.644455
310.192413	-76.027039	898.865784	387.008789	76.725639	900.257141	379.009186	-165.380524	507.036255	451.273834	54.417030	504.851868	460.808014	-222.574066	85.004204	530.102905	-2.857296	90.295250	321.737091	-175.990433	1429.333740	428.454926	130.404480	1413.527710	313.075836	7.351136	1399.710449	408.697998	3.998111	1694.494873	347.004822	-238.176758	1144.561401	511.117371	159.496857	1135.705688	234.478882	-192.145828	908.718445	398.992706	207.368484	884.250244	347.923615	-0.221042	999.557556	-548.008423	97.620224	907.566223	-527.982849	-53.558319
309.282898	-76.817680	899.142517	386.379486	76.240417	900.379272	378.837738	-165.482010	507.119110	450.929657	54.058617	504.861694	460.755371	-222.545593	84.968750	529.998169	-2.886284	90.292831	321.394653	-176.642670	1429.399902	428.300781	129.594299	1413.762817	312.643250	6.858439	1399.882568	409.685425	2.612112	1694.551758	345.782623	-238.386017	1144.457764	510.633240	158.710175	1135.905273	232.726547	-191.767380	908.959473	398.237213	207.070480	884.633606	347.189911	-0.773600	999.757690	-547.996094	97.575027	907.571533	-527.778076	-53.643162
308.808899	-77.426376	899.174561	386.064545	75.541824	900.314331	378.697723	-165.708969	507.141632	450.806427	53.452332	504.780426	460.732880	-222.594238	84.976028	529.971680	-2.900368	90.282967	321.088165	-177.253525	1429.438354	428.196625	128.773621	1413.878662	312.175812	6.308283	1400.063965	410.674133	1.250869	1694.618774	344.621918	-238.524887	1144.340576	510.222321	157.904770	1136.050903	230.885788	-191.339081	909.294983	397.368866	206.683441	884.951233	346.703552	-1.317072	999.741089	-548.034546	97.649757	907.572815	-527.752380	-53.574162
308.355713	-77.799576	899.213867	385.630463	75.238708	900.441650	378.589539	-165.815887	507.152191	450.748627	53.555283	504.813385	460.704498	-222.586075	84.968224	529.933228	-2.960873	90.325554	320.777283	-177.892044	1429.477539	428.129944	128.004013	1414.040405	311.688599	5.755547	1400.254150	411.667633	-0.108444	1694.664795	343.415527	-238.725555	1144.260010	509.760651	157.050278	1136.183228	229.128128	-190.966293	909.626343	396.588531	206.524765	885.375122	346.174805	-1.669515	999.823669	-548.161316	97.807724	907.557739	-527.989563	-53.363663
307.893829	-78.197189	899.299316	385.117920	74.887398	900.554688	378.449341	-165.921768	507.125305	450.617889	53.326614	504.866943	460.654175	-222.615219	84.937302	529.997986	-2.964061	90.379585	320.489746	-178.553619	1429.547119	428.031433	127.228371	1414.239136	311.276581	5.206293	1400.412476	412.660583	-1.473947	1694.681396	342.273560	-238.811584	1144.170776	509.326019	156.299393	1136.334473	227.297424	-190.629272	909.959900	395.738068	206.180420	885.729858	345.631744	-2.033958	999.922485	-548.187683	97.927704	907.567871	-527.953186	-53.279255
307.859253	-78.163910	899.092163	384.809998	74.631577	900.629700	378.164185	-166.462082	507.092407	450.437225	53.038857	504.887146	460.678497	-222.686234	84.993080	529.891907	-3.029294	90.378632	320.129547	-179.154343	1429.592773	427.883820	126.474884	1414.374023	310.831329	4.688050	1400.581909	413.648621	-2.820103	1694.671631	341.161011	-238.893509	1144.072754	508.728729	155.420471	1136.379517	225.452591	-190.311050	910.302734	394.688171	205.857239	886.282410	345.258942	-2.230641	999.854065	-548.260437	97.965935	907.551208	-527.930542	-53.226536
306.779816	-78.974335	899.371460	384.136017	74.067039	900.715698	377.931549	-166.417648	507.152100	450.073822	52.378151	504.868256	460.621338	-222.628357	84.975266	529.804688	-3.069493	90.340523	319.793335	-179.806335	1429.633545	427.760406	125.750549	1414.522949	310.392883	4.131224	1400.765259	414.696075	-4.178177	1694.658936	340.044037	-239.036453	1144.011108	508.150604	154.353668	1136.364258	223.794220	-189.738037	910.654602	393.799774	205.505463	886.565552	344.439941	-2.817432	1000.037720	-548.309631	98.023148	907.532715	-527.877686	-53.129761
306.418945	-79.467690	899.531372	383.600037	73.703995	900.862122	377.741150	-166.743011	507.151337	449.883118	52.070477	504.894836	460.620056	-222.676086	85.005737	529.751709	-3.105889	90.353607	319.492035	-180.455032	1429.645874	427.709137	124.991661	1414.657104	309.957062	3.590135	1400.942017	415.694916	-5.519056	1694.612549	338.996063	-239.084396	1143.871216	507.686523	153.477448	1136.408691	222.021805	-189.314575	910.986145	393.151428	205.191315	886.617798	343.980011	-3.231867	1000.190796	-548.342163	98.105309	907.521484	-527.839661	-53.054195
305.632843	-79.789963	899.547913	383.021088	73.391342	900.930176	377.511749	-166.982117	507.169342	449.539886	51.739189	504.911743	460.594330	-222.705276	85.026924	529.653931	-3.137474	90.389938	319.154388	-181.045914	1429.661865	427.580139	124.289825	1414.758911	309.542908	3.058269	1401.112061	416.702393	-6.850739	1694.569092	337.933472	-239.217026	1143.751343	507.106049	152.540359	1136.391968	220.287415	-188.932068	911.291992	392.291290	204.804779	886.837280	343.219452	-3.542092	1000.232300	-548.402222	98.186150	907.514404	-527.788269	-52.987988
305.033813	-80.135155	899.571350	382.507446	72.937958	900.988342	377.337677	-167.228012	507.171692	449.271454	51.420845	504.915436	460.545990	-222.717819	85.013809	529.548523	-3.180964	90.365623	318.735413	-181.650085	1429.654175	427.422913	123.629021	1414.885864	309.241638	2.439126	1401.114990	417.688324	-8.178748	1694.510254	336.881927	-239.311188	1143.641113	506.540985	151.654541	1136.380615	218.587845	-188.451630	911.631714	391.398712	204.421890	887.074341	342.576782	-3.919995	1000.272217	-548.442810	98.273140	907.522217	-527.722412	-52.917568
304.389435	-80.493080	899.654480	381.919464	72.565384	901.077576	377.191895	-167.474289	507.186584	449.015350	51.136162	504.931946	460.545563	-222.749847	85.040443	529.451416	-3.231559	90.392212	318.424011	-182.319885	1429.661865	427.347809	122.847542	1414.999756	308.818970	2.017359	1401.400513	418.684875	-9.474765	1694.430664	335.849213	-239.454727	1143.536255	506.012177	150.851379	1136.382202	216.891632	-187.976166	911.941589	390.529968	204.024353	887.276306	341.911652	-4.264023	1000.357849	-548.489380	98.357117	907.519653	-527.671692	-52.858418
303.770233	-80.878349	899.723083	381.386414	72.199562	901.170105	377.064545	-167.711227	507.236267	448.786743	50.850780	504.934631	460.506531	-222.789200	85.027687	529.446228	-3.234038	90.427773	318.080383	-182.924789	1429.643799	427.271576	122.106873	1415.076172	308.418488	1.471814	1401.552490	419.704132	-10.775127	1694.359131	334.795929	-239.660492	1143.390381	505.418427	149.978897	1136.344727	215.270828	-187.501907	912.254761	389.595764	203.650589	887.505066	341.287018	-4.629859	1000.437805	-548.499451	98.423004	907.531555	-527.580322	-52.789005
303.160309	-81.203537	899.768616	380.873444	71.809029	901.235474	376.924530	-167.931870	507.264587	448.569092	50.582680	504.937805	460.501617	-222.783783	85.057182	529.398071	-3.258976	90.457016	317.755249	-183.568481	1429.648682	427.186279	121.394844	1415.176025	308.036987	0.949500	1401.709229	420.732178	-12.068952	1694.286377	333.799133	-239.807297	1143.260742	504.787903	149.176758	1136.290039	213.606400	-187.062943	912.559937	388.547180	203.324112	887.906799	340.656311	-4.964798	1000.492432	-548.537720	98.413239	907.505188	-527.526184	-52.750336
302.433563	-81.495453	899.835510	380.243713	71.492233	901.333191	376.717102	-168.216400	507.326935	448.329773	50.329338	504.937256	460.446381	-222.794037	85.048409	529.286743	-3.315629	90.452240	317.393585	-184.145767	1429.645264	427.094543	120.716049	1415.290161	307.637268	0.454687	1401.836304	421.772614	-13.339279	1694.188354	332.770752	-239.981308	1143.114502	504.274323	148.400284	1136.290039	211.960815	-186.748581	912.854736	387.896454	202.922440	887.928040	339.941925	-5.270107	1000.574219	-548.550537	98.448830	907.491760	-527.450989	-52.737904
301.755981	-81.832916	899.916077	379.646973	71.135025	901.396118	376.589264	-168.419891	507.327301	448.148712	50.061405	504.974976	460.460693	-222.813995	85.047539	529.249817	-3.353500	90.469376	317.100800	-184.733292	1429.620605	427.039459	119.944984	1415.355591	307.267700	-0.059956	1401.994751	422.823944	-14.609824	1694.075073	331.743195	-240.211533	1142.968628	503.706909	147.575470	1136.288574	210.397888	-186.337112	913.156860	387.029022	202.599274	888.123413	339.248016	-5.576304	1000.645264	-548.559570	98.514931	907.500183	-527.384460	-52.684731
301.057312	-82.150986	899.951660	379.090240	70.738045	901.436462	376.393372	-168.745682	507.360718	447.846283	49.759552	505.004150	460.410400	-222.819778	85.046890	529.180481	-3.369030	90.499222	316.826782	-185.370605	1429.607544	426.963318	119.210800	1415.454224	306.898285	-0.600957	1402.171631	423.871399	-15.858256	1693.950684	330.773163	-240.389359	1142.805664	503.164520	146.873276	1136.254028	208.859543	-185.768051	913.468811	386.127960	202.300751	888.375793	338.562439	-5.906161	1000.682434	-548.558838	98.576630	907.486511	-527.302185	-52.593086
300.271057	-82.691452	900.101135	378.447571	70.322784	901.503540	376.253693	-169.060760	507.428345	447.510284	49.449093	505.005981	460.406189	-222.907593	85.086647	529.029907	-3.441943	90.475304	316.541046	-185.995667	1429.556030	426.924408	118.465797	1415.581543	306.577179	-1.080620	1402.306763	424.929962	-17.106071	1693.797119	329.792603	-240.577393	1142.715210	502.538666	146.055038	1136.238281	207.231598	-185.528885	913.785156	385.290771	201.973679	888.621521	337.856476	-6.332916	1000.790894	-548.268433	99.047493	907.564514	-527.142029	-52.433434
300.856445	-82.479866	899.829102	378.256378	70.188820	901.532227	376.276489	-169.450043	507.312317	447.483765	49.182686	505.138184	460.420502	-222.973831	85.086945	529.134766	-3.449846	90.568733	316.271332	-186.621765	1429.543091	426.889343	117.743507	1415.701538	306.240662	-1.597938	1402.452637	425.987427	-18.337646	1693.622803	328.765076	-240.793289	1142.545654	502.045166	145.311646	1136.270386	205.724030	-185.182266	914.036987	384.421539	201.664505	888.885254	337.824097	-6.382646	1000.665405	-548.252014	99.106010	907.559509	-527.070740	-52.377071
299.004395	-83.413986	900.236328	377.254700	69.647186	901.630676	375.869568	-169.698227	507.442627	446.995300	48.832253	505.107758	460.320801	-222.927795	85.051735	528.920959	-3.507769	90.546684	315.995178	-187.193848	1429.503540	426.848602	117.011299	1415.835205	305.906647	-2.143492	1402.574463	427.020660	-19.559628	1693.476807	327.807007	-240.916336	1142.436401	501.528412	144.558716	1136.269165	204.123459	-185.008072	914.361816	383.523438	201.339828	889.119812	336.528656	-6.975840	1000.920654	-548.143982	99.077309	907.575623	-526.729370	-52.461102
298.592163	-83.484108	900.150635	376.719269	69.438499	901.711182	375.679138	-169.895218	507.405396	446.765900	48.517956	505.178711	460.307587	-222.909500	85.081299	528.860046	-3.584335	90.557907	315.750671	-187.831131	1429.462769	426.820831	116.264603	1415.937012	305.581726	-2.683871	1402.700562	428.128235	-20.772968	1693.232666	326.902496	-241.082214	1142.324463	500.964569	143.811096	1136.239014	202.583588	-184.807907	914.656311	382.397980	200.949783	889.524719	335.930420	-7.161708	1000.915894	-548.207764	99.156166	907.550415	-526.931458	-52.305717
298.347321	-84.366722	900.349243	376.189880	69.084129	901.777100	375.759338	-170.334045	507.528107	446.536957	48.250648	505.203583	460.368805	-223.026657	85.114883	528.804932	-3.600146	90.601006	315.509399	-188.438980	1429.394653	426.751587	115.591400	1416.012085	305.309021	-3.180403	1402.848389	429.193298	-21.969830	1692.997070	325.971283	-241.338287	1142.212646	500.408508	143.062881	1136.230103	201.151108	-184.557846	914.920410	381.540649	200.727356	889.837463	335.574829	-7.712433	1001.048767	-548.158081	99.197128	907.546021	-526.855164	-52.277172
297.532959	-84.552643	900.290100	375.554932	68.729630	901.836182	375.459381	-170.523651	507.501282	446.278625	48.024975	505.204376	460.327271	-222.996521	85.111923	528.744202	-3.673992	90.605927	315.275024	-189.062820	1429.344849	426.735565	114.845360	1416.080688	305.021576	-3.689257	1403.004639	430.249878	-23.142668	1692.772705	325.051300	-241.474014	1142.039185	500.034088	142.363251	1136.267578	199.674850	-184.359650	915.138000	380.916168	200.408020	889.908447	334.741669	-8.002639	1001.046875	-548.121704	99.177048	907.526733	-526.766235	-52.270821
296.888458	-84.945427	900.370605	374.889343	68.361465	901.868958	375.270233	-170.815872	507.525208	446.011444	47.827328	505.229523	460.274261	-223.065475	85.147995	528.683044	-3.701599	90.639145	315.060364	-189.665024	1429.318115	426.692047	114.167099	1416.166382	304.753265	-4.242491	1403.155273	431.319519	-24.295506	1692.553955	324.212463	-241.630859	1141.892334	499.607635	141.740326	1136.252930	198.275269	-184.142883	915.402100	380.046448	200.050201	890.119080	334.040619	-8.328802	1001.102722	-548.083008	99.203682	907.534302	-526.712830	-52.249451
296.269775	-85.224548	900.416748	374.256958	68.008865	901.926270	375.097107	-171.025452	507.533661	445.645569	47.606239	505.213928	460.256226	-223.037247	85.159500	528.578796	-3.736154	90.658470	314.838806	-190.267227	1429.247437	426.646393	113.442856	1416.254395	304.507050	-4.720780	1403.283936	432.338715	-25.454433	1692.331543	323.368958	-241.835709	1141.719116	499.148651	141.011307	1136.185303	196.928131	-183.930328	915.593018	379.246826	199.616623	890.285828	333.365234	-8.626738	1001.153442	-547.987610	99.210899	907.533142	-526.602783	-52.226212
295.541687	-85.497635	900.459900	373.545654	67.769951	902.009094	374.893799	-171.209808	507.549316	445.197418	47.322193	505.199097	460.213776	-223.106628	85.169701	528.455322	-3.780796	90.679062	314.645050	-190.928604	1429.168579	426.655060	112.740028	1416.320313	304.224792	-5.249578	1403.469604	433.364075	-26.592335	1692.093506	322.554443	-242.041855	1141.565430	498.710449	140.422516	1136.182007	195.696045	-183.656906	915.801636	378.401367	199.361694	890.558350	332.626007	-8.898467	1001.216125	-547.974304	99.170380	907.513123	-526.536072	-52.212521
294.800323	-85.807457	900.498840	372.859589	67.398994	902.023804	374.653351	-171.480179	507.604156	444.852386	47.049805	505.148041	460.216034	-223.113403	85.191589	528.422974	-3.814264	90.722435	314.498444	-191.534012	1429.086182	426.657654	112.026115	1416.367920	304.023834	-5.802964	1403.585205	434.305756	-27.766378	1691.922607	321.708832	-242.213501	1141.426758	498.263977	139.772476	1136.125732	194.233017	-183.787979	915.982361	377.584534	199.045776	890.755798	331.880493	-9.206159	1001.242310	-547.908875	99.158546	907.514099	-526.434082	-52.207657
294.656952	-85.706352	900.347351	372.378265	67.094292	902.058533	374.482117	-171.756836	507.581573	444.640076	46.839668	505.148926	460.221283	-223.128479	85.176414	528.457947	-3.909464	90.763748	314.348175	-192.146606	1429.009033	426.602020	111.319771	1416.411499	303.855957	-6.324729	1403.706543	435.352905	-28.872252	1691.643433	320.987579	-242.467972	1141.237061	497.849396	139.203934	1136.077637	193.102509	-183.421829	916.154297	376.748505	198.714127	890.927673	331.410675	-9.353991	1001.180725	-547.836121	99.203987	907.533691	-526.339111	-52.212391
293.408905	-86.414452	900.618713	371.449615	66.689629	902.112549	374.208649	-171.947861	507.669922	444.143219	46.598442	505.116638	460.187134	-223.118851	85.173843	528.393066	-3.941621	90.812805	314.239990	-192.752518	1428.879395	426.660126	110.625420	1416.443115	303.672089	-6.866246	1403.835205	436.328705	-29.980036	1691.407959	320.185913	-242.653824	1141.050781	497.456146	138.695679	1135.980591	191.784470	-183.473785	916.376648	375.930542	198.403854	891.118286	330.426727	-9.817203	1001.345581	-547.780273	99.222939	907.538635	-526.243652	-52.192074
293.519043	-86.395393	900.495239	371.048279	66.422012	902.118347	374.056274	-172.252930	507.569733	443.979187	46.431587	505.166077	460.181824	-223.233902	85.207031	528.421021	-3.999978	90.864075	314.143005	-193.425217	1428.781494	426.742584	109.894318	1416.455322	303.534393	-7.400156	1403.931030	437.267334	-31.079451	1691.197998	319.428680	-242.882309	1140.862427	496.972351	138.143463	1135.867310	190.581985	-183.472809	916.496887	374.937012	198.155655	891.490234	330.151154	-9.966667	1001.284058	-547.705444	99.234245	907.544128	-526.157410	-52.147892
292.068817	-86.932701	900.696472	370.062805	65.967857	902.164612	373.669647	-172.419434	507.614136	443.328827	46.187290	505.045349	460.118652	-223.233444	85.229607	528.202820	-4.050552	90.881683	314.013397	-193.998703	1428.670532	426.748047	109.278793	1416.505371	303.477844	-7.999049	1403.856689	438.185608	-32.177219	1690.988281	318.719238	-243.086502	1140.681519	496.580383	137.589035	1135.801880	189.343414	-183.537796	916.627197	374.331451	197.843094	891.440063	329.006744	-10.392099	1001.409302	-547.662781	99.240273	907.539917	-526.063049	-52.153519
291.323364	-87.220612	900.759094	369.340240	65.708733	902.203186	373.381714	-172.718277	507.626251	442.957092	46.006813	505.005737	460.126404	-223.277008	85.237244	528.204407	-4.070625	90.942787	314.008514	-194.656021	1428.540894	426.942963	108.555000	1416.506348	303.295441	-8.451520	1404.141968	439.027740	-33.303020	1690.857666	318.068909	-243.317474	1140.515747	496.235870	137.080231	1135.670044	188.210907	-183.469315	916.806580	373.558533	197.554123	891.560547	328.267120	-10.646706	1001.459778	-547.609009	99.222000	907.525146	-525.979614	-52.154110
290.627899	-87.495018	900.790100	368.653717	65.300789	902.175476	373.028656	-172.906265	507.591827	442.394989	45.669846	504.855743	460.093018	-223.322388	85.236008	528.048035	-4.136783	90.933167	313.947510	-195.286545	1428.417603	427.042389	107.891182	1416.491577	303.204407	-8.975119	1404.247681	439.919403	-34.384514	1690.655640	317.429718	-243.550323	1140.315063	495.891785	136.608231	1135.543335	187.079575	-183.580139	916.930420	372.723999	197.233322	891.663269	327.565247	-10.943695	1001.461121	-547.560669	99.241173	907.511230	-525.882996	-52.135048
289.961639	-87.749229	900.848450	367.873535	65.008812	902.214661	372.719635	-173.151871	507.597412	441.900085	45.451786	504.766418	460.078552	-223.319992	85.272690	528.005554	-4.158559	91.000938	313.867126	-195.887527	1428.334717	427.112793	107.216309	1416.444824	303.097321	-9.494044	1404.342163	440.759583	-35.470108	1690.460693	316.797760	-243.811157	1140.092896	495.385498	136.035294	1135.356323	185.948532	-183.648026	917.046936	371.770721	197.142944	892.004700	326.856689	-11.213265	1001.510193	-547.507507	99.231972	907.506836	-525.769104	-52.092037
289.192291	-88.098549	900.927979	367.130646	64.671692	902.221313	372.414429	-173.199295	507.610474	441.499359	45.302128	504.708801	460.041168	-223.359802	85.273758	527.962769	-4.171529	91.046822	313.846344	-196.517563	1428.199341	427.234406	106.544052	1416.398193	302.999268	-10.003830	1404.463135	441.569458	-36.557053	1690.273926	316.216705	-244.119980	1139.899048	495.041382	135.500244	1135.175171	184.949448	-183.601715	917.159607	371.177094	196.866699	891.908508	326.119812	-11.518271	1001.553589	-547.466614	99.220154	907.498779	-525.643921	-52.097065
288.556732	-88.310516	900.956055	366.415131	64.361923	902.275574	372.141449	-173.402878	507.622711	441.062256	45.126804	504.611115	460.039154	-223.397827	85.309944	527.909912	-4.184162	91.082848	313.833038	-197.121750	1428.062988	427.329956	105.889091	1416.354004	302.955750	-10.533193	1404.556274	442.407104	-37.587296	1690.016602	315.685059	-244.418579	1139.762573	494.723969	134.993698	1135.008301	183.941864	-183.675491	917.303894	370.407043	196.652878	892.003662	325.433258	-11.791608	1001.594604	-547.395630	99.236275	907.494202	-525.526978	-52.066269
287.847534	-88.594345	901.006409	365.689667	64.132339	902.296326	371.831421	-173.556900	507.610870	440.632874	45.027473	504.601593	459.984894	-223.411423	85.300697	527.901306	-4.221716	91.101006	313.833496	-197.814163	1427.937134	427.503815	105.204903	1416.248657	302.908447	-11.100363	1404.619873	443.173767	-38.628914	1689.819824	315.137268	-244.677200	1139.550415	494.375946	134.416824	1134.800415	182.990768	-183.841278	917.383789	369.679291	196.466751	892.062805	324.731018	-12.036893	1001.630432	-547.379272	99.238342	907.487549	-525.390930	-52.045700
288.040344	-88.496750	900.841370	365.229187	63.986206	902.293152	371.587463	-173.824341	507.518707	440.522003	45.016243	504.589752	459.987549	-223.455597	85.364876	528.028381	-4.219861	91.168098	313.816956	-198.420517	1427.790405	427.640015	104.522484	1416.151978	302.878815	-11.663298	1404.652710	443.853149	-39.680862	1689.666626	314.634216	-244.967987	1139.333862	493.962341	133.836929	1134.541260	182.033997	-184.017029	917.487854	368.898865	196.234451	892.146790	324.495880	-12.124429	1001.544312	-547.340149	99.213501	907.466614	-525.254028	-52.060867
286.840210	-89.059792	901.075134	364.225983	63.873631	902.418701	371.116180	-173.900345	507.553345	439.905518	44.888767	504.496857	459.942352	-223.429062	85.386520	527.945313	-4.207638	91.181908	313.820953	-199.054428	1427.617798	427.769501	103.880753	1416.004395	302.833710	-12.210140	1404.728516	444.551025	-40.715149	1689.449829	314.176941	-245.312073	1139.146118	493.588409	133.235245	1134.315063	181.160583	-184.186279	917.558960	367.936157	196.037796	892.394104	323.520325	-12.452956	1001.726563	-547.300110	99.243324	907.452209	-525.130432	-51.991924
285.884888	-89.230942	901.066040	363.428558	63.521713	902.439392	370.595367	-173.917450	507.457275	439.436584	44.744919	504.378876	459.879517	-223.409470	85.414810	527.850891	-4.245873	91.170395	313.827637	-199.696136	1427.452881	427.934265	103.201180	1415.859619	302.805573	-12.751587	1404.786499	445.271942	-41.711926	1689.234863	313.775696	-245.652145	1138.989502	493.329102	132.723953	1134.090210	180.321701	-184.346390	917.655090	367.424591	195.824142	892.219971	322.623077	-12.721132	1001.731934	-547.260681	99.237915	907.438782	-524.973572	-51.995121
285.274170	-89.547707	901.092712	362.764313	63.075169	902.385254	370.314911	-174.157562	507.502411	439.083984	44.554111	504.249756	459.899902	-223.470078	85.457451	527.822876	-4.235111	91.183830	313.815186	-200.330185	1427.298096	428.026520	102.548141	1415.745239	302.779999	-13.297834	1404.815552	445.928589	-42.677975	1688.998047	313.354889	-245.952026	1138.755493	493.013367	132.144241	1133.821899	179.488342	-184.731094	917.708862	366.713379	195.586090	892.252014	321.985718	-13.050497	1001.718079	-547.223511	99.279320	907.428711	-524.829590	-51.959904
284.641235	-89.807175	901.088562	362.057800	62.787174	902.362610	370.055023	-174.338623	507.621735	438.618591	44.431328	504.139099	459.925507	-223.508835	85.503601	527.762329	-4.270556	91.194710	313.736328	-200.925522	1427.122925	428.094452	101.926361	1415.588745	302.757233	-13.851058	1404.809692	446.619385	-43.632832	1688.708984	312.946289	-246.284821	1138.528809	492.698059	131.590927	1133.558838	178.690018	-185.080185	917.730652	366.059875	195.342651	892.215088	321.316620	-13.313416	1001.704712	-547.207458	99.241966	907.409424	-524.685852	-51.959816
283.991974	-90.097420	901.145935	361.343536	62.533043	902.369629	369.773224	-174.472321	507.680847	438.288849	44.346844	504.067963	459.921112	-223.584961	85.537163	527.762207	-4.250412	91.249855	313.725372	-201.532822	1426.933716	428.256958	101.283058	1415.413696	302.764313	-14.380725	1404.806152	447.225433	-44.569649	1688.483154	312.619019	-246.755829	1138.317871	492.422211	131.068573	1133.302612	178.070618	-185.143036	917.749817	365.395630	195.061768	892.158081	320.649872	-13.561119	1001.737122	-547.184204	99.260712	907.399414	-524.526917	-51.923035
283.394501	-90.378258	901.178101	360.608551	62.349686	902.361450	369.415466	-174.591064	507.718292	438.062805	44.239647	504.057709	459.883972	-223.643097	85.564095	527.838501	-4.283556	91.255592	313.730072	-202.148987	1426.741333	428.375366	100.658463	1415.238037	302.744690	-14.925247	1404.818359	447.828796	-45.498604	1688.255371	312.306824	-247.160278	1138.087280	492.069824	130.509415	1132.993896	177.347427	-185.522598	917.769104	364.737183	194.883591	892.182434	319.984314	-13.769089	1001.749146	-547.064026	99.161720	907.386475	-524.051392	-52.079296
282.779755	-90.582382	901.170410	359.993286	62.144970	902.352173	369.104279	-174.578171	507.709381	437.719177	44.080524	504.003815	459.907684	-223.663910	85.599365	527.781738	-4.289992	91.246017	313.733459	-202.778488	1426.552490	428.533875	99.999565	1415.017334	302.745667	-15.477439	1404.796265	448.411194	-46.383511	1688.018311	312.019409	-247.480850	1137.850098	491.740631	129.985947	1132.666870	176.641830	-185.940979	917.772522	364.089600	194.629990	892.147278	319.353912	-13.964682	1001.740295	-547.099060	99.264999	907.359741	-524.152466	-51.907784
282.609253	-90.565903	901.012085	359.421570	61.891075	902.310181	368.529358	-174.885361	507.601471	437.330719	43.926128	503.915833	459.865509	-223.686157	85.663406	527.772156	-4.304155	91.292076	313.800537	-203.393738	1426.365845	428.718994	99.340462	1414.763672	302.797119	-16.055182	1404.748901	448.949799	-47.276546	1687.761841	311.772339	-247.957672	1137.604126	491.438568	129.425079	1132.364868	176.128387	-186.048752	917.751282	363.468536	194.397583	892.072937	318.879486	-14.112525	1001.638062	-547.359436	98.645485	907.175171	-524.087891	-52.087215
281.586609	-91.155464	901.223633	358.583893	61.576183	902.291931	368.095123	-175.100037	507.657806	436.959808	43.774052	503.840820	459.886292	-223.790558	85.715897	527.717529	-4.328049	91.317268	313.816376	-203.984650	1426.172974	428.865021	98.710800	1414.552734	302.795288	-16.615982	1404.722290	449.432556	-48.157166	1687.563721	311.550079	-248.397507	1137.348511	491.248077	128.980408	1132.086060	175.560150	-186.456863	917.723389	362.877441	194.160583	892.002991	318.039825	-14.457774	1001.736328	-547.321838	98.646248	907.166565	-523.893799	-52.052731
280.996368	-91.428932	901.221069	357.956665	61.296677	902.283325	367.804565	-175.304886	507.701508	436.803040	43.664890	503.819519	459.935150	-223.919510	85.760315	527.718933	-4.394531	91.347275	313.829651	-204.588745	1425.918701	428.998291	98.103477	1414.354980	302.818817	-17.171295	1404.672363	449.947205	-48.993408	1687.323242	311.323700	-248.805817	1137.064453	490.959320	128.462097	1131.773438	175.040451	-186.870285	917.656982	362.128510	193.927628	892.139282	317.400696	-14.715485	1001.730042	-547.292114	98.606079	907.131775	-523.709534	-52.068382
280.210876	-91.661842	901.268311	357.168427	61.065151	902.292053	367.563141	-175.389252	507.705841	436.343903	43.529808	503.750854	459.931000	-223.958405	85.804214	527.585754	-4.396326	91.371040	313.860352	-205.230576	1425.692017	429.108063	97.491814	1414.097168	302.843597	-17.705452	1404.595337	450.455017	-49.794407	1686.979980	311.156219	-249.260605	1136.780518	490.744873	127.941368	1131.448608	174.643585	-187.145004	917.545288	361.794617	193.688324	891.823914	316.617462	-14.924355	1001.757996	-547.241821	98.616028	907.128357	-523.517151	-52.041565
279.841492	-91.963501	901.176453	356.661285	60.904812	902.258545	367.397583	-175.498322	507.741455	436.174957	43.368687	503.746643	459.926178	-223.985931	85.809166	527.605652	-4.421978	91.409393	313.858917	-205.816010	1425.415161	429.224304	96.864426	1413.822144	302.876129	-18.245790	1404.509521	450.902100	-50.592693	1686.676514	311.018555	-249.763336	1136.502319	490.450653	127.450653	1131.091919	174.246078	-187.569962	917.433411	361.233643	193.443237	891.699829	316.102875	-15.157348	1001.693726	-547.217102	98.572296	907.096436	-523.349121	-52.033306
280.193359	-91.772560	900.934448	356.335144	60.874660	902.229858	367.242920	-175.756439	507.671082	436.013916	43.271534	503.748352	459.987366	-224.107834	85.869003	527.658997	-4.452669	91.420509	313.886932	-206.384796	1425.242676	429.325348	96.281189	1413.541260	302.894745	-18.788322	1404.407593	451.329559	-51.389435	1686.357910	310.905884	-250.205963	1136.244507	490.200775	126.946167	1130.720337	173.881973	-188.122772	917.310791	360.721039	193.216232	891.573425	315.963898	-15.149904	1001.555237	-547.160095	98.574425	907.071899	-523.158630	-52.044075
278.437347	-92.321899	901.160339	355.280243	60.569611	902.236694	366.718353	-175.806152	507.736633	435.302643	43.087391	503.662842	459.957062	-224.080811	85.884323	527.405396	-4.459579	91.408340	313.834015	-206.982376	1424.906372	429.402740	95.703995	1413.258423	302.932526	-19.356031	1404.241821	451.717224	-52.156094	1686.031738	310.810883	-250.732620	1135.949341	490.005920	126.490906	1130.369141	173.603989	-188.672668	917.115051	360.227997	192.930252	891.418091	314.674408	-15.482131	1001.673889	-547.090027	98.580627	907.054932	-522.988403	-52.036354
277.704102	-92.548355	901.167847	354.634277	60.323811	902.175537	366.443909	-175.975952	507.775146	434.794403	42.939575	503.644012	459.926483	-224.088257	85.918869	527.299072	-4.495663	91.423187	313.786957	-207.567886	1424.651978	429.472534	95.176727	1412.941040	302.941711	-19.899084	1404.083008	452.069672	-52.902992	1685.691406	310.716522	-251.244751	1135.625366	489.826996	126.025902	1129.996948	173.346710	-189.255524	916.884827	359.757019	192.653046	891.213318	313.964691	-15.661919	1001.646362	-547.034546	98.534103	907.026550	-522.799988	-52.061451
277.106659	-92.712387	901.080933	354.039520	60.177410	902.155396	366.208496	-175.978729	507.759216	434.639801	42.831619	503.638489	459.940552	-224.127472	85.942848	527.335083	-4.528180	91.473915	313.739777	-208.138657	1424.382690	429.544922	94.553322	1412.599854	303.002319	-20.476727	1403.895996	452.363464	-53.661221	1685.389893	310.658630	-251.695374	1135.299805	489.338806	125.385056	1129.492676	173.191666	-189.741272	916.629150	359.110840	192.343079	891.174377	313.288605	-15.820550	1001.591064	-546.732117	98.986328	907.134583	-522.565613	-51.919090
276.551697	-92.725975	901.019165	353.295746	60.323944	902.257996	365.816589	-176.054413	507.679840	434.329071	42.678070	503.653381	459.901276	-224.145279	85.974510	527.288147	-4.552005	91.479446	313.670135	-208.723404	1424.078979	429.611725	94.001884	1412.247314	303.044037	-21.039862	1403.661377	452.671936	-54.380554	1685.038330	310.672272	-252.259415	1135.002075	489.442261	125.089073	1129.134644	173.226089	-189.998886	916.342834	358.916534	192.025406	890.705505	312.588135	-15.839077	1001.610596	-546.631042	99.014214	907.121155	-522.391357	-51.941292
275.979340	-92.344002	900.966125	352.124329	61.266094	902.700928	365.467926	-175.916733	507.600983	433.682434	42.477921	503.695190	459.817078	-224.072662	85.991104	527.096924	-4.552708	91.452423	313.650177	-209.328415	1423.782715	429.653381	93.436081	1411.854736	303.074280	-21.602528	1403.415039	452.914063	-55.083324	1684.659302	310.659210	-252.836273	1134.685181	489.229034	124.597229	1128.676758	173.187927	-190.581497	916.016113	358.569061	191.743561	890.429626	311.695709	-15.500081	1001.805786	-546.575073	98.912949	907.069763	-522.243286	-51.992489
275.640015	-93.118599	900.782288	352.151825	60.060272	902.147644	365.356781	-176.136505	507.732635	433.534943	42.368057	503.563812	459.895325	-224.206696	86.040993	527.200012	-4.544083	91.502609	313.537140	-209.885590	1423.480347	429.674072	92.937378	1411.435425	303.094635	-22.124105	1403.164917	453.182800	-55.751720	1684.217407	310.661224	-253.328415	1134.333618	489.097870	124.134941	1128.232422	173.183716	-191.296448	915.676392	358.211212	191.437119	890.100647	311.419159	-16.183111	1001.433716	-546.466797	98.868286	907.046143	-522.095032	-52.034763
275.261444	-93.427818	900.645935	351.723785	59.784744	901.999817	365.147949	-176.244629	507.813538	433.347076	42.287823	503.555725	459.884827	-224.286530	86.060883	527.239441	-4.555568	91.532867	313.426208	-210.446060	1423.112183	429.701385	92.416756	1410.984741	303.141937	-22.674547	1402.876343	453.396667	-56.416523	1683.819092	310.682312	-253.907196	1133.977539	488.901825	123.659668	1127.716675	173.292191	-191.902634	915.260376	357.683441	191.122711	889.944275	310.944092	-16.433050	1001.289673	-546.349060	98.831841	907.018005	-521.952576	-52.085449
275.109863	-93.108482	900.332764	351.182190	60.057976	902.102661	364.653687	-176.386337	507.643799	433.041290	42.192520	503.595734	459.870514	-224.277527	86.104797	527.205811	-4.580121	91.529587	313.304047	-211.012421	1422.783203	429.688477	91.882416	1410.534546	303.167816	-23.251110	1402.578247	453.494476	-57.057751	1683.484131	310.762848	-254.531387	1133.581299	488.735840	123.133247	1127.217041	173.473877	-192.531799	914.780334	357.388458	190.794769	889.567810	310.473480	-16.353020	1001.181824	-546.204102	98.771027	906.993835	-521.803040	-52.136555
274.676727	-93.451431	900.166138	350.814972	59.643829	901.903137	364.372314	-176.410233	507.660309	432.716034	42.075546	503.534180	459.836487	-224.307037	86.145821	527.127625	-4.584414	91.559677	313.169708	-211.604599	1422.504883	429.666290	91.396423	1410.064819	303.202881	-23.812088	1402.269165	453.653351	-57.682392	1683.015869	310.852325	-255.077133	1133.253662	488.555176	122.643646	1126.682373	173.730835	-193.183731	914.309387	357.085022	190.504791	889.186401	310.027374	-16.685995	1000.997437	-546.036072	98.727814	907.002563	-521.656738	-52.186180
273.943085	-94.058113	900.164551	350.337952	59.239418	901.754150	364.074677	-176.589142	507.711639	432.560883	41.977921	503.502960	459.851807	-224.389938	86.189308	527.181702	-4.587233	91.589371	313.043610	-212.200287	1422.168457	429.660858	90.864464	1409.573364	303.217865	-24.411470	1401.923218	453.713409	-58.316730	1682.620850	310.942596	-255.652710	1132.875122	488.354401	121.986702	1126.136475	174.016144	-193.914703	913.812073	357.014832	190.237808	888.604736	309.498138	-17.129129	1000.924072	-545.877869	98.656639	906.978210	-521.515259	-52.287827
273.470062	-94.428909	900.021484	349.942261	58.848782	901.580750	363.748169	-176.752716	507.718933	432.395294	41.893494	503.488403	459.908051	-224.458801	86.234962	527.197327	-4.615029	91.614662	312.811890	-212.762924	1421.800293	429.630371	90.380928	1409.122681	303.215088	-24.965637	1401.601807	453.745605	-58.909351	1682.243530	311.062622	-256.241638	1132.537354	488.235046	121.425095	1125.610229	174.440842	-194.546463	913.276672	356.753143	189.881332	888.188538	309.090149	-17.501827	1000.766479	-545.707336	98.523338	906.959106	-521.387146	-52.376904
273.372406	-94.493698	899.723083	349.676300	58.448330	901.388550	363.371674	-177.150314	507.600952	432.261353	41.792377	503.464661	459.964508	-224.573318	86.309158	527.299866	-4.610810	91.637405	312.666138	-213.315933	1421.520996	429.600891	89.897156	1408.663452	303.236481	-25.552605	1401.294556	453.715668	-59.507931	1681.953369	311.235718	-256.876831	1132.178345	488.024231	120.772614	1125.053711	174.926636	-195.267822	912.692566	356.305908	189.587265	887.989807	308.858093	-17.781010	1000.519958	-545.534363	98.448792	906.931763	-521.270569	-52.473442
272.996735	-94.843208	899.560181	349.323273	58.060440	901.206604	362.954956	-177.406082	507.518860	431.966675	41.706768	503.368774	459.972198	-224.617188	86.349350	527.271240	-4.623793	91.650574	312.459930	-213.887421	1421.202148	429.561310	89.359886	1408.224243	303.226959	-26.112295	1400.967773	453.710693	-60.078266	1681.625610	311.426697	-257.495667	1131.820313	487.971405	120.230865	1124.561523	175.451752	-196.042343	912.108643	356.383728	189.170288	887.359436	308.531647	-18.155798	1000.348572	-545.406128	98.326538	906.902832	-521.178711	-52.591953
272.201843	-95.435745	899.547974	348.810150	57.595146	901.053894	362.613403	-177.493393	507.516907	431.673462	41.588749	503.299500	459.957245	-224.645218	86.363022	527.299744	-4.632789	91.677422	312.275024	-214.507980	1420.890747	429.528717	88.779259	1407.824585	303.231476	-26.703560	1400.681641	453.658173	-60.621971	1681.311523	311.660828	-258.020264	1131.524292	487.856323	119.561409	1124.092773	176.077515	-196.746063	911.515808	356.345276	188.765945	886.923096	308.019562	-18.659325	1000.269714	-545.239380	98.257111	906.898743	-521.051208	-52.664360
271.687103	-95.836090	899.432434	348.414642	57.181915	900.906250	362.236450	-177.656662	507.477234	431.366760	41.443447	503.235718	459.974548	-224.684875	86.415207	527.341858	-4.642721	91.724617	312.074829	-215.087067	1420.608398	429.484436	88.283180	1407.484253	303.188110	-27.232304	1400.428589	453.614532	-61.143147	1680.959229	311.969635	-258.647125	1131.279419	487.804718	118.938034	1123.747314	176.798264	-197.342819	910.964783	356.354340	188.313004	886.559509	307.634583	-19.078400	1000.139832	-545.087585	98.180801	906.861694	-520.947144	-52.777241
271.206818	-96.234566	899.288208	348.043610	56.800014	900.751221	361.898102	-177.848938	507.451630	430.991028	41.355145	503.159302	459.990723	-224.725861	86.461571	527.273193	-4.664298	91.754326	311.871460	-215.663544	1420.358032	429.495544	87.674728	1407.175171	303.143158	-27.838322	1400.146851	453.458801	-61.667225	1680.757324	312.286926	-259.283997	1130.996094	487.747498	118.273575	1123.394409	177.581802	-198.132736	910.392456	356.389587	187.762497	886.190186	307.257568	-19.484222	999.991394	-545.121460	97.721512	906.759094	-520.931152	-52.985149
270.833466	-96.560783	899.151062	347.744873	56.466122	900.631897	361.564636	-178.001511	507.429749	430.740936	41.281170	503.127045	460.003693	-224.826675	86.511459	527.309937	-4.683547	91.807144	311.668732	-216.237427	1420.102905	429.479645	87.062592	1406.878540	303.087982	-28.421986	1399.899780	453.324554	-62.175774	1680.514160	312.623383	-259.783569	1130.744751	487.687042	117.621391	1123.084473	178.252884	-199.195374	909.802002	356.285400	187.167297	886.027466	306.952576	-19.840395	999.864014	-544.960144	97.648300	906.737305	-520.843079	-53.090561
270.454865	-96.913025	899.031250	347.372528	56.029545	900.508545	361.162811	-178.169006	507.358093	430.384369	41.143360	503.077148	459.963715	-224.843292	86.544525	527.269470	-4.718301	91.816521	311.424561	-216.808701	1419.814453	429.460724	86.449005	1406.622559	303.002472	-29.005322	1399.675781	453.150543	-62.649208	1680.279663	313.020660	-260.301086	1130.536987	487.709747	116.873703	1122.825562	179.083420	-200.095459	909.211548	356.836334	186.442596	885.297974	306.617615	-20.252644	999.743347	-544.784058	97.588142	906.722473	-520.776733	-53.168533
270.363464	-97.017624	898.791382	347.128845	55.685673	900.421204	360.780487	-178.345032	507.250854	430.181122	41.003792	503.059052	459.946625	-224.853195	86.612411	527.349731	-4.679901	91.869751	311.240662	-217.373749	1419.617920	429.401367	85.888855	1406.393188	302.916412	-29.563002	1399.447754	452.961548	-63.112923	1680.065186	313.469116	-260.887451	1130.281738	487.728546	116.096153	1122.579956	180.044022	-200.972137	908.598816	357.339935	185.812637	884.827087	306.403076	-20.555103	999.578796	-544.590637	97.500847	906.706970	-520.693298	-53.233173
269.938995	-97.415146	898.717957	346.787872	55.369732	900.358948	360.401398	-178.416428	507.182892	429.788361	40.862938	503.018280	459.938477	-224.846313	86.648415	527.307739	-4.708113	91.913467	311.030762	-217.974274	1419.419800	429.329895	85.355881	1406.200073	302.857819	-30.113031	1399.245239	452.733856	-63.570984	1679.873779	313.983582	-261.434784	1130.070801	487.700867	115.187401	1122.389771	181.158783	-201.565491	908.046387	357.820435	185.223633	884.471375	306.061157	-20.938429	999.511902	-544.392944	97.455986	906.701843	-520.589722	-53.346920
269.248901	-98.074234	898.781189	346.322327	54.939857	900.310669	360.082336	-178.482178	507.223083	429.339508	40.678818	502.953156	459.934448	-224.883163	86.699608	527.239807	-4.728430	91.925629	310.802155	-218.556808	1419.147461	429.205139	84.810471	1405.986816	302.765503	-30.700520	1399.055542	452.471375	-64.005157	1679.702393	314.515167	-262.007080	1129.892578	487.674072	114.317070	1122.196167	182.143677	-202.519211	907.382935	358.183960	184.635620	884.207764	305.587402	-21.459259	999.521667	-544.211304	97.423653	906.691406	-520.515442	-53.440037
268.854462	-98.477509	898.712646	346.002899	54.576988	900.303101	359.730713	-178.557404	507.200195	428.958069	40.498280	502.919220	459.893677	-224.851761	86.707680	527.200073	-4.748367	91.989555	310.577087	-219.141205	1418.885620	429.061554	84.272057	1405.787476	302.652527	-31.315935	1398.851196	452.172668	-64.417999	1679.554443	315.056335	-262.557983	1129.671021	487.652496	113.411613	1122.014771	183.158386	-203.432358	906.754578	358.252869	184.089508	884.113098	305.257355	-21.894682	999.484253	-544.027344	97.386314	906.695557	-520.446289	-53.502110
268.818634	-98.613480	898.513184	345.786987	54.208168	900.245239	359.437805	-178.735947	507.184662	428.761627	40.377449	502.951263	459.869720	-224.880844	86.747025	527.231018	-4.801339	92.000183	310.351349	-219.703766	1418.632324	428.880737	83.785553	1405.626221	302.533722	-31.899197	1398.655273	451.865723	-64.821716	1679.403076	315.622955	-263.033783	1129.442383	487.754364	112.438408	1121.874634	184.156189	-204.611725	906.142883	358.833374	183.527420	883.630188	305.069366	-22.210888	999.354248	-543.830322	97.328323	906.709290	-520.369446	-53.562878
268.500305	-98.997383	898.459045	345.481445	53.888813	900.266296	359.130951	-178.904114	507.162415	428.525604	40.208553	502.974976	459.880096	-224.917511	86.800011	527.248718	-4.805561	92.083099	310.144775	-220.320969	1418.444946	428.689911	83.240707	1405.446777	302.424011	-32.470833	1398.475220	451.528015	-65.202263	1679.283325	316.233429	-263.553650	1129.242432	487.701599	111.447334	1121.633423	185.235672	-205.605225	905.535522	359.138977	182.962860	883.519226	304.764923	-22.615267	999.337891	-543.652222	97.308708	906.724426	-520.288940	-53.623722
267.769287	-99.684013	898.522278	345.032074	53.488525	900.263794	358.871521	-179.040878	507.201904	428.100159	39.955723	502.929260	459.884277	-224.974686	86.829086	527.123779	-4.840698	92.102043	309.889465	-220.928680	1418.247559	428.482941	82.711662	1405.284546	302.259155	-33.043434	1398.303955	451.160187	-65.583092	1679.151978	316.895905	-264.205933	1129.005737	487.882050	110.566551	1121.513428	186.463516	-206.283569	904.861816	359.901978	182.382385	883.027588	304.283661	-23.166563	999.370605	-543.470154	97.261963	906.742371	-520.183838	-53.679951
267.321045	-100.121002	898.476196	344.694427	53.169041	900.278748	358.581848	-179.234131	507.194336	427.858490	39.693676	502.892273	459.856445	-224.987885	86.838913	527.089294	-4.886220	92.105713	309.677063	-221.527466	1418.026733	428.312500	82.138184	1405.140747	302.089172	-33.647705	1398.124023	450.744019	-65.954063	1679.044556	317.513611	-264.654144	1128.780273	488.075989	109.657074	1121.377319	187.525375	-207.404160	904.254944	360.478516	181.775436	882.733948	303.927795	-23.601784	999.355774	-543.309814	97.177734	906.735657	-520.113159	-53.763416
266.980286	-100.529510	898.398865	344.377441	52.806358	900.251953	358.283112	-179.525574	507.156525	427.664856	39.476757	502.904846	459.832489	-225.027893	86.848732	527.085205	-4.927216	92.140594	309.451965	-222.160019	1417.753540	428.105438	81.607002	1404.992065	301.878754	-34.274361	1397.974731	450.316864	-66.312737	1678.965576	318.165070	-265.243866	1128.563721	488.250854	108.793030	1121.234619	188.666840	-208.358856	903.699402	360.834717	181.152603	882.677246	303.630554	-24.035908	999.304260	-543.125366	97.162834	906.749756	-520.017212	-53.825512
266.648499	-100.952721	898.364075	344.079803	52.486423	900.291504	357.976227	-179.865799	507.129761	427.477509	39.251488	502.939667	459.819733	-225.119003	86.893173	527.073547	-4.979043	92.163193	309.233612	-222.804657	1417.561890	427.868439	81.032967	1404.826904	301.689972	-34.871609	1397.801514	449.870514	-66.667747	1678.907104	318.842285	-265.760559	1128.372192	488.521942	107.992180	1121.129883	189.824677	-209.359940	903.070190	361.695618	180.498230	882.195923	303.346283	-24.470755	999.307190	-542.973022	97.098373	906.742737	-519.921326	-53.872410
266.696381	-101.088898	898.124146	343.956970	52.156670	900.292114	357.806213	-180.170609	507.052948	427.375397	38.991337	503.000214	459.793091	-225.187531	86.878601	527.071777	-5.046722	92.171906	308.960632	-223.441620	1417.338501	427.651123	80.426056	1404.699463	301.455109	-35.509106	1397.642944	449.423767	-67.005531	1678.810669	319.514923	-266.343536	1128.200073	488.713348	107.118011	1121.029419	191.003479	-210.398239	902.445557	362.192535	179.808990	882.077515	303.228455	-24.822620	999.185486	-542.813721	97.014610	906.740295	-519.838013	-53.947479
266.414551	-101.559479	898.020020	343.731415	51.664639	900.249756	357.677124	-180.412155	506.999847	427.229126	38.680004	503.026215	459.777954	-225.260422	86.872002	527.089661	-5.080624	92.197678	308.696442	-224.086823	1417.125000	427.440338	79.859413	1404.595215	301.193542	-36.110188	1397.532349	448.887146	-67.370155	1678.840820	320.228363	-266.875763	1128.008545	488.862640	106.217216	1120.940918	192.264038	-211.305374	901.826599	362.909546	179.256790	881.806458	302.966705	-25.339443	999.111938	-542.651611	97.021446	906.747681	-519.761841	-53.943420
265.744324	-102.409698	898.137878	343.318024	51.060276	900.229370	357.526062	-180.699188	507.064148	426.891083	38.299488	502.980103	459.792938	-225.320755	86.855186	526.953430	-5.154299	92.169769	308.463318	-224.736481	1416.936890	427.251251	79.215508	1404.483154	300.970856	-36.723148	1397.447266	448.369171	-67.702065	1678.841309	320.894379	-267.464600	1127.875977	489.076599	105.383881	1120.861938	193.435104	-212.355530	901.240662	363.731354	178.666245	881.484924	302.520660	-26.021009	999.162781	-542.216919	97.558960	906.872009	-519.590820	-53.788437
265.502747	-102.900108	898.058899	343.036133	50.514366	900.181519	357.405365	-181.019226	507.052917	427.155060	38.040726	503.073761	459.756073	-225.361145	86.827560	527.175903	-5.175175	92.225212	308.224945	-225.355347	1416.791748	427.078125	78.614487	1404.407349	300.748932	-37.310204	1397.347290	447.813019	-68.050438	1678.882324	321.508667	-267.989563	1127.732788	489.271240	104.481270	1120.833984	194.537643	-213.671051	900.689575	364.452026	178.161728	881.199097	302.247009	-26.554066	999.099060	-542.359436	96.931915	906.704285	-519.588867	-54.019218
265.670197	-103.130760	897.847534	342.999603	50.064526	900.138062	357.319000	-181.422211	507.014160	427.140045	37.760296	503.140839	459.772491	-225.472092	86.825394	527.232605	-5.238194	92.259445	307.935364	-226.017838	1416.623657	426.870117	77.999687	1404.354248	300.497223	-37.938396	1397.247559	447.241699	-68.384605	1678.940918	322.172638	-268.592224	1127.647949	489.485260	103.652168	1120.810181	195.713776	-214.831741	900.148804	365.307861	177.605377	880.920959	302.185120	-26.942795	998.968872	-541.933533	97.493111	906.828247	-519.421204	-53.876549
265.446747	-103.751038	897.832642	342.817230	49.487446	900.138855	357.227264	-181.785797	507.028961	426.952118	37.391720	503.157776	459.772522	-225.557922	86.847252	527.232544	-5.256873	92.281853	307.708313	-226.672928	1416.546997	426.670105	77.390419	1404.318115	300.213989	-38.588413	1397.196533	446.689697	-68.689659	1678.976563	322.843567	-269.138763	1127.630493	489.698792	102.781670	1120.827393	196.935165	-215.816757	899.637207	366.210693	177.046982	880.716248	301.956787	-27.538147	998.961243	-541.787598	97.544441	906.850891	-519.357605	-53.866985
265.222107	-104.395668	897.831177	342.586121	48.775162	900.133240	357.141998	-182.181061	507.024994	426.789886	37.112331	503.132446	459.791199	-225.671844	86.855927	527.188232	-5.304933	92.297104	307.439117	-227.317749	1416.467773	426.404205	76.812263	1404.289063	299.944916	-39.204464	1397.151978	446.054810	-69.028313	1679.130859	323.480286	-269.838165	1127.608398	489.929993	101.874420	1120.888184	198.146042	-217.007050	899.201660	367.226501	176.471313	880.272461	301.697876	-28.198505	998.957092	-541.645813	97.553406	906.847839	-519.274231	-53.898209
265.046356	-104.991196	897.819153	342.450897	48.168003	900.162170	357.063477	-182.576691	507.020752	426.686218	36.826298	503.125427	459.756073	-225.723969	86.837761	527.231323	-5.331849	92.352409	307.119659	-227.948624	1416.385010	426.111053	76.204659	1404.272827	299.673889	-39.830196	1397.125366	445.422363	-69.353531	1679.230591	324.100616	-270.387878	1127.588379	490.116119	101.033562	1120.897217	199.279175	-218.136642	898.788879	367.980560	175.827515	880.189453	301.497284	-28.803188	998.964539	-541.544006	97.507362	906.837158	-519.207397	-53.929752
264.899841	-105.650322	897.793762	342.329132	47.583492	900.177551	357.039398	-182.986923	507.011871	426.562897	36.522846	503.131531	459.772125	-225.813278	86.832542	527.168396	-5.399425	92.346977	306.813660	-228.574814	1416.337769	425.841797	75.621468	1404.272705	299.361542	-40.444962	1397.092773	444.768585	-69.685722	1679.344116	324.695343	-271.046936	1127.661865	490.270599	100.111473	1120.947021	200.400909	-219.257828	898.393738	369.017700	175.270523	879.786865	301.304016	-29.421135	998.958252	-541.422119	97.557205	906.847534	-519.122253	-53.922897
264.783691	-106.295822	897.793091	342.164764	46.849098	900.173035	357.030487	-183.435684	507.074738	426.432587	36.206768	503.139771	459.813324	-225.921143	86.813477	527.179382	-5.409414	92.393867	306.466827	-229.228226	1416.254517	425.541595	74.948204	1404.269653	299.038879	-41.064732	1397.070313	444.101471	-69.994995	1679.472046	325.318634	-271.762878	1127.716064	490.469727	99.275322	1121.020874	201.501678	-220.421356	898.023987	369.961578	174.703522	879.513245	301.119751	-30.087269	998.954651	-541.316895	97.580254	906.841858	-519.059937	-53.917042
264.688538	-106.926979	897.798157	342.047943	46.283245	900.216675	357.032227	-183.854950	507.105011	426.273560	35.901798	503.172272	459.822388	-225.986923	86.819122	527.177612	-5.439581	92.416420	306.086945	-229.829361	1416.270020	425.209595	74.376900	1404.247925	298.670715	-41.631725	1397.035889	443.433777	-70.311462	1679.600098	326.005981	-272.046906	1127.815186	490.626556	98.468468	1121.096069	202.563538	-221.625275	897.685181	370.708099	174.035233	879.544312	300.979919	-30.694057	998.978210	-541.227051	97.581131	906.843689	-518.986633	-53.929455
264.622650	-107.572784	897.791077	341.974823	45.559753	900.204834	356.998169	-184.352921	507.130676	426.045837	35.514690	503.180481	459.758087	-226.054031	86.808907	527.037231	-5.490699	92.414963	305.776703	-230.484909	1416.318970	424.916962	73.718407	1404.252686	298.262817	-42.336834	1397.086792	442.744202	-70.647163	1679.732056	326.437866	-273.169708	1127.891602	490.834229	97.614128	1121.202148	203.676331	-222.460632	897.309631	371.621948	173.432953	879.330139	300.836823	-31.338696	998.967102	-541.160522	97.601349	906.853088	-518.927795	-53.941189
264.504120	-108.255539	897.823730	341.864990	44.916534	900.275757	356.998596	-184.841660	507.207184	426.017090	35.162090	503.248962	459.713745	-226.118332	86.746201	527.138611	-5.533852	92.472054	305.382019	-231.087570	1416.377441	424.491486	73.117767	1404.240479	297.911224	-42.930332	1397.037354	442.041321	-70.961395	1679.895386	326.885620	-273.792694	1127.993286	490.987244	96.787941	1121.291748	204.574081	-223.665878	897.014954	372.529999	172.826965	879.111267	300.685333	-32.007576	999.017944	-541.072449	97.598572	906.838745	-518.855164	-53.918694
264.441650	-108.981674	897.845093	341.802429	44.116375	900.283691	357.028839	-185.326508	507.237366	425.907318	34.806839	503.260742	459.714478	-226.180725	86.762405	527.125671	-5.548978	92.502487	304.972229	-231.720718	1416.399170	424.139099	72.468903	1404.283569	297.610321	-43.640797	1396.868286	441.342224	-71.275764	1679.996826	327.368469	-274.581970	1128.087646	491.108215	95.940102	1121.373047	205.482544	-225.079514	896.813354	373.498352	172.350937	878.953003	300.549744	-32.725182	999.030884	-541.273376	97.083260	906.729919	-518.862427	-54.083759
264.363892	-109.794151	897.843811	341.812347	43.146080	900.218018	357.062805	-185.891052	507.232635	425.765717	34.442966	503.229218	459.697601	-226.221344	86.742004	527.044556	-5.617126	92.510735	304.590759	-232.394608	1416.409302	423.829315	71.804123	1404.297852	297.213379	-44.206280	1396.982300	440.565979	-71.600311	1680.208984	327.763489	-275.218018	1128.202026	491.290558	95.091499	1121.440063	206.366623	-226.436630	896.669800	374.334442	171.635590	878.691101	300.447998	-33.538910	998.995789	-541.185120	97.147270	906.743896	-518.772766	-54.053860
264.423157	-110.466316	897.797852	341.844421	42.497173	900.247314	357.116333	-186.333542	507.231323	425.735931	34.045624	503.294586	459.653259	-226.273636	86.700592	527.079407	-5.656095	92.560036	304.166077	-233.040436	1416.383301	423.446381	71.163406	1404.279663	296.823425	-44.831783	1396.954224	439.780975	-71.919075	1680.357300	328.122955	-276.072052	1128.340942	491.478455	94.343269	1121.547974	207.207245	-227.651276	896.428711	375.269287	171.013931	878.461426	300.392334	-34.197701	998.984741	-540.875305	97.649223	906.832397	-518.641113	-53.887409
264.433319	-111.217651	897.754822	341.818909	41.545433	900.169861	357.315399	-186.866150	507.278870	425.706268	33.652527	503.311951	459.653442	-226.312103	86.632301	527.045105	-5.716547	92.547623	303.730591	-233.681671	1416.368652	423.038177	70.547806	1404.271606	296.429749	-45.478302	1396.896484	439.008850	-72.266335	1680.529541	328.431641	-276.916321	1128.442505	491.610962	93.549988	1121.671021	208.001175	-228.862839	896.223999	376.177338	170.392258	878.242065	300.302277	-34.985912	998.922363	-540.793518	97.698540	906.815247	-518.553528	-53.851871
264.336182	-112.026329	897.775879	341.781036	40.789051	900.166809	357.393921	-187.244095	507.302216	427.769287	33.665447	503.795258	459.621002	-226.284470	86.585243	528.179688	-5.649776	92.838516	303.306030	-234.309708	1416.505371	422.658386	69.932266	1404.306641	296.050018	-46.127232	1396.831787	438.185974	-72.590515	1680.703613	328.699890	-277.576508	1128.586670	491.733307	92.756577	1121.753784	208.660172	-230.241989	896.033691	377.188080	169.872330	878.106140	300.188263	-35.727936	998.930054	-540.724792	97.722771	906.803833	-518.465210	-53.843079
264.364990	-112.824860	897.729675	341.813171	39.921726	900.134277	357.493835	-187.702850	507.336151	427.508362	33.186626	503.789551	459.607971	-226.310898	86.530968	528.033325	-5.716959	92.788055	302.837280	-234.936584	1416.536499	422.271698	69.316093	1404.321167	295.667816	-46.762814	1396.760498	437.348389	-72.937340	1680.874878	328.952942	-278.571533	1128.733276	491.891815	91.968201	1121.872559	209.399811	-231.411346	895.864990	378.276855	169.104126	877.591431	300.135376	-36.527485	998.888306	-540.662842	97.719307	906.778931	-518.384338	-53.839489
264.452698	-113.601784	897.708435	341.861694	39.188961	900.157104	357.672516	-188.206161	507.372406	427.261261	32.700859	503.754059	459.642456	-226.408859	86.510559	527.964783	-5.802751	92.793152	302.379822	-235.539444	1416.580566	421.828339	68.656174	1404.358887	295.264618	-47.407879	1396.724609	436.487854	-73.254837	1681.078857	329.104218	-279.388672	1128.827393	491.854279	91.168716	1121.979370	210.046875	-232.700592	895.683960	378.776611	168.615906	877.758057	300.128082	-37.273643	998.886841	-540.618469	97.763817	906.757996	-518.318726	-53.808727
264.530670	-114.336014	897.660278	341.893402	38.274979	900.141846	357.813690	-188.665878	507.376953	427.026489	32.204762	503.702545	459.658447	-226.430359	86.475700	527.809265	-5.864687	92.748230	301.893524	-236.168121	1416.617798	421.455688	68.037483	1404.400879	294.850769	-48.049950	1396.688721	435.577820	-73.618790	1681.276611	329.313812	-280.119324	1129.041382	491.971069	90.433098	1122.115112	210.596497	-233.922470	895.530945	379.707123	167.908875	877.575195	300.097778	-38.077110	998.852539	-540.565979	97.752495	906.738281	-518.242676	-53.814518
264.593689	-115.134003	897.641418	341.928497	37.484241	900.134583	357.891174	-189.106689	507.381042	426.829956	31.756819	503.634674	459.640991	-226.459961	86.424820	527.700562	-5.930639	92.711372	301.462891	-236.779739	1416.633911	421.042450	67.392166	1404.372925	294.485870	-48.659042	1396.588257	434.666321	-73.978615	1681.480713	329.466339	-280.894562	1129.189087	492.136475	89.679474	1122.264526	211.096756	-235.180069	895.380615	380.478851	167.094894	877.328613	300.091370	-38.851486	998.837708	-540.496155	97.771210	906.721741	-518.164429	-53.771332
264.547577	-115.942268	897.640137	341.939545	36.686699	900.131531	357.895081	-189.490814	507.404236	426.468658	31.241638	503.568726	459.627625	-226.510132	86.361473	527.480042	-6.028990	92.662910	301.027985	-237.402679	1416.700317	420.611847	66.778519	1404.411133	294.064545	-49.298008	1396.517090	433.742126	-74.320328	1681.618774	329.383148	-281.942993	1129.265137	492.154633	88.950974	1122.386963	211.522034	-236.477478	895.255188	381.244598	166.466583	877.244263	300.019562	-39.624500	998.833862	-540.426880	97.828911	906.709290	-518.067505	-53.745628
264.685333	-116.750824	897.602173	342.031799	35.931084	900.149963	358.015839	-189.997925	507.418457	426.548157	30.777287	503.605682	459.615234	-226.551605	86.338295	527.480225	-6.096079	92.612579	300.548096	-237.985672	1416.747559	420.190704	66.164520	1404.440796	293.658508	-49.940052	1396.444214	432.725128	-74.684265	1681.870117	329.332245	-283.022400	1129.389648	492.234741	88.186081	1122.525024	211.922165	-237.755371	895.121521	382.159088	165.743835	876.823669	300.064728	-40.409073	998.821777	-540.393433	97.830025	906.672546	-518.003418	-53.743122
264.873016	-117.555611	897.562317	342.138458	35.050743	900.132080	358.074463	-190.595932	507.394440	426.444702	30.319908	503.597961	459.642731	-226.621201	86.306313	527.426880	-6.151069	92.602356	300.121948	-238.632874	1416.818604	419.775085	65.544411	1404.455566	293.304199	-50.549500	1396.370972	431.694458	-75.055832	1682.078247	329.275909	-284.001801	1129.493896	492.248322	87.435890	1122.625366	212.219696	-239.041855	895.018982	382.617645	165.029953	876.931213	300.123077	-41.222740	998.789978	-540.328857	97.846954	906.672913	-517.913818	-53.719204
264.997223	-118.387383	897.546570	342.228821	34.269444	900.132263	358.083038	-191.055801	507.370087	426.418579	29.885803	503.631134	459.645386	-226.676117	86.228165	527.374207	-6.223415	92.575195	299.715790	-239.234589	1416.844727	419.299408	64.921822	1404.473389	292.910706	-51.194668	1396.289551	430.643829	-75.409607	1682.310669	329.150543	-284.918488	1129.596680	492.329498	86.683624	1122.762817	212.468201	-240.315369	894.885193	383.226440	164.129181	876.751343	300.177368	-42.013596	998.780396	-540.256348	97.898804	906.665894	-517.821594	-53.717743
265.060822	-119.214958	897.504333	342.327850	33.473309	900.158020	358.107269	-191.365814	507.359955	426.249451	29.441422	503.610229	459.588104	-226.719254	86.160553	527.268127	-6.293324	92.539696	299.258362	-239.861221	1416.853394	418.907623	64.288864	1404.466675	292.528198	-51.845734	1396.205933	429.568359	-75.805634	1682.540039	329.028290	-285.800476	1129.702148	492.348785	85.952263	1122.859131	212.662750	-241.609802	894.783447	383.821014	163.394363	876.614441	300.180267	-42.829437	998.769409	-540.182251	97.937897	906.654297	-517.749268	-53.679401
265.160309	-120.075447	897.523804	342.434753	32.667900	900.203552	358.143433	-191.802017	507.313202	426.159363	29.007030	503.630615	459.586548	-226.751724	86.101807	527.242004	-6.352075	92.527794	298.818939	-240.490143	1416.859985	418.510803	63.675449	1404.463501	292.151733	-52.505672	1396.110229	428.463531	-76.166504	1682.781494	328.894348	-286.615479	1129.812012	492.360596	85.198990	1122.968628	212.755569	-242.880493	894.695923	384.423462	162.592926	876.433105	300.218170	-43.646244	998.799561	-540.129883	97.951836	906.649048	-517.647095	-53.686638
265.284302	-120.937569	897.486572	342.554596	31.780001	900.196655	358.203186	-192.364197	507.278687	426.003632	28.553789	503.633423	459.606110	-226.836914	86.093346	527.182190	-6.409914	92.522842	298.435455	-241.131668	1416.868286	418.060181	63.032948	1404.482300	291.784821	-53.168522	1396.011475	427.314392	-76.546768	1682.995239	328.742706	-287.434784	1129.903687	492.362701	84.474953	1123.066040	212.830826	-244.122803	894.591675	384.886292	161.813126	876.331970	300.265015	-44.503162	998.774780	-540.012451	97.989708	906.648621	-517.553101	-53.664268
265.527374	-121.736000	897.422485	342.730133	31.008738	900.209900	358.220276	-192.928909	507.276123	425.984528	28.081047	503.646667	459.611938	-226.937851	86.045334	527.212524	-6.460155	92.520988	298.049011	-241.754288	1416.937622	417.646637	62.415188	1404.503662	291.450195	-53.826683	1395.899902	426.141632	-76.901901	1683.263184	328.470154	-288.317352	1129.976318	492.417480	83.748390	1123.203613	212.830200	-245.385315	894.483093	385.382660	160.990891	876.202759	300.385986	-45.295513	998.746094	-539.937195	98.042252	906.624756	-517.476013	-53.645973
265.641876	-122.579178	897.374573	342.886566	30.210073	900.245483	358.191589	-193.459229	507.259857	425.928345	27.568588	503.681702	459.575439	-226.952377	86.009438	527.123901	-6.525646	92.471771	297.664917	-242.401474	1416.978394	417.214569	61.809082	1404.499146	291.098450	-54.517124	1395.793579	424.942932	-77.295662	1683.487305	328.118591	-289.438690	1130.019653	492.399200	83.037003	1123.326660	212.812195	-246.564468	894.426697	385.829803	160.156708	876.129395	300.447021	-46.132339	998.737122	-539.861450	98.050636	906.606323	-517.410583	-53.645840
265.723694	-123.467300	897.365601	343.038757	29.348297	900.253601	358.240112	-193.972244	507.276154	425.895447	27.128542	503.683777	459.585510	-227.087540	85.977318	527.070007	-6.573474	92.487427	297.257141	-243.082199	1416.912842	416.738708	61.129242	1404.525146	290.724731	-55.216686	1395.693115	423.673218	-77.674377	1683.751465	327.771759	-290.483582	1130.057983	492.358063	82.304840	1123.399902	212.715088	-247.777908	894.367188	386.269653	159.436295	876.087280	300.500732	-46.984642	998.734253	-539.784302	98.075172	906.600281	-517.321228	-53.625256
265.784088	-124.402832	897.346863	343.191040	28.421501	900.260193	358.297394	-194.473129	507.356445	425.843292	26.707449	503.632660	459.564026	-227.113739	85.942635	527.043457	-6.649394	92.471924	296.889587	-243.694580	1416.895874	416.359009	60.525745	1404.517700	290.380402	-55.886364	1395.562622	422.397522	-78.064484	1684.026367	327.440887	-291.513947	1130.096191	492.353394	81.571068	1123.533813	212.596588	-248.919907	894.285217	386.537567	158.485718	875.991272	300.547607	-47.899872	998.725830	-539.697327	98.084412	906.576050	-517.266968	-53.613140
265.980621	-125.227196	897.320740	343.349609	27.544491	900.297852	358.297577	-194.895248	507.353424	425.822113	26.193579	503.623352	459.557495	-227.173294	85.869095	527.019043	-6.693830	92.433914	296.497955	-244.335526	1416.918213	415.937714	59.862747	1404.501953	290.070709	-56.595528	1395.443115	421.143158	-78.459213	1684.241699	327.145081	-292.431000	1130.155762	492.375671	80.883156	1123.642822	212.438797	-250.014526	894.231018	386.807159	157.585297	875.904175	300.657501	-48.758938	998.728943	-539.639832	98.035873	906.556763	-517.170654	-53.631603
266.200439	-126.040443	897.268494	343.567841	26.735556	900.338013	358.350006	-195.358047	507.307800	425.848419	25.678602	503.675720	459.548279	-227.223831	85.834747	527.033508	-6.752585	92.434982	296.122162	-244.994873	1416.861938	415.510406	59.237125	1404.504517	289.716095	-57.269772	1395.341675	419.727875	-78.882530	1684.567749	326.808258	-293.179688	1130.207397	492.261871	80.106148	1123.704224	212.152313	-251.261780	894.180359	387.041016	156.716904	875.816101	300.803619	-49.593494	998.719971	-539.597290	98.042244	906.536011	-517.109558	-53.633747
266.256073	-126.971237	897.255554	343.778107	25.750010	900.323425	358.410278	-195.860687	507.358643	425.801636	25.205856	503.683929	459.599884	-227.291809	85.821236	526.953857	-6.821704	92.384972	295.763641	-245.603561	1416.877563	415.140717	58.586876	1404.518677	289.372101	-57.954723	1395.219604	418.350342	-79.291641	1684.827515	326.405273	-294.269348	1130.196655	492.205414	79.410347	1123.764404	211.974548	-252.210663	894.181274	387.207520	155.805328	875.777771	300.885803	-50.520638	998.704041	-539.526367	98.064270	906.515320	-517.030884	-53.594418
266.655548	-127.847099	897.226135	344.073730	24.936354	900.333984	358.505219	-196.407593	507.360046	425.913635	24.780218	503.739227	459.584015	-227.364883	85.787971	527.046021	-6.851792	92.409897	295.402466	-246.278091	1416.887085	414.766327	57.939880	1404.507935	289.031158	-58.656502	1395.101440	416.976501	-79.713440	1685.050537	326.116730	-294.991272	1130.239746	492.139252	78.652695	1123.877808	211.681641	-253.240540	894.138489	387.355133	154.910553	875.738831	301.181152	-51.367901	998.692444	-539.463135	98.105888	906.518982	-516.952820	-53.573017
266.508698	-128.771454	897.202820	344.215851	24.015604	900.323792	358.523773	-196.763367	507.395264	425.925873	24.289158	503.723053	459.565765	-227.331619	85.722633	526.967041	-6.896757	92.386620	295.030548	-246.934448	1416.822876	414.369171	57.304722	1404.498413	288.755981	-59.349621	1394.977905	415.481934	-80.141029	1685.398193	325.704956	-296.031372	1130.232544	492.052979	77.879440	1123.947998	211.368073	-254.196762	894.163879	387.408264	154.033325	875.663147	301.156067	-52.279552	998.674805	-539.461548	98.057838	906.503357	-516.908020	-53.590340
266.416107	-129.833939	897.222534	344.392120	23.016584	900.299927	358.588531	-197.198349	507.458496	425.960480	23.817215	503.719177	459.501923	-227.397766	85.658592	526.927429	-6.974211	92.353661	294.662689	-247.586334	1416.754639	414.029297	56.651413	1404.446289	288.489838	-60.018616	1394.831665	414.039673	-80.556198	1685.616943	325.320374	-296.946136	1130.296997	491.921997	77.086517	1124.001709	210.996414	-255.195572	894.148621	387.428986	153.068192	875.618591	301.204865	-53.277981	998.672913	-539.426819	98.077965	906.494080	-516.825195	-53.573574
266.745209	-130.521606	897.124329	344.734558	22.165316	900.296753	358.634186	-197.719757	507.454163	426.084839	23.325689	503.782928	459.550446	-227.473480	85.636253	527.000427	-7.024188	92.378799	294.299896	-248.239609	1416.705566	413.663696	55.968708	1404.458496	288.189972	-60.741093	1394.672241	412.450256	-80.992638	1685.908447	324.838257	-298.045898	1130.259521	491.793579	76.325180	1124.068481	210.623672	-256.088623	894.157654	387.462921	152.111435	875.601318	301.463440	-54.069668	998.619019	-539.374146	98.076042	906.502625	-516.735168	-53.558525
266.495148	-131.754440	897.186951	344.892151	21.160818	900.257690	358.692780	-198.229645	507.460114	426.084045	22.763357	503.774017	459.547180	-227.591873	85.578911	526.993591	-7.056624	92.378174	293.940155	-248.903152	1416.675537	413.309021	55.331131	1404.468506	287.894318	-61.470039	1394.520996	410.943939	-81.440208	1686.125000	324.438110	-298.741394	1130.243286	491.709686	75.587540	1124.150879	210.139664	-257.176239	894.166260	387.441040	151.121536	875.548645	301.453613	-55.129311	998.632263	-539.375488	98.145866	906.526733	-516.664551	-53.506672
266.637787	-132.674194	897.152222	345.249390	20.211588	900.248291	358.763580	-198.840576	507.469696	426.183929	22.312471	503.809967	459.561279	-227.657410	85.518875	527.007385	-7.131350	92.365486	293.578491	-249.511139	1416.658325	412.941559	54.655239	1404.423096	287.649811	-62.141178	1394.366943	409.279175	-81.897713	1686.484985	323.991516	-299.804535	1130.234131	491.553802	74.772110	1124.172729	209.720413	-257.974213	894.179565	387.340149	150.093338	875.542419	301.656158	-56.049995	998.608154	-539.384033	98.110733	906.517456	-516.595703	-53.486568
266.747803	-133.455994	897.094604	345.409607	19.307318	900.221985	358.869659	-199.398224	507.465912	426.193115	21.883783	503.856842	459.546265	-227.737930	85.486732	527.012878	-7.173835	92.386879	293.126526	-250.174835	1416.559082	412.643951	53.999939	1404.378174	287.390076	-62.831047	1394.231079	407.693420	-82.377586	1686.744141	323.496277	-300.847900	1130.202759	491.417694	74.015091	1124.200317	209.240646	-258.832672	894.198547	387.182098	149.113358	875.543884	301.762482	-56.897118	998.564941	-539.374634	98.124977	906.521667	-516.520935	-53.481300
267.165619	-133.995117	896.909363	345.753937	18.463951	900.204346	358.998260	-199.876999	507.423981	426.309723	21.429104	503.900024	459.523163	-227.825089	85.416176	527.049561	-7.244365	92.412613	292.737640	-250.841095	1416.489990	412.323608	53.320210	1404.364136	287.133636	-63.524940	1394.102051	405.996887	-82.887398	1687.136475	323.052032	-301.775848	1130.193726	491.335938	73.218597	1124.244141	208.724258	-259.614807	894.194946	387.080811	148.032867	875.489868	302.070068	-57.661945	998.460388	-539.357666	98.154297	906.519531	-516.420837	-53.437981
267.185364	-134.850281	896.863831	345.970337	17.523460	900.175171	359.037231	-200.333221	507.381836	426.325470	20.938135	503.905670	459.479370	-227.828934	85.363823	526.972473	-7.297297	92.386581	292.388763	-251.490891	1416.413940	412.037537	52.642117	1404.328369	286.911163	-64.223358	1393.984009	404.358521	-83.377403	1687.420044	322.592712	-302.709503	1130.146729	491.172424	72.382736	1124.272339	208.267838	-260.320984	894.232849	386.936676	146.946533	875.433167	302.194183	-58.567936	998.423340	-539.400513	98.109955	906.484924	-516.343994	-53.432068
266.988068	-135.855667	896.902710	346.096191	16.603613	900.171021	359.068207	-200.869980	507.449615	426.356476	20.481915	503.978485	459.484741	-227.907593	85.318512	526.979126	-7.379055	92.380722	292.032806	-252.145874	1416.354858	411.794800	51.945740	1404.298950	286.697388	-64.904938	1393.816650	402.599548	-83.915382	1687.788940	322.119507	-303.564575	1130.058472	490.986328	71.593628	1124.273071	207.706116	-260.986511	894.240417	386.739197	145.908508	875.431030	302.217499	-59.523781	998.443237	-539.437439	98.136887	906.473999	-516.274292	-53.392445
267.059052	-136.668243	896.863342	346.369293	15.690517	900.170471	359.107910	-201.403091	507.453827	426.135742	19.705240	503.905762	459.475800	-227.993958	85.288086	526.866638	-7.447009	92.343666	291.659760	-252.784531	1416.245850	411.555023	51.292038	1404.280640	286.471527	-65.641449	1393.680786	400.990173	-84.467339	1687.999634	321.538849	-304.646667	1130.030029	490.835510	70.809692	1124.305664	207.172577	-261.713745	894.256836	386.458374	144.780411	875.394531	302.404968	-60.414322	998.424011	-539.484619	98.074409	906.462158	-516.173096	-53.389961
267.336853	-137.334824	896.734192	346.686096	14.764977	900.134521	359.022736	-201.896561	507.393219	426.626373	19.551704	503.982239	459.447632	-228.020584	85.254677	527.131287	-7.492670	92.441040	291.270020	-253.432098	1416.156006	411.263489	50.604240	1404.238281	286.290802	-66.357361	1393.562378	399.230255	-85.003860	1688.288574	321.010223	-305.578308	1129.942627	490.607819	69.992088	1124.325806	206.625137	-262.319519	894.275452	386.188324	143.699310	875.379700	302.664001	-61.250355	998.339844	-539.561707	98.060829	906.449341	-516.094543	-53.346031
267.188904	-138.310669	896.768250	346.848999	13.737828	900.095886	358.950562	-202.413605	507.390289	426.816162	19.162691	503.977356	459.404053	-228.090912	85.230385	527.257874	-7.536747	92.487328	290.901855	-254.064743	1416.038818	411.008667	49.949879	1404.188110	286.107117	-67.016144	1393.432007	397.455994	-85.555939	1688.570557	320.473175	-306.483307	1129.904541	490.403076	69.140724	1124.318604	206.046631	-262.937408	894.292786	385.833282	142.587051	875.322815	302.744080	-62.233303	998.340637	-539.655090	98.076614	906.415833	-516.036438	-53.308147
267.242523	-139.128220	896.703613	347.030609	12.780251	900.021973	358.944855	-202.898727	507.361786	427.418884	18.832962	504.069153	459.382141	-228.132416	85.195038	527.621399	-7.552805	92.598236	290.551544	-254.681244	1416.029785	410.810944	49.274097	1404.129883	285.895630	-67.691811	1393.303955	395.656982	-86.148018	1688.870850	319.868286	-307.543976	1129.859741	490.242126	68.314262	1124.303101	205.489517	-263.468994	894.315125	385.534424	141.470627	875.292603	302.898621	-63.130543	998.272949	-539.772217	98.113792	906.414124	-515.967896	-53.219151
267.224121	-139.976227	896.708130	347.211884	11.838158	900.003601	358.973907	-203.414597	507.355103	427.568970	18.307711	504.108063	459.386597	-228.211700	85.192566	527.629639	-7.626492	92.576691	290.183258	-255.325104	1415.913574	410.586609	48.612015	1404.088623	285.668854	-68.382774	1393.144165	393.746643	-86.754852	1689.181885	319.256409	-308.458527	1129.760498	490.056732	67.426086	1124.286987	204.917770	-263.970703	894.323792	385.153809	140.326370	875.257446	303.031555	-64.032089	998.268188	-540.146423	97.659882	906.274475	-516.059021	-53.270367
267.484833	-140.664291	896.596313	347.539490	10.904223	899.960205	358.991669	-203.959259	507.354980	427.479645	17.534733	504.049683	459.389465	-228.280472	85.177559	527.523682	-7.713297	92.540649	289.843079	-255.969452	1415.795166	410.376678	47.919159	1404.043091	285.497009	-69.046509	1392.990356	391.969757	-87.341949	1689.429932	318.677368	-309.396210	1129.727051	489.837372	66.512711	1124.276978	204.286011	-264.517548	894.339600	384.761658	139.183548	875.243103	303.327271	-64.887123	998.190674	-540.101746	98.169586	906.420044	-515.984985	-52.993141
267.487457	-141.473373	896.551147	347.750885	10.001134	899.967773	358.951569	-204.482895	507.358124	427.727783	17.169973	504.127258	459.363373	-228.318680	85.164680	527.634644	-7.770305	92.558075	289.456970	-256.617126	1415.656738	410.152771	47.218956	1404.031494	285.334625	-69.725189	1392.891968	390.108215	-87.933517	1689.709839	318.022339	-310.309418	1129.639771	489.611481	65.619682	1124.256470	203.612839	-265.177856	894.367188	384.348083	138.067657	875.258606	303.487183	-65.800308	998.174072	-540.275146	98.285736	906.495667	-516.032227	-52.838120
267.286438	-142.446716	896.596436	347.904205	9.027686	899.926270	358.886383	-205.056458	507.444855	427.834564	16.721855	504.150635	459.357971	-228.361679	85.191734	527.691528	-7.817015	92.588791	289.082031	-257.224182	1415.525757	409.937012	46.558968	1403.977051	285.156799	-70.411003	1392.792480	388.227448	-88.546814	1689.969604	317.349884	-311.262054	1129.534058	489.356720	64.764030	1124.218140	203.010818	-265.655548	894.357239	383.898254	136.896835	875.265686	303.559814	-66.758232	998.179871	-540.521667	98.248009	906.532776	-516.144592	-52.723007
267.340027	-143.248154	896.562744	348.133942	8.049852	899.912720	358.917023	-205.583038	507.515320	428.139648	16.309179	504.204071	459.366638	-228.433212	85.161240	527.783630	-7.860186	92.619576	288.711487	-257.863098	1415.469116	409.755951	45.880253	1403.946899	285.004181	-71.109444	1392.651123	386.353455	-89.143822	1690.243774	316.682190	-312.227692	1129.511841	489.146820	63.879734	1124.228516	202.446671	-265.992554	894.352051	383.427460	135.731079	875.301270	303.766357	-67.691223	998.158813	-540.726563	98.349762	906.638184	-516.276489	-52.604107
267.292145	-144.115555	896.510742	348.297089	7.067713	899.836670	358.909790	-206.049240	507.533508	428.515106	15.922647	504.261261	459.343964	-228.433472	85.153351	527.951599	-7.904903	92.659195	288.269806	-258.533386	1415.296509	409.548248	45.146664	1403.922119	284.854218	-71.778099	1392.531738	384.463562	-89.733810	1690.500488	315.982758	-313.133667	1129.402832	488.903961	62.959873	1124.219116	201.847580	-266.393860	894.353699	382.950226	134.596252	875.327820	303.911652	-68.641663	998.098206	-540.969727	98.590553	906.760803	-516.441345	-52.410152
267.205383	-144.963089	896.534790	348.471954	6.098447	899.852112	358.839417	-206.682938	507.563263	428.750183	15.468087	504.274536	459.337189	-228.502762	85.186134	528.039490	-7.927613	92.652046	287.904968	-259.163757	1415.240845	409.325836	44.455959	1403.886841	284.697754	-72.495399	1392.412598	382.565857	-90.335258	1690.744873	315.271576	-314.087372	1129.306885	488.699799	62.087910	1124.206909	201.250076	-266.820251	894.329468	382.467133	133.398071	875.379639	304.068665	-69.598595	998.122253	-541.262207	98.663345	906.786194	-516.422729	-52.296375
267.155762	-145.756607	896.492920	348.638763	5.167901	899.801453	358.751587	-207.189789	507.513550	428.858307	15.009926	504.281921	459.304138	-228.497955	85.169777	528.034241	-7.995291	92.660248	287.482635	-259.839661	1415.130249	409.158875	43.751152	1403.858398	284.553131	-73.236221	1392.321289	380.669434	-90.924126	1690.986450	314.606018	-315.033691	1129.232056	488.483185	61.186298	1124.199219	200.809479	-266.886078	894.302673	381.988434	132.220428	875.384399	304.213989	-70.496460	998.079163	-541.457581	98.890366	906.883362	-516.524292	-52.110554
267.173584	-146.546539	896.448547	348.923157	4.226916	899.808105	358.651917	-207.740051	507.513489	424.691620	13.739120	503.385620	459.269379	-228.565521	85.171684	525.719116	-8.203091	92.026054	287.005859	-260.480682	1415.055176	408.971771	43.023754	1403.834229	284.422913	-73.945335	1392.223267	378.777832	-91.510147	1691.218384	313.816498	-315.879578	1129.140015	488.193542	60.213913	1124.206055	200.162003	-267.356506	894.268250	381.479675	131.092957	875.381714	304.442841	-71.431641	998.062927	-541.629211	99.125893	906.993286	-516.662537	-51.768810
267.143890	-147.347076	896.422180	349.086304	3.396295	899.810730	358.541351	-208.326889	507.499298	424.754913	13.267905	503.442902	459.323334	-228.707077	85.193596	525.685913	-8.265132	91.991669	286.629242	-261.149841	1415.027832	408.838867	42.280476	1403.822754	284.291107	-74.658554	1392.124390	376.895264	-92.103653	1691.460938	313.055450	-316.788116	1129.081543	487.973083	59.338501	1124.206665	199.626007	-267.625671	894.238953	381.030334	129.920380	875.475098	304.617584	-72.320702	998.054688	-541.815735	99.352692	907.097107	-516.868042	-51.511127
267.110260	-148.142960	896.391235	349.243744	2.408849	899.798767	358.414612	-208.879990	507.472290	424.675690	12.745864	503.446533	459.323944	-228.802887	85.209999	525.598389	-8.308575	91.972015	286.215546	-261.819580	1414.987793	408.685516	41.500690	1403.800293	284.138428	-75.422958	1392.038818	375.013397	-92.700172	1691.714111	312.359344	-317.615509	1129.041504	487.736938	58.401497	1124.220825	199.192490	-267.704071	894.236450	380.598877	128.788589	875.519714	304.775757	-73.273567	998.036316	-541.942566	99.557243	907.195557	-517.068054	-51.260593
267.247162	-148.778687	896.291016	349.482910	1.533047	899.777344	358.280853	-209.448502	507.430969	424.858734	12.243373	503.542816	459.343384	-228.960159	85.257187	525.631287	-8.375748	91.947365	285.791016	-262.546478	1414.932251	408.530426	40.718330	1403.803955	283.999542	-76.173615	1391.962158	373.134277	-93.294495	1691.942017	311.623749	-318.457764	1128.991577	487.515747	57.448048	1124.250000	198.692993	-267.887451	894.224792	380.313934	127.621361	875.336548	305.015198	-74.108185	997.976868	-542.030457	99.796135	907.280884	-517.286072	-50.980274
267.204254	-149.622009	896.257507	349.634064	0.514433	899.720947	358.175690	-209.920120	507.460358	424.973053	11.750078	503.586151	459.292053	-229.025146	85.246964	525.681458	-8.400634	91.931816	285.390289	-263.207611	1414.962280	408.398315	39.925396	1403.772583	283.878082	-76.918564	1391.915161	371.239105	-93.909325	1692.178467	310.859863	-319.178741	1128.923706	487.233856	56.518570	1124.265503	198.060043	-268.274384	894.287231	379.581055	126.658035	875.657104	305.165100	-75.072800	997.934937	-542.088196	100.092827	907.363831	-517.577820	-50.669991
267.251953	-150.412109	896.218445	349.873352	-0.342280	899.711060	358.010376	-210.429489	507.455872	425.148438	11.248164	503.591888	459.303436	-229.121429	85.261261	525.665100	-8.454443	91.905052	284.972046	-263.911255	1415.004272	408.282471	39.127174	1403.749878	283.762024	-77.656662	1391.862671	369.393799	-94.510559	1692.413696	310.198975	-319.911652	1128.979980	487.062866	55.575443	1124.299438	197.626450	-268.292572	894.319092	379.385895	125.400787	875.462463	305.365540	-75.943108	997.912048	-542.069336	100.351295	907.407837	-517.872131	-50.394268
267.077393	-151.386612	896.277832	349.995361	-1.272135	899.724426	357.960144	-210.955582	507.457855	425.205048	10.743193	503.536407	459.266022	-229.232803	85.260948	525.653442	-8.508374	91.874107	284.562317	-264.614838	1415.024536	408.176086	38.306973	1403.747192	283.638733	-78.471733	1391.830688	367.527771	-95.090729	1692.630981	309.573944	-320.524445	1128.989746	486.750458	54.593258	1124.270264	197.114975	-268.494751	894.360229	378.741913	124.488075	875.805786	305.454742	-76.922020	997.951843	-541.773621	101.047173	907.561340	-518.106934	-50.077282
267.170471	-152.096359	896.199768	350.157806	-2.242347	899.684692	357.840790	-211.633148	507.442627	425.364319	10.280215	503.567108	459.280457	-229.391693	85.306366	525.677063	-8.573378	91.885185	284.137756	-265.397034	1415.040161	408.021301	37.390259	1403.723755	283.514374	-79.221886	1391.770874	365.673767	-95.704315	1692.854126	308.977386	-321.142975	1129.017822	486.462219	53.581478	1124.231812	196.660141	-268.617279	894.434814	378.255188	123.412109	875.872192	305.628113	-77.812485	997.894043	-541.521912	101.403114	907.640747	-518.367065	-49.884350
267.158905	-152.989899	896.182434	350.298462	-3.174490	899.682922	357.732788	-212.323181	507.447174	425.361450	9.770052	503.586731	459.312958	-229.502121	85.304268	525.588074	-8.615255	91.834831	283.739166	-266.102844	1415.054932	407.942932	36.558342	1403.703857	283.388153	-79.975471	1391.726685	363.853485	-96.293999	1693.065063	308.290222	-321.474976	1128.969116	486.337921	52.655952	1124.250000	195.635849	-269.824829	894.569519	377.813019	122.250359	875.868774	305.746155	-78.762505	997.885864	-541.324036	101.015793	907.544800	-518.268188	-50.228909
267.141144	-153.845062	896.147278	350.383789	-4.142268	899.661011	357.657562	-212.896011	507.435760	425.467804	9.189935	503.606262	459.325226	-229.593704	85.307549	525.570862	-8.663498	91.805374	283.384430	-266.876984	1415.152954	407.879028	35.713306	1403.673096	283.237152	-80.785103	1391.711060	362.045227	-96.894966	1693.257690	307.911560	-322.239899	1129.051514	486.083801	51.618095	1124.236206	195.797836	-268.812164	894.640747	377.416718	121.354683	875.962097	305.830841	-79.709587	997.858582	-541.002319	101.419342	907.615601	-518.876831	-49.663006
267.141052	-154.675186	896.136292	350.488678	-5.112261	899.664063	357.626404	-213.453079	507.427063	425.636047	8.754480	503.657135	459.334778	-229.636581	85.330566	525.540039	-8.743629	91.793770	283.004852	-267.578613	1415.218628	407.835815	34.779835	1403.635986	283.096222	-81.612160	1391.679077	360.190674	-97.495407	1693.484375	307.293701	-322.586670	1129.027710	485.870300	50.593506	1124.172607	194.832413	-269.951965	894.720032	377.001801	120.240288	875.955811	305.921936	-80.639252	997.855530	-540.543335	101.678352	907.664734	-519.274292	-49.496178
267.080994	-155.615128	896.159180	350.566010	-6.018730	899.701538	357.562408	-213.908585	507.409668	425.752991	8.241911	503.726654	459.289001	-229.720627	85.320900	525.595581	-8.770849	91.819267	282.525116	-268.427277	1415.217163	407.755280	33.837296	1403.586914	282.985565	-82.400002	1391.623779	358.475922	-98.099380	1693.626831	306.811981	-323.074127	1129.059570	485.688599	49.624889	1124.084106	194.445892	-270.049774	894.772278	376.666779	119.325645	876.063904	305.969055	-81.590828	997.886597	-540.052979	101.922577	907.663391	-519.667664	-49.346661
267.039917	-156.569168	896.138245	350.649902	-7.124139	899.673584	357.536621	-214.473846	507.478088	425.754364	7.606397	503.716156	459.253784	-229.741562	85.318024	525.496277	-8.818157	91.775009	282.118317	-269.159576	1415.241211	407.689850	32.993698	1403.510010	282.968567	-83.290901	1391.418335	356.723022	-98.720680	1693.774292	306.370544	-323.615753	1129.033325	485.531982	48.586617	1124.012207	194.134262	-270.073730	894.813965	376.261566	118.289940	876.003479	305.998322	-82.618683	997.862366	-539.198364	102.725006	907.802612	-520.035706	-49.029030
267.020996	-157.455688	896.129211	350.714783	-8.115933	899.666931	357.529816	-215.173462	507.518585	425.802307	7.088115	503.737671	459.283630	-229.861771	85.320030	525.433228	-8.886709	91.733765	281.744293	-269.972260	1415.179077	407.612885	32.051205	1403.415161	282.707153	-83.998543	1391.565063	354.951233	-99.343269	1693.953857	305.941772	-324.242645	1129.017090	485.356750	47.573643	1123.935425	193.834869	-270.068970	894.814880	375.966705	117.291847	875.961792	306.032257	-83.564537	997.854858	-538.588867	102.978851	907.815247	-520.483643	-48.927742
266.963776	-158.369675	896.124329	350.743927	-9.040631	899.676208	357.569183	-215.779953	507.545654	425.870819	6.573150	503.797516	459.309479	-229.993286	85.338898	525.385620	-8.899712	91.704262	281.320892	-270.796295	1415.116455	407.572784	31.134806	1403.291626	282.583740	-84.811256	1391.484375	353.294250	-99.938210	1694.053589	305.485321	-324.858582	1128.915771	485.245667	46.567051	1123.845215	193.516296	-270.087891	894.804077	375.647919	116.358131	875.932495	306.047363	-84.508102	997.857666	-537.858521	103.250237	907.831665	-520.963074	-48.772339
266.918976	-159.350113	896.098816	350.799713	-10.084618	899.677673	357.580505	-216.330078	507.581757	425.950226	6.003085	503.735657	459.298187	-230.051407	85.314857	525.316650	-8.997146	91.675911	280.952484	-271.549683	1415.047852	407.519440	30.195143	1403.150146	282.451874	-85.638123	1391.410645	351.574707	-100.565002	1694.187866	305.056580	-325.469055	1128.820313	485.040283	45.515659	1123.638306	193.232391	-270.081909	894.794312	375.316956	115.433220	875.881165	306.059174	-85.540421	997.845642	-537.460022	103.217705	907.777527	-521.742859	-48.601063
266.858643	-160.282776	896.040466	350.844177	-11.015385	899.648254	357.575958	-216.741547	507.578522	426.040833	5.510864	503.749512	459.250916	-230.096420	85.282196	525.300659	-9.041041	91.674820	280.521820	-272.410767	1414.901611	407.474243	29.283838	1403.035400	282.303131	-86.479149	1391.310181	349.982544	-101.196617	1694.225464	304.659912	-326.070099	1128.721313	484.875549	44.504753	1123.519165	192.932938	-270.063141	894.782410	375.048553	114.633720	875.898621	306.044525	-86.485725	997.801453	-536.459167	103.955826	907.859253	-522.274841	-48.835148
266.847412	-161.146790	895.986572	350.867767	-12.045068	899.648193	357.587036	-217.205612	507.555267	426.198303	4.908111	503.846497	459.214813	-230.142075	85.231880	525.325134	-9.055352	91.651512	280.199677	-273.210358	1414.822632	407.408783	28.404539	1402.931519	282.141113	-87.305412	1391.196167	348.342316	-101.800713	1694.301270	304.247314	-326.721375	1128.539917	484.831940	43.528141	1123.391357	192.588211	-270.075714	894.765076	374.774414	113.629387	875.764099	306.040161	-87.463005	997.773926	-535.579407	104.317719	907.919983	-522.889221	-48.544514
266.789459	-162.119553	895.958008	350.915283	-12.997491	899.654480	357.643402	-217.971497	507.590149	426.291901	4.278312	503.859711	459.253784	-230.273041	85.223877	525.297974	-9.087074	91.619308	279.757690	-274.053101	1414.692993	407.284332	27.498056	1402.760986	281.999451	-88.128555	1391.094604	346.708984	-102.437424	1694.373047	303.843842	-327.383911	1128.387695	484.684021	42.526436	1123.192017	192.271317	-270.119293	894.675781	374.538727	112.698174	875.662720	306.042389	-88.451035	997.762756	-534.673523	104.614708	907.965698	-523.139587	-47.944557
266.723145	-163.107147	895.912781	350.929291	-13.944620	899.642517	357.519531	-218.653442	507.562592	426.351563	3.755509	503.928436	459.214142	-230.365097	85.186104	525.310181	-9.163939	91.614410	279.410797	-274.889740	1414.597534	407.181641	26.625891	1402.598511	281.843689	-88.990730	1390.978882	345.143402	-103.061546	1694.388672	303.484009	-328.039032	1128.268188	484.562317	41.565193	1123.027344	191.957886	-270.143311	894.626221	374.380096	111.885925	875.627563	306.022278	-89.442345	997.734131	-533.797302	104.997795	908.015991	-523.732788	-47.642559
266.731049	-164.027802	895.869568	350.919403	-15.036874	899.594543	357.466461	-219.242584	507.494324	426.324432	3.281318	503.911438	459.202881	-230.381638	85.165825	525.234497	-9.188332	91.577545	278.974548	-275.730225	1414.440796	407.098267	25.708242	1402.457275	281.669220	-89.875847	1390.857300	343.712524	-103.706291	1694.340088	303.113525	-328.656891	1128.046753	484.562958	40.655926	1122.887573	191.725433	-270.162231	894.544495	374.159424	110.857201	875.488647	306.014008	-90.442879	997.688416	-532.930298	105.604546	908.066895	-524.181152	-46.697010
266.761139	-164.971146	895.773132	350.994324	-15.983982	899.568054	357.427948	-219.823425	507.467682	426.423798	2.701500	503.929169	459.161407	-230.406509	85.091888	525.235046	-9.255703	91.587097	278.579559	-276.603943	1414.281006	406.927551	24.761286	1402.308105	281.480682	-90.715668	1390.708740	342.228088	-104.371048	1694.289673	302.769684	-329.357117	1127.853882	484.446075	39.679779	1122.740601	191.455795	-270.209412	894.455261	373.995148	109.969841	875.396973	306.056274	-91.428429	997.626282	-531.831177	105.710800	908.133240	-524.199768	-45.819534
266.725861	-165.953354	895.712402	351.012482	-16.961962	899.506348	357.495087	-220.455872	507.401459	426.523407	2.174845	503.978271	459.193420	-230.541016	85.067627	525.288025	-9.287112	91.609627	278.137604	-277.465759	1414.129517	406.760437	23.887548	1402.183472	281.291382	-91.582603	1390.545166	340.683472	-105.023445	1694.282715	302.544922	-330.236389	1127.727905	484.318481	38.710735	1122.610229	191.811951	-269.203278	894.344543	373.919037	109.181618	875.368225	306.057892	-92.412582	997.565247	-530.914917	106.329964	908.195679	-524.739380	-45.196026
266.631195	-167.009979	895.659729	350.940826	-18.086313	899.421814	357.477386	-221.034668	507.373413	426.570984	1.603588	503.990906	459.190521	-230.585770	85.007233	525.233459	-9.347781	91.553185	277.755585	-278.303619	1414.036255	406.495331	22.992882	1402.018311	281.075500	-92.527382	1390.409546	339.234039	-105.653107	1694.258789	302.257385	-330.901428	1127.516113	484.311676	37.815941	1122.508179	191.637115	-269.200806	894.255005	373.822113	108.149963	875.166260	306.004883	-93.498772	997.497620	-530.234497	106.545555	908.104309	-525.459351	-44.451180
266.657593	-167.873505	895.578003	350.963257	-18.962948	899.452759	357.356140	-221.663605	507.322815	426.463989	0.865577	503.908508	459.184235	-230.640045	84.954742	525.174255	-9.377562	91.537903	277.306427	-279.192749	1413.877441	406.236359	22.110373	1401.924072	280.990143	-93.527794	1390.083130	337.918365	-106.345001	1694.137939	301.990540	-331.575378	1127.339966	484.226013	36.910488	1122.433472	191.447250	-269.304047	894.163330	373.835541	107.215233	875.075562	306.024628	-94.441994	997.471313	-529.583496	107.303619	907.930115	-526.277161	-44.125549
266.674957	-168.824310	895.486145	350.994232	-19.938330	899.391235	357.350830	-222.259369	507.321075	426.513123	0.458953	503.947388	459.182220	-230.766632	84.913155	525.143494	-9.422791	91.560852	276.958313	-280.072571	1413.736572	405.977814	21.201031	1401.847778	280.657379	-94.348106	1390.135254	336.530701	-106.985527	1694.118164	301.709564	-332.259125	1127.161011	484.124420	35.968414	1122.405884	191.269501	-269.467041	894.094177	373.947662	106.298615	874.827698	306.048187	-95.424965	997.394409	-528.737732	108.038437	907.966614	-526.877136	-43.749199
266.575897	-169.922668	895.463989	350.930847	-21.088295	899.339722	357.243195	-222.890915	507.313995	426.437225	-0.104071	503.943420	459.164001	-230.841843	84.888496	525.056946	-9.495034	91.551064	276.594635	-280.978699	1413.618896	405.680389	20.298376	1401.785034	280.396912	-95.296661	1390.020264	335.230682	-107.659126	1694.029053	301.320496	-332.765869	1126.990723	484.021973	35.082073	1122.353760	190.525146	-270.794006	894.024231	373.839722	105.362114	874.908203	305.998810	-96.547226	997.358459	-527.920166	108.919769	907.920227	-527.370667	-42.736763
266.519287	-170.862747	895.418396	350.902832	-22.009817	899.345398	357.157654	-223.344818	507.241486	426.446198	-0.687161	504.005585	459.086670	-230.854385	84.837639	525.031738	-9.576983	91.556564	276.192963	-281.889160	1413.505249	405.348663	19.435919	1401.725586	280.167786	-96.192307	1389.870850	333.840485	-108.319130	1694.019531	301.063049	-333.417480	1126.871826	483.871948	34.197613	1122.379272	190.366409	-271.038513	893.956360	373.941589	104.421501	874.844238	305.996948	-97.534706	997.338989	-527.053650	110.673256	908.225403	-527.686768	-41.456436
266.526428	-171.811905	895.383179	350.916138	-22.989523	899.323059	357.067169	-223.906433	507.184021	426.655884	-1.220665	504.269226	459.094330	-230.937668	84.815758	525.131531	-9.643440	91.586746	275.794617	-282.753510	1413.355957	404.991455	18.546318	1401.662842	279.934052	-97.146683	1389.766602	332.592865	-108.985855	1693.919067	300.801361	-334.158142	1126.739624	483.733429	33.253555	1122.441284	190.275162	-271.277588	893.877075	374.070770	103.490135	874.793640	306.037079	-98.524879	997.310730	-526.421082	111.932213	908.042664	-528.576965	-40.701046
266.440338	-172.862198	895.344666	350.858490	-24.097019	899.272766	356.974304	-224.628830	507.178772	426.237122	-1.748487	503.984131	459.066650	-231.040192	84.811348	524.896851	-9.738607	91.572113	275.429993	-283.655182	1413.287354	404.612976	17.670721	1401.673828	279.704987	-98.111961	1389.641968	331.273193	-109.677620	1693.906616	300.572968	-334.824707	1126.612549	483.668396	32.353214	1122.489380	190.150162	-271.568420	893.812012	374.173828	102.532173	874.728271	306.000031	-99.615593	997.267151	-525.631165	113.221687	907.885315	-529.008850	-39.265980
266.289001	-173.851273	895.308716	350.809570	-25.059446	899.284180	356.903137	-225.367477	507.178009	425.964020	-2.178112	503.803772	459.092407	-231.155991	84.786331	524.745178	-9.807831	91.546700	274.996399	-284.607605	1413.085815	404.196442	16.766783	1401.638794	279.440247	-99.076263	1389.527710	330.052002	-110.364212	1693.789307	300.386597	-335.528473	1126.478271	483.517975	31.453636	1122.544189	190.045166	-271.885498	893.747681	374.309296	101.588966	874.673523	305.972778	-100.662537	997.255981	-524.780151	114.472252	907.675781	-529.324402	-37.981770
266.307495	-174.743546	895.244263	350.778687	-26.010704	899.260132	356.770599	-225.916565	507.119659	425.913910	-2.672031	503.843262	459.055359	-231.209030	84.778778	524.794128	-9.836699	91.589005	274.666901	-285.436523	1412.989624	403.790558	15.946808	1401.604858	279.170105	-100.028091	1389.442261	328.786987	-111.026459	1693.713623	300.360962	-336.529266	1126.364502	483.427765	30.564167	1122.656372	190.619049	-271.058777	893.661011	374.476929	100.627533	874.602905	306.013916	-101.639679	997.212219	-523.983093	115.789398	907.416687	-529.678894	-36.478638
266.241760	-175.742416	895.190918	350.728027	-27.071981	899.232239	356.743439	-226.442139	507.126862	425.779083	-3.172489	503.859650	459.050293	-231.302475	84.755356	524.745056	-9.902332	91.582611	274.181610	-286.390991	1412.772461	403.344849	15.035055	1401.598511	278.902161	-101.047546	1389.300171	327.555298	-111.778923	1693.620483	300.212311	-337.197052	1126.253906	483.314697	29.669243	1122.739502	190.565262	-271.436066	893.565674	374.691681	99.677650	874.538513	306.008759	-102.717300	997.172302	-523.145142	116.693748	906.772278	-530.094849	-35.114998
266.087067	-176.713196	895.153381	350.717133	-28.040604	899.207275	356.685455	-226.999390	507.139709	425.623138	-3.710630	503.831421	459.087891	-231.451080	84.761238	524.663635	-9.964150	91.602066	273.876129	-287.214386	1412.699219	402.940063	14.189527	1401.588013	278.638000	-101.984444	1389.168945	326.341949	-112.448898	1693.520264	300.042755	-338.022125	1126.130005	483.155853	28.817961	1122.842163	190.516220	-271.937134	893.477661	374.991760	98.833534	874.519043	305.997925	-103.734055	997.142212	-522.235596	118.366447	906.530090	-530.352112	-33.545021
266.046692	-177.638290	895.107239	350.689270	-28.982668	899.170532	356.629883	-227.657425	507.144165	425.395142	-4.190773	503.827362	459.174957	-231.658218	84.832542	524.593445	-10.039620	91.637115	273.489532	-288.110840	1412.533813	402.485321	13.367307	1401.569580	278.357422	-102.944687	1389.071533	325.119507	-113.162682	1693.416260	299.797852	-338.565704	1125.954224	483.049255	27.911083	1122.997070	189.900040	-273.512604	893.382385	375.185364	97.737289	874.381165	306.046936	-104.721275	997.101990	-521.326172	119.903481	906.181519	-530.586853	-31.948626
265.998413	-178.516586	895.050171	350.612366	-29.957396	899.169617	356.483643	-228.320602	507.060211	425.165985	-4.619960	503.803619	459.301147	-231.240326	84.837296	524.481873	-10.100879	91.646332	273.084442	-289.010437	1412.364136	401.972687	12.482821	1401.520508	278.071503	-103.885376	1388.965576	323.907990	-113.900948	1693.307861	299.684174	-339.403473	1125.849365	482.956940	26.993427	1123.097168	189.916901	-274.041321	893.272705	375.467865	96.765244	874.301208	306.064850	-105.732796	997.073608	-520.345154	121.749542	905.949463	-530.795227	-30.149334
265.866364	-179.442673	894.990906	350.588135	-30.831934	899.152771	356.327271	-228.878357	506.962891	425.041534	-5.109101	503.816986	459.286469	-231.298157	84.818962	524.471619	-10.118565	91.706894	272.678528	-289.938629	1412.226807	401.497314	11.583776	1401.503906	277.740875	-104.904816	1388.825317	322.683167	-114.622673	1693.213623	299.543701	-340.274536	1125.739380	482.841339	26.069721	1123.182373	189.966827	-274.609741	893.171631	375.855499	95.802818	874.198853	306.075867	-106.710335	997.036316	-519.432678	123.406548	905.586914	-531.086487	-28.376837
265.801849	-180.420441	894.923889	350.580994	-31.838568	899.118042	356.235565	-229.475784	506.907318	424.805267	-5.587606	503.802734	459.282928	-231.408875	84.792297	524.426880	-10.185171	91.760986	272.333405	-290.820557	1412.114380	401.027740	10.730596	1401.489380	277.457947	-105.874672	1388.645264	321.526001	-115.362183	1693.070801	299.436890	-341.155396	1125.663086	482.712067	25.175200	1123.281006	190.044418	-275.209106	893.055420	376.177429	94.943993	874.162354	306.096069	-107.755714	996.985779	-518.478333	125.145851	905.232666	-531.329895	-26.591583
265.802032	-181.278061	894.831726	350.523132	-32.760014	899.098816	356.083832	-230.024582	506.866180	424.577332	-6.032003	503.814453	459.266663	-231.525940	84.775902	524.516235	-10.232376	91.861870	271.939972	-291.712585	1411.902710	400.529022	9.906277	1401.428833	277.258789	-106.957466	1388.376587	320.314880	-116.127861	1692.960693	299.343994	-342.154602	1125.591797	482.591980	24.285837	1123.350830	190.144638	-275.945160	892.911926	376.499359	93.860268	873.957642	306.137878	-108.736122	996.929993	-517.501160	126.771530	904.814880	-531.551208	-24.782742
265.648224	-182.203369	894.758240	350.492126	-33.722015	899.067505	355.904724	-230.547745	506.804199	424.374359	-6.428678	503.774872	459.242676	-231.540695	84.762596	524.454895	-10.275329	91.924042	271.611755	-292.614716	1411.784180	400.084778	9.038168	1401.382202	276.868866	-107.821487	1388.449219	319.105865	-116.875542	1692.857788	299.235413	-343.078766	1125.466309	482.494019	23.345623	1123.424072	190.232483	-276.716583	892.818359	376.980072	92.827400	873.856506	306.142303	-109.762299	996.878052	-516.542053	128.792007	904.647400	-531.709961	-22.857189
265.505005	-183.201462	894.720215	350.437927	-34.711502	899.014465	355.802856	-231.097168	506.769501	424.059204	-6.894793	503.698578	459.294403	-231.665421	84.735184	524.353455	-10.326474	91.966286	271.294830	-293.547211	1411.632568	399.646362	8.190504	1401.340576	276.560425	-108.806015	1388.326538	317.939209	-117.601295	1692.762451	299.166260	-344.040314	1125.370483	482.436188	22.424486	1123.540039	190.299149	-277.537781	892.697998	377.241089	91.854782	873.685120	306.136108	-110.797661	996.833557	-515.595581	130.531738	904.331787	-531.940735	-20.981142
265.430084	-184.062866	894.655090	350.365540	-35.594414	899.042297	355.695435	-231.636734	506.714294	423.920197	-7.296533	503.712158	459.287659	-231.734985	84.746445	524.324951	-10.356583	92.044807	270.947083	-294.419403	1411.515381	399.173584	7.344797	1401.277588	276.237000	-109.788673	1388.193604	316.791382	-118.374886	1692.652710	299.117157	-345.038422	1125.249756	482.291901	21.458708	1123.571777	190.399933	-278.417908	892.558105	377.620361	91.005974	873.594238	306.124817	-111.768311	996.814148	-514.670715	132.232529	904.035645	-532.131897	-19.109434
265.361786	-184.959564	894.575378	350.328247	-36.501057	899.037170	355.536499	-232.125259	506.644043	423.707336	-7.761069	503.784698	459.276489	-231.785721	84.763687	524.312012	-10.392643	92.117737	270.553711	-295.339813	1411.338989	398.708771	6.498888	1401.255127	275.957367	-110.748848	1388.086670	315.640533	-119.158173	1692.535522	299.091217	-345.957062	1125.171631	482.224396	20.523376	1123.634888	190.514679	-279.315460	892.453796	378.016327	89.865219	873.370972	306.134979	-112.755974	996.771118	-513.745850	134.196487	903.930359	-532.247192	-17.114067
265.315826	-185.894241	894.533997	350.333099	-37.479408	899.059326	355.471222	-232.736557	506.615814	423.617981	-8.213215	503.895111	459.248566	-231.793686	84.710693	524.319702	-10.430846	92.225784	270.223236	-296.228455	1411.218994	398.222351	5.631758	1401.179443	275.601837	-111.699341	1387.995972	314.513855	-119.931374	1692.407104	299.095215	-346.981384	1125.099609	482.136932	19.567631	1123.720093	190.642807	-280.278931	892.337463	378.493317	88.859474	873.273071	306.157135	-113.779732	996.760864	-512.931396	136.082428	903.798218	-532.403748	-15.197945
265.176453	-186.767441	894.489990	350.274628	-38.383736	899.083435	355.330933	-233.426620	506.590942	423.773224	-8.595391	504.028687	459.266479	-231.899094	84.737961	524.527283	-10.473757	92.421303	269.808197	-297.179840	1411.105103	397.775848	4.772046	1401.083740	275.254517	-112.626289	1387.860962	313.359680	-120.685875	1692.292969	299.237396	-348.236664	1125.071533	482.046906	18.598284	1123.797729	191.469345	-280.178314	892.181396	378.821930	87.870712	873.099304	306.121429	-114.750153	996.750183	-512.081482	137.955338	903.695679	-532.517395	-13.255122
265.100922	-187.635406	894.397217	350.228058	-39.265522	899.084351	355.566742	-233.461044	506.605164	423.832916	-8.915515	504.145294	459.225555	-231.950363	84.667442	524.630005	-10.529484	92.621223	269.467010	-298.044037	1411.013184	397.323883	3.897833	1401.041626	274.878571	-113.617653	1387.757202	312.234863	-121.448532	1692.174805	299.231750	-349.257263	1124.997192	481.918274	17.572121	1123.800659	191.680023	-281.171814	892.000244	379.207306	86.888054	872.924377	306.099396	-115.710403	996.703003	-511.271881	139.914810	903.676697	-532.626282	-11.196400
265.069275	-188.551437	894.354919	350.250763	-40.312054	899.075867	355.446655	-233.909592	506.560333	423.623779	-9.280497	504.152191	459.005463	-232.291473	84.541916	524.568909	-10.591073	92.751549	268.999481	-299.009033	1410.794434	396.813812	3.067278	1400.994995	274.567444	-114.568176	1387.627563	311.150421	-122.211594	1692.013794	299.233246	-350.350616	1124.965942	481.867188	16.637199	1123.895752	191.913620	-282.376709	891.808716	379.719513	85.883812	872.821899	306.114960	-116.727371	996.677124	-510.504761	141.851242	903.664490	-532.742432	-9.219738
265.005463	-189.455627	894.291931	350.299957	-41.192341	899.122864	355.286743	-234.447510	506.542847	423.467621	-9.675870	504.181000	459.013519	-232.416946	84.558922	524.551208	-10.592241	92.907570	268.568024	-299.883911	1410.647949	396.319366	2.198353	1400.922974	274.312347	-115.630707	1387.350220	310.037262	-122.959641	1691.937256	299.126404	-351.196991	1124.881226	481.730499	15.579052	1123.954224	191.563065	-284.765686	891.588257	380.040100	84.939903	872.660950	306.119568	-117.699005	996.667419	-509.752838	143.708359	903.641174	-532.811462	-6.766156
264.935303	-190.316940	894.271179	350.246307	-42.031033	899.177734	355.138916	-235.000809	506.466034	423.132446	-10.063847	504.242615	459.031647	-232.479996	84.558815	524.512512	-10.620373	93.060181	268.181122	-300.779877	1410.584473	395.871277	1.372770	1400.887573	273.961426	-116.610619	1387.238281	308.955200	-123.713341	1691.823242	299.156952	-352.324432	1124.828003	481.604004	14.492533	1124.016113	191.910110	-285.947754	891.387939	380.519379	83.925209	872.571106	306.072754	-118.608116	996.683289	-509.108704	145.522949	903.563354	-532.960815	-4.870875
264.914856	-191.129959	894.213379	350.267303	-43.038097	899.242859	354.985260	-235.555466	506.375610	422.870209	-10.408513	504.344696	459.033203	-232.597443	84.568275	524.444519	-10.659926	93.219109	267.708588	-301.708038	1410.461670	395.414246	0.465615	1400.842163	273.518005	-117.455040	1387.324341	307.901855	-124.520264	1691.654785	299.182129	-353.394073	1124.796997	481.548187	13.406960	1124.137085	192.263382	-287.205811	891.139465	380.866943	82.982338	872.437805	306.065887	-119.599716	996.684875	-508.459442	147.525269	903.604370	-533.025574	-2.911776
264.852722	-192.035156	894.190308	350.307709	-43.913235	899.283203	354.928497	-236.044785	506.322601	422.556946	-10.701300	504.470490	459.036530	-232.638519	84.600151	524.340820	-10.670639	93.349854	267.278809	-302.568542	1410.304443	394.971313	-0.380761	1400.810547	273.157227	-118.420952	1387.249268	306.838593	-125.266853	1691.555298	299.264160	-354.795166	1124.854492	481.403046	12.330953	1124.185181	193.274277	-287.416779	890.898804	381.303741	82.021973	872.390320	306.079285	-120.545059	996.692444	-507.969971	149.085602	903.676208	-533.103149	-0.859731
264.789429	-192.927902	894.175964	350.332886	-44.839115	899.348938	354.764465	-236.542145	506.268707	422.269012	-11.037814	504.579468	458.963593	-232.683975	84.566109	524.229614	-10.687322	93.505920	266.812866	-303.443451	1410.256104	394.492828	-1.277581	1400.788940	272.849884	-119.360245	1387.147339	305.758270	-126.029762	1691.466553	299.165009	-355.756897	1124.788086	481.315643	11.233486	1124.277466	193.024185	-289.973785	890.673096	381.721588	81.042450	872.292419	306.059143	-121.507423	996.716736	-507.611115	151.781296	903.837769	-533.190491	1.308177
264.700989	-193.759720	894.148926	350.325623	-45.753868	899.415955	354.618988	-237.095535	506.210571	421.934479	-11.377151	504.619141	458.995239	-232.790558	84.588791	524.090027	-10.711679	93.655815	266.348389	-304.316833	1410.155518	394.047455	-2.139626	1400.790039	272.476715	-120.324974	1387.063232	304.752869	-126.746574	1691.376465	299.100769	-356.767365	1124.734497	481.223358	10.139135	1124.423828	193.225601	-292.083344	890.453308	382.045380	80.125320	872.274353	306.020050	-122.449898	996.735046	-506.851593	153.566467	903.903259	-533.118042	3.337395
264.659332	-194.589783	894.089722	350.378082	-46.663277	899.460754	354.492340	-237.606827	506.170898	421.621674	-11.681266	504.645416	458.980316	-232.868134	84.593872	523.979797	-10.730136	93.819733	265.836151	-305.212036	1410.011230	393.620270	-3.000573	1400.800659	272.131592	-121.246056	1386.970947	303.659149	-127.500725	1691.306030	299.043762	-357.889923	1124.678101	481.047760	9.031057	1124.509766	193.564209	-293.869629	890.134277	382.478973	79.134949	872.239319	306.045380	-123.401855	996.725891	-506.313232	155.744965	904.233948	-533.053528	5.437053
264.566925	-195.519531	894.060547	350.410797	-47.667465	899.481812	354.428864	-238.072647	506.138794	421.296509	-11.966928	504.776154	458.979065	-232.910583	84.563469	523.893738	-10.731537	94.009026	265.407074	-306.073090	1409.926147	393.204681	-3.894158	1400.828003	271.784271	-122.185493	1386.893433	302.627899	-128.225632	1691.233398	299.174530	-359.402252	1124.779419	480.991241	7.934881	1124.668335	194.738312	-293.680298	889.759644	382.846283	78.222847	872.236145	306.035278	-124.414368	996.720825	-505.923157	157.778275	904.381104	-533.055664	7.469349
264.434387	-196.305923	894.035828	350.388916	-48.487041	899.620972	354.430908	-238.468124	506.140594	420.946777	-12.309487	504.889618	458.989990	-232.991379	84.548912	523.831055	-10.746622	94.216454	264.896088	-306.990997	1409.812134	392.793579	-4.798469	1400.867432	271.468933	-123.124016	1386.809082	301.651154	-128.944809	1691.164795	299.119873	-360.613647	1124.800293	480.896912	6.869606	1124.770508	195.162537	-295.162567	889.466919	383.281036	77.234879	872.228699	305.991913	-125.347282	996.774780	-505.551910	159.601608	904.495422	-532.993408	9.450679
264.391235	-197.137894	893.978882	350.446716	-49.410133	899.655701	353.956879	-239.419800	505.910950	420.811493	-12.599357	504.967072	458.982544	-233.095688	84.587067	523.861511	-10.737020	94.447754	264.403259	-307.818604	1409.760254	392.399994	-5.661164	1400.891235	271.145752	-124.028046	1386.749023	300.632904	-129.694473	1691.082886	299.012421	-361.515167	1124.763306	480.811676	5.818341	1124.926514	194.962646	-297.975891	889.138977	383.643646	76.269882	872.208801	306.021881	-126.300804	996.761719	-505.275909	161.509048	904.609070	-532.954529	11.398426
264.339111	-197.918747	893.928406	350.509918	-50.296284	899.739197	353.794281	-239.899185	505.862244	420.501984	-12.986682	505.002625	458.909302	-233.125809	84.551590	523.798889	-10.791097	94.639374	263.870758	-308.716064	1409.594727	391.991486	-6.578606	1400.944458	270.779785	-125.006966	1386.703491	299.629425	-130.410217	1691.039063	298.941833	-362.614441	1124.759155	480.778351	4.740298	1125.105103	195.359299	-299.737122	888.823486	383.957703	75.318810	872.222046	306.026947	-127.225655	996.775391	-504.975098	163.373871	904.724243	-532.891541	13.350812
264.269897	-198.713547	893.893494	350.579529	-51.103756	899.837646	353.652618	-240.486450	505.823242	419.991089	-13.302649	505.106445	458.894958	-233.164673	84.545479	523.632568	-10.810042	94.823280	263.414490	-309.549866	1409.595947	391.603973	-7.481796	1400.972412	270.462189	-125.913277	1386.635254	298.605255	-131.128784	1690.994873	298.914978	-363.787811	1124.802734	480.707062	3.653930	1125.243408	195.824341	-301.457001	888.518494	384.348846	74.363815	872.206604	306.048126	-128.128220	996.804260	-504.768524	165.189651	904.767334	-532.861816	15.192142
264.174500	-199.579269	893.879028	350.633057	-52.070263	899.908447	353.566589	-241.056870	505.804871	419.765869	-13.597994	505.301910	458.890869	-233.252350	84.516357	523.561768	-10.871227	95.056648	262.872711	-310.412476	1409.518066	391.265961	-8.369516	1400.973877	270.142303	-126.850029	1386.605957	297.633148	-131.815674	1690.921631	298.867218	-364.960480	1124.890503	480.624878	2.622969	1125.391479	196.282959	-303.158997	888.185608	384.641602	73.455132	872.253662	306.038727	-129.109589	996.830444	-504.531067	167.013641	904.865479	-532.746765	16.971857
264.171570	-200.343124	893.855347	350.738983	-52.896564	900.023438	353.465668	-241.546539	505.695221	419.335388	-13.922704	505.457642	458.900787	-233.383972	84.491745	523.350098	-10.912573	95.206367	262.379700	-311.263885	1409.429810	390.931488	-9.304462	1400.997070	269.854889	-127.755180	1386.548096	296.701050	-132.553955	1690.823975	298.830994	-366.112061	1124.946899	480.592834	1.625907	1125.507935	196.723480	-304.944794	887.899658	385.050140	72.529823	872.280884	306.079681	-129.992722	996.873047	-504.346100	168.743790	904.897766	-532.622131	18.709583
264.206451	-201.048416	893.789551	350.853455	-53.633068	900.172729	353.292419	-242.017975	505.551025	419.086884	-14.285017	505.629852	458.863586	-233.419235	84.453522	523.312500	-10.956952	95.429024	261.892517	-312.130615	1409.350098	390.583618	-10.214730	1401.052490	269.564484	-128.717087	1386.489258	295.699188	-133.269592	1690.761719	298.768555	-367.262970	1124.999390	480.516388	0.532220	1125.621704	197.161835	-306.746490	887.614441	385.296570	71.677513	872.293518	306.132996	-130.846634	996.909912	-504.178101	170.502563	904.925110	-532.505249	20.472916
264.198547	-201.876175	893.782654	350.980286	-54.540421	900.304260	353.204071	-242.510483	505.520752	418.810822	-14.686908	505.722321	458.901917	-233.571320	84.455826	523.129211	-11.032595	95.591156	261.401276	-312.968109	1409.300049	390.261261	-11.159842	1401.051147	269.235870	-129.619003	1386.419922	294.802368	-133.976395	1690.686279	298.704193	-368.351532	1125.047363	480.470795	-0.510924	1125.733765	197.681915	-308.560852	887.240479	385.536011	70.803284	872.359497	306.177521	-131.799744	996.968933	-504.000427	172.199890	904.939880	-532.339539	22.202904
264.101929	-202.604187	893.799316	351.018890	-55.333359	900.452759	353.129089	-242.910614	505.485168	418.513580	-14.956255	505.909119	458.928986	-233.634521	84.472252	523.008850	-11.063600	95.805008	260.860535	-313.826752	1409.164551	389.944855	-12.057885	1401.051025	268.928528	-130.477829	1386.374023	293.826569	-134.681427	1690.629150	298.636078	-369.544617	1125.130981	480.446533	-1.519547	1125.832275	198.130325	-310.422333	886.906494	385.825470	69.918793	872.412109	306.160126	-132.656631	997.048218	-503.854523	173.845932	904.938904	-532.121582	23.875799
264.083649	-203.431656	893.776855	351.101166	-56.314297	900.538879	353.032288	-243.429123	505.405914	418.217712	-15.177991	506.070160	458.922302	-233.725342	84.463020	522.851440	-11.077751	95.990944	260.372345	-314.652740	1409.123901	389.632782	-12.983502	1401.085693	268.591156	-131.386627	1386.350586	292.915436	-135.409714	1690.537842	298.504517	-370.767761	1125.203979	480.386200	-2.631409	1125.955566	198.601929	-312.249176	886.597839	386.009247	69.112221	872.455933	306.176910	-133.628357	997.077271	-503.733856	175.448990	904.952698	-532.012512	25.563097
264.165192	-204.108109	893.744019	351.241425	-57.096893	900.692017	353.261749	-243.659683	505.370392	417.990387	-15.464718	506.312378	458.919098	-233.769653	84.387581	522.856689	-11.051373	96.229111	259.763794	-315.503296	1409.035400	389.309845	-13.926977	1401.090942	268.276184	-132.250595	1386.311035	291.995972	-136.090469	1690.477051	298.404327	-371.876465	1125.259644	480.386719	-3.648466	1126.032104	199.060425	-314.068268	886.264526	386.220306	68.235580	872.552307	306.244781	-134.460754	997.132935	-503.578003	177.082413	904.947937	-531.851135	27.275761
264.192322	-204.869690	893.728821	351.379913	-57.887592	900.836914	353.003510	-244.519455	505.316498	417.767273	-15.735187	506.472839	458.958466	-233.930649	84.422859	522.829529	-10.994416	96.475395	259.287415	-316.281738	1409.014160	389.172729	-14.835390	1401.142944	267.996460	-133.128876	1386.211670	291.097992	-136.805573	1690.396606	298.396515	-373.341431	1125.375854	480.361694	-4.630433	1126.141479	200.147018	-314.729553	885.982239	386.481140	67.387199	872.603760	306.320587	-135.341003	997.193604	-503.464783	178.640594	904.925476	-531.742798	28.933294
264.171783	-205.612000	893.688110	351.461639	-58.751648	900.956360	352.975769	-245.056396	505.246399	417.500336	-15.961840	506.605499	458.959290	-233.966171	84.401085	522.829956	-10.937431	96.715111	258.730469	-317.097809	1408.892822	388.910156	-15.736806	1401.128174	267.649323	-134.009872	1386.144653	290.253845	-137.503342	1690.309326	298.151733	-374.263031	1125.354004	480.288757	-5.692815	1126.233398	200.015869	-317.703857	885.617432	386.663086	66.545341	872.643799	306.338135	-136.247452	997.228577	-503.250153	180.255203	904.946472	-531.619202	30.513460
264.115845	-206.447021	893.661621	351.576874	-59.577801	901.041931	352.867035	-245.531067	505.198578	417.193298	-16.178656	506.734985	458.950134	-234.075287	84.399719	522.828308	-10.805505	96.981606	258.139771	-317.883820	1408.762451	388.637787	-16.675505	1401.143066	267.339478	-134.845901	1386.044189	289.418793	-138.235931	1690.170898	297.966125	-375.451172	1125.405029	480.267670	-6.706557	1126.292847	200.395050	-319.621429	885.294495	386.788757	65.731003	872.719299	306.373230	-137.155380	997.255066	-503.003601	181.768478	904.943359	-531.620667	32.279224
264.246826	-207.177521	893.556641	351.769714	-60.390144	901.122253	352.777649	-245.999847	505.120667	416.873779	-16.374462	506.825012	458.937164	-234.141586	84.378876	522.823120	-10.735807	97.215942	257.594086	-318.661987	1408.679688	388.363159	-17.551182	1401.164185	267.026428	-135.682846	1385.970581	288.561157	-138.923096	1690.095703	297.929626	-376.884735	1125.507202	480.277100	-7.633673	1126.426514	201.417618	-320.236847	884.950500	387.021271	64.872047	872.755249	306.486237	-138.025208	997.237854	-502.568970	183.395187	905.046570	-531.367798	33.582039
264.279358	-207.887482	893.498718	351.873444	-61.140171	901.212280	352.671417	-246.512039	505.034607	416.511414	-16.559660	506.959076	458.916504	-234.203079	84.335388	522.817017	-10.679524	97.490166	257.029388	-319.400391	1408.535156	388.114807	-18.444727	1401.177856	266.705566	-136.499557	1385.900024	287.718658	-139.646866	1690.007813	297.627197	-377.810120	1125.467651	480.232117	-8.630066	1126.508911	201.218704	-323.099091	884.674744	387.214600	64.056107	872.811707	306.546906	-138.851669	997.249634	-502.142639	184.872040	905.088257	-531.379700	35.283566
264.181610	-208.638458	893.494141	351.944061	-62.019527	901.314026	352.537079	-246.965515	504.954193	415.967377	-16.712656	507.102722	458.902283	-234.305161	84.318497	522.667053	-10.604543	97.709679	256.444550	-320.152191	1408.415039	387.854523	-19.334740	1401.193604	266.387329	-137.299927	1385.791504	286.910522	-140.356110	1689.898682	297.426849	-378.958710	1125.477295	480.204926	-9.654036	1126.603394	201.555786	-324.973785	884.304993	387.361145	63.174664	872.897278	306.549896	-139.751022	997.294800	-501.707428	186.399261	905.096130	-531.347168	36.700024
264.100006	-209.420120	893.463562	352.042908	-62.818607	901.398071	352.490204	-247.430099	504.881622	415.515198	-16.874329	507.292816	458.943909	-234.453644	84.297501	522.597717	-10.555473	97.969406	255.860535	-320.865021	1408.279175	387.561035	-20.154053	1401.182251	266.048187	-138.121582	1385.682129	286.133179	-141.078079	1689.758667	297.224060	-380.164642	1125.493286	480.128845	-10.647161	1126.724365	201.966476	-326.769745	883.939514	387.510498	62.377796	872.957031	306.555908	-140.616470	997.318176	-501.498352	187.541382	904.992615	-531.459595	37.897278
264.117706	-210.092911	893.424194	352.159485	-63.533318	901.528564	352.406342	-247.874802	504.778503	415.008911	-16.981413	507.440521	458.930725	-234.546356	84.297348	522.544495	-10.509757	98.219940	255.283920	-321.621704	1408.178345	387.238708	-21.037491	1401.205933	265.764771	-138.891129	1385.571655	285.321533	-141.787323	1689.676758	297.104675	-381.549988	1125.566895	480.102875	-11.598049	1126.807129	202.867203	-327.351807	883.635986	387.688141	61.503029	873.021729	306.609283	-141.417618	997.358582	-501.785309	188.172516	904.614014	-531.849792	38.866013
264.119781	-210.786240	893.402222	352.292145	-64.376442	901.653687	352.351990	-248.252060	504.729279	414.495270	-17.044773	507.626587	458.918762	-234.607834	84.245552	522.548645	-10.432795	98.568748	254.684464	-322.342438	1408.018677	386.982941	-21.858667	1401.193359	265.465240	-139.671127	1385.452393	284.528717	-142.525436	1689.562256	296.767944	-382.405762	1125.486816	480.037140	-12.562658	1126.901855	202.506180	-330.018677	883.385437	387.812988	60.653507	873.105591	306.658813	-142.278564	997.405579	-501.453094	189.153564	904.539856	-532.027405	39.931522
264.113922	-211.478516	893.363220	352.417999	-65.153450	901.733459	352.251404	-248.660049	504.644623	413.957062	-17.152649	507.798065	458.897888	-234.669159	84.217903	522.605591	-10.355561	98.977585	254.125702	-323.049011	1407.907837	386.679901	-22.714293	1401.217896	265.129822	-140.468567	1385.320557	283.735077	-143.228271	1689.452271	296.500031	-383.554474	1125.436035	479.943939	-13.494743	1126.991821	202.759277	-331.666351	883.051880	387.905182	59.821144	873.167480	306.694946	-143.080994	997.422424	-501.029755	190.298355	904.546021	-532.150024	41.090881
264.097931	-212.212250	893.339478	352.512421	-65.913330	901.880615	352.170654	-249.108505	504.567657	413.419128	-17.208385	507.981628	458.887726	-234.739761	84.191429	522.486877	-10.238078	99.338600	253.491470	-323.748413	1407.705566	386.369507	-23.512085	1401.243652	264.815765	-141.218750	1385.184082	282.945099	-143.936371	1689.312500	296.308319	-384.938080	1125.473389	479.914612	-14.373511	1127.072632	203.632355	-332.254486	882.698120	388.016785	58.957905	873.207886	306.715332	-143.932449	997.478760	-500.694305	191.221695	904.514893	-532.418274	42.140526
264.093536	-212.900986	893.340576	352.620850	-66.627121	902.080383	352.141327	-249.545715	504.463837	412.801086	-17.218716	508.196320	458.890533	-234.825607	84.176079	522.306458	-10.111226	99.693512	252.901428	-324.443298	1407.562988	386.045410	-24.325333	1401.236938	264.506744	-141.967117	1385.066895	282.178802	-144.664017	1689.163208	295.985046	-385.788361	1125.382935	479.836029	-15.316377	1127.180420	203.457184	-334.465454	882.390198	388.148132	58.078835	873.268555	306.751465	-144.758942	997.572754	-500.316345	192.124649	904.523926	-532.596985	43.105213
264.111938	-213.605225	893.333435	352.723877	-67.447029	902.242004	352.077332	-250.030640	504.402832	412.185242	-17.162735	508.445526	458.904999	-234.929214	84.121162	522.505066	-9.986014	100.172539	252.320557	-325.104279	1407.421143	385.726685	-25.094482	1401.247925	264.131683	-142.730194	1384.977905	281.394470	-145.387772	1689.023682	295.660858	-386.775024	1125.331299	479.735229	-16.215954	1127.291382	203.348236	-336.322235	882.164185	388.245575	57.235950	873.318848	306.802979	-145.633469	997.644165	-499.967438	192.935944	904.507690	-532.897705	44.077507
264.122162	-214.210632	893.307739	352.832703	-68.194565	902.398132	352.044037	-250.476059	504.323334	411.515900	-17.263680	508.678101	458.952698	-235.015030	84.128174	522.265442	-9.876408	100.494560	251.776291	-325.797424	1407.240112	385.404175	-25.853550	1401.260498	263.825500	-143.442368	1384.868530	280.598206	-146.086731	1688.883057	295.368042	-387.860809	1125.314453	479.679382	-17.078115	1127.407349	203.569916	-337.835205	881.815613	388.387054	56.388535	873.332397	306.835327	-146.421204	997.703186	-499.581207	193.757935	904.525513	-533.169434	44.983902
264.092407	-214.931747	893.315430	352.913483	-69.007149	902.550659	352.049530	-250.843628	504.282928	410.767548	-17.275061	508.897491	458.956055	-235.069687	84.090508	522.362366	-9.797034	100.956139	251.202637	-326.453674	1407.110596	385.039063	-26.607834	1401.256592	263.502258	-144.203796	1384.741333	279.780548	-146.783554	1688.781006	295.036499	-388.817383	1125.229614	479.582977	-17.998800	1127.530151	203.634491	-339.286346	881.533997	388.496857	55.512299	873.382690	306.861694	-147.289429	997.777954	-499.206879	194.505768	904.513062	-533.484802	45.823975
264.047394	-215.639191	893.327026	352.984711	-69.879440	902.690979	352.040375	-251.224503	504.261139	409.924774	-17.302691	509.125885	458.977539	-235.077591	84.048569	522.285583	-9.718469	101.367668	250.602783	-327.106781	1406.901489	384.671967	-27.310297	1401.283936	263.146301	-144.929337	1384.624756	278.995270	-147.481522	1688.610474	294.744293	-389.682922	1125.161499	479.455811	-18.909445	1127.627075	203.681870	-340.653778	881.281982	388.612823	54.662521	873.436768	306.913483	-148.195404	997.848267	-498.791779	195.158554	904.528259	-533.574829	46.515259
263.980682	-216.339005	893.336060	353.084686	-70.533501	902.870483	351.974640	-251.722565	504.219177	409.245178	-17.256807	509.401031	458.973328	-235.139099	84.036858	522.350342	-9.590310	101.905197	250.104858	-327.724487	1406.794312	384.272064	-28.028002	1401.271240	262.810883	-145.607483	1384.528320	278.165100	-148.143127	1688.487793	294.453674	-390.602081	1125.098389	479.338562	-19.759888	1127.728516	203.665314	-341.836273	881.075806	388.677155	53.854488	873.487061	306.970795	-149.009933	997.935608	-498.231323	195.684967	904.670593	-533.649780	47.641735
263.951630	-216.948669	893.315918	353.142578	-71.351677	903.026611	352.187073	-252.417892	504.243958	408.302277	-17.246105	509.557892	459.055634	-235.289444	84.051109	522.279358	-9.495996	102.408524	249.495804	-328.373535	1406.593628	383.851990	-28.685858	1401.304077	262.469482	-146.290161	1384.392822	277.319855	-148.813950	1688.329346	294.168610	-391.427887	1125.005981	479.168610	-20.657417	1127.847168	203.725693	-343.226288	880.761719	388.850006	53.018440	873.504639	307.027557	-149.877151	997.995544	-497.809418	196.315033	904.665833	-533.976868	48.418266
263.919830	-217.528290	893.295288	353.191803	-72.047676	903.151367	352.059418	-252.912888	504.165192	409.273895	-16.911747	510.116394	459.063416	-235.335922	84.041840	523.188354	-9.311040	103.232643	248.963715	-328.987823	1406.462036	383.447937	-29.333979	1401.285034	262.095245	-146.965530	1384.271729	276.506866	-149.486450	1688.167480	293.892395	-392.213135	1124.954346	478.990875	-21.518759	1127.931030	203.669373	-344.480347	880.561646	388.960938	52.165230	873.570679	307.103821	-150.659378	998.040283	-497.398041	196.982803	904.652344	-534.400391	49.297119
263.913330	-218.178329	893.253967	353.307587	-72.828285	903.270508	351.576080	-252.940979	503.962311	407.752930	-16.897411	510.206390	458.930542	-235.183472	84.029335	522.802429	-9.241976	103.637253	248.471008	-329.583710	1406.344116	382.977753	-29.997795	1401.323975	261.736420	-147.577103	1384.127808	275.660675	-150.118866	1688.006958	293.734955	-393.185455	1124.952393	478.871704	-22.363356	1128.068848	204.226013	-344.425934	880.358643	389.078644	51.347019	873.615540	307.205444	-151.517380	998.071350	-496.910370	197.638596	904.651855	-534.769409	50.052132
263.874908	-218.805771	893.261108	353.443054	-73.462936	903.435852	351.325073	-253.200363	503.811218	407.060730	-16.714758	510.500427	458.878815	-235.112686	84.022614	522.897766	-9.189048	104.205490	247.925873	-330.198151	1406.150513	382.538330	-30.582394	1401.348145	261.369202	-148.238907	1384.027588	274.805664	-150.744186	1687.878296	293.434937	-393.794312	1124.876587	478.698151	-23.222065	1128.222534	203.906845	-345.980377	880.137085	389.180878	50.556038	873.681335	307.322815	-152.297516	998.149414	-496.459503	198.254288	904.605896	-535.189209	50.815521
263.852631	-219.437866	893.255310	353.581055	-74.196449	903.567322	351.358490	-253.858109	503.758484	405.774658	-16.633150	510.630341	459.018066	-235.292480	84.030685	522.647034	-9.227228	104.735687	247.437408	-330.750702	1406.039917	382.087891	-31.194918	1401.375000	261.014313	-148.868439	1383.910034	273.892578	-151.333313	1687.738525	293.080353	-394.335144	1124.748657	478.540253	-24.088547	1128.415405	203.435928	-347.632477	880.005798	389.369354	49.728584	873.728210	307.440430	-153.113861	998.204712	-496.017029	198.810654	904.570374	-535.594360	51.604340
263.856873	-220.007050	893.230347	353.707886	-74.834679	903.676208	351.146088	-254.204254	503.654602	404.376862	-16.559206	510.725922	459.015656	-235.323685	84.034683	522.460693	-9.271328	105.375679	246.970032	-331.299744	1405.901733	381.625641	-31.780661	1401.427612	260.680939	-149.472305	1383.790894	273.015991	-151.918213	1687.586426	292.801880	-395.016937	1124.685181	478.353485	-24.862715	1128.597412	203.299271	-348.558411	879.840637	389.436066	48.959049	873.802673	307.555389	-153.841537	998.239441	-495.561005	199.362762	904.513428	-536.049561	52.227501
263.932983	-220.725342	893.163208	353.772095	-75.642464	903.494080	351.004150	-254.557007	503.579987	403.044037	-16.376669	510.830139	459.023010	-235.366776	84.059364	522.169006	-9.400908	105.899788	246.509308	-331.854034	1405.766235	381.197632	-32.347355	1401.457886	260.318329	-150.085312	1383.677124	272.125610	-152.504974	1687.427124	292.528351	-395.545837	1124.615845	478.135773	-25.672514	1128.747070	203.149017	-349.442566	879.644775	389.575836	48.220291	873.904968	307.681030	-154.564163	998.118042	-495.177490	199.977341	904.449768	-536.508057	53.063869
263.995270	-221.200958	893.110352	353.906372	-76.213066	903.559631	350.814392	-254.845581	503.486877	401.125153	-16.312780	510.866943	459.008118	-235.426666	84.033630	521.657593	-9.591684	106.443123	245.990005	-332.342224	1405.596069	380.754333	-32.903233	1401.491821	259.971985	-150.665451	1383.570435	271.258240	-153.031830	1687.251587	292.258026	-396.333923	1124.581909	477.898865	-26.458139	1128.928833	203.277542	-349.613159	879.479492	389.690887	47.473633	873.993469	307.828491	-155.202347	998.117493	-494.888763	200.772354	904.362610	-537.307495	54.270473
263.987335	-221.633270	893.110596	354.151581	-76.763390	903.861206	350.697327	-255.193588	503.395477	399.168518	-16.212427	510.863708	459.008759	-235.426636	84.039490	521.196655	-9.864799	107.034126	245.523926	-332.822601	1405.477905	380.339478	-33.387665	1401.525879	259.649933	-151.186005	1383.422363	270.328033	-153.559006	1687.074219	291.898743	-396.753418	1124.381836	477.709015	-27.236385	1129.104980	202.738464	-350.994171	879.314026	389.852997	46.776680	874.040649	308.024017	-155.951218	998.252136	-494.422516	201.317825	904.262512	-537.670349	54.980835
263.983398	-222.291046	893.043457	354.193146	-77.435364	903.628784	350.561798	-255.539673	503.294495	396.974854	-16.199453	510.802429	458.972107	-235.510132	84.012955	520.430054	-10.296227	107.514374	245.030350	-333.297363	1405.248291	379.905060	-33.909107	1401.539185	259.310272	-151.719040	1383.264282	269.400269	-154.032074	1686.903564	291.583252	-397.273102	1124.236450	477.492859	-28.040009	1129.223511	202.393646	-351.614075	879.208130	389.985992	46.065056	874.088196	308.097107	-156.536835	998.108276	-494.120514	201.747604	904.201111	-538.088257	55.703297
264.013000	-222.775543	892.989563	354.351105	-78.059792	903.620483	350.511536	-255.888992	503.220581	394.741913	-16.188379	510.747528	458.957367	-235.576752	84.037270	519.677490	-10.752769	108.025085	244.626648	-333.727173	1405.060303	379.488739	-34.390488	1401.543091	258.982208	-152.227509	1383.106079	268.466064	-154.502243	1686.727783	291.245453	-397.883240	1124.070923	477.279816	-28.789078	1129.332520	202.102463	-352.221100	879.010132	390.134644	45.400158	874.127319	308.253571	-157.167084	998.072693	-493.846252	202.278656	904.113892	-538.570679	56.456810
264.058380	-223.235535	892.959534	354.524200	-78.526543	903.645508	350.437836	-256.218842	503.144775	392.416809	-16.222895	510.733398	458.947021	-235.538239	84.036133	518.934692	-11.283683	108.625954	244.164825	-334.176910	1404.853516	379.108826	-34.823475	1401.561401	258.663177	-152.689255	1382.949951	267.503296	-154.907013	1686.537720	291.015411	-398.608063	1123.963379	477.119934	-29.482548	1129.485840	202.467697	-351.788696	878.737671	390.297638	44.729206	874.149109	308.428864	-157.708832	998.065430	-493.487427	202.352997	904.168457	-538.207581	56.797680
264.048798	-223.629074	892.904358	354.659454	-78.993942	903.672791	350.369995	-256.408752	503.078613	390.099579	-16.302197	510.729553	458.929199	-235.520782	83.995972	518.211853	-11.955053	109.244095	243.732925	-334.574402	1404.630737	378.697052	-35.266205	1401.574951	258.360779	-153.106186	1382.803223	266.542664	-155.303360	1686.334351	290.540558	-398.867828	1123.711914	476.971466	-30.091120	1129.621338	201.492203	-353.267883	878.586121	390.522858	44.045509	874.154236	308.555511	-158.238342	998.045166	-493.301636	203.197495	904.110535	-539.133545	58.097019
264.046326	-223.990158	892.876587	354.754425	-79.521629	903.657104	350.278900	-256.601990	503.011658	387.700256	-16.383623	510.708374	458.904358	-235.516861	84.002579	517.167297	-12.765908	109.778191	243.365891	-334.947449	1404.411621	378.299805	-35.651180	1401.581909	258.055389	-153.554199	1382.654541	265.618164	-155.673096	1686.128540	290.154053	-399.353088	1123.482544	476.817535	-30.686953	1129.743652	201.106781	-353.763214	878.379028	390.662720	43.435349	874.185913	308.681702	-158.748398	998.019470	-493.007965	203.879517	904.096252	-539.547058	58.371643
264.086090	-224.235931	892.844910	354.882202	-79.826668	903.716675	350.393188	-256.953217	503.009277	385.374725	-16.505976	510.765228	458.924438	-235.550827	83.962318	516.224976	-13.668201	110.390892	242.917465	-335.345734	1404.125854	377.932648	-35.992435	1401.601196	257.734406	-153.975143	1382.510620	264.629211	-155.973969	1685.923096	289.763794	-399.789459	1123.258789	476.646576	-31.267450	1129.937622	200.823059	-354.247192	878.116211	390.803375	42.812061	874.245850	308.840271	-159.135742	998.026062	-492.856293	204.500076	904.050842	-540.133301	59.303005
264.084412	-224.507462	892.825989	354.950500	-80.138000	903.774414	350.343750	-257.130219	502.955994	383.021332	-16.602467	510.829956	458.891510	-235.587204	83.937950	515.140381	-14.792738	110.962181	242.544266	-335.673828	1403.923584	377.519287	-36.359005	1401.662720	257.444183	-154.373932	1382.352783	263.664520	-156.226074	1685.725464	289.349884	-400.201660	1123.008057	476.537048	-31.796507	1130.093872	200.423721	-354.558716	877.872498	390.978760	42.197132	874.313904	308.946899	-159.527435	998.038696	-492.655518	204.887894	904.087402	-540.103149	60.247223
264.034210	-224.768646	892.833862	354.992645	-80.535492	903.806274	350.278137	-257.226074	502.902191	380.709839	-16.722952	510.939697	458.903900	-235.632126	83.927895	513.979919	-16.054081	111.524933	242.193161	-335.983856	1403.648438	377.128693	-36.712128	1401.717407	257.167084	-154.727905	1382.204956	262.727203	-156.479584	1685.510254	288.932556	-400.613129	1122.739014	476.485901	-32.224911	1130.282837	199.976120	-354.849365	877.638428	391.176086	41.651115	874.409485	309.031494	-159.935303	998.053345	-492.580872	205.355911	904.105530	-540.676819	60.910191
263.998413	-224.955490	892.812073	355.054688	-80.794662	903.866455	350.181915	-257.321838	502.856476	379.739899	-16.617981	511.142578	458.891937	-235.686768	83.908836	513.515625	-17.409964	112.360855	241.782608	-336.327271	1403.342651	376.738861	-37.013584	1401.776855	256.887512	-155.091965	1382.086426	261.736725	-156.657242	1685.323364	288.483093	-400.914856	1122.453735	476.453217	-32.588203	1130.483765	199.481476	-355.088348	877.425537	391.341980	41.127861	874.553528	309.124603	-160.268265	998.064758	-492.426056	205.864914	904.120972	-541.025696	61.546898
263.939789	-225.059464	892.823669	355.057129	-80.908974	903.961670	350.056854	-257.402069	502.816742	377.594391	-16.728224	511.211304	458.857819	-235.732056	83.911713	512.452454	-18.995058	113.034584	241.503296	-336.607605	1403.191040	376.363861	-37.287029	1401.839355	256.611725	-155.455643	1381.974365	260.772003	-156.766266	1685.131592	288.142822	-401.388794	1122.213501	476.415588	-32.932281	1130.672729	199.572250	-354.111084	877.215210	391.558197	40.655029	874.731445	309.189697	-160.493835	998.109802	-492.238861	206.368576	904.131836	-541.303650	62.178307
263.862366	-225.144257	892.838318	355.039154	-81.006332	904.050842	349.959106	-257.470825	502.756927	375.313995	-16.868210	511.301880	458.874023	-235.722214	83.888550	511.199493	-20.709028	113.663139	241.225540	-336.914703	1402.979980	375.981873	-37.563320	1401.927612	256.360504	-155.765060	1381.866211	259.755066	-156.837051	1684.949951	287.553528	-401.354675	1121.799316	476.386688	-33.206310	1130.901123	198.384735	-355.225403	877.030212	391.717316	40.248470	874.892029	309.214355	-160.682220	998.154541	-492.145142	206.867218	904.104309	-541.725891	62.833920
263.792053	-225.236679	892.854126	355.017120	-81.178116	904.116028	349.843506	-257.514832	502.724915	373.254608	-17.007010	511.387360	458.879974	-235.740768	83.888809	509.869965	-22.461617	114.324280	240.882507	-337.215027	1402.658447	375.634583	-37.801342	1402.016113	256.125031	-156.045090	1381.772827	258.815613	-156.859268	1684.751953	287.063202	-401.581635	1121.532227	476.428101	-33.428898	1131.164307	197.905609	-355.482880	876.723389	391.914856	39.799572	875.080688	309.232971	-160.893158	998.189148	-491.995728	207.326508	904.088623	-542.009766	63.362614
263.693695	-225.263641	892.877808	354.951599	-81.231606	904.226929	349.606476	-257.357849	502.656799	371.135834	-17.213104	511.486023	458.857117	-235.677658	83.886490	508.549408	-24.353300	114.991096	240.662048	-337.458282	1402.480835	375.278320	-38.027943	1402.144653	255.920456	-156.318771	1381.699585	257.802094	-156.816803	1684.584717	286.701874	-402.000366	1121.311890	476.543610	-33.576283	1131.458618	198.004349	-354.394806	876.462219	392.137543	39.328312	875.235107	309.215729	-161.035538	998.248596	-491.972687	207.853882	904.039673	-542.397278	64.082985
263.585022	-225.275665	892.928467	354.901398	-81.297409	904.351257	349.575439	-257.358826	502.646027	368.881622	-17.433300	511.574127	458.803375	-235.687195	83.891525	507.004364	-26.276062	115.606323	240.450027	-337.696198	1402.286987	374.939972	-38.279362	1402.328003	255.709396	-156.590195	1381.669434	256.806763	-156.742874	1684.462891	286.192596	-402.055725	1121.016846	476.650970	-33.677673	1131.784058	197.360916	-354.647308	876.232117	392.319855	38.947323	875.457458	309.201111	-161.168854	998.328735	-491.924530	208.361816	904.013367	-542.661316	64.719650
263.452026	-225.257172	892.998718	354.819061	-81.335175	904.519958	349.544312	-257.397034	502.634399	366.649811	-17.726124	511.714630	458.733521	-235.660400	83.916405	505.330322	-28.341761	116.198013	240.166840	-337.979614	1402.024658	374.611176	-38.490395	1402.534302	255.517319	-156.869064	1381.666016	255.738022	-156.579926	1684.354614	285.698181	-402.146790	1120.760254	476.750122	-33.732178	1132.126831	196.919403	-354.265167	876.042908	392.535919	38.588963	875.753906	309.129456	-161.272018	998.440735	-491.893188	208.964340	903.970093	-542.970825	65.355484
263.313446	-225.177292	893.062805	354.759888	-81.280067	904.689026	349.528137	-257.407715	502.633423	364.483612	-18.170456	511.862610	458.789581	-235.786301	83.920158	503.711273	-30.460947	116.766891	239.932083	-338.211029	1401.874023	374.349915	-38.695488	1402.733032	255.317398	-157.105026	1381.684937	254.748306	-156.407333	1684.234131	285.057007	-401.979309	1120.411621	476.885223	-33.762859	1132.479980	195.783829	-355.217834	875.833801	392.822144	38.214779	876.037354	309.073212	-161.305038	998.549255	-491.940063	209.804398	903.834900	-543.595764	65.887939
263.172546	-225.052872	893.149658	354.675415	-81.200195	904.889709	349.511322	-257.408295	502.635437	362.214844	-18.719547	512.050964	458.766907	-235.728867	83.910629	501.713104	-32.689697	117.244698	239.768768	-338.397919	1401.740601	374.093323	-38.904392	1402.956665	255.155777	-157.318802	1381.748657	253.671585	-156.132919	1684.165771	284.567139	-401.970581	1120.178345	477.002930	-33.781765	1132.836426	195.211456	-355.081268	875.692871	393.114685	37.955307	876.289001	308.999634	-161.308487	998.684387	-491.866333	210.325165	903.817566	-543.574707	66.220558
263.022919	-224.896133	893.241882	354.570526	-81.079529	905.071106	349.512543	-257.340698	502.662720	359.920563	-19.213636	512.213745	458.817230	-235.833603	83.924461	499.765167	-34.976631	117.669205	239.587250	-338.586945	1401.642700	373.858490	-39.116341	1403.214111	255.013382	-157.519379	1381.804321	252.617889	-155.812744	1684.105835	284.083374	-401.860199	1119.947388	477.131561	-33.827854	1133.197632	194.696991	-354.846466	875.571411	393.493988	37.706299	876.553955	308.909058	-161.256363	998.814026	-491.627441	211.148209	903.869202	-543.833130	66.831230
262.862701	-224.638916	893.328796	354.430969	-80.863480	905.313721	349.433990	-257.230469	502.651886	357.931396	-19.758295	512.407959	458.849579	-235.791458	83.939560	497.728912	-37.272415	118.089584	239.389481	-338.805481	1401.527466	373.657410	-39.318954	1403.508545	254.858414	-157.684402	1381.914917	251.534744	-155.450317	1684.051025	283.587769	-401.754913	1119.729004	477.255463	-33.875061	1133.588989	194.132217	-354.522797	875.402161	393.857880	37.487679	876.837891	308.774872	-161.139221	998.968750	-491.538849	211.741486	903.870544	-543.867981	67.830849
262.677612	-224.375549	893.424622	354.282196	-80.612167	905.554138	349.442383	-257.113556	502.675507	355.825562	-20.446344	512.597595	458.853119	-235.756088	83.965202	495.457153	-39.666519	118.424118	239.184036	-338.992615	1401.443359	373.502350	-39.482426	1403.811035	254.707565	-157.835464	1382.067749	250.466797	-155.016235	1684.019653	283.160522	-401.579498	1119.601440	477.342743	-33.960186	1134.008057	193.624207	-354.125549	875.318542	394.215546	37.359333	877.159668	308.633606	-160.998337	999.126953	-491.590149	212.549576	903.760620	-544.194885	68.854874
262.510071	-224.101089	893.531006	354.134033	-80.365952	905.795837	349.378265	-256.972809	502.680847	353.726501	-21.110838	512.870911	458.827698	-235.758102	83.975334	493.065094	-42.095787	118.730766	239.028732	-339.140869	1401.406616	373.368347	-39.687588	1404.142334	254.566132	-157.985596	1382.242676	249.364197	-154.553268	1683.966309	282.736481	-401.329407	1119.457397	477.396667	-34.056042	1134.394653	193.148712	-353.647034	875.280945	394.569305	37.296494	877.527893	308.490356	-160.842041	999.292053	-491.616974	213.199219	903.683228	-544.540771	69.360214
262.344910	-223.657089	893.635742	354.113953	-79.909561	906.296021	349.300201	-256.794861	502.677643	351.880096	-21.804638	513.136780	458.776276	-235.739670	83.963806	490.518585	-44.493694	118.991287	238.858856	-339.274628	1401.395020	373.260529	-39.882839	1404.420654	254.421356	-158.088745	1382.433350	248.294296	-154.030930	1683.876709	282.231781	-401.179230	1119.357788	477.457794	-34.158165	1134.822632	192.593048	-353.164124	875.288269	394.882111	37.278706	877.873291	308.401428	-160.665634	999.570496	-491.585938	213.797714	903.620911	-544.697876	69.997627
262.140656	-223.356552	893.705078	353.957306	-79.606079	906.513550	349.240601	-256.585175	502.655609	350.514801	-22.425386	513.362732	458.750153	-235.700012	83.975075	488.138977	-46.836075	119.241707	238.676376	-339.377441	1401.418457	373.191406	-40.041264	1404.770386	254.267548	-158.203674	1382.644409	247.141632	-153.464523	1683.801392	281.800323	-400.911316	1119.283325	477.550720	-34.278114	1135.220947	192.050003	-352.578094	875.322449	395.178375	37.266953	878.214111	308.209625	-160.458145	999.705444	-491.566467	214.416779	903.562256	-544.808105	70.634384
261.979645	-223.040390	893.767151	353.847992	-79.283401	906.716553	349.195770	-256.446533	502.665863	348.527161	-23.222544	513.550720	458.757996	-235.697006	83.983513	485.302643	-49.241642	119.289734	238.513611	-339.475952	1401.460693	373.168365	-40.206329	1405.102905	254.151245	-158.261917	1382.859009	245.973236	-152.836639	1683.721924	281.537048	-400.780365	1119.298218	477.627502	-34.344425	1135.603149	192.087555	-350.823700	875.391968	395.491547	37.287849	878.553040	308.049927	-160.219696	999.830750	-491.676514	215.170807	903.441101	-545.136047	71.763863
261.813080	-222.611969	893.814941	353.669983	-78.942162	906.922241	349.162170	-256.313599	502.690063	346.488525	-23.974174	513.801575	458.732819	-235.665604	84.019798	481.933990	-51.552204	119.192223	238.359055	-339.544861	1401.505737	373.145813	-40.370300	1405.447510	254.044891	-158.285583	1383.085449	244.778198	-152.143829	1683.629395	281.108948	-400.278198	1119.212280	477.697968	-34.379604	1135.963135	191.257767	-350.587006	875.471680	395.776245	37.388577	878.920898	307.847168	-159.929520	999.948853	-492.032562	215.742935	903.248657	-545.584900	72.148651
261.632233	-222.221725	893.873230	353.512115	-78.615372	907.123657	349.132263	-256.108429	502.718903	344.316284	-24.879837	514.003174	458.748993	-235.638870	84.027199	478.793793	-53.726871	119.126709	238.201920	-339.614227	1401.557861	373.169586	-40.516380	1405.776367	253.957596	-158.327103	1383.311401	243.551620	-151.399841	1683.552490	280.808807	-400.060394	1119.222412	477.744049	-34.437042	1136.310303	191.060135	-349.092072	875.609497	396.032074	37.526169	879.252625	307.628784	-159.642319	1000.072144	-491.828003	216.627075	903.318420	-545.596069	73.122795
261.445953	-221.845047	893.944214	353.353668	-78.276917	907.314392	349.103302	-255.877182	502.719299	342.261597	-25.615829	514.154297	458.733551	-235.599625	84.043068	475.527100	-55.822910	118.962257	238.033066	-339.665894	1401.670044	373.220215	-40.670654	1406.094482	253.874176	-158.332153	1383.568359	242.286636	-150.625504	1683.501709	280.439026	-399.616669	1119.167725	477.794342	-34.452694	1136.630859	190.318451	-348.462067	875.740234	396.262054	37.720261	879.537415	307.414734	-159.343109	1000.197571	-492.062866	217.027359	903.205933	-545.683289	73.907280
261.253296	-221.411774	894.024292	353.139862	-77.793686	907.554382	349.120819	-255.669083	502.753479	340.349121	-26.617647	514.386475	458.711121	-235.509445	84.065849	472.212952	-57.895874	118.830727	237.891953	-339.679535	1401.767090	373.274078	-40.807232	1406.421753	253.817886	-158.332001	1383.827637	240.950546	-149.786453	1683.456299	280.098663	-399.198669	1119.132568	477.875824	-34.469307	1136.980347	189.695190	-347.510437	875.898376	396.445862	37.925156	879.814392	307.164307	-158.961578	1000.350464	-492.136292	217.595261	903.146973	-545.719910	74.738708
261.055267	-220.929306	894.101501	352.939117	-77.342346	907.783691	349.168732	-255.412567	502.777100	338.387543	-27.331673	514.685730	458.708344	-235.488693	84.061470	468.679138	-59.825718	118.581963	237.749420	-339.681671	1401.884521	373.354797	-40.919174	1406.785156	253.764221	-158.309433	1384.103760	239.653580	-148.878433	1683.359619	279.709839	-398.744354	1119.115723	477.977631	-34.404236	1137.322021	189.003799	-346.570679	876.089783	396.582062	38.129787	880.128601	306.915894	-158.570145	1000.496521	-492.199554	218.252228	903.120361	-545.785828	75.412247
260.859009	-220.468857	894.175720	352.750977	-76.984009	907.976624	348.963165	-254.907471	502.720520	336.469666	-28.226053	514.838440	458.562531	-235.274857	84.053711	465.197662	-61.579826	118.286148	237.595901	-339.665497	1401.984985	373.469208	-41.056828	1407.131592	253.714020	-158.265228	1384.398804	238.272308	-147.939056	1683.227417	279.320770	-398.357697	1119.120605	478.092987	-34.293964	1137.621948	188.289078	-345.527557	876.271606	396.669312	38.366776	880.491272	306.661469	-158.209534	1000.625427	-492.219757	218.949509	903.134338	-545.894104	75.887779
260.625916	-219.989349	894.261658	352.535461	-76.615326	908.176819	348.973572	-254.674377	502.765747	334.713593	-29.017942	515.037048	458.571838	-235.213730	84.070320	461.559631	-63.298473	117.881760	237.428009	-339.622101	1402.093628	373.591156	-41.152439	1407.469604	253.673019	-158.202011	1384.676758	236.886154	-146.936310	1683.040405	278.948303	-397.857605	1119.137329	478.253754	-34.149979	1138.002197	187.514572	-344.511475	876.506287	396.685730	38.600029	880.868835	306.397003	-157.845779	1000.762634	-492.248383	219.525085	903.152405	-545.889465	76.099022
260.411591	-219.479965	894.352295	352.316223	-76.082054	908.417480	348.961029	-254.378326	502.798248	332.985168	-29.813831	515.261414	458.567169	-235.161072	84.065666	457.701202	-64.968277	117.384926	237.278580	-339.566284	1402.196899	373.698578	-41.250015	1407.797729	253.613052	-158.102280	1384.970825	235.511017	-145.842514	1682.814453	278.508820	-397.356262	1119.093262	478.442108	-33.971172	1138.327026	186.625992	-343.367767	876.818420	396.659760	38.880756	881.227539	306.140961	-157.401093	1000.920837	-492.326752	220.305725	903.126221	-545.833618	76.883659
260.233734	-218.970230	894.408447	352.134583	-75.518585	908.625000	348.971252	-254.092407	502.820862	331.441742	-30.639383	515.489990	458.563049	-235.145081	84.059792	453.838776	-66.620522	116.842949	237.141083	-339.477905	1402.272461	373.858734	-41.342293	1408.140991	253.556656	-157.988098	1385.273071	234.042938	-144.731079	1682.550049	278.059601	-396.932312	1119.051758	478.655884	-33.724297	1138.663208	185.849045	-342.199188	877.074463	396.648163	39.162170	881.566284	305.904755	-156.929123	1001.046265	-492.396790	221.041122	903.073425	-545.786499	77.857880
260.009979	-218.416809	894.475159	351.923248	-75.051926	908.829773	348.907959	-253.777267	502.855438	329.908813	-31.287949	515.657715	458.527924	-235.089783	84.090248	449.946869	-68.102974	116.376534	237.017166	-339.392273	1402.406006	374.006500	-41.413425	1408.498657	253.500610	-157.878738	1385.548340	232.530685	-143.592072	1682.216553	277.625092	-396.553436	1119.064331	478.870026	-33.452732	1138.989746	185.038116	-341.002350	877.317871	396.652802	39.418007	881.887024	305.642761	-156.491592	1001.174805	-492.486694	221.650101	903.040405	-545.759644	78.472511
259.768524	-217.892593	894.560608	351.672363	-74.555756	909.045715	348.759521	-253.418549	502.856750	328.447357	-32.130112	515.852112	458.511902	-235.038422	84.072609	445.997681	-69.554260	115.791100	236.850662	-339.276123	1402.500122	374.121735	-41.448967	1408.817993	253.456818	-157.729034	1385.804321	231.048065	-142.400543	1681.798950	277.124146	-396.071259	1119.050659	479.112488	-33.103008	1139.332397	184.325699	-339.641602	877.605530	396.635620	39.704479	882.247681	305.369904	-156.056015	1001.318054	-492.602478	222.232971	902.981384	-545.770508	79.031212
259.583282	-217.279541	894.627136	351.439819	-73.893745	909.286743	348.601013	-253.088303	502.846985	326.980194	-32.797459	516.168762	458.494019	-234.985840	84.109528	441.818176	-71.005325	115.131248	236.712631	-339.111176	1402.586670	374.229034	-41.458492	1409.123291	253.377335	-157.539459	1386.067505	229.515961	-141.165924	1681.341064	276.558624	-395.543091	1119.015137	479.353973	-32.758156	1139.687500	183.373734	-338.563782	877.823120	396.578735	39.973457	882.672424	305.119080	-155.508591	1001.462708	-492.666107	222.866074	902.940857	-545.717407	79.549309
259.400848	-216.663010	894.698486	351.218506	-73.330086	909.513855	348.478485	-252.735077	502.838104	325.570160	-33.555542	516.404297	458.486786	-234.933258	84.076988	437.728851	-72.314125	114.537880	236.556366	-338.899475	1402.697510	374.285278	-41.406902	1409.404663	253.260483	-157.318802	1386.279541	227.975464	-139.909729	1680.839111	276.031982	-395.099121	1119.021851	479.572296	-32.355049	1140.027588	182.669540	-337.417175	877.985596	396.509064	40.289856	883.075134	304.874084	-155.001877	1001.603455	-492.745972	223.551010	902.858643	-545.721497	80.253235
259.195770	-216.143921	894.773193	350.994354	-72.836121	909.688843	348.393616	-252.468170	502.859314	324.132233	-34.215641	516.626587	458.467712	-234.898758	84.101242	433.488770	-73.571754	113.878769	236.281219	-338.596832	1402.702759	374.299683	-41.296768	1409.641846	253.116302	-157.032074	1386.456543	226.503967	-138.654083	1680.295532	275.373169	-394.244995	1118.854858	479.789520	-31.926126	1140.354370	181.182449	-337.241699	878.203247	396.403015	40.630791	883.435120	304.618408	-154.539978	1001.723633	-492.826904	224.125916	902.747009	-545.678284	80.944778
258.949097	-215.602631	894.861450	350.796539	-72.299782	909.896790	348.314453	-252.165421	502.865936	322.938354	-34.874805	516.807068	458.467316	-234.863556	84.108543	429.465576	-74.593666	113.315903	236.022614	-338.265594	1402.741333	374.272644	-41.138706	1409.848267	252.921646	-156.719131	1386.589111	224.962158	-137.417114	1679.808105	274.845306	-393.697052	1118.829468	479.978729	-31.476439	1140.614624	180.240753	-335.904205	878.549988	396.289948	40.977684	883.746826	304.360535	-154.060974	1001.865417	-492.802521	224.727264	902.689758	-545.595032	81.526917
258.756195	-215.017578	894.926941	350.629608	-71.712036	910.072876	348.188812	-251.856232	502.871002	321.656921	-35.399265	517.093628	458.446014	-234.762283	84.114372	425.298218	-75.609276	112.671799	235.688385	-337.892883	1402.748291	374.207794	-40.924911	1410.042236	252.694275	-156.339279	1386.692871	223.613724	-136.040985	1679.341187	274.333344	-393.132019	1118.793213	480.230713	-31.006580	1140.867065	179.455231	-334.478241	878.839111	396.520294	41.169353	883.817200	304.140045	-153.524506	1001.980957	-492.883331	225.308853	902.586243	-545.565125	82.069412
258.593079	-214.462143	894.970337	350.459045	-71.223679	910.208008	348.165497	-251.549988	502.903259	320.364197	-35.909786	517.324890	458.455322	-234.764038	84.110664	421.213379	-76.438187	112.079414	235.273743	-337.460815	1402.728271	374.088501	-40.678951	1410.177490	252.386948	-155.875122	1386.768311	222.189804	-134.731781	1678.937256	273.973572	-392.736603	1118.812988	480.361725	-30.537859	1141.103027	179.262863	-331.982025	879.097534	396.155426	41.553055	884.274658	303.927643	-153.041428	1002.065979	-492.914642	225.863937	902.510010	-545.492188	82.490578
258.384613	-213.898056	895.026917	350.284424	-70.645699	910.330750	348.129181	-251.241684	502.913971	319.180695	-36.262890	517.529602	458.438416	-234.709061	84.111008	417.154724	-77.203827	111.456863	234.761978	-336.935364	1402.720825	373.909363	-40.378986	1410.268677	252.028625	-155.366058	1386.832642	220.681976	-133.337143	1678.564941	273.471283	-391.913239	1118.716064	480.530426	-30.088100	1141.322632	177.920425	-331.569427	879.353149	396.122223	41.864902	884.518616	303.702240	-152.493225	1002.153076	-492.966187	226.374756	902.421143	-545.393433	83.064552
258.223633	-213.248001	895.019348	350.173431	-69.981628	910.443237	348.176025	-250.950500	502.935822	317.988647	-36.521126	517.699951	458.445374	-234.620041	84.121147	413.107849	-77.887459	110.892441	234.237152	-336.359558	1402.765747	373.687195	-39.989006	1410.355103	251.649475	-154.796524	1386.860107	219.379715	-131.951141	1678.220337	273.049469	-391.212830	1118.630981	480.636261	-29.710550	1141.512817	177.106155	-329.970001	879.687134	396.104095	42.200703	884.744263	303.494354	-151.871735	1002.201355	-493.002502	226.877747	902.341919	-545.306152	83.556854
258.078522	-212.653610	895.046143	350.047241	-69.466423	910.490295	348.181946	-250.715500	502.950287	316.995331	-36.606438	517.823425	458.415466	-234.585434	84.115318	409.124939	-78.458107	110.347084	233.606323	-335.724091	1402.738525	373.413635	-39.568790	1410.430664	251.196579	-154.175446	1386.892090	218.031982	-130.517120	1677.934814	272.749176	-390.727966	1118.662109	480.680084	-29.374111	1141.701660	176.930191	-327.089996	880.113953	396.063599	42.581032	884.985779	303.325867	-151.315430	1002.238220	-493.029816	227.430038	902.262817	-545.210205	84.155655
257.930145	-212.104080	895.063904	349.940643	-68.832207	910.553162	348.295807	-250.392319	502.984406	315.894379	-36.669598	517.950500	458.418304	-234.553574	84.124893	405.080200	-78.955879	109.824020	232.923218	-335.062958	1402.723389	373.176239	-39.148647	1410.512329	250.707535	-153.473846	1386.901978	216.664642	-129.072083	1677.671143	272.225739	-389.952148	1118.641724	480.645081	-29.138597	1141.854370	175.637650	-326.510956	880.394287	395.965912	42.997391	885.209595	303.147369	-150.715897	1002.278931	-493.016907	227.911865	902.169250	-545.088989	84.379883
257.753967	-211.520966	895.083801	349.787842	-68.211456	910.609741	348.306793	-250.032623	502.986969	314.972900	-36.484627	518.053650	458.431976	-234.461182	84.147377	401.084839	-79.390495	109.209618	232.237991	-334.376404	1402.752197	372.939514	-38.717800	1410.612061	250.184036	-152.826553	1386.902710	215.338943	-127.596252	1677.389038	271.786987	-389.145538	1118.634766	480.607941	-28.953930	1142.031250	174.799088	-324.642029	880.842102	396.204132	43.336777	885.214966	302.938965	-150.108398	1002.317383	-493.046082	228.471008	902.048767	-545.024048	85.089691
257.626038	-210.906113	895.091064	349.605988	-67.577515	910.653076	348.330414	-249.691635	503.005188	314.015076	-36.349113	518.165649	458.395203	-234.303345	84.116745	397.097992	-79.743515	108.673958	231.517303	-333.634277	1402.757935	372.678284	-38.226540	1410.755249	249.617523	-152.005798	1386.941895	214.099686	-126.035538	1677.089722	271.528351	-388.626373	1118.750122	480.387299	-28.804461	1142.210938	174.747375	-321.630981	881.222717	395.896301	43.912342	885.613281	302.734833	-149.476471	1002.343018	-493.021423	228.948273	901.951782	-544.903320	85.559013
257.414215	-210.231384	895.106567	349.366058	-66.889786	910.709106	348.332886	-249.285950	502.979492	313.258209	-36.007168	518.268494	458.336182	-234.228134	84.085594	393.172333	-79.951569	108.122704	230.718307	-332.832520	1402.734009	372.401703	-37.669571	1410.893311	249.076080	-151.266403	1386.968628	212.896317	-124.463570	1676.806641	271.227966	-387.595367	1118.814697	480.214264	-28.636896	1142.447998	174.065826	-319.689728	881.696960	395.897247	44.314072	885.839111	302.475342	-148.800934	1002.377930	-493.024963	229.383591	901.859131	-544.782104	86.036247
257.300323	-209.668854	895.085083	349.158447	-66.305939	910.751587	348.316681	-248.987961	502.989532	312.674194	-35.626396	518.379578	458.311218	-234.111786	84.099686	389.436646	-80.064659	107.725708	229.993271	-332.000183	1402.826538	372.114197	-37.112770	1411.066162	248.483582	-150.447662	1386.995361	211.740829	-122.882309	1676.512207	270.719299	-386.963531	1118.819580	479.965820	-28.488928	1142.657227	173.384888	-317.777710	882.140686	395.971832	44.670872	885.933777	302.256104	-148.233612	1002.387268	-492.940948	229.743546	901.802979	-544.554504	86.112358
257.097260	-209.027054	895.099548	348.903107	-65.532120	910.850830	348.287415	-248.569275	503.010468	312.137726	-35.267712	518.499329	458.255157	-233.979507	84.105957	385.650696	-80.012177	107.207436	229.071548	-331.121521	1402.823730	371.757416	-36.469849	1411.225464	247.891830	-149.627808	1387.002686	210.675934	-121.217789	1676.235107	270.140381	-385.839111	1118.820313	479.592926	-28.330397	1142.819580	172.085770	-317.033600	882.528564	395.487488	45.241291	886.348083	301.977814	-147.543823	1002.441772	-492.907684	230.233170	901.726318	-544.430969	86.837425
256.872192	-208.374191	895.078857	348.628937	-64.917114	910.916931	348.376251	-248.169952	503.039398	311.516357	-34.745834	518.645630	458.288788	-233.899261	84.116966	381.690582	-79.916100	106.647522	228.303207	-330.219940	1402.901245	371.367737	-35.787926	1411.373535	247.285599	-148.750092	1387.057495	209.675873	-119.507805	1675.974854	269.609741	-384.979706	1118.909424	479.240997	-28.143167	1142.991089	171.426651	-315.181610	882.930237	395.333130	45.672127	886.537598	301.647491	-146.921310	1002.462402	-492.861420	230.667465	901.655762	-544.269104	87.258514
256.758972	-207.759094	895.041077	348.391998	-64.186882	910.984741	348.392639	-247.828751	503.072174	311.094604	-34.186802	518.747009	458.212769	-233.790085	84.096237	378.129303	-79.524216	106.315361	227.403839	-329.302887	1402.933594	370.950500	-35.101261	1411.525513	246.689743	-147.847717	1387.061890	208.691757	-117.767181	1675.726074	269.197113	-384.194366	1119.040039	478.867371	-27.961926	1143.172974	171.379166	-312.099243	883.347717	395.268921	46.140671	886.655762	301.380280	-146.255478	1002.475647	-492.826996	230.956787	901.585693	-544.101563	87.515007
257.040253	-207.236923	894.848572	348.323730	-63.310429	911.067444	348.692413	-247.556625	503.171631	310.886108	-33.654026	518.802124	458.234131	-233.796356	84.101440	374.645203	-78.979599	105.896263	226.579361	-328.354645	1402.955200	370.525665	-34.374668	1411.621948	246.052673	-146.936707	1387.099854	207.713638	-115.964981	1675.494751	268.638977	-383.152985	1119.077148	478.476196	-27.753086	1143.351807	170.717285	-310.258972	883.676208	395.171844	46.594860	886.776245	301.300751	-145.605148	1002.413269	-492.784546	231.147095	901.516357	-543.883240	87.466599
256.794586	-206.653168	894.854614	348.015625	-62.616905	911.158875	348.764984	-247.214905	503.275177	310.407501	-33.126019	518.969666	458.312439	-233.744003	84.117027	371.154266	-78.291725	105.383698	225.798309	-327.384552	1403.064453	370.097321	-33.650181	1411.736450	245.417740	-146.029037	1387.127319	206.807648	-114.157837	1675.271851	268.083160	-381.964813	1119.203491	478.009460	-27.494900	1143.487793	170.017273	-308.472931	883.990295	394.948456	47.131340	886.932678	300.940247	-144.965088	1002.460999	-492.743866	231.408371	901.440369	-543.742859	87.760307
256.415558	-205.971039	894.884277	347.667847	-61.867004	911.255798	348.823639	-246.853973	503.364838	309.852448	-32.472591	519.171814	458.292816	-233.603195	84.143745	367.898682	-77.471542	105.106171	225.075806	-326.420197	1403.158569	369.639404	-32.882095	1411.830078	244.771149	-145.030258	1387.180542	205.980225	-112.294952	1675.098633	267.345093	-380.917999	1119.235229	477.594482	-27.128428	1143.657471	169.290207	-306.797546	884.328186	394.995453	47.593864	886.903687	300.503693	-144.243896	1002.523682	-492.682251	231.693024	901.385742	-543.527954	88.108055
255.963425	-205.262421	894.954285	347.259064	-61.105747	911.367310	348.891083	-246.326126	503.426361	309.344543	-31.917974	519.243042	458.242004	-233.492294	84.142517	364.756531	-76.434052	104.694778	224.308533	-325.372528	1403.256836	369.232269	-32.113876	1411.931885	244.070618	-144.027725	1387.212280	205.192200	-110.415718	1674.972412	266.554718	-379.472412	1119.246216	477.164917	-26.691053	1143.830078	167.981476	-306.070618	884.539307	394.939850	48.161755	886.968384	299.998688	-143.486313	1002.615662	-492.601532	231.975342	901.342102	-543.311401	88.416985
255.444641	-204.518372	895.011597	346.810272	-60.377083	911.434204	348.780792	-245.836182	503.448181	308.965729	-31.124199	519.328003	458.197723	-233.374130	84.205727	361.891998	-75.292633	104.356850	223.589020	-324.330811	1403.382690	368.739075	-31.243176	1411.992310	243.348785	-142.970276	1387.237915	204.467728	-108.530373	1674.850830	265.869263	-378.119904	1119.433960	476.652039	-26.241177	1143.978638	167.263779	-304.385254	884.830505	394.711212	48.806961	887.109436	299.458282	-142.721237	1002.679810	-492.594666	232.233948	901.347717	-543.137878	88.628937
254.907822	-203.742828	895.085999	346.313049	-59.662777	911.452332	348.793182	-245.308960	503.499817	308.463776	-30.264523	519.339111	458.169373	-233.334915	84.226250	359.118866	-73.971039	103.999794	222.813812	-323.208923	1403.522095	368.306976	-30.320961	1412.029541	242.609711	-141.820526	1387.268066	203.815964	-106.608955	1674.793823	265.076355	-376.907013	1119.532471	476.100311	-25.732916	1144.051270	166.547775	-302.648560	885.071045	394.573792	49.532204	887.168701	298.904999	-141.918976	1002.731323	-492.501892	232.410202	901.336731	-542.902710	88.744606
254.324646	-202.955017	895.172729	345.792419	-58.910583	911.471985	348.854218	-244.648300	503.610443	308.028290	-29.462662	519.318726	458.195709	-233.232788	84.245132	356.451813	-72.625336	103.564194	222.046997	-321.974426	1403.654053	367.808044	-29.319624	1412.044434	241.861023	-140.636322	1387.228760	203.207520	-104.690392	1674.750000	264.281433	-375.614441	1119.671387	475.533234	-25.156788	1144.129028	165.871063	-300.986938	885.270996	394.416809	50.292324	887.187317	298.340729	-141.097137	1002.789612	-492.422394	232.636444	901.314819	-542.711060	89.039230
253.754120	-202.120224	895.183411	345.229004	-58.101749	911.400818	348.740265	-244.052032	503.648804	307.633179	-28.559563	519.246338	458.186401	-233.118332	84.256416	354.144897	-71.131859	103.241829	221.200134	-320.661041	1403.832764	367.300262	-28.282055	1412.015137	241.099380	-139.355453	1387.206299	202.631363	-102.743408	1674.740723	263.608887	-373.995728	1119.861450	475.032654	-24.562819	1144.159790	165.212494	-299.307587	885.433594	394.318817	51.106560	887.081055	297.756805	-140.210526	1002.765686	-492.232880	232.762177	901.278503	-542.412781	89.154091
253.215179	-201.272476	895.139221	344.631897	-57.396858	911.269409	348.720947	-243.553986	503.752502	307.215912	-27.533834	519.105957	458.174805	-233.040665	84.242676	351.801331	-69.603355	102.772446	220.343307	-319.334900	1403.915039	366.740662	-27.126009	1411.918579	240.328094	-138.016052	1387.161499	202.081787	-100.815117	1674.757935	262.952911	-372.669891	1120.055298	474.521576	-23.872459	1144.161743	165.180252	-296.547546	885.600403	394.174896	51.985050	886.972900	297.160370	-139.367279	1002.684143	-492.117767	232.907822	901.280945	-542.180664	89.271790
252.663208	-200.341064	895.055115	343.983734	-56.482136	911.179321	348.574310	-243.084961	503.829712	306.680573	-26.632431	519.051331	458.255585	-233.044571	84.267532	349.793579	-68.031830	102.458740	219.437759	-317.882599	1404.082642	366.184662	-25.928246	1411.824097	239.558517	-136.621628	1387.067505	201.578613	-98.893799	1674.797119	261.899017	-371.291351	1120.101074	474.013702	-23.139633	1144.119995	163.936966	-296.080750	885.708008	393.999237	52.909973	886.889465	296.541534	-138.430618	1002.598083	-492.009430	233.024002	901.278564	-541.947571	89.395477
252.457352	-199.631439	894.866028	343.506256	-55.665051	910.996948	348.472961	-242.691101	503.823242	306.750946	-25.491814	518.860535	458.280060	-233.023880	84.279961	348.164246	-66.421524	102.041908	218.529800	-316.390564	1404.210938	365.605011	-24.655647	1411.681274	238.798584	-135.132721	1386.991577	201.143951	-96.984962	1674.851685	261.106140	-369.695587	1120.335571	473.479919	-22.396616	1144.010620	163.276810	-294.574036	885.778503	393.834473	53.872269	886.747498	296.128937	-137.623260	1002.415466	-491.888885	233.156265	901.264709	-541.744629	89.497856
252.051224	-198.866501	894.680359	342.915222	-54.784515	910.782227	348.331482	-242.271835	503.809540	306.489777	-24.324533	518.750244	458.294189	-233.008438	84.304321	346.440613	-64.894562	101.779793	217.507492	-314.795044	1404.358154	364.969116	-23.249411	1411.498535	238.006836	-133.547745	1386.888550	200.632202	-95.064201	1674.916870	260.120178	-368.400269	1120.513550	472.967255	-21.531380	1143.912720	162.721375	-292.978027	885.868103	393.654297	54.802719	886.557739	295.562714	-136.732803	1002.220764	-491.810944	233.285034	901.252747	-541.556091	89.565491
251.533081	-198.126633	894.543274	342.299866	-53.978489	910.582703	348.175751	-241.896378	503.839050	306.366425	-23.109039	518.590454	458.216736	-232.920212	84.316093	344.832153	-63.326473	101.328049	216.526337	-313.059967	1404.531738	364.334961	-21.794773	1411.280396	237.212677	-131.899033	1386.808228	200.179474	-93.137466	1674.994019	259.208588	-366.897766	1120.709717	472.461487	-20.551394	1143.690552	162.140717	-291.527161	885.904663	393.407959	55.823090	886.274109	294.950317	-135.885452	1002.058960	-491.694275	233.433762	901.226257	-541.386902	89.662979
250.830368	-197.336136	894.475708	341.566101	-53.132656	910.379089	347.929810	-241.399902	503.870544	305.962006	-22.002003	518.445862	458.188416	-232.809326	84.328659	343.200256	-61.807579	100.934334	215.488266	-311.330994	1404.749756	363.710144	-20.282269	1410.997070	236.414078	-130.191757	1386.721069	199.800613	-91.282135	1675.072388	258.407562	-365.438934	1121.056519	472.033844	-19.546021	1143.531616	162.161423	-288.931213	885.982910	393.188171	56.823795	885.941284	294.225464	-134.966995	1001.933105	-491.668152	233.574951	901.211426	-541.293945	89.744080
250.134583	-196.468216	894.354980	340.832581	-52.231483	910.130615	347.723511	-240.897705	503.927917	306.208466	-20.865437	518.174561	458.205048	-232.736008	84.363419	342.019348	-60.286144	100.490326	214.456299	-309.468109	1404.919189	363.118134	-18.695206	1410.683472	235.592667	-128.380203	1386.633057	199.265686	-89.449814	1675.179932	257.356171	-364.022583	1121.264648	471.556549	-18.361954	1143.235107	161.575562	-287.478821	886.034729	393.003296	57.867157	885.599304	293.465851	-133.965469	1001.758972	-491.589447	233.661957	901.162109	-541.143433	89.794075
249.426514	-195.574677	894.240173	340.130646	-51.426918	909.855042	347.466248	-240.311676	503.934021	306.281311	-19.759710	517.863098	458.222198	-232.731934	84.394920	340.719635	-58.762207	99.936302	213.376663	-307.576019	1405.140015	362.543396	-17.075993	1410.389404	234.802338	-126.531906	1386.536499	198.968506	-87.565796	1675.322021	256.282806	-362.556641	1121.612549	471.062469	-17.190559	1142.934937	161.011902	-286.202484	886.033691	392.664612	58.985523	885.201538	292.717743	-132.985428	1001.575439	-491.502045	233.780472	901.117920	-541.037903	89.864441
248.638718	-194.636124	894.122864	339.373322	-50.482132	909.584351	347.197845	-239.734268	503.965790	306.484070	-18.711340	517.566589	458.193634	-232.623093	84.429741	339.494873	-57.216866	99.426949	212.321777	-305.596222	1405.373535	361.964417	-15.417962	1410.042847	233.956497	-124.616379	1386.435791	198.554550	-85.779221	1675.484741	255.204849	-360.904266	1121.911255	470.589569	-15.888750	1142.637329	160.376877	-284.926422	886.064087	392.460144	60.060349	884.729126	291.909393	-131.915680	1001.392822	-491.406433	233.849960	901.078491	-540.883667	89.914963
247.829025	-193.572983	893.998291	338.611084	-49.388733	909.304382	346.985291	-239.275986	503.992798	306.501343	-17.684101	517.115234	458.160492	-232.579178	84.433037	338.347137	-55.821468	98.764252	211.192108	-303.576050	1405.549927	361.419708	-13.679229	1409.712891	233.100693	-122.617760	1386.317017	198.169052	-83.979919	1675.677246	254.076981	-359.312592	1122.217651	470.019104	-14.568727	1142.237915	159.746353	-283.663269	886.070190	392.182220	61.284065	884.230530	291.074127	-130.697739	1001.202515	-491.304962	233.914078	901.042053	-540.761108	90.006790
246.964874	-192.463226	893.887695	337.851074	-48.314610	909.016113	346.715546	-238.788651	504.006836	306.997131	-16.651693	516.665955	458.110443	-232.505096	84.456726	337.506561	-54.407269	98.107452	210.073364	-301.449280	1405.802246	360.863800	-11.843884	1409.342163	232.274353	-120.521996	1386.171875	197.863388	-82.245926	1675.878296	252.926224	-357.721191	1122.597290	469.408691	-13.186343	1141.854004	159.154434	-282.488953	886.047546	391.821320	62.523167	883.702332	290.219543	-129.458374	1001.015747	-491.240112	234.019775	900.984070	-540.676208	90.102638
246.146347	-191.309921	893.686523	337.063232	-47.228889	908.614990	346.487793	-238.319443	504.006775	307.346985	-15.726980	516.109253	458.068756	-232.442184	84.442093	336.597321	-53.103767	97.379265	208.885956	-299.258118	1406.002197	360.323456	-9.986891	1408.982422	231.458115	-118.388390	1385.997314	197.486572	-80.439125	1676.080078	251.625641	-356.193146	1122.960571	468.837372	-11.742793	1141.458862	158.396667	-281.324066	886.064636	391.588989	63.766453	883.163696	289.339966	-128.157745	1000.729187	-491.082489	234.028900	900.897705	-540.490051	90.143623
245.263885	-190.187042	893.499756	336.286011	-46.072678	908.236938	346.246918	-237.859100	504.086151	307.713196	-14.817732	515.592957	458.015656	-232.451431	84.435013	335.882263	-51.824909	96.646080	207.726089	-296.938873	1406.201050	359.797913	-8.037304	1408.537476	230.634628	-116.176147	1385.807373	197.141739	-78.677170	1676.290161	250.417114	-354.466919	1123.298096	468.165710	-10.299037	1140.967163	157.644669	-280.260773	886.062073	391.225311	65.103683	882.555420	288.436737	-126.837463	1000.461060	-491.039551	234.094879	900.823120	-540.442017	90.216599
244.329544	-188.891830	893.313782	335.461182	-44.748951	907.813782	345.916260	-237.368423	504.081177	308.168945	-14.088681	515.042480	457.998993	-232.421585	84.455978	335.260315	-50.600811	95.847969	206.626083	-294.598389	1406.426270	359.312805	-6.028204	1408.144531	229.843033	-113.897957	1385.611572	196.897186	-76.905533	1676.528320	249.146851	-352.843567	1123.631226	467.498505	-8.810352	1140.538696	156.982910	-279.170837	886.003540	390.917297	66.449471	881.940674	287.495392	-125.323158	1000.172729	-490.975861	234.172043	900.764282	-540.378174	90.362434
243.331161	-187.597946	893.127014	334.552551	-43.480427	907.371582	345.563080	-236.779526	504.083405	308.622131	-13.280467	514.437927	458.005096	-232.460938	84.490616	334.805908	-49.520103	95.128189	205.407547	-292.183319	1406.580200	358.795197	-3.949914	1407.713867	229.026764	-111.582878	1385.406982	196.575546	-75.095955	1676.753784	247.862518	-351.131622	1124.008789	466.763550	-7.244623	1139.970947	156.224274	-278.088928	885.934753	390.503601	67.824387	881.307556	286.489990	-123.834175	999.874512	-491.011963	234.235092	900.712708	-540.404297	90.455017
242.329590	-186.169418	892.919006	333.568695	-42.121319	906.922302	345.139404	-236.067001	504.088654	308.941345	-12.616982	513.812744	457.947754	-232.439682	84.529976	334.394989	-48.451725	94.290314	204.262909	-289.704315	1406.765381	358.278503	-1.826368	1407.293945	228.222275	-109.224434	1385.174927	196.274109	-73.261490	1676.985840	246.440445	-349.142517	1124.293579	466.042145	-5.677662	1139.467407	154.807114	-278.171204	885.825684	390.091248	69.220520	880.609131	285.436615	-122.240211	999.560791	-490.955170	234.332077	900.651733	-540.387146	90.575226
241.204865	-184.772003	892.678711	332.558472	-40.700092	906.454346	344.578094	-235.320663	504.040710	309.396057	-11.872522	513.259094	457.945404	-232.412552	84.617615	334.190918	-47.678841	93.515015	203.114639	-287.186310	1406.926880	357.740021	0.307451	1406.845215	227.426605	-106.793648	1384.937622	196.017593	-71.406006	1677.189453	245.044861	-347.480927	1124.604492	465.302643	-4.042133	1138.946899	153.946075	-277.198151	885.729431	389.714020	70.521957	879.811768	284.316772	-120.638290	999.220764	-490.945648	234.409729	900.588440	-540.380371	90.675735
240.066696	-183.294296	892.415894	331.486298	-39.188259	905.946106	343.982117	-234.608047	504.103333	309.875061	-11.246014	512.607971	457.936401	-232.367432	84.699371	334.216949	-46.921539	92.639587	202.004272	-284.591522	1406.991211	357.227142	2.529971	1406.371582	226.599701	-104.310959	1384.670166	195.835587	-69.471954	1677.364746	243.708435	-345.585358	1124.865112	464.517151	-2.399848	1138.373657	153.076202	-276.213501	885.548035	389.276917	71.940254	879.058411	283.168213	-118.944580	998.849731	-490.838165	234.451981	900.483459	-540.321899	90.768707
238.895889	-181.763977	892.167725	330.369049	-37.700195	905.413818	343.303558	-233.690216	504.051971	310.547607	-10.662350	511.885742	457.897003	-232.244537	84.808372	334.393616	-46.348221	91.647163	200.833847	-281.989136	1407.066284	356.637909	4.827144	1405.879639	225.765228	-101.763832	1384.385376	195.590240	-67.525322	1677.496094	242.320633	-343.713043	1125.118530	463.684601	-0.699837	1137.754883	152.168259	-275.304047	885.334900	388.678223	73.433258	878.319031	281.984619	-117.216408	998.475159	-490.919434	234.543381	900.444641	-540.425354	90.934967
237.550735	-180.174576	891.950806	329.152100	-36.089890	904.919617	342.656433	-232.902695	504.035767	311.170288	-9.974035	511.161835	457.883636	-232.126144	84.940979	334.706787	-45.983196	90.537201	199.782974	-279.321381	1407.059814	356.066620	7.200085	1405.349365	224.931351	-99.185463	1384.050903	195.443298	-65.481071	1677.622314	240.945709	-342.114502	1125.351685	462.860291	1.063872	1137.154053	151.756927	-273.305237	885.122131	388.176178	74.877251	877.518738	280.709503	-115.426331	998.133789	-490.908752	234.641296	900.356018	-540.458618	91.047867
236.230225	-178.481125	891.713745	327.868713	-34.420879	904.347046	341.872986	-231.824112	504.010620	311.847778	-9.224221	510.424469	457.811218	-231.967300	85.048279	335.014435	-45.825092	89.484947	198.687912	-276.598297	1407.101318	355.432251	9.611732	1404.773315	224.126144	-96.599907	1383.710083	195.340546	-63.359535	1677.684326	239.580154	-340.045807	1125.498047	462.034210	2.867244	1136.547607	150.687515	-272.414734	884.884094	387.530243	76.429520	876.750610	279.429474	-113.528854	997.745178	-490.922699	234.705811	900.299744	-540.518677	91.142883
234.777420	-176.710617	891.541016	326.515778	-32.630436	903.826172	341.199066	-230.949692	504.041321	312.717682	-8.490895	509.631622	457.789886	-231.816238	85.192955	335.086609	-45.714512	88.436150	197.650558	-273.872772	1407.082520	354.798523	12.057722	1404.253662	223.305176	-93.989532	1383.391479	195.275940	-61.142891	1677.713135	238.145355	-337.762329	1125.583008	461.186218	4.697319	1135.864380	149.002991	-272.445068	884.643066	386.888733	77.967751	875.981934	278.081635	-111.540985	997.414307	-490.985107	234.727890	900.211426	-540.563721	91.216789
233.228180	-174.915237	891.332581	325.040161	-30.846766	903.242615	340.425079	-229.889816	504.031738	313.554260	-7.640912	508.622894	457.726898	-231.703552	85.323112	334.836670	-45.555607	87.566635	196.612000	-271.113098	1407.038086	354.109741	14.582387	1403.619629	222.481400	-91.316055	1382.991699	195.151840	-58.895039	1677.707886	236.755859	-335.596222	1125.732178	460.300934	6.568772	1135.215210	147.863098	-271.512146	884.389282	386.200165	79.574364	875.162781	276.633545	-109.533432	997.034729	-491.036469	234.793777	900.169434	-540.636353	91.355492
231.700241	-173.027969	891.073975	323.619202	-28.976761	902.648804	339.641998	-228.881363	504.063171	314.330383	-6.976807	507.790039	457.666992	-231.605881	85.472649	334.344788	-45.478882	86.837646	195.662949	-268.344788	1406.983643	353.448975	17.154167	1403.020752	221.681091	-88.676834	1382.655884	195.167587	-56.504845	1677.638550	235.275055	-333.963470	1125.820801	459.384460	8.496542	1134.494751	147.149017	-269.589142	884.145935	385.398895	81.257439	874.363586	275.203583	-107.451180	996.622986	-491.101440	234.881546	900.107605	-540.711548	91.496376
230.180466	-170.917999	890.817505	322.270111	-26.868479	902.198181	338.893097	-227.747269	504.065430	314.590302	-6.308256	507.121033	457.658386	-231.542786	85.640961	333.697479	-45.336330	86.378769	194.754395	-265.586731	1406.964355	352.756989	19.744831	1402.331299	220.882477	-85.954941	1382.271484	195.157547	-54.014965	1677.575928	233.956436	-331.456116	1125.803833	458.566467	10.554536	1133.761353	145.375137	-269.388672	883.856750	384.607147	82.797287	873.602661	273.804260	-105.227859	996.277588	-491.142426	234.983093	900.046448	-540.818604	91.631454
228.562012	-168.799271	890.634949	320.858765	-24.860712	901.746399	338.161194	-226.463867	504.088593	314.996277	-6.149738	506.689178	457.564636	-231.338074	85.793297	333.613831	-45.277298	86.010246	193.855484	-262.825470	1406.930054	352.096954	22.417944	1401.666870	220.132278	-83.270325	1381.943115	195.164734	-51.464211	1677.546509	232.500381	-329.394043	1125.805664	457.649872	12.642555	1133.039795	144.009232	-268.507050	883.626404	383.812134	84.694908	872.668823	272.347534	-103.017487	995.971069	-491.249939	235.074387	899.974243	-540.954407	91.766281
226.987778	-166.529602	890.505310	319.535706	-22.794830	901.437622	337.435974	-225.089828	504.248169	314.519318	-5.266180	506.324280	457.523651	-231.206070	86.007332	333.436737	-45.254078	85.906746	193.016922	-260.141266	1406.942139	351.409760	25.092867	1400.994751	219.341858	-80.559441	1381.686401	195.179596	-48.853863	1677.599854	231.161942	-327.081940	1125.879028	456.793762	14.804950	1132.312134	142.665512	-267.462952	883.455017	382.936554	86.490051	871.826538	270.932922	-100.752464	995.758667	-491.360565	235.174271	899.898071	-541.095398	91.969467
225.426559	-164.154999	890.442566	318.244873	-20.605072	901.297363	336.745178	-223.687012	504.335938	313.448639	-4.710213	506.353943	457.496429	-231.039032	86.294792	333.140472	-45.218063	85.843147	192.122787	-257.399292	1407.028442	350.793457	27.731506	1400.401855	218.554108	-77.855667	1381.514038	195.243591	-46.136406	1677.704712	229.876038	-325.029510	1126.032715	455.889221	17.029375	1131.589478	141.858429	-265.399536	883.326660	381.991333	88.338715	871.007690	269.513031	-98.424049	995.660095	-491.452423	235.285645	899.834290	-541.226685	92.113770
223.913406	-161.632568	890.455017	317.022644	-18.268398	901.341553	335.966400	-222.139328	504.512299	312.293701	-4.417259	506.601257	457.374176	-230.841232	86.581001	332.977631	-45.144871	85.785065	191.268616	-254.682114	1407.179443	350.213715	30.424202	1399.884277	217.787796	-75.146706	1381.438599	195.285309	-43.359764	1677.846680	228.532516	-322.484802	1126.207520	454.998016	19.296068	1130.920898	139.987366	-265.016052	883.320618	381.026367	90.095093	870.365173	268.145203	-96.019478	995.686890	-491.571960	235.405411	899.782776	-541.362244	92.273415
222.412262	-159.092880	890.515930	315.813965	-16.015942	901.391418	335.223602	-220.571625	504.735931	310.343262	-3.117354	506.791199	457.271240	-230.570236	86.999718	332.355316	-44.988232	85.862343	190.423111	-251.981583	1407.465454	349.652008	33.034382	1399.441162	217.061935	-72.395027	1381.451294	195.382797	-40.520332	1678.052490	227.156189	-320.261597	1126.523682	454.035339	21.635880	1130.301025	138.542374	-264.036285	883.415710	380.008728	92.204002	869.624390	266.783936	-93.618996	995.742432	-491.696625	235.534271	899.724182	-541.486511	92.406479
220.953491	-156.496201	890.640320	314.574249	-13.579963	901.542480	334.466339	-219.012726	504.985291	309.444580	-2.557496	507.041199	457.196228	-230.433136	87.437134	332.182007	-44.833122	85.857689	189.540710	-249.226456	1407.820557	349.142792	35.662025	1399.065063	216.294983	-69.679131	1381.514038	195.468246	-37.659988	1678.228882	225.935913	-318.042511	1126.960327	453.095276	23.937826	1129.748047	137.723297	-261.886993	883.610718	379.009949	94.195099	868.975830	265.428436	-91.120369	995.878906	-491.750580	235.641342	899.646179	-541.530945	92.522583
219.338699	-153.906494	890.828735	313.336365	-11.198268	901.732727	333.588135	-217.385239	505.285217	308.302094	-1.179397	507.081390	457.117584	-230.106049	87.989899	331.732239	-44.672119	85.912079	188.658630	-246.419540	1408.280762	348.658081	38.213306	1398.783081	215.617828	-66.905930	1381.648682	195.638718	-34.752087	1678.472778	224.738403	-315.614746	1127.520142	452.161011	26.265659	1129.250366	136.369659	-260.625244	883.934448	378.065643	96.203003	868.450134	264.038086	-88.662285	996.067444	-491.871735	235.776138	899.573181	-541.657776	92.628960
217.821732	-151.348236	891.025635	312.054291	-8.809744	901.890503	332.763885	-215.888550	505.607574	307.425079	-0.012724	507.059540	457.013031	-229.882019	88.625755	331.391174	-44.514549	85.947174	187.805252	-243.641159	1408.764038	348.251648	40.743504	1398.539063	214.976883	-64.147644	1381.881714	195.789185	-31.856850	1678.673096	223.531937	-313.173859	1128.143066	451.183258	28.586040	1128.880371	135.005051	-259.339417	884.386047	376.973785	98.305573	868.027588	262.691681	-86.200134	996.245300	-492.042999	235.924530	899.504822	-541.815186	92.759377
216.298798	-148.834351	891.225586	310.758270	-6.434020	902.007263	331.809570	-214.383408	505.999298	306.998627	1.127938	506.979706	456.902863	-229.729691	89.222466	331.150421	-44.369030	85.954590	186.952118	-240.788803	1409.349976	347.845184	43.291176	1398.388550	214.340454	-61.383518	1382.112549	195.905487	-28.949762	1678.864258	222.225433	-310.602264	1128.813110	450.242889	30.907398	1128.520142	133.106598	-258.926544	884.953735	375.852325	100.293076	867.686157	261.340424	-83.738152	996.405945	-492.190765	236.106766	899.465881	-541.940002	92.930359
214.682632	-146.335495	891.524353	309.285004	-4.080209	902.070374	330.783478	-212.786804	506.431854	306.720520	2.332218	506.762146	456.756317	-229.526108	90.005356	331.082306	-44.235054	85.994476	186.042038	-237.920746	1409.989380	347.484131	45.785721	1398.260864	213.762939	-58.644264	1382.394409	196.040192	-26.042187	1679.071045	221.119476	-308.367889	1129.684326	449.271729	33.235905	1128.205322	132.247925	-256.611786	885.587463	374.767120	102.570862	867.328918	259.930359	-81.240662	996.594055	-492.357330	236.253754	899.424622	-542.074219	93.121407
213.056625	-143.958496	891.809448	307.808044	-1.653667	902.112183	329.588074	-211.104843	506.852905	306.573517	3.178416	506.686584	456.456848	-229.054611	90.794884	331.126160	-44.147789	86.060158	185.204468	-235.096024	1410.683228	347.146912	48.328171	1398.170044	213.212082	-55.903152	1382.708008	196.176010	-23.077198	1679.273804	219.889557	-306.116150	1130.558716	448.315491	35.523617	1127.902710	130.929840	-255.332062	886.123657	373.580231	104.796524	867.047729	258.537354	-78.770027	996.764832	-492.506500	236.400238	899.406616	-542.226990	93.294617
211.471756	-141.544693	892.142578	306.251526	0.641409	902.094299	328.338867	-209.410263	507.376953	306.179962	4.419036	506.480072	456.256866	-228.682693	91.712151	330.949860	-44.076927	86.107445	184.415070	-232.182053	1411.420166	346.829712	50.813557	1398.095337	212.725998	-53.115059	1383.044189	196.291504	-20.146496	1679.481201	218.651382	-303.805664	1131.410767	447.390533	37.809681	1127.610229	129.432037	-253.564957	887.101868	372.370453	107.006943	866.871826	257.155640	-76.300529	996.932617	-492.680695	236.454742	899.370972	-542.357422	93.401627
209.788712	-139.177399	892.501465	304.644989	2.936020	902.083496	326.997437	-207.630539	507.828857	305.983978	5.458280	506.326935	456.015076	-228.208969	92.541756	330.927032	-44.026764	86.171188	183.575089	-229.291489	1412.157837	346.534241	53.049564	1398.046875	212.163513	-50.318462	1383.411621	196.438187	-17.179470	1679.718994	217.417206	-301.369446	1132.212158	446.560944	40.153618	1127.324463	127.521301	-252.700958	887.959778	371.047882	109.269165	866.664185	255.713455	-73.847893	997.117004	-492.859619	236.556549	899.352661	-542.476685	93.623024
208.313065	-136.882950	892.847839	303.121185	5.287663	902.029419	325.562378	-205.884064	508.330627	305.556458	6.890775	506.129181	455.735229	-227.795380	93.517776	330.760864	-43.985126	86.262894	182.796631	-226.397888	1412.870972	346.191620	55.629471	1397.993042	211.661179	-47.596310	1383.764160	196.524323	-14.202737	1679.920288	216.243790	-298.915497	1133.028931	445.744446	42.469620	1127.048096	126.030319	-250.952530	888.773804	369.648621	111.484528	866.652771	254.385361	-71.357124	997.275085	-493.045166	236.648743	899.317810	-542.602051	93.773895
206.716202	-134.616959	893.249146	301.521942	7.609137	901.968750	323.922546	-204.056473	508.799561	305.167236	7.510552	506.078278	455.456268	-227.275879	94.506889	330.748627	-43.947613	86.291603	182.074921	-223.560532	1413.556763	345.864136	58.204464	1397.972412	211.198151	-44.819740	1384.144775	196.564621	-11.228074	1680.131714	215.093445	-296.859528	1133.877686	444.900787	44.856327	1126.769409	124.987831	-248.348892	889.563049	368.262939	113.838425	866.455505	252.980789	-68.866760	997.458557	-493.218567	236.754120	899.287537	-542.724182	93.891075
205.234100	-132.307129	893.648865	299.970795	9.933445	901.915649	322.291504	-202.281097	509.226807	304.605804	8.451675	505.929382	455.187744	-226.920090	95.524597	330.528625	-43.886898	86.349930	181.400604	-220.715057	1414.298462	345.530823	60.760338	1397.918823	210.727356	-42.116852	1384.522949	196.621811	-8.229998	1680.394775	213.836639	-294.424988	1134.588989	444.097626	47.289524	1126.533081	122.925995	-247.292862	890.449951	366.878235	116.233223	866.372864	251.625931	-66.340286	997.644592	-493.387787	236.895676	899.257080	-542.856506	93.989944
203.796112	-130.067795	894.047974	298.519836	12.170568	901.844849	320.607422	-200.452621	509.655457	303.905884	9.396886	505.874451	454.770813	-226.519211	96.499786	330.348389	-43.847397	86.396675	180.826218	-217.943771	1414.974121	345.228546	63.316589	1397.872803	210.265045	-39.405838	1384.926758	196.637924	-5.238336	1680.647095	212.649719	-292.091705	1135.322510	443.329193	49.743050	1126.278564	121.207146	-245.486435	891.240601	365.306915	118.619904	866.361755	250.316422	-63.862949	997.822021	-493.571991	237.024399	899.235718	-542.991943	94.104675
202.388794	-127.786186	894.446045	297.145416	14.473840	901.848877	318.901947	-198.819992	510.110199	303.171112	10.493213	505.737732	454.439117	-226.121872	97.568924	330.216400	-43.812374	86.465576	180.266037	-215.191437	1415.610962	344.915009	65.888687	1397.858276	209.846878	-36.685200	1385.315063	196.671768	-2.272131	1680.922607	211.443985	-289.921875	1136.045044	442.606567	52.227489	1126.095093	119.643394	-243.256271	892.090271	363.866089	120.882645	866.366882	249.044174	-61.372421	998.033569	-493.764343	237.120728	899.214966	-543.118713	94.238426
200.984421	-125.503319	894.912781	295.719940	16.762709	901.848938	317.277161	-197.197433	510.605316	302.191803	11.590609	505.728363	454.069061	-225.731400	98.612144	329.961151	-43.702080	86.547287	179.819061	-212.435318	1416.203247	344.571533	68.463730	1397.883545	209.411545	-34.026615	1385.730957	196.667389	0.687617	1681.186646	210.276474	-287.609283	1136.670166	441.842133	54.735718	1125.900024	117.814903	-241.279144	892.973999	362.321106	123.280296	866.405640	247.791611	-58.867516	998.278137	-493.911407	237.252945	899.229370	-543.229797	94.360275
199.561966	-123.137131	895.378601	294.410828	19.016300	901.899902	315.569824	-195.673538	511.095917	301.444366	12.953425	505.694550	453.747528	-225.586090	99.754128	329.858612	-43.637222	86.661308	179.384079	-209.730255	1416.864746	344.244263	71.027893	1397.911621	209.029129	-31.352571	1386.100220	196.723846	3.711179	1681.501465	209.219482	-285.534241	1137.389160	441.136078	57.302418	1125.713989	116.590340	-238.202377	893.764832	360.780823	125.677071	866.473145	246.584137	-56.375237	998.545349	-494.089111	237.344269	899.212830	-543.366699	94.475128
198.220337	-120.852287	895.816895	293.135864	21.313646	901.963013	313.910126	-194.234650	511.631134	300.916168	13.846567	505.641968	453.289856	-225.488586	100.810646	329.874023	-43.541332	86.757225	179.031570	-207.021408	1417.429077	343.906555	73.598907	1397.949341	208.678772	-28.701136	1386.500366	196.757324	6.724148	1681.777832	208.160965	-283.147430	1137.962524	440.398438	59.894268	1125.533203	114.776756	-235.943054	894.620544	359.286560	128.157791	866.496155	245.411179	-53.910580	998.803833	-494.242340	237.469818	899.195374	-543.497498	94.565987
196.830383	-118.518631	896.290283	291.873840	23.592443	902.063232	312.241333	-192.805557	512.200562	300.101837	14.907390	505.697266	452.828735	-225.467407	101.956406	329.667267	-43.456203	86.839966	178.642426	-204.378128	1417.945557	343.607269	76.184837	1398.024170	208.303452	-26.091785	1386.874268	196.748535	9.745063	1682.055908	207.015411	-280.715515	1138.453003	439.673035	62.502266	1125.396240	112.570007	-234.257431	895.512817	357.649567	130.621460	866.562622	244.264984	-51.463840	999.096619	-494.360657	237.633469	899.197021	-543.616394	94.718330
195.437012	-116.133636	896.782043	290.528198	25.856718	902.113892	310.542603	-191.369278	512.737122	299.582947	16.097139	505.682312	452.463379	-225.502121	103.044960	329.618652	-43.363811	86.947853	178.324585	-201.711243	1418.481323	343.287994	78.728676	1398.042847	207.972824	-23.462400	1387.229736	196.764145	12.767080	1682.323120	206.037140	-278.248230	1138.898682	439.008270	65.153809	1125.262329	110.589432	-232.078735	896.313538	356.148590	133.107986	866.679749	243.123795	-48.985310	999.373840	-494.475128	237.740021	899.165955	-543.736877	94.841599
194.003281	-113.904373	897.279602	289.270935	28.125368	902.207092	308.818146	-190.058380	513.310791	299.540100	16.705370	505.702545	452.007568	-225.572815	104.221863	329.813354	-43.283436	86.975952	178.069473	-199.076050	1418.948486	342.979980	81.266174	1398.073120	207.647781	-20.812832	1387.614380	196.768951	15.812538	1682.601318	205.204132	-276.063568	1139.401611	438.230011	67.781082	1125.112793	109.276535	-228.721848	897.048218	354.536896	135.613586	866.834717	242.017334	-46.611465	999.673340	-494.652039	237.848236	899.128418	-543.908203	94.993881
192.703720	-111.682945	897.727417	287.987030	30.259888	902.205505	306.968628	-188.650375	513.823364	299.687286	17.524675	505.726379	451.596497	-225.674133	105.377037	330.058899	-43.226070	87.067413	177.763794	-196.450516	1419.384888	342.676086	83.804054	1398.158936	207.319977	-18.247324	1387.973755	196.733475	18.845978	1682.861328	204.411545	-273.454071	1139.801636	437.563354	70.414833	1125.067017	107.472328	-226.144089	897.870850	352.987854	138.107773	866.993408	240.927429	-44.255077	999.901978	-494.784149	237.903336	899.100037	-544.046753	95.127823
191.360519	-109.581314	898.265869	286.743408	32.337505	902.231445	305.008240	-187.102325	514.279724	299.463104	18.366014	505.749390	451.061890	-225.923828	106.620461	330.035431	-43.200676	87.117737	177.481476	-193.814713	1419.851318	342.380981	86.318848	1398.281860	207.012436	-15.660211	1388.390503	196.633972	21.871553	1683.114624	203.535904	-271.096191	1140.217041	436.799194	73.047134	1124.939697	105.709106	-223.490677	898.675049	351.410339	140.753662	867.126465	239.895905	-41.981689	1000.188660	-494.910553	237.967087	899.075317	-544.167664	95.220856
190.146027	-107.461349	898.741943	285.486023	34.420837	902.213135	302.905853	-185.641281	514.751587	299.317108	19.097908	505.754913	450.502350	-226.157730	107.876091	330.033691	-43.141041	87.152832	177.311264	-191.221863	1420.348389	342.141113	88.811249	1398.407227	206.755692	-13.032051	1388.761719	196.546448	24.939381	1683.366943	202.770905	-268.563354	1140.643555	436.002777	75.660698	1124.905029	104.007217	-220.738342	899.523193	349.823456	143.362671	867.338745	238.863174	-39.669113	1000.422485	-495.028778	238.021210	899.059692	-544.310181	95.361839
188.985260	-105.568520	899.241577	284.376862	36.311607	902.140869	300.549988	-184.017838	515.155823	299.211304	19.862938	505.737518	449.795959	-226.408707	109.274712	329.992615	-43.029251	87.171288	177.149277	-188.640182	1420.837524	341.925079	91.319351	1398.548096	206.476059	-10.438460	1389.155396	196.426697	28.069649	1683.619873	201.984344	-266.068420	1141.095703	435.267914	78.303139	1124.840332	102.363930	-217.943100	900.317139	348.266205	145.796143	867.640320	237.909515	-37.496880	1000.642517	-495.169128	238.122452	899.070007	-544.437805	95.489342
187.973282	-103.684364	899.738464	283.272736	38.227409	902.059021	298.103088	-182.265060	515.612854	299.134308	20.783783	505.598694	449.219849	-226.717499	110.800766	329.933960	-42.907707	87.171280	176.982086	-186.100143	1421.360229	341.677185	93.753105	1398.683105	206.184540	-7.884419	1389.546021	196.223831	31.190577	1683.844849	201.194443	-263.574585	1141.481323	434.441345	80.918770	1124.762207	100.665382	-215.117249	901.102051	346.682251	148.605835	867.696472	236.999542	-35.287369	1000.856506	-495.301605	238.207047	899.067871	-544.548584	95.599449
187.165100	-101.969376	900.193542	282.374695	40.040661	901.957397	295.453247	-180.575623	515.921265	299.120056	21.618048	505.573944	448.525177	-227.044800	112.299858	329.953278	-42.788139	87.183479	176.865051	-183.666870	1421.815308	341.428680	96.180901	1398.779053	205.909195	-5.344869	1389.950562	195.968506	34.356220	1684.034668	200.541168	-260.887512	1141.885620	433.660919	83.517906	1124.675659	99.097893	-212.199554	901.917236	345.071289	151.090485	867.984375	236.263397	-33.207310	1001.039185	-495.445740	238.274261	899.037659	-544.682434	95.655228
186.442612	-100.283119	900.658813	281.493256	41.771629	901.887878	292.515778	-178.672287	516.052002	299.194458	22.436214	505.439423	447.797729	-227.203033	113.780251	330.053955	-42.679951	87.230896	176.797791	-181.224426	1422.300415	341.227264	98.603317	1398.925537	205.591599	-2.874536	1390.317627	195.687820	37.516644	1684.225586	199.757263	-258.491089	1142.244263	432.878296	86.153046	1124.577515	97.506683	-209.263657	902.728577	343.499451	153.684509	868.171753	235.528351	-31.164759	1001.242920	-495.567535	238.351425	899.021362	-544.830994	95.718361
185.826950	-98.692574	901.153625	280.749634	43.386749	901.814758	289.569458	-176.837555	516.232971	299.416656	23.267960	505.407288	447.142090	-227.613419	115.333855	330.193726	-42.600658	87.265167	176.776260	-178.826996	1422.724365	340.973022	101.004181	1399.065918	205.296158	-0.404129	1390.699585	195.316132	40.740089	1684.374268	199.020493	-255.631958	1142.484009	432.057587	88.764816	1124.447998	95.369545	-207.305176	903.595337	341.872131	156.500320	868.321899	234.903641	-29.197313	1001.459229	-495.679657	238.459167	899.020935	-544.977783	95.836922
185.277435	-97.159225	901.645630	280.089783	44.953827	901.813110	286.302917	-174.939346	516.212708	299.308014	23.883312	505.389313	446.242859	-228.032684	116.887314	330.078888	-42.515415	87.309669	176.757324	-176.475250	1423.212891	340.693726	103.421165	1399.189697	204.920090	2.034265	1391.064331	194.898941	44.019295	1684.503052	198.298264	-253.041336	1142.906128	431.269531	91.376785	1124.346313	93.778595	-204.322357	904.397461	340.319885	158.988586	868.563416	234.327805	-27.317471	1001.708496	-495.760468	238.516754	899.011902	-545.098450	95.906937
184.835541	-95.687523	902.134705	279.468903	46.463001	901.809326	283.115326	-172.894348	516.262878	298.206726	24.454145	505.338654	445.379883	-228.437393	118.509392	329.392731	-42.451122	87.303856	176.736435	-174.115570	1423.687256	340.388336	105.885391	1399.279297	204.498734	4.470929	1391.359863	194.488281	47.300365	1684.563721	197.659973	-250.323196	1143.267578	430.517456	94.071571	1124.253296	92.188911	-201.323105	905.264160	338.683472	161.583923	868.717407	233.819519	-25.493359	1001.954224	-495.806519	238.603088	899.022034	-545.195068	96.011879
184.528427	-94.230858	902.581116	278.980469	47.935787	901.809265	279.637238	-170.794952	516.134888	298.395660	25.083567	505.354736	444.505615	-228.818054	120.241631	329.402557	-42.369240	87.335251	176.696320	-171.736374	1424.185791	339.934296	108.432411	1399.359497	204.077194	6.962329	1391.650024	194.049164	50.601906	1684.628540	197.004501	-247.681488	1143.713135	429.586884	96.676903	1124.112671	90.757126	-198.084091	906.129456	337.098846	164.340347	868.848755	233.449661	-23.730965	1002.179138	-495.892609	238.665298	899.013245	-545.330078	96.086258
184.215683	-92.825150	903.026123	278.531372	49.417362	901.805237	276.157104	-168.643158	515.995850	298.586243	25.623899	505.371765	443.468689	-229.171982	121.988800	329.437592	-42.300400	87.372040	176.620239	-169.309158	1424.684692	339.350372	111.023071	1399.408203	203.587143	9.416669	1391.860718	193.518723	53.747875	1684.709473	196.420883	-244.853928	1144.117676	428.784393	99.361977	1124.044067	89.148285	-195.205963	906.991272	335.508087	166.782333	869.063232	233.119354	-22.003317	1002.399963	-495.973663	238.704819	898.977600	-545.465332	96.165321
183.880585	-91.406532	903.432556	278.095795	50.866066	901.803162	272.492798	-166.362457	515.876099	298.567932	26.180336	505.451202	442.384674	-229.422913	123.792839	329.367065	-42.233910	87.400787	176.510132	-166.867416	1425.151733	338.695435	113.598099	1399.410767	203.092300	11.942284	1392.004517	193.152466	57.250202	1684.590088	195.821701	-242.441254	1144.617065	427.936890	102.009575	1123.947144	88.203995	-191.240997	907.807495	334.005615	169.452576	869.169434	232.799179	-20.324438	1002.601440	-496.008942	238.742355	898.983093	-545.561157	96.219543
183.652725	-89.980988	903.734680	277.728180	52.284622	901.769165	268.662781	-164.157898	515.528259	298.532684	26.757027	505.458099	441.533203	-229.326385	125.776146	329.295776	-42.196304	87.434608	176.400345	-164.366348	1425.607422	338.003876	116.263794	1399.383545	202.527771	14.376757	1392.060669	192.629181	60.357304	1684.612671	195.205307	-239.573822	1144.976563	427.090942	104.670197	1123.894165	86.359383	-188.853806	908.776794	332.417694	171.788864	869.432800	232.583267	-18.718496	1002.733948	-496.065887	238.773819	898.948425	-545.646790	96.275040
183.303833	-88.537285	904.066528	277.313690	53.687195	901.705322	264.454285	-162.130600	515.124084	298.431366	27.306581	505.418182	440.186523	-229.188583	127.578575	329.174286	-42.133759	87.442856	176.222809	-161.869659	1426.051147	337.185608	118.959511	1399.346558	201.950485	16.848446	1392.044800	192.161621	63.630402	1684.514648	194.638489	-236.914886	1145.434082	426.304871	107.395386	1123.846558	84.914093	-185.893875	909.656311	330.811218	174.311920	869.622192	232.386993	-17.138931	1002.863892	-496.100281	238.879608	898.948975	-545.764832	96.396858
182.951187	-87.169952	904.370972	276.951416	54.986984	901.540894	260.423431	-159.658356	514.824768	298.336792	27.906971	505.327545	439.054565	-229.373505	129.564865	329.080109	-42.109272	87.443817	176.002151	-159.315659	1426.421265	336.305115	121.678101	1399.235229	201.353989	19.286625	1391.934692	191.662430	66.889236	1684.390137	194.041672	-234.403137	1145.797241	425.382111	110.116020	1123.780396	83.588470	-182.855133	910.536316	329.266876	176.888229	869.760742	232.236710	-15.612416	1002.928650	-496.132843	238.914368	898.940125	-545.859924	96.471657
182.583862	-85.780403	904.646057	276.595764	56.281254	901.371521	256.208618	-157.178101	514.470520	298.303925	28.481495	505.234009	437.693085	-229.200714	131.619202	329.037415	-42.059597	87.441490	175.754333	-156.756668	1426.787598	335.316803	124.407852	1399.097046	200.729233	21.769657	1391.763184	191.194656	70.084259	1684.189453	193.521240	-231.779404	1146.227295	424.696075	112.912041	1123.704834	82.282234	-179.799789	911.258484	327.960022	179.011337	869.834534	232.100052	-14.106547	1002.975220	-496.184814	238.944870	898.915771	-545.945496	96.544617
182.235794	-84.361145	904.836182	276.298645	57.589451	901.146423	251.814743	-154.599686	514.152405	298.286743	29.052727	505.106873	436.236938	-228.932114	133.745346	329.011230	-41.980549	87.410759	175.451233	-154.162155	1427.155640	334.381561	127.163864	1398.894897	200.121078	24.196543	1391.543213	190.740128	73.226318	1683.979736	193.154404	-229.368881	1146.674194	423.892883	115.675484	1123.621826	81.645912	-175.774353	912.047363	326.551758	181.526382	869.869568	232.018585	-12.610745	1002.950439	-496.228882	238.995743	898.907349	-546.054565	96.600143
181.879822	-83.018669	905.083801	276.026642	58.844494	900.899353	247.391678	-151.816574	513.908203	298.335571	29.790098	504.950836	434.734985	-228.679062	135.994995	329.026703	-41.928356	87.406898	175.151657	-151.528549	1427.478271	333.313690	129.980347	1398.621704	199.491791	26.688522	1391.243774	190.282745	76.288162	1683.724976	192.639999	-226.779572	1147.100098	423.142151	118.519241	1123.491577	80.154289	-173.727478	912.916199	325.161987	183.826889	869.907471	231.968781	-11.140182	1002.941589	-496.261414	239.010254	898.863770	-546.146301	96.636681
181.560165	-81.719551	905.286743	275.741394	60.033310	900.679077	242.847031	-149.025940	513.695496	298.243378	30.395304	504.833282	433.001221	-228.160904	138.257385	328.978577	-41.853848	87.377419	174.764648	-148.885025	1427.787109	332.269470	132.805939	1398.367310	198.832550	29.111214	1390.923340	189.809784	79.246292	1683.495972	192.287247	-224.243195	1147.491455	422.538086	121.363029	1123.382568	79.143959	-170.567368	913.723389	323.778717	185.890869	869.936340	231.923676	-9.769092	1002.923584	-496.307800	239.041840	898.854431	-546.245483	96.657593
182.142609	-80.650757	905.000977	276.064056	61.397671	900.373962	238.253799	-146.553268	513.440796	298.369843	31.111208	504.752625	431.273865	-227.792114	140.857956	329.055359	-41.805264	87.401070	174.396820	-146.261200	1428.061279	331.174713	135.631866	1398.039795	198.204605	31.580654	1390.540405	189.362350	82.097183	1683.271118	191.932159	-222.121704	1147.881104	421.784729	124.225784	1123.181152	78.573982	-166.614487	914.702332	322.196655	188.178085	870.129333	232.351593	-8.518844	1002.628540	-496.325287	239.037933	898.850159	-546.297729	96.673401
182.171967	-79.541138	905.132874	276.056091	62.574715	900.171021	233.549713	-144.091690	513.193359	298.372345	31.810947	504.609222	429.484344	-227.217545	143.451218	329.013184	-41.762039	87.427002	173.981216	-143.612228	1428.288208	330.067413	138.458725	1397.693726	197.532150	34.004635	1390.178101	188.940094	84.836319	1683.086548	191.574203	-219.512314	1148.209961	421.174622	127.131439	1122.980469	77.106209	-164.575836	915.569336	320.854767	190.299622	870.024292	232.539032	-7.256738	1002.585754	-496.368896	239.077713	898.850708	-546.375244	96.706825
182.142639	-78.345482	905.266785	276.008484	63.794571	899.969971	228.636398	-141.390274	512.936218	298.328644	32.501541	504.474701	427.553375	-226.488174	146.145081	328.979156	-41.702744	87.415543	173.516479	-140.978027	1428.487305	328.915741	141.331909	1397.275757	196.912674	36.414337	1389.749146	188.459091	87.465286	1682.911377	191.317291	-217.118057	1148.507080	420.597504	130.085312	1122.738892	76.193214	-161.694473	916.399170	319.595154	192.378601	869.849670	232.682892	-5.933910	1002.544312	-496.419556	239.118851	898.832458	-546.437988	96.706726
182.196457	-77.144012	905.359619	276.018402	65.001862	899.796509	223.750046	-138.788971	512.683655	298.319611	33.138584	504.413818	425.551758	-225.687332	149.038422	328.948578	-41.652397	87.414833	173.105392	-138.387070	1428.679443	327.802460	144.167618	1396.798462	196.313660	38.791794	1389.313965	187.992630	89.984886	1682.719971	191.092667	-215.163788	1148.848145	420.064575	133.012146	1122.425903	75.880157	-157.930832	917.142273	318.395966	194.315460	869.640686	232.848297	-4.629676	1002.497681	-496.482819	239.142929	898.802856	-546.509094	96.695839
182.268738	-75.978424	905.424927	276.045105	66.229233	899.547668	218.715927	-136.024902	512.429565	298.365234	33.732910	504.247772	423.372070	-224.735794	151.833435	328.940063	-41.603363	87.420662	172.761337	-135.825378	1428.803955	326.746948	147.046143	1396.319458	195.756927	41.131016	1388.911377	187.492935	92.407333	1682.539673	190.869827	-212.675415	1149.016357	419.503296	135.969162	1122.072510	74.583672	-156.048874	917.900391	317.336456	196.408218	869.209717	233.027115	-3.297473	1002.398926	-496.522491	239.197449	898.778809	-546.579590	96.692383
182.312012	-74.816628	905.524414	275.904144	67.515945	899.140564	213.640884	-133.359680	512.245178	298.348969	34.454578	504.093048	421.114075	-223.561249	154.845566	328.816040	-41.550400	87.384979	172.494141	-133.297165	1428.955688	325.643768	149.795059	1395.779419	195.256119	43.504971	1388.493774	186.966507	94.761337	1682.348633	190.914627	-210.508347	1149.307129	419.077057	138.985519	1121.678467	74.377312	-152.418488	918.540833	316.283600	198.272018	868.842468	233.114273	-1.803867	1002.235168	-496.555939	239.246933	898.736328	-546.637451	96.749275
182.474594	-73.598732	905.567932	275.947296	68.720589	898.914307	208.465561	-130.495239	512.105774	298.452026	35.097237	503.943024	418.444061	-222.403366	157.731369	328.797119	-41.493874	87.353592	172.356781	-130.851181	1429.073364	324.658936	152.567581	1395.241455	194.789734	45.775402	1388.098877	186.440002	97.017120	1682.163330	190.709427	-208.121048	1149.447510	418.724731	142.024292	1121.264404	73.210266	-150.700775	919.288330	315.378357	199.782928	868.358459	233.298767	-0.453567	1002.137817	-496.584412	239.291046	898.728943	-546.678162	96.740036
182.631790	-72.445007	905.657166	276.038361	69.865799	898.701843	203.270721	-127.739601	512.091553	298.702087	35.760651	503.823303	415.869995	-221.027420	160.905151	328.779938	-41.433865	87.354935	172.326797	-128.393066	1429.226196	323.725708	155.276184	1394.746582	194.361755	48.054379	1387.735229	185.880707	99.142181	1681.963867	190.714935	-206.179779	1149.770752	418.212311	144.997498	1120.873657	73.096970	-147.321976	919.863953	314.485565	201.528183	867.887268	233.486450	0.867672	1002.070007	-496.558289	239.383682	898.720337	-546.683350	96.772881
182.748291	-71.308426	905.778870	276.065552	71.065804	898.491821	197.926605	-124.786697	512.111328	298.973846	36.391159	503.727631	413.253571	-219.447266	164.321991	328.771851	-41.381660	87.349037	172.374863	-126.013199	1429.359375	322.814514	157.883759	1394.263306	193.985855	50.231018	1387.386475	185.313812	101.160118	1681.766968	190.669189	-204.062180	1150.062256	417.710480	147.906540	1120.421509	72.436073	-144.661194	920.691162	313.536835	203.219818	867.413452	233.638947	2.217115	1002.018372	-496.571350	239.461212	898.739929	-546.736084	96.763199
182.838837	-70.126549	905.963196	276.078918	72.227898	898.272949	192.565231	-121.867699	512.347778	298.376556	37.005157	503.472626	410.423553	-217.808563	167.786240	328.343353	-41.311459	87.287971	172.471848	-123.686691	1429.538452	321.981812	160.523148	1393.798218	193.582214	52.437389	1387.092163	184.738815	103.061890	1681.587524	190.589569	-201.822296	1150.296509	417.236725	150.827911	1120.031860	71.428055	-143.355164	921.301025	312.737152	205.010300	866.843445	233.832748	3.581151	1001.990356	-496.585876	239.530670	898.756165	-546.785645	96.800537
182.992645	-69.052155	906.112122	276.105988	73.304092	898.011414	187.458252	-119.292122	512.868530	297.664764	37.651752	503.261536	407.564026	-215.963211	171.336365	327.813416	-41.214039	87.181046	172.597366	-121.449852	1429.716675	321.124451	163.071411	1393.310547	193.207382	54.573238	1386.760742	184.162018	104.814980	1681.404541	190.624878	-200.017578	1150.594604	416.664032	153.676239	1119.637695	71.331955	-140.205200	922.021179	311.930450	206.628586	866.304260	234.020844	4.883746	1001.923645	-496.624084	239.522751	898.772827	-546.836548	96.725868
182.990036	-68.004021	906.343079	276.038361	74.324478	897.756287	182.048676	-116.193253	513.407410	297.982697	38.358650	503.062103	404.451233	-214.020828	174.937317	327.834167	-41.138489	87.149391	172.736389	-119.242935	1429.838867	320.357574	165.643845	1392.869019	192.875473	56.711899	1386.450684	183.656021	106.725876	1681.171753	190.711548	-198.146851	1150.877808	416.178253	156.493332	1119.192871	70.857735	-138.132019	922.632202	311.225800	207.996368	865.828491	234.143661	6.157573	1001.897522	-496.666504	239.510162	898.793152	-546.877075	96.723831
183.098099	-66.942490	906.547913	276.009094	75.352684	897.464600	176.415680	-112.756905	513.965759	298.253693	38.956669	502.834869	400.950378	-211.245804	178.198685	327.881409	-41.109238	87.084854	172.913162	-117.121132	1429.955322	319.560547	168.156525	1392.415039	192.521606	58.795258	1386.135498	183.117447	108.351936	1681.042236	190.742157	-196.077255	1151.009766	415.661652	159.301697	1118.764771	69.928398	-137.179337	923.194153	310.584625	209.518173	865.227478	234.348816	7.446819	1001.838623	-496.588776	239.673584	898.847717	-546.906189	96.633972
183.207581	-65.859917	906.735229	275.975128	76.385597	897.227844	171.089920	-109.481201	514.785767	298.334900	39.607517	502.674805	397.964081	-209.606705	182.312057	327.867004	-41.031502	87.046242	173.077682	-115.002502	1430.080933	318.780975	170.694702	1391.965576	192.184189	60.908649	1385.855957	182.584137	109.946136	1680.961914	191.012405	-194.167984	1151.253296	415.111389	161.979385	1118.378418	69.497215	-135.374405	923.729736	309.965546	211.126480	864.605530	234.548676	8.701455	1001.799377	-496.508148	239.963715	898.902100	-546.930481	96.566170
183.284592	-64.776581	907.055908	275.831970	77.423759	897.037781	165.715897	-106.224380	515.670898	298.468170	40.203259	502.477325	394.219635	-206.748322	185.688339	327.886841	-40.992931	87.006500	173.265152	-112.820770	1430.157104	318.022003	173.207855	1391.564331	191.874435	62.946308	1385.612549	182.045303	111.436394	1680.910400	191.227386	-192.462219	1151.434326	414.585815	164.607269	1118.011841	69.203682	-133.669785	924.208130	309.438690	212.391479	864.102600	234.706970	10.003638	1001.846375	-496.485565	240.218552	899.011841	-546.939270	96.517754
183.318024	-63.880939	907.445679	275.804260	78.357681	896.854492	160.540009	-102.801010	516.804443	298.906219	40.829021	502.306091	390.778107	-204.391159	189.598557	328.134857	-40.961979	87.016953	173.430557	-110.744446	1430.259644	317.287140	175.658493	1391.266846	191.620636	65.005920	1385.414429	181.465103	112.891693	1680.893311	191.584961	-190.977325	1151.630127	413.959869	167.140976	1117.695923	69.421570	-131.134048	924.666870	309.015350	213.890488	863.400330	234.929718	11.177190	1001.928162	-496.547821	240.061859	899.100586	-546.944824	96.407631
183.388229	-62.864285	907.797791	275.685394	79.394653	896.694519	155.247131	-99.792801	518.377930	298.370697	41.368713	502.172424	387.236481	-202.179367	193.385635	327.854218	-40.898918	86.989967	173.594894	-108.712601	1430.377075	316.603027	178.095093	1390.920166	191.328323	67.002762	1385.215088	180.909973	114.386726	1680.930908	191.851791	-189.106354	1151.865479	413.457306	169.646332	1117.433594	68.735954	-130.501083	925.221069	308.569305	215.005798	863.001160	235.124283	12.426057	1002.003174	-496.698029	239.457184	899.136414	-546.931763	96.208557
183.275513	-61.867756	908.294617	275.512787	80.273621	896.577820	150.519958	-96.080154	519.320923	298.252380	41.871727	502.093201	383.905243	-200.084808	197.437149	327.775299	-40.859505	87.018593	173.808289	-106.688034	1430.542114	315.938660	180.485641	1390.703369	191.082291	68.975998	1385.036377	180.374130	115.770164	1680.957275	192.233932	-187.791763	1152.199219	412.862366	172.067963	1117.220459	69.193726	-128.367554	925.654785	308.210693	216.350021	862.364441	235.266647	13.612997	1002.166138	-496.710022	239.435303	899.251587	-546.914246	96.129005
183.322327	-60.916088	908.724121	275.369965	81.243851	896.445190	145.835281	-92.652382	520.626038	298.206207	42.323875	502.036011	380.009216	-197.347443	200.799255	327.767914	-40.802593	87.014366	174.013153	-104.673462	1430.710083	315.287811	182.835770	1390.502563	190.823273	70.886154	1384.931641	179.724457	116.999344	1681.058960	192.582520	-186.354660	1152.534180	412.254089	174.372147	1117.005371	69.224686	-127.055405	926.138184	308.012482	217.507278	861.829346	235.461960	14.815804	1002.289001	-496.693085	239.361191	899.358337	-546.830261	96.013023
183.373672	-60.006344	909.131042	275.303253	82.128098	896.356567	141.265060	-88.883530	522.081360	298.161804	42.774708	501.913757	376.420288	-194.720932	204.191406	327.712372	-40.762051	87.016052	174.236603	-102.751236	1430.966187	314.662415	185.112000	1390.333374	190.609177	72.774574	1384.888184	179.159134	118.336456	1681.093018	192.956161	-184.763062	1152.922363	411.788757	176.600998	1116.967896	69.138733	-126.345100	926.618286	308.164154	218.513977	861.022095	235.657364	15.932868	1002.424927	-496.646149	239.286880	899.474365	-546.721863	95.840714
183.237259	-58.890156	909.652588	275.055206	83.699959	896.371216	137.031738	-85.533035	523.510681	298.057098	43.226902	501.902954	372.909332	-192.340942	207.576172	327.615234	-40.735218	87.023148	174.485123	-100.790367	1431.250854	314.002747	187.332321	1390.237915	190.428497	74.624077	1384.870972	178.570419	119.727875	1681.133789	193.458969	-183.396378	1153.400146	411.081329	178.703476	1116.821411	69.456131	-125.030663	927.039673	307.651978	219.627579	860.950623	235.755157	17.431416	1002.666565	-496.665009	239.212509	899.571350	-546.624146	95.740791
183.205307	-57.952919	910.073120	274.927490	84.704224	896.334167	133.062363	-82.210106	524.926697	298.003235	43.643921	501.795380	369.420013	-189.928726	210.826843	327.540192	-40.710522	86.996330	174.752365	-98.966393	1431.520264	313.472168	189.537613	1390.161377	190.308990	76.439018	1384.872192	177.947418	121.142670	1681.169556	193.923141	-181.934738	1153.768188	410.621643	180.762299	1116.821655	69.429314	-124.544739	927.551758	307.585083	220.487686	860.635620	235.885956	18.586208	1002.834717	-496.640411	239.089813	899.676086	-546.498962	95.548859
183.009491	-56.998322	910.607483	274.678925	85.588715	896.274963	129.321899	-78.883759	526.390930	297.964020	43.920162	501.762604	366.036377	-187.366165	213.715912	327.428375	-40.667492	87.019928	175.024200	-97.124290	1431.829346	312.963409	191.642380	1390.133423	190.159775	78.184616	1384.959351	177.322464	122.572990	1681.225586	194.446945	-180.546661	1154.251099	410.085297	182.689285	1116.862427	69.804176	-123.588219	927.988586	307.878723	221.677200	859.796143	235.913895	19.761620	1003.041138	-496.623932	238.923584	899.800964	-546.351929	95.302963
182.863251	-56.125526	911.094666	274.475983	86.538681	896.254456	125.904945	-75.682037	527.810974	297.990417	44.270336	501.756409	362.627289	-184.956451	216.156754	327.376068	-40.668030	87.025688	175.341660	-95.397163	1432.166382	312.483368	193.697327	1390.147949	190.092117	79.921005	1385.046875	176.711075	124.028679	1681.258057	195.090942	-179.016541	1154.708496	409.546448	184.560791	1116.834106	70.011490	-123.020653	928.436707	307.510468	222.513123	860.020203	235.953949	20.886650	1003.247009	-496.578461	238.726105	899.951660	-546.062683	94.680153
182.605118	-55.263443	911.634216	274.248901	87.348793	896.228027	122.880859	-72.684807	529.209229	298.028870	44.472740	501.756531	359.151428	-182.320923	218.028900	327.310059	-40.641853	87.050369	175.619812	-93.753189	1432.487671	312.041962	195.644302	1390.189941	189.972626	81.539322	1385.208496	176.101227	125.551666	1681.302124	195.712845	-177.535629	1155.121582	409.073090	186.387619	1116.893066	70.044510	-122.948700	928.903259	307.510376	223.667618	859.651489	235.924805	21.977865	1003.472839	-496.557404	238.643768	900.085876	-545.727478	94.923019
182.376114	-54.309189	912.154907	274.013885	88.199127	896.244080	120.089111	-69.650787	530.649719	297.966064	44.856838	501.779877	355.362915	-179.705841	219.127075	327.207153	-40.613621	87.110748	175.944717	-92.128319	1432.859985	311.690735	197.580658	1390.262817	189.859024	83.189751	1385.361694	175.483078	127.140549	1681.352295	196.254349	-176.348557	1155.538452	408.572205	188.122498	1116.991699	70.349258	-122.638618	929.305054	307.549652	224.589844	859.394165	235.891693	23.106171	1003.712341	-496.536041	238.405106	900.270508	-545.700928	94.367271
182.045334	-53.361801	912.647095	273.814453	89.040359	896.241760	117.644341	-66.736374	531.998291	297.898560	44.865078	501.795624	351.106323	-176.994720	219.345764	327.096344	-40.598007	87.137352	176.187363	-90.614098	1433.232910	311.277893	199.400696	1390.353027	189.697571	84.700584	1385.585815	174.882355	128.796051	1681.402710	196.968353	-174.997864	1156.070801	408.205902	189.795441	1117.090942	70.871567	-122.147011	929.635132	307.622528	225.443787	859.171265	235.798645	24.229439	1003.929382	-496.541351	238.248550	900.451843	-545.533752	94.182663
181.707687	-52.422520	913.182861	273.597504	89.823769	896.280579	115.284355	-63.952641	533.257690	297.816467	45.080097	501.821960	346.575226	-174.326736	218.865997	326.962158	-40.590420	87.225159	176.349304	-89.102043	1433.519165	310.911316	201.148468	1390.480591	189.580719	86.217339	1385.772217	174.291946	130.539352	1681.475098	197.605286	-173.667862	1156.543091	407.825134	191.414536	1117.235107	71.262512	-121.974281	929.913391	307.680908	226.287430	859.040771	235.695755	25.322552	1004.187561	-496.563293	238.047729	900.633484	-545.307007	93.847626
181.349731	-51.378555	913.700378	273.422119	90.557549	896.334595	113.060356	-61.476261	534.346130	297.754303	45.312351	501.816711	341.825775	-172.639038	218.398544	326.873779	-40.555283	87.288582	176.539001	-87.636513	1433.856689	310.646088	202.817123	1390.576050	189.436127	87.720688	1385.962036	173.760132	132.390732	1681.537354	198.168411	-172.487564	1156.944336	407.580200	192.998474	1117.374512	71.571457	-122.211777	930.194946	308.178009	226.838928	858.617371	235.590210	26.432375	1004.445129	-496.648163	237.841095	900.795227	-545.164673	93.645401
181.057755	-50.368328	914.128540	273.349152	91.342102	896.345337	111.273987	-58.990910	535.403687	297.640594	45.607883	501.773315	336.992828	-169.153259	215.894608	326.776031	-40.537601	87.375984	176.705765	-86.207893	1434.221802	310.407318	204.473251	1390.715942	189.258759	89.205299	1386.211060	173.224167	134.276764	1681.554565	198.796829	-171.305466	1157.409058	407.141022	194.494263	1117.424316	72.011909	-122.212364	930.411438	307.876984	227.994888	858.694580	235.519440	27.545057	1004.640320	-496.698578	237.523331	900.926392	-544.965210	93.281799
180.684082	-49.403912	914.632813	273.278168	92.010956	896.372925	109.738930	-56.626225	536.272339	297.515350	45.947189	501.745575	332.002960	-167.215454	213.700714	326.628998	-40.524914	87.452629	176.706284	-84.726814	1434.494263	310.132935	206.103348	1390.798584	189.079941	90.685745	1386.385132	172.740448	136.315842	1681.572266	199.453674	-170.123550	1157.868286	406.932526	195.966904	1117.641968	72.724236	-122.047752	930.508606	308.018860	228.584366	858.702271	235.471298	28.575764	1004.876099	-496.796356	237.268250	901.048279	-544.840942	92.965897
180.332718	-48.386711	915.118347	273.177490	92.706696	896.401978	108.395103	-54.509228	536.965942	297.320251	46.266945	501.734467	326.292633	-163.839920	210.077438	326.505127	-40.513603	87.536736	176.686661	-83.221886	1434.796265	309.854797	207.657852	1390.894165	188.860443	92.198936	1386.526489	172.379471	138.374008	1681.553101	200.046829	-169.094406	1158.318604	406.664307	197.401550	1117.758057	73.467125	-122.362854	930.561157	308.107788	229.579071	858.594971	235.400391	29.649231	1005.103821	-497.005737	237.051193	901.148193	-544.860046	92.936195
180.069183	-47.335247	915.489563	273.138916	93.511414	896.423462	107.486443	-52.538124	537.484009	297.125946	46.605793	501.745270	320.813690	-161.382065	206.512161	326.331879	-40.496525	87.630310	176.588028	-81.731552	1435.044678	309.606293	209.188004	1390.971191	188.633041	93.700653	1386.660522	171.903656	140.548477	1681.483154	200.616470	-167.970016	1158.785522	406.620483	198.773026	1117.938721	74.153816	-122.861519	930.574219	308.569672	230.102951	858.276611	235.350616	30.753344	1005.277893	-497.272919	236.994217	901.197449	-544.989441	93.430740
179.734039	-46.227238	915.848755	273.069031	94.219421	896.471558	106.996490	-50.723072	537.912598	296.927917	46.972733	501.757050	314.810974	-158.258560	201.849838	326.396484	-40.550564	87.814133	176.368576	-80.215378	1435.285278	309.258606	210.842545	1391.015015	188.341171	95.187645	1386.737915	171.552124	142.770981	1681.355713	201.035828	-167.118790	1159.242554	406.365051	200.027100	1118.071045	74.959320	-123.037415	930.576538	308.665222	231.075027	858.175903	235.259964	31.809418	1005.460144	-497.519958	236.769958	901.263611	-545.060547	93.239273
179.418915	-45.260372	916.228699	273.037262	94.947418	896.501892	106.864807	-49.157860	538.193665	296.809082	47.336094	501.769684	308.654938	-155.240128	196.849091	326.251099	-40.517521	87.928596	176.072510	-78.702934	1435.522339	309.063019	212.176025	1391.037231	188.041275	96.699936	1386.750366	171.200775	145.041138	1681.186279	201.510132	-166.148224	1159.773315	406.325470	201.232727	1118.187256	75.894630	-123.725197	930.477600	308.755157	231.830872	858.166565	235.185501	32.830570	1005.642578	-497.756744	236.583115	901.334351	-545.121643	92.997993
179.030746	-44.303715	916.597900	272.999908	95.533806	896.503784	107.280243	-48.085007	538.324341	296.658051	47.748615	501.751221	302.168152	-151.892166	191.072205	326.065674	-40.463913	88.016388	175.676849	-77.102272	1435.762939	308.851746	213.628616	1390.971924	187.731583	98.195320	1386.764648	170.879929	147.364197	1680.979492	201.787506	-165.398453	1160.222778	406.246307	202.413086	1118.231689	76.682526	-124.462914	930.333313	308.473450	232.686508	858.471191	235.087082	33.781113	1005.803162	-498.084534	236.369263	901.370789	-545.260193	92.738770
178.161972	-43.175209	917.232239	272.626678	96.094803	896.566406	107.961319	-46.933807	538.436523	296.391693	48.113819	501.688507	295.256744	-148.005676	184.657791	325.824371	-40.420197	88.067696	175.175507	-75.486290	1435.884155	308.638763	215.017990	1390.921875	187.433411	99.775070	1386.675903	170.595276	149.692078	1680.721802	202.145569	-164.486832	1160.681396	406.174988	203.481918	1118.218750	77.737740	-125.267952	930.192993	308.497864	233.454437	858.441956	234.734039	34.846127	1006.108398	-498.471802	236.150665	901.363525	-545.447815	92.496567
177.882431	-42.272533	917.492981	272.599884	96.676888	896.539185	109.230408	-46.283043	538.445801	296.402985	48.444881	501.675323	288.233887	-144.272842	178.084702	325.730499	-40.398029	88.143692	174.561066	-73.841583	1436.076904	308.462189	216.430923	1390.767944	187.055603	101.340530	1386.587036	170.339478	152.034454	1680.429199	202.361481	-163.714005	1161.199341	406.313873	204.524460	1118.223877	78.674271	-125.901825	930.071777	308.933197	234.086441	858.034424	234.632187	35.758553	1006.205750	-498.842407	235.978790	901.381897	-545.637756	92.265625
177.776947	-41.475410	917.672363	272.662079	97.328911	896.555176	110.850113	-45.963100	538.310425	296.486816	48.689289	501.657806	280.869141	-140.160919	171.089279	325.708160	-40.407078	88.186935	173.854324	-72.124550	1436.206665	308.306824	217.793991	1390.631592	186.726990	102.940216	1386.466064	170.071808	154.394623	1680.118896	202.503235	-162.877029	1161.771362	406.383331	205.445389	1118.169556	79.792725	-126.903732	929.744751	308.943970	234.597412	858.107605	234.601196	36.602470	1006.294006	-499.204590	235.769180	901.392822	-545.838562	92.052109
177.676895	-40.742077	917.829590	272.691101	97.974358	896.502075	112.961838	-45.927841	538.142334	296.583557	48.893799	501.633209	273.232697	-135.987961	164.059692	325.614746	-40.436069	88.200615	173.046021	-70.346603	1436.381104	308.252899	219.148407	1390.427979	186.356857	104.584892	1386.293213	169.841812	156.722580	1679.777588	202.491531	-162.283859	1162.280029	406.492645	206.389542	1118.089844	80.916428	-127.707703	929.504089	308.979797	235.469589	857.881653	234.557434	37.442711	1006.333557	-499.582977	235.483246	901.423950	-545.957336	91.445168
177.666611	-40.013050	917.911499	272.750854	98.559639	896.407349	115.316521	-46.176548	537.907104	296.682526	49.083317	501.638947	265.289063	-131.544083	157.019196	325.568726	-40.449856	88.228127	172.195084	-68.508812	1436.521973	308.240234	220.462769	1390.145752	186.027588	106.233253	1386.100708	169.609650	158.986450	1679.441162	202.536194	-161.567154	1162.913208	406.564148	207.230698	1117.862915	82.123405	-128.578903	929.203613	308.796722	236.254425	857.918823	234.523987	38.269081	1006.317383	-499.882538	235.196503	901.454956	-546.013550	90.829597
177.622025	-39.317905	918.026306	272.779266	99.025314	896.348755	117.836197	-46.493042	537.585022	296.780945	49.227840	501.558350	257.051666	-126.947327	149.939423	325.553162	-40.456562	88.250183	171.197464	-66.639496	1436.651123	308.301880	221.727509	1389.849976	185.691040	107.966347	1385.894287	169.470184	161.166473	1679.131470	202.406967	-160.882156	1163.508423	406.731506	208.023605	1117.640625	83.261528	-129.665359	928.925110	308.416595	236.963898	858.195801	234.439667	39.034721	1006.335693	-500.163544	234.936035	901.493042	-546.023499	90.426453
177.466614	-38.753304	918.119202	272.757965	99.565308	896.211365	120.546616	-47.086300	537.261658	296.824707	49.383606	501.522186	248.598679	-122.478142	143.294403	325.446503	-40.459652	88.253609	170.185944	-64.656258	1436.768311	308.395752	223.029205	1389.509766	185.356796	109.703606	1385.677368	169.158173	163.321762	1678.833984	202.229202	-160.239822	1164.145264	406.995972	208.791306	1117.342896	84.464973	-130.551300	928.670532	308.510620	237.602921	857.963989	234.283188	39.789673	1006.300781	-500.519043	234.733673	901.552124	-546.099915	90.197083
177.317657	-38.240990	918.223999	272.781525	99.917442	896.068359	123.403374	-48.031765	536.809387	296.864014	49.556160	501.443146	239.879700	-118.000542	136.925858	325.446411	-40.482166	88.249519	169.100204	-62.719833	1436.943481	308.555786	224.327576	1389.115601	185.069214	111.539734	1385.448242	168.928421	165.380386	1678.576660	201.972946	-159.585953	1164.839233	407.278503	209.456894	1117.078979	85.795227	-131.658539	928.308655	308.886475	238.130981	857.449646	234.112091	40.471790	1006.267639	-500.800903	234.508759	901.595215	-546.056885	89.794159
177.181442	-37.686050	918.315552	272.784241	100.338463	895.976807	126.038628	-48.662594	536.385742	296.850861	49.733673	501.361267	230.951538	-113.326851	130.883148	325.378937	-40.496120	88.270226	167.916809	-60.624119	1437.144531	308.738708	225.617035	1388.753540	184.742798	113.355492	1385.210815	168.717468	167.349106	1678.362427	201.632416	-158.891190	1165.579346	407.616913	210.106949	1116.817139	87.122948	-132.650604	928.093506	309.082825	238.640091	857.155884	233.932098	41.168262	1006.257446	-501.156250	234.290833	901.642090	-546.081116	89.486008
177.062271	-37.239544	918.364441	272.814850	100.675270	895.823120	128.590546	-49.428284	535.954346	296.943726	49.921883	501.300934	221.845749	-108.612823	125.244873	325.383911	-40.493958	88.293839	166.493011	-58.361790	1437.431274	308.925018	226.880539	1388.353638	184.421082	115.240669	1384.920288	168.463791	169.220367	1678.169922	201.140259	-158.236755	1166.411255	407.933411	210.653778	1116.466797	88.405006	-133.835632	927.865540	308.974884	239.256409	857.142273	233.762558	41.788643	1006.193298	-501.468994	234.048126	901.697388	-546.021790	89.018913
176.892517	-36.728230	918.463684	272.789703	101.103119	895.761414	130.991943	-50.224476	535.429077	297.074707	50.100018	501.249756	212.657578	-103.837914	120.098953	325.393707	-40.497704	88.321022	165.237457	-56.169155	1437.654785	309.191193	228.229843	1387.999756	184.145691	117.112488	1384.708008	168.260773	171.024445	1677.983276	200.676865	-157.542770	1167.304810	408.237213	211.120117	1116.170532	89.777313	-134.760529	927.695129	309.095703	239.751785	856.922668	233.531937	42.461971	1006.202942	-501.757813	233.791550	901.743042	-545.914185	88.632950
176.794617	-36.231197	918.542847	272.839142	101.471786	895.721191	133.330994	-51.223755	534.947021	297.119324	50.312695	501.218353	203.463058	-99.068512	115.417091	325.340271	-40.483959	88.318733	163.984497	-54.038429	1437.882080	309.488434	229.425262	1387.583496	183.886429	118.979034	1384.471436	168.025452	172.742950	1677.834839	200.120987	-156.606918	1168.151611	408.646271	211.581268	1115.879150	90.925278	-136.084396	927.625000	309.452850	240.184799	856.485535	233.379395	43.069324	1006.215332	-502.140717	233.686722	901.732300	-546.032043	89.032249
176.746429	-35.735413	918.558105	272.890961	101.852219	895.622498	135.382736	-52.324593	534.448914	297.360382	50.484993	501.164154	194.274475	-93.969498	111.246162	325.373779	-40.488232	88.351532	162.692947	-51.849918	1438.160278	309.750793	230.643555	1387.189209	183.630951	120.885971	1384.227905	167.842712	174.354630	1677.716309	199.479523	-155.798477	1169.071533	408.986877	211.930481	1115.545410	92.187317	-137.260010	927.509583	309.376129	240.670776	856.506348	233.210938	43.709862	1006.166626	-502.453430	233.474060	901.769958	-545.963135	88.616219
176.662201	-35.233521	918.592712	272.941193	102.383171	895.587585	137.103333	-53.481346	533.948792	297.540100	50.642506	501.188477	185.395004	-89.438934	107.941101	325.381073	-40.475399	88.398972	161.445282	-49.669739	1438.411743	309.987671	231.805679	1386.866333	183.400558	122.697769	1384.040649	167.713730	175.897217	1677.591309	198.784515	-155.049469	1169.999023	409.418549	212.255966	1115.310669	93.464149	-138.100800	927.420410	309.565521	240.843384	856.421387	233.026108	44.382801	1006.163574	-502.712341	233.176590	901.809937	-545.809753	88.064682
176.577698	-34.755257	918.642273	273.005554	102.738617	895.555664	138.788345	-54.846348	533.521179	297.694427	50.770504	501.189697	176.808060	-83.700653	104.820786	325.396118	-40.487797	88.432297	160.207977	-47.508976	1438.644287	310.307007	232.983734	1386.515259	183.195572	124.507599	1383.879028	167.488266	177.389282	1677.528687	198.021851	-154.121750	1170.914673	409.834595	212.542023	1115.109863	94.435051	-139.490402	927.447998	309.805634	241.445358	856.190063	232.855438	44.970833	1006.166748	-503.002777	232.940689	901.866577	-545.721130	87.668938
176.654160	-34.290581	918.712769	273.144623	103.197655	895.587585	140.460098	-56.020828	533.111572	297.814331	50.927837	501.232788	168.336594	-78.673256	102.199883	325.437988	-40.487217	88.494858	159.064331	-45.524773	1438.928711	310.642609	234.098160	1386.236572	183.004120	126.275879	1383.680786	167.386597	178.767471	1677.483643	197.168640	-153.299194	1171.767456	410.271484	212.850266	1114.928101	95.490540	-140.517761	927.448547	310.117371	241.779602	856.093750	232.693756	45.645950	1006.215698	-503.236969	232.696289	901.932373	-545.552612	87.261826
176.668457	-33.810535	918.752930	273.187622	103.609688	895.580383	142.131409	-56.999908	532.736267	297.891235	51.038002	501.238312	160.161499	-73.845451	99.973259	325.414734	-40.466599	88.517654	157.875549	-43.453911	1439.180176	310.947449	235.195450	1385.980591	182.821518	127.945778	1383.563232	167.200546	180.109604	1677.450928	196.367172	-152.322891	1172.564087	410.655914	213.066635	1114.778687	96.519539	-141.490311	927.397095	310.457367	242.119461	855.983887	232.539429	46.257793	1006.227539	-503.495178	232.435608	901.991882	-545.358643	86.791222
176.646637	-33.424641	918.835571	273.197876	103.768959	895.558350	143.893784	-57.792114	532.411926	297.992157	51.184624	501.216003	152.574707	-69.199707	98.431145	325.419159	-40.467770	88.540924	156.796646	-41.552940	1439.394043	311.434479	236.408997	1386.003418	182.671982	129.600769	1383.395508	167.145233	181.369934	1677.439697	195.509003	-151.318146	1173.295654	411.209747	213.299316	1114.692017	97.338028	-142.423874	927.433472	310.800659	242.124496	855.994019	232.373047	46.734070	1006.246460	-503.590271	232.165695	902.069885	-544.966248	86.074753
176.664383	-33.103420	918.943298	273.195557	104.114861	895.541443	145.649323	-58.296646	532.111938	297.948730	51.301926	501.210266	145.324112	-64.952324	97.281311	325.347931	-40.447235	88.559227	155.745499	-39.693443	1439.625000	311.740845	237.404251	1385.781372	182.525681	131.166534	1383.285889	167.064743	182.578781	1677.413696	194.653290	-150.464279	1174.005127	411.626709	213.465225	1114.615967	98.062920	-143.174835	927.469788	311.251984	242.320343	855.928650	232.223587	47.265163	1006.280334	-503.919769	232.047928	902.147278	-544.852112	86.096916
176.743530	-32.783173	919.023315	273.262451	104.401848	895.513672	147.269669	-58.824547	531.951721	297.976959	51.422215	501.173065	138.965530	-61.138058	96.576828	325.376007	-40.439137	88.550514	154.779541	-37.915123	1439.776978	312.064117	238.291367	1385.558594	182.415909	132.684647	1383.173218	166.955917	183.775757	1677.414063	193.832062	-149.458771	1174.597412	412.124695	213.707489	1114.564819	98.559837	-143.924454	927.576294	311.710785	242.548141	855.869629	232.118744	47.773273	1006.294922	-504.159027	231.852707	902.212585	-544.574036	85.788933
176.873505	-32.562004	919.011841	273.365845	104.561272	895.428589	148.508774	-59.302773	531.877319	297.973663	51.518223	501.094513	133.635956	-57.798630	96.330040	325.337708	-40.425793	88.567627	153.852325	-36.255009	1439.940063	312.417572	239.216919	1385.453857	182.304733	134.100845	1383.036865	166.951523	184.894165	1677.387207	193.012146	-148.453583	1175.172241	412.585968	213.900467	1114.529297	98.948395	-144.642532	927.664978	312.291351	242.820801	855.769348	232.038467	48.160393	1006.236633	-504.383911	231.539001	902.296387	-544.120300	84.842934
177.009628	-32.351368	919.002136	273.423950	104.846626	895.343323	149.385193	-59.720852	531.968933	298.037537	51.625080	501.061768	129.567230	-54.386642	96.213760	325.367340	-40.447769	88.578659	153.023209	-34.695583	1440.041748	312.653290	240.070175	1385.323120	182.196884	135.461121	1382.868286	166.882996	186.015167	1677.363525	192.184464	-147.463684	1175.632568	412.971466	214.016495	1114.488281	99.163368	-145.224792	927.731079	312.857574	243.120178	855.668213	231.958038	48.583344	1006.179749	-504.627411	231.373917	902.409668	-543.802307	85.521355
177.245468	-32.202000	918.976501	273.604156	105.142677	895.288879	149.522736	-60.016716	532.087036	298.154449	51.693176	501.056671	126.691177	-51.736320	96.152100	325.341034	-40.473804	88.584442	152.292450	-33.275787	1440.148560	312.919098	240.901566	1385.257813	182.124237	136.668274	1382.744385	166.920120	187.095810	1677.332764	191.342255	-146.473083	1175.972046	413.494690	214.162964	1114.548584	99.262138	-145.653946	927.834290	313.465546	243.171799	855.645020	231.974792	48.949677	1006.134521	-504.908539	231.328064	902.376953	-543.605774	84.758972
177.604630	-32.182796	918.989807	273.804443	105.296326	895.218018	149.086456	-60.263855	532.237732	298.305389	51.734192	501.071442	125.275009	-50.361153	96.393227	325.334930	-40.489590	88.580406	151.671005	-31.989185	1440.212524	313.165131	241.638046	1385.173218	182.043289	137.832596	1382.587402	166.965363	188.169464	1677.296875	190.611542	-145.535904	1176.343628	413.953674	214.293365	1114.564209	99.175797	-145.976913	927.934753	314.165985	243.298355	855.574951	232.091873	49.204044	1006.095032	-505.086304	231.139954	902.432190	-543.211121	84.433090
178.077011	-32.263062	919.015076	273.968170	105.295547	895.142334	148.232269	-60.303875	532.446289	299.106445	51.755928	501.072845	125.201904	-49.879086	96.734245	325.720734	-40.526463	88.637276	151.140778	-30.817450	1440.295410	313.378632	242.344711	1385.107422	182.022629	138.840073	1382.449097	166.967957	189.213379	1677.227295	189.854599	-144.653809	1176.587158	414.396881	214.388840	1114.581909	98.970619	-146.192368	928.028809	314.926086	243.472961	855.457214	232.269150	49.338985	1006.056274	-505.230743	230.913910	902.466919	-542.740601	84.168518
178.540329	-32.470345	919.100830	274.038452	105.194794	895.049927	147.051926	-60.064022	532.807190	299.366913	51.825787	501.087860	125.804878	-50.773022	97.282364	325.789215	-40.495869	88.614998	150.754135	-29.790892	1440.378784	313.515137	243.021927	1385.003296	181.986237	139.764816	1382.346069	167.019363	190.257401	1677.119995	189.107590	-143.751266	1176.759888	414.855621	214.529388	1114.629761	98.615845	-146.233261	928.148071	315.704987	243.512955	855.406555	232.455673	49.373241	1006.033386	-505.341949	230.595779	902.540588	-542.170105	84.209946
179.000122	-32.689999	919.205261	273.964142	104.926392	895.028687	145.813232	-59.493118	533.363098	299.629700	51.913120	501.065552	127.144051	-52.629543	97.863640	325.838409	-40.471329	88.640770	150.496521	-28.837664	1440.424927	313.616547	243.657898	1384.903076	181.976593	140.580673	1382.151733	167.125854	191.249207	1676.980469	188.479706	-142.918488	1176.877197	415.343658	214.678040	1114.654297	98.166878	-146.142792	928.209351	316.487762	243.511383	855.288086	232.594055	49.282631	1006.058105	-505.421478	230.461136	902.583008	-541.435608	82.978508
179.375427	-32.797836	919.341003	273.728180	104.962822	895.179688	144.830475	-59.195625	533.957825	299.746918	52.008511	501.099884	129.088211	-55.434319	98.511284	325.882294	-40.468128	88.668907	150.370560	-28.078650	1440.492310	313.634674	244.264542	1384.738525	181.979584	141.272446	1381.989136	167.195984	192.208710	1676.837769	187.839935	-142.204788	1176.967651	415.745667	214.853806	1114.686523	97.552292	-145.887299	928.305969	317.567444	243.697403	854.867249	232.634766	49.268986	1006.200317	-505.495880	230.292908	902.680725	-540.780090	82.903450
179.644119	-32.939964	919.535034	273.574036	105.233749	895.317749	143.782623	-58.927559	534.587524	299.887817	52.001900	501.174225	131.443329	-58.724037	99.159073	325.882843	-40.487629	88.708473	150.441025	-27.495146	1440.570068	313.554749	244.817459	1384.516479	181.970261	141.749023	1381.857788	167.355240	193.092270	1676.684692	187.222183	-141.475479	1176.951050	416.216675	215.051056	1114.690674	96.660233	-145.626846	928.456726	318.232239	243.644073	854.931580	232.693512	49.351192	1006.363892	-505.554260	230.223801	902.764954	-540.156433	82.604416
179.834290	-33.073380	919.726318	273.513947	105.590569	895.402649	142.795273	-58.822323	535.207336	299.981689	51.947613	501.272949	134.411682	-62.170326	99.822449	325.819244	-40.482063	88.714790	150.589294	-26.965076	1440.656982	313.427032	245.382370	1384.306519	181.964767	142.204483	1381.748047	167.507324	193.907532	1676.541504	186.679214	-140.891190	1176.940186	416.685516	215.284973	1114.685791	95.774414	-145.151978	928.638550	319.180115	243.608429	854.705994	232.799316	49.474827	1006.497864	-505.679382	230.049911	902.826111	-539.553284	82.273903
179.974106	-33.162518	919.910095	273.493896	105.819473	895.423096	141.782822	-58.781250	535.772339	300.108978	51.863785	501.328156	137.620377	-65.610443	100.507050	325.792236	-40.494858	88.713669	150.827530	-26.590172	1440.742554	313.262146	245.888794	1384.087280	181.986023	142.542694	1381.642822	167.641205	194.668884	1676.392578	186.244171	-140.194473	1176.875000	417.074432	215.511475	1114.679688	94.716507	-144.473312	928.829041	320.096527	243.580627	854.518372	232.922791	49.593170	1006.589539	-506.008392	229.989014	902.910034	-539.108765	82.646675
180.106171	-33.305065	920.089050	273.453888	105.594460	895.371521	140.922943	-59.022057	536.213257	300.197540	51.791325	501.296112	141.192154	-69.376213	101.329178	325.787933	-40.497082	88.666771	151.254364	-26.355394	1440.879395	312.995026	246.369431	1383.766846	182.018951	142.759033	1381.580688	167.848953	195.301880	1676.305176	185.884415	-139.700668	1176.831787	417.450287	215.815109	1114.659180	93.611214	-143.548203	929.051758	321.074982	243.583176	854.216125	233.043762	49.534904	1006.631592	-506.047211	229.607758	902.993225	-538.213928	81.605888
180.389069	-33.327103	920.111328	273.579895	105.681404	895.267517	139.971695	-59.374413	536.575378	300.419586	51.827980	501.278778	144.962997	-73.201988	102.209564	325.795166	-40.442490	88.615952	151.819778	-26.239548	1441.059204	312.723267	246.829422	1383.472900	182.108856	142.889206	1381.559204	168.056702	195.844055	1676.219238	185.571609	-139.228592	1176.750610	417.865997	216.173233	1114.591675	92.186386	-142.776703	929.336060	321.986023	243.427063	853.930054	233.244797	49.653984	1006.579163	-506.065308	229.372589	903.005432	-537.521729	81.144592
180.397903	-33.112244	920.313721	273.589478	105.760246	895.243286	139.135269	-59.683281	536.830200	300.531830	51.858601	501.190704	149.065979	-77.080406	103.179787	325.790863	-40.439095	88.597084	152.436157	-26.176254	1441.201172	312.480896	247.257706	1383.216797	182.221313	142.974091	1381.543945	168.368835	196.282272	1676.150635	185.363281	-138.828079	1176.622803	418.290710	216.583359	1114.541748	90.819893	-141.657227	929.649292	322.963654	243.335526	853.598999	233.381226	49.886417	1006.648438	-506.164948	229.093277	903.012329	-536.864563	80.682922
180.441437	-32.778160	920.440674	273.691254	106.038155	895.237122	138.273605	-60.047081	537.061218	300.644348	51.879417	501.133301	153.332642	-81.066925	104.225784	325.799316	-40.432392	88.566139	153.107681	-26.174793	1441.399658	312.272858	247.701614	1382.956177	182.372421	143.049973	1381.586914	168.632996	196.608643	1676.132080	185.304535	-138.427078	1176.482910	418.662384	217.023788	1114.446167	89.431015	-140.300156	929.984985	323.927399	243.210541	853.231812	233.561081	50.216156	1006.698547	-506.213409	228.713440	903.004761	-536.050171	80.283844
180.380081	-32.396900	920.592529	273.807892	106.318352	895.256104	137.453430	-60.113529	537.239075	300.669281	51.855305	501.082550	157.625275	-85.239159	105.337540	325.792755	-40.460777	88.523727	153.829208	-26.246752	1441.504517	312.170807	248.078979	1382.737183	182.588425	143.053146	1381.679565	168.908051	196.828247	1676.161865	185.259949	-138.085342	1176.344971	418.955597	217.457184	1114.353638	87.853157	-138.908218	930.421692	324.890045	243.096054	852.855347	233.719696	50.553196	1006.774414	-506.303375	228.323914	902.950989	-535.264404	79.710670
180.253906	-31.972895	920.730530	273.900818	106.537407	895.259521	136.559219	-60.035847	537.429626	300.693756	51.814186	501.057648	162.050888	-89.701714	106.603821	325.768616	-40.474827	88.507118	154.758148	-26.347805	1441.695190	312.107941	248.419205	1382.595825	182.862335	143.050095	1381.814575	169.191040	196.918045	1676.251343	185.296890	-137.820953	1176.124878	419.288849	217.936722	1114.308472	86.170288	-137.540512	930.906128	325.852844	242.864029	852.504517	233.841232	50.885010	1006.834412	-506.387085	227.870560	902.928650	-534.438904	79.101852
179.998108	-31.387211	920.852539	273.887878	106.925568	895.256653	135.764954	-59.921185	537.648987	300.587128	51.768970	501.036621	166.818314	-94.328529	108.024841	325.651337	-40.458347	88.481941	155.508163	-26.422615	1441.838989	312.106750	248.702927	1382.485352	183.165985	143.040024	1381.994629	169.491852	196.881409	1676.385010	185.400665	-137.529190	1175.920532	419.528076	218.366333	1114.276978	84.474686	-135.997238	931.410828	326.750153	242.728043	852.275146	233.868637	51.357227	1006.884766	-506.405396	227.510651	902.919678	-533.527283	78.467628
179.714447	-30.804642	920.951904	273.807434	107.294243	895.226746	134.689194	-59.111275	537.814331	300.431915	51.769611	500.982849	171.695709	-98.755661	109.510582	325.574341	-40.438004	88.476334	156.404541	-26.599154	1441.985107	312.218170	248.917007	1382.442505	183.575043	142.982452	1382.207886	169.808640	196.731125	1676.549927	185.548996	-137.412247	1175.733398	419.880920	218.804718	1114.288086	82.863434	-134.205109	931.966736	328.084320	242.348572	851.897278	233.851761	51.821785	1006.909302	-506.381561	227.088013	902.912048	-532.544128	77.770142
179.452835	-30.177114	921.013733	273.675415	107.614182	895.186279	133.706894	-58.429291	537.979065	300.287140	51.823475	500.956482	176.829620	-103.443687	111.136978	325.238770	-40.374729	88.421890	157.229416	-26.757536	1442.071533	312.393311	249.144165	1382.453613	183.985626	142.929794	1382.406494	170.104813	196.499207	1676.728882	185.703934	-137.319427	1175.546387	420.183807	219.277679	1114.331543	81.033730	-132.334641	932.598267	329.393677	242.062759	851.392090	233.815063	52.281197	1006.910339	-506.407410	226.605713	902.864014	-531.556946	77.008240
179.154190	-29.603765	921.042175	273.562195	107.780930	895.072815	132.838867	-57.854610	538.097290	300.173706	51.907906	500.893402	182.331894	-108.297096	112.969566	325.449707	-40.442917	88.453514	158.089645	-27.002638	1442.194336	312.731232	249.260925	1382.505127	184.451248	142.854126	1382.629028	170.540314	196.151215	1676.912109	185.946808	-137.204865	1175.371094	420.460632	219.732010	1114.358643	79.337524	-130.439972	933.185852	330.424622	241.777878	851.046631	233.778961	52.664253	1006.853455	-506.447205	226.078812	902.813843	-530.549744	76.359291
178.953705	-29.103706	921.012024	273.502319	108.081345	894.965820	132.138626	-57.404812	538.136108	300.055969	52.028233	500.843567	188.207382	-113.007736	114.907387	325.359009	-40.401546	88.456665	158.928650	-27.253698	1442.219116	313.010223	249.227448	1382.501709	184.923096	142.772720	1382.890259	170.981140	195.690277	1677.108032	186.174194	-137.103271	1175.128540	420.707977	220.084091	1114.380615	77.667915	-128.503036	933.829102	331.507172	241.569199	850.678284	233.780533	53.039936	1006.778198	-506.414520	225.582108	902.782043	-529.459106	75.585220
179.085022	-28.630270	920.755371	273.569153	108.612923	894.855225	131.523178	-57.021599	538.117920	300.101563	52.177601	500.825958	194.374542	-118.131355	117.218414	325.401794	-40.402161	88.443977	159.668213	-27.454363	1442.276245	313.410553	249.176834	1382.626831	185.421722	142.636444	1383.154175	171.423050	195.127731	1677.363892	186.355042	-137.006943	1174.882690	420.928192	220.383118	1114.427734	75.971733	-126.446304	934.449463	332.576477	241.346191	850.459900	233.889236	53.431213	1006.609070	-506.344238	225.068970	902.773682	-528.363403	74.762543
178.990906	-28.231199	920.628662	273.499237	108.965263	894.746887	130.853104	-56.589283	538.149353	300.046448	52.333447	500.752991	200.899734	-122.713577	119.668793	325.412903	-40.401478	88.422371	160.472702	-27.743179	1442.252563	314.010681	249.070953	1382.840576	185.964188	142.458771	1383.434692	171.940811	194.487579	1677.622314	186.510345	-136.989975	1174.596558	421.122864	220.645615	1114.492554	74.274170	-124.361252	935.087952	333.450378	241.311859	850.276184	233.867538	53.755791	1006.493835	-506.317108	224.421997	902.788574	-527.289856	74.027969
178.772461	-27.845928	920.624390	273.323151	109.203156	894.675171	130.299530	-56.181610	538.225464	299.965912	52.492256	500.652649	207.688660	-128.602432	122.827728	325.155457	-40.312084	88.358170	161.192245	-28.107801	1442.231201	314.611694	248.839828	1383.091553	186.507462	142.298874	1383.683594	172.458344	193.749634	1677.912354	186.663330	-136.903931	1174.272827	421.411499	220.830994	1114.586304	72.623566	-122.193123	935.692139	334.441742	241.124939	850.068054	233.767151	54.059967	1006.449280	-506.330322	223.696671	902.836121	-526.209229	73.198677
178.585938	-27.449688	920.568176	273.083405	109.461205	894.572937	129.571457	-55.456276	538.340393	299.829346	52.638931	500.542175	214.464539	-132.866486	125.740326	325.176910	-40.296894	88.330566	161.848434	-28.407389	1442.111450	315.357544	248.614655	1383.319458	187.040314	142.159409	1383.946289	172.961304	192.931595	1678.247803	186.712204	-136.816467	1173.842773	421.639618	220.944626	1114.638428	70.850258	-120.396736	936.309509	335.240204	241.039398	849.908386	233.628357	54.384476	1006.364624	-506.270935	223.011673	902.868652	-525.117920	72.341087
178.483185	-27.109409	920.510925	272.857605	109.790825	894.463623	128.728165	-54.807076	538.549622	299.725464	52.841896	500.435944	221.934601	-137.714798	129.459351	325.515198	-40.351261	88.301964	162.497345	-28.720741	1442.002563	316.081268	248.391586	1383.542969	187.598694	141.979553	1384.156250	173.501816	192.058868	1678.575684	186.783981	-136.841675	1173.458008	421.871765	220.984863	1114.695801	69.421066	-117.948853	936.770630	336.175568	241.060501	849.794495	233.512207	54.730812	1006.276001	-506.280426	222.202271	902.921875	-524.050232	71.407204
178.414642	-26.896221	920.409851	272.635651	110.097885	894.321655	127.672638	-53.981575	538.852722	299.583618	53.059673	500.344299	229.768967	-142.410950	133.683426	325.576782	-40.329941	88.282494	163.155350	-29.047796	1441.862183	316.950317	248.082047	1383.749512	188.225266	141.828873	1384.338135	173.998108	191.112427	1678.912354	186.732117	-136.755753	1172.945190	422.161255	220.940399	1114.700562	67.722221	-115.991661	937.312073	336.953796	241.126236	849.629639	233.372772	55.015362	1006.150696	-506.282532	221.423157	902.977356	-522.995056	70.395973
178.360596	-26.799929	920.336182	272.435730	110.264984	894.216003	126.548927	-53.055538	539.207825	299.424286	53.279194	500.253143	237.751358	-146.892105	138.332855	325.630676	-40.274597	88.224503	163.792114	-29.350876	1441.724976	317.771454	247.787842	1383.931152	188.820084	141.732071	1384.494263	174.481934	190.097977	1679.268799	186.649948	-136.606125	1172.473999	422.562256	220.887482	1114.733398	66.154724	-113.932243	937.747620	338.041565	241.097519	849.223755	233.264114	55.158367	1006.058044	-506.330963	220.674866	903.053345	-522.024231	69.432213
178.362167	-26.834255	920.307251	272.270844	110.362083	894.149719	125.454628	-52.325203	539.634338	299.310181	53.459888	500.184357	246.351013	-151.721771	143.878326	325.463043	-40.163647	88.140175	164.453232	-29.585770	1441.581055	318.705109	247.515961	1384.058472	189.450317	141.681473	1384.682983	174.910828	189.010590	1679.643677	186.541077	-136.475357	1172.039429	422.824005	220.695267	1114.695679	64.864594	-111.497169	938.141235	338.374817	241.295349	849.395935	233.207016	55.195965	1006.007629	-506.534210	219.724289	903.098083	-521.101563	68.442368
178.287323	-26.964121	920.336670	272.051300	110.418259	894.107849	124.054733	-51.658569	540.046204	299.221313	53.640202	500.209839	255.210983	-156.386154	150.019440	325.766724	-40.174496	88.207222	165.142761	-29.811749	1441.480225	319.570557	247.302902	1384.290405	190.087097	141.560532	1384.835205	175.263092	187.853165	1679.998535	186.241257	-136.252838	1171.581909	423.279236	220.497406	1114.683594	63.351208	-109.743034	938.585388	339.144135	241.187057	849.051086	233.092361	55.177319	1005.996338	-506.693970	218.760605	903.144409	-520.107605	67.435310
178.161728	-27.177774	920.433777	271.741089	110.409569	894.130676	122.632813	-51.071835	540.509094	299.099518	53.753483	500.233978	264.334717	-160.880127	156.814255	325.569244	-40.101547	88.184860	165.891205	-30.087412	1441.468384	320.454620	247.103104	1384.493164	190.746536	141.445648	1385.002563	175.542740	186.645874	1680.358276	185.917984	-135.987244	1171.208008	423.716675	220.232483	1114.645874	61.973991	-107.711029	938.978638	339.636414	241.078644	849.051819	232.934235	55.068432	1006.051147	-506.903839	217.803589	903.227417	-519.178589	66.433434
178.018509	-27.376974	920.574097	271.406830	110.370956	894.155212	121.145638	-50.484707	540.864685	299.046600	53.829796	500.282593	273.567993	-165.216980	164.053802	325.897430	-40.111900	88.250916	166.658890	-30.333733	1441.485352	321.315491	246.820358	1384.599854	191.452011	141.255356	1385.166748	175.768127	185.394196	1680.681763	185.635193	-135.516495	1170.903564	424.203308	219.949219	1114.591064	60.778027	-105.728928	939.396545	340.046448	240.965759	849.047424	232.771652	54.974461	1006.124023	-507.225006	216.777161	903.303345	-518.275696	65.492111
177.871567	-27.531702	920.713562	271.132141	110.249001	894.193726	119.804955	-49.969818	541.195740	298.988098	53.875294	500.283203	282.850250	-169.361710	171.821548	325.904449	-40.088196	88.192215	167.444366	-30.638861	1441.530273	322.109375	246.534958	1384.662354	192.171265	141.103928	1385.357056	175.881638	184.126053	1680.939331	185.249451	-135.012497	1170.622925	424.689453	219.693085	1114.485107	59.479267	-103.843040	939.851196	340.070282	240.903961	849.331482	232.649719	54.850830	1006.203674	-507.612335	215.759171	903.312256	-517.445190	64.418114
177.674377	-27.731203	920.832031	270.888947	110.057083	894.201355	118.760986	-49.478786	541.557678	299.026764	53.871311	500.277252	292.098419	-173.199265	179.905838	325.923035	-40.024258	88.152130	168.254227	-30.894121	1441.566406	322.888214	246.309677	1384.698975	192.821289	140.882629	1385.494873	175.930862	182.894501	1681.125977	184.805389	-134.482697	1170.375854	425.276398	219.373642	1114.388916	58.334469	-102.079399	940.251892	340.266266	240.773193	849.328369	232.506973	54.682175	1006.256653	-507.921051	214.852829	903.327942	-516.524780	63.348217
177.446350	-27.845417	920.988464	270.629211	109.908127	894.242554	117.887062	-49.019642	541.921875	299.134796	53.769547	500.270874	301.277374	-176.763565	188.276642	325.954956	-39.997765	88.069977	169.038376	-31.199299	1441.715332	323.574402	246.059204	1384.763794	193.531448	140.594498	1385.655884	175.948975	181.665314	1681.289185	184.371368	-133.870728	1170.188110	425.844360	219.033951	1114.328857	57.168579	-100.215927	940.567810	340.388641	240.586243	849.408569	232.349808	54.577694	1006.344482	-508.315094	213.853256	903.306030	-515.627991	62.224152
177.974289	-28.793829	920.711365	270.912994	109.776108	894.193359	117.463524	-48.862259	542.290039	299.589203	53.624256	500.373474	310.418976	-180.115250	196.984299	326.165710	-39.983795	87.996887	169.943085	-31.565889	1441.854980	324.295929	245.782349	1384.816528	194.193344	140.344910	1385.788208	175.943542	180.494858	1681.416748	184.063217	-133.243484	1169.997437	426.440765	218.679810	1114.294189	56.304974	-98.291504	940.837524	340.422729	240.445251	849.511292	232.563309	53.944424	1006.210022	-508.758789	212.823959	903.287964	-514.739258	61.025799
178.446472	-29.367914	920.753357	270.973450	109.509972	894.221741	117.304756	-48.689575	542.688538	299.953430	53.375648	500.417358	319.267426	-183.259003	205.906662	326.318726	-39.959660	87.953392	170.718109	-31.951057	1441.983887	324.862122	245.497406	1384.900024	194.824875	140.032516	1385.962280	175.946518	179.373093	1681.533203	183.600372	-132.615753	1169.766602	427.021484	218.338608	1114.274292	55.262188	-96.633957	941.189758	340.408569	240.310013	849.730835	232.812210	53.539753	1006.244568	-509.208496	211.539536	903.316589	-513.837280	59.905525
178.461823	-29.913445	920.857544	270.963623	109.198883	894.293701	117.101112	-48.393929	543.205017	300.292969	53.111385	500.495453	327.721863	-186.081223	214.741730	326.129974	-39.922180	87.789818	171.507950	-32.351837	1442.060303	325.396912	245.182892	1384.973999	195.375366	139.670975	1386.109009	175.967590	178.349182	1681.629761	183.227570	-131.933853	1169.554810	427.641113	217.999969	1114.333008	54.296307	-95.004219	941.528564	340.355621	240.161148	850.036377	232.802307	53.121468	1006.332336	-509.567352	210.451431	903.340210	-512.933472	58.553635
178.556549	-30.233931	921.064575	270.990021	108.825661	894.400085	117.041672	-48.157345	543.699036	300.682861	52.788353	500.549988	335.942108	-188.462921	223.743958	326.154388	-39.926746	87.684196	172.175751	-32.761429	1442.136597	325.869873	244.878342	1385.106323	195.817963	139.334320	1386.230347	176.057190	177.453476	1681.730469	182.861481	-131.356552	1169.313232	428.314819	217.738693	1114.433594	53.350330	-93.459831	941.810242	340.342041	239.975677	850.372437	232.911057	52.821106	1006.478699	-510.067719	209.191986	903.337585	-511.908295	56.991707
178.727554	-30.643143	921.299744	271.142365	108.373047	894.507568	117.041145	-47.698528	544.235535	301.173523	52.429234	500.546906	343.532318	-190.547363	232.559143	326.210876	-39.908127	87.532471	172.796997	-33.213398	1442.225952	326.177856	244.575592	1385.222290	196.229752	139.024414	1386.347900	176.216705	176.654556	1681.873535	182.585312	-130.761765	1169.047974	428.941284	217.396088	1114.573608	52.510033	-91.858734	942.070435	340.433472	239.697174	850.607605	233.109467	52.459431	1006.637451	-510.420807	207.955917	903.390320	-510.966858	55.559376
178.928345	-31.071861	921.483704	271.354614	107.922012	894.579834	117.077194	-47.267189	544.802307	301.699829	52.053989	500.564606	350.704102	-192.331863	241.222107	326.294159	-39.889561	87.400856	173.362091	-33.683510	1442.238647	326.449371	244.327682	1385.343384	196.563751	138.680450	1386.444580	176.390244	176.004730	1682.010864	182.363480	-130.226059	1168.804443	429.430145	217.055038	1114.742432	51.779404	-90.257492	942.292725	340.034515	239.800934	851.261597	233.314972	52.098949	1006.754700	-510.742889	206.637863	903.396973	-509.980804	54.262711
179.215897	-31.429482	921.655151	271.646820	107.614899	894.692749	117.113235	-46.847137	545.325134	302.127808	51.650097	500.602051	357.271881	-194.066727	249.934875	326.366089	-39.926228	87.271790	173.833023	-34.176662	1442.225952	326.645233	244.057068	1385.504028	196.836197	138.275131	1386.521606	176.607269	175.444962	1682.177856	182.083450	-129.885651	1168.490845	430.075897	216.767899	1114.984985	50.904369	-89.113235	942.598022	340.219025	239.394348	851.471863	233.584671	51.815323	1006.891785	-511.060913	205.086594	903.435120	-509.003235	52.934052
179.584824	-31.837400	921.821472	271.992310	107.189346	894.825928	116.946861	-46.451885	545.831970	302.570465	51.135597	500.693329	363.252197	-195.584930	258.332947	326.379395	-39.948200	87.131943	174.173538	-34.580029	1442.222534	326.716949	243.831360	1385.693604	196.974487	137.911728	1386.563843	176.905731	175.007721	1682.348633	181.985031	-129.534988	1168.231201	430.582764	216.446060	1115.247681	50.370937	-87.561653	942.815857	340.041107	239.191147	852.055786	233.915421	51.442024	1007.037659	-511.205353	203.485199	903.579529	-507.699860	51.817192
180.058182	-32.335049	921.955322	272.509033	106.501381	894.929382	116.774399	-46.084061	546.281372	302.958130	50.676765	500.709351	368.813538	-196.900009	266.602295	326.352936	-39.989986	87.043549	174.448685	-35.036686	1442.183228	326.769867	243.562592	1385.863403	197.058655	137.544388	1386.631714	177.247040	174.677841	1682.516235	181.984985	-129.305923	1167.993896	431.012177	216.161301	1115.561157	49.924076	-86.047554	943.091553	339.553802	239.226974	852.896667	234.390320	50.899574	1007.150940	-511.527222	201.925430	903.670471	-506.658600	50.354752
180.538376	-32.902668	922.089905	273.103790	105.886368	895.057800	116.726326	-45.605991	546.779419	303.354065	50.297379	500.796143	373.929382	-198.569473	274.597473	326.351227	-40.011272	86.942825	174.638229	-35.480278	1442.180176	326.701904	243.223770	1386.052856	197.124237	137.167938	1386.668701	177.611267	174.414383	1682.704590	182.013748	-129.203308	1167.794556	431.612732	215.844894	1115.963745	49.597519	-84.613808	943.385986	339.716919	238.884705	853.225586	234.889420	50.336067	1007.281677	-511.814880	200.309204	903.755249	-505.539001	48.943829
180.984772	-33.495090	922.263916	273.580139	105.209900	895.173706	116.622803	-45.259670	547.251526	303.661438	49.894192	500.794952	378.164886	-199.327560	281.463928	326.346008	-40.020294	86.848541	174.738281	-35.837906	1442.177856	326.631989	242.949310	1386.260498	197.110352	136.783234	1386.672607	177.966949	174.264816	1682.850464	182.088058	-129.278351	1167.674194	431.974915	215.523682	1116.286011	49.498718	-83.590630	943.610229	339.263428	238.716293	854.064148	235.327606	49.763802	1007.419800	-511.475647	199.939255	904.238403	-504.132385	47.870953
181.603058	-34.090302	922.340942	274.251617	104.505219	895.258179	116.462814	-45.155968	547.656860	304.131927	49.481567	500.869751	382.076904	-200.251892	288.067169	326.434692	-39.992840	86.776016	174.698776	-36.099461	1442.196167	326.430969	242.761978	1386.374512	197.046890	136.473557	1386.624878	178.340363	174.203156	1682.965088	182.237091	-129.353134	1167.585571	432.426300	215.280396	1116.603638	49.258186	-82.096550	944.118835	339.429291	238.375427	854.371155	235.895874	49.167381	1007.499207	-509.867310	199.447433	904.516785	-502.490448	46.910305
182.597809	-34.974625	922.232605	275.208527	103.816124	895.247070	116.378029	-45.291168	547.982483	304.651459	49.114479	500.943115	385.573364	-201.336899	294.319366	326.571289	-39.686539	86.884521	174.600433	-36.370346	1442.230835	326.205811	242.524689	1386.463379	196.975845	136.167892	1386.562378	178.694946	174.218399	1683.035889	182.466858	-129.649658	1167.588013	432.828552	215.057739	1116.969116	49.508694	-80.492874	944.504150	339.383972	238.046539	854.976501	236.707199	48.405720	1007.449097	-510.029388	197.651840	904.543518	-501.168121	45.369656
183.428757	-35.785591	922.116699	276.024963	102.981224	895.217041	116.260849	-45.469135	548.304504	305.291229	48.640923	501.007629	388.742737	-202.149414	299.978333	326.401550	-39.899914	86.721771	174.451889	-36.621529	1442.296509	325.952820	242.408447	1386.564331	196.910782	135.845581	1386.492310	178.999084	174.287659	1683.049316	182.703033	-129.946304	1167.633423	433.111237	214.798737	1117.322144	49.605263	-79.477325	944.992493	338.913757	237.693222	855.790649	237.358261	47.641121	1007.381348	-510.131409	196.042007	904.601135	-499.838654	43.843044
184.070404	-36.582104	922.239685	276.810577	102.025497	895.291016	116.319115	-45.703064	548.620605	305.872437	48.172813	501.102478	391.631226	-202.820999	305.100708	326.464935	-39.934761	86.637939	174.248337	-36.801754	1442.405396	325.721771	242.128601	1386.662109	196.827667	135.512527	1386.374146	179.261383	174.390213	1683.044556	182.992584	-130.229996	1167.748291	433.383087	214.508118	1117.597656	49.693237	-79.162285	945.360657	339.239227	237.286148	855.963867	237.999374	46.855213	1007.472534	-509.893585	194.462708	904.647400	-498.298462	42.484493
184.666946	-37.516075	922.503479	277.493958	100.787254	895.237915	116.324371	-46.108288	548.932678	306.398712	47.692230	501.081696	394.424042	-203.249374	309.666138	326.409973	-39.977566	86.519470	174.038406	-37.158073	1442.556274	325.516388	241.851654	1386.717651	196.729477	135.249527	1386.268677	179.463089	174.537918	1682.997559	183.327057	-130.581070	1167.920532	433.553040	214.257416	1117.803955	49.986584	-78.388695	945.866516	338.820648	237.106766	856.647888	238.643127	46.012142	1007.542480	-510.037170	192.353729	904.719604	-496.859070	41.016739
185.163315	-38.192337	922.745483	278.102600	99.943474	895.398193	116.221909	-46.562916	549.222595	307.067108	47.188358	501.098175	396.906219	-203.718964	313.948975	326.538574	-40.035568	86.412712	173.821548	-37.267052	1442.678711	325.338470	241.649368	1386.743286	196.663696	135.000656	1386.122925	179.619827	174.719437	1682.916504	183.672028	-131.026505	1168.146606	433.807129	214.016632	1118.011353	50.306107	-77.486015	946.527466	339.217407	236.836380	856.570251	239.209961	45.310234	1007.734070	-510.097107	190.277954	904.520203	-495.515259	39.121765
185.790237	-38.905487	922.921021	278.821198	99.013062	895.506836	116.044128	-47.102806	549.498718	307.611420	46.740997	501.146393	399.253082	-204.530243	318.206451	326.554047	-40.049427	86.298462	173.669968	-37.060009	1442.754761	325.168701	241.342270	1386.671509	196.592148	134.780411	1385.959717	179.711029	174.913559	1682.783203	184.049561	-131.532867	1168.412598	433.987946	213.750824	1118.118164	50.767517	-76.923859	947.023376	339.214050	236.479553	856.746155	239.835587	44.583759	1007.865784	-512.848267	184.764694	903.770142	-494.878632	35.942123
186.439926	-39.660976	923.149170	279.415405	98.238289	895.581726	115.866104	-47.532322	549.740112	308.235809	46.330540	501.110626	400.936035	-204.174026	320.697937	326.246887	-40.550941	85.889458	173.465820	-37.073944	1442.883789	325.041473	241.205017	1386.594971	196.524429	134.577377	1385.768799	179.746964	175.100861	1682.597168	184.480255	-132.093964	1168.787231	434.027039	213.463684	1118.154297	51.561813	-76.218094	947.437561	339.045288	236.193848	856.907288	240.437241	43.943596	1008.000305	-512.968872	182.313614	903.710999	-493.499420	33.887192
187.021301	-40.396873	923.400879	280.008789	97.366066	895.696899	115.749359	-48.023586	550.002319	308.749878	45.980526	501.097839	402.372192	-204.213531	323.045135	326.255707	-40.550507	85.753136	173.315094	-37.069920	1443.067871	324.877808	241.059174	1386.412354	196.451935	134.421783	1385.577393	179.736786	175.303070	1682.396240	184.795944	-132.668701	1169.152222	433.988525	213.176437	1118.093872	51.975948	-76.327629	947.911011	338.517426	235.999344	857.265137	240.996719	43.266586	1008.166931	-512.947205	180.118454	903.636108	-492.049133	31.922966
187.764175	-41.225357	923.601196	280.681976	96.461693	895.737610	115.826591	-48.349941	550.303101	309.202240	45.595100	501.034271	403.465973	-204.071457	324.538116	326.339844	-40.582333	85.657219	173.223282	-37.041855	1443.216675	324.781464	240.919205	1386.252197	196.418381	134.266785	1385.357178	179.655518	175.509705	1682.187988	185.228775	-133.150894	1169.537231	434.007324	212.911026	1118.042114	52.682011	-76.186714	948.302185	338.434692	235.680069	857.240662	241.663849	42.550076	1008.268005	-512.862671	177.974930	903.556396	-490.597290	29.944336
188.541351	-42.142765	923.823425	281.321716	95.518158	895.825867	115.911453	-48.831230	550.635559	309.712036	45.237839	501.016235	404.187408	-203.963882	325.337585	326.441742	-40.616817	85.614311	173.152695	-37.021946	1443.360107	324.710999	240.817490	1386.026733	196.412109	134.149902	1385.138916	179.511795	175.723877	1681.965332	185.608704	-133.790375	1169.922607	433.992767	212.618973	1117.948120	53.548027	-76.495239	948.488647	338.387726	235.340805	857.158203	242.327438	41.752617	1008.406311	-512.655151	175.654465	903.536499	-488.849121	27.674139
189.512817	-43.223724	923.918030	282.011353	94.757980	895.848999	116.126862	-49.500729	550.994629	310.151184	44.837132	501.013641	404.803009	-203.811157	325.666473	326.591431	-40.677647	85.555862	173.100204	-36.929119	1443.477905	324.621643	240.778656	1385.771606	196.403900	134.029953	1384.912476	179.330795	175.898911	1681.711670	186.059723	-134.412918	1170.318237	433.916962	212.254120	1117.761230	54.435619	-76.047928	948.888611	338.379272	235.076538	857.054382	243.059402	40.927830	1008.457886	-512.646179	173.250107	903.457458	-487.521332	25.620426
190.837845	-44.397404	923.875977	282.962219	93.922310	895.844482	116.423294	-50.272285	551.326721	310.654663	44.486771	501.030853	405.270752	-203.462173	325.372894	326.724945	-40.701561	85.493744	173.105820	-36.838028	1443.603516	324.575989	240.694656	1385.444214	196.409378	133.914719	1384.652588	179.128357	176.048523	1681.454102	186.467453	-134.906693	1170.678833	433.578766	211.724197	1117.422729	55.075741	-76.750557	949.175598	338.438599	234.811279	856.863464	244.026642	39.993076	1008.436279	-512.478699	170.849457	903.395386	-485.984344	23.420765
191.642059	-45.394859	924.066284	283.654938	93.062111	895.856201	116.767479	-50.956917	551.748413	311.111786	43.992748	501.031067	405.548126	-202.900375	324.311798	326.778717	-40.738529	85.402786	173.144241	-36.769516	1443.741089	324.531036	240.681915	1385.112915	196.422241	133.784515	1384.405884	178.871475	176.231018	1681.176147	186.845215	-135.571045	1171.019165	433.774658	211.590424	1117.317993	55.925331	-77.196136	949.359192	338.472565	234.396606	856.611267	244.728760	39.209000	1008.518127	-512.362427	168.192535	903.235229	-484.610443	20.482323
192.658630	-46.328030	924.171631	284.330841	92.287476	895.881042	116.870796	-51.852745	552.113586	311.589905	43.615345	501.044373	405.619720	-202.204605	322.831329	326.839294	-40.753860	85.330467	173.210861	-36.695774	1443.886108	324.445007	240.695831	1384.818359	196.453629	133.705750	1384.149048	178.561630	176.407730	1680.895020	187.299286	-136.159241	1171.406616	433.795441	211.417770	1117.097412	56.811165	-77.800179	949.458313	338.761292	233.637161	856.183960	245.481644	38.471489	1008.571716	-512.036377	165.463364	903.098328	-482.727753	18.041225
193.463577	-47.127365	924.313599	284.865326	91.579613	895.894165	117.214310	-52.814240	552.605408	311.959229	43.228092	501.115051	405.420807	-201.401154	320.708435	326.937683	-40.788776	85.244865	173.316071	-36.612782	1443.998047	324.346405	240.790237	1384.490479	196.477966	133.622543	1383.906616	178.204987	176.582031	1680.618530	187.790344	-136.661850	1171.771240	433.808319	211.277451	1116.856567	57.726444	-78.545357	949.515686	339.569855	232.420685	855.388977	246.094467	37.847015	1008.632874	-511.728729	162.671951	902.959229	-481.126343	15.556455
194.382416	-48.130352	924.589233	285.475525	90.679108	895.954773	117.731995	-53.950184	553.146667	312.289795	42.753410	501.108276	405.108459	-201.051834	318.582031	327.459045	-40.404259	85.481102	173.496170	-36.561443	1444.122070	324.197540	240.875443	1384.174438	196.500229	133.554047	1383.701416	177.844284	176.783859	1680.370239	188.243347	-137.242020	1172.116577	433.617249	211.032440	1116.597656	58.745792	-79.352173	949.529053	340.012482	231.529144	854.918030	246.826004	37.068214	1008.775757	-511.399628	159.767532	902.849243	-479.562317	12.774794
195.292953	-49.023655	924.815369	286.099792	89.945259	896.043213	118.499596	-55.480225	553.836487	312.774780	42.178448	501.208923	404.005890	-199.749603	314.918884	327.547424	-40.471355	85.451836	173.684692	-36.543201	1444.255615	324.036346	240.992538	1383.885742	196.538162	133.449570	1383.501709	177.435547	176.978790	1680.117920	188.848846	-137.812424	1172.502197	433.357697	210.752151	1116.307007	60.127048	-80.199509	949.262756	339.952240	230.990921	854.773438	247.534515	36.383327	1008.916382	-511.048248	156.738541	902.719604	-477.865875	10.177925
196.225739	-50.025593	925.066406	286.723145	88.948868	896.108154	118.931946	-55.594368	554.103760	313.187897	41.648373	501.332184	402.615540	-198.271057	310.688171	327.524475	-40.538578	85.397682	173.908051	-36.536324	1444.388916	323.837372	241.108322	1383.615112	196.534317	133.331436	1383.305054	176.957108	177.183929	1679.883545	189.325592	-138.273453	1172.781616	433.162811	210.448685	1116.121704	61.006310	-81.069984	949.330872	340.509827	230.306412	854.147278	248.259796	35.559830	1009.049500	-510.589844	153.413132	902.543213	-476.127289	7.316740
197.158096	-51.014172	925.331482	287.294739	88.223862	896.160522	119.449036	-56.834270	554.515137	313.541229	41.181385	501.439728	400.825409	-196.959915	306.144928	327.553375	-40.579922	85.375923	174.137146	-36.542484	1444.512573	323.643707	241.300842	1383.369629	196.530777	133.189117	1383.123657	176.478836	177.416519	1679.645752	189.894592	-138.762451	1173.147339	433.020050	210.220825	1116.017700	62.165363	-82.298004	949.143311	340.885010	229.535446	853.759338	248.961060	34.868382	1009.184509	-510.131439	150.156143	902.381897	-474.362244	4.260154
198.043777	-51.877666	925.570740	287.800354	87.420708	896.209839	119.940704	-57.975391	554.916626	313.863434	40.702507	501.462158	398.507080	-195.439056	301.014832	327.558258	-40.640053	85.303825	174.429947	-36.582531	1444.653442	323.423248	241.488770	1383.140381	196.553879	133.067886	1382.971680	175.967941	177.678589	1679.368896	190.576233	-139.157547	1173.517334	432.755554	209.959366	1115.869507	63.386635	-83.899582	948.817383	340.814697	228.828354	853.629456	249.584045	34.221985	1009.302673	-509.656342	146.878510	902.131897	-472.582947	1.222149
199.048737	-52.828205	925.779297	288.424866	86.674812	896.234802	120.596992	-59.276299	555.366699	314.227814	40.288258	501.434570	395.683289	-194.026596	295.256165	327.617828	-40.670265	85.258858	174.742264	-36.657944	1444.792603	323.071564	241.675018	1382.905884	196.515793	132.941559	1382.845093	175.433105	177.974350	1679.092041	191.173569	-139.531464	1173.819336	432.696686	209.859024	1115.815308	64.401726	-85.196465	948.713867	341.320923	227.739197	853.135437	250.330215	33.536377	1009.396729	-508.967255	143.396362	901.687805	-470.629822	-1.912413
199.994476	-53.850182	926.005676	289.064819	85.765762	896.231506	121.198418	-60.546974	555.727539	314.555054	39.944321	501.370850	392.380768	-192.504074	288.805664	327.661133	-40.677021	85.202606	175.052536	-36.726921	1444.917969	322.667847	241.874313	1382.716797	196.460342	132.812973	1382.700562	174.870178	178.290344	1678.811401	191.835831	-139.801331	1174.114624	432.429810	209.688751	1115.719482	65.173447	-87.372475	948.556274	341.322174	226.287262	853.155151	251.050552	32.773693	1009.478638	-508.421814	139.978516	901.367859	-468.759827	-5.200517
200.933304	-54.764111	926.305908	289.675079	84.981659	896.308594	121.947189	-61.819790	556.075867	314.891113	39.596466	501.380768	388.369720	-191.015610	281.682800	327.719696	-40.712208	85.150688	175.434509	-36.836567	1445.073730	322.344269	242.092087	1382.544067	196.410217	132.667847	1382.583862	174.326080	178.630325	1678.540405	192.636673	-140.118484	1174.406616	432.732239	209.957794	1115.870483	66.353531	-89.107986	948.314148	341.871460	224.757111	852.728027	251.770477	32.110050	1009.639038	-507.836731	136.320786	901.036682	-466.842133	-8.551844
201.781189	-55.768215	926.659302	290.197235	84.080017	896.401978	122.836479	-63.262589	556.373169	315.126404	39.193192	501.368652	383.922546	-189.723022	274.351410	327.686493	-40.744656	85.114441	175.816208	-36.924877	1445.213501	321.914276	242.338669	1382.437866	196.329773	132.535080	1382.462280	173.730804	179.007721	1678.289307	193.349976	-140.825958	1174.748413	432.794220	210.055405	1115.953491	67.810516	-90.629646	948.048096	342.536102	223.167160	852.444519	252.423645	31.355755	1009.830017	-507.206268	132.661392	900.709717	-464.865387	-11.933537
202.868408	-56.723225	926.843811	290.835327	83.424004	896.455688	123.874023	-64.832993	556.618958	315.537933	38.772015	501.387329	378.789642	-187.846115	266.101166	327.732758	-40.779400	85.085609	176.173111	-37.039822	1445.330688	321.326019	242.663895	1382.297485	196.204285	132.341125	1382.349365	173.171814	179.370987	1678.006592	194.338928	-140.867554	1174.980347	432.697601	210.063034	1116.003662	68.874130	-92.718697	947.827515	343.173035	221.851822	852.347900	253.177841	30.690151	1009.931580	-506.200623	129.158127	900.227295	-462.805573	-15.410431
203.727936	-57.623169	927.156372	291.354187	82.664551	896.541199	125.113029	-66.407562	556.835693	315.908447	38.450214	501.418701	373.338867	-186.576721	257.817566	327.895416	-40.948002	84.938789	176.498077	-37.129356	1445.452637	320.907349	242.821640	1382.159058	196.107239	132.204926	1382.212524	172.563187	179.735138	1677.696167	195.234131	-141.259705	1175.283325	432.544678	210.038010	1116.068481	70.129234	-94.833443	947.515564	343.589172	220.829010	852.152832	253.832535	30.032913	1010.102234	-505.778656	124.003685	899.401550	-460.921082	-19.432617
204.709534	-58.494316	927.419434	291.948395	81.890022	896.606689	126.481819	-68.045990	557.068604	316.263123	38.144955	501.422272	367.578705	-185.094330	249.127289	327.948242	-40.949783	84.903137	176.878448	-37.196041	1445.530151	320.299866	243.112778	1381.898560	195.985031	132.079071	1382.061035	171.958130	180.083466	1677.353149	196.235535	-141.632645	1175.614868	432.400696	210.030548	1116.137573	71.441078	-96.981972	947.241089	344.263794	219.825195	851.640869	254.564713	29.382301	1010.239197	-505.414703	118.001831	898.233887	-459.020691	-23.846519
205.558472	-59.335094	927.678894	292.487732	81.199234	896.638245	128.023346	-69.726418	557.246582	316.573029	37.882076	501.428131	360.979034	-183.134613	239.956680	327.956360	-40.970951	84.832687	177.254486	-37.329762	1445.650879	319.768921	243.396652	1381.693481	195.845413	131.890732	1381.867554	171.355469	180.449371	1676.991455	197.230667	-142.143829	1175.929199	432.285950	210.048828	1116.190918	73.125359	-98.732491	946.931702	344.450378	218.898544	851.758850	255.240570	28.775826	1010.357056	-505.070679	112.591713	897.487793	-457.118073	-27.999626
206.598053	-60.287804	927.897156	293.117340	80.396980	896.670776	129.703720	-71.579849	557.324341	316.956085	37.542309	501.384125	354.153961	-180.678711	230.745728	328.049835	-41.010246	84.783432	177.565491	-37.378521	1445.697998	319.102234	243.775757	1381.424438	195.645248	131.758804	1381.613647	170.736267	180.764389	1676.608398	198.319702	-142.576569	1176.202515	432.205566	210.087784	1116.253174	74.523651	-100.999527	946.678040	345.133057	218.231155	851.327332	256.012482	28.059935	1010.456909	-503.791534	110.133476	897.590881	-454.906067	-31.113859
207.456528	-61.111519	928.118408	293.635712	79.751999	896.729797	131.545364	-73.545914	557.289246	317.311249	37.172295	501.343994	346.431488	-178.188644	221.175095	328.142151	-41.055340	84.719620	177.890289	-37.425442	1445.734131	318.519135	244.035553	1381.150757	195.452118	131.652985	1381.384766	170.139328	181.053268	1676.239014	199.354233	-143.108276	1176.515015	432.144409	210.146973	1116.276245	75.979530	-103.332100	946.419739	345.291199	217.488785	851.418823	256.634003	27.466740	1010.575256	-502.980927	105.861954	897.177795	-452.836334	-35.057980
208.131454	-61.879047	928.423279	294.067932	78.957054	896.770874	133.453278	-75.605179	557.481750	317.516327	36.828541	501.300018	337.948059	-175.516693	211.421814	328.134247	-41.065186	84.691490	178.223328	-37.454670	1445.768555	317.863037	244.390259	1380.828979	195.272263	131.542145	1381.145508	169.500214	181.326355	1675.869385	200.460205	-143.692337	1176.793091	432.205658	210.292313	1116.349609	77.554710	-105.702690	946.180786	346.109436	216.702332	850.902832	257.156677	26.893919	1010.711365	-502.229645	101.190567	896.699036	-450.846649	-39.221676
208.996750	-62.735332	928.516357	294.701080	78.292244	896.788879	135.534195	-77.805000	557.626465	317.849243	36.516167	501.352020	328.902618	-172.652786	201.839935	328.203461	-41.116943	84.666267	178.513153	-37.478657	1445.779785	317.247345	244.745987	1380.531250	195.061432	131.466125	1380.856079	168.852631	181.562927	1675.523315	201.539597	-144.323212	1177.128662	432.138306	210.438568	1116.329102	79.102867	-108.096123	945.978271	346.336914	216.183746	850.668762	257.780487	26.243959	1010.753784	-501.615662	96.452225	896.137207	-449.091827	-43.498390
209.983139	-63.598316	928.606812	295.334320	77.637756	896.791748	137.896988	-79.957321	557.574829	318.185699	36.229187	501.385284	319.746582	-170.471405	192.685944	328.252502	-41.145981	84.629944	178.794403	-37.526154	1445.816772	316.668427	245.048645	1380.259766	194.899124	131.374191	1380.604370	168.184906	181.760361	1675.157349	202.689789	-144.981232	1177.509277	432.000366	210.616898	1116.235718	80.747353	-110.769310	945.622314	345.677216	215.709229	851.076965	258.433594	25.624483	1010.783447	-500.803619	91.552879	895.595764	-447.148407	-47.992722
211.048981	-64.582687	928.769775	296.020020	76.904671	896.767151	140.474747	-82.268532	557.404480	318.566040	35.923332	501.335175	309.944427	-167.909897	183.572952	328.342743	-41.193871	84.606972	179.025238	-37.515682	1445.806030	316.101410	245.360016	1379.926758	194.701218	131.286362	1380.323608	167.483795	181.979187	1674.801514	203.850082	-145.694763	1177.860840	432.013123	210.910461	1116.144287	82.320999	-113.053543	945.560364	345.850403	215.173630	850.933105	259.183380	24.947697	1010.825317	-500.180786	86.906364	895.099304	-445.532898	-52.360611
212.044128	-65.428413	928.918579	296.674011	76.234932	896.747620	143.077972	-84.628166	557.248291	318.920349	35.619610	501.283600	299.658936	-165.092117	174.719666	328.424347	-41.216156	84.542946	179.269562	-37.489693	1445.791748	315.566895	245.694565	1379.617065	194.511383	131.218048	1380.034424	166.796478	182.173813	1674.427002	205.108536	-146.310287	1178.197388	432.113678	211.240860	1116.057251	83.978600	-115.577873	945.371277	346.503265	214.596878	850.448914	259.892792	24.359684	1010.863831	-499.285614	84.021210	895.682129	-443.723022	-56.056770
213.000687	-66.206497	929.098450	297.208710	75.543785	896.727539	145.861206	-86.967972	556.979736	319.191467	35.319145	501.244232	288.911316	-162.154617	166.087555	328.458435	-41.231495	84.510818	179.490097	-37.478386	1445.735840	314.940216	245.973389	1379.294678	194.310150	131.163651	1379.742920	166.068390	182.336777	1674.050781	206.253464	-147.067551	1178.597168	432.048981	211.526489	1115.924438	85.711685	-118.166115	945.238220	346.251007	214.249344	850.501526	260.521393	23.830076	1010.910461	-498.413635	77.832054	894.965271	-442.137451	-61.046535
213.515396	-66.802711	929.436401	297.542023	74.844185	896.744568	148.812683	-89.200073	556.723267	319.366791	35.076527	501.204834	277.610931	-158.831726	157.828629	328.469482	-41.275654	84.460480	179.661407	-37.473427	1445.698120	314.454437	246.272537	1379.030151	194.092575	131.115891	1379.410767	165.308701	182.520340	1673.688721	207.423157	-147.872849	1178.939941	432.125397	211.907166	1115.890991	87.541824	-120.962166	945.065735	346.471802	213.651932	850.407837	260.928772	23.424191	1011.041199	-497.683624	72.727814	894.640869	-440.472870	-65.749214
214.274353	-67.568932	929.610352	298.024353	74.145737	896.719360	152.090012	-91.654381	556.121338	319.580963	34.866344	501.155396	266.006714	-155.672577	150.041901	328.458038	-41.288479	84.396561	179.835205	-37.490688	1445.648438	313.887054	246.552322	1378.789795	193.884552	131.022110	1379.139160	164.583633	182.682083	1673.327393	208.630722	-148.640686	1179.312134	432.092560	212.243378	1115.821411	89.424622	-123.662239	944.876953	346.697388	213.144089	850.265381	261.454376	22.879473	1011.083435	-497.102203	68.369629	894.459351	-438.939423	-70.447609
215.167709	-68.349487	929.627075	298.686646	73.436333	896.657471	155.714996	-93.970352	555.616455	319.873932	34.670788	501.149506	254.006226	-152.123093	142.844269	328.533447	-41.340225	84.367889	179.999039	-37.529282	1445.613647	313.367310	246.736893	1378.582397	193.722839	130.958267	1378.888672	163.797440	182.905197	1672.985352	209.838913	-149.529816	1179.742065	432.189453	212.674362	1115.822876	91.367340	-126.369217	944.679993	347.229889	212.644424	849.727783	262.022400	22.305779	1011.037537	-496.548676	63.189266	894.190491	-437.412537	-75.338326
215.993240	-69.069443	929.664429	299.295837	72.834991	896.655396	159.564072	-96.212730	555.016541	320.175140	34.405903	501.121552	241.590759	-148.615326	136.203613	328.619049	-41.350166	84.331825	180.224762	-37.619522	1445.570557	312.791107	246.990601	1378.361938	193.527664	130.876801	1378.644409	163.031708	183.110565	1672.611816	211.018204	-150.292358	1180.090576	432.186462	213.130417	1115.761841	93.278839	-129.134415	944.481140	347.164948	212.201797	850.010254	262.526489	21.784723	1011.037842	-496.141571	57.875244	893.981140	-436.028351	-80.298676
216.684692	-69.676918	929.717834	299.781311	72.326691	896.626770	163.372177	-98.452431	554.398865	320.435608	34.134468	501.111725	228.857834	-144.948456	130.348984	328.651093	-41.354191	84.297813	180.279816	-37.609356	1445.294922	312.241913	247.179062	1378.157837	193.306305	130.732010	1378.385376	162.232147	183.333282	1672.244629	212.233170	-151.108139	1180.520508	432.153076	213.565689	1115.703369	95.412415	-131.514252	944.206116	347.404175	211.707260	849.909058	262.955017	21.365379	1011.029785	-495.641052	52.562527	893.903564	-434.557892	-85.220558
217.564774	-70.381821	929.665222	300.364258	71.807686	896.570435	166.800919	-100.807724	553.802307	320.746552	33.877960	501.089752	215.962708	-141.109772	125.313652	328.720764	-41.389740	84.270828	180.340225	-37.698879	1445.205688	311.668030	247.345886	1377.980957	193.086014	130.578629	1378.175049	161.457657	183.602982	1671.854858	213.263824	-152.061996	1180.857056	432.217163	214.047256	1115.735107	97.343224	-134.265381	943.926331	347.924896	211.243469	849.432190	263.480286	20.857101	1010.963745	-495.349670	47.209606	893.879395	-433.142334	-90.088196
218.961945	-71.067902	929.640503	301.063049	71.442375	896.528748	169.983292	-103.279099	553.045593	321.108002	33.712379	501.102173	203.067810	-137.230881	121.155525	328.836090	-41.413189	84.230492	180.468613	-37.828163	1445.108643	311.098419	247.485809	1377.848999	192.903244	130.373856	1377.987305	160.691437	183.917816	1671.435181	214.480896	-152.837753	1181.206909	432.184326	214.552704	1115.731812	99.431229	-136.529633	943.671631	348.169708	210.880615	849.381287	264.373169	20.407179	1010.921936	-495.137787	41.932049	893.965515	-431.894714	-94.775002
218.144623	-71.216560	929.873291	300.897552	70.865219	896.608276	172.528168	-105.200569	552.488831	321.028473	33.506042	501.053467	190.126083	-133.047272	117.741516	328.717651	-41.416885	84.243080	180.568726	-38.018780	1445.031616	310.601624	247.519318	1377.776123	192.758377	130.114365	1377.816162	159.885635	184.216446	1671.028687	215.591507	-153.596863	1181.501953	432.041199	215.047119	1115.767334	101.417603	-139.290573	943.363892	348.077484	210.678802	849.707947	263.909058	20.168545	1011.051086	-495.065491	36.774395	894.153076	-430.633636	-99.379379
218.407822	-71.625954	929.848816	301.140259	70.552902	896.622437	174.957443	-106.980316	551.824158	321.080200	33.368938	501.069305	177.607574	-128.876068	115.158661	328.719116	-41.444817	84.219406	180.725311	-38.246311	1444.950317	310.162750	247.457108	1377.732788	192.641922	129.823746	1377.677490	159.128494	184.501526	1670.583130	216.599411	-154.386658	1181.760010	431.892456	215.419724	1115.822388	103.322289	-142.256775	943.102478	348.278748	210.472809	849.677490	264.064911	19.824533	1011.046753	-495.139496	31.850796	894.455261	-429.515076	-103.810272
216.820831	-70.026886	930.659546	300.032379	69.798355	896.932556	176.355240	-107.544518	551.297241	320.463501	33.219002	500.909485	165.258621	-124.341995	113.265434	328.340363	-41.400738	84.187096	180.960220	-38.544464	1444.857300	309.758087	247.399460	1377.729248	192.610764	129.515778	1377.611816	158.401566	184.797531	1670.108398	217.698715	-155.049896	1181.929565	431.769501	215.849228	1115.896118	105.347122	-144.924362	942.782654	348.759094	210.244690	849.334167	263.260223	20.579090	1011.512085	-495.327209	27.005346	894.791321	-428.533295	-108.194733
217.453888	-70.456772	930.426392	300.414032	69.727524	896.899902	178.364349	-108.678139	550.714478	320.652985	33.121101	500.936676	153.857361	-120.373497	112.061317	328.411987	-41.444298	84.174896	181.191345	-38.874805	1444.748901	309.416473	247.305374	1377.730835	192.565674	129.178696	1377.558350	157.703522	185.067413	1669.670166	218.767120	-155.768295	1182.187012	431.595306	216.266785	1115.949341	107.420128	-147.508453	942.484802	348.904999	210.208572	849.315247	263.588379	20.256426	1011.403198	-495.526245	22.273001	895.227356	-427.499420	-112.326500
218.639221	-70.757767	929.931580	300.998291	69.838348	896.848694	180.098282	-109.638748	550.061890	320.984924	33.072556	500.959290	143.436356	-116.548470	111.613487	328.552856	-41.445133	84.198494	181.472427	-39.284496	1444.651611	309.178925	247.114548	1377.780640	192.551697	128.790604	1377.551758	157.056488	185.297165	1669.230469	219.805878	-156.562714	1182.469971	431.422821	216.664047	1116.029053	109.642654	-149.815445	942.122009	348.953949	210.294846	849.252808	264.189453	19.990217	1011.179138	-495.837494	17.452557	895.572021	-426.594910	-116.572922
220.490112	-72.609177	929.672424	302.016693	70.151207	896.717834	181.663788	-111.268280	549.531799	321.597321	33.078003	501.016907	134.879547	-113.312607	111.601089	328.890839	-41.493561	84.205025	181.833282	-39.738941	1444.593872	309.033264	246.853546	1377.897827	192.592041	128.390839	1377.566040	156.500443	185.425690	1668.809570	220.757355	-157.304001	1182.626587	431.209442	216.987518	1116.090088	111.530563	-152.630783	941.858704	349.008850	210.371353	849.267334	265.311890	19.038635	1011.035583	-496.181274	12.746636	896.030212	-425.831085	-120.644760
220.840729	-72.019699	929.499146	301.990509	70.072723	896.741272	181.572891	-111.962616	549.088379	321.584351	33.122108	500.976990	127.901237	-109.493279	111.728691	328.910980	-41.514614	84.223373	182.243713	-40.272560	1444.563232	308.935272	246.540146	1378.010132	192.654236	127.952972	1377.567261	156.025940	185.477997	1668.438354	221.737167	-158.027817	1182.832764	431.042786	217.234314	1116.135864	113.557945	-155.117996	941.531311	348.998962	210.528244	849.297363	265.450897	19.278950	1010.964722	-496.495087	8.065052	896.422668	-424.967041	-124.654976
221.758957	-72.485756	929.353577	302.325012	70.111839	896.718140	180.718109	-112.292229	548.955444	321.705139	33.221573	500.958801	123.242981	-106.787437	111.991302	329.063141	-41.507061	84.264847	182.565048	-40.793327	1444.479370	308.875519	246.180511	1378.128540	192.865036	127.322487	1377.388306	155.628860	185.420013	1668.128174	222.743622	-158.689926	1182.991455	430.914276	217.455307	1116.168701	115.559700	-157.477982	941.174377	348.963440	210.693314	849.347290	265.979767	18.985989	1010.900818	-496.555847	3.879311	897.042053	-423.730408	-128.234253
222.803604	-73.114128	929.156128	302.688568	70.157173	896.645264	179.072739	-112.057632	549.066956	321.785767	33.391220	500.957153	121.042007	-105.573471	112.119194	329.238892	-41.473080	84.296265	182.874771	-41.296753	1444.352661	308.830139	245.867203	1378.264404	192.972839	126.865517	1377.365112	155.335373	185.226425	1667.867920	223.696777	-159.503647	1183.127075	430.785583	217.569138	1116.218994	117.731689	-159.644318	940.755249	348.844421	210.910065	849.369629	266.584869	18.594032	1010.790222	-497.071564	-0.715155	897.507263	-423.262939	-132.256393
223.815659	-73.739334	928.991760	302.911591	70.073730	896.568054	176.644882	-111.380562	549.542297	321.808228	33.593430	500.902191	120.613930	-106.314598	112.646202	329.471741	-41.442749	84.307297	183.253952	-41.878593	1444.227661	308.827148	245.551498	1378.388062	192.986084	126.501595	1377.535645	155.211411	184.942230	1667.695435	224.647598	-160.198822	1183.151001	430.672760	217.640579	1116.189209	119.560738	-161.922714	940.427002	348.352722	211.248749	849.732239	267.164642	18.151005	1010.689087	-497.312958	-5.111951	898.086853	-422.416626	-135.999283
224.281281	-74.246986	929.090332	302.766663	69.778450	896.571289	174.188187	-110.527016	550.217529	321.626892	33.785854	500.805115	121.190002	-107.806602	113.362999	329.525330	-41.395565	84.313171	183.633041	-42.411110	1444.078491	308.801331	245.254700	1378.452148	193.159790	125.978600	1377.507690	155.107819	184.487335	1667.561768	225.629578	-160.893463	1183.174194	430.629761	217.707657	1116.182861	121.583122	-164.178970	940.054077	348.161804	211.524292	849.754822	267.428406	17.743958	1010.737000	-497.373108	-9.469057	898.655457	-421.411346	-139.501129
225.478912	-75.220322	928.874023	302.964935	69.629326	896.464172	172.681137	-110.483215	550.959778	321.771851	33.998089	500.752380	123.329086	-110.662148	114.109978	329.727631	-41.400063	84.345078	184.041824	-43.060711	1443.957520	308.755402	244.940475	1378.506958	193.485229	125.228912	1377.241943	155.102997	183.891434	1667.495117	226.524872	-161.604507	1183.181030	430.606995	217.672577	1116.138794	123.384796	-166.348526	939.748047	348.012329	211.731964	849.838745	268.057617	17.064978	1010.601990	-497.274963	-13.862888	899.227539	-420.425018	-142.588959
226.648041	-76.140167	928.559631	303.128723	69.449898	896.359314	171.708496	-110.695061	551.676392	321.911011	34.122890	500.666351	126.588646	-114.082947	114.794441	329.979095	-41.393196	84.385757	184.564819	-43.677624	1443.912109	308.718140	244.616425	1378.583130	193.609299	124.736443	1377.374390	155.205109	183.149933	1667.470703	227.444290	-162.290756	1183.201416	430.645142	217.622620	1116.089844	125.142746	-168.593811	939.485229	347.783966	211.865845	849.984924	268.616638	16.363962	1010.427063	-497.666107	-18.046841	899.810303	-420.234589	-146.270615
226.637131	-76.932343	929.007690	302.703766	68.990608	896.422668	170.678391	-110.805931	552.593506	321.717010	34.183189	500.595154	130.768265	-117.720955	115.473167	329.993011	-41.382130	84.402863	185.222412	-44.414688	1443.838867	308.639679	244.269669	1378.615112	193.888306	124.001671	1377.406738	155.390366	182.308502	1667.540039	228.378601	-163.076920	1183.251099	430.699158	217.627930	1116.065186	127.043327	-169.993896	939.348938	347.865967	212.055695	849.698059	268.664978	15.817410	1010.656311	-497.716675	-21.831051	900.515442	-419.357269	-149.305649
225.654648	-77.010193	929.728027	301.846802	68.278595	896.588745	169.276932	-110.450027	553.479248	321.333588	34.197372	500.517426	135.400040	-121.324532	116.191376	329.819641	-41.425064	84.459305	185.991089	-45.127220	1443.883057	308.593292	243.926849	1378.658447	194.215820	123.312294	1377.471436	155.651291	181.339081	1667.665405	229.389359	-163.669662	1183.352661	430.709961	217.577301	1116.045898	128.694107	-172.013580	939.145325	347.449615	212.218994	849.965759	268.196167	15.628586	1011.038208	-497.944855	-25.359171	901.292297	-418.775574	-152.449127
226.067276	-77.557777	929.792664	301.831696	68.077354	896.627930	168.326462	-110.600563	554.194336	321.360382	34.190483	500.536987	140.710953	-125.220657	116.953133	329.827789	-41.435150	84.475357	186.925934	-45.967205	1443.937744	308.606262	243.528854	1378.743042	194.640442	122.465942	1377.620483	155.966293	180.274551	1667.875000	230.298111	-164.441254	1183.374390	430.726898	217.603760	1116.037231	130.325348	-173.714569	938.987061	347.158142	212.458572	849.983337	268.465973	15.201516	1011.097595	-498.153412	-28.781443	901.987183	-418.280151	-155.496872
226.611526	-78.041115	929.753845	301.975494	68.014290	896.661804	167.311951	-110.181999	554.582703	321.369843	34.128944	500.579865	146.323563	-128.949997	117.728058	329.811066	-41.431370	84.502441	187.932968	-46.867584	1444.082886	308.677795	243.072174	1378.878174	195.033844	121.626488	1377.854492	156.359894	179.094101	1668.117554	231.353714	-165.038284	1183.365234	430.736511	217.642792	1116.075806	131.846771	-175.314438	938.829163	346.927185	212.596176	850.050781	268.842773	14.822218	1011.115173	-498.413330	-32.019596	902.794861	-418.015442	-158.547546
226.910919	-78.311714	929.787048	302.093567	68.016075	896.708374	166.082108	-109.995224	554.918396	321.420410	34.073780	500.666687	152.272232	-132.641647	118.578629	329.751495	-41.454952	84.494431	189.052048	-47.804470	1444.164063	308.644989	242.859772	1378.940186	195.502838	120.762878	1378.180542	156.828583	177.822708	1668.436035	232.409256	-165.729538	1183.367554	430.669189	217.755386	1116.137451	133.309616	-176.939438	938.753174	346.669617	212.725830	850.149170	269.148987	14.600483	1011.168152	-498.310089	-35.248100	903.564514	-417.204285	-161.330215
227.114197	-78.352592	929.797607	302.215179	68.125229	896.736694	164.748840	-109.451569	555.166443	321.465515	34.069725	500.661804	158.460342	-136.358139	119.529823	329.756683	-41.460098	84.462700	190.237991	-48.844448	1444.312866	308.841888	242.294937	1379.083862	196.058044	119.902954	1378.531128	157.366150	176.487595	1668.785400	233.592590	-166.224716	1183.294922	430.707062	217.910553	1116.207397	134.597824	-178.382080	938.714050	346.760895	212.811371	850.029724	269.422119	14.550933	1011.199097	-498.328705	-38.346306	904.278137	-416.559448	-164.188385
227.205887	-78.343063	929.798706	302.358246	68.280228	896.746521	163.371368	-108.924004	555.407959	321.556152	34.110405	500.653809	164.781418	-140.039139	120.695251	329.803528	-41.433205	84.453125	191.542297	-49.855648	1444.430542	309.046234	241.717896	1379.270996	196.604813	119.056328	1378.974976	157.959335	175.062866	1669.193604	234.820526	-166.726303	1183.199707	430.651733	218.095078	1116.269165	135.687225	-180.100372	938.733826	346.555969	212.940628	850.128906	269.651733	14.551142	1011.215515	-498.411346	-41.267456	904.983704	-416.211487	-167.086609
227.151016	-78.128349	929.772339	302.454926	68.451645	896.773193	161.967209	-108.243713	555.599365	321.570496	34.173283	500.633820	171.370529	-143.699371	122.006821	329.801453	-41.418400	84.434151	192.941696	-51.005196	1444.451904	309.278046	241.104843	1379.561401	197.173889	118.206108	1379.360229	158.579361	173.644379	1669.691406	236.169998	-167.252335	1183.076416	430.582581	218.284912	1116.377930	136.843781	-181.261444	938.773804	346.313324	213.103455	850.237854	269.793365	14.650335	1011.228271	-498.438751	-44.140293	905.629700	-415.831909	-169.648941
226.987869	-77.906967	929.738831	302.503693	68.588905	896.782471	160.715866	-107.527145	555.780090	321.589630	34.213814	500.640045	178.088516	-147.507553	123.476967	329.840454	-41.424789	84.447876	194.201401	-52.047844	1444.563354	309.539063	240.453140	1379.859009	197.776474	117.407013	1379.852417	159.287155	172.088165	1670.216553	237.579025	-167.779388	1182.992065	430.491821	218.451355	1116.474976	137.930862	-182.258392	938.817322	346.066162	213.287201	850.362183	269.845764	14.750761	1011.226196	-498.524841	-46.949203	906.250610	-415.512512	-172.322266
226.694641	-77.699554	929.758057	302.529816	68.681595	896.830811	159.439102	-106.724388	555.980774	321.602631	34.247883	500.642639	185.096313	-151.501541	125.207085	329.822784	-41.430252	84.461899	195.458511	-53.081264	1444.637085	309.774902	239.836349	1380.273315	198.393967	116.615944	1380.376831	160.056854	170.529724	1670.807373	239.070694	-168.165497	1182.873657	430.357819	218.636597	1116.650879	138.847275	-183.287521	938.915527	345.843964	213.533707	850.544739	269.831635	14.825527	1011.268555	-498.666046	-49.593735	906.935730	-415.323273	-174.793701
226.327667	-77.417725	929.775696	302.456360	68.809151	896.890320	158.422119	-105.960320	556.153870	321.474945	34.233788	500.667542	192.318420	-155.567413	127.111374	329.736572	-41.418823	84.483734	196.662048	-54.160946	1444.747437	310.195862	239.174698	1380.721680	199.006058	115.848938	1380.875610	160.869934	168.986740	1671.366821	240.545334	-168.726379	1182.748291	430.281525	218.816971	1116.841919	139.836685	-184.029099	938.974182	345.586792	213.739929	850.754761	269.755951	14.939093	1011.317261	-498.489868	-52.245968	907.585815	-414.590820	-177.081650
225.888458	-77.239006	929.807068	302.342773	68.833504	896.922791	157.540283	-105.186165	556.255493	321.300781	34.176521	500.661499	199.763458	-159.656555	129.242172	329.584991	-41.440735	84.492683	197.825943	-55.222328	1444.777344	310.707550	238.498352	1381.244141	199.663803	115.059830	1381.392578	161.617264	167.329102	1671.982666	242.001480	-169.209808	1182.558350	430.179901	218.938217	1117.008667	140.571777	-185.014191	939.072571	345.283875	214.095551	850.981628	269.639740	14.965755	1011.354980	-498.479309	-54.709923	908.240540	-414.164276	-179.325104
225.419678	-76.983315	929.863831	302.121552	68.931816	896.985596	156.621124	-104.374504	556.372437	321.182892	34.112289	500.664398	207.376755	-163.712341	131.586151	329.504456	-41.475010	84.483955	198.939804	-56.250088	1444.791016	311.212769	237.866058	1381.802368	200.277130	114.295937	1381.819702	162.523911	165.795242	1672.533691	243.522293	-169.657303	1182.360229	430.009766	219.018387	1117.210571	141.367035	-185.611679	939.127258	344.912415	214.453323	851.245483	269.488953	15.049470	1011.421875	-498.416931	-57.176353	908.844727	-413.656219	-181.402466
224.885056	-76.717041	929.906433	301.878326	68.995918	897.051514	155.976624	-103.695229	556.424927	320.991669	34.040649	500.690704	215.204239	-167.758148	134.082474	329.359650	-41.474834	84.472549	199.961151	-57.305336	1444.771240	311.827728	237.169357	1382.331665	200.946350	113.521645	1382.324341	163.392242	164.241257	1673.131470	244.942795	-170.182266	1182.099243	429.898376	219.150421	1117.383301	142.027664	-186.223969	939.154724	344.506500	214.848495	851.554626	269.266968	15.127426	1011.483154	-498.395020	-59.653614	909.425842	-413.148895	-183.473221
224.337860	-76.434090	929.947571	301.620209	69.070061	897.155212	155.296677	-102.809692	556.538696	320.856201	33.941772	500.686127	223.038605	-171.597794	136.813095	329.247711	-41.459610	84.443298	200.902679	-58.321472	1444.706909	312.418915	236.466797	1382.944214	201.548126	112.790962	1382.754639	164.319290	162.689377	1673.725830	246.331177	-170.623535	1181.796997	429.708221	219.147614	1117.525269	142.697205	-186.640472	939.138428	343.749664	215.340408	852.051270	269.021606	15.198386	1011.566772	-498.438751	-61.968048	910.077820	-412.664093	-185.374420
223.881088	-76.208290	929.953552	301.439178	69.114761	897.241516	154.821487	-101.937088	556.621948	320.763977	33.821472	500.712616	231.172424	-175.586914	139.806580	329.175598	-41.495266	84.435387	201.759521	-59.334248	1444.616089	313.104065	235.740616	1383.508911	202.178665	112.042068	1383.241333	165.261093	161.225693	1674.352905	247.701813	-171.186249	1181.483643	429.609985	219.145432	1117.775635	143.339630	-186.954727	939.077820	343.313751	215.801239	852.353394	268.835022	15.223788	1011.625793	-498.477570	-64.279099	910.572510	-412.172729	-187.278061
223.246796	-75.905785	929.955322	301.227356	69.207939	897.369202	154.504715	-101.072166	556.872131	320.590546	33.707218	500.786469	239.300476	-179.297165	142.970016	329.076050	-41.509529	84.456848	202.568771	-60.372383	1444.512085	313.843750	234.954697	1384.146729	202.851059	111.295929	1383.701538	166.252930	159.792114	1674.999756	249.006226	-171.656357	1181.219482	429.607361	219.181503	1118.062378	143.853516	-187.029160	939.010010	343.048859	216.226166	852.557251	268.519135	15.292090	1011.708435	-498.532501	-66.544838	911.052002	-411.648621	-189.182983
222.853088	-75.693481	929.985413	301.069641	69.269386	897.499573	154.072235	-100.518417	556.899902	320.480499	33.553196	500.874695	247.493408	-182.930893	146.392319	329.051239	-41.550045	84.481575	203.348816	-61.428879	1444.452637	314.669159	234.100769	1384.830688	203.459488	110.547424	1384.155884	167.230896	158.450592	1675.675537	250.149734	-172.264908	1180.931030	429.582672	219.092819	1118.330200	144.309891	-187.148560	938.972717	342.469788	216.700714	852.976746	268.369751	15.305548	1011.803894	-498.531799	-68.690765	911.505432	-411.020966	-190.906998
221.952469	-75.358940	929.886169	300.814850	69.284546	897.606689	153.674149	-99.769127	557.015076	320.268005	33.433311	500.960297	255.501083	-186.218811	149.916306	328.974854	-41.569839	84.527657	203.979538	-62.416782	1444.362915	315.399750	233.261612	1385.490845	204.082184	109.746590	1384.602417	168.301682	157.417465	1676.224609	251.191223	-172.767303	1180.633789	429.547760	218.983521	1118.611694	144.815262	-187.296494	938.852539	341.883575	217.197922	853.441162	267.842255	15.330926	1011.832642	-498.783905	-70.509460	911.858826	-410.568329	-192.599594
221.444061	-75.195526	929.829102	300.630127	69.320549	897.713989	153.151611	-99.744019	556.812622	320.061157	33.312504	501.021698	263.532288	-189.442612	153.595291	328.856476	-41.586720	84.568848	204.637939	-63.468845	1444.276489	316.242767	232.322235	1386.106812	204.672150	109.013557	1385.032959	169.355621	156.268555	1676.816284	252.114807	-173.378418	1180.331543	429.544586	218.818558	1118.867188	145.041412	-187.266434	938.780273	341.229614	217.732559	853.959167	267.582855	15.278088	1011.880371	-498.860840	-72.656815	912.150330	-410.035553	-194.279755
220.928497	-75.072647	929.723206	300.438721	69.363480	897.794128	153.041061	-99.846008	556.607056	319.797089	33.227810	501.076691	271.679901	-192.618225	157.378876	328.811829	-41.621204	84.591599	205.186722	-64.445229	1444.157837	317.010559	231.403763	1386.710693	205.246796	108.197418	1385.427002	170.378082	155.215012	1677.367676	252.881470	-173.888931	1179.961182	429.613007	218.622269	1119.115234	145.327560	-187.342438	938.627808	340.540527	218.287735	854.408569	267.322235	15.184713	1011.893860	-498.883942	-74.737061	912.361084	-409.417267	-195.800323
220.443924	-75.006424	929.588684	300.261322	69.292114	897.801758	153.207443	-99.823357	556.393555	319.591248	33.274773	501.135468	279.655884	-195.712021	161.141785	328.770874	-41.622654	84.580330	205.634903	-65.455490	1444.043579	317.806152	230.433441	1387.243042	205.863297	107.405281	1385.751709	171.410416	154.248657	1677.854370	253.542618	-174.375366	1179.668823	429.688538	218.304092	1119.347778	145.583054	-187.382431	938.468384	339.830017	218.895554	854.922363	267.077667	15.044964	1011.849609	-499.001038	-76.748596	912.496704	-408.871643	-197.434097
219.943222	-74.995644	929.526245	300.053192	69.127342	897.855042	153.728729	-99.862053	556.090332	319.377289	33.199638	501.159729	287.594452	-198.777084	165.044418	328.752258	-41.632793	84.610046	206.142075	-66.462990	1443.935547	318.628479	229.479858	1387.732056	206.393860	106.597717	1386.073975	172.423203	153.376495	1678.296021	254.092117	-174.876083	1179.377563	429.796021	217.991898	1119.517944	145.761459	-187.411713	938.281311	339.066132	219.405487	855.401428	266.818909	14.847543	1011.860352	-499.138733	-78.723526	912.613037	-408.465942	-198.896103
219.197906	-74.943230	929.515930	299.717804	68.922699	897.943420	154.407898	-99.876556	555.764282	318.682709	33.340618	501.135529	295.295715	-201.812836	168.781982	328.506256	-41.620708	84.663551	206.573944	-67.425446	1443.886475	319.404236	228.484726	1388.208496	207.127884	105.666115	1386.250488	173.509933	152.597031	1678.632080	254.610046	-175.216492	1179.084961	429.950073	217.645859	1119.707275	145.864563	-187.355408	938.096680	338.297882	220.006439	855.943665	266.400635	14.650958	1011.912537	-499.025421	-80.689125	912.742554	-407.411469	-200.290955
218.637314	-75.049667	929.468323	299.511383	68.720840	898.032532	155.113815	-99.887421	555.406616	318.301208	33.330677	501.166962	302.829437	-204.580139	172.522614	328.451385	-41.602913	84.684448	207.031219	-68.467522	1443.925293	320.282379	227.371536	1388.683228	207.570496	104.976349	1386.760742	174.531281	151.798706	1679.000000	254.847504	-175.709320	1178.869507	430.085449	217.164810	1119.830322	145.930664	-187.326645	937.923584	337.234314	220.583115	856.674927	266.107513	14.351521	1011.952881	-499.102051	-82.617134	912.761658	-406.842773	-201.462189
218.164688	-75.187096	929.401428	299.319336	68.502304	898.116211	156.023499	-99.893036	554.958801	318.049835	33.370132	501.174011	310.038452	-207.363281	176.016907	328.454407	-41.636929	84.766808	207.260849	-69.376465	1443.910400	321.008209	226.282623	1389.084595	208.081726	104.152321	1387.083496	175.594971	151.118774	1679.263306	254.979706	-176.192535	1178.722534	430.324707	216.606339	1119.979248	145.980148	-187.275803	937.774414	336.532104	221.067017	857.105835	265.875336	14.014758	1011.982239	-499.319489	-84.474365	912.804871	-406.466492	-202.922012
217.827133	-75.274391	929.289978	299.198944	68.297134	898.237122	156.933853	-99.664314	554.416931	317.883514	33.445232	501.213989	317.091827	-209.867874	179.389297	328.478210	-41.635429	84.828247	207.565964	-70.307365	1443.917603	321.856476	225.179092	1389.433105	208.608459	103.291107	1387.350952	176.595551	150.397263	1679.515137	254.952515	-176.766968	1178.518311	430.551605	216.065125	1120.055664	145.966309	-187.218475	937.595764	335.879211	221.512650	857.484619	265.730621	13.671409	1012.015442	-499.634064	-86.212914	912.773010	-406.191315	-204.285583
217.511627	-75.369934	929.165100	299.147247	68.103226	898.317932	157.887848	-99.315857	553.806274	317.711182	33.488453	501.232880	323.844940	-211.995850	182.431152	328.520660	-41.659149	84.853882	207.807007	-71.230659	1443.930298	322.699005	223.995285	1389.718872	209.101654	102.437515	1387.594971	177.622070	149.679932	1679.729736	254.834122	-177.375534	1178.300537	430.759521	215.454529	1120.060181	145.885071	-187.166641	937.375305	334.794647	222.042038	858.177734	265.634003	13.340425	1012.019348	-499.902344	-87.909256	912.725647	-405.917450	-205.533096
217.197449	-75.439438	928.956543	299.095734	67.891518	898.335876	159.175888	-99.335770	553.136230	317.507050	33.486832	501.231476	330.470520	-214.210297	185.327560	328.471802	-41.647095	84.871231	208.009232	-72.154007	1443.936890	323.574585	222.892670	1389.925537	209.600647	101.621361	1387.776611	178.617355	149.118271	1679.902710	254.653336	-177.910934	1178.156616	431.087250	214.733841	1120.025513	145.718048	-187.048874	937.138489	334.032806	222.532684	858.561035	265.538391	13.003882	1011.951172	-500.200928	-89.645729	912.624268	-405.598694	-206.913086
[truncated: 243 more rows]
[truncated: 40 more columns]
