# Supplementary material for: A dyadic stimulus set of audiovisual affective displays for the study of multisensory, emotional, social interactions
Source: Behav Res Methods. 2015 Nov 5;48(4):1285–95. doi: 10.3758/s13428-015-0654-4 (PMC5101291; doi:10.3758/s13428-015-0654-4)
Supplement: Supplementary file 1 — (ZIP 270 MB) [file 13428_2015_654_MOESM1_ESM.zip › supplementary_material_2_stimuli_set_files/D/D11.txt]

359.611786	-113.179558	898.837158	444.642731	34.431210	900.493774	438.771606	-150.769043	508.808289	505.023743	54.186058	505.275787	534.240540	-145.931381	84.178520	591.566956	24.025845	92.269722	383.505157	-226.102509	1410.788086	499.110504	87.370079	1399.108887	385.250610	-39.984425	1390.977295	374.537506	-49.415604	1686.694092	412.654205	-279.392090	1126.713745	581.045410	96.631844	1122.657837	301.092194	-233.809952	891.803345	484.087555	160.245651	867.917847	406.760834	-43.163654	999.486145	-542.352844	32.111526	905.419800	-521.972473	-118.343697
359.613007	-113.438110	898.839844	444.563782	34.239883	900.489319	438.791321	-150.870590	508.810852	504.944214	54.074356	505.309235	534.246521	-145.939392	84.177795	591.541138	24.020126	92.267174	383.578125	-226.330124	1410.698364	499.076721	87.149849	1399.010254	385.285919	-40.242142	1390.923828	374.483765	-49.601265	1686.667725	412.817047	-279.662994	1126.648071	580.964844	96.441666	1122.563599	301.265717	-234.107468	891.725891	483.893555	160.001190	867.853699	406.744293	-43.392300	999.484131	-541.916748	32.789360	905.548889	-521.848694	-118.089859
359.626434	-113.651283	898.830139	444.485931	34.097248	900.495422	438.760468	-150.997391	508.777954	504.725464	54.278851	505.225098	534.287292	-145.966919	84.217468	591.484070	24.010775	92.293526	383.630737	-226.606506	1410.598511	499.027649	86.941223	1398.914673	385.386322	-40.608322	1390.728027	374.421570	-49.803787	1686.648071	413.001984	-279.872101	1126.573853	580.878723	96.220039	1122.468872	301.449921	-234.412827	891.653870	483.689667	159.730804	867.789063	406.727417	-43.584991	999.481018	-541.792908	32.902184	905.549500	-521.834229	-118.021004
359.644562	-113.909790	898.803101	444.420197	33.859768	900.467834	438.735229	-151.109329	508.766174	504.751831	54.185703	505.252533	534.272644	-146.007233	84.192772	591.514282	24.018286	92.293396	383.704620	-226.887131	1410.520752	498.875671	86.797218	1398.904663	385.409943	-40.885719	1390.672729	374.350586	-50.013004	1686.609741	413.155823	-280.115143	1126.501221	580.726318	96.014809	1122.373901	301.627014	-234.814026	891.558411	483.469849	159.497101	867.722351	406.705780	-43.830662	999.453674	-541.706482	32.945011	905.542786	-521.831238	-117.979645
359.666077	-114.171249	898.766785	444.377991	33.634949	900.444031	438.760620	-151.253754	508.732727	504.842285	54.126728	505.269104	534.262146	-146.050186	84.197678	591.600525	23.992117	92.307320	383.786285	-227.187103	1410.438599	498.846985	86.542442	1398.816040	385.341309	-41.089642	1390.755493	374.283112	-50.234482	1686.564453	413.295868	-280.403870	1126.428467	580.609253	95.778664	1122.299194	301.809540	-235.257431	891.437927	483.248260	159.251953	867.663269	406.693481	-44.078171	999.423523	-541.613831	33.047852	905.530151	-521.841919	-117.889725
359.664856	-114.431999	898.740234	444.337952	33.459732	900.440552	438.755981	-151.425064	508.691376	504.828583	54.020119	505.252960	534.260620	-146.069946	84.175255	591.589294	24.003038	92.300346	383.854614	-227.438461	1410.377808	498.774353	86.308029	1398.733887	385.477295	-41.502209	1390.509155	374.208984	-50.448246	1686.519775	413.476715	-280.676849	1126.384888	580.504639	95.546127	1122.235840	302.023376	-235.768250	891.309204	483.053864	158.988510	867.614990	406.693268	-44.319954	999.406677	-541.482239	33.142429	905.525146	-521.816528	-117.801201
359.690857	-114.646500	898.717529	444.278900	33.284882	900.438660	438.747986	-151.561920	508.643524	504.844116	53.945747	505.261658	534.239014	-146.029953	84.118820	591.638977	23.977150	92.288177	383.956696	-227.729492	1410.348633	498.735718	86.073463	1398.665894	385.512695	-41.777412	1390.460449	374.149078	-50.663452	1686.482422	413.681152	-280.956390	1126.317383	580.411560	95.303070	1122.166382	302.262848	-236.164551	891.216309	482.844452	158.712128	867.582092	406.695770	-44.535828	999.392639	-541.422241	33.236107	905.494690	-521.839172	-117.716576
359.686340	-114.911179	898.705627	444.214355	33.097706	900.444031	438.472931	-152.681122	508.653412	504.860840	53.890770	505.280548	534.407776	-146.347290	84.244553	591.709106	23.973980	92.297081	384.065125	-227.987976	1410.276367	498.843109	85.725098	1398.538452	385.444794	-41.950722	1390.563232	374.084900	-50.866764	1686.458984	413.913361	-281.207550	1126.233765	580.315002	95.061264	1122.071167	302.522400	-236.622726	891.093445	482.659454	158.440964	867.547974	406.673187	-44.776329	999.388245	-541.316650	33.348965	905.478149	-521.814453	-117.614471
359.728973	-115.097801	898.685364	444.185455	32.911488	900.445557	438.468994	-152.791885	508.634705	504.903381	53.842701	505.291870	534.390198	-146.328674	84.202057	591.782776	23.978050	92.309921	384.149658	-228.285736	1410.188477	498.827515	85.485977	1398.494751	385.481873	-42.233604	1390.540161	374.019257	-51.068935	1686.438721	414.168549	-281.465607	1126.191040	580.188416	94.774460	1122.009644	302.875061	-237.013855	890.966553	482.496033	158.166992	867.532654	406.685181	-44.978031	999.378052	-541.225464	33.417709	905.478149	-521.794434	-117.534668
359.706848	-115.337578	898.670288	444.165070	32.752899	900.436218	438.481598	-152.830414	508.613861	504.934875	53.798748	505.294861	534.397888	-146.293655	84.200150	591.799377	23.977947	92.328346	384.248077	-228.568436	1410.135864	498.806763	85.270149	1398.443237	385.510559	-42.521114	1390.512573	373.959686	-51.286510	1686.437622	414.415710	-281.712006	1126.122681	580.063538	94.522354	1121.960327	303.210541	-237.461823	890.826904	482.330231	157.893692	867.540344	406.676910	-45.186424	999.364868	-541.117981	33.548027	905.481323	-521.773682	-117.446533
359.739502	-115.538750	898.668396	444.121124	32.549870	900.424255	438.423248	-152.896133	508.567383	504.968903	53.776169	505.309692	534.371582	-146.310822	84.176033	591.901611	23.980829	92.347504	384.342194	-228.873169	1410.027344	498.783234	85.020546	1398.425659	385.531769	-42.800335	1390.478149	373.895325	-51.503235	1686.422974	414.678894	-282.019470	1126.048096	579.937500	94.261169	1121.899780	303.581573	-237.835907	890.686035	481.994751	157.598770	867.714355	406.684387	-45.386806	999.357361	-541.025818	33.633587	905.493286	-521.745178	-117.346382
359.745972	-115.785599	898.642578	444.094696	32.333229	900.383301	438.405640	-152.993057	508.533569	504.997986	53.743362	505.302826	534.397888	-146.348785	84.187950	591.955139	23.971468	92.375610	384.383575	-229.184189	1409.889160	498.737610	84.798790	1398.366821	385.539429	-43.095837	1390.423950	373.808258	-51.745506	1686.388062	414.920471	-282.326782	1125.993652	579.845642	94.003494	1121.865601	303.921997	-238.336533	890.545715	481.815643	157.274185	867.734192	406.690430	-45.615574	999.323364	-540.958069	33.710861	905.462524	-521.737305	-117.279938
359.772125	-116.042091	898.616394	444.069702	32.126247	900.359924	438.365845	-153.093155	508.476746	505.028961	53.682594	505.307465	534.396851	-146.383438	84.171486	592.009521	23.975473	92.392616	384.444397	-229.426682	1409.748413	498.665192	84.576889	1398.318359	385.644714	-43.496540	1390.205444	373.735535	-51.975632	1686.348511	415.206390	-282.629852	1125.934082	579.785889	93.762253	1121.839233	304.280670	-238.835678	890.386108	481.625763	156.926254	867.731873	406.704926	-45.854191	999.297607	-540.848999	33.810024	905.462646	-521.716492	-117.179398
359.798767	-116.260277	898.578125	444.034607	31.955725	900.346008	438.330811	-153.196716	508.432404	504.996521	53.586449	505.283356	534.363037	-146.433578	84.113472	591.996887	23.967417	92.371086	384.496918	-229.709457	1409.641113	498.644043	84.329353	1398.277344	385.668213	-43.798882	1390.152344	373.672241	-52.204144	1686.312378	415.499359	-282.958191	1125.847412	579.724976	93.514366	1121.792236	304.755768	-239.030197	890.197876	481.495331	156.620926	867.726135	406.709412	-46.066654	999.270386	-540.741638	33.926598	905.457886	-521.662598	-117.100426
359.811066	-116.482742	898.539856	444.011078	31.780745	900.328308	438.263641	-153.260422	508.411377	504.990814	53.542343	505.274994	534.346252	-146.420013	84.096878	592.000977	23.970224	92.371941	384.599579	-229.974442	1409.557983	498.511658	84.197800	1398.322266	385.687225	-44.108578	1390.089722	373.713715	-52.371918	1686.213623	415.755402	-283.245514	1125.729858	579.638794	93.274750	1121.732910	305.135925	-239.539490	890.009277	481.317963	156.322723	867.698669	406.720795	-46.286411	999.240784	-540.634094	34.077858	905.438416	-521.639832	-116.979904
359.825867	-116.699409	898.514038	443.985809	31.578947	900.314636	438.201996	-153.321960	508.370941	505.028229	53.470299	505.269684	534.329956	-146.441345	84.082901	592.046692	23.964943	92.379196	384.648834	-230.265381	1409.470093	498.454620	83.982071	1398.283813	385.596771	-44.288654	1390.182495	373.571320	-52.701244	1686.256592	415.989227	-283.539215	1125.673096	579.531006	92.965446	1121.668701	305.509277	-240.072586	889.858215	481.108368	156.021820	867.684875	406.718781	-46.503948	999.220581	-540.524536	34.254505	905.446899	-521.609192	-116.851242
359.868530	-116.848625	898.494263	443.944061	31.452055	900.320190	438.160309	-153.368210	508.344025	505.045654	53.391403	505.295410	534.309265	-146.441483	84.070381	592.087708	23.960649	92.380760	384.725037	-230.533279	1409.393311	498.401367	83.769974	1398.231323	385.613159	-44.537159	1390.120850	373.606873	-52.881538	1686.172729	416.286560	-283.808655	1125.602661	579.449097	92.668144	1121.608887	305.895416	-240.539642	889.711914	480.926056	155.730118	867.678101	406.721100	-46.656773	999.212769	-540.455200	34.398403	905.432129	-521.599487	-116.754425
359.901733	-117.026863	898.484863	443.889801	31.330120	900.332825	438.114227	-153.430038	508.339813	504.935883	53.466991	505.329895	534.313171	-146.484512	84.085136	592.047424	23.985415	92.405357	384.756775	-230.803925	1409.282959	498.336761	83.580338	1398.200317	385.618011	-44.764210	1390.079956	373.465302	-53.184246	1686.215088	416.566803	-284.108276	1125.548218	579.359497	92.429939	1121.572510	306.260834	-241.028030	889.546143	480.753143	155.455215	867.670532	406.709961	-46.817009	999.213989	-540.382813	34.502041	905.420593	-521.583496	-116.645889
359.941254	-117.249802	898.458618	443.890472	31.147696	900.319702	438.060883	-153.493408	508.286896	504.747742	53.483932	505.377472	534.303711	-146.473862	84.110924	591.968018	23.976345	92.393799	384.800110	-231.059021	1409.141724	498.283508	83.402832	1398.158936	385.618561	-45.003853	1390.020752	373.389343	-53.422298	1686.193970	416.801361	-284.320465	1125.501343	579.270813	92.158623	1121.502930	306.535217	-241.815598	889.391846	480.621002	155.184631	867.658813	406.708618	-47.014023	999.195618	-540.307312	34.639187	905.426331	-521.534424	-116.557144
359.965729	-117.469246	898.434753	443.856903	30.931311	900.290771	438.062408	-153.619263	508.276123	504.730164	53.364994	505.333618	534.286255	-146.495270	84.106506	591.984558	23.946337	92.419792	384.832642	-231.314651	1409.024292	498.243073	83.207336	1398.106812	385.607391	-45.255039	1389.971802	373.317993	-53.667381	1686.161621	417.034393	-284.594849	1125.416992	579.194519	91.938950	1121.466431	306.923737	-242.337158	889.257141	480.485809	154.946930	867.665161	406.687103	-47.217014	999.170593	-540.212341	34.813614	905.437500	-521.513123	-116.431221
359.969452	-117.716682	898.399841	443.836456	30.733120	900.281067	438.047974	-153.707550	508.257019	504.822784	53.168018	505.311615	534.319092	-146.513626	84.056404	592.038696	23.928936	92.399940	384.861053	-231.559067	1408.912109	498.199799	83.012772	1398.068604	385.588867	-45.534843	1389.908203	373.239929	-53.926331	1686.130859	417.275299	-284.843323	1125.316528	579.094543	91.668900	1121.422363	307.288513	-242.890442	889.076477	480.384644	154.696030	867.665161	406.655029	-47.441288	999.149353	-540.153870	34.943127	905.429932	-521.501526	-116.302589
360.016052	-117.934914	898.348206	443.852356	30.564600	900.269287	438.047241	-153.776077	508.215790	504.910065	52.979721	505.272034	534.308350	-146.475861	84.001610	592.071228	23.911804	92.388344	384.914795	-231.829941	1408.803223	498.158783	82.817833	1398.025635	385.584015	-45.776081	1389.837158	373.176086	-54.200951	1686.111084	417.547638	-285.143799	1125.248047	578.998718	91.439453	1121.393188	307.691650	-243.396225	888.870178	480.294373	154.433945	867.655945	406.654694	-47.641346	999.118896	-540.072815	35.099976	905.421143	-521.484924	-116.142624
360.028137	-118.138763	898.320862	443.840149	30.357023	900.254089	438.069977	-153.848999	508.163940	501.048462	52.245098	504.612305	534.292358	-146.465363	84.003235	590.018372	23.835249	91.905327	384.941406	-232.056168	1408.719727	498.077484	82.633492	1398.007813	385.554443	-46.021477	1389.807373	373.098511	-54.457851	1686.106079	417.824127	-285.423279	1125.178223	578.905884	91.214745	1121.361694	308.115540	-243.918716	888.702698	480.227875	154.196930	867.638977	406.633698	-47.842747	999.098755	-540.031311	35.252537	905.414551	-521.483643	-116.005493
360.049469	-118.305824	898.292053	443.839661	30.155819	900.225769	438.109924	-153.921951	508.146637	501.111053	52.022209	504.557343	534.265137	-146.424866	83.970787	590.033691	23.837240	91.893753	384.939911	-232.291336	1408.659546	498.004608	82.424553	1397.984863	385.540283	-46.265919	1389.764038	373.029327	-54.725288	1686.103760	418.065216	-285.647186	1125.115234	578.822510	91.033562	1121.317383	308.505402	-244.461777	888.527832	480.166534	153.941238	867.630798	406.611359	-48.008968	999.072449	-539.968506	35.388336	905.411133	-521.470581	-115.894279
360.071350	-118.473076	898.293152	443.834717	30.007042	900.240967	438.167206	-154.048172	508.163818	501.102570	51.872650	504.542023	534.277588	-146.472687	83.996773	590.046021	23.842529	91.885567	384.941711	-232.511276	1408.596436	497.919678	82.235641	1397.969360	385.517334	-46.475536	1389.750854	372.962891	-54.959129	1686.114258	418.320801	-285.879425	1125.094360	578.723145	90.814178	1121.319336	308.953217	-244.949295	888.372986	480.115234	153.688812	867.614014	406.601501	-48.164776	999.081543	-539.934326	35.513153	905.411987	-521.466370	-115.755142
360.095276	-118.615509	898.285706	443.851868	29.906713	900.263306	438.213501	-154.130417	508.163788	501.111420	51.749317	504.528229	534.287048	-146.501312	83.974945	590.081360	23.845978	91.906532	384.952209	-232.741165	1408.577515	497.851807	82.055420	1397.942261	385.477203	-46.684082	1389.728149	372.888397	-55.192711	1686.135498	418.532745	-286.085052	1125.072998	578.627563	90.611595	1121.305908	309.402069	-245.420807	888.209473	480.060913	153.476639	867.598633	406.606537	-48.296150	999.089294	-539.922791	35.593498	905.395203	-521.481750	-115.605705
360.120056	-118.764908	898.283569	443.885681	29.780083	900.282837	438.229462	-154.249619	508.153259	501.095367	51.775848	504.601288	534.262024	-146.466187	83.974892	590.073242	23.846430	91.911667	384.929016	-232.968384	1408.498047	497.748657	81.898666	1397.926514	385.436401	-46.905945	1389.694092	372.806976	-55.436844	1686.156860	418.734131	-286.324249	1125.051270	578.509644	90.381020	1121.264404	309.802948	-245.953552	888.034363	480.019104	153.256424	867.580444	406.610077	-48.433918	999.099243	-539.882813	35.709351	905.409241	-521.487854	-115.479507
360.097839	-118.914116	898.263794	443.879547	29.653908	900.291016	438.280182	-154.336990	508.152557	501.051483	51.848770	504.679077	534.273987	-146.524063	83.976616	590.017090	23.844488	91.914665	384.883484	-233.185242	1408.450806	497.637054	81.760269	1397.926025	385.381042	-47.124870	1389.668213	372.713287	-55.695488	1686.158203	418.944794	-286.546387	1125.021362	578.393921	90.147507	1121.270386	310.242920	-246.484833	887.884949	479.941589	153.030106	867.565674	406.579041	-48.580730	999.093811	-539.893188	35.815693	905.389404	-521.518738	-115.349998
360.113220	-119.104568	898.238098	443.890503	29.501610	900.293762	438.290222	-154.432297	508.137665	501.031433	51.804092	504.723297	534.244995	-146.502640	83.963470	590.034973	23.830374	91.930412	384.843109	-233.388916	1408.399536	497.509064	81.597260	1397.901978	385.337372	-47.319588	1389.625000	372.624817	-55.945492	1686.162354	419.152588	-286.725708	1124.960815	578.283508	89.981331	1121.252441	310.680084	-246.952225	887.694275	479.849976	152.827789	867.589600	406.574188	-48.759922	999.082886	-539.852478	35.992710	905.397705	-521.520325	-115.197685
360.105774	-119.254135	898.204773	443.891235	29.363205	900.287415	438.306091	-154.574097	508.108185	501.058502	51.724491	504.729431	534.268372	-146.528320	83.933418	590.024414	23.811125	91.909393	384.798889	-233.573288	1408.337646	497.424957	81.465363	1397.887817	385.290741	-47.518578	1389.598145	372.533051	-56.189232	1686.166748	419.374451	-287.010132	1124.967651	578.208435	89.794144	1121.296631	311.235413	-247.195633	887.514771	479.804871	152.601974	867.578796	406.550171	-48.910332	999.063721	-539.831726	36.189930	905.395813	-521.549316	-115.045761
360.110535	-119.429184	898.180908	443.921600	29.188234	900.280212	438.304993	-154.638046	508.092224	501.064178	51.623928	504.702759	534.257080	-146.517593	83.909843	590.009644	23.794077	91.899101	384.752014	-233.781937	1408.305542	497.337311	81.316055	1397.865967	385.245239	-47.728954	1389.548706	372.438263	-56.440163	1686.177368	419.570648	-287.188660	1124.962891	578.098022	89.614334	1121.283691	311.692566	-247.606689	887.360901	479.770050	152.417969	867.555969	406.552551	-49.088791	999.048767	-539.837585	36.337643	905.396362	-521.574158	-114.865486
360.134766	-119.573090	898.150146	443.942596	29.079573	900.286133	438.378845	-154.762558	508.099854	501.040710	51.548191	504.725220	534.289063	-146.525513	83.895042	589.987854	23.780590	91.877518	384.703400	-233.969650	1408.275391	497.229431	81.155594	1397.866943	385.187897	-47.947369	1389.527710	372.354126	-56.691254	1686.193237	419.729553	-287.258392	1124.941895	578.024231	89.468750	1121.317139	311.985901	-248.308411	887.229431	479.743439	152.224792	867.524780	406.548340	-49.223530	999.037231	-539.828308	36.529469	905.399597	-521.603699	-114.705200
360.142212	-119.695030	898.155640	443.964905	28.916142	900.279602	438.408417	-154.816025	508.102997	501.033081	51.465385	504.727661	534.280823	-146.539719	83.909355	590.004456	23.795212	91.868004	384.655609	-234.127487	1408.232300	497.126404	81.007462	1397.856934	385.109070	-48.127041	1389.509888	372.360596	-56.865654	1686.146606	419.974426	-287.498810	1124.975464	577.938782	89.318031	1121.311157	312.529053	-248.434952	887.079163	479.717102	152.027191	867.526917	406.553375	-49.354156	999.037659	-539.841492	36.705368	905.390503	-521.634033	-114.523315
360.166962	-119.806236	898.160034	443.996277	28.796900	900.299561	438.380066	-154.857803	508.114075	501.036469	51.407055	504.738403	534.307617	-146.600174	83.919106	589.941223	23.792515	91.845421	384.579163	-234.311676	1408.186890	497.017212	80.858681	1397.857056	385.034851	-48.260830	1389.498413	372.187958	-57.160030	1686.248291	420.126007	-287.661560	1124.972290	577.820496	89.135307	1121.327759	312.918091	-248.997406	886.982056	479.711578	151.842651	867.501038	406.556824	-49.466381	999.051025	-539.864441	36.877949	905.418640	-521.670593	-114.354256
360.185303	-119.940071	898.159729	444.032837	28.634399	900.292358	438.356140	-154.937668	508.096069	501.074341	51.347885	504.735657	534.271667	-146.603714	83.937180	590.007202	23.781961	91.883064	384.450378	-234.494705	1408.106934	496.894653	80.718796	1397.863159	384.954315	-48.446308	1389.463379	372.085327	-57.392654	1686.270874	420.323547	-287.854034	1125.000366	577.672852	88.940178	1121.337280	313.457184	-249.152084	886.874268	479.700775	151.657349	867.484741	406.551300	-49.592674	999.049622	-539.846436	37.045044	905.410217	-521.689575	-114.165382
360.176086	-120.072571	898.137756	444.060638	28.508291	900.290527	438.376312	-155.027084	508.074127	501.100616	51.301022	504.757996	534.285767	-146.609665	83.943321	590.039734	23.786411	91.877121	384.327393	-234.663879	1408.027100	496.773376	80.582237	1397.869019	384.840729	-48.609097	1389.438965	371.983215	-57.613129	1686.295288	420.464630	-288.019958	1124.957642	577.556030	88.774780	1121.349487	313.809296	-249.496735	886.765686	479.667633	151.485321	867.479675	406.524017	-49.715816	999.039612	-539.873840	37.213768	905.422974	-521.728271	-113.998108
360.201080	-120.183098	898.121033	444.086334	28.410048	900.291809	438.381317	-155.098373	508.034760	501.114319	51.268658	504.758850	534.271729	-146.614853	83.914574	590.054504	23.801899	91.878517	384.227875	-234.822418	1407.949707	496.657379	80.453659	1397.859375	384.744354	-48.774521	1389.397949	371.962006	-57.770020	1686.233521	420.615173	-288.125366	1124.901489	577.451416	88.631508	1121.339478	314.099762	-249.857254	886.620605	479.665863	151.318176	867.458984	406.526794	-49.819256	999.032898	-539.892639	37.353458	905.416748	-521.781799	-113.820358
360.225922	-120.291710	898.092041	444.111389	28.324625	900.295898	438.376099	-155.214218	508.012817	501.106140	51.226170	504.759308	534.280029	-146.643494	83.893616	590.036377	23.783550	91.865013	384.076782	-234.974380	1407.869385	496.499939	80.339699	1397.866089	384.638184	-48.942783	1389.357178	371.766479	-58.052849	1686.305664	420.730438	-288.194580	1124.841431	577.342102	88.506660	1121.341064	314.290497	-250.381668	886.458618	479.650452	151.158478	867.448853	406.528809	-49.924965	999.021057	-539.853699	37.572163	905.421387	-521.798767	-113.593506
360.233887	-120.414215	898.049866	444.121490	28.194363	900.273438	438.341583	-155.288910	507.995270	501.132172	51.205990	504.763550	534.287903	-146.653320	83.873024	590.056152	23.790213	91.866653	383.956757	-235.111664	1407.837402	496.334137	80.242500	1397.858521	384.626984	-49.211288	1389.128174	371.631195	-58.282784	1686.313477	420.855469	-288.330963	1124.811768	577.242981	88.375999	1121.364258	314.546783	-250.730988	886.325562	479.630707	150.998428	867.453003	406.511139	-50.049812	998.989990	-539.899780	37.690296	905.406189	-521.850952	-113.450211
360.220337	-120.512306	898.050232	444.140533	28.146788	900.277344	438.387665	-155.388428	507.992188	501.105011	51.138359	504.735779	534.286438	-146.672623	83.868225	590.051208	23.808905	91.866516	383.889709	-235.266815	1407.837280	496.185211	80.143288	1397.881470	384.439850	-49.266781	1389.239746	371.509033	-58.470608	1686.307617	420.984406	-288.453247	1124.787354	577.149292	88.252502	1121.377686	314.792175	-251.022598	886.202393	479.610046	150.844406	867.447571	406.513733	-50.124500	998.992065	-539.873047	37.882572	905.407837	-521.865479	-113.255104
360.232697	-120.599098	898.034912	444.137421	28.046011	900.270813	438.356567	-155.454697	507.970032	501.092865	51.089996	504.744415	534.271423	-146.680725	83.864677	590.044373	23.796951	91.875008	383.795868	-235.390503	1407.797974	496.058777	80.023026	1397.902710	384.346527	-49.394699	1389.218872	371.381531	-58.652916	1686.318848	421.079010	-288.594574	1124.767700	577.084167	88.148338	1121.428833	315.002747	-251.314453	886.090698	479.557404	150.706009	867.484314	406.521729	-50.226044	998.980713	-539.877136	38.099144	905.404724	-521.893494	-113.083321
360.247009	-120.714638	898.018005	444.163025	27.949780	900.267334	438.363281	-155.532822	507.971130	501.122742	51.068516	504.778656	534.283081	-146.734695	83.876511	590.033020	23.799578	91.876602	383.726593	-235.499680	1407.799927	495.927185	79.921959	1397.925537	384.252136	-49.528339	1389.182617	371.320801	-58.751415	1686.260010	421.162537	-288.705597	1124.751709	576.997009	88.057785	1121.463257	315.192688	-251.609619	885.984497	479.524872	150.561340	867.527649	406.516541	-50.326550	998.971802	-539.888184	38.284523	905.418457	-521.916260	-112.911385
360.218109	-120.820755	898.005432	444.149628	27.849375	900.259583	438.380890	-155.636276	507.964264	501.128265	51.014359	504.788940	534.298035	-146.744858	83.889503	590.033752	23.801945	91.880615	383.606812	-235.644745	1407.745117	495.748474	79.826279	1397.934570	384.148163	-49.654411	1389.141724	371.153778	-58.909908	1686.248535	421.226746	-288.853333	1124.727661	576.924316	87.974297	1121.523315	315.441162	-251.713043	885.905273	479.449005	150.419861	867.566345	406.492920	-50.431976	998.961670	-539.891724	38.443478	905.439148	-521.910583	-112.737404
360.212616	-120.902939	897.993164	444.134308	27.761799	900.255676	438.326233	-155.699951	507.954224	501.175049	50.953758	504.796600	534.256409	-146.736877	83.898529	590.049927	23.797092	91.863304	383.505157	-235.772720	1407.675293	495.615448	79.724655	1397.963745	384.056549	-49.789597	1389.116943	370.884338	-59.125866	1686.315918	421.264648	-288.925262	1124.681641	576.853638	87.869286	1121.562866	315.515961	-252.117172	885.733521	479.380554	150.286804	867.605713	406.467926	-50.514088	998.954346	-539.885376	38.669273	905.450806	-521.944885	-112.560005
360.196930	-121.024124	897.981628	444.135925	27.661165	900.246094	438.388763	-155.777802	507.948517	501.169403	50.885811	504.833618	534.300171	-146.740906	83.891373	590.049500	23.774984	91.874985	383.343292	-235.916245	1407.533081	495.448517	79.637543	1397.977051	384.073639	-50.009712	1388.922363	370.706879	-59.272320	1686.296997	421.263519	-289.032318	1124.643433	576.783813	87.801544	1121.617798	315.640198	-252.389786	885.625916	479.309845	150.150421	867.634033	406.452148	-50.621326	998.944275	-539.918152	38.856255	905.454529	-521.977600	-112.365921
360.188324	-121.083549	897.965149	444.120056	27.584253	900.250183	438.367584	-155.821915	507.929779	501.174286	50.851852	504.816925	534.300476	-146.732483	83.898155	590.044006	23.793238	91.859573	383.247986	-236.052124	1407.476074	495.323029	79.524895	1397.989380	383.975220	-50.138294	1388.909668	370.502106	-59.422829	1686.285889	421.284485	-289.127563	1124.594482	576.708801	87.725189	1121.668335	315.753174	-252.584579	885.512817	479.258575	150.046524	867.662720	406.427277	-50.696461	998.938354	-539.924133	39.070889	905.473206	-522.015198	-112.171394
360.159698	-121.175262	897.954773	444.108704	27.494991	900.236633	438.389465	-155.889481	507.922791	501.197723	50.802280	504.821289	534.300964	-146.716995	83.858475	590.067871	23.784529	91.856956	383.159912	-236.179306	1407.429321	495.182159	79.448479	1398.025024	383.891968	-50.263966	1388.887085	370.301514	-59.565132	1686.269897	421.309479	-289.221100	1124.528564	576.637268	87.655891	1121.698364	315.857361	-252.731506	885.436218	479.222626	149.930817	867.690552	406.387268	-50.773975	998.927734	-539.930176	39.259136	905.472717	-522.041199	-111.961273
360.179565	-121.235901	897.946594	444.113342	27.450472	900.256287	438.386414	-155.896667	507.926819	501.196564	50.749660	504.831848	534.297241	-146.714859	83.849937	590.083313	23.789787	91.842491	383.084747	-236.296143	1407.385620	495.060883	79.340050	1398.048706	383.829163	-50.402622	1388.858765	370.115723	-59.684135	1686.265259	421.314911	-289.321320	1124.485840	576.547363	87.572891	1121.741821	315.946503	-252.868515	885.356567	479.182037	149.831940	867.723389	406.381989	-50.834488	998.933899	-539.959412	39.426941	905.477600	-522.100281	-111.781029
360.145264	-121.304359	897.951843	444.101074	27.353893	900.262024	438.391693	-155.909866	507.919830	501.175995	50.695835	504.834991	534.285583	-146.712708	83.843361	590.053955	23.782063	91.818214	383.052063	-236.425369	1407.365356	494.959381	79.263832	1398.072632	383.748657	-50.520657	1388.852173	369.933167	-59.796810	1686.252075	421.348114	-289.378418	1124.430054	576.443176	87.498749	1121.774414	316.013489	-252.971634	885.294250	479.139130	149.737671	867.729309	406.351074	-50.914375	998.939819	-539.960999	39.598480	905.493103	-522.113586	-111.584976
360.141296	-121.376602	897.940002	444.107605	27.292660	900.267273	438.442963	-155.955566	507.952271	501.189911	50.696388	504.849518	534.302673	-146.737595	83.844704	590.068604	23.781866	91.821167	382.959778	-236.527939	1407.308472	494.850311	79.189697	1398.100586	383.683868	-50.659149	1388.842896	369.740326	-59.910038	1686.236084	421.375244	-289.452423	1124.402344	576.321716	87.414963	1121.763916	316.161133	-252.838333	885.268738	479.067627	149.655090	867.749695	406.316467	-50.972389	998.938416	-539.982666	39.709892	905.484436	-522.158142	-111.416443
360.113464	-121.454536	897.945679	444.084442	27.221375	900.270935	438.410461	-155.976822	507.946533	501.197083	50.628368	504.861084	534.305847	-146.744125	83.862267	590.071411	23.767740	91.835144	382.888336	-236.673798	1407.260376	494.844025	78.980072	1398.011353	383.621216	-50.789291	1388.828369	369.552795	-60.014545	1686.215698	421.341766	-289.409729	1124.345825	576.259949	87.371048	1121.787231	316.029266	-253.150635	885.174438	478.977783	149.550339	867.758484	406.273346	-51.035686	998.944275	-539.993713	39.874237	905.490784	-522.192688	-111.246605
360.081848	-121.501129	897.953735	444.041901	27.218948	900.291321	438.448242	-155.993851	507.960419	501.236420	50.590755	504.859131	534.288879	-146.757492	83.878548	590.109070	23.763067	91.865601	382.862671	-236.784683	1407.227295	494.746185	78.907814	1398.014526	383.541748	-50.917770	1388.797852	369.355225	-60.097912	1686.187500	421.345947	-289.439423	1124.300171	576.134399	87.278328	1121.807739	316.014191	-253.207962	885.132690	478.882202	149.474167	867.780457	406.218140	-51.056755	998.959351	-540.002808	40.053486	905.493835	-522.239380	-111.041489
360.085358	-121.552071	897.936768	444.023163	27.148085	900.283264	438.452301	-156.033356	507.965332	501.253082	50.579796	504.884796	534.295959	-146.769318	83.881989	590.104919	23.763411	91.847237	382.808563	-236.898254	1407.187378	494.648224	78.832916	1398.025757	383.480743	-51.023178	1388.774536	369.165344	-60.181816	1686.161743	421.323059	-289.421722	1124.229614	576.026611	87.226196	1121.810425	315.979919	-253.258850	885.075134	478.787018	149.412109	867.779236	406.184967	-51.109089	998.948242	-540.012573	40.190479	905.494629	-522.286499	-110.897522
360.027588	-121.591339	897.922668	443.978149	27.085636	900.262939	438.447601	-156.004532	507.969727	501.288452	50.528034	504.895081	534.259766	-146.721802	83.872726	590.076355	23.749001	91.865044	382.765015	-237.025391	1407.139893	494.507568	78.765663	1398.034180	383.404327	-51.121204	1388.757202	368.970154	-60.270199	1686.130737	421.281830	-289.425598	1124.151367	575.872620	87.169960	1121.819214	315.880127	-253.337418	885.018188	478.666504	149.338654	867.793396	406.119659	-51.148926	998.932068	-540.300842	39.848831	905.396667	-522.403992	-110.885101
359.982941	-121.670258	897.915222	443.943726	27.061047	900.268372	438.476013	-156.074203	507.975433	501.311981	50.481857	504.880829	534.267334	-146.725861	83.863556	590.082153	23.765268	91.840660	382.768219	-237.134048	1407.109009	494.307465	78.796188	1398.157471	383.232269	-51.129810	1388.884766	368.771790	-60.338352	1686.102295	421.256256	-289.422089	1124.076538	575.711426	87.087334	1121.837280	315.824402	-253.328354	884.964600	478.557556	149.282257	867.800476	406.073120	-51.204258	998.931152	-540.260254	40.050621	905.409058	-522.425415	-110.704185
359.927643	-121.699394	897.898926	443.900909	27.032003	900.261658	438.488403	-156.083023	507.995514	501.352020	50.425961	504.901276	534.279846	-146.733582	83.852470	590.086426	23.770628	91.834061	382.764313	-237.259521	1407.094360	494.321533	78.595917	1398.062500	383.156830	-51.227947	1388.869019	368.583923	-60.399750	1686.077637	421.236664	-289.387299	1123.973511	575.645264	87.060204	1121.828369	315.721008	-253.306992	884.938232	478.424683	149.235840	867.813293	406.016693	-51.235962	998.919861	-539.943665	40.701073	905.506958	-522.362183	-110.390495
359.889496	-121.735519	897.889221	443.857941	26.997051	900.272644	438.475769	-156.112488	507.978729	501.362396	50.370960	504.883148	534.286926	-146.713974	83.870720	590.069824	23.728743	91.840813	382.735687	-237.350723	1407.033691	494.210999	78.539856	1398.054565	383.102448	-51.336765	1388.827271	368.405426	-60.459366	1686.036011	421.202209	-289.407776	1123.907837	575.522095	87.008240	1121.851318	315.654968	-253.221161	884.907593	478.304779	149.206009	867.823242	405.970032	-51.281776	998.920349	-539.947510	40.888844	905.494019	-522.396057	-110.231171
359.842010	-121.790894	897.900879	443.814240	26.978481	900.287231	438.467865	-156.146576	507.980011	501.389099	50.332218	504.912933	534.283020	-146.717911	83.885338	590.086914	23.727932	91.840462	382.678986	-237.504227	1406.949463	494.093140	78.455177	1398.045166	383.035797	-51.415527	1388.814209	368.208374	-60.509174	1686.004639	421.143585	-289.372070	1123.831055	575.391846	86.986008	1121.835449	315.540619	-253.161209	884.868164	478.181305	149.145477	867.813538	405.903107	-51.307796	998.934753	-539.943054	40.993660	905.483887	-522.406311	-110.101563
359.790039	-121.832481	897.902466	443.769806	26.949564	900.294617	438.420288	-156.196060	507.978577	501.360229	50.308418	504.913940	534.266602	-146.746918	83.898727	590.067749	23.723513	91.838066	382.637878	-237.611435	1406.865723	493.986420	78.379860	1398.055176	382.973053	-51.520805	1388.788086	368.015259	-60.558998	1685.969116	421.098083	-289.368408	1123.770996	575.284546	86.949493	1121.859619	315.426788	-253.061752	884.862366	478.064667	149.110870	867.831970	405.850067	-51.344070	998.939453	-539.908264	41.169041	905.496338	-522.436584	-109.933350
359.759491	-121.895676	897.889954	443.751434	26.891731	900.286316	438.397980	-156.216385	507.994751	501.378021	50.280586	504.913605	534.264893	-146.746429	83.901291	590.091431	23.726915	91.838486	382.624054	-237.708755	1406.810059	493.876587	78.309723	1398.058594	382.913513	-51.622162	1388.756104	367.834961	-60.594090	1685.941650	421.032196	-289.376556	1123.684326	575.166321	86.945457	1121.837280	315.290283	-252.932449	884.853577	477.941681	149.059753	867.830505	405.807220	-51.397259	998.930054	-539.903564	41.275604	905.486145	-522.463440	-109.797737
359.703857	-121.930550	897.887573	443.707733	26.891930	900.285217	438.306976	-156.200119	507.974457	501.387573	50.259689	504.920990	534.258057	-146.698166	83.926941	590.116882	23.739313	91.862976	382.609985	-237.792664	1406.766357	493.763977	78.238556	1398.057861	382.856781	-51.725845	1388.763672	367.742828	-60.572105	1685.845337	420.966125	-289.339355	1123.625488	575.048584	86.935120	1121.848633	315.146576	-252.769714	884.833435	477.819458	149.015121	867.821716	405.751343	-51.411388	998.928711	-539.890320	41.416424	905.511169	-522.491089	-109.620552
359.667908	-121.976402	897.888062	443.666351	26.843199	900.300659	438.279663	-156.250900	507.936188	501.344116	50.245960	504.926270	534.259155	-146.768234	83.940392	590.117065	23.741638	91.883789	382.576996	-237.892746	1406.729980	493.665100	78.191231	1398.076660	382.810089	-51.843483	1388.761475	367.569702	-60.614357	1685.822632	420.896362	-289.357697	1123.558838	574.929871	86.909401	1121.874878	314.999176	-252.588486	884.848145	477.670837	148.973343	867.826721	405.701080	-51.462070	998.937012	-539.879700	41.517490	905.491516	-522.496460	-109.480576
359.625000	-122.014366	897.884094	443.634949	26.828119	900.293335	438.200348	-156.271332	507.918671	501.313904	50.238804	504.926636	534.240479	-146.710251	83.939209	590.136597	23.744097	91.884003	382.605164	-237.977325	1406.729858	493.571320	78.129608	1398.068481	382.752350	-51.923481	1388.751831	367.413940	-60.657227	1685.804688	420.822021	-289.328003	1123.496094	574.805664	86.890358	1121.847290	314.829712	-252.406067	884.878418	477.534607	148.942673	867.846680	405.662689	-51.485382	998.931519	-539.861084	41.669235	905.497864	-522.528320	-109.324547
359.596069	-122.040421	897.877991	443.626709	26.816393	900.291077	438.139984	-156.266754	507.905975	501.287659	50.242611	504.921997	534.240845	-146.710861	83.943451	590.111511	23.732351	91.874870	382.623932	-238.032944	1406.775635	493.484772	78.080818	1398.109131	382.705383	-52.005852	1388.742188	367.179810	-60.765240	1685.848389	420.743225	-289.345398	1123.424194	574.705017	86.889114	1121.867676	314.650299	-252.116745	884.921204	477.369965	148.895676	867.859680	405.640564	-51.505043	998.927429	-539.859741	41.811241	905.505676	-522.546326	-109.190598
359.555054	-122.045975	897.859070	443.561218	26.836622	900.294861	438.095856	-156.254135	507.908539	501.192108	50.250732	504.944427	534.217896	-146.706573	83.951630	590.071655	23.730232	91.871338	382.575531	-238.125015	1406.725098	493.416718	78.021362	1398.116333	382.660706	-52.103954	1388.725464	367.041504	-60.806473	1685.838013	420.647980	-289.328339	1123.400024	574.562073	86.890770	1121.867798	314.464355	-251.865341	884.959290	477.192535	148.868790	867.889954	405.591797	-51.514111	998.919067	-539.857300	41.977268	905.509705	-522.565613	-109.072853
359.532990	-122.093475	897.842407	443.526489	26.792738	900.264709	438.037964	-156.268524	507.879822	501.233368	50.229874	504.928741	534.228088	-146.748688	83.966904	590.071533	23.735752	91.903442	382.554138	-238.195999	1406.696655	493.328491	77.956604	1398.133789	382.594788	-52.185272	1388.701660	366.901062	-60.855000	1685.816162	420.563629	-289.337830	1123.345581	574.412537	86.872635	1121.873047	314.281006	-251.583755	884.991028	476.996155	148.846573	867.932495	405.554199	-51.545151	998.896606	-539.873108	42.080856	905.504639	-522.584656	-108.976006
359.472687	-122.138504	897.850037	443.468170	26.779678	900.274109	438.019226	-156.253159	507.891937	501.235779	50.226063	504.945465	534.221130	-146.710724	83.978912	590.021362	23.725588	91.903496	382.515076	-238.283173	1406.668335	493.259552	77.903603	1398.127441	382.569916	-52.271576	1388.691772	366.786316	-60.883728	1685.791016	420.452332	-289.306061	1123.283691	574.269592	86.839149	1121.859863	314.053528	-251.369492	885.033936	476.798798	148.811569	867.955566	405.495789	-51.575123	998.905029	-539.890381	42.170990	905.503906	-522.609436	-108.871536
359.451508	-122.152184	897.847473	443.412994	26.745136	900.277161	437.993622	-156.245178	507.899872	501.248962	50.172573	504.958099	534.211731	-146.709946	83.991508	590.030518	23.729240	91.912376	382.500000	-238.360077	1406.664063	493.194061	77.836502	1398.147095	382.519897	-52.339081	1388.674805	366.678589	-60.922470	1685.772827	420.332397	-289.298767	1123.247559	574.142639	86.837418	1121.866455	313.890320	-250.954880	885.087769	476.590973	148.797729	867.997864	405.458893	-51.603313	998.905090	-539.910522	42.318413	905.521973	-522.641602	-108.747398
359.384430	-122.196899	897.820251	443.364990	26.714191	900.256714	437.922607	-156.230087	507.907745	501.264343	50.160549	504.968170	534.191406	-146.653473	84.003227	590.050903	23.721975	91.926590	382.416534	-238.433044	1406.610229	493.125641	77.782303	1398.140503	382.488983	-52.433426	1388.652832	366.569122	-60.968220	1685.740112	420.231140	-289.349884	1123.217773	574.006104	86.807121	1121.857910	313.813324	-250.396072	885.138428	476.392395	148.779236	868.009521	405.389282	-51.639046	998.881836	-539.912170	42.430710	905.525391	-522.631042	-108.638229
359.298523	-122.252144	897.814087	443.284943	26.694624	900.250427	437.897064	-156.251938	507.909058	501.277924	50.130527	504.968048	534.185181	-146.630585	84.010124	590.053772	23.721848	91.946823	382.404175	-238.497528	1406.572998	493.071167	77.731766	1398.131836	382.459564	-52.506241	1388.625854	366.468658	-60.999756	1685.714600	420.070404	-289.248352	1123.138062	573.866089	86.795586	1121.847778	313.459320	-250.301926	885.097717	476.184021	148.787094	868.028137	405.322205	-51.684521	998.874634	-539.949829	42.514229	905.526184	-522.656372	-108.516556
359.247772	-122.276932	897.805664	443.222321	26.699183	900.251892	437.892670	-156.278625	507.917847	501.248627	50.079044	504.980682	534.223938	-146.635895	83.984322	590.012756	23.722961	91.914383	382.367218	-238.538498	1406.571533	493.008026	77.675919	1398.144287	382.426697	-52.557606	1388.623657	366.371368	-61.033291	1685.690674	419.951416	-289.214966	1123.085083	573.741577	86.780319	1121.821899	313.221527	-249.941849	885.077698	475.973663	148.792206	868.044861	405.269928	-51.702667	998.870667	-539.947693	42.717739	905.547058	-522.677002	-108.353439
359.168732	-122.285378	897.796875	443.160339	26.730721	900.263550	437.900299	-156.272705	507.926483	501.240143	50.040398	504.992096	534.204712	-146.634216	83.988365	590.114502	23.705070	91.945198	382.339203	-238.610916	1406.533203	492.969727	77.609261	1398.131104	382.387268	-52.633953	1388.608643	366.292664	-61.073647	1685.676025	419.802826	-289.186493	1123.012939	573.630249	86.758141	1121.777588	313.008850	-249.529083	885.031006	475.762512	148.800568	868.060059	405.200043	-51.704609	998.871582	-540.009521	42.782146	905.528442	-522.723267	-108.257317
359.106018	-122.344215	897.793762	443.101105	26.691412	900.247498	437.842651	-156.321762	507.915680	501.251068	50.020100	504.991486	534.186279	-146.625305	83.989670	590.026978	23.702574	91.930679	382.313965	-238.676102	1406.511719	492.927582	77.567307	1398.118286	382.339813	-52.697674	1388.587769	366.198303	-61.106590	1685.648071	419.661896	-289.147614	1122.950439	573.506409	86.726532	1121.736572	312.783508	-249.204926	884.992615	475.536957	148.775238	868.074219	405.145538	-51.748177	998.861938	-540.057434	42.891342	905.523682	-522.751160	-108.180092
359.049469	-122.348228	897.779053	443.049561	26.681465	900.266785	437.797241	-156.334946	507.918304	501.239685	49.998650	505.033508	534.181274	-146.643311	83.999794	590.059631	23.705029	91.925156	382.287109	-238.739471	1406.498169	492.868866	77.492523	1398.095459	382.319855	-52.756897	1388.578369	366.120728	-61.149376	1685.633301	419.496704	-289.109039	1122.875000	573.382690	86.699928	1121.721191	312.578308	-248.929672	884.991211	475.302704	148.746918	868.096069	405.079712	-51.771614	998.864014	-540.095337	42.969101	905.521912	-522.779358	-108.078613
358.998138	-122.368538	897.786621	443.001434	26.679888	900.288330	437.755341	-156.363678	507.927277	501.166046	49.980042	505.038666	534.194458	-146.678696	84.002220	590.029236	23.696171	91.922226	382.255737	-238.797913	1406.458984	492.835266	77.459953	1398.092773	382.288361	-52.826344	1388.558838	366.065063	-61.184093	1685.629395	419.360168	-289.051086	1122.816040	573.266541	86.669235	1121.690308	312.383423	-248.653519	884.984070	475.073975	148.714264	868.114197	405.024841	-51.788612	998.878540	-540.122375	43.041943	905.511963	-522.785034	-107.997612
358.945465	-122.389526	897.788208	442.979553	26.637627	900.269531	437.684357	-156.367950	507.920593	501.142639	49.975040	505.014862	534.255066	-146.780670	84.049683	590.004272	23.685862	91.925743	382.183594	-238.857056	1406.370850	492.792999	77.407906	1398.077148	382.248627	-52.875961	1388.559937	366.000549	-61.228828	1685.630371	419.189636	-288.987549	1122.709473	573.172852	86.619652	1121.664429	312.177765	-248.407333	884.985107	474.945374	148.659882	867.937195	404.979736	-51.803589	998.870972	-540.131958	43.155590	905.519775	-522.794617	-107.931366
358.903442	-122.397766	897.784119	442.936401	26.623760	900.259033	437.612213	-156.333450	507.899933	501.139496	49.949436	505.021973	534.178101	-146.697479	84.049187	590.020630	23.689661	91.953369	382.145844	-238.934753	1406.347046	492.760254	77.349884	1398.079712	382.218658	-52.929077	1388.540405	365.952606	-61.275021	1685.619873	419.020782	-288.953430	1122.655273	573.039307	86.563026	1121.643188	311.964081	-248.130142	884.961914	474.613251	148.628006	868.108276	404.939941	-51.812042	998.863647	-540.178589	43.185585	905.506470	-522.813477	-107.836288
358.874084	-122.442383	897.779480	442.921387	26.566729	900.236328	437.581909	-156.354202	507.915161	501.089844	49.950565	504.994385	534.184998	-146.656311	84.037529	589.998535	23.693079	91.960495	382.098022	-238.990494	1406.313721	492.738861	77.292763	1398.054199	382.183441	-52.980572	1388.542847	365.918793	-61.301262	1685.614502	418.858154	-288.872528	1122.574829	572.951294	86.547073	1121.601929	311.752563	-247.862488	884.964355	474.395569	148.568680	868.123108	404.923584	-51.854736	998.850037	-540.199158	43.276104	905.494507	-522.835632	-107.759293
358.832245	-122.440529	897.759094	442.896606	26.599417	900.243652	437.490845	-156.316833	507.897583	501.063690	50.000076	505.014191	534.181213	-146.668427	84.052696	590.036865	23.707214	91.964340	382.048676	-239.049362	1406.275391	492.720367	77.232513	1398.065552	382.179596	-53.025162	1388.510132	365.914124	-61.346958	1685.611938	418.713348	-288.816650	1122.515137	572.847473	86.495865	1121.584351	311.574127	-247.606232	884.952454	474.176178	148.522675	868.133240	404.889587	-51.855270	998.842834	-540.217407	43.274441	905.480103	-522.838013	-107.724411
358.815308	-122.476067	897.748535	442.884003	26.595276	900.245300	437.421906	-156.300095	507.873138	501.027649	49.997875	504.998291	534.167419	-146.650803	84.055405	590.008118	23.696739	91.977036	382.010345	-239.091812	1406.244141	492.692322	77.182762	1398.067505	382.155396	-53.061680	1388.508545	365.890503	-61.398548	1685.620972	418.621094	-288.856110	1122.457397	572.692505	86.435989	1121.565796	311.541565	-247.035736	884.963745	473.974030	148.482513	868.159485	404.872559	-51.881329	998.838196	-540.251526	43.346649	905.471375	-522.872314	-107.639816
358.794037	-122.466774	897.741394	442.849060	26.600504	900.245422	437.379456	-156.331696	507.848267	501.017242	50.001450	505.004822	534.192261	-146.704285	84.062744	589.978882	23.702633	91.968086	381.940613	-239.141785	1406.200073	492.661346	77.129021	1398.084717	382.144440	-53.117443	1388.470459	365.878113	-61.429508	1685.614136	418.449402	-288.748322	1122.380127	572.553467	86.362999	1121.534546	311.203247	-246.971237	884.927063	473.771484	148.428619	868.166199	404.848450	-51.880920	998.834290	-540.279907	43.374367	905.470093	-522.875427	-107.594391
358.747040	-122.481125	897.731628	442.810822	26.567896	900.239929	437.276794	-156.293121	507.825226	501.005249	49.976574	505.001740	534.155457	-146.666443	84.036301	589.984009	23.694407	91.978256	381.848907	-239.193207	1406.115967	492.629974	77.068153	1398.081787	382.124176	-53.174786	1388.463867	365.883301	-61.480453	1685.610229	418.359436	-288.735443	1122.332397	572.431702	86.309120	1121.521362	311.123718	-246.423080	884.929626	473.589630	148.380402	868.187134	404.812225	-51.911568	998.826111	-540.317627	43.410187	905.462708	-522.893250	-107.576355
358.698120	-122.525528	897.720947	442.777344	26.535334	900.227051	437.245422	-156.273331	507.809906	501.022095	49.961918	505.008728	534.187195	-146.713699	84.043556	589.976379	23.694193	91.975296	381.812744	-239.235260	1406.098389	492.619446	77.028648	1398.094604	382.106720	-53.233562	1388.436890	365.971191	-61.461330	1685.541016	418.244232	-288.668915	1122.261353	572.301636	86.243286	1121.515503	310.944611	-246.114059	884.920349	473.441956	148.331573	868.207642	404.776123	-51.951534	998.814087	-540.362671	43.424805	905.442200	-522.924316	-107.542511
358.673767	-122.519310	897.706909	442.740936	26.540413	900.225830	437.147247	-156.242752	507.798462	501.034485	49.958031	505.004608	534.188171	-146.757706	84.047989	589.973999	23.694149	91.974358	381.735748	-239.283524	1406.029419	492.604095	76.943733	1398.080200	382.085449	-53.291252	1388.421265	365.876953	-61.563889	1685.591309	418.101685	-288.606689	1122.189087	572.239319	86.203461	1121.506348	310.738495	-245.845169	884.916016	473.273804	148.273865	868.227295	404.754333	-51.959053	998.805542	-540.709839	42.897209	905.310852	-523.044495	-107.690392
358.617188	-122.569344	897.706787	442.694458	26.493319	900.205872	437.116241	-156.223312	507.795074	501.064453	49.785114	504.895966	534.213623	-146.755341	84.074921	590.011658	23.690878	91.961205	381.689880	-239.327713	1405.994995	492.601105	76.891762	1398.068115	382.062531	-53.341301	1388.391357	365.877411	-61.621368	1685.573120	417.961548	-288.529999	1122.108643	572.170593	86.172073	1121.475098	310.556000	-245.606430	884.886963	473.097473	148.210129	868.233521	404.712128	-51.999786	998.795471	-540.705750	42.964699	905.309387	-523.052185	-107.651649
358.578491	-122.577362	897.705078	442.675568	26.479849	900.216064	437.101288	-156.242950	507.820862	501.053711	49.613682	504.817322	534.228760	-146.748627	84.069946	589.993347	23.695297	91.942841	381.632263	-239.380630	1405.930542	492.583923	76.811028	1398.048218	382.044220	-53.373615	1388.394043	365.889954	-61.668186	1685.568604	417.822754	-288.455627	1122.053223	572.085083	86.116005	1121.457764	310.367096	-245.372482	884.885986	472.949615	148.177719	868.263489	404.685547	-52.020382	998.799194	-540.721680	42.966255	905.281616	-523.063477	-107.634148
358.518311	-122.620384	897.710876	442.633331	26.440477	900.206360	437.061890	-156.188461	507.813629	501.037201	49.530144	504.755676	534.228638	-146.741928	84.086990	589.981445	23.691401	91.924782	381.608337	-239.435486	1405.908325	492.570465	76.750549	1398.036011	382.048553	-53.419094	1388.361084	365.918243	-61.716095	1685.567871	417.677124	-288.311493	1121.977539	572.018188	86.091309	1121.428955	310.051239	-245.436935	884.883362	472.788452	148.164185	868.286682	404.645782	-52.058056	998.796936	-540.739319	43.011242	905.268982	-523.086548	-107.582359
358.486511	-122.621994	897.698181	442.614471	26.450855	900.219849	437.084076	-156.236511	507.825500	501.005737	49.485107	504.721619	534.183777	-146.717209	84.065376	589.979492	23.671202	91.919563	381.570160	-239.484390	1405.866333	492.560486	76.693909	1398.038208	382.024231	-53.471497	1388.358276	365.932404	-61.762798	1685.570557	417.558655	-288.274658	1121.921997	571.942444	86.024162	1121.407837	309.897827	-245.204300	884.871521	472.625275	148.119858	868.304688	404.614044	-52.067600	998.797058	-540.785522	43.000988	905.242981	-523.137451	-107.600861
358.438690	-122.649818	897.694214	442.615356	26.397844	900.208435	437.097260	-156.250412	507.813965	500.984985	49.469913	504.706818	534.205994	-146.772842	84.067139	589.933289	23.679369	91.906288	381.527618	-239.524063	1405.860840	492.524017	76.647301	1398.023438	382.003784	-53.538563	1388.333618	365.951721	-61.810658	1685.562866	417.442474	-288.204773	1121.840698	571.881775	86.001030	1121.408691	309.763275	-245.025833	884.855957	472.442932	148.074860	868.342590	404.586273	-52.102631	998.789734	-540.783020	43.083698	905.244019	-523.155884	-107.555252
358.367218	-122.655914	897.702148	442.599365	26.404289	900.232483	437.108948	-156.329193	507.834442	500.906128	49.477688	504.717010	534.192139	-146.767822	84.081009	589.893311	23.654182	91.898956	381.462463	-239.582001	1405.801392	492.512817	76.593102	1398.022095	382.001068	-53.574398	1388.323853	366.077148	-61.789017	1685.515259	417.349365	-288.146118	1121.792725	571.846069	85.953300	1121.371094	309.642029	-244.850800	884.851135	472.306641	148.046738	868.360779	404.554962	-52.121403	998.804443	-540.793823	43.079315	905.231689	-523.178528	-107.533775
358.318695	-122.679649	897.701355	442.612213	26.351332	900.221863	437.109985	-156.312820	507.840515	500.860657	49.509270	504.733429	534.182251	-146.752991	84.078232	589.844299	23.635359	91.887741	381.425262	-239.622787	1405.778687	492.530701	76.518135	1398.020996	381.975800	-53.627129	1388.316895	366.103027	-61.837749	1685.530273	417.264954	-288.077515	1121.749634	571.817078	85.909325	1121.368164	309.530823	-244.646835	884.833801	472.160400	147.994324	868.387390	404.530731	-52.152054	998.799316	-540.823792	43.065456	905.201721	-523.223083	-107.544975
358.287903	-122.688759	897.685913	442.606720	26.309668	900.219116	437.120453	-156.350037	507.830383	500.839752	49.524002	504.749146	534.203613	-146.791260	84.083527	589.838379	23.628929	91.897774	381.365936	-239.694138	1405.747803	492.505615	76.474373	1398.018066	381.943512	-53.676994	1388.297363	366.133789	-61.901051	1685.530273	417.171539	-288.024750	1121.664429	571.773621	85.866966	1121.360229	309.394501	-244.480942	884.823486	472.033936	147.957153	868.389526	404.501129	-52.181019	998.790527	-540.819519	43.062672	905.200439	-523.245422	-107.538879
358.206482	-122.704346	897.682434	442.584778	26.270206	900.206238	437.106995	-156.316513	507.824646	500.784637	49.537922	504.744507	534.213074	-146.776917	84.075272	589.822388	23.628637	91.896011	381.296753	-239.758362	1405.686157	492.496613	76.381920	1398.005737	381.929138	-53.726299	1388.286133	366.170258	-61.946163	1685.540771	417.087585	-288.005280	1121.633057	571.740845	85.792671	1121.329468	309.282471	-244.304413	884.800964	471.931610	147.908524	868.401794	404.453796	-52.206966	998.782288	-540.822876	43.132874	905.212524	-523.271606	-107.524132
358.182007	-122.697075	897.665894	442.580536	26.275373	900.201965	437.096436	-156.311630	507.815063	500.745544	49.550964	504.772095	534.203796	-146.762619	84.073807	589.812988	23.631229	91.910439	381.253235	-239.813629	1405.676758	492.510406	76.326172	1398.007202	381.923279	-53.799988	1388.281616	366.229584	-62.004883	1685.549805	417.031067	-287.961060	1121.578003	571.731750	85.755569	1121.341553	309.207214	-244.150024	884.771790	471.830841	147.848312	868.402161	404.436920	-52.208141	998.771667	-540.826721	43.146049	905.198547	-523.290833	-107.503456
358.151794	-122.735138	897.652283	442.578918	26.213112	900.194641	437.106567	-156.377518	507.838043	500.744385	49.587818	504.779724	534.195007	-146.776016	84.061218	589.785400	23.634109	91.909157	381.192017	-239.877808	1405.657593	492.501465	76.240631	1398.017822	381.913635	-53.856331	1388.292969	366.281006	-62.067856	1685.568848	416.958191	-287.961945	1121.542725	571.712463	85.695900	1121.319580	309.124542	-243.972748	884.770081	471.785461	147.808578	868.410278	404.410004	-52.257690	998.761658	-540.842957	43.148251	905.175232	-523.323303	-107.491913
358.078644	-122.722420	897.652100	442.547516	26.241146	900.217102	437.086456	-156.415939	507.835693	500.709717	49.588821	504.817413	534.191895	-146.809067	84.038086	589.798584	23.622259	91.909081	381.149170	-239.951935	1405.613525	492.510925	76.182625	1398.023926	381.920105	-53.917179	1388.254395	366.339966	-62.121563	1685.580566	416.867737	-287.946655	1121.469116	571.656067	85.609253	1121.317871	308.991180	-243.853760	884.746216	471.712097	147.787109	868.418579	404.362823	-52.256104	998.771851	-540.852478	43.109135	905.167786	-523.358154	-107.504852
358.050568	-122.744461	897.630798	442.519287	26.185911	900.198059	437.013092	-156.419418	507.814789	500.692993	49.593269	504.834808	534.190430	-146.809586	84.043961	589.777161	23.618069	91.896118	381.099030	-240.012314	1405.610840	492.530426	76.113403	1398.037109	381.908325	-53.982647	1388.260010	366.409607	-62.191242	1685.587769	416.811493	-287.941254	1121.433105	571.624268	85.557167	1121.312012	308.897034	-243.746658	884.728821	471.674347	147.740860	868.417542	404.323853	-52.291016	998.752258	-540.852295	43.096252	905.166626	-523.355530	-107.531044
358.001556	-122.770355	897.633728	442.503052	26.183224	900.194519	437.049042	-156.465073	507.817719	500.720947	49.576263	504.870209	534.238953	-146.859253	84.067642	589.758362	23.638388	91.884346	381.079193	-240.066422	1405.578003	492.446014	76.159500	1398.132446	381.906616	-54.029903	1388.259888	366.471191	-62.261673	1685.603149	416.742462	-287.952454	1121.376343	571.550049	85.460960	1121.321289	308.832001	-243.636002	884.689514	471.656158	147.719910	868.417725	404.300201	-52.306347	998.751587	-540.875793	43.108822	905.148071	-523.427063	-107.505531
357.921906	-122.790077	897.611755	442.454926	26.127510	900.176270	437.041656	-156.454544	507.823120	500.724609	49.573818	504.872162	534.218384	-146.860565	84.046013	589.745361	23.609915	91.891014	381.003174	-240.143204	1405.508301	492.472107	76.076859	1398.130615	381.904388	-54.104301	1388.252930	366.531921	-62.331127	1685.614502	416.649780	-287.975128	1121.338501	571.511536	85.363472	1121.296143	308.732056	-243.535446	884.675842	471.647552	147.706207	868.421936	404.225037	-52.341988	998.731934	-540.878967	43.101967	905.150574	-523.446167	-107.529587
357.860260	-122.862694	897.605530	442.411072	26.078203	900.167297	437.039612	-156.477615	507.848053	500.759216	49.560555	504.895660	534.204712	-146.841354	84.043907	589.796082	23.618782	91.900085	380.955017	-240.203018	1405.466309	492.484161	76.003807	1398.131592	381.908417	-54.177242	1388.243042	366.496582	-62.465736	1685.689575	416.553711	-287.988373	1121.264771	571.483704	85.290306	1121.288574	308.626190	-243.514297	884.612061	471.648529	147.677689	868.407776	404.161560	-52.394878	998.725159	-540.932251	43.056236	905.127686	-523.511841	-107.548546
357.790894	-122.891548	897.593628	442.368927	26.008209	900.147278	437.062042	-156.554398	507.865295	500.737579	49.520416	504.896881	534.208923	-146.847992	84.046982	589.793274	23.604181	91.905319	380.903259	-240.298798	1405.395142	492.504059	75.915077	1398.142578	381.904388	-54.256855	1388.235596	366.566101	-62.543312	1685.697632	416.469116	-288.003204	1121.237915	571.479126	85.199532	1121.290649	308.587097	-243.462357	884.571228	471.635590	147.612854	868.410889	404.095123	-52.434647	998.709961	-540.899536	43.083302	905.136414	-523.514832	-107.531799
357.717316	-122.907928	897.575989	442.318207	26.016649	900.161560	437.036163	-156.567780	507.857819	500.679810	49.498432	504.910492	534.224121	-146.908035	84.041550	589.759766	23.601740	91.892067	380.891144	-240.383591	1405.372314	492.525787	75.813339	1398.136108	381.896118	-54.329670	1388.242310	366.642883	-62.623070	1685.715088	416.414703	-288.017609	1121.160767	571.504028	85.120865	1121.293457	308.520874	-243.446594	884.536926	471.662750	147.564072	868.421082	404.025757	-52.455872	998.707886	-540.925476	43.102840	905.125244	-523.582581	-107.510422
357.662140	-122.921677	897.556213	442.279114	25.986300	900.159851	437.021515	-156.599747	507.847443	500.672119	49.474972	504.922241	534.194824	-146.881058	84.044159	589.756287	23.596725	91.900696	380.885681	-240.446945	1405.367065	492.528351	75.728233	1398.140259	381.894592	-54.419521	1388.230591	366.713562	-62.694897	1685.729492	416.352478	-288.076752	1121.137817	571.500671	85.019455	1121.288940	308.484131	-243.423416	884.472595	471.650665	147.513000	868.443298	403.963379	-52.482231	998.697632	-540.927063	43.125084	905.122253	-523.601013	-107.529305
357.611877	-122.958633	897.548645	442.264679	25.904636	900.156982	437.014862	-156.694794	507.840973	500.615967	49.464188	504.932648	534.209534	-146.911301	84.035767	589.731567	23.612801	91.900932	380.832275	-240.568665	1405.276123	492.527802	75.632156	1398.131348	381.893646	-54.500370	1388.226563	366.788269	-62.771622	1685.737061	416.263153	-288.070282	1121.079346	571.515747	84.926025	1121.286377	308.425201	-243.462326	884.421875	471.639252	147.466400	868.456238	403.909943	-52.534897	998.693481	-540.934875	43.143845	905.122192	-523.648193	-107.506302
357.526093	-122.951935	897.526245	442.207184	25.927570	900.164124	437.000488	-156.739578	507.828857	500.583374	49.435287	504.926727	534.229065	-146.931427	84.030945	589.770569	23.593967	91.932602	380.808685	-240.635468	1405.267212	492.535126	75.544960	1398.134033	381.887848	-54.592274	1388.213379	366.867096	-62.848763	1685.759277	416.216522	-288.131256	1121.043213	571.546570	84.855904	1121.255981	308.407074	-243.449203	884.389771	471.652832	147.419586	868.455566	403.843292	-52.543045	998.684753	-540.629150	43.700748	905.257324	-523.568481	-107.325111
357.499023	-122.965416	897.497559	442.186340	25.917360	900.148926	436.979584	-156.753250	507.808380	500.578186	49.438488	504.941772	534.190979	-146.889343	84.021019	589.770020	23.617592	91.951721	380.784424	-240.730682	1405.229492	492.539978	75.445313	1398.131714	381.878357	-54.686871	1388.194458	366.951630	-62.925350	1685.774780	416.168365	-288.200623	1121.001587	571.583801	84.775856	1121.246338	308.402985	-243.434616	884.333252	471.657990	147.374649	868.481567	403.801208	-52.553745	998.663574	-540.659424	43.697945	905.251404	-523.614319	-107.365913
357.437164	-122.968239	897.481995	442.130646	25.903435	900.154602	436.941040	-156.834412	507.780884	500.552185	49.411831	504.958862	534.216858	-146.994537	84.036690	589.804382	23.601831	91.975212	380.732056	-240.854874	1405.165771	492.524384	75.367638	1398.098633	381.859192	-54.773773	1388.160645	367.026184	-63.016998	1685.786865	416.119537	-288.264282	1120.942993	571.628784	84.720413	1121.249268	308.364349	-243.439667	884.287842	471.659698	147.313538	868.481689	403.733459	-52.571686	998.658569	-540.644287	43.709213	905.260193	-523.624695	-107.377220
357.370850	-122.998161	897.465332	442.056702	25.851225	900.143799	436.888794	-156.861023	507.773285	500.473877	49.374874	504.951813	534.187988	-146.970245	84.034050	589.738831	23.617462	91.968750	380.683716	-240.939285	1405.101685	492.531921	75.263100	1398.102051	381.841522	-54.876438	1388.157593	367.101929	-63.191986	1685.775391	416.076569	-288.320099	1120.887939	571.657715	84.623878	1121.240723	308.308624	-243.488586	884.214050	471.667267	147.256195	868.485413	403.660858	-52.615665	998.644836	-540.677185	43.673203	905.248779	-523.664490	-107.391731
357.312897	-123.065407	897.439392	442.040894	25.786697	900.121582	436.875153	-156.925049	507.778229	500.487823	49.333824	504.933533	534.197144	-146.993530	84.027626	589.724548	23.606979	91.956360	380.630646	-241.036667	1405.030273	492.541168	75.166328	1398.080933	381.833252	-54.957027	1388.159912	367.191315	-63.290504	1685.779419	416.068695	-288.398407	1120.822021	571.704407	84.536186	1121.219604	308.377411	-243.286133	884.143677	471.664429	147.189468	868.495667	403.612488	-52.678585	998.621338	-540.679626	43.674747	905.253662	-523.684631	-107.410721
357.240051	-123.093491	897.436890	441.936066	25.781321	900.127686	436.828644	-156.946442	507.778137	500.461212	49.311852	504.955322	534.219177	-146.973160	84.017731	589.745728	23.593418	91.961571	380.633636	-241.132111	1405.018799	492.548096	75.093307	1398.088013	381.825165	-55.066128	1388.144287	367.267151	-63.389820	1685.780029	416.034302	-288.486084	1120.772095	571.744690	84.450592	1121.217773	308.308167	-243.345062	884.086060	471.672607	147.115158	868.508362	403.543579	-52.710941	998.621704	-540.640015	43.700432	905.262085	-523.679810	-107.389717
357.161285	-123.125061	897.413696	441.863190	25.762161	900.136169	436.752106	-156.947861	507.735992	500.410156	49.256031	504.938751	534.187256	-146.970642	84.024734	589.736267	23.590317	91.965912	380.596405	-241.219528	1404.958618	492.548065	74.976532	1398.069702	381.807739	-55.156197	1388.130859	367.351288	-63.409798	1685.797241	415.970337	-288.540375	1120.684082	571.754639	84.342964	1121.206421	308.222107	-243.442856	884.016235	471.691101	147.046860	868.503296	403.465393	-52.756016	998.613647	-540.952148	43.090034	905.107300	-523.803894	-107.589905
357.116760	-123.175056	897.388672	441.796478	25.727442	900.133118	436.699860	-157.016556	507.727661	500.357391	49.250332	504.914886	534.183777	-146.976059	84.015190	589.696716	23.577875	91.978874	380.575073	-241.313950	1404.915527	492.551880	74.878601	1398.099609	381.802643	-55.237667	1388.092896	367.442261	-63.522255	1685.803955	415.906860	-288.656494	1120.625854	571.778748	84.244049	1121.235229	308.154053	-243.551804	883.961182	471.726105	146.980972	868.520813	403.388763	-52.800163	998.600403	-540.632507	43.669930	905.246582	-523.714783	-107.436310
357.052887	-123.245087	897.387024	441.736694	25.698996	900.149109	436.623383	-156.996857	507.706116	500.296387	49.209553	504.928284	534.191833	-146.989624	84.021721	589.691162	23.576429	91.984550	380.569580	-241.411362	1404.881592	492.549042	74.774872	1398.104004	381.782440	-55.337009	1388.111572	367.528564	-63.637318	1685.804077	415.838745	-288.793060	1120.618042	571.772278	84.139549	1121.220459	308.086121	-243.654984	883.901733	471.740906	146.909897	868.515808	403.334991	-52.864777	998.606628	-540.617615	43.663826	905.247131	-523.734741	-107.428703
356.993164	-123.288216	897.370239	441.639771	25.662481	900.140930	436.575500	-157.079880	507.696869	500.238647	49.182598	504.940552	534.204956	-147.008316	84.016495	589.665771	23.583643	91.977402	380.541168	-241.502457	1404.862671	492.532990	74.651283	1398.114014	381.777435	-55.421825	1388.090332	367.613892	-63.750202	1685.823486	415.782349	-288.910034	1120.570190	571.746887	84.008812	1121.225586	308.056396	-243.778946	883.841187	471.762634	146.858093	868.518494	403.253723	-52.907501	998.594116	-540.593628	43.659740	905.237976	-523.727600	-107.450615
356.929169	-123.323143	897.354980	441.553345	25.639450	900.155334	436.513733	-157.093918	507.679962	500.180054	49.153091	504.940582	534.161865	-146.975143	84.003357	589.674255	23.599951	92.002335	380.484161	-241.606964	1404.782349	492.536835	74.536911	1398.125244	381.747711	-55.519268	1388.085693	367.681946	-63.876545	1685.819458	415.705811	-289.044037	1120.550903	571.743713	83.888779	1121.229736	308.006073	-243.902328	883.789429	471.775940	146.771988	868.519470	403.174255	-52.952972	998.593140	-540.551025	43.616100	905.229736	-523.719299	-107.504593
356.849915	-123.405090	897.351868	441.494354	25.596359	900.163879	436.433746	-157.136292	507.686310	500.159393	49.113518	504.950775	534.189697	-147.038818	84.057739	589.672668	23.593981	91.985527	380.437256	-241.722549	1404.721436	492.523499	74.415100	1398.106079	381.733673	-55.617657	1388.074829	367.764648	-63.994392	1685.834717	415.604095	-289.084076	1120.481689	571.734863	83.774155	1121.234497	307.791382	-244.402420	883.737183	471.793640	146.698654	868.513733	403.108887	-53.024925	998.595337	-540.536072	43.627724	905.224976	-523.717468	-107.463135
356.784302	-123.445747	897.337280	441.392944	25.548954	900.164734	436.354187	-157.207993	507.654694	500.070343	49.082573	504.915955	534.180176	-147.032730	84.044044	589.668945	23.582895	92.015739	380.422089	-241.802887	1404.712280	492.489899	74.283737	1398.111572	381.727844	-55.717438	1388.062134	367.851318	-64.110291	1685.840210	415.577271	-289.196320	1120.440796	571.733765	83.640442	1121.247559	307.762756	-244.516418	883.713318	471.841095	146.622726	868.512939	403.038757	-53.086105	998.587219	-540.463013	43.617958	905.226990	-523.680298	-107.490814
356.708130	-123.510780	897.335815	441.320648	25.521626	900.173340	436.295929	-157.253326	507.631805	500.018982	49.064995	504.925659	534.176331	-147.085342	84.021881	589.677002	23.578882	92.037720	380.365875	-241.913315	1404.671143	492.450623	74.185158	1398.113403	381.699890	-55.848991	1388.049316	367.938171	-64.237892	1685.835938	415.543335	-289.290680	1120.419922	571.714661	83.564720	1121.251587	307.715027	-244.681641	883.659729	471.874146	146.539322	868.510559	402.975647	-53.144421	998.589905	-540.431946	43.586086	905.199219	-523.664978	-107.524475
356.638794	-123.533424	897.318726	441.222473	25.494486	900.165283	436.196259	-157.262878	507.577118	499.928711	49.052956	504.922760	534.122253	-147.037949	84.030426	589.650024	23.573658	92.042595	380.335144	-242.024124	1404.628784	492.394440	74.081505	1398.098389	381.679626	-55.977634	1388.030640	368.023590	-64.350456	1685.836426	415.534821	-289.413544	1120.376343	571.686096	83.463654	1121.233032	307.707306	-244.811844	883.609680	471.879944	146.465210	868.477112	402.906311	-53.182850	998.576172	-540.377869	43.582447	905.201660	-523.629761	-107.521828
356.543793	-123.610649	897.314758	441.157898	25.463820	900.164551	436.166595	-157.357925	507.579742	499.889343	49.047173	504.929413	534.176514	-147.096420	84.021896	589.642395	23.560219	92.040863	380.291595	-242.126404	1404.591309	492.353577	73.976822	1398.095825	381.658478	-56.082104	1388.000122	368.103424	-64.476730	1685.827148	415.528595	-289.486023	1120.349121	571.683044	83.405525	1121.228638	307.712738	-244.961823	883.551575	471.906433	146.404022	868.471619	402.843201	-53.247936	998.572693	-540.341858	43.558971	905.195557	-523.604614	-107.545959
356.471008	-123.648598	897.317017	441.047821	25.408457	900.167053	436.127411	-157.409790	507.580414	499.810791	49.046654	504.899994	534.172302	-147.130997	84.024323	589.671082	23.560904	92.081718	380.293488	-242.238617	1404.585938	492.312653	73.893188	1398.075928	381.642487	-56.169334	1387.980957	368.191498	-64.600822	1685.818359	415.535309	-289.619843	1120.307129	571.658447	83.311569	1121.215332	307.729828	-245.098587	883.516052	471.943573	146.349960	868.457703	402.771851	-53.305595	998.573792	-540.292969	43.531918	905.181458	-523.558105	-107.573181
356.378082	-123.699409	897.301514	440.960968	25.386391	900.148987	436.040588	-157.366150	507.573303	499.776733	49.020973	504.892548	534.171753	-147.100433	84.012787	589.673645	23.566191	92.087593	380.227478	-242.367233	1404.539063	492.252136	73.797470	1398.058716	381.605103	-56.279556	1387.949951	368.279877	-64.736702	1685.810425	415.546997	-289.743073	1120.263550	571.643677	83.265091	1121.208130	307.777740	-245.194305	883.453796	471.973907	146.298172	868.424500	402.699036	-53.349327	998.556030	-540.250122	43.491962	905.185608	-523.501343	-107.602013
356.284637	-123.750931	897.290894	440.863800	25.344896	900.152466	436.130127	-157.548172	507.608429	499.739136	48.997181	504.862274	534.239563	-147.160110	84.031075	589.634216	23.574028	92.061401	380.174622	-242.450012	1404.489990	492.196289	73.684822	1398.018066	381.567566	-56.372555	1387.899658	368.376556	-64.877151	1685.787476	415.562958	-289.819580	1120.237671	571.638306	83.173965	1121.183350	307.801147	-245.395554	883.385010	471.960602	146.235245	868.400696	402.614777	-53.411163	998.551331	-540.191772	43.487534	905.186462	-523.463806	-107.587791
356.186737	-123.852646	897.282471	440.752380	25.237617	900.107361	436.103058	-157.543976	507.614807	499.709473	48.963047	504.827789	534.199158	-147.130066	84.032852	589.639771	23.592903	92.072327	380.143921	-242.546341	1404.451538	492.160980	73.596069	1397.977661	381.507477	-56.487724	1387.870239	368.479401	-65.012100	1685.774414	415.587830	-289.916840	1120.171997	571.601807	83.095848	1121.180664	307.834717	-245.528824	883.318054	471.985565	146.204468	868.364014	402.526031	-53.499920	998.524597	-540.134033	43.505379	905.186523	-523.396118	-107.599854
356.089630	-123.948593	897.251038	440.661377	25.182367	900.066406	436.064209	-157.580215	507.623016	499.618439	48.943314	504.811859	534.220154	-147.140808	84.049637	589.656982	23.586533	92.085464	380.099854	-242.624237	1404.416382	492.061554	73.527702	1397.944458	381.582703	-56.694580	1387.669312	368.575256	-65.148010	1685.778320	415.618378	-290.061890	1120.120728	571.587036	83.010231	1121.140991	307.878845	-245.722076	883.220337	471.996216	146.144974	868.333923	402.442688	-53.574253	998.488037	-540.082886	43.483711	905.192444	-523.347534	-107.614174
356.017181	-124.046417	897.235657	440.582977	25.140676	900.059326	435.893219	-157.462173	507.593536	499.559753	48.891697	504.772522	534.193298	-147.102554	84.051956	589.659973	23.609215	92.083099	380.022949	-242.711670	1404.332764	492.012695	73.448654	1397.906738	381.423828	-56.686527	1387.767822	368.675079	-65.284576	1685.772339	415.626099	-290.175018	1120.063354	571.537598	82.903191	1121.108887	307.933563	-245.883560	883.136108	472.000153	146.107956	868.300293	402.368530	-53.648533	998.476563	-540.023132	43.444660	905.174438	-523.285461	-107.622009
355.913879	-124.139862	897.206238	440.490479	25.093632	900.039001	435.866577	-157.474396	507.588135	499.479492	48.859715	504.730103	534.185852	-147.102554	84.065681	589.652588	23.604864	92.101204	379.996979	-242.801010	1404.271851	491.913300	73.363464	1397.870117	381.358185	-56.790447	1387.708130	368.774628	-65.420319	1685.747803	415.651428	-290.300415	1119.977539	571.536743	82.841690	1121.096436	307.972046	-246.095291	883.058960	472.027313	146.064377	868.256470	402.280762	-53.729557	998.450867	-539.953491	43.482430	905.173279	-523.227051	-107.640923
355.822266	-124.212311	897.197388	440.382843	25.011793	900.003113	435.779510	-157.485291	507.581604	499.412506	48.813744	504.726227	534.156006	-147.074753	84.062515	589.678223	23.584044	92.091377	379.923767	-242.882111	1404.203979	491.838928	73.310722	1397.838379	381.308167	-56.884384	1387.653564	368.871246	-65.548454	1685.735352	415.684387	-290.396423	1119.925781	571.505920	82.736389	1121.060547	308.028412	-246.301132	882.970703	472.062683	146.040390	868.234497	402.206451	-53.802776	998.427612	-539.877930	43.460979	905.179382	-523.145447	-107.665871
355.771942	-124.284248	897.188965	440.301392	24.910015	899.987183	435.747253	-157.492477	507.547455	499.264923	48.789165	504.704712	534.157349	-147.078110	84.066246	589.643188	23.583759	92.110672	379.882111	-242.965042	1404.139771	491.842590	73.148521	1397.712036	381.245178	-56.962086	1387.598389	368.964050	-65.779572	1685.694336	415.717987	-290.510742	1119.863647	571.474426	82.634529	1121.036377	308.088379	-246.445267	882.904541	472.096008	146.028656	868.197632	402.159271	-53.895149	998.414368	-539.805786	43.478958	905.173767	-523.074097	-107.673248
355.682220	-124.348724	897.163696	440.185760	24.812307	899.960999	435.653229	-157.525543	507.532928	499.127686	48.775173	504.667236	534.150940	-147.082886	84.073006	589.627502	23.551601	92.119469	379.762360	-243.042877	1404.052490	491.730774	73.093262	1397.693237	381.176880	-57.050819	1387.561035	369.067322	-65.817490	1685.681152	415.738708	-290.653168	1119.807373	571.429565	82.561737	1121.049194	308.153778	-246.659225	882.802490	472.136444	145.990311	868.179932	402.074341	-53.985912	998.387512	-539.733521	43.448059	905.181824	-522.980896	-107.692657
355.579132	-124.467644	897.152710	440.084747	24.656902	899.911804	435.661987	-157.625992	507.549835	498.996460	48.735218	504.607056	534.167725	-147.113892	84.097397	589.622314	23.547764	92.134727	379.671692	-243.088669	1403.962280	491.518311	73.176506	1397.775024	381.218170	-57.240768	1387.344116	369.145966	-65.938034	1685.653442	415.761536	-290.775726	1119.749878	571.392517	82.523819	1121.082153	308.228210	-246.839386	882.725159	472.206390	145.964539	868.168762	402.002747	-54.115849	998.356506	-539.675720	43.413464	905.189880	-522.895508	-107.719490
355.502899	-124.575867	897.164551	439.993408	24.548849	899.891235	435.624908	-157.726517	507.547394	498.864105	48.688503	504.596954	534.188965	-147.119659	84.100464	589.633545	23.541868	92.145958	379.611420	-243.178909	1403.892822	491.405548	73.120247	1397.759766	381.160400	-57.326366	1387.305298	369.241272	-66.066299	1685.617188	415.798553	-290.901001	1119.709717	571.348633	82.442673	1121.077759	308.306641	-247.029373	882.633972	472.252747	145.921219	868.152344	401.947968	-54.218250	998.351135	-539.597229	43.440636	905.209290	-522.810913	-107.715675
355.381134	-124.681328	897.167542	439.879883	24.400011	899.856140	435.512878	-157.699448	507.535645	498.739014	48.717041	504.602600	534.157104	-147.113419	84.099045	589.670532	23.548864	92.163887	379.548737	-243.268860	1403.819458	491.257416	73.067711	1397.749634	381.088409	-57.420261	1387.247925	369.346985	-66.196671	1685.569092	415.829285	-290.970581	1119.641968	571.336792	82.419907	1121.108398	308.368713	-247.208450	882.550842	472.302338	145.882858	868.138306	401.869293	-54.343410	998.333496	-539.550171	43.431824	905.223572	-522.762146	-107.705788
355.227234	-124.771385	897.161194	439.741486	24.314901	899.840759	435.426239	-157.702820	507.510925	498.611237	48.700069	504.641846	534.124634	-147.043472	84.107727	589.646851	23.547928	92.166435	379.507935	-243.326096	1403.745239	491.155304	73.029915	1397.747681	381.022125	-57.525196	1387.197754	369.444519	-66.319786	1685.521240	415.867401	-291.065857	1119.570313	571.327026	82.393806	1121.118042	308.433441	-247.381485	882.443176	472.357483	145.852158	868.102478	401.766907	-54.450024	998.320007	-539.802917	42.853302	905.092346	-522.758179	-107.897194
355.105743	-124.927711	897.155884	439.639465	24.148962	899.816223	435.380249	-157.762909	507.530701	498.532715	48.727352	504.698608	534.122620	-147.028076	84.109047	589.597717	23.509087	92.193993	379.444763	-243.420074	1403.645630	491.033600	72.972801	1397.738525	380.974030	-57.615368	1387.147217	369.542114	-66.439621	1685.486816	415.899780	-291.165894	1119.499268	571.310852	82.348381	1121.131592	308.537720	-247.567612	882.338501	472.434875	145.801788	868.044189	401.691925	-54.619934	998.303101	-539.422241	43.373772	905.218384	-522.594238	-107.761040
354.990356	-125.059418	897.143921	439.544922	24.019920	899.789063	435.369690	-157.857162	507.528534	498.489868	48.771271	504.754913	534.122314	-147.082733	84.107101	589.666748	23.504509	92.206711	379.420807	-243.501785	1403.575562	490.823517	72.952843	1397.731201	380.931580	-57.711704	1387.103882	369.627075	-66.552002	1685.443359	415.940735	-291.270721	1119.419556	571.305603	82.356010	1121.162842	308.663940	-247.743225	882.193420	472.530701	145.763245	867.996826	401.620270	-54.759472	998.281738	-539.359680	43.398010	905.237671	-522.527466	-107.754288
354.838684	-125.198402	897.164124	439.408997	23.849100	899.778931	435.355072	-157.911316	507.545746	498.380371	48.693615	504.782318	534.126648	-147.048431	84.140282	589.612122	23.490583	92.196358	379.385620	-243.574234	1403.491943	490.658447	72.925346	1397.730835	380.876038	-57.806919	1387.064209	369.705322	-66.657913	1685.401367	415.994568	-291.397583	1119.377686	571.289612	82.338203	1121.157104	308.857422	-247.885956	882.046875	472.645721	145.709473	867.941956	401.524658	-54.922756	998.284302	-539.281677	43.399742	905.247498	-522.441345	-107.763298
354.706726	-125.361702	897.160339	439.306641	23.692686	899.762390	435.328369	-158.024567	507.566986	498.340424	48.555405	504.797791	534.110352	-147.035965	84.186577	589.632996	23.490137	92.226959	379.343994	-243.696594	1403.403442	490.393311	72.798653	1397.779053	380.736298	-57.811153	1387.164307	369.770996	-66.749100	1685.343994	416.052643	-291.491608	1119.302002	571.310181	82.329140	1121.193970	309.017792	-248.060989	881.877502	472.743195	145.633743	867.871887	401.440338	-55.093353	998.272217	-539.529480	42.852402	905.145264	-522.456421	-107.932236
354.548004	-125.485161	897.166382	439.168701	23.571709	899.778564	435.290558	-158.062988	507.592194	498.228455	48.447735	504.808411	534.096619	-147.017593	84.188820	589.505066	23.478106	92.238388	379.322754	-243.784897	1403.340576	490.222717	72.746071	1397.765381	380.679474	-57.909550	1387.122437	369.828308	-66.845184	1685.289551	416.100189	-291.575287	1119.236328	571.347412	82.350235	1121.209229	309.204620	-248.266449	881.754822	472.849976	145.541946	867.787292	401.336578	-55.248188	998.279907	-539.181030	43.329823	905.243408	-522.284180	-107.844765
354.409973	-125.663483	897.171814	439.041962	23.335176	899.742065	435.207458	-158.136093	507.601501	498.116241	48.313587	504.799896	534.106262	-147.018921	84.210670	589.536499	23.463137	92.236038	379.327423	-243.863083	1403.302002	490.095184	72.702248	1397.744141	380.641479	-58.011692	1387.077759	369.882782	-66.948204	1685.239258	416.178894	-291.656586	1119.196533	571.370544	82.341774	1121.219238	309.381317	-248.431076	881.638794	473.095032	145.480576	867.524353	401.257172	-55.459541	998.261841	-539.041077	43.302616	905.262878	-522.057495	-107.941261
354.239349	-125.839973	897.178528	438.885742	23.063484	899.705261	435.219604	-158.388138	507.658844	497.998657	48.172256	504.807098	534.138367	-147.091370	84.235435	589.522278	23.436157	92.271820	379.300751	-243.953674	1403.236816	489.929413	72.635841	1397.695679	380.590302	-58.131115	1387.012329	369.920227	-67.032776	1685.184082	416.246124	-291.752899	1119.160034	571.332458	82.321915	1121.207642	309.577301	-248.599258	881.536865	473.092773	145.414047	867.622314	401.136749	-55.682041	998.244934	-538.997742	43.262661	905.271423	-521.984863	-107.962288
354.127930	-125.997131	897.173645	438.790253	22.888071	899.712402	435.208771	-158.567261	507.695740	497.947449	48.076344	504.813568	534.183838	-147.205750	84.267677	589.482117	23.434813	92.280220	379.246460	-244.052505	1403.156738	489.764984	72.584312	1397.678101	380.550873	-58.251369	1386.959595	369.946686	-67.134315	1685.104858	416.303223	-291.880920	1119.148193	571.337524	82.321098	1121.217529	309.713837	-248.819885	881.451782	473.306122	145.372833	867.536926	401.080017	-55.883919	998.242310	-539.248596	42.679916	905.150391	-521.998901	-108.177933
354.017731	-126.211166	897.171204	438.671021	22.589237	899.650879	435.148743	-158.802689	507.712036	497.843353	47.995064	504.822083	534.190613	-147.293640	84.246696	589.450928	23.417753	92.280243	379.262695	-244.140060	1403.147095	489.787140	72.299438	1397.510254	380.524689	-58.373280	1386.917847	369.975189	-67.231606	1685.042480	416.383606	-291.989807	1119.111206	571.361938	82.291801	1121.197876	309.837494	-248.979950	881.389038	473.579559	145.368011	867.425659	401.008942	-56.127754	998.208862	-539.167175	42.703751	905.168091	-521.918884	-108.192657
353.902985	-126.377731	897.161560	438.546722	22.408703	899.646606	435.041595	-158.926651	507.688171	497.728302	47.879726	504.845734	534.169800	-147.289658	84.255791	589.430542	23.387367	92.286797	379.264069	-244.260559	1403.116943	489.477203	72.457336	1397.626953	380.492706	-58.483395	1386.853760	369.990387	-67.339058	1684.964478	416.480194	-292.143250	1119.114868	571.274109	82.234200	1121.232056	310.006958	-249.178238	881.361023	473.874603	145.351837	867.349670	400.949158	-56.338905	998.197449	-539.155579	42.770077	905.183350	-521.972900	-108.073082
353.837433	-126.639732	897.129700	438.442810	22.058746	899.531860	434.952515	-159.127304	507.697601	497.587372	47.749817	504.783813	534.200867	-147.389221	84.298851	589.368591	23.370726	92.301170	379.245392	-244.353592	1403.078613	489.347565	72.406052	1397.618042	380.463043	-58.594311	1386.795410	369.980774	-67.459129	1684.890625	416.576660	-292.307861	1119.138672	571.264709	82.197975	1121.272217	310.116608	-249.426651	881.317749	474.151337	145.303680	867.268677	400.916687	-56.620323	998.122742	-539.082642	42.796261	905.193604	-521.888794	-108.111809
353.711792	-126.934204	897.138916	438.313019	21.709660	899.458374	434.523499	-158.857101	507.585938	497.512512	47.642834	504.783813	534.068848	-147.227493	84.305046	589.355103	23.366072	92.303795	379.251282	-244.456085	1403.064697	489.217438	72.315269	1397.589111	380.431793	-58.716541	1386.732544	369.966827	-67.571152	1684.798950	416.664612	-292.470276	1119.143799	571.275940	82.119591	1121.263550	310.249817	-249.619263	881.300598	474.385010	145.281082	867.215027	400.849335	-56.922375	998.088562	-539.041382	42.718018	905.210999	-521.814575	-108.141891
353.558411	-127.247398	897.139282	438.176361	21.391325	899.372803	434.438629	-158.979645	507.610565	497.392761	47.527569	504.744141	534.074951	-147.267654	84.303650	589.317993	23.358547	92.315025	379.268951	-244.558563	1403.044189	489.101532	72.248772	1397.542725	380.419586	-58.862610	1386.692871	369.939789	-67.680794	1684.712036	416.767853	-292.648163	1119.168945	571.328125	82.061340	1121.256470	310.379913	-249.815140	881.299927	474.594330	145.238098	867.153259	400.784485	-57.226685	998.042542	-538.990234	42.731628	905.221497	-521.724243	-108.163841
353.471191	-127.735229	897.110229	438.008301	20.588015	899.064087	434.360840	-159.202454	507.639496	497.202179	47.398575	504.640076	534.099976	-147.325104	84.338867	589.166687	23.337887	92.291924	379.296844	-244.674667	1403.077515	488.987671	72.127838	1397.500732	380.395630	-58.981792	1386.651367	369.888092	-67.896126	1684.597778	416.849213	-292.834930	1119.186035	571.416077	82.039841	1121.225220	310.518982	-250.018784	881.328064	474.803040	145.212936	867.087402	400.705688	-57.718464	997.877747	-538.955566	42.674976	905.220825	-521.664856	-108.188560
353.351868	-128.084885	897.124207	437.891663	20.227448	899.017029	434.275269	-159.301254	507.662994	497.097900	47.295944	504.637878	534.093750	-147.357986	84.344536	589.231262	23.312304	92.329346	379.317902	-244.797592	1403.073608	488.880310	72.034950	1397.443237	380.375366	-59.117981	1386.599731	369.895752	-67.876884	1684.433960	416.945984	-293.112274	1119.236084	571.500671	81.973106	1121.182861	310.703247	-250.136047	881.365173	474.985199	145.170929	867.001038	400.648224	-58.067379	997.858459	-538.906799	42.638260	905.234192	-521.567444	-108.211021
353.255432	-128.409195	897.133850	437.716339	19.887888	899.009094	434.154175	-159.471436	507.646118	496.972595	47.154057	504.572815	534.081604	-147.436035	84.364494	589.108398	23.305744	92.311035	379.347076	-244.891327	1403.103516	488.802277	71.925095	1397.323486	380.377533	-59.279892	1386.544800	369.715881	-68.062469	1684.377197	417.026398	-293.371857	1119.275635	571.604370	81.927048	1121.125488	310.874054	-250.366837	881.390686	475.137970	145.145844	866.914429	400.584534	-58.426311	997.854492	-538.869873	42.634220	905.241516	-521.512634	-108.250206
353.175568	-128.761444	897.134277	437.598755	19.603212	898.999329	434.051331	-159.587585	507.601471	496.975006	47.083847	504.562012	534.086304	-147.454330	84.377312	589.153381	23.298616	92.318817	379.392914	-245.029633	1403.128174	488.712494	71.856331	1397.234741	380.362213	-59.420422	1386.497925	369.602051	-68.187202	1684.269531	417.156189	-293.665771	1119.320068	571.695984	81.860794	1121.042969	311.090576	-250.541656	881.409546	475.283295	145.130692	866.802429	400.541260	-58.766209	997.846069	-538.789917	42.686207	905.267761	-521.418945	-108.250641
353.124908	-129.107422	897.114502	437.488251	19.186903	898.941895	433.985077	-159.742462	507.601379	496.733124	46.952045	504.528595	534.081238	-147.466110	84.372917	589.101685	23.275909	92.318871	379.443329	-245.142288	1403.155273	488.631958	71.756706	1397.102173	380.328796	-59.558109	1386.442749	369.495819	-68.317627	1684.149048	417.263794	-294.041656	1119.394531	571.826294	81.813896	1120.954468	311.277344	-250.771011	881.439880	475.403809	145.095825	866.692505	400.519562	-59.155373	997.804077	-538.780701	42.610413	905.241638	-521.369446	-108.290077
353.102448	-129.470673	897.074402	437.412231	18.763559	898.876099	433.919647	-159.951065	507.566376	496.556213	46.794350	504.481537	534.053711	-147.539078	84.365540	589.062683	23.270769	92.327972	379.428009	-245.294662	1403.178101	488.536377	71.645721	1396.968262	380.329926	-59.703003	1386.367065	369.361389	-68.547462	1684.015259	417.369354	-294.390442	1119.456421	571.894714	81.701096	1120.850220	311.500488	-250.978394	881.456360	475.543091	145.053619	866.559875	400.497833	-59.546864	997.749756	-538.734131	42.577690	905.257629	-521.266052	-108.323784
353.069366	-129.903839	897.067627	437.327850	18.333115	898.829712	433.893585	-160.236649	507.556488	496.406921	46.633835	504.431366	534.079041	-147.589966	84.371109	589.041687	23.257517	92.359505	379.422028	-245.435837	1403.182007	488.471985	71.549103	1396.831421	380.280640	-59.877674	1386.287354	369.241608	-68.596222	1683.901733	417.488831	-294.725616	1119.528564	571.971985	81.587502	1120.723389	311.725128	-251.246933	881.488831	475.682373	145.017441	866.394104	400.482452	-59.974693	997.721069	-538.665588	42.580791	905.277588	-521.187744	-108.381111
353.086456	-130.322876	897.050232	437.266632	18.000765	898.816650	433.861511	-160.463440	507.520844	496.265167	46.514175	504.418213	534.073792	-147.653030	84.371529	589.049744	23.247066	92.409264	379.413910	-245.582275	1403.200073	488.384735	71.428474	1396.715088	380.257385	-60.022022	1386.221680	369.152496	-68.612968	1683.781006	417.584534	-295.078125	1119.599487	572.076904	81.508156	1120.586182	311.985016	-251.472046	881.538757	475.881683	144.935699	866.224731	400.500641	-60.370899	997.702820	-538.624451	42.553349	905.264709	-521.117554	-108.394188
353.075134	-130.796600	897.051453	437.177399	17.464264	898.775513	433.855621	-160.786652	507.527161	496.065002	46.375534	504.401978	534.054138	-147.655579	84.356003	589.039368	23.241997	92.418945	379.376770	-245.758163	1403.273560	488.283539	71.333221	1396.581299	380.225922	-60.193737	1386.133667	368.971222	-68.871025	1683.661865	417.676971	-295.402557	1119.695801	572.142334	81.413994	1120.473267	312.221802	-251.730820	881.590820	476.109863	144.840332	866.053772	400.485046	-60.866146	997.681458	-538.579773	42.472229	905.275024	-521.025208	-108.449570
353.103943	-131.344437	897.058228	437.096497	16.918545	898.734192	433.922394	-161.113373	507.533020	495.863434	46.199135	504.377136	534.066528	-147.742218	84.358765	588.997314	23.249392	92.464134	379.343689	-245.920151	1403.331055	488.206635	71.191681	1396.422119	380.177490	-60.375675	1386.069092	368.803192	-69.010193	1683.537964	417.781342	-295.764771	1119.807861	572.232422	81.321144	1120.351807	312.471832	-251.945694	881.663086	476.351898	144.700897	865.840393	400.488281	-61.393089	997.663391	-538.520630	42.445160	905.282104	-520.948608	-108.474220
353.145752	-131.889175	897.054932	437.071442	16.474552	898.710449	433.907593	-161.377441	507.505432	495.769379	46.075466	504.381927	534.022888	-147.662476	84.318596	589.053101	23.233921	92.516144	379.294373	-246.102097	1403.377319	488.061340	71.029114	1396.291382	380.123810	-60.603680	1386.011230	368.639343	-69.165474	1683.416260	417.893707	-296.113647	1119.939331	572.303223	81.220932	1120.234009	312.681122	-252.173340	881.749451	476.564880	144.579010	865.644043	400.523071	-61.883385	997.648621	-538.467163	42.446793	905.303650	-520.865784	-108.520775
353.210846	-132.417511	897.036316	437.050537	15.906190	898.638123	433.907715	-161.651459	507.490692	495.648438	45.965549	504.347961	534.002502	-147.696609	84.324791	589.106506	23.222692	92.583076	379.295715	-246.292404	1403.478394	487.903534	70.866035	1396.153442	380.065857	-60.793140	1385.962891	368.494873	-69.310478	1683.308228	418.045685	-296.448944	1120.068848	572.375183	81.114311	1120.121460	312.942444	-252.354614	881.868408	476.755432	144.410538	865.450745	400.559601	-62.401745	997.603638	-538.459595	42.368229	905.300293	-520.816772	-108.567375
353.350037	-133.036789	897.016235	437.089569	15.331531	898.619507	433.955750	-161.950180	507.474426	495.545013	45.864452	504.330505	533.985474	-147.689285	84.286819	589.188293	23.214304	92.685173	379.229858	-246.504425	1403.607544	487.716339	70.665558	1395.993286	380.006256	-61.009739	1385.891113	368.337097	-69.459244	1683.214111	418.173981	-296.860352	1120.237061	572.437805	80.999748	1120.010010	313.152313	-252.539276	882.018921	476.920532	144.239136	865.284424	400.665924	-63.004475	997.583069	-538.424316	42.298565	905.310425	-520.754883	-108.587433
353.488068	-133.590515	897.011658	437.103058	14.835689	898.636719	434.027313	-162.313004	507.456635	495.376434	45.767700	504.332733	533.974182	-147.758698	84.308708	589.193359	23.220535	92.768684	379.133240	-246.705505	1403.709717	487.549255	70.480324	1395.843140	379.934143	-61.243626	1385.834473	368.135437	-69.604202	1683.138916	418.291901	-297.239075	1120.400024	572.461060	80.875092	1119.894653	313.349426	-252.740692	882.170593	477.054749	144.058243	865.106689	400.760651	-63.548393	997.587585	-538.378357	42.272171	905.329773	-520.678223	-108.616364
353.646576	-134.259308	896.999512	437.156769	14.110684	898.554993	434.098938	-162.703094	507.459930	495.121460	45.686604	504.306854	533.983948	-147.798050	84.296188	589.194580	23.214819	92.864349	379.038177	-246.918060	1403.808228	487.377106	70.254433	1395.695801	379.859528	-61.490772	1385.742798	367.949524	-69.736252	1683.080078	418.406677	-297.667084	1120.598755	572.527161	80.742371	1119.774414	313.562225	-252.946548	882.306946	477.205475	143.857376	864.930176	400.877472	-64.202286	997.541809	-538.300598	42.265278	905.355042	-520.586731	-108.668816
353.820099	-134.921082	896.995850	437.228729	13.491813	898.561584	434.192230	-163.036392	507.445251	494.857208	45.654587	504.286133	533.980225	-147.791626	84.242729	589.198059	23.260141	93.002594	378.966888	-247.158005	1403.946533	487.199402	70.067261	1395.565796	379.748596	-61.727982	1385.704590	367.757233	-69.873154	1683.021973	418.498779	-298.066437	1120.744751	572.563416	80.608154	1119.657959	313.772339	-253.178970	882.461243	477.374878	143.603699	864.719727	401.015717	-64.853279	997.542053	-538.280212	42.243290	905.356140	-520.518738	-108.661873
354.017151	-135.572556	896.981750	437.340179	12.843801	898.530762	434.281677	-163.427002	507.436005	494.544708	45.624615	504.216492	534.007080	-147.877258	84.260147	589.194031	23.280790	93.116402	378.883942	-247.420486	1404.104492	487.163971	69.652855	1395.280273	379.629150	-61.991226	1385.640503	367.648804	-69.946495	1682.900391	418.572479	-298.544891	1120.930908	572.619690	80.426888	1119.519775	314.000702	-253.314316	882.627441	477.497131	143.329971	864.513062	401.171021	-65.489082	997.520081	-538.230652	42.186749	905.349426	-520.440308	-108.710167
354.251892	-136.436783	896.982971	437.453491	11.907563	898.434753	434.318054	-163.744873	507.402557	494.132263	45.674812	504.140503	533.989990	-147.916565	84.225891	589.143799	23.295315	93.246292	378.784882	-247.676941	1404.242920	486.939667	69.425529	1395.160156	379.500916	-62.288544	1385.574097	367.330200	-70.159370	1682.919556	418.655060	-299.079163	1121.137573	572.612976	80.220711	1119.441650	314.227478	-253.493149	882.807617	477.640991	143.011002	864.326538	401.338196	-66.317635	997.476013	-538.207458	42.078648	905.329224	-520.392334	-108.779655
354.480286	-137.089828	896.984314	437.613708	11.321477	898.456421	434.439667	-164.241959	507.367676	493.706879	45.711243	504.086365	534.007568	-147.949768	84.208672	589.159241	23.331041	93.426903	378.641113	-247.947525	1404.405640	486.670746	69.203728	1395.018311	379.373413	-62.616661	1385.520020	367.078857	-70.290581	1682.904785	418.721985	-299.666962	1121.345703	572.614807	79.993279	1119.356201	314.504333	-253.652725	882.998718	477.784698	142.631119	864.119141	401.559082	-66.961365	997.485046	-538.171631	42.085304	905.327881	-520.329651	-108.782257
354.732208	-137.837738	896.964905	437.794983	10.592225	898.458130	434.549164	-164.718307	507.357056	493.169189	45.771896	504.040710	534.009033	-148.029449	84.173431	588.997131	23.348654	93.539978	378.497711	-248.238281	1404.589966	486.421417	68.930267	1394.901489	379.220154	-62.927181	1385.443481	366.822815	-70.411156	1682.887085	418.777039	-300.267700	1121.577271	572.585938	79.773949	1119.277710	314.772980	-253.857773	883.192139	478.046082	142.206345	863.734009	401.783386	-67.715309	997.475159	-538.105774	42.106510	905.357849	-520.262329	-108.779739
355.056030	-138.492447	896.941162	438.032257	9.898207	898.469849	434.575714	-165.126434	507.262878	492.622833	45.870205	503.930756	533.994446	-148.093292	84.122955	588.897644	23.384478	93.698662	378.300446	-248.551910	1404.778442	486.175751	68.644768	1394.783325	379.078156	-63.252869	1385.394775	366.663147	-70.463203	1682.772827	418.764160	-300.905334	1121.850220	572.527588	79.548492	1119.199219	315.037506	-254.081039	883.387268	477.942749	141.753906	863.687927	402.050537	-68.403854	997.469299	-538.056641	42.057724	905.356018	-520.196716	-108.826889
355.421844	-139.201248	896.901245	438.346039	9.181069	898.464050	434.685669	-165.577881	507.207977	491.915710	45.975441	503.822174	533.967041	-148.138214	84.082336	588.749939	23.387079	93.857742	378.112335	-248.875198	1404.910645	485.729401	68.564796	1394.832764	378.930359	-63.591206	1385.326050	366.397766	-70.571762	1682.741943	418.762054	-301.624695	1122.122070	572.444885	79.314087	1119.141357	315.425415	-254.066360	883.556641	478.277405	141.229370	863.244812	402.388702	-69.137161	997.445679	-538.048828	41.943733	905.335327	-520.151367	-108.905144
355.808807	-139.959656	896.877502	438.744843	8.396284	898.418335	434.580994	-165.812500	507.114502	491.255280	46.157837	503.731445	533.905090	-148.130646	84.006325	588.702454	23.448084	94.071518	377.945709	-249.230835	1405.123291	485.210541	68.397766	1394.874878	378.766205	-63.970425	1385.280273	366.116913	-70.680771	1682.707886	418.719421	-302.356873	1122.389038	572.273376	79.019211	1119.042847	315.771576	-254.340454	883.753357	478.239166	140.731644	863.165405	402.730255	-69.866524	997.415527	-537.996094	41.938057	905.328918	-520.082092	-108.941055
356.264832	-140.754471	896.841919	439.191925	7.655211	898.384521	434.708069	-166.362244	507.025177	490.476715	46.337658	503.651947	533.897156	-148.189987	83.961754	588.448730	23.501650	94.276146	377.746857	-249.579987	1405.311768	485.186249	67.870514	1394.551880	378.598846	-64.405495	1385.235352	365.718567	-70.845375	1682.743774	418.644165	-303.045258	1122.679199	572.228516	78.756630	1118.909180	316.009399	-254.860336	883.958374	478.368835	140.242844	862.955872	403.146545	-70.614204	997.383545	-537.948669	41.848774	905.310547	-520.024597	-109.002403
356.698975	-141.514740	896.818237	439.636383	6.849857	898.351624	434.953827	-166.935074	506.950867	489.723022	46.508865	503.578674	533.910889	-148.265823	83.897758	588.467407	23.540777	94.593758	377.531677	-249.941925	1405.519531	484.952179	67.465561	1394.394287	378.431458	-64.838257	1385.145508	365.384979	-70.937469	1682.713135	418.539429	-303.810913	1122.925781	572.133057	78.433022	1118.830200	316.320679	-255.206528	884.122742	478.458740	139.508835	862.632202	403.542114	-71.368011	997.358826	-537.924316	41.751453	905.297791	-519.979187	-109.083321
357.163177	-142.261459	896.785095	440.071350	6.058005	898.310059	435.206024	-167.559265	506.913940	488.868225	46.663525	503.478546	533.907043	-148.379471	83.849869	588.339722	23.592413	94.905762	377.321625	-250.317398	1405.718506	484.696289	67.013527	1394.269775	378.261871	-65.252007	1385.089111	365.077942	-70.997192	1682.686523	418.398895	-304.609772	1123.188232	571.981323	78.046402	1118.696411	316.629822	-255.503647	884.307434	478.567627	138.799347	862.365906	403.945709	-72.106102	997.325195	-537.875427	41.668056	905.285217	-519.913391	-109.136002
357.662689	-143.032394	896.749634	440.591766	5.309216	898.322693	435.391602	-168.113815	506.824219	487.961761	46.850819	503.477631	533.917419	-148.412521	83.795288	588.118652	23.633562	95.211128	377.117645	-250.687149	1405.943237	484.245514	66.838234	1394.313477	378.104950	-65.704994	1385.013550	364.747040	-71.071579	1682.668091	418.293488	-305.426666	1123.470459	571.737000	77.552849	1118.668091	317.006653	-255.806717	884.518311	478.710999	138.069382	862.085571	404.400055	-72.867447	997.316650	-537.831787	41.623699	905.280701	-519.842957	-109.196648
358.194641	-143.732025	896.708923	441.342621	4.919285	898.427368	435.589661	-168.627228	506.738678	487.198059	46.981903	503.493958	533.894470	-148.483093	83.749390	588.048279	23.654013	95.626839	376.899506	-251.111923	1406.172119	484.024719	66.391289	1394.185425	377.901398	-66.208885	1384.965576	364.486023	-71.068619	1682.584595	418.124146	-306.270233	1123.746704	571.601807	77.103516	1118.578735	317.291321	-256.220642	884.705811	478.759705	137.340652	861.852539	404.957642	-73.462364	997.351013	-537.764587	41.610413	905.281982	-519.769165	-109.201172
358.691742	-144.500412	896.662048	441.945862	4.103637	898.449158	435.917236	-169.193176	506.692902	486.167297	47.098385	503.504456	533.945129	-148.591965	83.707802	587.818359	23.716255	95.984985	376.687195	-251.560120	1406.384766	483.839355	65.888817	1394.071411	377.708466	-66.703003	1384.929321	364.031708	-71.199188	1682.632568	417.969543	-307.105927	1124.026978	571.443420	76.546661	1118.513428	317.567871	-256.627350	884.901489	478.788879	136.509644	861.639709	405.425690	-74.259491	997.342529	-537.756226	41.544891	905.258301	-519.666504	-109.375076
359.209045	-145.236893	896.622803	442.501709	3.391962	898.485291	436.223267	-169.725342	506.635101	485.104370	47.265457	503.523865	533.943481	-148.667908	83.643585	587.585205	23.775160	96.376831	376.432739	-252.007690	1406.546875	483.654022	65.418350	1394.006348	377.661530	-67.317070	1384.749023	363.634277	-71.256348	1682.616699	417.751740	-307.969299	1124.334473	571.299316	75.939873	1118.478760	317.831726	-257.024200	885.103271	478.988159	135.708511	861.229309	405.873169	-74.984993	997.345398	-537.718750	41.464329	905.240967	-519.615356	-109.410172
359.768738	-146.089218	896.584839	442.984070	2.239465	898.446777	436.565430	-170.234360	506.582397	483.886261	47.366016	503.507813	533.895081	-148.650757	83.583092	587.271240	23.832844	96.814171	376.210938	-252.482300	1406.782471	483.506104	64.862717	1393.928589	377.504883	-67.834732	1384.730225	363.218964	-71.301476	1682.635010	417.613434	-308.805847	1124.652954	571.050537	75.197746	1118.380981	318.273010	-257.081787	885.333862	478.971191	134.950974	861.070923	406.302277	-75.941132	997.313660	-537.692688	41.387814	905.227356	-519.543030	-109.464752
360.318634	-146.673264	896.582397	443.781799	1.927270	898.635315	436.684753	-170.569946	506.465668	482.875214	47.482738	503.654388	533.856628	-148.605423	83.542801	587.177490	23.878639	97.339546	375.958496	-252.968140	1406.987671	483.623169	63.968243	1393.660645	377.363342	-68.326859	1384.709351	362.790771	-71.359459	1682.651855	417.404602	-309.582825	1124.905029	570.941223	74.494270	1118.306519	318.430939	-257.593445	885.535461	478.713959	134.199753	861.150513	406.893433	-76.471970	997.407349	-537.642456	41.308510	905.216309	-519.480896	-109.515343
360.932617	-147.455231	896.575745	444.475098	1.095556	898.708374	437.042755	-171.184235	506.455139	481.780396	47.573181	503.760376	533.867310	-148.714966	83.469284	587.035950	23.933826	97.835197	375.652405	-253.456787	1407.205444	483.565613	63.403702	1393.604614	377.206421	-68.879959	1384.710571	362.353821	-71.422668	1682.675171	417.109253	-310.104919	1125.108887	570.704346	73.623779	1118.277954	318.062775	-259.143799	885.720398	478.583069	133.388763	861.065002	407.436493	-77.274208	997.446045	-537.597229	41.247753	905.202698	-519.398987	-109.608246
361.500793	-148.163300	896.573608	444.942596	0.144381	898.770020	437.459137	-171.681961	506.443848	480.510529	47.667988	503.866333	533.903625	-148.763412	83.388092	586.751465	24.004786	98.317902	375.370605	-253.991608	1407.447021	483.689240	62.509338	1393.428833	377.056213	-69.416267	1384.744629	362.011505	-71.408234	1682.624023	416.977020	-310.825592	1125.368042	570.584717	72.695557	1118.252930	318.212830	-259.643219	885.931702	478.491180	132.563599	861.052979	407.866547	-78.100929	997.480042	-537.560913	41.138981	905.187073	-519.322937	-109.709930
362.081207	-148.882019	896.586914	445.638519	-0.603910	898.899597	437.788330	-172.135132	506.398651	479.265930	47.852207	504.036316	533.909058	-148.803955	83.327988	586.382446	24.114391	98.880096	375.087219	-254.464783	1407.673096	483.666992	61.875309	1393.462524	376.924500	-69.925354	1384.757324	361.530945	-71.465698	1682.660645	416.854614	-311.532349	1125.640747	570.502441	71.775246	1118.298828	318.373810	-260.108765	886.132568	478.396332	131.719864	861.087036	408.382904	-78.848557	997.556519	-537.511414	41.066223	905.168762	-519.257996	-109.720314
362.729095	-149.503754	896.570374	446.544800	-0.949003	899.092224	438.112457	-172.603333	506.315247	478.197327	48.049591	504.310303	533.876160	-148.817871	83.258171	586.150024	24.202358	99.487328	374.769226	-255.016022	1407.875488	483.490814	61.460258	1393.671265	376.708099	-70.426018	1384.941406	360.960632	-71.620819	1682.739990	416.762909	-312.222260	1125.902100	570.292236	70.784203	1118.386963	318.559906	-260.620941	886.316467	478.340240	130.868500	861.115112	409.055359	-79.413727	997.645874	-537.427612	41.057861	905.159973	-519.164612	-109.786758
363.353333	-150.189774	896.557861	447.034637	-2.001129	899.148438	438.640289	-173.206406	506.320953	476.763397	48.292255	504.463104	533.920166	-148.888382	83.189941	585.744568	24.286043	100.052094	374.408691	-255.518539	1408.081665	483.530090	60.799789	1393.722656	376.559143	-70.970955	1384.984375	360.450592	-71.719803	1682.751221	416.607849	-312.929596	1126.134644	570.168335	69.681763	1118.392090	318.734589	-261.111694	886.470093	478.202026	129.922272	861.186157	409.487000	-80.264755	997.673950	-537.409241	40.945034	905.127808	-519.085388	-109.860680
363.947540	-150.890427	896.590637	447.742828	-2.681940	899.304138	439.020691	-173.580048	506.308563	475.530304	48.607780	504.784637	533.882446	-148.886307	83.103271	585.479187	24.396595	100.804321	374.056000	-256.050964	1408.272461	483.552551	60.178673	1393.815918	376.438934	-71.535690	1385.033691	360.067719	-71.742218	1682.707153	416.457245	-313.567902	1126.375122	570.108582	68.571587	1118.478271	318.927063	-261.632874	886.602722	478.022675	129.010895	861.289063	410.023163	-80.976059	997.772156	-537.341370	40.904556	905.111328	-519.017517	-109.892632
364.527313	-151.472397	896.661987	448.568970	-3.073549	899.599426	439.345154	-173.967697	506.251160	474.403717	48.935020	505.103027	533.863159	-148.840347	83.042969	585.146851	24.574108	101.566727	373.679291	-256.602753	1408.457397	483.577087	59.500469	1393.898438	376.361755	-72.119370	1385.085449	359.554535	-71.851082	1682.738525	416.361298	-314.487122	1126.698120	570.033875	67.472115	1118.564697	319.720398	-261.166931	886.716858	477.874237	128.099411	861.435181	410.643890	-81.568413	997.954407	-537.279419	40.878662	905.116638	-518.936340	-109.951012
365.098999	-152.125671	896.691467	449.202240	-3.752984	899.788086	439.832489	-174.534225	506.270844	473.170441	49.275227	505.425201	533.944458	-148.976974	82.959686	584.958374	24.756247	102.344429	373.269348	-257.111603	1408.585205	483.911621	58.582752	1393.843140	376.282867	-72.673294	1385.110962	358.930908	-72.027596	1682.821533	416.187012	-315.164703	1126.952637	570.070190	66.311821	1118.633545	319.979034	-261.785919	886.837158	477.635651	127.079910	861.605530	411.136597	-82.282158	998.065857	-537.221130	40.865479	905.104187	-518.843689	-109.998077
365.638306	-152.706024	896.719299	449.847076	-4.334005	900.059937	440.210327	-174.863037	506.270355	471.916229	49.658669	505.820892	533.925110	-148.921356	82.917229	584.550049	24.955017	103.108635	372.888123	-257.675354	1408.719604	483.973785	57.833389	1393.922241	376.215546	-73.230103	1385.144897	358.394592	-72.181183	1682.816650	415.984314	-315.881348	1127.196655	570.122131	65.197281	1118.751953	320.212006	-262.316254	886.930115	477.469727	126.085213	861.798584	411.622986	-82.969902	998.215149	-537.173340	40.766468	905.066406	-518.753723	-110.032982
366.248108	-153.237930	896.779724	450.443573	-5.049788	900.414795	440.545959	-175.149170	506.203217	470.556976	50.081604	506.229645	533.869751	-148.875854	82.841942	584.255005	25.195122	103.926445	372.484711	-258.208618	1408.920166	484.145721	57.331417	1394.022949	376.140198	-73.786148	1385.223755	357.951324	-72.295883	1682.746094	415.690399	-316.337280	1127.350586	570.063477	64.033028	1118.858276	319.799103	-263.940186	887.013794	477.297302	125.170982	861.984863	412.101013	-83.726128	998.421631	-537.134583	40.689949	905.038147	-518.701355	-110.112106
366.756287	-153.461014	896.877136	451.100372	-5.003408	901.133484	440.902283	-175.460800	506.139709	469.534088	50.541000	506.796356	533.884705	-148.834625	82.784470	584.146118	25.547382	104.815620	372.127258	-258.728577	1409.060303	484.180756	56.696938	1394.238037	376.105103	-74.384979	1385.284180	357.313721	-72.555344	1682.812988	415.565125	-317.213562	1127.567383	570.060913	62.863625	1118.977051	320.545197	-263.484802	887.051208	477.108307	124.203964	862.146301	412.647186	-84.206558	998.812256	-537.081238	40.648434	905.007568	-518.624207	-110.164650
367.264709	-153.905746	896.978027	451.674957	-5.504721	901.511292	441.154022	-175.828735	506.089661	468.389282	51.048256	507.245056	533.936035	-148.883728	82.764847	583.885315	25.901466	105.679482	371.752319	-259.267059	1409.211914	484.337036	55.978420	1394.376099	376.197845	-75.075859	1385.203979	356.715942	-72.747787	1682.794434	415.234741	-317.747681	1127.702393	570.122314	61.775902	1119.071289	320.172485	-265.048340	887.067078	476.966858	123.294456	862.405273	413.143127	-84.843254	999.044983	-536.994751	40.654613	905.006104	-518.522034	-110.180954
367.835266	-154.416000	897.050781	452.241455	-5.943261	901.892456	441.462616	-176.114288	506.077606	467.260010	51.533611	507.716461	533.892517	-148.851715	82.694092	583.704468	26.225620	106.598801	371.342194	-259.826050	1409.303101	484.674530	55.071800	1394.386597	376.220551	-75.669533	1385.260010	356.240051	-72.894226	1682.721313	414.998566	-318.395844	1127.821777	570.285095	60.696163	1119.204224	320.314758	-265.727020	887.131287	476.826782	122.440842	862.676941	413.640594	-85.481781	999.265930	-536.661682	41.148697	905.095642	-518.347839	-110.103065
368.335876	-154.738525	897.133911	452.850769	-6.125329	902.403992	441.714233	-176.411072	506.045471	466.162354	52.060425	508.241272	533.895142	-148.815338	82.669907	583.410278	26.552380	107.482025	370.988770	-260.378845	1409.423340	484.953461	54.277306	1394.530151	376.123901	-76.158897	1385.524536	355.592224	-73.303329	1682.759277	414.775177	-319.023041	1127.973999	570.371460	59.648045	1119.377563	320.435577	-266.341766	887.160522	476.726044	121.642311	862.954468	414.141693	-85.988342	999.551392	-536.596619	41.143211	905.081116	-518.279297	-110.119247
368.886627	-155.180832	897.191467	453.411194	-6.602446	902.713745	441.970490	-176.645538	505.992798	465.291901	52.567596	508.776611	533.918884	-148.845261	82.637474	583.236389	26.938560	108.421501	370.651550	-260.946686	1409.569824	485.071320	53.612968	1394.785034	376.120453	-76.783943	1385.615601	355.004089	-73.496437	1682.715820	414.513550	-319.723328	1128.146606	570.453247	58.570122	1119.583252	320.584015	-267.021912	887.167969	476.622375	120.801254	863.267578	414.651886	-86.592865	999.728516	-536.557678	41.061535	905.063416	-518.196289	-110.207504
369.384827	-155.755936	897.281494	453.869812	-7.316379	902.921814	442.212616	-176.986938	505.957947	464.004425	53.050541	509.286438	533.920532	-148.913696	82.596863	582.898743	27.377081	109.286148	370.258087	-261.510986	1409.637329	485.326172	52.773201	1394.973022	376.155304	-77.387245	1385.700073	354.429352	-73.894745	1682.680420	414.354065	-320.606537	1128.382202	570.709473	57.565685	1119.806885	321.360443	-266.674133	887.170532	476.748016	119.960350	863.401489	415.104187	-87.306145	999.874451	-536.541382	40.960632	905.028503	-518.149841	-110.269562
369.864410	-156.090424	897.358765	454.398865	-7.649121	903.327026	442.445984	-177.262848	505.908783	465.128113	53.812767	509.936279	533.958130	-148.967163	82.556755	583.680542	27.801973	110.505821	369.969391	-262.116241	1409.743774	485.630249	51.941235	1395.144409	376.194611	-77.994873	1385.794800	353.874512	-74.206650	1682.648193	414.078186	-321.360138	1128.517944	570.891235	56.556454	1119.988770	321.528748	-267.393097	887.152466	476.559570	119.196503	863.971130	415.596619	-87.854004	1000.103516	-536.503174	40.906059	905.010925	-518.084900	-110.348366
370.363983	-156.439713	897.434631	454.913422	-7.974686	903.714172	442.741943	-177.705658	505.869659	464.517456	54.341129	510.473633	534.014709	-149.065750	82.536545	583.641479	28.136772	111.487694	369.718872	-262.671814	1409.864258	486.004517	51.112278	1395.379761	376.262848	-78.628075	1385.882080	353.324219	-74.561615	1682.609131	413.738007	-321.784332	1128.608032	571.161987	55.568634	1120.221558	320.993408	-269.232819	887.173950	476.604645	118.413177	864.299805	416.090454	-88.391975	1000.323242	-536.484680	40.807053	904.983276	-518.026917	-110.429253
370.845490	-156.892822	897.490967	455.487061	-8.492805	903.983459	442.969025	-177.985214	505.856140	463.591125	54.747036	510.974152	534.052917	-149.144485	82.485657	583.384583	28.469463	112.371910	369.468781	-263.296265	1409.985962	486.336884	50.294960	1395.609131	376.347046	-79.273376	1385.952759	352.772400	-74.881508	1682.579346	413.483154	-322.452057	1128.754517	571.423035	54.549103	1120.481567	321.132324	-270.106262	887.126526	476.682373	117.650826	864.691467	416.605194	-89.017883	1000.477722	-536.454956	40.751156	904.972656	-517.968628	-110.462166
371.306000	-157.052139	897.564026	455.956879	-8.543297	904.474609	442.962708	-178.006165	505.744995	462.807709	55.156700	511.616333	533.992249	-149.098907	82.452850	583.227478	28.784018	113.286583	369.233337	-263.905914	1410.066040	486.625763	49.479717	1395.814941	376.391235	-79.895500	1386.054810	352.234650	-75.148346	1682.569336	413.206635	-323.172028	1128.879395	571.783630	53.587387	1120.727173	321.125031	-270.727722	887.198547	476.786041	116.888733	865.103149	417.056580	-89.390556	1000.742920	-536.406433	40.682594	904.965759	-517.897095	-110.532776
371.795135	-157.319000	897.635559	456.592194	-8.797577	904.883362	443.259918	-178.279007	505.715973	462.013336	55.653885	512.136841	534.054932	-149.156494	82.420135	583.087036	29.019081	114.210625	369.050262	-264.508789	1410.154053	486.909851	48.638157	1396.053711	376.473938	-80.534775	1386.178711	351.722656	-75.666801	1682.534302	413.080994	-324.054535	1129.040039	572.234009	52.718266	1120.985229	321.816223	-270.530823	887.143921	476.930908	116.126038	865.488159	417.613739	-89.876686	1000.968079	-536.388184	40.606148	904.943054	-517.847473	-110.631874
372.252472	-157.585724	897.696045	457.205322	-9.082459	905.241882	443.310791	-178.245071	505.634979	461.243011	56.102612	512.640564	534.026001	-149.053452	82.351746	582.826843	29.182028	115.126884	368.883270	-265.132629	1410.247437	487.169403	47.838039	1396.270508	376.568970	-81.183937	1386.282227	351.348145	-76.008522	1682.455200	412.784485	-324.484192	1129.073730	572.640869	51.804394	1121.298584	321.124786	-272.192871	887.233093	477.135071	115.398010	865.923950	418.130280	-90.345718	1001.164856	-536.370605	40.539074	904.934570	-517.807068	-110.667854
372.732300	-157.690063	897.731567	457.759155	-9.105713	905.700989	443.429291	-178.317444	505.558197	460.475464	56.485611	513.176086	533.989685	-149.009872	82.299416	582.681885	29.247366	115.994659	368.691040	-265.718323	1410.310425	487.447876	47.070137	1396.490967	376.669464	-81.800385	1386.395264	350.818665	-76.510445	1682.480713	412.575928	-325.058594	1129.106079	573.054443	50.894703	1121.564697	321.041290	-273.118469	887.222351	477.366425	114.724854	866.328247	418.607117	-90.667747	1001.395020	-536.363831	40.439320	904.908386	-517.725220	-110.775223
373.083771	-157.886734	897.797180	458.353760	-9.468141	905.992737	443.528076	-178.429306	505.488770	459.707214	56.906197	513.658569	533.986816	-149.053833	82.278229	582.383667	29.213921	116.763420	368.555328	-266.340118	1410.352173	487.701416	46.307915	1396.708252	376.770935	-82.461113	1386.483032	350.383606	-76.961952	1682.439087	412.392242	-325.643524	1129.142700	573.556335	49.984802	1121.857178	320.883789	-273.809631	887.256653	477.687836	114.121902	866.717346	419.071594	-91.107231	1001.562195	-536.346497	40.327633	904.902161	-517.655334	-110.844482
373.507324	-158.018997	897.845032	458.857391	-9.680515	906.305481	443.631439	-178.557648	505.443298	458.902252	57.307343	514.152100	534.004089	-149.054932	82.274017	582.071289	29.056551	117.596367	368.478546	-266.934784	1410.393921	487.947357	45.554295	1396.889038	376.892883	-83.061806	1386.580322	349.995361	-77.453239	1682.419434	412.332977	-326.452789	1129.230957	574.062195	49.106956	1122.117065	321.185028	-273.418335	887.326050	478.264771	113.550308	866.916016	419.517273	-91.452347	1001.730042	-536.320129	40.260857	904.899902	-517.585876	-110.858513
373.953369	-158.138474	897.916992	459.499817	-9.889902	906.679199	443.710083	-178.619797	505.376282	458.127319	57.655632	514.560181	534.026245	-149.090286	82.231163	581.794800	28.751772	118.415863	368.411438	-267.527679	1410.385498	488.210571	44.832340	1397.067505	377.001740	-83.661652	1386.667603	349.635040	-77.954124	1682.376343	412.133575	-326.781921	1129.171875	574.526978	48.241486	1122.376831	320.472656	-275.096313	887.308411	478.504700	113.113495	867.479126	420.043396	-91.817322	1001.937988	-536.319519	40.119267	904.864990	-517.515991	-111.014107
374.336700	-158.215561	897.961304	459.964386	-10.045567	906.937866	443.873962	-178.784103	505.338043	457.256165	57.996113	514.909485	534.064575	-149.196259	82.233772	581.425537	28.271551	119.089691	368.375732	-268.120667	1410.373901	488.455505	44.131218	1397.240845	377.145294	-84.265915	1386.729004	349.294464	-78.476280	1682.350098	412.045227	-327.379181	1129.148438	575.030518	47.425709	1122.624634	320.307678	-276.025848	887.228455	478.974915	112.666168	867.851746	420.459167	-92.078384	1002.078308	-536.307190	40.078537	904.866516	-517.441650	-111.044624
374.686188	-158.255051	897.999451	460.477570	-10.200754	907.193848	443.883759	-178.802856	505.274536	456.475372	58.223240	515.311462	534.057373	-149.198883	82.178070	581.257263	27.671635	119.911484	368.358093	-268.671875	1410.313354	488.713409	43.482616	1397.417236	377.400787	-84.954514	1386.628052	349.008026	-79.009277	1682.320557	411.926483	-327.971832	1129.084717	575.564758	46.631889	1122.879517	319.990875	-276.557434	887.229492	479.414978	112.258125	868.169434	420.876221	-92.323235	1002.213989	-536.307495	39.982613	904.827087	-517.383301	-111.115791
375.011963	-158.229019	898.031189	460.999237	-10.254239	907.484192	443.981201	-178.817932	505.233154	455.774017	58.470795	515.741699	534.090820	-149.201920	82.170380	581.024963	26.937840	120.657463	368.430359	-269.243500	1410.239868	488.999695	42.818672	1397.640869	377.443237	-85.386383	1386.880371	348.823151	-79.507957	1682.254150	411.864685	-328.414154	1128.939575	576.049133	45.885735	1123.173950	319.733826	-277.226593	887.191345	479.918793	111.915886	868.532288	421.292511	-92.514496	1002.360657	-536.299744	39.876457	904.815063	-517.328247	-111.211952
375.333344	-158.243851	898.086121	461.402466	-10.406095	907.682312	444.064911	-178.787094	505.198547	454.872314	58.570347	516.087219	534.107422	-149.222137	82.165268	580.849365	26.063469	121.546768	368.484009	-269.826935	1410.147949	489.279480	42.182350	1397.835693	377.601532	-85.921768	1386.955322	348.498627	-80.162239	1682.304810	411.808197	-328.981110	1128.828369	576.579224	45.204056	1123.447144	319.587280	-278.043823	887.034912	480.494202	111.581985	868.890686	421.642426	-92.696144	1002.479431	-536.623413	39.169338	904.648987	-517.361328	-111.468575
375.633881	-158.305145	898.156616	461.816345	-10.560534	907.840332	444.304474	-178.881210	505.242950	453.951965	58.585449	516.449280	534.173706	-149.339600	82.167526	580.543030	25.092764	122.280685	368.561218	-270.365936	1410.031494	489.556519	41.539684	1398.057373	377.765411	-86.450577	1387.021606	348.274628	-80.752579	1682.329224	411.725952	-329.464386	1128.674194	577.080566	44.592979	1123.738770	319.201202	-278.619507	887.013428	481.051544	111.305222	869.258789	421.984131	-92.861443	1002.589294	-536.612854	39.067070	904.643433	-517.288513	-111.564117
375.992737	-158.148575	898.227783	462.221161	-10.544685	908.124390	444.447449	-178.839249	505.216980	452.606384	58.475662	516.745605	534.191162	-149.351166	82.144989	580.125610	23.916451	123.132828	368.662964	-270.868683	1409.951904	489.780487	40.980530	1398.294312	377.939423	-86.931633	1387.094482	348.061218	-81.377861	1682.353027	411.683411	-329.979095	1128.476929	577.598694	44.037918	1124.090332	318.977905	-279.322693	886.834290	481.722809	111.056190	869.660156	422.351410	-92.918633	1002.755127	-536.613647	39.009907	904.631958	-517.211365	-111.640366
376.373718	-158.048615	898.265747	462.620972	-10.572045	908.309753	444.598541	-178.789551	505.248779	451.470428	58.302326	517.058716	534.197510	-149.354248	82.130302	579.783203	22.670013	123.900658	368.752441	-271.387451	1409.850830	490.080017	40.412548	1398.565552	378.106720	-87.417381	1387.223999	347.894623	-82.011070	1682.416870	411.634827	-330.500031	1128.296997	578.117798	43.561951	1124.393921	318.762115	-279.998047	886.695496	482.538574	110.819199	869.938293	422.689728	-92.958878	1002.861938	-536.609924	38.941887	904.607605	-517.176819	-111.679558
376.760254	-157.853714	898.315430	463.061859	-10.540539	908.556396	444.796173	-178.800171	505.251984	450.337524	58.086926	517.358643	534.239441	-149.381836	82.111694	579.572083	21.256813	124.725533	368.872772	-271.879395	1409.739502	490.384674	39.883900	1398.854858	378.260468	-87.856232	1387.353882	347.748779	-82.681015	1682.462891	411.678772	-331.116028	1128.172852	578.643066	43.124779	1124.775513	319.113586	-279.603119	886.566284	483.365265	110.644463	870.217285	423.053345	-92.959641	1003.001709	-536.593933	38.896297	904.599060	-517.087402	-111.759918
377.037354	-157.698486	898.407104	463.452057	-10.421391	908.832825	444.939514	-178.714478	505.281647	449.079773	57.748169	517.746582	534.249756	-149.431381	82.099648	579.394775	19.767057	125.602257	368.967804	-272.342468	1409.625244	490.666046	39.397629	1399.167358	378.426971	-88.271187	1387.466431	347.623138	-83.366920	1682.538940	411.541412	-331.286346	1127.977173	579.128174	42.716576	1125.213623	318.288696	-281.278992	886.425659	484.285004	110.422607	870.545715	423.346710	-92.927696	1003.177673	-536.617615	38.776882	904.579895	-517.050964	-111.823387
377.349152	-157.486694	898.479370	463.796356	-10.210382	909.094299	445.035980	-178.498611	505.280060	447.902802	57.319885	518.171753	534.255676	-149.389893	82.062553	579.120789	18.222961	126.402275	369.044739	-272.764313	1409.490845	490.895355	38.929718	1399.524658	378.587616	-88.705414	1387.604370	347.511292	-84.058319	1682.646240	411.482635	-331.687714	1127.794922	579.644409	42.440365	1125.636475	318.062347	-281.977783	886.310791	485.239929	110.273071	870.881042	423.613739	-92.808662	1003.338196	-536.638367	38.712440	904.566650	-517.004639	-111.889008
377.671478	-157.272675	898.572937	464.305450	-10.154718	909.399109	445.204590	-178.452530	505.307251	447.730469	57.107738	518.539246	534.286011	-149.431870	82.041145	579.394470	16.681513	127.377228	369.214478	-273.141876	1409.399292	491.125336	38.499805	1399.911133	378.782654	-89.088234	1387.744873	347.430115	-84.747856	1682.775513	411.609344	-332.291077	1127.704224	580.152161	42.150242	1126.137817	318.560822	-281.619049	886.118530	486.259644	110.119453	871.188354	423.962280	-92.790108	1003.528870	-536.650513	38.597954	904.545410	-516.935181	-111.967117
377.964050	-157.093613	898.672974	464.795990	-10.077636	909.677429	445.464294	-178.487854	505.354340	446.902771	56.716991	518.819092	534.340515	-149.504211	82.028442	579.255737	15.049547	128.252640	369.285553	-273.538757	1409.245361	491.353882	38.045837	1400.314819	378.936798	-89.438477	1387.920776	347.376709	-85.452156	1682.918701	411.598206	-332.537018	1127.567139	580.638855	41.946064	1126.637817	318.340576	-282.226044	886.018921	487.287170	110.063866	871.484253	424.296570	-92.758667	1003.710876	-536.654175	38.563229	904.543823	-516.870850	-112.050499
378.258453	-156.780975	898.755859	465.049927	-9.711672	909.913818	445.635651	-178.351974	505.362366	445.738861	56.140488	519.179993	534.334167	-149.501465	82.002342	578.995972	13.466841	129.017517	369.411713	-273.879852	1409.150146	491.562683	37.675388	1400.707886	379.069855	-89.776939	1388.084106	347.341125	-86.172241	1683.059570	411.467896	-332.553345	1127.383789	581.077637	41.780479	1127.142578	317.421112	-283.760803	886.015015	488.412415	109.998199	871.788269	424.501984	-92.478294	1003.867065	-536.664978	38.480476	904.524597	-516.815063	-112.125145
378.615356	-156.428070	898.807556	465.507019	-9.493536	910.212280	445.728210	-178.194641	505.342133	444.683777	55.589279	519.539734	534.318726	-149.471924	81.975006	578.713135	11.897574	129.742798	369.540894	-274.182343	1409.052002	491.748474	37.286087	1401.125122	379.231415	-90.067322	1388.258545	347.328125	-86.934219	1683.193237	411.453125	-332.834564	1127.297241	581.576721	41.704021	1127.692749	317.240692	-284.271881	885.921143	489.654175	109.980247	871.933655	424.837738	-92.327415	1004.031555	-536.674622	38.428783	904.527344	-516.758240	-112.162315
378.938171	-156.143997	898.883240	465.974976	-9.311654	910.475525	445.872498	-178.013474	505.315338	443.772125	54.957039	519.909729	534.334595	-149.470444	81.945992	578.552368	10.348010	130.514114	369.655823	-274.485138	1408.986816	491.938049	36.961452	1401.583374	379.400146	-90.338028	1388.417969	347.408539	-87.580521	1683.294678	411.431854	-333.094696	1127.169434	581.991272	41.583447	1128.225830	317.070953	-284.753662	885.816956	490.674042	110.027565	872.430237	425.172302	-92.194145	1004.193237	-536.709717	38.275059	904.490601	-516.726746	-112.294441
379.161011	-155.924530	898.989563	466.397949	-9.142236	910.718933	446.021759	-177.840591	505.356201	443.306030	54.441311	520.237183	534.351074	-149.514069	81.934685	578.557495	8.837046	131.323273	369.759949	-274.742401	1408.898926	492.128204	36.676128	1402.020264	379.554108	-90.569664	1388.579956	347.348083	-88.375526	1683.535889	411.510254	-333.573578	1127.092529	582.441589	41.583134	1128.781982	317.520233	-284.136749	885.683289	491.791473	110.065834	872.760193	425.429199	-92.060051	1004.364136	-536.394348	38.845478	904.631409	-516.525208	-112.169395
379.509735	-155.621140	899.058777	466.841492	-8.942135	910.950684	446.122375	-177.641693	505.357544	441.854675	53.668987	520.530212	534.382446	-149.591293	81.913750	578.034973	7.338132	131.826797	369.883118	-274.990326	1408.786743	492.282227	36.403202	1402.443359	379.705200	-90.800873	1388.742188	347.383484	-89.138283	1683.732788	411.470734	-333.788177	1126.944336	582.891235	41.628967	1129.346436	317.370087	-284.527252	885.576233	493.040558	110.132530	873.016357	425.741882	-91.876923	1004.510254	-536.697632	38.146221	904.488708	-516.560120	-112.419823
379.790375	-155.370483	899.128540	467.287628	-8.713706	911.187561	446.141937	-177.392883	505.344208	441.092133	52.901295	520.735596	534.382324	-149.600510	81.903610	577.826294	5.869954	132.514725	370.014526	-275.198059	1408.690918	492.466003	36.181717	1402.894165	379.846954	-91.009224	1388.911255	347.438965	-89.908997	1683.920044	411.424652	-333.976715	1126.809326	583.329712	41.709465	1129.878906	317.185577	-284.920471	885.467529	494.182037	110.231636	873.296509	426.019745	-91.703758	1004.659302	-536.719360	38.051208	904.469055	-516.524414	-112.490356
380.107574	-155.137009	899.196533	467.717590	-8.538841	911.365417	446.152557	-177.133652	505.351166	440.138428	52.296810	520.958008	534.391968	-149.586365	81.881058	577.570007	4.457023	133.086395	370.156097	-275.359833	1408.592041	492.653473	35.984600	1403.314209	379.983093	-91.181854	1389.074097	347.499939	-90.649063	1684.104736	411.278870	-333.937805	1126.593384	583.820129	41.813683	1130.442627	316.432526	-286.388794	885.345215	495.450226	110.337173	873.573547	426.326630	-91.539879	1004.779907	-536.724548	38.014942	904.473877	-516.497375	-112.539825
380.504791	-154.880051	899.216980	468.114655	-8.328714	911.538574	446.215759	-176.925461	505.372284	439.181458	51.683826	521.142578	534.436096	-149.643494	81.868759	577.229675	3.118653	133.603149	370.255249	-275.531128	1408.465332	492.801880	35.798500	1403.725220	380.096130	-91.297623	1389.242188	347.588043	-91.405495	1684.295776	411.217743	-334.085999	1126.435669	584.331360	41.957275	1130.989868	316.253174	-286.800537	885.211853	496.798981	110.462662	873.676636	426.626068	-91.354530	1004.874329	-536.700378	37.948383	904.474365	-516.408569	-112.619827
380.798157	-154.696045	899.299377	468.437103	-8.132627	911.712524	446.248840	-176.687897	505.408325	438.395142	50.960461	521.357788	534.476013	-149.682281	81.886169	576.855530	1.848100	133.964752	370.345398	-275.675720	1408.339478	492.967499	35.647335	1404.165527	380.217804	-91.423958	1389.383789	347.693726	-92.182106	1684.483765	411.178192	-334.209503	1126.280273	584.756470	42.094540	1131.511230	316.099609	-287.056366	885.086243	497.824860	110.613556	874.108154	426.878662	-91.193047	1005.000977	-536.716614	37.815067	904.447571	-516.367676	-112.691971
381.141724	-154.423447	899.370239	468.715698	-7.903999	911.895203	446.045319	-176.556549	505.312408	437.717163	50.303806	521.526428	534.482788	-149.684341	81.899345	576.563416	0.615786	134.265823	370.461823	-275.780212	1408.243774	493.084442	35.548584	1404.563721	380.336487	-91.502899	1389.517090	347.782501	-92.926331	1684.656860	411.246277	-334.524353	1126.199829	585.189941	42.275494	1132.016113	316.579071	-286.251251	884.960388	499.007751	110.784149	874.373657	427.135712	-90.987717	1005.124512	-536.709473	37.773781	904.455811	-516.311340	-112.727173
381.544952	-154.100357	899.367126	468.970856	-7.656535	912.020447	445.996918	-176.365768	505.278503	437.045593	49.658150	521.651978	534.480774	-149.660461	81.907593	576.171631	-0.502333	134.507919	370.573242	-275.863342	1408.138794	493.197296	35.452339	1404.936279	380.443817	-91.573715	1389.646851	347.909973	-93.721313	1684.821777	411.126465	-334.308319	1125.970947	585.669617	42.431118	1132.518799	315.856354	-287.539185	884.827576	500.200256	110.954651	874.591003	427.387604	-90.746109	1005.182983	-536.415649	38.328327	904.597412	-516.140991	-112.604088
381.811218	-153.897156	899.415222	469.137787	-7.416553	912.137329	446.037659	-176.159836	505.284821	436.524902	48.978054	521.722534	534.465759	-149.667099	81.906487	575.799500	-1.546324	134.613907	370.688599	-275.904358	1408.031128	493.328644	35.314957	1405.296143	380.541321	-91.609856	1389.743652	348.025665	-94.471764	1684.975342	411.203552	-334.513428	1125.877075	586.092834	42.583038	1132.936401	316.301361	-286.714691	884.681824	501.254700	111.221771	874.838501	427.576599	-90.550682	1005.263428	-536.419617	38.248352	904.597473	-516.088379	-112.627617
381.900208	-153.817657	899.502502	469.256134	-7.175028	912.233398	446.086395	-176.003387	505.307831	436.048584	48.281013	521.759155	534.525818	-149.661270	81.919540	575.357422	-2.524921	134.662048	370.812134	-275.957153	1407.889526	493.394897	35.299397	1405.601074	380.650635	-91.636414	1389.831421	348.132996	-95.210548	1685.139648	411.209290	-334.497253	1125.708252	586.544312	42.757767	1133.373657	316.222595	-286.793182	884.519348	502.402130	111.425713	875.045105	427.695679	-90.394745	1005.354309	-536.749695	37.519970	904.417480	-516.120483	-112.908173
382.303558	-153.441437	899.467529	469.444702	-6.869033	912.283630	446.183014	-175.757370	505.307983	435.655518	47.512829	521.729614	534.542236	-149.651840	81.920502	574.938293	-3.354173	134.528717	371.017334	-275.994232	1407.766968	493.365417	35.410175	1405.864990	380.732086	-91.670662	1389.899780	348.242004	-95.934799	1685.277222	411.225952	-334.451569	1125.526733	586.961487	42.933010	1133.839966	316.151825	-286.892365	884.371155	503.596863	111.702286	875.101929	427.953033	-90.089943	1005.359131	-536.464050	38.087955	904.572388	-515.961975	-112.783150
382.419647	-153.277939	899.520264	469.495575	-6.537571	912.328186	446.209106	-175.561508	505.326111	435.519592	46.809113	521.660522	534.555847	-149.653244	81.912392	574.531860	-4.112157	134.398941	371.180786	-276.016144	1407.638184	493.363495	35.441772	1406.121460	380.830109	-91.650841	1389.941528	348.373413	-96.672485	1685.361572	411.241211	-334.327271	1125.337402	587.332336	43.075115	1134.215210	316.068298	-286.909576	884.201782	504.490662	112.004265	875.504456	428.070160	-89.844475	1005.406860	-536.464294	38.041405	904.568420	-515.873901	-112.838112
382.740448	-152.998001	899.510498	469.625854	-6.234978	912.328613	446.227692	-175.426682	505.336731	435.484924	46.086502	521.518677	534.516846	-149.533264	81.867477	574.049194	-4.842937	134.064026	371.386292	-276.007690	1407.496826	493.328796	35.517979	1406.345703	380.911804	-91.637177	1389.963989	348.473755	-97.393158	1685.445679	411.287384	-334.161896	1125.135010	587.724121	43.246391	1134.570068	316.004150	-286.872925	884.028320	505.437225	112.326035	875.690002	428.286102	-89.550217	1005.402710	-536.491211	37.920803	904.547913	-515.803284	-112.893311
382.949799	-152.784073	899.533630	469.691071	-5.966208	912.324951	446.280365	-175.243423	505.349884	435.321991	45.315041	521.349915	534.534607	-149.513885	81.880920	573.389709	-5.537834	133.611954	371.570343	-275.971069	1407.327515	493.314758	35.637039	1406.541870	380.984558	-91.616257	1390.002075	348.585419	-98.065155	1685.526001	411.314087	-333.916870	1124.928467	588.096008	43.434387	1134.879883	315.811523	-287.101013	883.866272	506.309509	112.649254	875.840149	428.439606	-89.294640	1005.413513	-536.515442	37.825806	904.537231	-515.735413	-112.959206
383.055115	-152.649063	899.588989	469.707092	-5.683829	912.309692	446.284729	-175.034180	505.359772	435.193298	44.548237	521.158875	534.521118	-149.503418	81.879669	572.779114	-6.131934	133.114624	371.796143	-275.966675	1407.203491	493.279602	35.739819	1406.714600	381.081055	-91.583374	1390.006836	348.680481	-98.707886	1685.591797	411.390594	-333.690369	1124.697510	588.452759	43.641117	1135.181152	315.758881	-287.019928	883.688477	507.262329	112.971901	876.038147	428.551666	-89.057335	1005.435303	-536.502747	37.768677	904.547852	-515.644592	-113.058571
383.376251	-152.272079	899.535522	469.786377	-5.204737	912.323914	446.324615	-174.803940	505.354126	435.145844	43.758766	520.987305	534.488586	-149.457703	81.861122	572.106995	-6.636672	132.541885	372.013977	-275.930878	1407.014648	493.227753	35.882526	1406.886597	381.170105	-91.530716	1390.003540	348.774994	-99.189125	1685.653076	411.493134	-333.561676	1124.484741	588.753784	43.827267	1135.457642	316.005676	-286.723846	883.384277	508.182251	113.377731	876.268311	428.719513	-88.645538	1005.414734	-536.540344	37.678566	904.540588	-515.563477	-113.118744
383.589752	-152.002686	899.521484	469.796234	-4.795301	912.273132	446.316345	-174.597931	505.340424	435.100616	42.928055	520.799927	534.532837	-149.471634	81.883293	570.966187	-7.159263	131.653229	372.252350	-275.897949	1406.812012	493.166931	36.074677	1407.016724	381.235718	-91.473106	1389.981201	348.844788	-99.915344	1685.653320	411.582275	-333.298676	1124.268066	589.073303	44.082905	1135.711426	315.819031	-286.311096	883.311584	508.933350	113.684570	876.414978	428.823853	-88.264977	1005.386597	-536.551575	37.622540	904.540833	-515.439636	-113.192619
383.786102	-151.778488	899.492920	469.822632	-4.498960	912.178650	446.387512	-174.341888	505.379700	434.901581	42.083096	520.550293	534.531006	-149.442459	81.892570	570.084045	-7.529618	130.937073	372.583252	-275.845825	1406.630859	493.100037	36.278042	1407.140625	381.317078	-91.409607	1389.959473	348.919922	-100.456581	1685.654297	411.677399	-332.937042	1123.960083	589.420044	44.359356	1135.972534	315.589447	-286.411621	883.103149	509.685822	113.967979	876.528748	428.921753	-87.945564	1005.331238	-536.556885	37.580883	904.531128	-515.346619	-113.212738
383.988647	-151.559036	899.467468	469.848145	-4.171262	912.105225	446.395599	-174.087585	505.373352	435.107178	41.268604	520.376892	534.530823	-149.359283	81.869171	569.462524	-7.786000	130.184402	372.868164	-275.784912	1406.398071	493.045685	36.505016	1407.281616	381.380371	-91.294044	1389.940796	349.004700	-100.980476	1685.678223	411.835327	-332.565338	1123.672607	589.734253	44.663303	1136.195435	315.532990	-286.118896	882.914795	510.392120	114.316391	876.695129	429.004608	-87.612251	1005.288330	-536.580322	37.497646	904.521423	-515.255554	-113.276566
384.253571	-151.283264	899.421692	469.879456	-3.784570	912.060547	446.452423	-173.856705	505.385742	435.220551	40.591408	520.190247	534.559204	-149.333344	81.886406	568.451538	-8.009510	129.350906	373.226990	-275.751038	1406.176636	492.948273	36.725948	1407.419067	381.449738	-91.227295	1389.913696	349.072388	-101.433090	1685.720337	412.007080	-332.223022	1123.345215	589.998901	44.955448	1136.428345	315.519501	-285.724304	882.701050	511.008698	114.658394	876.807495	429.083923	-87.231735	1005.249329	-536.978516	36.717953	904.323608	-515.289246	-113.542221
384.445190	-151.039963	899.423645	469.880371	-3.373070	912.037781	446.449615	-173.546890	505.390686	435.245422	39.647884	519.914368	534.490967	-149.217468	81.887810	567.562378	-8.157315	128.456390	373.619812	-275.682312	1405.983032	492.819366	36.991081	1407.559326	381.500885	-91.125587	1389.911011	349.137970	-101.862656	1685.757446	412.218994	-331.872406	1123.006226	590.272583	45.307106	1136.714966	315.502869	-285.305206	882.475647	511.598663	114.975731	876.972900	429.128601	-86.844734	1005.245728	-536.991455	36.680866	904.335388	-515.188110	-113.579071
384.581909	-150.853928	899.426880	469.862701	-3.075534	911.988159	446.548889	-173.410355	505.435730	435.506409	39.018188	519.705078	534.498047	-149.152496	81.883484	566.615112	-8.387508	127.513863	373.992310	-275.624786	1405.746216	492.694794	37.271923	1407.742310	381.543488	-91.001320	1389.906860	349.189728	-102.242889	1685.800659	412.407898	-331.221680	1122.628174	590.496826	45.660507	1136.967285	315.032074	-285.680664	882.286011	512.140686	115.300041	877.140869	429.143005	-86.532631	1005.230225	-537.005371	36.676399	904.331360	-515.071533	-113.580658
384.727814	-150.640244	899.434937	469.798859	-2.726135	911.929077	446.819977	-173.301849	505.500458	435.858307	38.393513	519.521667	534.543335	-149.133453	81.856827	565.778259	-8.409284	126.599586	374.388580	-275.548553	1405.560425	492.530853	37.613495	1407.914917	381.587311	-90.887604	1389.914429	349.263733	-102.600204	1685.850586	412.833588	-330.967987	1122.363281	590.694824	46.022320	1137.252075	315.662048	-284.136536	882.067322	512.690430	115.659637	877.329346	429.145935	-86.173187	1005.212891	-537.014160	36.650177	904.334961	-514.969666	-113.553009
384.875763	-150.378555	899.462769	469.740234	-2.305970	911.880676	446.976105	-173.144379	505.525787	436.326141	37.715008	519.292908	534.557007	-149.071899	81.879021	564.734375	-8.544374	125.590263	374.716064	-275.454193	1405.348511	492.315643	37.967545	1408.104492	381.730255	-90.858795	1389.755493	349.326935	-102.913940	1685.898804	413.120148	-330.484772	1122.120605	590.861267	46.456776	1137.533569	315.728577	-283.490723	881.916138	513.158752	116.038971	877.558228	429.152588	-85.747223	1005.211365	-537.049377	36.619850	904.318909	-514.895935	-113.572388
384.902283	-150.141861	899.528625	469.626984	-1.916550	911.851746	446.983154	-172.933960	505.543610	436.734314	37.156097	519.105347	534.493958	-148.959839	81.861504	563.478882	-8.606647	124.466209	375.106628	-275.379486	1405.152588	492.088470	38.313934	1408.271851	381.760468	-90.721313	1389.770996	349.404480	-103.176552	1685.926025	413.435028	-329.914948	1121.813843	591.028931	46.915939	1137.846558	315.645355	-283.201416	881.759399	513.580872	116.420227	877.774536	429.104401	-85.356888	1005.237183	-537.065002	36.581474	904.313171	-514.788513	-113.569740
385.077484	-149.826889	899.532043	469.564545	-1.579942	911.767944	447.200134	-172.722260	505.601837	437.230408	36.595825	518.815857	534.500183	-148.878235	81.863670	562.572632	-8.712041	123.457077	375.542603	-275.267853	1405.002319	491.864624	38.666698	1408.481812	381.784027	-90.555237	1389.812988	349.470428	-103.393425	1685.968872	413.826538	-329.369385	1121.524780	591.114502	47.365700	1138.103027	315.742859	-282.488342	881.656128	513.909119	116.793694	877.970215	429.130554	-84.951683	1005.204956	-537.080627	36.554443	904.315979	-514.696533	-113.550751
385.136566	-149.576614	899.579773	469.444611	-1.128877	911.726868	447.385803	-172.542587	505.676331	437.796631	36.080719	518.557983	534.519592	-148.868317	81.833122	561.466187	-8.771796	122.456688	375.956512	-275.148041	1404.880737	491.597412	39.070385	1408.696655	381.798340	-90.404770	1389.858521	349.528534	-103.573166	1686.025146	414.240997	-328.769135	1121.331177	591.205933	47.891270	1138.438965	315.884155	-281.795746	881.556396	514.205872	117.166763	878.191284	429.100555	-84.527550	1005.215088	-537.094604	36.554646	904.302002	-514.607849	-113.558319
385.382935	-149.110809	899.571289	469.363434	-0.568127	911.743225	447.929901	-172.305222	505.797974	438.494568	35.569408	518.358337	534.573547	-148.878967	81.807770	560.300598	-8.990908	121.251175	376.363861	-274.978271	1404.794312	491.313080	39.498062	1408.895996	381.810852	-90.222931	1389.897705	349.590881	-103.714233	1686.071289	414.665955	-328.177826	1121.115479	591.217773	48.426586	1138.768066	316.055603	-281.040009	881.492249	514.434387	117.554504	878.404419	429.137604	-83.995560	1005.221558	-537.130432	36.538555	904.311096	-514.523682	-113.558617
385.438477	-148.855560	899.615356	469.210602	-0.210678	911.681824	447.835236	-172.244888	505.779175	439.160370	35.185337	518.154541	534.547607	-148.799347	81.823990	559.246948	-9.079662	120.313232	376.781586	-274.808197	1404.679932	491.039337	39.923069	1409.082520	381.834869	-90.008842	1389.948730	349.654755	-103.836960	1686.144531	415.115204	-327.605896	1120.955688	591.255737	48.973698	1139.091309	316.293671	-280.231201	881.453308	514.751404	117.913589	878.595154	429.093079	-83.612648	1005.219849	-537.149902	36.534351	904.331543	-514.421936	-113.560661
385.515411	-148.533936	899.652893	469.030060	0.226374	911.629944	447.976227	-172.037613	505.847565	439.803711	34.765743	517.840271	534.571960	-148.789444	81.810211	558.100830	-9.347664	119.186447	377.206146	-274.583313	1404.568848	490.724762	40.351032	1409.276978	381.859619	-89.770157	1389.988647	349.729645	-103.914513	1686.203125	415.587402	-326.904114	1120.763916	591.271057	49.595150	1139.376099	316.429504	-279.555695	881.415833	514.867554	118.341583	878.781616	429.044525	-83.165680	1005.218750	-537.141357	36.532127	904.325256	-514.324768	-113.548332
385.572449	-148.225037	899.687744	468.829559	0.722251	911.552063	448.121307	-171.811920	505.943481	440.506683	34.346844	517.543335	534.587585	-148.728363	81.815315	556.966187	-9.434785	118.145721	377.649353	-274.347900	1404.487793	490.361115	40.901134	1409.434814	381.882965	-89.488472	1390.024170	349.794006	-103.929131	1686.257080	416.105560	-326.221252	1120.595215	591.185730	50.221577	1139.640137	316.653809	-278.715637	881.384949	514.925476	118.796867	878.939880	428.968109	-82.671623	1005.205566	-537.152954	36.531235	904.329773	-514.226868	-113.529167
385.633209	-147.914566	899.681641	468.605713	1.175051	911.444092	448.353210	-171.606033	506.011444	441.087646	33.896793	517.293640	534.621460	-148.784302	81.821442	556.001526	-9.616964	117.145782	378.060638	-274.110748	1404.364990	490.028320	41.435822	1409.580688	381.900757	-89.205963	1390.070557	349.863922	-103.931732	1686.306641	416.615417	-325.572479	1120.499146	591.066406	50.899738	1139.839233	316.959778	-277.787567	881.367371	514.755249	119.311012	879.108704	428.883606	-82.208961	1005.155823	-537.217468	36.511917	904.310486	-514.166199	-113.517807
385.498932	-147.806900	899.775940	468.347595	1.539623	911.336609	448.467651	-171.564560	506.123077	441.682526	33.468407	516.935425	534.628845	-148.746658	81.837944	554.940308	-9.834192	116.085396	378.482605	-273.862640	1404.222778	489.746704	41.963337	1409.723389	381.911987	-88.907616	1390.095337	349.953644	-103.894020	1686.360962	417.143005	-324.855591	1120.368896	590.917786	51.572598	1140.020386	317.239166	-277.001343	881.332642	514.665039	119.820602	879.235779	428.747070	-81.855431	1005.158508	-537.159607	36.484314	904.312988	-513.847839	-113.525261
385.769714	-147.338181	899.699951	468.222198	2.132701	911.266602	448.655060	-171.447311	506.154266	442.428497	33.107277	516.622498	534.666687	-148.761734	81.829781	553.995056	-10.031406	115.117661	378.952148	-273.526733	1404.191284	489.435364	42.578659	1409.830688	381.936035	-88.577950	1390.124023	350.072418	-103.789833	1686.392334	417.693451	-324.134949	1120.253052	590.772400	52.262356	1140.196411	317.518768	-276.059540	881.356079	514.556152	120.338158	879.332825	428.774628	-81.291847	1005.089172	-537.165833	36.478699	904.308838	-513.743958	-113.530258
385.509888	-147.295898	899.843994	467.856323	2.518150	911.160095	448.540741	-170.946991	506.203583	443.099762	32.700108	516.251831	534.569031	-148.637207	81.823059	553.018250	-10.260818	114.052086	379.456573	-273.208740	1404.094360	489.288361	43.020969	1409.853516	381.857819	-88.135155	1390.290894	350.188629	-103.562958	1686.436035	418.287811	-323.405090	1120.085449	590.628052	53.023907	1140.307495	317.882477	-275.239075	881.329773	514.362793	120.855728	879.408447	428.555511	-80.942451	1005.117981	-537.183899	36.453239	904.306702	-513.646423	-113.537621
385.484100	-147.056580	899.866211	467.554321	2.907908	910.990173	448.545135	-170.613480	506.258636	443.826324	32.400215	515.812927	534.595154	-148.545822	81.840019	552.116272	-10.522672	112.984566	379.968872	-272.840271	1404.028931	488.840057	43.808029	1410.015381	381.861023	-87.776390	1390.305542	350.311707	-103.405701	1686.427612	418.865143	-322.624969	1119.941284	590.380371	53.787720	1140.411743	318.263306	-274.441040	881.267273	514.184448	121.411407	879.424438	428.425842	-80.507759	1005.053711	-537.187561	36.447357	904.307800	-513.543701	-113.499611
385.812927	-146.471390	899.716309	467.355865	3.529889	910.813965	448.388275	-170.195190	506.174927	444.809326	32.167683	515.439148	534.509521	-148.398178	81.832771	551.394897	-10.707060	112.036400	380.467438	-272.504730	1403.913940	488.492126	44.489902	1410.064697	381.888367	-87.364197	1390.282349	350.446075	-103.193428	1686.400269	419.497467	-321.910828	1119.831909	590.090881	54.610847	1140.486816	318.867188	-273.233948	881.206726	513.700684	122.048088	879.475830	428.456299	-79.859337	1004.895081	-537.209839	36.463978	904.300659	-513.470032	-113.460869
385.755432	-146.197754	899.707703	467.036499	3.996889	910.614197	448.352509	-170.062332	506.209442	445.735016	31.880877	515.007141	534.514221	-148.318466	81.843956	550.622986	-10.979164	110.927307	381.024353	-272.088654	1403.865845	488.157196	45.185314	1410.083984	381.918274	-86.980583	1390.224243	350.586060	-102.935867	1686.368408	420.100494	-321.067169	1119.709106	589.791077	55.474861	1140.473022	319.186615	-272.622864	881.164490	513.336487	122.684982	879.455505	428.340607	-79.388054	1004.797974	-537.222412	36.454868	904.275879	-513.376648	-113.452591
385.354919	-146.242584	899.860168	466.550873	4.356365	910.357361	448.347015	-169.952805	506.291565	446.623718	31.635227	514.565918	534.525513	-148.330246	81.837830	549.867615	-11.217442	109.905540	381.493561	-271.650116	1403.727539	487.808716	45.924553	1410.019653	382.042358	-86.616508	1390.011963	350.745636	-102.638802	1686.296143	420.777405	-320.275513	1119.535156	589.515259	56.389603	1140.462036	319.712280	-271.678833	881.102539	513.024841	123.280785	879.220215	428.058777	-79.024429	1004.759460	-537.248779	36.494656	904.278381	-513.317749	-113.451668
385.266388	-145.993607	899.851563	466.140778	4.840012	910.079529	448.502380	-169.951569	506.350433	447.662537	31.386595	513.991028	534.599854	-148.441559	81.872978	549.106873	-11.460485	108.708122	382.012909	-271.193268	1403.536011	487.478363	46.664307	1409.967773	382.077332	-86.147179	1389.910522	350.917053	-102.329491	1686.215942	421.417603	-319.422729	1119.355835	589.126709	57.340450	1140.368774	320.172668	-270.805786	881.001648	512.290894	124.042542	879.291931	427.891144	-78.507706	1004.626587	-537.258484	36.486153	904.266418	-513.235413	-113.450676
385.156067	-145.728821	899.828979	465.733948	5.264966	909.750183	448.341980	-169.749191	506.343048	448.759979	31.140448	513.401794	534.606201	-148.375198	81.894173	548.472046	-11.738837	107.657219	382.584961	-270.743225	1403.352783	487.153503	47.462971	1409.856689	382.136292	-85.668747	1389.809937	351.113800	-101.966087	1686.126221	422.163055	-318.609589	1119.190186	588.765442	58.372753	1140.258423	320.824646	-269.609772	880.907227	511.652588	124.746246	879.191345	427.728699	-77.999649	1004.461243	-537.290527	36.491478	904.255127	-513.177368	-113.447334
385.021820	-145.388458	899.789368	465.312927	5.848721	909.478943	448.300873	-169.494156	506.371185	449.868622	30.958296	512.962891	534.594421	-148.315689	81.878265	547.777527	-12.087753	106.552979	383.171875	-270.207977	1403.245117	486.860260	48.247643	1409.717041	382.102356	-85.090919	1389.822998	351.332825	-101.552200	1686.025146	422.838745	-317.725403	1118.997070	588.354370	59.392384	1140.082397	321.215179	-269.042725	880.791687	511.035339	125.482712	879.064819	427.552460	-77.422371	1004.312378	-537.289246	36.507187	904.256531	-513.125916	-113.435257
385.326416	-144.731613	899.535217	465.066742	6.492068	909.153320	448.262207	-169.218475	506.317413	450.834167	30.722534	512.446045	534.575684	-148.307114	81.903030	547.084656	-12.459793	105.445831	383.788177	-269.674591	1403.158936	486.695068	48.966805	1409.472778	382.144775	-84.550674	1389.701050	351.555756	-101.084343	1685.933838	423.613647	-316.802429	1118.861084	587.972107	60.469444	1139.881226	321.776337	-268.073730	880.751892	510.435974	126.242424	878.696472	427.539276	-76.695236	1004.029419	-537.350586	36.452106	904.231812	-513.085327	-113.487114
385.247162	-144.348572	899.447693	464.643890	7.037080	908.826172	448.159302	-168.952362	506.338531	451.955048	30.490061	511.844940	534.540100	-148.230011	81.901024	546.635071	-12.704082	104.461823	384.388855	-269.116699	1402.988770	486.214325	49.977077	1409.428101	382.217804	-84.000633	1389.536743	351.809692	-100.619667	1685.818481	424.355133	-316.033539	1118.715820	587.432007	61.637501	1139.677124	322.510345	-266.897247	880.646118	509.524200	127.062408	878.617737	427.335266	-76.085289	1003.831909	-537.430481	36.519154	904.241272	-513.295166	-113.383926
385.120117	-143.981384	899.379395	464.210999	7.633965	908.504822	448.188599	-168.595581	506.366943	453.219299	30.326050	511.354248	534.533813	-148.173706	81.920296	546.123352	-12.964134	103.413239	384.996185	-268.541351	1402.854126	485.904907	50.866554	1409.223877	382.291382	-83.403145	1389.401733	352.073425	-100.072556	1685.707031	425.087433	-315.066620	1118.524902	586.929626	62.834667	1139.412231	322.931732	-266.302307	880.533813	508.599518	127.949333	878.435120	427.113373	-75.451683	1003.646851	-537.456604	36.518906	904.255981	-513.264954	-113.366074
385.085541	-143.614059	899.298157	463.827148	8.101468	908.092834	448.147980	-168.319916	506.364380	454.316956	30.077568	510.890717	534.520935	-148.129471	81.905006	545.619019	-13.322796	102.395218	385.612579	-267.928955	1402.722900	485.548615	51.787594	1409.007202	382.344391	-82.746376	1389.229858	352.354950	-99.517853	1685.603638	425.876312	-314.176605	1118.330688	586.393799	64.057732	1139.107178	323.568726	-265.408997	880.413452	507.680054	128.775223	878.163208	426.943817	-74.827835	1003.414124	-537.514771	36.518902	904.256226	-513.251282	-113.363976
384.970764	-143.197449	899.242981	463.444122	8.739141	907.764282	448.203705	-168.066071	506.446411	455.486298	29.851742	510.377411	534.530701	-148.089966	81.916214	545.141296	-13.631410	101.423714	386.196198	-267.308685	1402.511230	485.284851	52.759499	1408.769409	382.433380	-82.089317	1389.070190	352.648499	-98.899147	1685.512451	426.624939	-313.276886	1118.211914	585.872314	65.329414	1138.772461	324.202179	-264.494904	880.317871	506.860443	129.660507	877.709961	426.729767	-74.125206	1003.233643	-537.532349	36.517601	904.261230	-513.232910	-113.354622
384.824371	-142.858978	899.192078	463.036224	9.227829	907.396729	448.139709	-167.770752	506.469452	456.632172	29.578279	509.863464	534.513245	-147.972626	81.916046	544.691040	-13.978657	100.471939	386.840424	-266.644409	1402.364136	485.042084	53.722721	1408.552734	382.504974	-81.447525	1388.927124	352.982147	-98.240211	1685.422852	427.451630	-312.374451	1118.040894	585.277710	66.563362	1138.441772	324.857758	-263.637238	880.225464	505.685944	130.543213	877.582703	426.489532	-73.512489	1003.037048	-537.564087	36.514744	904.272705	-513.230103	-113.320099
384.675568	-142.395691	899.160950	462.651581	9.967467	907.102966	448.221222	-167.472900	506.555756	457.775177	29.382135	509.445618	534.521118	-147.930618	81.885880	544.289673	-14.179679	99.687500	387.558136	-265.958618	1402.265259	484.738464	54.796082	1408.351563	382.657501	-80.842232	1388.747314	353.335632	-97.563545	1685.367310	428.245728	-311.500946	1117.854980	584.623352	67.848175	1138.049927	325.501984	-262.731598	880.122559	504.523834	131.488235	877.317688	426.262238	-72.743729	1002.884705	-537.585266	36.508198	904.277405	-513.218933	-113.321007
384.519257	-141.872742	899.132874	462.271057	10.473030	906.769653	448.552979	-167.206009	506.708679	459.143921	29.312716	509.098480	534.600891	-147.923599	81.904167	544.028687	-14.333959	98.914948	388.132507	-265.176544	1402.141113	484.483337	55.831818	1408.140503	382.745789	-80.085846	1388.640015	353.708313	-96.820114	1685.307983	429.061066	-310.674835	1117.741089	584.022644	69.126991	1137.768677	326.345306	-261.542114	880.056946	503.603485	132.406494	876.841614	426.017273	-72.039063	1002.715698	-537.621460	36.514828	904.303894	-513.230286	-113.336014
384.343506	-141.298355	899.102844	461.903931	11.288714	906.488220	448.472961	-166.925934	506.754456	460.368713	29.163137	508.762726	534.509399	-147.791687	81.900208	543.780640	-14.463731	98.214020	388.761841	-264.419586	1402.075073	484.201050	56.877319	1407.956421	382.817993	-79.294777	1388.565918	354.180206	-95.982353	1685.221191	429.838165	-309.740692	1117.676758	583.320862	70.427544	1137.419312	327.011169	-260.695374	879.952454	502.129730	133.321884	876.759216	425.780579	-71.184456	1002.569031	-537.649170	36.519306	904.319397	-513.227966	-113.366081
384.203522	-140.638596	899.060791	461.651154	11.936175	906.194031	448.604797	-166.742310	506.815948	461.205231	28.867310	508.370239	534.546021	-147.771698	81.948013	543.462646	-14.578873	97.534477	389.404266	-263.618317	1401.990234	483.963470	57.955975	1407.770264	382.822906	-78.414551	1388.586792	354.510864	-95.217300	1685.278442	430.613007	-308.803223	1117.581909	582.639771	71.756042	1137.085205	327.595520	-260.118439	879.940491	500.871124	134.243958	876.496948	425.600006	-70.372948	1002.410156	-537.704407	36.486828	904.307251	-513.238647	-113.343979
384.037140	-139.997116	899.055603	461.295807	12.760926	905.909363	448.504364	-166.332443	506.858002	462.379761	28.617493	508.053864	534.489929	-147.660065	81.925957	543.429138	-14.619328	96.847351	390.040497	-262.789154	1401.944580	483.728210	59.053448	1407.629761	382.934814	-77.581741	1388.497925	354.948334	-94.348351	1685.271362	431.416260	-307.924561	1117.517334	581.960876	73.113869	1136.835449	328.488068	-258.981140	879.872253	499.575043	135.215958	876.315491	425.383362	-69.469521	1002.274170	-537.744751	36.487923	904.306152	-513.264893	-113.352806
383.878998	-139.340652	899.043030	461.001495	13.429501	905.626221	448.541656	-165.991333	506.909180	463.358582	28.419920	507.783936	534.489258	-147.628235	81.931992	543.385681	-14.663091	96.222450	390.642700	-261.910706	1401.926025	483.390472	60.144817	1407.579590	383.036041	-76.730263	1388.468140	355.407898	-93.433563	1685.263062	432.140869	-306.965302	1117.499634	581.252869	74.490807	1136.523926	329.143738	-258.392578	879.817017	498.339111	136.151825	875.945557	425.175659	-68.637131	1002.135620	-537.785522	36.464706	904.309143	-513.280640	-113.359337
383.649506	-138.611099	899.030640	460.669922	14.240283	905.363831	448.554352	-165.596771	506.951447	464.297424	28.195936	507.595642	534.471008	-147.566772	81.912643	543.507080	-14.755798	95.689224	391.202026	-261.034241	1401.882202	483.419373	61.540390	1407.305420	383.185883	-75.897049	1388.369507	355.855103	-92.476761	1685.261108	432.917145	-306.026794	1117.524902	580.479980	75.843102	1136.305054	330.015320	-257.423767	879.780396	496.705719	137.147751	875.994629	424.932587	-67.718086	1002.005554	-537.826721	36.437660	904.298035	-513.301514	-113.394226
383.424286	-137.747559	899.057739	460.321014	15.168379	905.208740	448.572052	-165.163605	507.026276	465.078766	28.059444	507.412415	534.473145	-147.578384	81.927322	543.761597	-14.818720	95.221497	391.759674	-260.112732	1401.878662	483.163940	62.771618	1407.367432	383.271637	-75.008926	1388.360352	356.329102	-91.469803	1685.292236	433.641541	-305.011627	1117.491821	579.700867	77.224182	1136.039429	330.735535	-256.891663	879.764954	495.294342	138.141418	875.895264	424.682373	-66.717468	1001.946289	-537.840454	36.439541	904.309021	-513.325195	-113.420433
383.205048	-137.028564	899.108459	460.024506	15.907623	905.020935	448.592529	-164.843796	507.139374	465.680023	27.956455	507.265503	534.523621	-147.563400	81.954651	543.984192	-14.823080	94.774208	392.315765	-259.162018	1401.882446	483.022858	63.851948	1407.298340	383.399200	-74.020416	1388.356323	356.804199	-90.411301	1685.350586	434.400940	-304.098236	1117.564941	578.957275	78.613663	1135.756470	331.662354	-255.893631	879.712036	493.683960	139.086075	875.757874	424.481720	-65.859474	1001.882996	-537.876465	36.387680	904.304626	-513.368652	-113.450493
383.057007	-136.142410	899.146179	459.745544	16.899748	904.873535	448.794098	-163.376007	507.161041	466.449829	27.909025	507.182159	534.372192	-147.273682	81.875931	544.186096	-14.831515	94.357368	392.867065	-258.166718	1401.966553	483.077301	64.769630	1407.059814	383.467102	-73.000526	1388.479736	357.291473	-89.294655	1685.429443	435.139435	-303.023895	1117.652222	578.303223	80.061760	1135.482178	332.517548	-255.337555	879.681641	492.224182	140.148926	875.704651	424.282501	-64.800850	1001.834045	-537.919556	36.384308	904.286438	-513.417603	-113.503464
382.855347	-135.308929	899.189941	459.489227	17.686544	904.734558	448.896240	-162.908005	507.264709	467.107422	27.890551	507.113678	534.364990	-147.157715	81.904144	544.315918	-14.834322	93.981728	393.336578	-257.181976	1402.036987	482.882721	65.943764	1407.158813	383.596252	-71.994041	1388.536865	357.797211	-88.154198	1685.507568	435.828278	-302.073822	1117.799927	577.591370	81.519714	1135.279541	333.425385	-254.668396	879.608887	490.622650	141.207092	875.622925	424.079498	-63.885231	1001.791138	-537.918823	36.326069	904.263184	-513.443481	-113.560982
382.653473	-134.390259	899.278809	459.163910	18.640974	904.678894	449.017792	-162.453918	507.418579	467.637451	27.927595	507.079651	534.458313	-147.190994	81.963875	544.306458	-14.816871	93.665146	393.851105	-256.167877	1402.140381	482.842010	67.071419	1407.115479	383.793640	-70.953979	1388.598511	358.314209	-86.972237	1685.638916	436.588531	-301.077759	1117.971191	576.945984	82.994347	1135.000366	334.434601	-253.794159	879.604492	488.875793	142.160400	875.509644	423.852295	-62.869156	1001.810669	-537.786804	36.427223	904.295044	-513.193909	-113.615425
382.443176	-133.470169	899.418152	458.856750	19.669487	904.691101	449.089233	-161.845795	507.521790	468.224884	28.046326	507.007324	534.439697	-147.097382	81.975571	544.212341	-14.814030	93.426086	394.320618	-255.093964	1402.231567	482.878113	68.253227	1407.111572	383.954102	-69.914261	1388.730713	358.918365	-85.674538	1685.739136	437.271271	-300.010986	1118.113892	576.204285	84.412270	1134.719482	335.352570	-253.090546	879.613403	487.372253	143.372757	875.615479	423.639252	-61.829456	1001.888306	-537.904602	36.235428	904.238159	-513.332947	-113.679787
382.253113	-132.558685	899.513550	458.623627	20.591187	904.654968	449.217468	-161.195206	507.611084	468.786804	28.249237	506.956909	534.457764	-147.045029	81.985695	544.360535	-14.781566	93.309067	394.747711	-254.005219	1402.417114	482.914307	69.440514	1407.075806	384.135986	-68.857674	1388.848511	359.349396	-84.483719	1685.948242	437.989532	-299.021393	1118.310913	575.604065	85.909203	1134.481445	336.406830	-252.054840	879.625732	485.529602	144.324875	875.553223	423.453217	-60.838749	1001.920837	-537.924744	36.163666	904.181152	-513.431396	-113.764969
382.074585	-131.571411	899.586731	458.353363	21.559343	904.639893	449.276306	-160.581375	507.734009	469.250122	28.503498	506.935638	534.452454	-146.919983	81.996170	544.290283	-14.728604	93.212639	395.176971	-252.913925	1402.569214	482.962799	70.660431	1407.043579	384.348694	-67.775604	1388.988770	359.853241	-83.209732	1686.130127	438.616699	-297.852203	1118.497437	575.037231	87.334953	1134.243896	337.191101	-251.618362	879.681091	484.059967	145.381927	875.399048	423.249023	-59.812439	1001.951599	-537.927917	36.095486	904.138489	-513.524841	-113.888565
381.916077	-130.544739	899.693542	458.048920	22.673851	904.693542	449.358734	-159.992767	507.821625	469.649048	28.797020	506.975403	534.460205	-146.906631	82.024399	544.254456	-14.612803	93.156319	395.610535	-251.792526	1402.764038	483.083893	71.868912	1407.044312	384.614197	-66.690575	1389.089233	360.390198	-81.847641	1686.324707	439.317108	-296.879852	1118.797729	574.453613	88.762093	1134.031128	338.233948	-250.605515	879.764160	482.357605	146.491760	875.549683	423.063416	-58.724350	1002.031250	-537.931274	35.984440	904.093750	-513.727478	-114.262474
381.722656	-129.530640	899.818970	457.751160	23.704552	904.726440	449.402985	-159.500259	507.924866	470.078125	29.141739	507.044250	534.472900	-146.837448	82.048164	544.169373	-14.537060	93.073593	396.065369	-250.653839	1402.996826	483.279846	73.101059	1407.042725	384.890533	-65.553543	1389.201538	360.906342	-80.467598	1686.547119	439.909241	-295.759552	1119.035156	573.923584	90.180618	1133.809937	339.015198	-250.154099	879.838257	480.680237	147.654877	875.648926	422.857422	-57.658707	1002.111267	-537.939758	35.872997	904.016907	-513.782715	-114.129288
381.535278	-128.524765	899.927368	457.457336	24.763950	904.720947	449.383423	-158.874619	507.982422	470.400238	29.494982	507.084686	534.454590	-146.759567	82.090706	544.037109	-14.468307	92.967110	396.447083	-249.459579	1403.224609	483.496735	74.330505	1407.057495	385.131287	-64.430092	1389.376831	361.405640	-79.067177	1686.739380	440.578796	-294.656738	1119.392578	573.390930	91.522102	1133.506226	340.045990	-249.184662	879.937195	478.762360	148.782104	875.981934	422.664581	-56.571781	1002.163818	-537.916809	35.740604	903.941895	-513.900391	-114.258499
381.441803	-127.425598	900.030396	457.171295	25.991003	904.795349	449.392548	-158.188019	508.070618	470.918457	29.977465	507.167145	534.476929	-146.702148	82.123535	544.010132	-14.391063	92.849266	396.899506	-248.296417	1403.464355	483.756744	75.552849	1406.986816	385.389648	-63.173748	1389.592407	361.909058	-77.623222	1686.936646	441.151886	-293.464386	1119.696899	572.947937	92.850296	1133.278076	340.814789	-248.749741	880.032837	477.057739	149.973679	876.160828	422.497711	-55.393456	1002.252502	-537.909912	35.573956	903.884155	-514.031067	-114.394669
381.296173	-126.290581	900.140869	456.779999	27.148033	904.827026	449.310333	-157.380569	508.092468	471.145569	30.463703	507.173676	534.477661	-146.574966	82.127083	543.862610	-14.351999	92.728294	397.360687	-247.083893	1403.710205	484.020325	76.838676	1406.996826	385.735565	-62.000996	1389.702271	362.402130	-76.129295	1687.143799	441.728058	-292.411621	1119.972168	572.519592	94.117638	1133.009644	341.686951	-248.037247	880.145142	475.408234	151.120544	876.364685	422.285889	-54.218208	1002.323120	-537.912537	35.466839	903.802917	-514.162292	-114.583420
381.119995	-125.157715	900.256653	456.346344	28.333992	904.867188	449.285706	-156.609818	508.170990	471.411591	30.863852	507.150269	534.480835	-146.527954	82.195419	543.917480	-14.281002	92.607758	397.751709	-245.886093	1403.891479	484.307129	78.085403	1406.958984	386.028320	-60.732361	1389.878296	362.871460	-74.607880	1687.320557	442.343353	-291.304321	1120.282349	572.123596	95.299850	1132.719604	342.499176	-247.324600	880.244019	473.688416	152.283569	876.590210	422.066803	-53.044544	1002.398926	-537.889587	35.324726	903.738098	-514.361572	-114.761063
380.979706	-124.183060	900.369446	455.989441	29.528868	904.861572	449.201691	-155.889221	508.302032	471.758972	31.275835	507.139923	534.458557	-146.466461	82.226120	543.798035	-14.238363	92.391884	398.179260	-244.634720	1404.107910	484.661346	79.414528	1406.898071	386.344513	-59.523403	1390.022583	363.326263	-73.058319	1687.468994	442.884369	-290.238708	1120.533447	571.798706	96.505310	1132.418335	343.290039	-246.579041	880.323364	472.260376	153.445923	876.626282	421.840027	-51.882259	1002.455383	-537.839844	35.159962	903.653076	-514.511902	-114.980453
380.886414	-123.080017	900.432251	455.576508	30.750631	904.825623	449.066315	-155.085709	508.352936	472.203125	31.654627	507.154022	534.469666	-146.430298	82.282677	543.887878	-14.123121	92.179230	398.603241	-243.411774	1404.275391	484.944183	80.718445	1406.800781	386.713318	-58.248856	1390.102173	363.774353	-71.461182	1687.608643	443.400360	-289.090210	1120.765625	571.562317	97.707253	1132.137329	343.976166	-245.914108	880.393127	470.650330	154.597961	876.851563	421.622070	-50.662411	1002.470215	-537.828735	34.993877	903.552124	-514.650452	-115.170197
380.872131	-122.055878	900.530151	455.242096	31.953894	904.833679	448.902893	-154.031296	508.367859	472.172760	31.934200	507.067627	534.442505	-146.267212	82.311821	543.735413	-14.162305	91.878120	399.053101	-242.101105	1404.457764	485.310028	82.079315	1406.701782	387.008362	-56.969498	1390.209595	364.214020	-69.834511	1687.715088	443.938904	-288.020264	1120.999878	571.252930	98.850044	1131.797974	344.671234	-245.131958	880.484619	468.782837	155.802353	877.273682	421.420685	-49.465237	1002.527832	-537.798950	34.705986	903.450806	-514.823792	-115.002029
380.701965	-121.056648	900.595032	454.740295	33.077984	904.719238	448.808258	-153.119446	508.434540	472.769745	32.351639	506.893829	534.563171	-146.325119	82.417450	543.925232	-14.069848	91.648499	399.503082	-240.835098	1404.606201	485.615082	83.472137	1406.525757	387.317566	-55.637218	1390.274536	364.649292	-68.175873	1687.793335	444.482483	-287.004852	1121.150146	571.023499	99.976250	1131.419434	345.411652	-244.093246	880.565186	467.130371	156.945068	877.548462	421.145172	-48.305737	1002.505249	-537.755005	34.440376	903.379578	-515.009277	-115.160217
380.578491	-120.066391	900.619812	454.355072	34.253605	904.591370	448.667633	-152.090195	508.509979	473.640503	32.898029	506.795532	534.528381	-146.087677	82.450012	544.229126	-13.999099	91.440285	399.941833	-239.533188	1404.711304	485.850189	84.886978	1406.328491	387.594208	-54.324066	1390.336426	365.084900	-66.486374	1687.853027	444.959900	-285.807678	1121.281616	570.925049	101.115517	1131.065674	345.852570	-243.560181	880.630005	465.631378	158.113358	877.639282	420.933960	-47.133694	1002.455994	-537.712952	34.135391	903.333008	-515.291626	-116.024857
380.518097	-119.035034	900.611328	453.994171	35.505203	904.407288	448.508606	-151.118912	508.552490	474.146149	33.292992	506.680450	534.505249	-145.908890	82.534996	544.150330	-14.020532	91.239738	400.349884	-238.200256	1404.809082	486.062805	86.370995	1406.103394	387.848419	-52.945152	1390.353638	365.515320	-64.739159	1687.914673	445.432678	-284.563416	1121.406860	570.756042	102.215012	1130.626465	346.343506	-242.876358	880.687012	463.722168	159.260239	877.941345	420.759705	-45.883389	1002.363037	-537.662109	33.865040	903.268433	-515.473877	-116.382179
380.381714	-117.983704	900.628784	453.592407	36.695442	904.267822	448.322021	-150.122116	508.587585	474.617065	33.613823	506.602692	534.518921	-145.654282	82.564400	544.292847	-13.963523	91.063416	400.864014	-236.859497	1404.974243	486.249664	87.837296	1405.813599	388.041656	-51.576672	1390.386719	365.954865	-63.013786	1687.971680	445.946472	-283.415680	1121.514893	570.709351	103.329201	1130.154663	346.844604	-241.901489	880.788879	461.539673	160.383102	878.478149	420.539063	-44.674553	1002.303894	-537.619629	33.462234	903.149658	-515.705933	-116.728920
380.248077	-116.943604	900.660522	453.198578	37.906784	904.123291	448.139252	-149.143661	508.641693	475.175568	33.979961	506.518280	534.499878	-145.477737	82.637482	544.366333	-13.904305	90.865295	401.282013	-235.534195	1405.086304	486.353333	89.351181	1405.512573	388.300751	-50.197449	1390.302246	366.387085	-61.238583	1688.025513	446.463287	-282.207611	1121.689575	570.767639	104.494904	1129.685181	347.235779	-241.099533	880.859863	459.665283	161.567383	878.913574	420.321594	-43.446564	1002.249878	-537.531677	33.051159	903.051270	-515.959290	-117.022034
380.129333	-115.835938	900.678040	452.898804	39.079201	903.987244	447.849060	-148.045654	508.678375	475.791443	34.438770	506.456482	534.482605	-145.296051	82.750900	544.279663	-13.859339	90.645721	401.717468	-234.159058	1405.199463	486.364624	90.940117	1405.230835	388.438599	-48.820179	1390.275757	366.799744	-59.438602	1688.107788	447.000153	-280.911499	1121.797729	570.848572	105.658989	1129.269043	347.636932	-240.205032	881.019409	457.680786	162.660721	879.415710	420.168060	-42.227940	1002.191711	-537.409485	32.724682	902.930298	-516.167053	-117.467598
380.002228	-114.708702	900.689270	452.567017	40.306519	903.829163	447.506287	-146.878830	508.722107	476.087036	34.849262	506.367432	534.463623	-145.055328	82.857040	544.344116	-13.690787	90.495132	402.124084	-232.723999	1405.385986	486.356079	92.486183	1404.973145	388.604401	-47.350445	1390.250244	367.203003	-57.642483	1688.193848	447.528290	-279.584259	1121.979736	570.976746	106.876213	1128.839478	348.073975	-239.368988	881.183533	455.759766	163.798004	880.006531	420.009216	-40.967354	1002.118835	-537.326843	32.289207	902.772522	-516.413086	-117.949142
379.810364	-113.553162	900.750549	452.264526	41.570282	903.712280	446.967346	-145.558228	508.686340	476.605194	35.357395	506.339661	534.377563	-144.818466	82.936157	544.199646	-13.687838	90.243660	402.497742	-231.320786	1405.529663	486.349121	94.109085	1404.725098	388.787842	-45.945141	1390.190308	367.564117	-55.785599	1688.307251	448.110504	-278.289520	1122.231201	571.200073	108.084763	1128.489136	348.497040	-238.371918	881.432495	454.010010	164.992676	880.459290	419.877350	-39.691517	1002.089111	-537.182861	31.826643	902.653198	-516.648132	-118.428986
379.626373	-112.389496	900.847900	451.992401	42.790855	903.593628	446.200714	-144.211472	508.646454	477.143188	35.863174	506.351105	534.417053	-144.713791	83.117302	544.320862	-13.537507	90.092468	402.936615	-229.850006	1405.774780	486.303314	95.698967	1404.476807	388.881042	-44.440205	1390.214600	367.910095	-53.936527	1688.420898	448.742432	-276.928925	1122.515747	571.456909	109.366013	1128.189209	348.880341	-237.398666	881.749512	451.896606	166.022095	881.411987	419.773438	-38.414734	1002.076721	-536.747864	31.819365	902.628296	-516.805969	-118.846237
379.536041	-111.213043	900.918518	451.734161	43.975143	903.502197	445.229095	-142.708923	508.563721	477.770691	36.546467	506.373016	534.411743	-144.631912	83.266350	544.638062	-13.403731	89.965935	403.286072	-228.339081	1406.018188	486.300323	97.297478	1404.294189	389.027802	-42.962173	1390.221680	368.204559	-52.069344	1688.530518	449.425079	-275.618896	1122.900513	571.802063	110.690186	1127.944336	349.319458	-236.281357	882.172424	449.980316	167.048676	882.249451	419.712219	-37.178165	1002.063782	-536.918396	30.681210	902.294739	-517.188416	-119.686905
379.384186	-110.098869	901.038696	451.500549	45.108185	903.387207	444.003052	-141.134827	508.469971	478.228912	37.176918	506.300415	534.417358	-144.566925	83.495224	544.721130	-13.255651	89.775772	403.608368	-226.787521	1406.245728	486.264618	98.915886	1404.125488	389.203430	-41.493847	1390.204956	368.494049	-50.179577	1688.682739	450.141998	-274.114716	1123.316528	572.204407	111.994614	1127.741455	349.625885	-235.201294	882.653748	448.144745	168.023605	883.249939	419.657288	-35.964672	1002.063843	-536.694763	30.106035	902.156799	-517.412354	-120.396622
379.265381	-108.946678	901.127930	451.267151	46.324680	903.327881	442.544312	-139.585205	508.306854	478.563385	37.831093	506.202576	534.379395	-144.475479	83.777679	544.731445	-13.166546	89.629654	403.933807	-225.221863	1406.542847	486.230408	100.524925	1403.977539	389.369812	-39.952450	1390.234619	368.861145	-48.209766	1688.747314	450.970917	-272.657257	1123.773560	572.644043	113.294037	1127.597900	349.974792	-233.848999	883.232910	446.394104	169.035751	884.149780	419.623596	-34.746220	1002.073853	-536.216431	30.007435	902.151489	-517.545898	-120.883850
379.137512	-107.811356	901.206787	450.942810	47.733070	903.275635	441.186737	-137.868790	508.196167	479.006653	38.474819	506.124298	534.292297	-144.445526	84.124924	544.650085	-13.095988	89.483238	404.167755	-223.659286	1406.708374	486.219299	102.171387	1403.846436	389.473969	-38.411137	1390.315918	368.949158	-46.374649	1688.914917	451.789581	-271.137238	1124.255005	573.135315	114.548065	1127.443970	350.034912	-232.859375	883.911926	444.271027	170.097977	885.667664	419.568512	-33.457531	1002.080139	-536.357422	28.762985	901.885254	-517.911438	-121.869392
379.166809	-106.990211	901.227661	450.915375	48.479790	903.021667	439.277008	-136.170395	508.068024	479.198517	39.126862	505.917572	534.211243	-144.412552	84.528992	544.801941	-12.991002	89.426331	404.392151	-222.023148	1407.014771	486.183228	103.798767	1403.693604	389.620880	-36.859337	1390.330200	369.119507	-44.468616	1689.012207	452.735504	-269.643707	1124.762207	573.729919	115.778198	1127.354126	350.012543	-231.520172	884.737549	442.326874	170.968887	887.110718	419.675507	-32.546024	1001.963013	-536.174316	27.795214	901.726318	-518.055542	-122.754646
379.213593	-106.103264	901.280334	450.843842	49.400223	902.865540	437.297882	-134.560471	508.004211	479.465851	39.790867	505.741852	534.253967	-144.612473	85.006638	544.828186	-12.871042	89.381210	404.616913	-220.431259	1407.290405	486.095520	105.489143	1403.549072	389.703461	-35.313145	1390.364868	369.248352	-42.529770	1689.116943	453.864929	-267.969269	1125.262329	574.412537	116.972878	1127.268921	349.771210	-230.264603	885.808838	440.269409	171.970612	888.817383	419.774414	-31.555277	1001.908875	-535.997742	26.988308	901.605164	-518.226440	-123.665215
379.237488	-105.302994	901.308044	450.733276	50.382008	902.670898	435.336334	-132.746841	507.807465	479.817902	40.471039	505.664673	534.153259	-144.664627	85.537338	544.903931	-12.788235	89.289787	404.817566	-218.780640	1407.567017	486.017365	107.155571	1403.389771	389.800385	-33.734699	1390.357056	369.337921	-40.621784	1689.215088	455.179016	-266.467834	1125.806885	575.335938	118.158005	1127.249756	349.508789	-228.647125	887.010925	438.164886	173.009003	890.785950	419.845734	-30.566484	1001.822998	-535.798157	26.135389	901.481689	-518.370605	-124.582581
379.341705	-104.632858	901.282959	450.713043	51.159138	902.409912	433.273071	-131.173767	507.758972	479.535187	41.012943	505.430084	534.067627	-144.818695	86.230263	544.543701	-12.782805	89.188995	404.976593	-217.165085	1407.884644	485.828064	108.868172	1403.265381	389.831970	-32.174732	1390.329834	369.369934	-38.754173	1689.296631	456.564362	-264.858826	1126.437500	576.373352	119.336952	1127.271729	348.995148	-227.250748	888.370544	435.978821	173.885849	892.956177	419.979187	-29.727554	1001.679016	-535.253967	25.671736	901.495911	-518.421814	-125.361000
379.514526	-103.910248	901.284668	450.741699	52.028118	902.203430	430.834595	-129.876083	507.702606	480.179413	41.786331	505.226044	533.935120	-144.899872	86.966042	544.932434	-12.650981	89.125237	405.252960	-215.558411	1408.276123	485.672302	110.537430	1403.096924	389.836151	-30.609793	1390.291138	369.342865	-36.743717	1689.364990	458.211731	-263.399445	1127.061890	577.469727	120.252205	1127.259521	348.446075	-225.501801	889.927856	433.721924	174.798843	895.402283	420.165466	-28.830122	1001.575317	-535.046021	24.864037	901.396240	-518.567749	-126.365227
379.722382	-103.195900	901.326904	450.735962	52.722317	901.996155	428.763855	-128.381149	507.746979	480.519806	42.483826	505.098236	533.745911	-144.987961	87.774811	545.072876	-12.502541	89.127136	405.470886	-213.977768	1408.561035	485.461609	112.263657	1402.978760	389.802338	-29.062105	1390.286255	369.286377	-34.792850	1689.446655	459.858307	-262.139923	1127.713135	578.920776	121.406052	1127.405029	347.770905	-223.673676	891.800049	431.378632	175.564545	898.192200	420.378479	-28.010559	1001.490356	-535.091370	23.171844	901.144592	-518.696594	-127.674789
379.942444	-102.629395	901.432068	450.754364	53.449402	901.779907	426.693085	-126.937737	507.888855	480.726898	43.088669	504.958862	533.469727	-145.088516	88.759430	545.052979	-12.474661	89.004593	405.792328	-212.422409	1409.006714	485.316711	113.849220	1402.703613	389.783539	-27.563126	1390.249756	369.113342	-32.858231	1689.532593	461.735809	-260.943359	1128.364258	580.478333	122.297485	1127.512573	346.919525	-221.818665	893.872925	428.475830	175.547897	901.314026	420.610352	-27.199821	1001.433350	-534.618896	22.540730	901.129456	-518.697815	-128.651077
380.214325	-102.023819	901.524109	450.830658	54.063625	901.608215	424.449799	-125.671097	508.060974	480.432068	43.588837	504.795715	533.187439	-145.276367	89.860718	544.794861	-12.484749	88.916084	406.087189	-210.963104	1409.379883	484.938751	115.620628	1402.696045	389.717285	-26.082928	1390.250732	368.972839	-30.861027	1689.570435	463.796204	-259.635071	1129.085327	582.042908	123.235291	1127.729736	345.967957	-219.880173	896.152954	425.915070	176.093658	904.625488	420.880341	-26.457853	1001.391785	-534.650818	20.844629	900.887207	-518.881409	-129.894989
380.424591	-101.137054	901.725952	450.473267	55.427383	901.617981	421.954803	-124.261604	508.272919	480.393372	43.986153	504.793610	532.781067	-145.383163	90.992523	544.654907	-12.500728	88.838631	406.397919	-209.553085	1409.712891	484.640228	117.346336	1402.549683	389.691437	-24.645426	1390.253784	368.576263	-28.997663	1689.753662	465.993103	-258.404327	1129.866821	583.636597	124.108109	1127.945435	344.901947	-217.835297	898.810364	423.413452	176.676239	908.133545	420.952942	-25.248558	1001.491699	-534.331665	19.779036	900.793457	-518.808533	-131.200241
380.700073	-100.698402	902.077515	450.496490	55.897251	901.494934	419.449982	-122.847481	508.633484	481.460480	44.591278	504.734528	532.348450	-145.500031	92.234032	545.218506	-12.304000	88.936768	406.779724	-208.141037	1410.281128	484.378479	118.920052	1402.285767	389.616425	-23.219103	1390.329102	368.195435	-27.061111	1689.890503	468.403717	-257.289581	1130.724487	585.283691	124.737640	1128.116699	343.803101	-215.706528	901.780945	420.906250	177.256973	911.882813	421.298523	-24.569906	1001.600037	-533.761169	19.044342	900.781799	-518.760254	-132.312729
380.932983	-100.218567	902.473145	450.534241	56.498692	901.469543	416.667725	-121.438210	508.983551	481.906952	44.916492	504.722260	531.755432	-145.594528	93.541107	545.357056	-12.284943	88.915756	407.183868	-206.841415	1410.789917	483.928406	120.665970	1402.328491	389.588409	-21.861616	1390.398560	367.715637	-25.118031	1690.020630	470.921417	-256.189819	1131.652710	586.828186	125.441528	1128.369263	342.575592	-213.463196	905.178101	418.854370	178.268082	915.835266	421.622467	-23.836153	1001.778198	-533.558411	17.696264	900.655640	-518.790588	-133.749252
381.291779	-99.772400	902.869385	450.585297	56.863102	901.399658	413.611359	-119.917351	509.359863	482.019440	45.115620	504.673828	531.120972	-145.767319	95.030182	545.339539	-12.268581	88.870857	407.663422	-205.489609	1411.446899	483.512329	122.306938	1402.278076	389.498596	-20.510996	1390.548096	367.176544	-23.158705	1690.166992	473.561981	-254.987579	1132.635254	588.501953	126.168259	1128.782471	341.100098	-211.021103	909.152893	416.205505	178.654175	919.827148	422.023102	-23.209951	1001.933838	-533.309814	16.246443	900.557861	-518.743164	-135.161179
381.607208	-99.435059	903.378113	450.597748	57.290939	901.424805	410.549622	-118.243034	509.867737	482.034515	45.295559	504.657074	530.430237	-145.975403	96.631264	545.317932	-12.260774	88.854294	408.143494	-204.162704	1412.083008	483.073120	123.938667	1402.245728	389.472260	-19.254234	1390.729492	366.531708	-21.201317	1690.320801	476.342102	-253.665970	1133.760864	589.903259	126.470360	1129.111938	339.449646	-208.331894	913.407776	414.144165	179.671219	924.035095	422.416626	-22.607872	1002.190125	-533.084656	14.775169	900.452087	-518.735229	-136.635330
381.917358	-99.091721	903.892822	450.580383	57.738911	901.443726	407.245636	-116.620491	510.308838	482.066284	45.468967	504.628174	529.554443	-146.202789	98.277000	545.256165	-12.250037	88.806023	408.640717	-202.905334	1412.732788	482.659332	125.495544	1402.254150	389.481812	-17.967932	1390.918213	365.822876	-19.236279	1690.429932	479.200317	-252.423080	1134.866943	591.368286	126.841805	1129.546021	337.449738	-205.471558	918.175781	412.134766	180.869476	928.573547	422.784058	-21.979462	1002.445984	-532.879700	13.314302	900.360168	-518.673523	-138.155365
382.349731	-98.781052	904.375488	450.640411	58.043159	901.419983	403.584503	-115.127838	510.845612	482.118713	45.690907	504.569580	528.580139	-146.473099	100.013351	545.223572	-12.245389	88.766960	409.104645	-201.659668	1413.375977	482.150330	127.010201	1402.255859	389.458466	-16.754185	1391.144775	365.051331	-17.298285	1690.472534	482.354645	-250.929886	1136.085815	592.797546	127.145920	1130.053467	335.303009	-201.866867	923.513123	410.179718	181.940765	933.207520	423.240265	-21.426022	1002.664368	-532.942749	11.663017	900.330505	-518.681885	-139.714493
382.680298	-98.564186	904.865112	450.589752	58.428005	901.472778	399.992706	-113.668961	511.427246	482.170624	45.887157	504.542633	527.583740	-146.827591	101.813728	545.261536	-12.182883	88.790237	409.634552	-200.533890	1413.966553	481.739807	128.474579	1402.299561	389.473083	-15.616473	1391.347778	364.206635	-15.328362	1690.442871	485.341858	-248.842041	1137.203613	594.099243	127.380699	1130.587402	332.883240	-200.042389	929.185669	408.581177	183.439026	937.822510	423.590759	-20.921358	1002.923096	-532.502625	10.556647	900.058899	-518.558899	-141.389404
383.100464	-98.340584	905.308167	450.558716	58.788181	901.495605	396.200592	-112.307968	512.013245	482.280945	46.142616	504.510529	526.450623	-147.281784	103.700867	545.156250	-12.178562	88.712624	410.027557	-199.399719	1414.579590	481.270294	129.973648	1402.319580	389.473724	-14.475129	1391.531372	363.294250	-13.347358	1690.387939	488.522827	-247.211868	1138.294800	595.483948	127.512222	1131.143677	330.240326	-197.211761	935.323608	406.878296	184.386490	942.284058	423.985443	-20.428253	1003.143372	-532.522583	8.465038	899.895020	-518.539001	-143.133987
383.564087	-98.139587	905.715332	450.532776	59.019627	901.488770	392.527618	-111.329422	512.682983	482.564423	46.484390	504.448639	525.304443	-147.716995	105.586853	545.282227	-12.075431	88.749443	410.349457	-198.394516	1415.175781	480.797516	131.342621	1402.290771	389.435699	-13.418880	1391.707153	362.320496	-11.381535	1690.286621	491.701050	-245.414276	1139.389282	596.820618	127.564835	1131.759033	327.649689	-195.140823	941.560120	405.228821	185.093063	946.475281	424.399475	-20.010361	1003.330444	-532.047791	7.627651	900.043213	-518.302673	-144.644318
383.910706	-98.075844	906.124756	450.447845	59.231014	901.467163	388.791565	-110.544937	513.305664	482.775299	46.787308	504.404541	524.112122	-148.356400	107.509598	545.431824	-12.003919	88.768440	410.723541	-197.482025	1415.717407	480.308167	132.687622	1402.286133	389.324219	-12.449216	1391.888550	361.358276	-9.342827	1690.059570	494.781219	-243.538132	1140.398315	598.014343	127.547081	1132.264038	324.991516	-193.346680	947.957764	403.708557	186.024750	950.711426	424.746399	-19.670774	1003.508911	-531.873047	5.785180	899.841553	-518.226929	-146.505707
384.251556	-97.990845	906.497375	450.292969	59.457962	901.462219	385.331665	-109.899933	514.034180	482.829529	47.004936	504.354279	522.837585	-149.036530	109.393730	545.538635	-11.969955	88.763748	411.108795	-196.548676	1416.341553	479.835236	133.961868	1402.269775	389.237671	-11.488657	1392.017212	360.132385	-7.344554	1689.904907	497.757996	-241.584915	1141.326294	599.190430	127.596710	1132.740723	322.264862	-191.917816	954.583435	402.372589	187.021027	954.712524	425.065704	-19.347118	1003.675598	-531.562378	3.427952	899.510559	-518.172852	-148.456192
384.504547	-97.932983	906.823669	450.059326	59.741837	901.456787	381.745392	-109.284592	514.590637	482.849304	47.262566	504.364899	521.479858	-149.965652	111.232414	545.381104	-11.982043	88.689354	411.489777	-195.651016	1416.915894	479.355499	135.168533	1402.172729	389.117615	-10.585481	1392.091309	358.756042	-5.619016	1689.832520	500.512512	-239.370132	1142.179932	599.992188	127.485504	1133.108765	319.342834	-190.996033	961.344849	401.170319	188.387711	958.492493	425.304291	-19.038141	1003.817932	-531.356201	1.637004	899.376038	-518.085083	-150.346390
384.805695	-97.919159	907.145081	449.834747	59.901031	901.419983	378.566406	-108.825935	515.201233	482.634491	47.452652	504.295837	520.090027	-150.977356	112.968918	545.375732	-11.963893	88.649132	411.899261	-194.913040	1417.407959	478.861664	136.250717	1402.029907	388.958527	-9.803268	1392.150879	357.545593	-3.712497	1689.527344	503.114441	-237.116440	1142.968262	600.875244	127.452332	1133.377563	316.593842	-190.238678	968.016663	400.038574	189.501877	961.888367	425.579041	-18.796852	1003.940674	-531.178711	-0.370682	899.210571	-518.066895	-152.260498
385.012268	-97.499687	907.402222	449.236572	60.484982	901.710205	375.413483	-108.595428	515.741272	482.698181	47.703804	504.309845	518.562012	-152.155151	114.573494	545.450378	-11.884705	88.629211	412.114655	-194.251068	1417.763062	478.294342	137.338089	1401.777466	388.710815	-9.054745	1392.146118	356.347229	-1.793992	1689.140747	505.457703	-234.690002	1143.744751	601.394226	127.332581	1133.531372	313.935883	-189.807114	974.462463	398.869049	191.072372	965.387146	425.618469	-18.370504	1004.194702	-530.781677	-3.042777	898.890991	-517.990784	-154.262970
385.216644	-97.687943	907.610291	449.114075	60.463058	901.524414	372.783264	-108.519241	516.323730	482.732971	47.992863	504.211975	516.872131	-153.542923	115.957062	545.456543	-11.868304	88.603638	412.395813	-193.565414	1418.224121	477.775177	138.341232	1401.461182	388.442139	-8.372078	1392.095093	355.187958	0.089041	1688.671021	507.577698	-232.328430	1144.431152	601.872009	127.108139	1133.584961	311.325897	-189.688080	980.951599	397.757751	192.565643	968.806091	425.843842	-18.285164	1004.189514	-530.514099	-5.073331	898.729858	-517.897339	-156.262848
385.480560	-97.994064	907.922729	449.049347	60.342308	901.307922	370.197693	-108.603928	516.799561	482.582489	48.215820	504.058502	514.849487	-155.004837	117.082092	545.476135	-11.815450	88.647575	412.540009	-192.977753	1418.611694	477.150604	139.313080	1401.024536	388.133942	-7.696534	1392.023804	354.114990	1.919193	1688.125610	509.409363	-229.920853	1145.101196	602.291016	126.952911	1133.524536	308.582764	-189.678284	987.676147	396.607819	194.344452	972.165039	426.177490	-18.243109	1004.215637	-530.298462	-7.148702	898.583618	-517.887085	-158.275909
385.890533	-97.755394	907.996399	448.906769	60.547070	901.267639	367.842560	-108.568344	517.169678	482.553131	48.457661	503.988739	512.596375	-156.440323	118.048302	545.434753	-11.803035	88.611969	412.530060	-192.420227	1418.892212	476.473389	140.278641	1400.535889	387.790253	-7.093099	1391.969116	352.940491	3.626811	1687.673950	511.036591	-227.546982	1145.711182	602.701294	126.775414	1133.403076	305.911652	-190.037247	994.303955	395.448425	196.011948	975.528381	426.437775	-17.969337	1004.220642	-530.090149	-9.220251	898.466492	-517.813721	-160.408585
385.940338	-97.693893	908.171570	448.650269	60.696014	901.235840	365.859283	-108.604172	517.700928	482.330475	48.619667	503.897949	509.900879	-157.721725	118.571449	545.364380	-11.875225	88.595581	412.494904	-191.851669	1419.239868	475.878937	141.076752	1400.033447	387.431976	-6.499878	1391.899048	351.785919	5.214833	1687.219971	512.435974	-225.204742	1146.275635	602.750854	126.407928	1133.163818	303.282440	-190.660675	1000.879822	394.339050	197.908661	978.741760	426.479340	-17.774792	1004.278442	-529.898682	-11.168839	898.335266	-517.801025	-162.525131
385.891907	-97.806267	908.540100	448.327606	60.779076	901.222412	364.013214	-108.770668	518.169678	482.277893	48.759758	503.816467	506.968872	-159.165009	118.894402	545.903198	-11.437098	89.050964	412.380981	-191.337387	1419.530151	475.284271	141.910858	1399.493042	387.047028	-5.913341	1391.805786	350.642273	6.682549	1686.802734	513.655701	-222.964081	1146.755249	602.914795	126.147476	1132.867188	300.558044	-191.470444	1007.492615	393.215881	199.957367	982.056946	426.527130	-17.627609	1004.432861	-529.800476	-13.490396	898.181458	-517.832764	-164.638046
385.530548	-97.518692	908.488464	448.140533	60.935181	901.166992	362.259674	-108.941185	518.545227	482.009430	48.823147	503.711151	503.600677	-160.401642	118.880569	545.682068	-11.443899	88.988152	412.059875	-190.804398	1419.772827	474.802368	142.634552	1399.018799	386.636078	-5.321793	1391.667847	349.618530	8.131536	1686.378174	514.612549	-220.792023	1147.166992	602.960938	125.816483	1132.490112	297.526337	-192.678757	1013.862122	392.051758	202.026474	985.160950	426.226196	-17.402349	1004.381836	-529.596741	-15.399747	898.051208	-517.886108	-166.751526
385.830475	-97.254532	908.398621	448.158264	61.154518	901.053772	361.116058	-109.270882	518.940796	481.818848	48.928082	503.652008	499.839783	-161.537430	118.416313	545.317505	-11.752023	88.768181	411.623322	-190.263794	1420.067749	474.305176	143.340912	1398.531006	386.185516	-4.733609	1391.537720	348.450714	9.296103	1686.122803	515.292725	-218.853241	1147.486572	602.832520	125.458138	1132.054688	294.808472	-194.287750	1019.869873	390.909546	203.920273	987.869690	426.344849	-17.112946	1004.283691	-529.459351	-17.550402	897.891113	-517.938171	-169.004639
385.215424	-97.381805	909.043823	447.690643	60.973846	901.050781	360.122589	-109.805313	519.404175	481.340759	48.851524	503.526550	495.794769	-162.749619	117.754128	545.123657	-11.951913	88.674118	411.028503	-189.712830	1420.309692	473.879303	144.022812	1398.133789	385.700500	-4.096174	1391.437134	347.330566	10.394232	1685.853882	515.718506	-217.127716	1147.849121	602.505005	125.072594	1131.630249	292.217010	-196.053879	1025.706665	389.792755	205.845673	990.530212	426.078247	-16.977646	1004.575439	-529.345093	-19.743885	897.686584	-518.030579	-171.216980
384.885101	-97.357208	909.323120	447.464081	60.935452	901.019531	359.257629	-110.743103	519.817261	481.058777	48.839256	503.478180	491.392883	-163.877228	116.740646	544.966125	-12.045355	88.652725	410.334381	-189.118134	1420.624756	473.478851	144.701843	1397.808105	385.181519	-3.474056	1391.328247	346.250183	11.378284	1685.645264	515.876953	-215.674927	1148.189575	601.984314	124.736420	1131.171021	289.577759	-197.698898	1031.660645	388.837799	208.073288	992.301392	425.876526	-16.825920	1004.689941	-529.374451	-22.061094	897.454773	-518.175964	-173.484055
384.598358	-97.260979	909.572266	447.284149	60.896996	900.997375	358.775330	-111.670120	520.174744	480.853271	48.853359	503.450562	486.674347	-164.843506	115.488335	545.033508	-12.034585	88.677711	409.575043	-188.466476	1420.964722	473.180725	145.322357	1397.564209	384.697144	-2.805627	1391.324585	345.153168	12.234735	1685.517334	515.733459	-214.405319	1148.536133	601.294739	124.394585	1130.735962	286.773346	-199.446548	1037.673096	387.841919	210.322678	994.241272	425.705841	-16.656996	1004.795227	-529.295593	-24.385124	897.227234	-518.279175	-175.886688
384.279999	-97.121689	909.837708	447.071167	60.979946	901.036926	358.346924	-112.748146	520.438904	480.729889	48.835819	503.428436	481.659973	-165.682159	113.912453	545.071167	-12.003027	88.743286	408.718445	-187.849060	1421.394043	472.816925	145.964920	1397.399414	384.180969	-2.142272	1391.367188	344.063843	12.949891	1685.447266	515.196838	-213.431458	1148.959595	600.374268	124.101959	1130.296387	284.121460	-201.331696	1043.369507	386.886475	212.682648	995.938293	425.486542	-16.428419	1004.941284	-529.290955	-26.769464	897.042480	-518.421082	-178.224747
383.914642	-97.027359	910.093811	446.858856	60.993607	901.065369	358.003082	-114.053093	520.708008	480.592438	48.826637	503.420319	476.507141	-166.552628	112.340096	545.017578	-12.052805	88.761223	407.782928	-187.159515	1421.870605	472.513672	146.547974	1397.286133	383.679718	-1.454128	1391.461914	342.983459	13.504597	1685.426392	514.456665	-212.783096	1149.498413	599.325439	123.873039	1129.873413	281.445953	-203.393402	1048.981567	385.897217	215.106186	997.574341	425.249084	-16.260616	1005.076599	-529.314697	-29.095592	896.857117	-518.595703	-180.617752
383.532837	-96.929443	910.348877	446.663696	61.042847	901.120361	357.874329	-115.416344	520.920044	480.491730	48.778111	503.416809	471.324646	-167.415985	110.680954	544.997131	-12.065838	88.774666	406.852753	-186.504257	1422.415527	472.240753	147.155258	1397.202515	383.145142	-0.773404	1391.615112	341.912537	13.975159	1685.447510	513.395630	-212.371216	1150.051636	598.268005	123.672928	1129.427002	278.750885	-205.621918	1054.379639	384.817963	217.461304	999.396118	425.003357	-16.089563	1005.225586	-529.352051	-31.410969	896.676331	-518.758850	-183.009109
383.054779	-96.734352	910.620300	446.377350	61.113297	901.185730	357.737671	-116.799294	521.121887	480.349152	48.714645	503.418213	466.004486	-168.280151	108.934448	545.017700	-12.044210	88.822472	405.831665	-185.841873	1422.975464	472.002350	147.718414	1397.112061	382.605652	-0.060037	1391.796997	340.858459	14.334487	1685.493530	512.094727	-212.071732	1150.607300	597.041077	123.493530	1128.982300	275.879852	-208.169861	1059.729370	383.713318	219.969177	1000.942017	424.651581	-15.849996	1005.388916	-529.466064	-33.906574	896.490540	-518.987610	-185.428696
382.464203	-96.620117	910.899963	446.073822	61.108456	901.244019	357.656281	-118.141342	521.292358	480.207123	48.571186	503.401337	460.768799	-169.098160	107.161011	544.946838	-12.083735	88.827042	404.709869	-185.168091	1423.517822	471.770416	148.281891	1397.013794	382.056793	0.572768	1391.958252	339.902374	14.628028	1685.472168	510.610626	-211.935135	1151.150146	595.774841	123.376274	1128.534180	272.960693	-210.906265	1064.917114	382.640411	222.541321	1002.798706	424.219971	-15.678751	1005.553955	-529.521057	-36.418873	896.336060	-519.146973	-187.862595
382.180481	-96.523170	910.850281	445.934570	61.173771	901.264038	357.724609	-119.745300	521.367188	480.107544	48.408421	503.463928	455.688263	-169.978577	105.573067	544.917664	-12.148742	88.852104	403.541840	-184.541794	1424.005859	471.555267	148.762787	1396.966431	381.494812	1.211550	1392.159790	338.768951	14.686243	1685.601440	508.988312	-212.037521	1151.649414	594.459473	123.232826	1128.021973	270.049469	-213.977570	1069.979858	381.522736	225.006119	1004.551086	423.884094	-15.599261	1005.551514	-529.540466	-38.635914	896.275452	-519.302917	-190.312622
381.387848	-96.600273	911.311340	445.480988	61.030586	901.360596	357.658691	-121.303123	521.493469	479.687714	48.152954	503.462006	450.859467	-170.858948	104.041718	544.817810	-12.217070	88.871674	402.392029	-183.876801	1424.528076	471.334259	149.239426	1396.918213	380.888489	1.870930	1392.355347	337.777130	14.723866	1685.666138	507.231812	-212.286026	1152.038208	593.134216	123.048203	1127.528809	267.078583	-217.198761	1074.997314	380.439636	227.513535	1006.181641	423.333496	-15.529771	1005.819275	-529.421143	-40.974773	896.296082	-519.416565	-192.801895
380.648834	-96.597130	911.566406	445.064941	60.859570	901.400208	357.652069	-122.901840	521.574402	479.270813	47.872982	503.475891	446.167786	-171.699661	102.508041	544.550781	-12.323088	88.882538	401.268738	-183.204529	1425.089966	471.121246	149.668793	1396.857544	380.294006	2.561296	1392.572021	336.788818	14.689562	1685.703979	505.247833	-212.685623	1152.352051	591.765076	122.799835	1127.017578	264.107910	-220.586395	1079.869507	379.360199	230.002060	1007.868713	422.760040	-15.497272	1005.963501	-529.382813	-43.146614	896.368347	-519.633667	-195.242538
379.963409	-96.602722	911.771484	444.630280	60.680828	901.421326	357.584564	-124.588745	521.536621	479.026672	47.668262	503.482819	441.806030	-172.370102	101.174866	544.472961	-12.409845	88.882217	400.142120	-182.420868	1425.677734	470.900360	150.099915	1396.782959	379.671661	3.240990	1392.768555	335.932220	14.627847	1685.672974	503.168671	-213.280838	1152.645142	590.296509	122.582840	1126.410156	261.110199	-224.111694	1084.549561	378.310455	232.665619	1009.657043	422.188660	-15.481688	1006.075073	-529.633484	-45.595524	896.088135	-519.981079	-197.800201
379.364807	-96.671677	911.893799	444.259186	60.479630	901.404114	357.540497	-126.334808	521.477905	478.842102	47.523899	503.483063	437.619904	-173.004959	99.891113	544.463440	-12.464591	88.922897	399.068451	-181.782074	1426.209595	470.741913	150.467926	1396.674438	379.067505	3.879377	1392.967285	334.873749	14.386248	1685.710449	500.921204	-214.001846	1152.883057	588.527039	122.234467	1125.770508	258.088440	-228.031754	1089.229492	377.354858	235.327484	1011.220093	421.670013	-15.526672	1006.128662	-529.916016	-47.796280	896.040344	-520.402466	-199.883179
378.631592	-96.805107	911.987915	443.809631	60.326675	901.411438	357.402039	-128.103867	521.373230	478.489258	47.385326	503.436462	433.778809	-173.517960	98.757179	544.374146	-12.554210	88.892494	397.896851	-181.059967	1426.770874	470.582916	150.797638	1396.518921	378.461334	4.541422	1393.159790	334.032806	14.230609	1685.570313	498.605072	-214.734482	1153.080933	587.247498	122.044937	1125.038330	255.109085	-231.503784	1093.611084	376.592102	238.133621	1012.699097	421.032471	-15.613029	1006.182495	-530.222107	-50.128025	896.026001	-520.675842	-202.218658
378.038208	-96.919739	911.982666	443.346924	60.205776	901.409119	357.333527	-129.943344	521.248901	478.112579	47.270786	503.442535	430.268890	-174.033051	97.800156	544.492981	-12.571213	88.908104	396.715607	-180.419693	1427.401367	470.438080	151.117661	1396.298218	377.888763	5.129222	1393.341309	332.980652	13.811430	1685.505127	496.196136	-215.635269	1153.346069	585.649292	121.802650	1124.283569	252.190079	-235.272430	1097.875244	375.533325	240.708023	1014.078979	420.463684	-15.723514	1006.182556	-530.567383	-52.533939	896.013916	-520.950928	-204.586151
377.151276	-97.135246	912.006531	442.804047	59.806431	901.388428	357.252594	-131.800613	521.141113	477.651978	47.071022	503.416016	427.055511	-174.517426	96.811569	544.386353	-12.627151	88.924866	395.488434	-179.786545	1427.898071	470.284119	151.412338	1396.008301	377.278168	5.673687	1393.539673	332.037842	13.407626	1685.287476	493.814972	-216.396179	1153.600464	584.235229	121.473419	1123.595093	249.351883	-238.747498	1102.974487	373.639984	243.001068	1016.397400	419.688416	-15.995423	1006.189026	-530.847473	-54.780182	896.137329	-521.268127	-206.730927
376.171692	-97.344055	912.036987	442.168243	59.398262	901.388977	357.180389	-133.578674	520.882813	477.155762	46.782681	503.392944	424.092773	-175.015091	95.795578	544.157593	-12.738970	88.948364	394.224701	-179.220947	1428.420410	470.159882	151.614319	1395.671387	376.705048	6.225174	1393.707886	330.852295	12.871290	1685.132690	491.230835	-217.179810	1153.892578	582.980957	121.115074	1122.858643	246.494400	-242.720230	1107.160767	371.939911	244.641754	1019.470337	418.862061	-16.294882	1006.206116	-531.204285	-56.910828	896.348328	-521.536438	-208.939331
375.114746	-97.691788	912.050781	441.774017	58.553158	901.394531	357.131378	-135.412399	520.654358	476.913239	46.522423	503.309235	421.432678	-175.613556	94.861740	544.247559	-12.776050	89.029144	393.057922	-178.671387	1429.016968	470.191498	151.605423	1395.164795	376.151550	6.686769	1393.875488	329.823029	12.374110	1684.832520	488.685272	-218.031952	1154.122070	581.309998	120.844719	1121.817383	243.687973	-246.766876	1111.244019	371.147736	247.336670	1021.171204	418.140564	-16.920349	1006.216187	-531.609436	-59.151093	896.515503	-521.909973	-211.060974
374.004150	-97.864525	912.034546	440.922211	58.342014	901.477295	357.285767	-137.259171	520.416809	476.055450	46.210175	503.304901	418.961243	-176.209030	93.767647	544.098999	-12.938733	89.025040	391.886292	-178.221771	1429.531250	470.113647	151.752167	1394.649536	375.495422	7.197195	1394.030029	328.665131	11.783059	1684.489868	486.068817	-218.839233	1154.417236	579.832458	120.518509	1120.789795	240.991821	-250.940063	1115.353638	370.075378	249.715149	1023.191833	417.166351	-17.193687	1006.250916	-532.119873	-61.318497	896.721008	-522.253601	-213.233063
372.832367	-98.040062	911.914307	440.051331	58.082649	901.461731	357.254395	-139.046204	519.984436	475.347565	45.988045	503.280212	416.855469	-176.872894	92.718536	543.991333	-13.010605	89.049362	390.735077	-177.827820	1429.964111	469.896301	151.990189	1394.163696	374.907715	7.591479	1394.083740	327.416382	11.156751	1684.154175	483.410431	-219.689484	1154.642090	577.873413	120.370621	1119.517212	238.406281	-255.134872	1119.496826	370.505310	253.120880	1023.925964	416.124084	-17.485891	1006.186951	-532.572510	-63.367226	897.034302	-522.683044	-215.265030
371.587341	-98.218742	911.789978	439.065521	57.862408	901.478516	357.278107	-140.788818	519.559021	474.815277	45.812199	503.262726	415.558533	-177.440659	91.952202	544.036682	-13.045187	89.075447	389.607391	-177.477295	1430.410400	469.847687	151.892105	1393.462402	374.320160	7.922891	1393.890625	326.283905	10.680568	1683.700073	480.812622	-220.657242	1154.807983	576.572327	119.789436	1118.451782	235.978622	-259.488586	1123.608154	368.607513	254.844345	1026.921997	415.015411	-17.793488	1006.135193	-533.040588	-65.439796	897.356506	-522.966492	-217.404099
370.371857	-98.519836	911.574707	438.138885	57.371078	901.404480	357.069855	-142.297623	519.086121	474.101318	45.643097	503.193756	414.839050	-177.972626	91.327957	544.223267	-13.026435	89.193115	388.506927	-177.188583	1430.767822	469.628204	151.841660	1392.841064	373.574799	8.234447	1393.832397	325.123352	10.205235	1683.274658	478.293060	-221.632614	1154.901855	575.267883	119.240028	1117.359985	233.683990	-263.689362	1127.980957	367.148102	256.570587	1029.995239	413.939941	-18.292789	1005.993408	-533.631287	-67.413544	897.737000	-523.409912	-219.294327
369.033783	-98.874817	911.334961	437.000488	56.882717	901.330383	356.974304	-143.708557	518.587708	472.976379	45.329231	503.049530	414.519135	-178.782013	90.724426	543.894775	-13.202130	89.176468	387.345184	-177.047623	1431.019043	469.370789	151.678665	1392.245361	372.807007	8.347558	1393.654053	323.990356	9.747198	1682.854736	475.867126	-222.675140	1154.958740	574.013550	118.651787	1116.372559	231.584473	-268.113464	1131.926025	365.703064	258.212189	1033.250122	412.718048	-18.837790	1005.837585	-534.181885	-69.371368	898.228760	-523.747986	-221.226547
367.642792	-99.240959	911.098022	435.824249	56.446991	901.300781	356.534271	-144.760117	518.117065	472.129211	45.171406	503.027893	415.025940	-178.930328	90.358078	544.217590	-13.181957	89.349648	386.156982	-177.032104	1431.197510	469.092499	151.413269	1391.701782	371.930115	8.421465	1393.567505	322.772980	9.433419	1682.575195	473.531830	-223.813049	1154.983643	572.692871	118.031563	1115.391479	229.684341	-272.179871	1136.380371	364.475769	259.855530	1036.321533	411.458618	-19.394173	1005.705261	-534.704041	-71.322212	898.732971	-524.110901	-223.012543
366.260376	-99.769524	910.879028	434.622498	55.689354	901.094299	356.294861	-145.815689	517.660767	470.940491	44.806049	502.916992	415.210693	-179.489639	89.667526	543.967773	-13.206292	89.452049	384.910583	-177.042908	1431.402954	468.736267	151.082001	1391.206665	371.007446	8.322095	1393.360718	321.599823	9.030124	1682.287598	471.266754	-225.076202	1155.004761	571.232971	117.459747	1114.531494	227.870865	-276.349701	1140.296143	363.488739	261.601135	1039.000610	410.149750	-20.046139	1005.494324	-535.293274	-73.077354	899.329590	-524.464905	-224.798508
364.868835	-100.537605	910.631470	433.551056	54.808037	900.694946	356.112946	-146.796997	517.197998	469.761169	44.531822	502.776398	415.601044	-179.891495	89.147873	544.029053	-13.228838	89.521507	383.671326	-177.205948	1431.565063	468.281616	150.611496	1390.727661	370.029419	8.283876	1393.289185	320.491425	8.858179	1681.991211	469.126160	-226.419327	1155.110229	569.726440	116.883011	1113.677246	226.221741	-280.333374	1144.253906	362.541138	263.330780	1041.660400	408.897766	-20.783096	1005.171082	-535.905151	-74.967484	899.884094	-524.830322	-226.593567
363.352661	-101.221855	910.428284	432.289307	54.194729	900.432678	356.107727	-147.791382	516.714417	468.663849	44.253376	502.696960	415.564484	-180.027145	88.528381	544.006958	-13.253786	89.635376	382.424164	-177.459091	1431.835938	467.835297	150.087982	1390.336060	369.001709	8.047062	1393.136353	319.269592	8.578648	1681.804932	467.084595	-227.868378	1155.350586	568.189148	116.369499	1112.934814	224.685608	-284.059387	1148.234375	361.716888	264.996887	1044.154297	407.505096	-21.409220	1004.938232	-536.478821	-76.719833	900.441833	-525.207031	-228.059647
361.820251	-101.936775	910.256226	430.902924	53.194473	900.193420	356.396027	-148.766129	516.317932	467.526489	43.938324	502.542480	415.375183	-180.181046	87.798195	544.055237	-13.254824	89.764137	381.092773	-177.737122	1431.958130	467.311371	149.459686	1389.979492	368.111267	7.622058	1392.818481	318.138123	8.367689	1681.615601	465.071289	-229.446152	1155.612549	566.609253	115.746849	1112.179565	223.249664	-287.651154	1152.151855	360.825317	266.494934	1046.772217	406.027313	-22.220701	1004.733398	-537.101563	-78.349640	901.051392	-525.645813	-229.815536
360.285706	-102.748940	909.862610	429.555695	52.615799	900.060120	356.911591	-149.865280	515.890381	466.365417	43.631924	502.515320	415.283722	-180.259064	87.135132	544.142212	-13.308133	89.854729	379.847321	-178.142334	1432.173462	466.798645	148.762772	1389.653442	367.021118	7.265193	1392.810669	317.092285	8.265260	1681.374512	463.225555	-231.103287	1155.982422	565.122437	115.180382	1111.556030	221.837616	-291.134552	1156.130737	359.921509	267.892151	1049.450317	404.456329	-23.038792	1004.485046	-537.752502	-79.964615	901.639404	-526.035767	-231.348007
358.725616	-103.533562	909.725586	428.089905	51.723843	900.008484	357.650146	-150.768784	515.528076	465.034088	43.262524	502.462799	415.261688	-180.192261	86.492416	544.032898	-13.371703	89.946396	378.491455	-178.649246	1432.337769	466.208313	148.014694	1389.353149	366.011658	6.758677	1392.720337	315.856018	8.043929	1681.281006	461.138550	-232.673660	1156.234375	563.540161	114.535408	1110.908691	220.487061	-294.489960	1160.062134	359.094818	269.310913	1052.120117	402.923981	-23.927353	1004.393555	-538.264038	-81.449471	902.302307	-526.384949	-232.795303
357.168030	-104.636261	909.635986	426.761658	50.736408	899.710388	358.211456	-151.250702	515.136963	463.666443	42.722275	502.359314	415.370148	-179.904007	85.917000	543.823547	-13.507943	90.035019	377.084625	-179.158722	1432.537231	465.548004	147.245407	1389.104370	364.955017	6.204746	1392.681641	314.770752	7.837174	1681.118042	459.392670	-234.454254	1156.662231	561.474915	113.417732	1110.072144	219.170624	-297.692535	1163.937256	358.059296	270.390900	1054.864868	401.396912	-24.816364	1004.204529	-538.779846	-82.891296	902.905212	-526.734558	-234.169678
355.545227	-105.256516	909.558899	425.119965	50.169155	900.076355	358.880463	-152.102417	514.956055	462.539764	42.265404	502.338745	415.770996	-179.551315	85.400314	543.785034	-13.544207	90.167313	375.735352	-179.731110	1432.757446	464.822388	146.493805	1388.890259	363.927429	5.591097	1392.670898	313.556396	7.740644	1681.066162	457.489807	-236.184509	1157.001709	560.375916	113.093994	1109.790649	217.892838	-300.756348	1167.796143	357.184052	271.433716	1057.876221	399.741119	-25.682430	1004.356628	-539.248657	-84.170914	903.553467	-527.148193	-235.409439
353.885376	-105.960693	909.482422	423.471649	49.610462	900.349304	359.436096	-152.577057	514.694641	461.358948	41.711647	502.294403	416.197205	-179.330368	84.971367	543.825195	-13.556573	90.291580	374.363556	-180.314178	1432.989624	463.960022	145.656250	1388.668823	362.897034	4.945015	1392.645752	312.418762	7.585997	1680.989624	455.527313	-237.926376	1157.281860	558.149597	111.758820	1108.640259	216.579758	-303.759766	1171.373169	356.204590	272.337189	1060.658325	398.047394	-26.521692	1004.462280	-539.765564	-85.437965	904.108948	-527.535767	-236.642624
352.266144	-106.987450	909.376343	421.927826	48.651146	900.370422	359.385864	-153.461945	514.226135	459.965424	41.003830	502.183868	416.209045	-178.816254	84.540520	543.490295	-13.647153	90.372444	372.973969	-180.949280	1433.234863	463.056274	144.804779	1388.412476	361.763550	4.264770	1392.693970	311.267578	7.461614	1680.938599	453.667969	-239.642075	1157.548950	557.396057	111.485130	1108.944336	215.314911	-306.634277	1174.899292	355.221283	273.026794	1063.277832	396.412628	-27.577160	1004.425842	-540.178406	-86.592422	904.686401	-527.847717	-237.798737
350.517242	-107.932892	909.337219	420.203766	47.834129	900.376526	359.925476	-154.371490	514.119568	459.145264	40.360611	502.240509	416.444672	-178.636963	84.082092	543.659546	-13.672080	90.509621	371.604370	-181.642899	1433.460815	462.046265	143.950943	1388.217163	360.737915	3.334712	1392.567505	310.250336	7.415897	1680.817505	451.816528	-241.344208	1157.801636	555.154724	110.503746	1108.109497	214.091309	-309.360840	1178.315186	354.344238	273.823669	1065.676025	394.653961	-28.480042	1004.411743	-540.543701	-87.791374	905.244019	-528.158936	-238.897003
348.818024	-109.023857	909.219116	418.435791	46.510960	900.196045	360.557434	-154.940796	514.006104	457.796844	39.602306	502.182739	416.557983	-178.371506	83.534233	543.431030	-13.845009	90.550964	370.360779	-182.386749	1433.702393	460.983978	142.975403	1388.034912	359.498505	2.657107	1392.788086	309.126709	7.152196	1680.793945	449.812347	-242.936600	1157.945923	553.572632	109.657440	1107.712280	212.884491	-312.075897	1181.564331	353.445190	274.351868	1067.991211	392.876923	-29.621113	1004.265442	-540.858887	-88.861259	905.686584	-528.543945	-239.989059
347.087769	-110.204315	909.101440	416.601746	45.143726	900.009888	361.216705	-155.540207	513.831665	456.628326	38.890682	502.104431	416.776276	-178.290604	83.104874	543.133484	-14.063816	90.589432	369.025787	-183.154022	1433.858032	459.874146	142.050247	1387.912476	358.346527	1.618008	1392.678345	308.036987	7.019174	1680.756348	447.859772	-244.603821	1158.114502	551.877747	108.896667	1107.322144	211.214783	-315.315155	1183.444946	352.628784	274.936188	1070.062622	391.064606	-30.829315	1004.115234	-541.100525	-90.010109	906.147339	-528.822205	-240.978149
345.321808	-111.130981	909.017395	414.979187	44.412922	900.056824	361.797546	-155.976334	513.656616	455.614532	38.082039	502.165222	416.858002	-178.346451	82.608330	543.030518	-14.229527	90.699203	367.750275	-183.985977	1434.091309	458.691986	141.004440	1387.735474	357.136353	0.666643	1392.693726	306.976685	6.859224	1680.750977	445.591583	-246.436432	1158.145508	550.395325	107.905190	1107.083618	210.516037	-317.307434	1187.470459	351.288818	274.730133	1072.351196	389.370880	-31.752678	1004.098206	-541.255554	-90.987595	906.612122	-529.076477	-241.905228
343.570923	-112.081352	908.956604	413.182465	43.275570	900.009644	362.085266	-156.836685	513.548157	454.457947	37.288307	502.228760	417.018463	-178.518158	82.305443	542.799500	-14.442318	90.763603	366.396515	-184.905106	1434.240601	457.422180	139.946381	1387.590332	355.856232	-0.322662	1392.788452	305.869263	6.697250	1680.804199	443.621857	-247.954529	1158.257568	548.636841	107.210251	1106.728027	209.318863	-319.952057	1190.166382	350.846863	275.519775	1073.905151	387.592163	-32.798409	1004.044678	-541.432861	-91.880180	907.022461	-529.368958	-242.836533
341.891510	-113.131409	908.878967	411.313232	41.985928	899.905273	362.297729	-157.765015	513.472412	453.304291	36.459091	502.220093	417.201111	-178.756775	82.112221	542.560181	-14.633713	90.814224	365.055023	-185.897186	1434.387817	456.174255	138.892441	1387.437866	354.481262	-1.216349	1392.987061	304.898956	6.392884	1680.799927	441.463531	-249.436478	1158.354248	546.877197	106.502113	1106.384277	207.694870	-323.471313	1191.265259	350.085815	276.141327	1075.300171	385.771820	-33.916553	1003.957031	-541.430054	-92.791161	907.478455	-529.591797	-243.701828
340.234070	-114.090942	908.823486	409.664642	40.988838	899.889343	362.401245	-158.575607	513.385193	452.326141	35.775944	502.209473	417.194061	-178.862000	81.919250	542.364563	-14.750496	90.870110	363.729218	-186.832565	1434.599854	454.973755	137.861450	1387.263672	353.159058	-2.251332	1393.033325	303.938141	6.119896	1680.896118	439.501923	-250.818817	1158.394043	545.458435	105.925079	1106.131348	206.457901	-325.856018	1193.345825	349.125275	276.342621	1076.891602	384.082306	-34.903805	1003.924866	-541.365662	-93.715363	907.825623	-529.709412	-244.677780
338.569855	-115.018486	908.756958	407.991425	40.225452	899.948792	362.516571	-159.650284	513.375183	451.357025	35.087940	502.247009	417.191864	-178.947937	81.668549	542.314148	-14.834184	90.947845	362.408295	-187.844742	1434.679810	453.790314	136.725830	1387.075073	351.868774	-3.292579	1393.050537	302.943665	5.780077	1681.039795	437.480652	-252.118134	1158.426514	543.508789	104.815247	1105.615356	205.189896	-328.394409	1196.291992	348.044739	276.344543	1078.447876	382.355804	-35.805088	1003.927490	-541.276001	-94.508919	908.220642	-529.820496	-245.515610
336.910919	-116.033897	908.768738	406.415375	39.269375	900.039551	362.680328	-160.766327	513.333923	450.427948	34.265614	502.233704	417.172333	-179.071579	81.463074	542.171143	-14.924425	91.014412	361.012939	-188.839417	1434.774414	452.496368	135.672470	1386.888306	350.462616	-4.325030	1392.981567	302.067413	5.323446	1681.132446	435.417450	-253.415894	1158.368652	541.970703	103.846649	1105.306519	204.068314	-330.848846	1198.758789	346.429657	275.863647	1080.086792	380.699707	-36.829426	1003.982910	-541.079529	-95.249512	908.612976	-529.918701	-246.154419
335.298340	-116.978355	908.701721	404.828247	38.474197	900.123657	362.816193	-161.857483	513.366577	449.520630	33.522411	502.225311	417.193756	-179.156082	81.305946	541.978516	-15.037630	91.074997	359.654175	-189.829453	1434.801147	451.360840	134.590134	1386.727661	349.119354	-5.502616	1392.829224	301.264465	4.817366	1681.278320	433.467651	-254.711899	1158.334961	540.142456	103.021950	1104.910522	202.873260	-333.229706	1201.129028	345.306793	275.844604	1081.387695	379.005280	-37.756237	1004.000854	-540.837097	-95.844200	909.063599	-530.015320	-246.672806
333.708130	-117.997925	908.671143	403.312408	37.611477	900.139404	362.955017	-163.071365	513.316895	448.886261	32.984898	502.224213	417.218414	-179.266159	81.163719	541.910645	-15.183994	91.145966	358.286591	-190.783630	1434.989868	450.178833	133.529617	1386.573120	347.666077	-6.507085	1392.789673	300.460236	4.260952	1681.502686	431.373871	-255.968185	1158.264160	538.349792	102.154839	1104.515625	201.774872	-335.618378	1203.353271	344.068085	275.803070	1082.456543	377.335052	-38.679829	1004.003662	-540.698792	-96.416153	909.414001	-530.166565	-247.339752
332.184570	-119.038162	908.600220	401.795441	36.561378	900.204163	363.050262	-164.138474	513.197388	447.975250	32.392113	502.231903	417.260223	-179.369370	81.000473	541.767151	-15.272674	91.262169	356.771332	-191.708023	1435.069946	449.001282	132.445343	1386.399048	346.118134	-7.359445	1392.891968	299.786896	3.495955	1681.677124	429.428040	-257.165985	1158.332764	536.443481	101.343170	1104.136841	200.706223	-337.812073	1206.032837	342.865723	275.815765	1083.621460	375.671600	-39.747345	1004.013489	-540.373291	-96.941605	909.814270	-530.184814	-247.888336
330.632355	-120.095100	908.527405	400.313110	35.522213	900.187683	363.108521	-165.118256	513.144836	447.248871	31.704180	502.181610	417.267731	-179.400803	80.880646	541.635803	-15.396789	91.318672	355.238037	-192.565598	1435.315186	447.749573	131.386765	1386.244019	344.721649	-8.372287	1392.750610	299.165619	2.662607	1681.920776	427.472809	-258.259399	1158.485352	534.573364	100.483109	1103.737061	200.031097	-339.473328	1209.077026	341.873352	275.986847	1084.568726	374.013733	-40.771923	1003.980652	-540.123901	-97.404015	910.245850	-530.267883	-248.378235
329.050415	-121.062668	908.503906	398.768555	34.562870	900.221680	363.053223	-166.074097	513.134766	446.453552	31.092463	502.194031	417.253662	-179.346893	80.769501	541.453857	-15.503099	91.368645	353.683075	-193.405945	1435.575439	446.542175	130.384583	1386.065308	343.144989	-9.173886	1393.041260	298.613220	1.733040	1682.204834	425.460236	-259.413574	1158.740601	532.655212	99.539520	1103.344482	198.581223	-342.145325	1210.502563	340.537231	275.777863	1085.460205	372.326630	-41.718277	1003.996155	-539.766113	-97.885262	910.587158	-530.254517	-248.802765
327.566315	-122.201698	908.438782	397.389587	33.445396	900.221313	363.100464	-166.875305	513.073425	445.717255	30.425955	502.160645	417.180145	-179.231491	80.678986	541.403442	-15.530035	91.501457	352.001312	-194.138489	1435.833984	445.254272	129.455032	1385.828735	341.691345	-9.961657	1393.056030	298.120605	0.659193	1682.518066	423.639923	-260.536346	1159.097412	530.785706	98.583755	1102.986694	197.579590	-344.358826	1212.624756	339.335052	275.613892	1086.527710	370.760559	-42.832928	1003.974487	-539.316833	-98.227470	910.976318	-530.214111	-249.201065
326.111633	-123.184647	908.357483	395.927246	32.539165	900.247131	363.007599	-167.757080	513.038086	445.048340	29.828920	502.157990	417.098938	-179.194626	80.637817	541.240784	-15.700406	91.530197	350.332184	-194.867813	1436.145386	443.891266	128.588150	1385.569824	340.232971	-10.788836	1393.016724	297.720764	-0.445616	1682.782959	422.042877	-261.687622	1159.613525	528.912659	97.573792	1102.633911	197.130417	-345.684631	1215.801514	338.067200	275.271484	1087.507202	369.148438	-43.776878	1003.959351	-538.845093	-98.648911	911.286255	-530.148254	-249.597672
324.583527	-124.263832	908.307434	394.456604	31.326380	900.158936	362.893951	-168.737076	513.031921	444.248383	29.148701	502.152924	416.965485	-179.150787	80.558487	540.993225	-15.844696	91.596115	348.651154	-195.524750	1436.462036	442.424194	127.798111	1385.335938	338.721161	-11.551890	1393.006714	297.106964	-1.779459	1683.226196	420.147705	-262.935638	1160.083740	527.049744	96.573456	1102.187378	195.670761	-348.501129	1216.653687	336.795227	274.888885	1088.133667	367.537231	-44.849514	1003.898132	-538.387268	-99.030960	911.594360	-530.050171	-249.981323
323.082336	-125.322639	908.265686	392.999207	30.375063	900.182922	362.730225	-169.632629	513.004395	443.609924	28.390121	502.243164	416.814758	-179.055527	80.485374	540.858398	-15.948009	91.685921	346.966522	-196.171738	1436.757080	440.951660	127.003357	1384.990601	337.149384	-12.310139	1392.955566	296.727966	-3.192834	1683.502441	418.325195	-264.087952	1160.489136	525.197083	95.535461	1101.824463	194.747513	-350.394073	1218.912231	335.657074	274.580627	1089.091797	365.956329	-45.853985	1003.897400	-537.828857	-99.379929	911.844849	-529.930542	-250.406464
321.589874	-126.371078	908.243469	391.565094	29.210600	900.179260	362.525269	-170.575821	512.996277	442.993408	27.735991	502.327850	416.695984	-179.082367	80.395897	540.710571	-16.092463	91.774078	345.243835	-196.728714	1437.103882	439.368683	126.310562	1384.620483	335.558655	-13.076563	1392.890015	296.385010	-4.614305	1683.755127	417.268829	-265.099487	1161.232544	523.375671	94.426712	1101.425537	193.852768	-352.091522	1221.342285	334.541229	274.129608	1089.898682	364.388489	-46.926659	1003.892151	-537.342896	-99.766411	911.996460	-529.838928	-250.776855
320.144714	-127.443817	908.193298	390.171661	28.160202	900.141602	362.419525	-171.549622	513.049866	442.437103	26.955227	502.338440	416.651398	-179.098862	80.349632	540.625854	-16.177404	91.892349	343.503265	-197.339294	1437.379028	437.755554	125.596741	1384.251953	333.910675	-13.757772	1392.758057	295.856750	-6.190413	1684.163696	415.459076	-266.272339	1161.687866	521.538208	93.318336	1101.041260	192.874283	-353.661255	1223.813354	333.257202	273.540588	1090.570313	362.837280	-47.939198	1003.857666	-536.815979	-100.054581	912.126343	-529.701965	-251.146088
318.746246	-128.514023	908.118225	388.861206	27.181662	900.148987	362.159332	-172.428650	513.056152	441.886353	26.143101	502.382233	416.559509	-179.072220	80.311249	540.481567	-16.314192	91.974930	341.762268	-197.829514	1437.624756	436.149078	124.987000	1383.892334	332.349182	-14.533462	1392.538208	295.583160	-7.770346	1684.385742	414.126465	-267.664124	1162.270264	519.839233	92.145760	1100.693359	191.915192	-355.287445	1226.015137	331.963593	272.833069	1091.005615	361.356110	-48.964149	1003.833496	-536.138062	-100.370476	912.267090	-529.525391	-251.610550
317.360870	-129.527542	908.072876	387.539642	25.942776	900.110107	361.858765	-173.347595	512.979919	441.422913	25.420650	502.470947	416.543030	-179.122086	80.319069	540.337524	-16.462374	92.022987	340.197662	-198.395798	1437.956909	434.538177	124.333153	1383.582031	330.651276	-15.092994	1392.496582	295.127808	-9.417333	1684.774048	412.338776	-268.868195	1162.800659	518.120789	91.052246	1100.456787	190.960083	-356.838593	1228.235962	330.678253	272.105804	1091.468140	359.897217	-50.047173	1003.798523	-535.517029	-100.644844	912.328674	-529.298279	-251.968445
316.004456	-130.543823	908.016174	386.186188	25.002604	900.114197	361.547150	-174.203568	512.959656	440.942627	24.680809	502.568970	416.499695	-179.129959	80.314346	540.196472	-16.591906	92.048767	338.514740	-198.840256	1438.253296	432.849609	123.763313	1383.304199	329.026764	-15.700224	1392.359741	294.824280	-11.080404	1685.095703	411.075928	-270.317871	1163.450439	516.407715	89.907570	1100.192627	189.980194	-358.299225	1230.456055	329.391876	271.375854	1091.919434	358.419647	-51.009586	1003.781067	-534.912903	-100.649681	912.394531	-529.030823	-251.770828
315.016754	-131.827301	907.733459	385.118713	24.080126	900.043518	361.302368	-175.093246	512.993774	440.737244	23.970160	502.645020	416.534058	-179.270233	80.304626	540.142517	-16.727095	92.102234	336.914246	-199.386551	1438.495117	431.145325	123.137733	1383.036499	327.493866	-16.433325	1392.056030	294.670532	-12.714296	1685.354614	409.477020	-271.612915	1164.025269	514.610840	88.756836	1099.901123	189.040558	-359.649750	1232.602661	328.134125	270.653870	1092.209595	357.180359	-52.152527	1003.620361	-534.270508	-100.826462	912.377075	-528.778198	-251.892197
313.806030	-132.900894	907.574402	383.929779	22.949039	900.046082	360.980438	-175.942352	512.960327	440.322906	23.217180	502.743683	416.493866	-179.313187	80.310532	539.968506	-16.849716	92.105545	335.368683	-199.871887	1438.808960	429.427826	122.576935	1382.799438	325.921082	-17.114653	1391.953369	294.375732	-14.287337	1685.783447	407.932983	-272.937408	1164.535767	512.980774	87.568558	1099.741821	188.022049	-361.049042	1234.641357	326.850311	269.800323	1092.416016	355.834534	-53.292408	1003.553040	-533.577515	-101.000618	912.388245	-528.524536	-252.413986
312.318359	-133.766617	907.518860	382.555206	22.072487	900.019836	360.407410	-176.581421	512.819580	439.790741	22.420622	502.884735	416.433441	-179.360947	80.324799	539.710083	-17.024855	92.089935	333.846008	-200.499359	1439.043945	427.777618	121.960846	1382.572998	324.273163	-17.772129	1391.936401	294.186707	-15.859739	1686.165283	405.944672	-274.068512	1164.846558	511.346313	86.453346	1099.602417	186.972565	-362.456146	1236.581787	325.556213	269.003571	1092.569336	354.355865	-54.165710	1003.515503	-532.960083	-101.077499	912.357361	-528.264526	-252.437805
311.008057	-134.659882	907.429993	381.336578	20.991081	899.960571	359.934967	-177.369019	512.729431	439.424805	21.744209	502.967590	416.449799	-179.468674	80.328995	539.599609	-17.153133	92.158463	332.433380	-201.204514	1439.137817	426.089935	121.306335	1382.336914	322.774658	-18.529362	1391.809204	294.031189	-17.363029	1686.542236	404.747131	-275.529205	1165.267090	509.754669	85.334106	1099.435181	185.932297	-363.769165	1238.382202	324.224762	268.063812	1092.666016	352.990082	-55.127960	1003.447998	-532.259094	-101.107224	912.221802	-527.872803	-252.066544
309.887756	-135.499954	907.226135	380.256561	20.181208	899.976624	359.429138	-178.011307	512.680603	439.128540	21.074287	503.033417	416.452972	-179.564682	80.306892	539.471619	-17.276094	92.218781	331.005371	-201.977386	1439.312866	424.340851	120.656723	1382.153931	321.272552	-19.344927	1391.632813	293.920654	-18.767548	1686.906738	402.917755	-276.723511	1165.453491	508.320709	84.125404	1099.316895	184.822510	-365.092407	1240.018555	322.739349	266.907837	1092.873169	351.711670	-56.014725	1003.367188	-531.506165	-101.243889	912.139709	-527.508301	-252.414658
308.577820	-136.281754	907.084534	379.052917	19.294252	899.942017	358.793427	-178.658035	512.511414	438.761688	20.386734	503.078796	416.440918	-179.641983	80.324837	539.407532	-17.339256	92.319321	329.670441	-202.835037	1439.335571	422.610291	119.989960	1381.959351	319.898254	-20.309044	1391.419189	293.724518	-20.021473	1687.397339	401.012909	-277.848083	1165.481689	506.824677	82.951408	1099.202393	183.640717	-366.335297	1241.425293	321.357391	265.879456	1092.801880	350.383911	-56.888763	1003.284424	-530.796509	-101.087090	912.044250	-527.109680	-252.303391
307.294495	-137.030838	906.992126	377.870544	18.482107	899.888123	358.168182	-179.357834	512.419739	438.394562	19.782864	503.167572	416.432495	-179.770309	80.327698	539.197449	-17.512306	92.310272	328.449005	-203.820007	1439.384766	420.930725	119.264206	1381.875244	318.415771	-21.129246	1391.419556	293.610474	-21.165497	1687.849365	399.660248	-279.179016	1165.594971	505.388794	81.885429	1099.182007	182.520615	-367.606079	1242.574219	320.214783	265.027924	1092.716064	349.053589	-57.653149	1003.217346	-529.924133	-101.096275	911.907654	-526.651062	-252.157516
306.193390	-137.809021	906.814148	376.865753	17.705210	899.887024	357.639954	-179.903534	512.387573	438.020050	19.244143	503.253448	416.409668	-179.907532	80.343849	539.045959	-17.602892	92.394691	327.345947	-204.901001	1439.413696	419.314667	118.438789	1381.841309	317.025726	-22.141081	1391.425537	293.442902	-22.194588	1688.348633	398.030518	-280.302795	1165.564087	503.980591	80.954330	1099.184570	181.287033	-368.869476	1243.457275	319.020081	264.179474	1092.537842	347.811890	-58.461899	1003.140381	-529.115906	-100.992706	911.776489	-526.203064	-251.952362
305.020081	-138.451843	906.644043	375.802734	17.034662	899.867737	356.981476	-180.554596	512.301697	437.652130	18.724298	503.310333	416.409973	-180.001282	80.375153	538.865906	-17.700274	92.435081	326.130676	-206.033630	1439.277100	417.670837	117.597610	1381.968994	315.617279	-23.194250	1391.445801	293.302521	-23.039877	1688.834839	396.346832	-281.380615	1165.408813	502.191956	79.879021	1099.172363	179.996597	-370.104279	1244.025757	318.349609	264.011963	1091.895752	346.577454	-59.166245	1003.053650	-528.317200	-100.703888	911.665771	-525.754883	-251.701126
303.956299	-139.211578	906.527527	374.781250	16.161341	899.842102	356.417236	-181.055984	512.206055	437.327728	18.290930	503.354004	416.335175	-180.054306	80.356743	538.792114	-17.769209	92.516106	325.109283	-207.289841	1439.265991	416.157135	116.588173	1382.135620	314.326141	-24.360605	1391.528931	293.111572	-23.801022	1689.422363	394.642242	-282.354675	1165.175049	501.333801	79.053940	1099.549683	178.709015	-371.444580	1244.260864	316.661407	262.534760	1091.461914	345.366852	-59.964725	1002.992554	-527.440796	-100.635773	911.510864	-525.258667	-251.455902
303.081299	-139.656647	906.128967	373.924835	15.705270	899.785217	355.970276	-181.549896	512.115662	437.051361	17.857328	503.505219	416.322113	-180.128906	80.399689	538.752197	-17.808598	92.630966	324.165924	-208.507324	1439.369141	414.695648	115.602371	1382.444946	313.043884	-25.492077	1391.674316	292.880493	-24.446693	1690.009888	392.580200	-283.046417	1164.813843	499.930328	78.335266	1099.833862	177.240082	-372.656219	1244.108643	315.687805	262.133087	1090.466675	344.262970	-60.526188	1002.780579	-526.544861	-100.545563	911.322998	-524.790833	-251.225845
301.803131	-140.522400	906.133484	372.855347	14.933326	899.736694	355.475677	-182.152603	512.091064	436.688263	17.406334	503.526245	416.291168	-180.191681	80.402496	538.593933	-17.907780	92.658020	323.219604	-209.811310	1439.280273	413.405884	114.529205	1382.824097	311.856354	-26.734007	1391.865845	292.564270	-24.991507	1690.638672	390.886017	-283.762970	1164.431152	498.805206	77.448524	1100.241821	175.659622	-373.906647	1243.556641	313.966888	260.787537	1089.462280	342.970459	-61.265057	1002.764160	-525.672485	-100.218452	911.162598	-524.323792	-250.989395
300.680664	-141.235046	906.054749	371.846985	14.191175	899.712708	355.067108	-182.502060	511.990479	436.336823	17.030865	503.552521	416.269775	-180.269897	80.406975	538.507324	-17.989758	92.745178	322.370392	-211.176880	1439.217285	412.286865	113.343376	1383.314087	310.821136	-28.008127	1392.034180	292.240173	-25.445158	1691.213257	389.778442	-284.629425	1164.104004	497.589172	76.838951	1100.678467	174.040482	-375.126007	1242.517944	312.524109	259.945709	1088.036011	341.745880	-61.958263	1002.721130	-524.705505	-99.942795	910.976929	-523.779602	-250.769180
299.597656	-141.743408	905.924255	370.813660	13.728469	899.708801	354.660828	-182.880417	511.891174	435.957367	16.715572	503.617767	416.277405	-180.278381	80.406631	538.463257	-17.959780	92.855682	321.477325	-212.497009	1439.086670	411.169250	112.161385	1383.841431	309.762085	-29.259867	1392.278687	291.876312	-25.798719	1691.773682	388.193054	-285.221924	1163.665283	496.204834	76.346542	1101.075439	172.278290	-376.409821	1241.124756	311.438873	259.592010	1086.154419	340.543488	-62.460922	1002.661987	-523.733398	-99.755074	910.692993	-523.286011	-250.526505
299.064148	-142.134476	905.455200	370.119781	13.219182	899.673096	354.364319	-183.408890	511.778290	435.787659	16.386896	503.708954	416.289551	-180.333847	80.388000	538.389709	-18.036707	92.885971	320.660065	-213.894958	1438.923706	410.274597	110.878601	1384.448975	308.846344	-30.546276	1392.507935	291.470459	-26.083368	1692.297119	386.226196	-285.668121	1163.144897	494.967590	75.875969	1101.500244	170.581772	-377.910126	1239.378540	310.045898	258.939667	1084.395874	339.577911	-63.021233	1002.429443	-522.789734	-99.518578	910.401672	-522.722412	-250.258881
297.685394	-142.986893	905.595825	368.943787	12.572690	899.728271	354.029846	-183.826324	511.779236	435.364410	15.977636	503.732788	416.327759	-180.392761	80.408997	538.211731	-18.082830	92.897095	319.758118	-215.248978	1438.725220	409.369720	109.589279	1385.000122	307.976532	-31.813597	1392.753784	291.028931	-26.293974	1692.806763	385.030945	-286.392120	1162.714478	493.963043	75.322861	1102.047119	168.680710	-379.353333	1237.282349	307.974152	257.370239	1082.873901	338.249176	-63.700665	1002.528870	-521.759338	-99.215591	910.118591	-522.134766	-249.992096
296.822083	-143.527527	905.467651	368.080719	12.039889	899.744690	353.717010	-184.166779	511.711304	435.159363	15.604900	503.847046	416.321777	-180.438736	80.422417	538.201965	-18.144094	93.006248	318.894012	-216.595535	1438.580933	408.599884	108.312935	1385.606079	307.090393	-33.028423	1393.017090	290.589447	-26.465263	1693.289551	383.017029	-286.772644	1162.140503	492.656708	74.915359	1102.410522	166.664246	-380.906891	1234.755249	306.581696	256.775391	1081.206543	337.175201	-64.233360	1002.483154	-520.693176	-98.977875	909.790039	-521.511292	-249.703171
295.983917	-144.170502	905.333069	367.220367	11.424151	899.751526	353.314545	-184.414886	511.658447	434.963226	15.268018	503.970642	416.247375	-180.477127	80.406715	538.126282	-18.161762	93.066994	318.058777	-217.880951	1438.436523	407.859009	107.054901	1386.213501	306.234711	-34.160633	1393.268921	290.121155	-26.612972	1693.692749	381.793884	-287.405731	1161.676880	491.347748	74.549965	1102.731079	164.553436	-382.558197	1231.777710	305.146515	256.039978	1079.644287	336.126190	-64.861282	1002.428467	-519.581726	-98.600159	909.441284	-520.822266	-249.372757
295.051361	-144.772003	905.264832	366.263245	10.912738	899.787537	352.544586	-184.434097	511.490051	434.715515	14.955199	504.119690	416.045380	-180.313339	80.445427	538.014099	-18.243546	93.110893	317.245605	-219.155701	1438.340576	407.240723	105.833244	1386.691772	305.432617	-35.269146	1393.456055	289.688080	-26.750219	1694.038086	379.623138	-287.778625	1161.053711	490.034760	74.100258	1102.994263	162.185776	-384.334503	1228.317383	303.544830	255.408371	1077.848755	335.024780	-65.412918	1002.419250	-518.606567	-98.193764	909.085815	-520.153564	-249.036041
294.293243	-145.313293	905.111328	365.474884	10.420623	899.782227	352.194885	-184.728836	511.412231	434.647369	14.713343	504.247314	416.031494	-180.379715	80.424728	538.055969	-18.255512	93.190956	316.472107	-220.423157	1438.230347	406.681519	104.574417	1387.194092	304.687439	-36.345200	1393.581421	289.230469	-26.919563	1694.280518	378.572144	-288.506348	1160.664673	488.668274	73.829628	1103.158569	159.739883	-386.115601	1224.268311	301.813751	254.733139	1075.937622	334.069855	-65.940994	1002.347778	-517.467468	-97.865509	908.626648	-519.411804	-248.657349
293.808411	-145.725601	904.653870	364.727814	9.946878	899.710327	351.932068	-185.070053	511.321045	434.517120	14.394219	504.329437	416.051666	-180.438568	80.433937	538.123718	-18.249605	93.307884	315.627289	-221.530441	1438.144409	406.124512	103.418953	1387.626709	303.882782	-37.386398	1393.703125	288.887085	-27.167290	1694.402832	376.705627	-289.068359	1160.217407	487.263306	73.549469	1103.280884	157.095352	-387.919159	1219.685425	300.061859	254.099152	1073.621338	333.171234	-66.494659	1002.096191	-516.348755	-97.387291	908.138977	-518.625977	-248.228973
292.712891	-146.464020	904.856445	363.730988	9.363702	899.767029	351.606750	-185.305283	511.353668	434.193085	14.057272	504.343140	416.043121	-180.431396	80.428642	538.123901	-18.218906	93.397598	314.780334	-222.519775	1438.106323	405.598724	102.366974	1388.013428	303.164337	-38.312714	1393.786865	288.437469	-27.404879	1694.579712	374.827423	-289.577179	1159.791870	485.861298	73.312500	1103.365845	154.367325	-389.581604	1214.661499	298.272888	253.532608	1071.363281	332.130524	-67.068268	1002.224304	-515.201111	-96.843513	907.578918	-517.759521	-247.742157
291.963684	-146.835114	904.337219	363.032104	8.967133	899.696716	351.438080	-185.711288	511.378967	434.056580	13.767789	504.404205	416.091125	-180.496780	80.454765	538.112366	-18.282808	93.388977	313.879944	-223.432159	1438.098267	405.024719	101.364891	1388.363770	302.436554	-39.256905	1393.771240	288.077820	-27.757683	1694.673096	373.689423	-290.463562	1159.679932	484.358795	73.179085	1103.437012	151.481491	-391.105042	1208.894409	296.497711	253.132050	1068.370972	331.078674	-67.591095	1001.943848	-514.038208	-96.271561	906.963440	-516.895813	-247.210861
290.936890	-147.484604	904.683105	361.996399	8.220709	899.688477	351.102661	-185.964981	511.387787	433.647797	13.424761	504.365601	416.055084	-180.476303	80.446480	538.032227	-18.332191	93.425697	312.938477	-224.311981	1438.063599	404.518677	100.397949	1388.721802	301.709839	-40.081619	1393.863281	287.723755	-28.173466	1694.781860	371.995758	-291.148865	1159.515259	483.026306	73.273674	1103.577759	148.465088	-392.385132	1202.475464	294.743835	252.692459	1064.924438	330.183441	-68.123039	1002.105286	-512.811035	-95.699570	906.350342	-515.964294	-246.675079
290.153717	-148.052109	904.593445	361.220703	7.606776	899.652710	350.766846	-185.697113	511.389832	433.403809	13.118233	504.407776	415.913849	-180.305054	80.452194	538.014160	-18.399305	93.484612	312.114777	-225.080597	1438.198486	404.083221	99.452782	1389.078247	301.056213	-40.837379	1393.970093	287.367126	-28.657747	1694.919067	371.185211	-292.184357	1159.739868	481.298706	73.054108	1103.647461	145.550858	-393.161774	1195.477173	292.923370	252.012253	1061.330078	329.303802	-68.702209	1002.046082	-511.460449	-95.008812	905.657043	-514.929749	-246.038589
290.036530	-148.818527	904.474060	360.715515	7.297427	899.604187	350.691315	-186.210495	511.349976	433.273224	12.867478	504.428894	415.929596	-180.389008	80.448021	538.027527	-18.461018	93.509598	311.288971	-225.759445	1438.444702	403.614014	98.599411	1389.446777	300.376770	-41.505138	1394.091919	287.031036	-29.164377	1695.042358	369.752594	-292.982910	1159.928101	479.852509	73.025818	1103.791626	142.543259	-393.518433	1187.783325	291.050812	251.104736	1057.859619	328.912537	-69.244560	1001.965088	-510.114227	-94.420052	904.883972	-513.904724	-245.358978
289.091736	-149.190674	904.288940	359.958923	6.680800	899.512146	350.091400	-186.156845	511.232300	432.925781	12.646845	504.409149	415.792267	-180.282593	80.462112	538.015564	-18.483322	93.599869	310.456268	-226.397827	1438.640747	403.161163	97.805275	1389.820801	299.720093	-42.145771	1394.250610	286.725494	-29.716267	1695.149780	368.689178	-294.056244	1160.262939	478.382599	73.042900	1103.923584	139.538162	-393.505615	1179.407959	289.241638	250.177368	1053.967896	327.928894	-69.739952	1001.831116	-508.781464	-93.714325	903.968323	-512.857361	-244.717285
287.848663	-149.347809	904.373901	359.105713	5.964069	899.463745	349.530182	-186.254303	511.190155	432.500732	12.395018	504.310547	415.883240	-180.336670	80.525223	537.859863	-18.558874	93.605606	309.594177	-226.934402	1439.036133	402.692902	97.004776	1390.152588	299.000916	-42.638153	1394.518555	286.432587	-30.300819	1695.236572	367.861267	-295.316864	1160.815430	477.111237	73.012726	1104.158691	136.708817	-393.363861	1170.402344	286.854218	248.477234	1051.064331	326.892120	-70.099434	1001.847839	-507.328156	-92.714371	903.096741	-511.752167	-243.888870
288.205719	-150.321320	904.153381	358.893951	5.748718	899.391968	349.566528	-186.867386	511.181976	432.236298	12.156474	504.344299	415.855347	-180.410629	80.499336	537.898926	-18.583941	93.672943	308.831421	-227.368271	1439.490845	402.166473	96.267471	1390.551758	298.375214	-43.211773	1394.676758	286.182892	-30.915737	1695.299316	366.477081	-296.528412	1161.245850	475.676086	73.177353	1104.342896	133.942322	-393.248993	1160.907959	284.894409	247.149994	1046.507813	326.867065	-70.740021	1001.705688	-505.865356	-92.084122	901.937317	-510.625671	-243.140823
287.627411	-150.788422	904.096191	358.336090	5.309238	899.357300	349.269623	-187.147049	511.143341	431.741425	11.923654	504.295685	415.856812	-180.533722	80.487900	537.751709	-18.642544	93.677788	308.005920	-227.753448	1439.976074	401.688202	95.569336	1390.927734	297.778748	-43.740833	1394.848389	285.943542	-31.533520	1695.318848	364.939178	-297.822998	1161.608765	474.533173	73.891930	1104.635742	131.236832	-392.832245	1150.856323	283.188507	246.104324	1041.165527	326.267578	-71.194122	1001.660828	-504.250122	-91.174469	900.814941	-509.382507	-242.306641
286.937622	-151.138016	904.198608	357.742126	4.792330	899.360596	348.923889	-187.397522	511.038727	431.323517	11.723993	504.247375	415.793335	-180.644852	80.484863	537.665955	-18.730600	93.729431	307.180878	-228.087067	1440.673828	401.094269	94.938393	1391.306763	297.277100	-44.382889	1394.991089	285.749512	-32.179550	1695.313232	363.219360	-299.182281	1161.956543	472.832367	74.313393	1104.693237	128.747803	-392.307922	1140.244873	281.585968	245.059601	1035.202026	325.649384	-71.575027	1001.712036	-502.724152	-90.358360	899.549927	-508.128815	-241.475021
286.451111	-151.532547	904.159302	357.274933	4.341654	899.373047	348.609436	-187.683319	510.960999	430.913513	11.494490	504.156555	415.837341	-180.694702	80.522888	537.668701	-18.738514	93.840561	306.437988	-228.441757	1441.348022	400.489960	94.293846	1391.744385	296.653351	-44.820034	1395.346680	285.558258	-32.821346	1695.269531	361.050537	-300.478790	1162.160645	470.737946	74.467079	1104.657593	126.580383	-391.692566	1129.154541	280.000458	243.849457	1028.670654	325.146942	-72.018974	1001.699829	-501.013550	-89.424271	898.258728	-506.826569	-240.540222
286.043365	-151.978943	904.071594	356.915619	4.104907	899.405334	348.410278	-187.990433	510.941986	430.462585	11.245330	504.094971	415.790344	-180.723328	80.531113	537.476563	-18.856691	93.808647	305.706421	-228.722580	1442.160522	399.822601	93.672676	1392.188477	296.160126	-45.311604	1395.605713	285.368225	-33.468250	1695.232910	359.357605	-301.996857	1162.609619	468.886658	75.061050	1104.738525	124.665092	-390.511444	1117.468140	278.586578	242.703903	1021.975586	324.702759	-72.412910	1001.674866	-499.526550	-88.571983	896.729004	-505.577820	-239.730606
285.597656	-152.447800	904.036560	356.642426	3.520292	899.337219	348.215698	-188.229416	510.926514	430.102692	11.010345	504.076904	415.822876	-180.728012	80.546288	537.371704	-18.928951	93.823891	304.977844	-228.944458	1442.910278	399.228516	93.085480	1392.633301	295.733643	-45.829369	1395.826904	285.215057	-34.055473	1695.130737	357.168243	-303.487305	1162.995605	466.612579	75.981613	1104.710938	123.369049	-389.461304	1105.326904	278.224731	242.306732	1013.125671	324.282257	-72.893051	1001.624512	-497.980042	-87.605110	895.109192	-504.276398	-238.878159
285.508698	-152.401016	903.756958	356.133453	3.558276	899.216187	348.087708	-188.493546	510.844116	429.657684	10.762794	504.113922	415.837250	-180.737686	80.524773	537.127319	-19.056646	93.750168	304.221344	-228.995560	1443.318115	398.638580	92.517883	1393.055420	295.253235	-46.257832	1396.010742	285.039978	-34.630459	1695.017334	354.924927	-305.131134	1163.546509	464.440887	76.919548	1104.802002	122.680992	-388.125580	1092.704102	277.506958	241.344147	1004.685608	323.836456	-72.877022	1001.429199	-496.253357	-86.716492	893.647400	-502.903473	-237.871475
284.478668	-152.686661	903.840149	355.550018	3.015864	899.232239	347.807434	-188.572723	510.837830	429.216278	10.440233	504.034393	415.706482	-180.630875	80.492386	537.016907	-19.069786	93.806900	303.459167	-229.134216	1444.073975	398.070953	91.909622	1393.545410	294.845306	-46.722107	1396.206543	284.880249	-35.219185	1694.898193	352.583618	-306.852539	1164.187622	462.225800	77.869034	1104.869385	122.729034	-386.555389	1079.649414	276.495117	239.704895	997.144775	323.060974	-73.268356	1001.477478	-494.431305	-85.518700	892.357605	-501.525421	-236.734711
283.990692	-153.261978	903.922302	355.172668	2.630525	899.281067	347.721527	-188.795563	510.831329	428.675232	9.940326	503.994263	415.725433	-180.682053	80.492813	536.800842	-19.164204	93.795403	302.927917	-229.301926	1444.888672	397.659454	91.306671	1394.110352	294.578857	-47.221169	1396.395020	284.771240	-35.704170	1694.727173	350.105927	-308.744232	1164.923096	460.266815	79.364861	1105.296143	123.462059	-384.677460	1066.418457	275.916504	238.091324	988.597168	322.674652	-73.752594	1001.541626	-492.615875	-84.529121	891.152405	-500.134247	-235.672440
283.729553	-153.555969	903.750122	354.911987	2.374001	899.324768	347.614166	-189.031082	510.796906	428.660370	9.687696	504.068329	415.695648	-180.675842	80.466393	536.833801	-19.231070	93.847343	302.399200	-229.379883	1445.603271	397.339722	90.663490	1394.662231	294.449371	-47.792637	1396.427124	284.641785	-36.200878	1694.531128	347.165833	-310.714264	1165.776978	457.758881	80.744560	1105.550293	125.071480	-382.618927	1053.068237	275.632935	236.365585	979.587402	322.334381	-74.130264	1001.481384	-490.766266	-83.341759	890.265442	-498.769684	-234.524536
283.148926	-153.997940	903.874634	354.472778	1.822598	899.321411	347.416077	-189.242783	510.833008	428.559387	9.460928	504.038086	415.750153	-180.674057	80.511497	536.839355	-19.239109	93.912437	301.873138	-229.480438	1446.280151	397.044556	89.980591	1395.225586	294.319061	-48.267120	1396.588379	284.513580	-36.661854	1694.318726	344.042664	-312.807648	1166.665283	454.956360	82.252129	1105.823730	127.508064	-380.296051	1039.474976	275.994934	234.732925	969.462097	321.908600	-74.585281	1001.538757	-488.973907	-82.034157	889.453796	-497.702454	-233.489426
283.180939	-154.605713	903.754333	354.324493	1.511059	899.309448	347.285767	-189.570602	510.802673	428.444336	9.237514	504.024506	416.062378	-180.522537	80.671066	536.842712	-19.269508	93.963570	301.421661	-229.522949	1446.915771	396.839752	89.268257	1395.814331	294.139801	-48.633480	1396.875610	284.333557	-37.148003	1694.128662	340.856750	-315.155609	1167.469238	452.009064	84.055687	1106.137451	130.877655	-377.400238	1025.915405	276.720123	232.776978	959.570496	321.816620	-75.098053	1001.474426	-487.017548	-80.969803	888.877258	-496.247559	-232.259796
282.767212	-154.926453	903.699158	354.022888	1.257471	899.342957	346.955200	-189.744720	510.741394	428.232178	9.031528	504.035706	416.044220	-180.478104	80.668350	536.843933	-19.314749	93.935562	300.812836	-229.591858	1447.838135	396.617004	88.513412	1396.338501	294.204193	-49.166874	1396.883301	284.285919	-37.583977	1693.806152	337.722076	-317.487457	1168.308960	449.107147	86.053474	1106.543457	135.217712	-374.234009	1012.737976	277.810211	230.359070	949.753052	321.460785	-75.445625	1001.464417	-484.902252	-79.666641	888.461487	-494.668610	-230.999023
282.370361	-155.253525	903.656494	353.737915	0.873943	899.318542	346.622437	-189.963013	510.653961	428.091949	8.780190	504.024902	416.061188	-180.539810	80.718529	536.797607	-19.371511	93.957207	300.211426	-229.674118	1448.458374	396.531769	87.665489	1396.928223	294.220123	-49.647717	1397.017700	284.180389	-37.974754	1693.517578	334.743225	-319.765564	1169.183594	446.104309	88.167442	1106.992920	140.542023	-371.056030	1000.285400	279.165680	227.391006	939.833984	321.140228	-75.823578	1001.430542	-483.398438	-79.556885	887.496338	-493.320862	-230.228333
281.942078	-155.603546	903.611755	353.476624	0.413972	899.287170	346.343231	-190.139404	510.584595	427.936462	8.568458	503.988922	416.039978	-180.575439	80.717186	536.795898	-19.378792	93.951302	299.562256	-229.807922	1448.988770	396.453430	86.769211	1397.569092	294.148010	-50.051430	1397.294067	284.062622	-38.307144	1693.231323	331.949829	-321.877716	1169.871948	443.111755	90.391548	1107.507202	146.922134	-367.882294	988.670349	281.176971	224.259857	930.057556	320.810974	-76.246613	1001.392273	-481.001801	-78.032455	887.473694	-491.291687	-228.854813
281.453766	-155.700363	903.589844	353.160004	0.861582	899.419495	345.922729	-190.309433	510.530121	427.567902	8.223224	503.933380	416.010010	-180.564224	80.699326	536.636780	-19.439129	93.857025	298.820618	-229.976486	1449.453369	396.452148	85.765205	1398.208984	294.167145	-50.570427	1397.396851	283.968201	-38.667542	1692.927979	329.463989	-323.565186	1170.614868	440.349426	92.649719	1108.109863	154.173889	-364.917908	978.188416	283.738220	220.772644	920.686340	320.472321	-76.206978	1001.447205	-478.457123	-76.608940	887.466187	-489.189484	-227.818176
280.999146	-155.915817	903.500793	352.890900	0.694856	899.422485	345.492523	-190.450043	510.464111	427.602356	8.126159	503.958099	415.988617	-180.559189	80.718834	536.798767	-19.414831	93.913193	298.009766	-230.198700	1449.739258	396.612793	84.619041	1398.773804	294.150452	-51.053497	1397.485840	283.944183	-39.122265	1692.597900	327.291595	-325.091156	1171.313110	437.852570	94.957047	1108.817139	162.336639	-362.998871	969.187561	287.416382	217.367294	911.578064	320.157196	-76.482422	1001.403687	-475.600922	-76.131073	887.419922	-485.891937	-226.589676
280.554962	-156.140869	903.382751	352.691071	0.390685	899.380310	345.218658	-190.697586	510.406433	427.479950	7.933491	503.894012	416.062897	-180.726990	80.766808	536.782104	-19.468824	93.902260	297.028351	-230.508820	1450.050903	396.677887	83.562752	1399.554077	294.039795	-51.585873	1397.559448	283.759125	-39.586609	1692.405762	325.822601	-325.648651	1171.987915	435.659241	97.002357	1109.667236	170.362961	-361.321259	961.727966	291.299347	213.348785	903.557678	319.856323	-76.809692	1001.323547	-473.730316	-74.250854	887.112305	-485.303986	-224.983810
280.125305	-156.375381	903.303223	352.499786	0.064020	899.337952	344.875458	-190.842987	510.301758	427.028687	7.726760	503.758575	416.038300	-180.733337	80.748734	536.654358	-19.525141	93.851593	295.917145	-230.918457	1450.148071	396.784729	82.394478	1400.238525	293.839508	-52.086227	1397.669434	283.669037	-40.012009	1692.205078	324.549225	-324.911957	1172.458252	433.768005	98.801537	1110.546387	178.466522	-360.398560	955.732910	296.029022	209.258789	896.339050	319.579803	-77.134003	1001.261963	-470.786774	-73.161148	887.202332	-482.839081	-223.366852
279.619934	-156.604355	903.222961	352.335907	-0.278570	899.273743	344.536713	-190.931198	510.162231	426.367981	7.491473	503.588959	416.085938	-180.788666	80.789948	536.467468	-19.539089	93.815170	294.819305	-231.320145	1450.184692	396.894287	81.306664	1400.860718	293.550842	-52.558376	1397.805298	283.684052	-40.383640	1692.022461	323.522308	-322.213898	1172.716431	432.408875	100.191025	1111.597534	186.234680	-359.894135	950.946167	301.466431	205.092056	890.054321	319.299805	-77.461922	1001.188354	-468.012787	-72.114265	887.240784	-480.710449	-221.991516
279.056763	-156.757797	903.117371	352.165741	-0.636207	899.197144	344.097473	-191.146652	510.107483	426.077271	7.347516	503.491364	416.065857	-180.810989	80.793968	536.463196	-19.573944	93.809662	293.661987	-231.691040	1450.078613	396.896484	80.360413	1401.388672	293.120270	-52.972485	1397.870483	283.518616	-40.978584	1692.044189	323.443756	-319.945831	1173.104980	431.295563	101.063896	1112.676147	193.454300	-359.616699	947.297302	307.699371	201.384506	884.960999	318.977631	-77.763954	1001.096252	-465.629944	-70.835373	887.229797	-478.680695	-220.711914
278.527222	-156.876007	903.007202	352.060883	-0.946378	899.132385	343.783356	-191.428482	510.094086	425.695770	7.168896	503.362885	416.116028	-180.919403	80.839882	536.382751	-19.631567	93.778366	292.553375	-231.971115	1449.718262	396.856140	79.504532	1401.792480	292.572296	-53.258633	1397.945190	283.504852	-41.445343	1692.024902	324.109467	-318.001038	1173.448608	430.886047	101.368759	1113.842896	200.297089	-359.200012	944.414856	313.789368	197.573578	880.856628	318.682343	-78.025574	1001.008423	-463.629120	-68.904228	887.137207	-476.684692	-219.586899
278.031799	-156.959579	902.911499	351.961823	-1.259437	899.086487	343.276367	-191.362991	509.989990	425.309235	6.986202	503.276031	416.061737	-180.933151	80.828705	536.371826	-19.639822	93.806602	291.547974	-232.277557	1449.430176	396.636444	78.900406	1402.285400	291.960175	-53.546696	1398.031860	283.386322	-42.008717	1692.162964	325.272003	-315.743408	1173.586304	430.808624	101.151665	1114.990845	206.715469	-358.576263	942.083008	320.376099	193.877640	877.588806	318.414520	-78.277199	1000.937134	-461.204956	-67.634438	887.215393	-474.533905	-218.095459
277.559448	-156.962524	902.838013	351.903809	-1.515572	899.096741	343.037537	-191.637405	509.981049	425.171661	6.890851	503.272400	416.095886	-181.014343	80.882767	536.530945	-19.593885	93.986824	290.732788	-232.651642	1449.264038	396.110504	78.563103	1402.840698	291.188354	-53.686268	1398.168335	283.208893	-42.556885	1692.439087	327.320160	-314.553131	1173.815796	430.833099	100.230141	1116.010254	213.279205	-357.082214	939.908997	326.909332	190.580658	875.248291	318.170929	-78.478653	1000.905334	-458.951233	-66.089668	887.369751	-472.290009	-216.686142
277.006958	-156.989731	902.821899	351.840485	-1.837482	899.149658	342.579346	-191.691681	509.995789	424.609283	6.736029	503.216217	416.049469	-181.015839	80.912125	536.273071	-19.670971	94.011513	289.977356	-233.040283	1449.066040	395.459991	78.310966	1403.270264	290.418915	-53.753571	1398.304077	283.014526	-43.288864	1692.772461	329.825928	-313.555481	1173.910034	431.157318	98.608009	1117.029419	219.328964	-355.258972	938.110718	333.175507	187.581390	873.484863	317.873169	-78.711952	1000.923828	-456.528778	-64.779747	887.514771	-470.031433	-215.215607
276.448883	-157.017609	902.895508	351.719818	-2.083798	899.263062	342.369080	-191.995483	510.039032	424.206757	6.573340	503.245361	416.115021	-181.166580	80.994553	536.151550	-19.695547	94.101784	289.376617	-233.363678	1448.795288	394.636932	78.330147	1403.589478	289.537018	-53.791237	1398.504883	282.804413	-43.837219	1693.131958	332.631958	-312.241547	1173.773560	431.825775	96.395264	1117.926636	224.794464	-353.234375	936.562195	338.986816	184.616257	872.265625	317.557831	-78.895164	1001.016846	-454.399811	-63.222626	887.614868	-468.162079	-214.111588
275.873230	-157.013611	902.960999	351.611389	-2.361732	899.360352	342.012268	-192.099442	510.042816	423.891022	6.390310	503.269928	416.109436	-181.228973	81.084969	535.980835	-19.762697	94.168037	288.854034	-233.713242	1448.444824	393.806824	78.363930	1403.665405	288.610291	-53.672291	1398.657837	282.613403	-44.482960	1693.461182	335.708405	-311.091217	1173.456665	433.281647	93.871269	1118.705688	229.696686	-351.299194	935.226440	344.274902	181.424408	871.292786	317.242615	-79.075150	1001.097534	-452.330231	-61.693962	887.725037	-466.051361	-212.836960
275.374146	-156.921356	902.985474	351.522766	-2.540710	899.447937	341.818481	-192.283752	510.026367	423.685181	6.224576	503.323151	416.208740	-181.398666	81.176605	535.822937	-19.864325	94.163612	288.477539	-234.175430	1447.995605	392.776184	78.714874	1403.868286	287.651703	-53.654610	1398.756592	282.205353	-45.244427	1693.875366	339.035736	-309.787231	1173.007202	435.392151	91.159126	1119.280640	234.175201	-349.570557	934.067322	349.000641	178.120407	870.427673	316.949463	-79.167885	1001.153809	-450.179230	-60.134090	887.528442	-464.200500	-211.578506
275.273041	-156.580643	902.771484	351.583191	-2.623260	899.453247	341.439056	-192.287079	509.917938	423.790253	6.078119	503.396820	416.172760	-181.402786	81.174583	535.846130	-19.916443	94.203598	288.133301	-234.549042	1447.397827	391.756104	79.102463	1403.773804	286.651306	-53.551369	1398.773193	281.844971	-45.933525	1694.170044	342.495667	-308.619324	1172.524170	438.168243	88.427490	1119.662354	238.245880	-348.058502	933.057495	353.266754	174.562943	869.587341	316.811279	-79.124786	1001.053955	-448.131714	-59.055763	887.652893	-462.105927	-210.015579
274.912567	-156.558731	902.741089	351.519897	-2.789020	899.449707	341.164459	-192.374634	509.889038	423.699524	5.914623	503.411987	416.194946	-181.496750	81.194290	535.823364	-19.914324	94.250153	287.859344	-235.033966	1446.679443	390.875397	79.346573	1403.381836	285.651276	-53.521538	1398.768433	281.417328	-46.663593	1694.407959	345.951752	-307.482178	1172.059692	441.403839	85.843040	1119.832275	241.869949	-346.685242	932.229492	357.181976	171.218277	868.871216	316.549530	-79.195267	1001.038696	-446.378662	-57.527424	887.545715	-460.460510	-208.857071
274.241791	-156.872742	902.867981	351.364288	-3.361591	899.373657	340.957062	-192.509369	509.937073	423.522491	5.736071	503.340424	416.233978	-181.616760	81.168175	535.724182	-19.951771	94.253944	287.619751	-235.438278	1445.953125	389.792145	79.924004	1403.095703	284.642914	-53.517124	1398.755859	280.971436	-47.322113	1694.619385	349.341339	-306.814972	1171.682495	444.776581	83.210548	1119.908569	245.172195	-345.508881	931.621094	360.944153	168.001129	868.233582	316.184937	-79.541260	1001.061951	-445.021210	-55.918850	887.216370	-458.876373	-207.524719
273.857880	-156.826233	902.848328	351.143311	-3.663558	899.432556	340.747375	-192.681625	509.959869	423.401764	5.597065	503.345795	416.263214	-181.661011	81.175499	535.672546	-19.961430	94.230988	287.527618	-235.881149	1445.254028	388.987244	80.301384	1402.582153	283.750732	-53.625084	1398.546265	280.590942	-47.995270	1694.780640	352.633392	-306.519623	1171.402100	448.506714	80.733208	1119.858765	248.212845	-344.481598	931.257202	364.503601	164.958588	867.701355	315.852173	-79.707214	1001.082825	-443.713043	-54.741856	887.030640	-457.306915	-206.218811
273.582550	-156.753052	902.827087	350.976440	-3.703551	899.489441	340.543335	-192.750961	509.938629	423.335114	5.476459	503.397491	416.307434	-181.760605	81.198868	535.584473	-20.019899	94.185036	287.377869	-236.282272	1444.755981	388.088104	80.669434	1401.959351	282.679108	-53.546883	1398.636230	279.983582	-48.730370	1695.031738	355.646027	-306.447144	1171.390503	452.271423	78.298164	1119.729004	250.946960	-343.597198	931.143677	367.977661	162.056946	867.261414	315.578400	-79.716927	1001.102539	-442.464630	-53.405788	886.736389	-455.930023	-204.872253
273.261444	-156.618408	902.791992	350.722595	-3.674544	899.550049	340.347656	-192.780579	509.912048	423.303162	5.357731	503.405121	416.307526	-181.803284	81.250130	535.567444	-20.025864	94.124611	287.278931	-236.625610	1444.287842	387.376099	80.978516	1401.298828	281.782959	-53.575085	1398.569824	279.409302	-49.446190	1695.215210	358.479736	-306.794403	1171.515869	456.124725	75.906631	1119.653931	253.742081	-342.797089	931.068604	371.686249	159.144958	867.030823	315.250854	-79.678383	1001.116821	-441.303711	-52.151947	886.387024	-454.619415	-203.531296
273.396942	-156.706039	902.560974	351.033081	-4.488556	899.263306	340.195862	-192.768326	509.865967	423.419220	5.337722	503.253632	416.293488	-181.760269	81.268074	535.586487	-20.051449	94.065971	287.228607	-236.940689	1443.940552	386.725616	81.239357	1400.576172	280.985077	-53.625099	1398.428101	278.963135	-49.958672	1695.253296	361.005676	-307.408539	1171.813110	459.924225	73.599510	1119.522339	256.319641	-342.036133	931.154297	375.255249	156.478989	866.779297	315.333221	-80.022362	1000.861877	-440.308960	-50.944897	885.875732	-453.431366	-202.249741
273.242554	-156.756622	902.433655	350.832062	-4.597372	899.114380	339.982605	-192.679260	509.782318	423.743256	5.418511	503.231903	416.290222	-181.752182	81.265900	535.748291	-20.030092	94.038513	287.169830	-237.182526	1443.656860	386.200653	81.449043	1399.890015	280.258087	-53.586105	1398.265625	278.245453	-50.594116	1695.389282	363.254059	-308.191101	1172.218872	463.632294	71.437302	1119.445679	258.812683	-341.363647	931.277893	378.895203	154.005997	866.622681	315.094360	-80.055458	1000.725342	-439.396118	-49.611145	885.281982	-452.409668	-200.941956
272.841125	-156.924240	902.374817	350.438904	-4.583144	898.959839	339.814026	-192.599808	509.719421	423.640961	5.432466	503.116638	416.242462	-181.722214	81.189415	535.723511	-20.040276	93.931213	287.038422	-237.346893	1443.396729	385.671722	81.656433	1399.167114	279.663940	-53.681774	1397.867065	277.805878	-51.091778	1695.251099	365.193176	-308.970184	1172.674194	467.242493	69.320877	1119.514282	261.300049	-340.810638	931.486694	382.591675	151.497894	866.552368	314.698578	-80.071053	1000.618225	-438.508728	-48.378025	884.604187	-451.436371	-199.723694
272.689545	-157.001343	902.191772	350.110291	-4.526593	898.798340	339.649414	-192.542175	509.610291	423.500397	5.471814	502.934082	416.234009	-181.728622	81.171860	535.746826	-19.999811	93.901146	286.974854	-237.547623	1443.180298	385.286102	81.743149	1398.614868	278.986450	-53.652958	1397.837402	277.121307	-51.634315	1695.216797	367.145966	-311.635742	1173.493408	470.667145	67.489883	1119.734497	263.740234	-340.330750	931.718445	386.363312	149.168839	866.534302	314.402893	-80.064293	1000.447510	-437.645935	-47.157379	883.776489	-450.455780	-198.520004
272.474396	-157.147141	902.123596	349.716187	-4.585272	898.726563	339.499512	-192.523041	509.516876	423.331085	5.537053	502.832428	416.231506	-181.718430	81.089890	535.804260	-19.973675	93.928200	286.888000	-237.696060	1443.098267	384.984741	81.729912	1398.233154	278.526917	-53.700630	1397.724609	276.571014	-52.051556	1695.124634	368.616364	-311.643127	1173.947388	473.855560	65.754974	1120.172241	266.422272	-340.054260	931.681030	390.231720	146.824692	866.667786	314.107880	-80.165871	1000.377258	-436.842560	-46.018066	882.989197	-449.649963	-197.460556
272.611206	-157.110123	902.122681	349.462341	-4.440849	898.946289	339.515564	-192.553711	509.468384	423.277649	5.641183	502.789703	416.256073	-181.714584	81.060966	535.895508	-19.932516	93.946075	286.787323	-237.820496	1443.167847	384.787720	81.654358	1398.029419	278.190247	-53.777523	1397.651855	276.054901	-52.394024	1695.066162	369.823975	-311.721436	1174.473022	476.775421	64.237541	1120.785767	268.714417	-339.833282	931.762756	394.000641	144.609436	866.664001	314.097260	-80.236542	1000.486145	-436.095062	-44.943134	882.150269	-448.790436	-196.496094
272.928101	-156.825867	901.858826	349.247559	-4.309837	898.885254	339.472321	-192.479904	509.411011	423.251465	5.803605	502.813141	416.221497	-181.658890	81.095909	536.038391	-19.892530	94.027290	286.668304	-237.899231	1443.333374	384.628876	81.547607	1397.930298	277.933716	-53.827591	1397.656250	275.504059	-52.643745	1695.032715	370.912933	-311.617279	1175.068970	479.291046	62.820766	1121.596069	270.872681	-339.655426	931.899048	397.778442	142.394882	866.790833	314.038605	-80.095642	1000.327393	-435.319153	-44.107491	881.338989	-447.936066	-195.326447
272.899719	-156.878311	901.833557	348.891907	-4.222429	898.832336	339.536560	-192.425613	509.466736	423.168091	5.986882	502.737854	416.242279	-181.648666	81.126579	536.114502	-19.832994	94.079979	286.529114	-237.979126	1443.610840	384.538208	81.392838	1397.977173	277.717896	-53.906078	1397.693604	275.068359	-52.862507	1694.924072	371.825562	-311.398834	1175.663086	481.636658	61.609104	1122.526978	272.863434	-339.403687	932.002014	401.799713	140.066254	866.911011	313.844482	-80.053123	1000.288208	-434.591278	-43.198814	880.491394	-447.280640	-194.365326
272.889954	-156.943222	901.884033	348.545563	-4.158668	898.842407	339.591187	-192.298126	509.503174	422.948669	6.242009	502.681610	416.213135	-181.570145	81.133728	536.032593	-19.836559	94.059258	286.373657	-238.050415	1443.935425	384.534790	81.238663	1398.099121	277.587250	-53.965866	1397.768188	274.650360	-52.929096	1694.855957	372.606384	-311.076019	1176.197876	483.569458	60.472893	1123.474365	274.648590	-339.191040	932.078125	405.656860	137.845642	866.979797	313.692322	-80.033966	1000.317627	-433.758972	-42.279160	879.688538	-446.641357	-193.434494
272.901642	-157.077118	901.935730	348.185974	-4.106481	898.821594	339.769043	-192.308273	509.593658	422.803864	6.521297	502.660217	416.227966	-181.563202	81.147942	536.046875	-19.768053	94.093742	286.154144	-238.154907	1444.247314	384.528320	81.026711	1398.275146	277.473022	-54.026756	1397.858154	274.323120	-52.845486	1694.738892	373.174286	-310.816650	1176.628174	485.234863	59.418941	1124.386353	276.212372	-339.004669	932.052490	409.438538	135.764679	866.963013	313.543640	-80.033325	1000.332092	-432.922760	-41.547760	878.841125	-446.090668	-192.548019
272.981049	-157.146576	901.955750	347.882843	-4.000812	898.822510	339.859070	-192.240097	509.615021	422.744019	6.740445	502.674683	416.197601	-181.542923	81.125938	536.088684	-19.769207	94.144722	285.906555	-238.252899	1444.483521	384.568176	80.827736	1398.556152	277.424164	-54.149906	1397.912720	273.900146	-52.791492	1694.654053	373.491241	-310.476807	1176.958374	486.744080	58.423035	1125.447632	277.463287	-338.771484	931.934814	413.182709	133.600403	866.923523	313.441132	-80.000465	1000.342224	-431.965637	-40.699978	878.093323	-445.443665	-191.719818
273.085785	-157.187500	901.992126	347.644592	-3.923468	898.866638	339.978973	-192.174332	509.586609	422.627014	6.885085	502.673401	416.200623	-181.541107	81.046272	536.160522	-19.729980	94.242607	285.662476	-238.372955	1444.594360	384.642609	80.558388	1398.862305	277.384796	-54.310062	1398.038696	273.472565	-52.667355	1694.644897	373.535645	-310.109650	1177.181030	488.005890	57.474239	1126.424194	278.496460	-338.659393	931.725037	416.762848	131.599655	866.874695	313.414764	-80.000732	1000.381348	-431.117035	-39.818932	877.385498	-444.855408	-190.819061
272.867920	-157.323318	902.096680	347.369019	-3.849347	898.949768	340.027740	-191.997131	509.601227	422.430054	7.004271	502.704376	416.177277	-181.497421	81.010170	536.035889	-19.739925	94.269753	285.455872	-238.523987	1444.682251	384.792938	80.292931	1399.228149	277.347778	-54.418907	1398.175903	273.105286	-52.658844	1694.600708	373.340332	-309.632172	1177.332642	489.099884	56.572601	1127.228760	279.408508	-338.518738	931.419373	420.124939	129.671722	866.681030	313.233093	-80.048813	1000.473267	-430.202271	-39.020981	876.665588	-444.214966	-189.953873
273.042206	-157.282898	902.155823	347.216461	-3.715588	899.022827	340.184692	-191.869080	509.620544	422.691895	7.175573	502.773865	416.184692	-181.478592	80.982613	536.225830	-19.672468	94.396225	285.284241	-238.635605	1444.732056	384.926117	80.075676	1399.528076	277.342468	-54.525997	1398.315918	272.820679	-52.514412	1694.579468	372.600983	-307.996521	1177.253052	490.003387	55.772182	1128.051636	280.024933	-338.396515	931.047485	423.613800	127.811783	866.271362	313.298859	-79.991089	1000.537781	-429.180908	-38.117275	876.078064	-443.487122	-189.052261
273.271912	-157.220840	902.202454	347.145905	-3.579808	899.060364	340.331055	-191.726700	509.687225	422.776123	7.330498	502.838043	416.215027	-181.424744	80.992691	536.200012	-19.629566	94.397720	285.086548	-238.734665	1444.784058	385.035675	79.892235	1399.788086	277.341675	-54.583397	1398.423828	272.516205	-52.296387	1694.632080	372.166718	-307.932770	1177.275391	490.828461	55.128239	1128.721313	280.830048	-338.306732	930.652039	426.958557	125.861565	866.034607	313.425110	-79.902733	1000.578430	-428.177185	-37.235073	875.458191	-442.753967	-188.168030
273.490845	-157.162659	902.266541	347.148010	-3.404554	899.088806	340.417328	-191.528183	509.732025	422.886230	7.491192	502.825531	416.169739	-181.296448	81.020271	536.196350	-19.603886	94.372559	284.879852	-238.823486	1444.848877	385.184723	79.750687	1400.021606	277.341522	-54.567024	1398.522705	272.335876	-52.139988	1694.627808	371.606842	-307.991791	1177.312744	491.485352	54.595413	1129.291260	281.376526	-338.293213	930.226868	430.102295	124.190704	865.603271	313.572174	-79.776222	1000.623474	-427.149292	-36.273693	874.970154	-441.957031	-187.260971
273.752777	-157.109680	902.289246	347.223633	-3.209291	899.081665	340.515198	-191.339432	509.745941	423.037109	7.646245	502.839142	416.161896	-181.256485	81.034660	536.244507	-19.594456	94.343468	284.696716	-238.865723	1444.850952	385.315155	79.668968	1400.236694	277.346191	-54.526325	1398.579346	272.259796	-52.023125	1694.597168	370.972137	-308.084900	1177.270264	491.965057	54.174088	1129.774292	281.822418	-338.237122	929.757507	433.177307	122.700783	865.181335	313.761047	-79.638855	1000.630554	-426.111694	-35.430893	874.528931	-441.124298	-186.365463
274.030182	-157.074387	902.327209	347.351990	-3.052469	899.084412	340.638367	-191.191360	509.770294	423.139923	7.767848	502.855408	416.178741	-181.266479	81.047943	536.270264	-19.601404	94.271133	284.474640	-238.883698	1444.791626	385.417633	79.628250	1400.390991	277.326019	-54.501499	1398.603271	272.152557	-51.906742	1694.598022	370.303162	-308.355591	1177.060669	492.335785	53.855686	1130.152466	282.054565	-338.225952	929.262939	436.090790	121.361923	864.725830	313.996429	-79.532692	1000.649719	-425.082764	-34.434410	874.202576	-440.182922	-185.449249
274.299500	-157.011444	902.338135	347.532593	-2.889214	899.111145	340.702667	-191.051025	509.734314	423.245056	7.820798	502.839630	416.160278	-181.213028	81.028633	536.387695	-19.645329	94.195343	284.303741	-238.886215	1444.660400	385.537384	79.625145	1400.531738	277.323761	-54.485458	1398.584229	272.070587	-51.834980	1694.591797	369.624207	-308.837311	1176.866455	492.579712	53.563526	1130.470581	282.068237	-338.180084	928.750793	438.866821	120.125854	864.260986	314.247803	-79.440857	1000.667847	-424.154755	-33.688774	873.875671	-439.330017	-184.638855
274.574005	-156.909698	902.324158	347.740753	-2.748993	899.097351	340.802002	-190.958328	509.714111	423.372040	7.834179	502.819000	416.179199	-181.222855	80.995392	536.556885	-19.604795	94.244484	284.183777	-238.839508	1444.457397	385.641052	79.616699	1400.624390	277.308258	-54.456806	1398.554077	272.031403	-51.787876	1694.586426	368.860535	-309.240845	1176.561890	492.796326	53.342693	1130.764404	281.915527	-338.087585	928.245117	441.547699	118.965462	863.870361	314.519958	-79.333351	1000.653015	-423.178070	-32.855671	873.656189	-438.448853	-183.829498
274.913940	-156.726410	902.243774	348.063141	-2.548218	899.046143	340.875153	-190.817413	509.673401	423.243500	7.847316	502.744507	416.215515	-181.264084	80.911964	536.457275	-19.599522	94.170654	284.062439	-238.785370	1444.223633	385.748322	79.674538	1400.674316	277.331696	-54.386276	1398.489624	272.033661	-51.744694	1694.583984	368.162018	-309.859894	1176.259644	492.991180	53.235497	1130.962891	281.546692	-337.922943	927.810730	444.152832	117.823601	863.399780	314.863922	-79.165970	1000.586853	-422.263611	-32.178272	873.385925	-437.610321	-183.046646
275.269409	-156.555420	902.143616	348.461243	-2.397047	898.959412	340.960358	-190.689438	509.623474	423.451355	7.932408	502.626465	416.233154	-181.210938	80.887749	536.507690	-19.554352	94.094345	283.951843	-238.717819	1444.012573	385.844818	79.753471	1400.667603	277.361786	-54.267780	1398.389648	272.056702	-51.712955	1694.574463	367.731567	-311.335968	1175.923462	493.099915	53.221428	1131.113647	280.969543	-337.810089	927.432251	446.404907	116.966888	862.985352	315.225861	-79.007408	1000.493958	-421.335480	-31.276951	873.144592	-436.867737	-182.296066
275.550140	-156.332184	902.160339	348.836273	-2.255761	898.901062	341.012177	-190.480759	509.566895	423.863190	8.100399	502.569702	416.248047	-181.175278	80.867371	536.647400	-19.532438	94.038948	283.894501	-238.604721	1443.866211	385.937012	79.849571	1400.627441	277.405731	-54.114910	1398.317871	272.115204	-51.690109	1694.603516	367.031860	-311.893402	1175.602051	493.169067	53.265678	1131.218506	280.167755	-337.494507	927.124146	448.359894	116.215515	862.610535	315.584869	-78.793121	1000.471924	-420.450989	-30.648094	872.934082	-436.104462	-181.608704
275.743256	-156.147888	902.256897	349.229156	-2.149898	898.889648	341.124115	-190.325928	509.604706	423.867279	8.174557	502.470306	416.310150	-181.183701	80.901764	536.620850	-19.512550	93.982048	283.899323	-238.481369	1443.760864	386.016968	79.964165	1400.599854	277.476044	-53.958569	1398.230225	272.193604	-51.682919	1694.655762	366.286469	-312.167053	1175.329346	493.252411	53.415634	1131.293335	279.168762	-337.107178	926.855774	450.033295	115.681992	862.322693	315.925507	-78.604858	1000.512634	-419.512390	-29.953505	872.713196	-435.381012	-180.892563
276.277893	-155.794647	902.012451	349.902283	-1.916643	898.880005	341.263428	-190.231781	509.590179	423.887878	8.223062	502.487640	416.342865	-181.199783	80.914589	536.474182	-19.563023	93.914246	283.922089	-238.319748	1443.725586	386.098419	80.099426	1400.586792	277.533020	-53.790611	1398.195435	272.286377	-51.681549	1694.745850	365.581604	-312.479736	1175.017578	493.349457	53.596489	1131.379883	277.995361	-336.637878	926.677673	451.422302	115.231239	862.130432	316.380219	-78.395294	1000.390991	-418.691681	-29.294525	872.500244	-434.808624	-180.290070
276.276123	-155.764984	902.267029	350.314056	-1.861776	898.973511	341.387817	-190.067123	509.628845	423.855042	8.232459	502.495392	416.349945	-181.217422	80.911324	536.256714	-19.684263	93.778214	284.029816	-238.166153	1443.595947	386.188751	80.262917	1400.632202	277.627441	-53.643948	1398.167969	272.368561	-51.697567	1694.855225	364.919189	-312.845245	1174.655273	493.439697	53.801270	1131.501709	276.657257	-336.112610	926.483032	452.386719	114.940643	862.005127	316.657776	-78.292328	1000.562378	-417.832794	-28.712149	872.277893	-434.275604	-179.711166
276.609131	-155.522598	902.279724	350.940399	-1.778276	899.081665	341.528198	-189.960495	509.626953	423.853943	8.281478	502.548767	416.344696	-181.266327	80.896019	536.154053	-19.709585	93.754250	284.138489	-238.020157	1443.507690	386.260193	80.395767	1400.671875	277.708862	-53.512054	1398.150146	272.408234	-51.689365	1695.022095	364.245972	-312.877777	1174.318726	493.621948	54.029312	1131.617065	275.147827	-335.399658	926.352112	453.188110	114.702065	861.977417	317.089355	-78.173988	1000.624634	-416.900604	-28.082806	871.961060	-433.789032	-179.210556
277.209045	-155.243362	902.271729	351.655457	-1.551213	899.145020	341.777771	-189.930969	509.650726	423.971466	8.361364	502.591705	416.394775	-181.333267	80.857773	536.108032	-19.733847	93.740715	284.256470	-237.876556	1443.427368	386.332581	80.580788	1400.727783	277.806519	-53.367012	1398.146729	272.589142	-51.748508	1695.086914	363.515350	-312.963165	1173.957275	493.801666	54.285023	1131.719482	273.460388	-334.571503	926.287048	453.628998	114.671402	861.989258	317.704529	-77.949051	1000.653809	-415.728302	-28.000103	871.759888	-433.235687	-178.579346
277.529846	-154.910553	902.276794	352.283569	-1.314424	899.232605	341.868469	-189.738358	509.611816	424.123108	8.463846	502.575195	416.402771	-181.327805	80.836021	536.129456	-19.700869	93.701965	284.397461	-237.739594	1443.370850	386.430847	80.760277	1400.759033	277.903900	-53.180256	1398.128662	272.719055	-51.740002	1695.166138	362.831909	-312.840088	1173.610107	493.984070	54.525105	1131.768799	271.668976	-333.703125	926.242798	453.778351	114.791512	862.032593	318.130066	-77.700317	1000.701904	-414.977478	-27.720230	871.185608	-432.836914	-178.176788
277.875031	-154.625839	902.289307	352.938477	-1.151934	899.274841	341.976349	-189.567184	509.628479	424.346008	8.552618	502.503998	416.446136	-181.322479	80.801842	536.190247	-19.637691	93.658707	284.525757	-237.559601	1443.315796	386.512726	80.975914	1400.804443	278.029205	-52.987690	1398.101929	272.958527	-51.634010	1695.181885	362.140686	-312.630432	1173.257446	494.146301	54.738354	1131.829590	269.696960	-332.698883	926.317200	453.687225	115.030190	862.081299	318.575867	-77.475746	1000.731018	-414.234436	-27.361221	870.514404	-432.414154	-177.831573
278.287811	-154.294159	902.285339	353.661316	-0.981068	899.339172	342.120087	-189.360321	509.626129	424.685822	8.651375	502.483063	416.452881	-181.290405	80.775146	536.282898	-19.577129	93.643730	284.665985	-237.375366	1443.294067	386.675537	81.139061	1400.887451	278.153931	-52.783558	1398.126587	273.050751	-51.631794	1695.341553	361.539642	-312.289917	1172.996704	494.355408	54.977715	1131.872925	267.646332	-331.527435	926.438904	453.230652	115.420738	862.247192	319.073151	-77.240273	1000.763428	-413.355011	-27.074989	869.771912	-431.929382	-177.477844
278.472839	-153.854004	902.255066	354.315613	-0.827604	899.412781	342.249603	-189.215454	509.657257	425.052612	8.755366	502.563873	416.507141	-181.290070	80.791191	536.400879	-19.542858	93.637764	284.779541	-237.167908	1443.333862	386.877777	81.285957	1401.042480	278.316833	-52.545433	1398.185425	273.354248	-51.479988	1695.419678	360.943359	-311.925293	1172.725220	494.525787	55.186886	1131.960083	265.648315	-330.282440	926.639465	452.527222	115.964119	862.464417	319.390900	-76.969444	1000.788330	-412.847168	-26.502783	868.767395	-431.516296	-177.269547
279.168488	-153.261810	902.097046	355.049225	-0.576616	899.512878	342.549622	-189.168121	509.671417	425.434387	8.820061	502.673279	416.573853	-181.349411	80.792580	536.385925	-19.604435	93.577362	284.857574	-236.890884	1443.328735	387.108459	81.455681	1401.256958	278.580139	-52.411236	1398.088135	273.578674	-51.392166	1695.571289	360.280853	-311.519440	1172.438965	494.682312	55.432255	1132.082886	263.346436	-328.857391	926.837891	451.611053	116.620308	862.783936	319.965118	-76.646919	1000.763794	-412.131500	-26.127134	867.896240	-430.919312	-176.952591
279.163666	-153.352997	902.394592	355.534668	-0.574088	899.625793	342.761505	-189.109497	509.792908	425.355042	8.817991	502.682861	416.613342	-181.432312	80.813950	536.233276	-19.664774	93.520660	284.908356	-236.663086	1443.357422	387.391174	81.599907	1401.445557	278.747131	-52.183422	1398.127808	273.732574	-51.362453	1695.771851	359.664612	-311.090942	1172.162476	494.814575	55.711796	1132.142090	261.218658	-327.393555	927.034912	450.383453	117.402267	863.136597	320.280426	-76.617310	1000.966614	-411.170715	-25.869125	867.074219	-430.168610	-176.483902
279.568573	-153.005966	902.394775	356.151367	-0.376339	899.707092	342.816071	-188.925598	509.767303	425.811371	8.938597	502.741730	416.581970	-181.373459	80.831589	536.356201	-19.635359	93.504654	284.978973	-236.391876	1443.318481	387.713715	81.729324	1401.669678	278.841522	-51.803383	1398.318604	273.977386	-51.265316	1695.913330	359.000122	-310.648773	1171.897827	494.809784	55.996357	1132.133789	258.989655	-325.868622	927.275269	448.836884	118.451347	863.525635	320.749908	-76.381012	1001.008667	-410.301880	-25.440035	866.254272	-429.446686	-176.056717
279.951904	-152.697556	902.395081	356.718292	-0.198002	899.763977	342.832397	-188.662491	509.727173	426.060272	9.039615	502.750122	416.562988	-181.347351	80.791733	536.403992	-19.626081	93.451797	284.995178	-236.123199	1443.323120	388.122314	81.863556	1401.772583	279.055878	-51.515938	1398.310181	274.235229	-51.163879	1696.033936	358.291687	-310.238495	1171.627075	494.877441	56.383015	1132.093262	256.746155	-324.234497	927.571350	447.296967	119.515877	863.853821	321.195679	-76.163147	1001.038147	-409.405853	-24.779770	865.582397	-428.619202	-175.451462
280.347443	-152.408997	902.382385	357.338684	0.071560	899.782227	342.853638	-188.342712	509.629486	426.404999	9.151729	502.737061	416.537140	-181.297256	80.756569	536.534851	-19.530075	93.425529	284.996216	-235.813126	1443.281738	388.598938	81.958473	1401.874634	279.281433	-51.203934	1398.290527	274.466309	-50.989857	1696.174561	357.619751	-309.795929	1171.367065	494.929932	56.829269	1131.994507	254.472870	-322.587677	927.797729	445.593048	120.624359	864.154175	321.690155	-75.901711	1001.041443	-408.531219	-24.191656	864.984070	-427.786285	-174.925812
280.751740	-152.139343	902.386719	357.898712	0.314248	899.790527	343.140778	-188.212891	509.661774	426.956024	9.362791	502.846954	416.583649	-181.310455	80.725716	536.738525	-19.449268	93.426697	284.984100	-235.494614	1443.244141	389.083862	82.077194	1401.961792	279.541840	-50.882050	1398.283447	274.878815	-50.776588	1696.236572	356.832031	-309.367249	1171.010254	494.943665	57.341663	1131.827759	252.159378	-320.783905	928.044800	443.616547	121.856400	864.447937	322.156921	-75.643219	1001.048157	-407.656616	-23.561455	864.530151	-426.878937	-174.437775
281.587921	-151.481766	902.192078	358.622253	0.585270	899.821350	343.435760	-188.167862	509.621582	427.339661	9.477105	502.881104	416.662659	-181.335953	80.721313	536.833923	-19.405409	93.421410	284.984619	-235.217041	1443.250732	389.558685	82.233643	1402.123901	279.854004	-50.555450	1398.317383	275.228638	-50.607723	1696.366699	355.999603	-308.927765	1170.709717	494.878876	57.877605	1131.628296	249.821991	-318.987396	928.379456	441.515625	123.120232	864.820435	322.827545	-75.268967	1000.969482	-406.822296	-22.868443	864.255249	-425.994629	-173.833572
281.986511	-151.197311	902.278809	359.192627	0.813440	899.918823	343.612518	-187.989395	509.646271	427.653320	9.546345	502.947937	416.730652	-181.353195	80.716911	536.729065	-19.485149	93.341171	284.931305	-234.836639	1443.231812	390.115448	82.356422	1402.250610	280.144470	-50.152893	1398.386597	275.639465	-50.476780	1696.459961	355.172974	-308.353699	1170.401367	494.750977	58.406872	1131.416992	247.470871	-317.204742	928.660645	439.378906	124.449806	865.220215	323.311340	-75.022408	1001.061646	-406.001953	-22.322216	864.097656	-425.111237	-173.272781
281.989441	-151.166016	902.559570	359.550446	0.982497	900.019165	343.771820	-187.808914	509.760284	427.752594	9.603516	502.989197	416.704224	-181.314163	80.738007	536.633362	-19.497238	93.301651	284.890656	-234.463913	1443.265503	390.610413	82.515526	1402.434937	280.458862	-49.808487	1398.437866	275.928101	-50.349911	1696.642334	354.304901	-307.893494	1170.143799	494.545074	58.985657	1131.189087	245.163452	-315.342804	929.020447	436.967865	125.822525	865.688110	323.588135	-74.859367	1001.249390	-405.191681	-21.940134	864.020203	-424.262146	-172.874863
282.418060	-150.855316	902.623230	360.070984	1.169270	900.111877	343.985291	-187.595978	509.798309	427.762360	9.712069	502.963562	416.701508	-181.290421	80.745110	536.505798	-19.504032	93.220924	284.877533	-234.103149	1443.293335	391.197723	82.638741	1402.508301	280.778259	-49.459877	1398.475220	276.307190	-50.162540	1696.760376	353.437225	-307.335846	1169.793213	494.290680	59.610741	1130.902344	242.866623	-313.493713	929.324707	434.351563	127.447601	866.186340	324.045624	-74.622505	1001.328064	-404.373840	-21.485222	864.009949	-423.462769	-172.464813
282.979431	-150.487244	902.601868	360.730560	1.427991	900.103271	344.185333	-187.445038	509.815399	428.155151	9.915405	502.983856	416.703217	-181.297363	80.724953	536.641968	-19.458755	93.185013	284.880005	-233.758820	1443.281372	391.775452	82.847717	1402.680054	281.137634	-49.089912	1398.507446	276.794922	-49.889679	1696.802246	352.528992	-306.740692	1169.514893	494.089874	60.301109	1130.584839	240.587173	-311.539795	929.690430	431.977478	128.948883	866.595947	324.620270	-74.300797	1001.314087	-403.556427	-21.045975	863.938416	-422.672241	-172.130981
283.445740	-150.167465	902.604370	361.301483	1.742336	900.083679	344.325623	-187.205780	509.772766	428.677185	10.329716	503.067780	416.716125	-181.296555	80.734299	536.891174	-19.363342	93.199318	284.905029	-233.378632	1443.310181	392.355560	83.048172	1402.764404	281.534912	-48.706951	1398.468018	277.093842	-49.680840	1697.009766	351.678558	-306.075500	1169.217407	493.807159	60.947365	1130.307861	238.386719	-309.593506	929.964844	429.446533	130.506729	867.132996	325.152252	-73.977989	1001.305115	-402.807678	-20.697092	863.803162	-421.969604	-171.823196
283.794434	-149.874283	902.625916	361.791382	2.029264	900.078857	344.484894	-187.007431	509.771362	428.894379	10.504203	503.040466	416.744354	-181.260574	80.678566	537.034851	-19.286304	93.198357	284.984802	-232.970505	1443.293823	392.920685	83.215256	1402.836182	281.903717	-48.334412	1398.472046	277.531403	-49.466892	1697.100586	350.776581	-305.322418	1168.887085	493.471802	61.652267	1130.001221	236.150864	-307.549408	930.260315	426.859619	132.073517	867.692139	325.584961	-73.680046	1001.313110	-402.043579	-20.382660	863.658936	-421.280304	-171.577240
284.514923	-149.295181	902.479553	362.439545	2.389277	900.098999	344.632568	-186.784302	509.696838	429.163422	10.646128	503.055481	416.755341	-181.238098	80.638908	537.141968	-19.218863	93.196465	285.067688	-232.608994	1443.339844	393.591034	83.352455	1402.979614	282.295258	-47.958244	1398.490356	277.968384	-49.240902	1697.187622	349.865662	-304.643097	1168.566895	493.122101	62.324802	1129.723022	234.016266	-305.489838	930.558228	424.088806	133.712585	868.337646	326.180450	-73.272873	1001.252563	-401.332886	-20.128973	863.512085	-420.628113	-171.295334
284.589783	-149.197037	902.731873	362.842377	2.571778	900.195435	344.740723	-186.548859	509.791016	429.373810	10.750182	503.058411	416.788574	-181.198700	80.633987	537.128662	-19.240906	93.173698	285.210236	-232.233185	1443.363770	394.217468	83.462196	1403.098877	282.742279	-47.608841	1398.545532	278.466705	-49.026955	1697.274048	348.913483	-303.800293	1168.255005	492.801178	63.027576	1129.455444	231.852936	-303.443146	930.847168	421.258118	135.337616	868.982544	326.503632	-73.079300	1001.424500	-400.609894	-19.923075	863.347473	-419.971924	-170.996597
284.943420	-148.836105	902.825500	363.293365	2.849332	900.259949	344.864288	-186.297592	509.794647	429.524902	10.852637	503.062866	416.805023	-181.173203	80.632462	537.132996	-19.241449	93.160706	285.394501	-231.839523	1443.379150	394.739563	83.670517	1403.312134	283.186890	-47.221401	1398.621948	279.017395	-48.662647	1697.347534	348.010895	-302.968475	1167.956055	492.416260	63.797150	1129.232422	229.747040	-301.327484	931.164185	418.373352	136.956528	869.696838	326.936310	-72.758217	1001.502747	-399.948090	-19.714802	863.157654	-419.349976	-170.724716
285.367401	-148.431824	902.871765	363.821472	3.157674	900.309814	345.059937	-186.106918	509.816956	429.800446	11.024492	503.085205	416.777740	-181.137024	80.639725	537.112488	-19.232143	93.132370	285.610565	-231.476730	1443.455078	395.330688	83.860771	1403.467773	283.631439	-46.890285	1398.679199	279.374176	-48.453064	1697.524170	347.080811	-302.190521	1167.606323	491.993164	64.646210	1128.954712	227.709564	-299.217926	931.437622	415.488281	138.637161	870.448975	327.402008	-72.400742	1001.551086	-399.357056	-19.464437	862.975891	-418.739105	-170.390030
285.875214	-147.929825	902.836365	364.459137	3.617375	900.353088	345.218475	-185.857773	509.818573	430.149811	11.232880	503.132050	416.789703	-181.114426	80.646469	537.236938	-19.149471	93.164276	285.834595	-231.148376	1443.509155	395.902374	84.055130	1403.604492	284.097961	-46.506924	1398.724609	279.841278	-48.144192	1697.631714	346.121490	-301.372833	1167.270752	491.620880	65.516182	1128.691772	225.637482	-297.114136	931.708191	412.555511	140.264053	871.189758	327.931885	-71.951866	1001.556274	-398.809814	-19.162054	862.797791	-418.157867	-169.992111
286.570190	-147.445480	902.869263	364.993469	4.032094	900.406311	345.494629	-185.710815	509.824677	430.341187	11.446603	503.099945	416.846039	-181.170013	80.643387	537.239624	-19.107880	93.104691	286.078369	-230.800003	1443.479126	396.535583	84.253395	1403.744385	284.608063	-46.164627	1398.754761	280.425812	-47.742878	1697.682617	345.243988	-300.527832	1166.890869	491.173645	66.396469	1128.410767	223.557404	-295.037872	931.963196	409.505341	142.026138	871.937073	328.557556	-71.518448	1001.599060	-398.275360	-18.684649	862.615051	-417.576660	-169.652328
286.868683	-146.802414	902.754028	365.538757	4.413890	900.431396	345.628296	-185.360352	509.787354	430.590027	11.731452	503.114868	416.824738	-181.127182	80.599098	537.261536	-19.045399	93.115509	286.364075	-230.435486	1443.416992	397.154083	84.413078	1403.850586	285.060822	-45.834660	1398.795776	280.816101	-47.457340	1697.843506	344.403748	-299.567322	1166.461548	490.813354	67.286102	1128.165894	221.627335	-292.986786	932.152710	406.697845	143.515045	872.822266	328.919159	-71.071548	1001.555725	-397.819092	-18.277332	862.490173	-417.006805	-169.232651
286.963043	-146.563309	902.990723	365.916321	4.741550	900.500061	345.804230	-185.130737	509.855988	430.740570	11.924813	503.129028	416.872925	-181.128586	80.630295	537.242126	-19.061121	93.057571	286.680359	-230.105530	1443.296265	397.742035	84.656471	1404.014771	285.587219	-45.509712	1398.841187	281.299225	-47.098862	1697.943359	343.580933	-298.663483	1166.040161	490.376434	68.180656	1127.931396	219.702881	-290.926636	932.392700	403.806030	145.204773	873.595947	329.268555	-70.741577	1001.705261	-397.383881	-17.859968	862.418518	-416.410919	-168.768677
287.188721	-146.003067	903.005981	366.252686	5.221678	900.540283	345.941528	-184.834442	509.915619	430.943054	12.114781	503.162292	416.902069	-181.071014	80.581642	537.325439	-18.970123	93.074959	286.990631	-229.826080	1443.180298	398.308258	84.898445	1404.271362	286.096039	-45.160488	1398.890869	281.796661	-46.733971	1698.048096	342.767914	-297.842133	1165.599976	489.900513	69.050362	1127.732544	217.854095	-288.887238	932.621887	401.059479	146.761688	874.495422	329.658752	-70.296997	1001.729919	-397.077759	-17.481577	862.312012	-415.905487	-168.313324
287.898499	-145.333130	902.747742	366.944885	5.770911	900.545471	346.159424	-184.573105	509.903595	431.378174	12.369542	503.201385	416.908997	-181.037094	80.582336	537.454529	-18.924870	93.081795	287.347839	-229.503769	1443.110962	398.881348	85.101990	1404.458618	286.574585	-44.859413	1398.943359	282.300323	-46.366955	1698.169800	342.112793	-296.854919	1165.205200	489.483765	69.867882	1127.594604	216.103867	-286.802673	932.873352	398.349915	148.326935	875.431641	330.220276	-69.788239	1001.607422	-396.778137	-16.987686	862.208862	-415.407593	-167.974960
287.932861	-144.658234	902.835449	367.251495	6.375910	900.639465	346.208679	-184.156372	509.930969	431.651215	12.602179	503.196198	416.862030	-180.912720	80.600517	537.546021	-18.885220	93.075394	287.678528	-229.145859	1443.022461	399.377075	85.412262	1404.664917	287.141235	-44.624825	1398.821167	282.807190	-45.944679	1698.275635	341.516327	-295.948151	1164.800049	489.023010	70.727051	1127.412964	214.471100	-284.751740	933.120605	395.677948	149.868820	876.350647	330.427307	-69.176712	1001.697266	-396.496338	-16.574337	862.108337	-414.946320	-167.531982
288.253265	-143.818420	902.948059	367.535889	7.150532	900.751160	346.315430	-183.770538	509.921967	431.153534	12.754732	503.073395	416.810944	-180.859924	80.588326	537.153625	-18.878607	92.940804	288.022491	-228.809799	1442.970337	400.010529	85.629738	1404.820801	287.553589	-44.159554	1398.995117	283.397461	-45.455227	1698.316895	340.928833	-295.100311	1164.379028	488.556763	71.540062	1127.296875	212.906494	-282.693024	933.325439	393.032806	151.347107	877.302246	330.695190	-68.350075	1001.810364	-396.236694	-16.125437	862.028015	-414.547455	-167.128891
288.587952	-143.502258	903.181641	367.784729	8.020989	900.876953	346.529816	-183.552078	509.941589	431.253479	13.029038	503.114655	416.845306	-180.845596	80.603920	537.153442	-18.828760	92.905098	288.370422	-228.480148	1442.835083	400.469696	85.928352	1405.041016	288.135437	-43.908531	1398.847168	283.802185	-45.092957	1698.469238	340.376678	-294.347107	1163.933105	488.139069	72.361526	1127.205688	211.465439	-280.718597	933.514587	390.478271	152.793060	878.288391	331.117981	-67.752586	1001.986328	-395.954132	-15.669329	861.972351	-414.164948	-166.780975
289.011292	-143.440872	903.163391	368.622955	7.466450	900.439270	346.803711	-183.396286	509.984589	431.618073	13.325800	503.019989	416.912720	-180.885239	80.595619	537.268311	-18.777899	92.931145	288.752930	-228.186462	1442.675537	400.950562	86.218071	1405.279053	288.521454	-43.477299	1399.045288	284.293335	-44.673344	1698.548340	339.931976	-293.530670	1163.500000	487.738037	73.218155	1127.120972	210.100479	-278.732910	933.706848	388.044922	154.189590	879.196960	331.724152	-67.716446	1001.758667	-395.709290	-15.254993	861.921631	-413.844879	-166.426743
289.289520	-142.855988	903.205750	369.038147	8.008690	900.487549	346.916748	-183.114883	509.963043	431.797363	13.579586	503.060486	416.957855	-180.891251	80.575027	537.290833	-18.735155	92.932312	289.145966	-227.825607	1442.494141	401.546295	86.498123	1405.517334	289.047455	-43.114933	1399.052002	284.869507	-44.189659	1698.578857	339.576324	-292.610718	1163.107666	487.432556	74.037781	1127.089966	208.829849	-276.856964	933.862305	385.642059	155.569122	880.058838	332.111023	-67.180618	1001.802917	-395.527130	-14.946921	861.879700	-413.578400	-166.082092
289.600708	-142.164719	903.206177	369.428772	8.664061	900.589478	347.079773	-182.821274	509.976959	432.063019	13.890536	503.112335	416.998688	-180.855087	80.535828	537.383850	-18.689194	92.965370	289.553802	-227.473846	1442.332153	402.075317	86.787788	1405.720703	289.538788	-42.760647	1399.101318	285.255676	-43.788937	1698.732056	339.304932	-291.828247	1162.739258	487.150208	74.849495	1127.087158	207.627533	-274.905823	934.063293	383.390167	156.767654	881.078735	332.481232	-66.586258	1001.853638	-395.388763	-14.704779	861.851379	-413.354034	-165.783539
289.884277	-141.608765	903.282837	369.811066	9.159067	900.656067	347.179565	-182.460693	510.037842	432.224426	14.134095	503.125336	417.064209	-180.871033	80.565056	537.427612	-18.620401	92.971840	289.975311	-227.117722	1442.085693	402.606934	87.063072	1405.910767	290.009979	-42.408413	1399.153809	285.694092	-43.352222	1698.830200	339.013428	-291.042908	1162.275513	486.902191	75.723640	1127.037354	206.576126	-273.023560	934.215454	381.212036	157.905991	882.131592	332.860260	-66.080460	1001.923950	-395.250183	-14.398298	861.890930	-413.154114	-165.477310
290.554352	-140.705032	903.150574	370.377716	9.885840	900.702393	347.310242	-182.033249	510.028748	432.848541	14.494658	503.215851	417.054260	-180.805939	80.570862	537.563843	-18.530069	92.978821	290.380951	-226.788788	1441.985962	403.221649	87.351059	1406.061035	290.496490	-42.021011	1399.173462	286.174988	-42.826763	1698.899658	338.789978	-290.308319	1161.861938	486.692352	76.542198	1126.947998	205.571365	-271.181732	934.347290	379.141296	159.119904	883.020508	333.431152	-65.356277	1001.882507	-395.160889	-14.090709	861.929199	-413.029724	-165.181747
290.701080	-140.215210	903.303711	370.697845	10.411469	900.710754	347.474304	-181.659546	510.122803	433.828369	14.924247	503.320892	417.101532	-180.783340	80.623009	538.041016	-18.412115	93.060806	290.832733	-226.464066	1441.863159	403.697174	87.710403	1406.194214	290.998566	-41.594223	1399.215698	286.700073	-42.367550	1698.928467	338.589233	-289.626617	1161.441284	486.416565	77.340538	1126.883423	204.712250	-269.404816	934.448853	377.193817	160.295212	883.914917	333.739960	-64.795998	1001.960938	-395.070007	-13.808001	862.048462	-412.947876	-164.893951
290.938690	-139.609833	903.365356	371.013519	11.016521	900.777832	347.610321	-181.170517	510.160004	434.972961	15.460261	503.469604	417.089539	-180.739655	80.631302	538.480591	-18.358599	93.156502	291.283752	-226.118408	1441.700439	404.117981	88.157509	1406.412720	291.464935	-41.188629	1399.287842	287.025818	-41.932888	1699.035156	338.465179	-288.868713	1161.036499	486.223511	78.180641	1126.866699	203.949173	-267.661163	934.509644	375.362640	161.392944	884.781799	334.046539	-64.211914	1002.024414	-395.018463	-13.582799	862.222961	-412.932220	-164.660645
291.483887	-138.740982	903.265320	371.514221	11.745719	900.804260	347.692169	-180.684525	510.148682	436.152161	16.025501	503.661133	417.088745	-180.685944	80.660797	539.038452	-18.196596	93.322510	291.767670	-225.766357	1441.532593	404.635651	88.505135	1406.534790	291.922363	-40.807816	1399.326294	287.452942	-41.445824	1699.090576	338.368408	-288.080475	1160.603882	486.133423	78.947273	1126.849487	203.313583	-266.049286	934.531128	373.687195	162.436386	885.672607	334.513855	-63.466274	1001.989319	-394.952545	-13.353785	862.437744	-412.991486	-164.501038
291.583954	-138.295746	903.476746	371.806763	12.309715	900.899597	347.845398	-180.345901	510.213745	436.707520	16.518295	503.798553	417.097992	-180.649536	80.632637	539.241516	-18.143492	93.402870	292.271362	-225.440796	1441.363647	405.115875	88.893684	1406.700806	292.423950	-40.386681	1399.354980	287.860016	-40.969410	1699.137939	338.375458	-287.283447	1160.227051	486.093323	79.654526	1126.910767	202.795868	-264.423248	934.548340	372.155823	163.357635	886.499634	334.800079	-62.936466	1002.139954	-394.501099	-13.348945	862.875549	-412.959412	-164.141876
291.848206	-137.661728	903.548828	372.093994	12.945959	900.949524	347.990021	-179.912903	510.211304	437.006683	16.911211	503.888092	417.126129	-180.609390	80.618347	539.315247	-18.092670	93.450409	292.732025	-225.081635	1441.168457	405.620972	89.238441	1406.835205	292.907166	-40.017193	1399.382324	288.219238	-40.457172	1699.193970	338.443420	-286.466980	1159.832275	486.076508	80.423317	1126.901611	202.375122	-262.891357	934.564758	370.708374	164.261505	887.272705	335.116272	-62.308681	1002.199707	-394.721405	-13.045803	863.159546	-413.485565	-163.582993
292.238953	-136.863556	903.544250	372.443573	13.763523	901.008972	348.178894	-179.548294	510.197388	432.937531	16.502651	503.264679	417.164734	-180.548904	80.603027	537.110107	-18.390104	92.891602	293.233521	-224.783325	1440.981079	406.096100	89.652527	1407.013428	293.353851	-39.630909	1399.405029	288.609161	-39.934322	1699.189575	338.516083	-285.645264	1159.444580	486.156372	81.185486	1126.939697	202.116241	-261.469116	934.507263	369.470947	165.069504	887.954895	335.489197	-61.543884	1002.227051	-394.872375	-13.022933	863.625122	-413.633850	-163.809036
292.452148	-136.033188	903.522766	372.638519	14.608179	901.044739	348.318512	-179.122055	510.161621	432.776764	16.759241	503.246094	417.191284	-180.497437	80.598587	537.060547	-18.283464	92.890068	293.753784	-224.407440	1440.790649	406.578491	90.037346	1407.116821	293.814148	-39.204189	1399.418213	289.013000	-39.424892	1699.200317	338.749664	-284.611664	1159.136719	486.316040	81.992775	1126.964111	201.963852	-260.019379	934.444824	368.461670	165.741821	888.606689	335.794464	-60.797874	1002.230896	-395.098419	-12.966107	864.030334	-414.075714	-163.755875
292.733185	-135.301208	903.549500	372.908295	15.442177	901.075989	348.498871	-178.647461	510.191620	433.031708	17.167686	503.217468	417.197632	-180.450104	80.595444	537.077576	-18.249319	92.832123	294.262634	-224.048706	1440.724609	407.092957	90.413589	1407.190063	294.309845	-38.766926	1399.472290	289.346161	-38.909832	1699.243774	338.957886	-283.749298	1158.849365	486.481049	82.770935	1126.951050	201.936188	-258.675171	934.362061	367.520630	166.408386	889.165771	336.102081	-60.034748	1002.258850	-395.610352	-12.537470	864.521362	-414.877563	-163.246994
293.143494	-134.584503	903.565125	373.285583	16.156624	901.061401	348.726990	-178.290756	510.296631	433.258301	17.603628	503.200348	417.254333	-180.411804	80.679886	537.088745	-18.209469	92.835472	294.738129	-223.651245	1440.620605	407.526794	90.868362	1407.298462	294.755463	-38.336361	1399.531616	289.694214	-38.379498	1699.260986	339.190521	-282.966583	1158.571411	486.668976	83.559395	1126.970459	202.029343	-257.275970	934.244324	366.685974	167.075500	889.685425	336.499969	-59.300621	1002.259216	-396.029938	-12.574072	864.992004	-415.348083	-163.527695
293.452698	-133.810883	903.642456	373.484192	17.010286	901.129089	348.721985	-177.607666	510.355255	433.447205	17.992376	503.230316	417.192657	-180.246338	80.671951	537.111511	-18.192633	92.836166	295.229706	-223.265976	1440.447998	407.996521	91.288734	1407.407593	295.193756	-37.871284	1399.574463	290.065613	-37.847839	1699.287842	339.535065	-282.001892	1158.322144	486.916992	84.332863	1127.017212	202.193359	-256.055573	934.053101	366.048462	167.598648	890.096008	336.798889	-58.502022	1002.330261	-396.655182	-12.917138	865.454712	-416.039307	-163.378662
294.031677	-132.875427	903.521606	373.834351	17.832081	901.169128	348.875916	-177.045059	510.288300	433.612549	18.321175	503.225464	417.150299	-180.124557	80.661774	537.024475	-18.216770	92.803520	295.736420	-222.885208	1440.308105	408.449738	91.734833	1407.494507	295.656525	-37.423740	1399.637329	290.540436	-37.234470	1699.237915	339.905609	-281.073792	1158.060059	487.133057	85.053680	1127.077515	202.526230	-254.803970	933.866760	365.524933	168.187576	890.497742	337.216553	-57.700283	1002.291260	-397.579498	-12.693768	865.665283	-417.068787	-163.344788
294.046478	-132.239914	903.727783	373.949738	18.728626	901.308044	349.005188	-176.514282	510.294586	433.688110	18.718760	503.274384	417.114563	-179.982819	80.630493	536.939087	-18.185671	92.769722	296.215302	-222.417740	1440.151855	408.806702	92.278412	1407.579468	296.068878	-36.969883	1399.696655	290.805786	-36.782291	1699.308228	340.255646	-280.280884	1157.799561	487.426117	85.804153	1127.097778	202.923767	-253.638748	933.640686	365.166199	168.743103	890.874573	337.397522	-56.952988	1002.459961	-398.470337	-12.438814	865.708557	-418.102081	-163.077011
294.372864	-131.478424	903.742065	374.189575	19.514511	901.362549	349.136963	-175.994141	510.251495	433.853210	19.175230	503.307312	417.108063	-179.891663	80.614525	536.956787	-18.134094	92.794945	296.653748	-221.990387	1440.022705	409.208771	92.796440	1407.655762	296.511444	-36.454754	1399.732666	291.131470	-36.280853	1699.316162	340.734772	-279.238861	1157.590576	487.710632	86.461296	1127.141357	203.443909	-252.521255	933.379700	364.917267	169.330780	891.178528	337.700348	-56.214367	1002.493591	-399.348114	-12.229850	865.601318	-419.173431	-163.016617
294.809204	-130.738007	903.791016	374.583038	20.339104	901.397705	349.316193	-175.577042	510.292389	434.156067	19.638149	503.327667	417.166718	-179.857849	80.633469	537.156372	-18.025457	92.843086	297.085297	-221.548370	1439.948242	409.585419	93.356018	1407.708740	296.915009	-35.938030	1399.751465	291.484894	-35.759453	1699.299805	341.179382	-278.401031	1157.403442	488.111603	87.144157	1127.214111	204.092484	-251.536285	933.087158	364.805786	169.857132	891.432007	338.050568	-55.387455	1002.537903	-400.407745	-12.392920	865.557983	-420.267120	-162.757904
295.163086	-129.999893	903.857178	374.871918	21.107151	901.401245	349.518677	-175.000961	510.310181	434.446533	20.063250	503.276062	417.179016	-179.787216	80.613853	537.255493	-17.927549	92.831390	297.551270	-221.032608	1439.846313	409.931671	93.917755	1407.739502	297.300018	-35.406849	1399.790283	291.950592	-35.186337	1699.233276	341.748718	-277.507141	1157.232056	488.519562	87.769936	1127.244873	204.888382	-250.550339	932.732117	364.817780	170.373077	891.640625	338.396973	-54.604702	1002.571960	-401.361847	-12.033681	864.850647	-421.459534	-162.716339
295.535645	-129.188171	903.876404	375.147125	21.965271	901.427795	349.712311	-174.452362	510.336395	434.669220	20.509254	503.282532	417.218689	-179.733215	80.625763	537.294067	-17.841682	92.817596	298.008118	-220.517380	1439.713257	410.308258	94.503967	1407.799072	297.741638	-34.840130	1399.829224	292.242035	-34.764149	1699.292358	342.339661	-276.658691	1157.110229	488.945679	88.417679	1127.301270	205.764755	-249.739059	932.379028	364.928833	170.812973	891.821777	338.726105	-53.775120	1002.594666	-402.434296	-11.945710	864.331482	-422.575500	-162.537735
295.815857	-128.493973	903.947632	375.402039	22.673542	901.452393	350.202576	-174.174667	510.475647	434.905182	20.985479	503.250397	417.336884	-179.773224	80.658173	537.301331	-17.796938	92.796425	298.419159	-219.949356	1439.645996	410.689331	95.132919	1407.880981	298.156769	-34.247837	1399.855591	292.597473	-34.303715	1699.302856	342.884552	-276.083191	1156.999023	489.409668	89.062927	1127.402344	206.850494	-248.932220	932.011353	365.180756	171.233429	891.972534	339.000824	-53.046253	1002.642395	-403.675903	-11.958344	863.790955	-423.689026	-162.302048
296.536255	-127.433205	903.803101	375.854584	23.637323	901.491638	350.134979	-173.459763	510.428070	435.240021	21.445324	503.327362	417.270630	-179.569962	80.695847	537.341248	-17.781527	92.784378	298.850281	-219.392426	1439.604492	411.007507	95.831604	1408.025757	298.543091	-33.681942	1399.898315	292.952789	-33.881298	1699.325806	343.551483	-275.284698	1156.945190	489.871002	89.689316	1127.493774	208.019028	-248.237564	931.628418	365.525269	171.636505	892.057800	339.497223	-52.102303	1002.592651	-404.482025	-11.921886	863.131714	-424.659393	-162.072235
296.548462	-126.953201	904.059326	375.952057	24.264172	901.526794	350.264557	-172.842758	510.533478	435.386200	21.820316	503.380341	417.255585	-179.484726	80.716560	537.317200	-17.767145	92.720238	299.347961	-218.788696	1439.556152	411.364258	96.478348	1408.079590	298.969818	-33.067593	1399.918091	293.304443	-33.466393	1699.353027	344.205780	-274.619080	1156.915161	490.359772	90.325935	1127.583984	209.283569	-247.601624	931.238281	365.926300	171.986786	892.089539	339.662537	-51.462494	1002.734741	-405.266235	-11.741801	862.519653	-425.628052	-161.843201
296.869751	-126.197845	904.130859	376.234314	25.145767	901.555237	350.371063	-172.223404	510.525146	435.601440	22.238974	503.459717	417.253540	-179.376892	80.717384	537.345154	-17.719324	92.668587	299.795166	-218.168900	1439.510132	411.811920	97.105461	1408.044678	299.406311	-32.402645	1399.961060	293.699615	-33.048977	1699.362305	344.970551	-273.875580	1156.912842	490.868286	90.965302	1127.697266	210.610123	-247.032166	930.760681	366.435699	172.363342	892.030640	339.972168	-50.618694	1002.784485	-406.688965	-11.254873	861.903320	-426.699036	-161.712463
297.303864	-125.414742	904.107605	376.590546	25.863392	901.495056	350.528137	-171.648621	510.523041	435.913452	22.656404	503.439453	417.249390	-179.308594	80.712112	537.470093	-17.629858	92.660110	300.235046	-217.525696	1439.432861	412.210938	97.789864	1408.090698	299.798279	-31.775234	1399.984375	294.063080	-32.655514	1699.370728	345.724457	-273.207397	1156.883057	491.347076	91.599274	1127.748169	212.032928	-246.454926	930.312927	367.074188	172.783829	891.906189	340.333405	-49.824417	1002.743958	-407.619049	-11.099703	861.646301	-427.503571	-161.438553
297.546967	-124.720963	904.185852	376.836761	26.688049	901.494141	350.665619	-171.119202	510.577423	436.183960	23.151789	503.397278	417.262390	-179.203506	80.705704	537.649170	-17.504080	92.645515	300.754730	-216.878586	1439.369507	412.624481	98.525360	1408.139404	300.236511	-31.052397	1400.019897	294.446411	-32.245522	1699.396240	346.473267	-272.570160	1156.872070	491.899384	92.292404	1127.826538	213.550156	-246.101196	929.834595	367.838562	173.156647	891.732971	340.607025	-49.028175	1002.781677	-408.588318	-10.636976	861.465759	-428.265289	-161.152786
297.849518	-123.986710	904.223755	377.107849	27.396475	901.472107	350.850433	-170.529175	510.619476	436.443024	23.608145	503.350464	417.259888	-179.114532	80.683601	537.807373	-17.344927	92.691826	301.196198	-216.192123	1439.354004	412.922333	99.254700	1408.173340	300.717377	-30.488392	1399.875122	294.796753	-31.860336	1699.442871	347.310181	-271.809509	1156.876343	492.426392	92.939651	1127.909180	215.087082	-245.775330	929.307922	368.696869	173.504974	891.491333	340.902618	-48.271126	1002.789307	-409.710419	-10.233374	861.514099	-428.857147	-160.534134
298.235626	-123.121468	904.257446	377.393829	28.307878	901.520020	351.093536	-170.042801	510.659729	436.625031	24.035494	503.302551	417.288788	-179.017746	80.679749	537.853516	-17.300383	92.667519	301.694885	-215.536453	1439.304932	413.295563	100.022179	1408.203735	301.146423	-29.799362	1399.907715	295.214996	-31.430790	1699.507813	348.213928	-271.065735	1156.937378	492.904541	93.604843	1127.985962	216.674835	-245.449936	928.845581	369.694580	173.934433	891.179016	341.238800	-47.390018	1002.830139	-410.817596	-9.834049	861.586792	-429.696869	-160.921722
298.563293	-122.388390	904.294312	377.728699	28.986940	901.497192	351.320465	-169.607834	510.693512	436.849487	24.498974	503.321747	417.321777	-178.999542	80.712738	537.921692	-17.256344	92.705872	302.134277	-214.880066	1439.231079	413.627808	100.819511	1408.308350	301.560364	-29.083502	1399.966553	295.634766	-30.999840	1699.560791	349.046021	-270.364929	1156.894775	493.388641	94.266769	1128.111450	218.285202	-245.289261	928.343323	370.872009	174.332367	890.818054	341.572479	-46.645966	1002.836975	-411.559906	-9.450661	861.732971	-430.317932	-160.728638
298.904663	-121.500618	904.312256	378.062347	29.915688	901.547302	351.498657	-169.169830	510.729034	436.958191	24.917147	503.357697	417.317841	-178.897202	80.732620	537.719116	-17.241287	92.629402	302.542358	-214.203720	1439.192993	414.002747	101.535164	1408.335205	301.920563	-28.393559	1400.004639	296.049469	-30.552502	1699.607910	349.946381	-269.718262	1156.918335	493.883636	94.924110	1128.219482	220.079041	-245.125900	927.741211	372.116272	174.756104	890.439209	341.909393	-45.758480	1002.871094	-412.455627	-9.111856	862.030884	-430.971985	-160.494339
299.126343	-120.677368	904.356201	378.305328	30.752739	901.549683	351.639648	-168.714691	510.754364	437.092316	25.421768	503.369171	417.323944	-178.850296	80.747711	537.837830	-17.193707	92.635330	303.022339	-213.493820	1439.110718	414.310364	102.330566	1408.396362	302.336212	-27.669975	1400.016602	296.415527	-30.095594	1699.671997	350.857574	-268.970459	1156.900146	494.340576	95.598541	1128.352173	221.740295	-245.036697	927.220825	373.480103	175.209976	889.993347	342.231384	-44.948288	1002.891113	-413.393616	-8.788616	862.318054	-431.598114	-160.322525
299.530548	-119.764267	904.396118	378.720795	31.667458	901.610779	351.802612	-168.150787	510.714325	437.289215	25.917847	503.385376	417.291901	-178.757843	80.732300	537.815796	-17.135851	92.595428	303.471039	-212.827469	1439.027466	414.630127	103.121597	1408.439209	302.751831	-26.954218	1400.015869	296.974030	-29.545404	1699.609131	351.783478	-268.330505	1156.935791	494.801483	96.331223	1128.502563	223.588562	-245.016876	926.615601	374.921722	175.624756	889.436279	342.580627	-44.016937	1002.943726	-414.222229	-8.678663	862.485840	-432.264801	-160.193527
299.941833	-118.825546	904.397095	379.031799	32.551300	901.606995	351.972015	-167.638565	510.683960	437.551849	26.435226	503.359772	417.297211	-178.704559	80.718185	537.908813	-17.047876	92.635216	303.906708	-212.109894	1438.945923	414.986115	103.941879	1408.497681	303.156525	-26.246725	1399.999878	297.379456	-29.046753	1699.634521	352.670807	-267.666199	1156.915283	495.274139	97.094406	1128.646973	225.476898	-244.997421	925.986938	376.534332	176.055450	888.886658	342.955963	-43.107624	1002.941833	-414.907227	-8.334714	862.801270	-432.841095	-159.899261
300.176056	-117.992737	904.456116	379.343964	33.402027	901.615479	352.066803	-167.110092	510.727478	437.684509	26.903713	503.369629	417.269592	-178.650391	80.711357	537.940857	-16.979078	92.634430	304.341553	-211.401215	1438.898071	415.342438	104.736732	1408.562744	303.577362	-25.497406	1399.998169	297.659729	-28.605997	1699.746094	353.665070	-266.888367	1156.947388	495.752838	97.870247	1128.777832	227.439331	-245.004822	925.362061	378.207428	176.466141	888.272827	343.282379	-42.262161	1002.973755	-415.553070	-8.456709	862.995911	-433.423676	-159.672623
300.491516	-117.062668	904.469971	379.677612	34.369373	901.684021	352.258240	-166.548340	510.735107	438.190918	27.382378	503.482544	417.275421	-178.552155	80.668991	538.110596	-16.875820	92.687088	304.815826	-210.657684	1438.795654	415.670410	105.511444	1408.638916	304.022064	-24.786119	1400.006348	298.210632	-27.969252	1699.733032	354.632996	-266.219330	1156.993530	496.263214	98.735313	1128.964233	229.439926	-245.044434	924.761719	379.882660	177.005249	887.638245	343.639923	-41.367214	1003.013794	-416.224274	-8.871302	862.928711	-434.106537	-159.507858
300.849030	-116.164978	904.512329	380.034729	35.226192	901.680908	352.396149	-165.963745	510.749329	438.470398	27.750803	503.553223	417.307404	-178.509445	80.684357	538.094299	-16.815708	92.696213	305.247986	-209.936340	1438.740723	415.943909	106.352715	1408.784058	304.382141	-23.963160	1400.177490	298.589539	-27.479275	1699.817139	355.599121	-265.507782	1157.035522	496.714417	99.552773	1129.117920	231.450073	-245.154099	924.130310	381.643005	177.462845	886.999512	344.014740	-40.469124	1003.032776	-416.887695	-8.826590	862.956238	-434.737091	-159.270432
301.174713	-115.234695	904.553650	380.335510	36.239662	901.733215	352.563934	-165.392685	510.703705	438.716614	28.183521	503.616302	417.355347	-178.428391	80.728073	538.102356	-16.776194	92.684868	305.717255	-209.219940	1438.700195	416.400787	107.104141	1408.817871	304.801788	-23.212194	1400.195313	299.021973	-26.880033	1699.863037	356.545288	-264.922729	1157.113159	497.237946	100.459808	1129.287598	233.530838	-245.208572	923.563904	383.581512	177.834900	886.305054	344.365204	-39.523384	1003.078247	-417.600769	-8.612934	863.061951	-435.305267	-159.042404
301.525696	-114.361420	904.564453	380.635956	37.020874	901.687134	352.724243	-164.903778	510.735962	438.963898	28.677588	503.612396	417.397064	-178.365768	80.753952	538.072876	-16.791121	92.619202	306.186035	-208.497009	1438.613892	416.735138	107.944565	1408.911011	305.224487	-22.491680	1400.196045	299.551239	-26.217804	1699.823730	357.563660	-264.139923	1157.185181	497.753204	101.396515	1129.449707	235.575058	-245.429352	922.944946	385.489410	178.268433	885.622437	344.702026	-38.663246	1003.060181	-418.295929	-8.408452	863.118835	-435.811188	-158.759460
301.753174	-113.391190	904.539978	380.883820	38.043903	901.656433	352.785004	-164.314789	510.752960	439.185974	29.121008	503.571838	417.386841	-178.261520	80.750420	538.085876	-16.752623	92.582367	306.651825	-207.767380	1438.498413	417.135071	108.688370	1408.898193	305.691254	-21.739489	1400.141968	299.956879	-25.645702	1699.897827	358.489899	-263.612976	1157.199829	498.297852	102.332306	1129.570435	237.636032	-245.645584	922.328613	387.525269	178.726639	884.829773	345.027008	-37.708649	1003.029419	-419.034882	-8.106018	863.165466	-436.365692	-158.438751
302.174286	-112.647308	904.591248	381.297455	38.761570	901.658630	352.992493	-163.805267	510.815399	439.495941	29.597120	503.494720	417.400909	-178.228287	80.741600	538.114136	-16.713432	92.571022	307.011475	-207.017776	1438.450562	417.478577	109.520912	1408.957153	306.087250	-21.016150	1400.110596	300.410522	-25.000362	1699.905884	359.453033	-262.900299	1157.255371	498.944031	103.362183	1129.744507	239.686859	-245.858398	921.736145	389.566437	179.218094	884.104309	345.387817	-36.915741	1003.058228	-419.743439	-7.788528	863.222717	-436.843781	-158.145325
302.567169	-111.675392	904.564392	381.659180	39.752796	901.693665	353.158295	-163.239746	510.763367	439.713898	30.031586	503.527588	417.417084	-178.145340	80.739502	538.162842	-16.611723	92.572121	307.462341	-206.268311	1438.340332	417.860901	110.327896	1409.019775	306.536652	-20.237066	1400.075195	300.876953	-24.321102	1699.902954	360.428375	-262.238983	1157.301270	499.503540	104.341698	1129.870361	241.741272	-246.164093	921.133972	391.683472	179.655334	883.364258	345.762451	-35.972801	1003.062439	-420.382721	-7.545545	863.297546	-437.520233	-157.393295
302.820862	-110.921425	904.643860	381.957855	40.595757	901.677856	353.405548	-162.782272	510.820129	439.940430	30.498165	503.543182	417.460052	-178.132126	80.737579	538.211060	-16.548569	92.578468	307.907990	-205.492264	1438.259644	418.209229	111.165092	1409.076782	306.953369	-19.458019	1400.075439	301.350922	-23.627514	1699.918701	361.446686	-261.574493	1157.364380	500.151917	105.363205	1130.058350	243.860474	-246.359344	920.573364	393.911652	180.195023	882.644348	346.104889	-35.147243	1003.091858	-421.011383	-7.177956	863.392639	-437.890961	-157.125214
303.167847	-109.984505	904.670837	382.301727	41.497822	901.727295	353.602203	-162.274887	510.882355	440.182861	30.978998	503.569061	417.463654	-178.057892	80.707672	538.327576	-16.462152	92.651619	308.318420	-204.724640	1438.222412	418.544373	112.011757	1409.141846	307.368530	-18.670237	1400.081055	301.877838	-22.913286	1699.931641	362.385040	-260.930786	1157.385254	500.835052	106.370270	1130.253540	245.926346	-246.699860	920.020142	396.059204	180.477493	881.999023	346.467926	-34.251682	1003.129333	-421.513336	-6.763128	863.530701	-438.271423	-156.800980
303.521759	-109.107315	904.685059	382.684387	42.396244	901.728088	353.808746	-161.749481	510.929901	440.759460	31.552645	503.607880	417.486786	-177.990616	80.727852	538.553711	-16.375494	92.716675	308.767181	-203.903519	1438.169678	418.817200	112.901917	1409.292114	307.800110	-17.862238	1400.049072	302.332031	-22.199875	1699.964478	363.391846	-260.241333	1157.558350	501.582489	107.434608	1130.499023	247.970947	-246.945526	919.535034	398.392609	180.865387	881.310059	346.854980	-33.365578	1003.136169	-421.925171	-6.371409	863.672119	-438.600098	-156.522720
303.878540	-108.193031	904.722473	383.052460	43.246521	901.745667	353.986267	-161.216232	510.921356	441.033020	32.177238	503.631348	417.479706	-177.886963	80.736313	538.621887	-16.327202	92.771164	309.215637	-203.088943	1438.098999	419.225067	113.784668	1409.354126	308.183289	-17.064148	1400.015747	302.859985	-21.453407	1699.984985	364.399384	-259.629120	1157.609863	502.290527	108.498810	1130.669800	250.030365	-247.194962	919.113770	400.747345	181.402100	880.533447	347.253998	-32.489643	1003.162292	-422.165283	-5.974092	863.838928	-438.889160	-156.152542
304.309601	-107.230354	904.732910	383.469635	44.269249	901.727112	354.211609	-160.760895	510.881195	441.273285	32.759586	503.644989	417.497467	-177.850235	80.747124	538.656921	-16.297884	92.779831	309.655243	-202.234711	1438.092529	419.592407	114.615738	1409.329346	308.665253	-16.198252	1399.956543	303.358276	-20.676575	1699.995117	365.341644	-259.009979	1157.752075	503.125702	109.581169	1130.892212	252.070633	-247.496613	918.667358	403.087769	181.706070	879.972717	347.707611	-31.492872	1003.157104	-422.360748	-5.549884	864.011841	-439.112610	-155.812164
304.642212	-106.337074	904.750671	383.813049	45.139328	901.694214	354.381256	-160.222687	510.880341	441.332825	33.201141	503.644806	417.477203	-177.749527	80.747360	538.612122	-16.232216	92.759926	310.051727	-201.379974	1438.091553	419.870575	115.585953	1409.397705	309.110321	-15.370875	1399.912964	303.837158	-19.917206	1699.985718	366.347656	-258.363464	1157.929932	503.913971	110.664558	1131.063965	254.101425	-247.744705	918.234192	405.395020	182.163162	879.369019	348.096191	-30.604563	1003.147583	-422.577698	-5.196770	864.151367	-439.297058	-155.453995
304.990753	-104.806259	904.755249	383.812347	47.211872	902.131775	354.453552	-159.549759	510.878815	441.335907	33.710640	503.806000	417.420319	-177.597519	80.738297	538.645569	-16.153772	92.844299	310.459442	-200.517868	1438.078613	420.177612	116.501373	1409.483765	309.555542	-14.551336	1399.850098	304.341156	-19.138809	1699.962402	367.243774	-257.804840	1158.033569	504.785706	111.765694	1131.286865	256.036285	-248.029419	917.837585	407.660828	182.476974	878.870422	348.322510	-29.105801	1003.366150	-422.907837	-4.924313	864.254456	-439.478455	-155.142883
305.326752	-103.953957	904.783020	384.251038	47.952427	902.121216	354.722412	-159.047058	510.956970	441.464478	34.238304	503.783691	417.456207	-177.542450	80.735260	538.650574	-16.091709	92.866348	310.863495	-199.602890	1437.988281	420.536743	117.446236	1409.568848	310.004608	-13.686457	1399.787720	304.879211	-18.319176	1699.939453	368.221497	-257.152130	1158.162231	505.676727	112.835754	1131.526733	257.979706	-248.231323	917.544556	409.977722	182.966217	878.340332	348.773621	-28.320215	1003.372192	-423.453674	-4.884071	864.255188	-439.788177	-154.930756
305.747742	-103.055443	904.806396	384.683136	48.885021	902.094055	354.946991	-158.485474	510.932739	441.628052	34.746204	503.738586	417.530548	-177.533356	80.727829	538.742798	-15.996002	92.911003	311.249481	-198.703491	1438.001465	420.873993	118.426765	1409.643311	310.475952	-12.816989	1399.754883	305.398987	-17.506607	1699.939697	369.157562	-256.490143	1158.379028	506.646027	113.870445	1131.788696	259.842072	-248.508835	917.240906	412.235626	183.316101	877.928223	349.263733	-27.404694	1003.367737	-424.172699	-5.020796	864.141174	-440.124481	-154.825882
306.029968	-102.172012	904.793213	385.028625	49.608322	901.996338	355.079498	-157.793594	510.918427	441.746460	35.257870	503.650513	417.539520	-177.419098	80.728951	538.731628	-15.970247	92.909752	311.631622	-197.755112	1438.005005	421.276001	119.357430	1409.615601	310.942108	-11.938556	1399.709717	305.919037	-16.659081	1699.941528	370.049744	-255.923248	1158.516724	507.574463	114.905693	1132.043091	261.669403	-248.699203	917.046997	414.540588	183.939575	877.494873	349.724091	-26.624048	1003.306152	-424.489410	-4.764626	864.154785	-440.361603	-154.606201
306.609528	-101.319115	904.801392	385.618347	50.413574	901.967896	355.278870	-157.273087	510.926178	442.147797	35.809361	503.674286	417.589996	-177.398193	80.780922	538.921997	-15.853156	92.967979	312.030182	-196.816620	1438.042969	421.576599	120.294281	1409.651978	311.387299	-11.006331	1399.687988	306.430756	-15.757304	1699.921143	371.000458	-255.304138	1158.760376	508.622437	115.894882	1132.281372	263.456085	-248.852661	916.837280	416.760620	184.288101	877.144104	350.245300	-25.738195	1003.298828	-424.733582	-4.614928	864.177795	-440.473907	-154.284332
307.097626	-100.472702	904.807556	386.153931	51.125835	901.907227	355.509766	-156.705460	510.913116	443.026337	36.486454	503.695343	417.584351	-177.279953	80.773720	539.319641	-15.721604	93.061401	312.418976	-195.847916	1438.113403	421.964050	121.294823	1409.686401	311.877502	-10.057972	1399.638062	306.932373	-14.855013	1699.893066	371.916962	-254.594162	1158.927246	509.561279	116.872101	1132.524414	265.163574	-249.062576	916.680359	418.954285	184.851959	876.817322	350.790558	-24.933784	1003.270264	-424.966644	-4.204457	864.199402	-440.663513	-154.091888
307.600708	-99.628357	904.814575	386.637665	51.913177	901.824402	355.820740	-156.192245	510.929840	443.323090	37.021774	503.697968	417.609039	-177.241562	80.815788	539.392639	-15.659440	93.082573	312.833801	-194.879730	1438.107056	422.399536	122.256744	1409.749023	312.367737	-9.162499	1399.614624	307.443054	-13.909926	1699.871826	372.807190	-254.060135	1159.158447	510.645233	117.827431	1132.744141	266.829071	-249.151810	916.597412	421.121033	185.363174	876.497009	351.335663	-24.085264	1003.230286	-425.155029	-3.987111	864.221375	-440.754059	-153.831711
308.072327	-98.837334	904.841675	387.116760	52.654686	901.781250	356.137360	-155.752502	511.003967	443.493713	37.506344	503.671478	417.650604	-177.201614	80.792618	539.304626	-15.634207	93.033089	313.240265	-193.902405	1438.143188	422.810944	123.251640	1409.805542	312.854614	-8.205871	1399.574097	307.936493	-12.952841	1699.835693	373.877960	-253.539093	1159.434814	511.718079	118.822960	1133.011841	268.381317	-249.269043	916.452942	423.182678	185.856964	876.276245	351.829254	-23.282515	1003.221558	-425.272430	-3.749925	864.246704	-440.788635	-153.567047
308.571838	-98.021103	904.843384	387.614563	53.409279	901.721313	356.469543	-155.265930	511.048859	443.691010	38.001068	503.686462	417.661255	-177.124573	80.773392	539.316528	-15.602675	93.053955	313.688324	-192.878036	1438.142334	423.186798	124.298920	1409.869385	313.340454	-7.278304	1399.531250	308.461426	-11.972341	1699.810181	374.759155	-252.929031	1159.630005	512.840942	119.748932	1133.239746	269.888855	-249.288147	916.388245	425.198425	186.204605	876.044495	352.351410	-22.468748	1003.191528	-425.328156	-3.494187	864.323914	-440.750549	-153.255829
309.129364	-97.114426	904.865417	388.049866	54.322144	901.720520	356.802856	-154.748459	511.036316	443.994354	38.513062	503.720398	417.711243	-177.099792	80.793953	539.351685	-15.497846	93.099876	314.120239	-191.889542	1438.184692	423.740936	125.218391	1409.798828	313.874054	-6.316743	1399.501221	308.994995	-10.953572	1699.781006	375.661774	-252.199417	1159.821533	513.949219	120.703003	1133.454712	271.367401	-249.273621	916.331177	427.178009	186.780518	875.801392	352.883728	-21.559183	1003.200562	-425.316650	-3.296133	864.371216	-440.646545	-152.980347
309.629517	-96.234360	904.913208	388.462952	55.176380	901.684326	357.135529	-154.329041	511.061127	444.225616	38.977871	503.720978	417.738922	-177.020096	80.784363	539.459595	-15.436872	93.081192	314.583374	-190.884705	1438.195068	424.244110	126.205597	1409.808716	314.363007	-5.315530	1399.470581	309.555969	-9.909104	1699.764404	376.519592	-251.524780	1159.988525	515.062378	121.616638	1133.626099	272.677002	-249.183212	916.309692	429.120880	187.206818	875.569580	353.387177	-20.658615	1003.204407	-425.213928	-3.157133	864.430481	-440.399841	-152.587708
310.485291	-95.452202	904.954285	389.051178	56.044487	901.644043	357.502655	-153.903397	511.085388	444.537964	39.492188	503.712799	417.787354	-177.011703	80.801224	539.475952	-15.347725	93.088272	314.985809	-189.864151	1438.260986	424.727875	127.220634	1409.807007	314.836060	-4.270696	1399.478516	310.129395	-8.842373	1699.740723	377.362122	-250.829330	1160.202271	516.214355	122.634895	1133.766968	274.062775	-249.118973	916.390686	430.976105	187.757614	875.345459	354.127808	-19.781807	1003.204041	-425.100922	-2.896590	864.479187	-440.142303	-152.208527
311.044861	-94.562370	905.004700	389.534088	56.891659	901.613647	357.851868	-153.317001	511.071899	444.761108	40.081161	503.653259	417.780304	-176.905457	80.783249	539.563171	-15.244212	93.123627	315.414703	-188.812439	1438.289551	425.249664	128.293228	1409.778687	315.342346	-3.204253	1399.472290	310.703308	-7.749104	1699.720947	378.149689	-250.121552	1160.411865	517.300171	123.600410	1133.911987	275.248444	-248.944656	916.426331	432.693024	188.271484	875.143311	354.687683	-18.877840	1003.212402	-424.932190	-2.619380	864.566345	-439.869263	-151.790787
311.725555	-93.618690	905.016174	390.075165	57.763680	901.560120	358.173798	-152.740067	511.049866	445.208130	40.709599	503.749603	417.783234	-176.841980	80.790939	539.641235	-15.170552	93.108742	315.805145	-187.695084	1438.389648	425.771820	129.392838	1409.778442	315.837311	-2.113059	1399.431274	311.302673	-6.639977	1699.714111	378.941742	-249.425308	1160.647583	518.394043	124.533226	1134.053467	276.456848	-248.678894	916.493835	434.415253	188.772186	874.968201	355.312927	-17.930519	1003.190735	-424.723480	-2.375599	864.675598	-439.526245	-151.333008
312.361053	-92.737457	904.987976	390.643463	58.666241	901.532532	358.503632	-152.215179	511.090454	445.451233	41.069115	503.673767	417.797302	-176.758392	80.777184	539.589844	-15.153516	93.082352	316.208435	-186.604813	1438.406494	426.270477	130.452499	1409.788086	316.336823	-1.025069	1399.403564	311.926361	-5.488644	1699.683350	379.685425	-248.690750	1160.811768	519.447632	125.433723	1134.181885	277.477020	-248.394806	916.532288	436.081360	189.351837	874.812134	355.905273	-17.032070	1003.163269	-424.448517	-2.044916	864.798950	-439.123322	-150.941971
313.090424	-91.830009	904.985962	391.232330	59.395634	901.455383	358.863007	-151.580582	511.035278	445.859589	41.610188	503.711548	417.829193	-176.698029	80.765488	539.655151	-15.111959	93.111198	316.598755	-185.453217	1438.452026	426.783997	131.581436	1409.778198	316.848755	0.032280	1399.385864	312.652161	-4.258724	1699.579834	380.454987	-247.878342	1160.994019	520.495544	126.337517	1134.295898	278.537048	-248.093933	916.636902	437.620941	189.929825	874.675049	356.574493	-16.165182	1003.123230	-424.153290	-1.826145	864.911377	-438.904999	-151.644150
313.738190	-90.953148	905.002686	391.786560	60.303310	901.417358	359.155334	-150.931915	510.942596	446.297974	42.156723	503.791351	417.831482	-176.543961	80.738739	539.726013	-15.004338	93.140007	316.974304	-184.300339	1438.460938	427.294983	132.717667	1409.768311	317.385498	1.172326	1399.343628	313.296326	-3.077536	1699.548462	381.150208	-247.184052	1161.145386	521.485840	127.166801	1134.415405	279.447815	-247.666031	916.742554	439.182739	190.545609	874.546448	357.207031	-15.250360	1003.111145	-423.753143	-1.510410	865.020752	-438.514313	-151.443771
314.458099	-90.114197	904.981812	392.415619	61.055027	901.349731	359.434235	-150.512848	510.920227	446.598694	42.598866	503.746613	417.885651	-176.488724	80.721680	539.767212	-14.899087	93.145988	317.345154	-183.069611	1438.525146	427.818604	133.858826	1409.731934	317.879333	2.353846	1399.326538	313.864136	-1.929290	1699.585693	381.884003	-246.335037	1161.379272	522.511353	128.085831	1134.573853	280.336334	-247.183060	916.865051	440.628754	191.107178	874.445313	357.877960	-14.419575	1003.067017	-423.385437	-1.238742	865.125427	-438.111847	-151.169312
315.251099	-89.277824	905.012573	393.074249	61.880451	901.279724	359.822723	-149.899017	510.926544	447.050781	43.135487	503.744019	417.875702	-176.372696	80.679596	539.839111	-14.854134	93.116020	317.695557	-181.846252	1438.592651	428.278442	135.129211	1409.783936	318.406525	3.526709	1399.282349	314.501495	-0.697067	1699.548706	382.552368	-245.491730	1161.581665	523.469055	128.952469	1134.699341	281.155029	-246.640503	917.020020	441.966858	191.703781	874.374695	358.614777	-13.523812	1003.046814	-422.985748	-0.908892	865.230835	-437.697235	-150.795975
315.919678	-88.493843	905.095642	393.664795	62.661003	901.229919	360.277374	-149.280579	511.013092	447.522858	43.642899	503.766541	417.863251	-176.260223	80.692566	539.905701	-14.700772	93.157135	318.018463	-180.523422	1438.679810	428.916931	136.310791	1409.724365	318.959930	4.739324	1399.241455	315.162201	0.552448	1699.543335	383.175079	-244.619766	1161.853882	524.421143	129.844223	1134.794922	281.924042	-246.023209	917.188782	443.261169	192.325623	874.276855	359.280090	-12.669830	1003.061707	-422.519226	-0.556735	865.352722	-437.250946	-150.484314
316.807434	-87.639442	905.127441	394.398224	63.512070	901.209839	360.661987	-148.853683	511.048309	448.130127	44.139591	503.820404	417.922180	-176.166824	80.682846	540.119019	-14.611817	93.151718	318.276581	-179.179367	1438.765137	429.418060	137.539993	1409.734253	319.464020	6.036877	1399.252686	315.827393	1.842462	1699.521729	383.761505	-243.803253	1162.142944	525.348083	130.769928	1134.939209	282.658722	-245.329880	917.435547	444.453400	192.928879	874.223877	360.099060	-11.782555	1003.067078	-422.072327	-0.271405	865.482910	-436.792450	-150.136734
317.528748	-86.716599	905.204102	395.272278	64.872902	901.372253	360.933838	-148.197205	510.971893	448.636993	44.549500	503.941223	417.886749	-176.044922	80.682861	540.110596	-14.552408	93.100769	318.553589	-177.820953	1438.904053	430.068542	138.831085	1409.765503	320.057068	7.371257	1399.251953	316.481781	3.129544	1699.492188	384.135315	-242.761505	1162.366699	526.286377	131.731964	1135.060547	283.322388	-244.617554	917.647766	445.624237	193.479111	874.154053	360.952423	-10.731180	1003.184326	-421.556213	0.035882	865.626343	-436.284332	-149.800095
318.161591	-85.750366	905.206726	395.913269	65.747368	901.403442	361.205414	-147.516693	510.945831	449.238342	45.010506	504.023163	417.838989	-175.915909	80.668846	540.153198	-14.460892	93.054398	318.769958	-176.346069	1439.001587	430.683594	140.180801	1409.796875	320.644806	8.699731	1399.225708	317.118256	4.440476	1699.479980	384.660156	-241.921829	1162.646484	527.146606	132.721863	1135.157593	283.963867	-243.744736	917.739929	446.674438	194.071991	874.089600	361.582520	-9.826281	1003.201599	-421.018860	0.312782	865.780457	-435.705872	-149.508041
319.035675	-85.017433	905.232117	396.707245	66.454224	901.346619	361.844849	-147.261917	511.028809	449.944366	45.513313	504.100220	417.968140	-175.995087	80.671219	540.323303	-14.362254	93.074547	318.925385	-174.838211	1439.065430	431.361084	141.519409	1409.840820	321.203888	10.092991	1399.173828	317.752838	5.764945	1699.451416	385.107025	-240.998917	1162.905640	528.073425	133.779236	1135.241211	284.480438	-242.888779	917.969238	447.632568	194.641754	874.057922	362.419891	-9.051436	1003.185608	-420.481567	0.578960	865.948364	-435.121979	-148.903534
319.953644	-84.245865	905.300171	397.454712	67.281723	901.353821	361.909943	-146.369232	510.902344	450.538055	45.977337	504.167572	417.856049	-175.769287	80.613213	540.358337	-14.278513	93.068810	318.981537	-173.252167	1439.146606	432.024719	142.995560	1409.964233	321.815491	11.583841	1399.176758	318.487366	7.180532	1699.354126	385.572083	-239.968384	1163.207520	528.899658	134.846710	1135.377930	284.993744	-241.948196	918.243713	448.580048	195.221786	874.009216	363.289642	-8.225723	1003.221497	-419.891602	0.868345	866.115356	-434.604248	-149.062668
320.970337	-83.415733	905.336060	398.256439	68.096817	901.327881	362.668030	-146.198334	510.953033	451.411804	46.487419	504.171539	417.989777	-175.824509	80.611420	540.687927	-14.162021	93.107445	318.992859	-171.629364	1439.217529	432.795044	144.379333	1410.029419	322.447510	13.119905	1399.188477	319.114838	8.538759	1699.315430	385.948578	-239.088669	1163.487915	529.770935	135.953888	1135.476807	285.447632	-240.989594	918.515442	449.460327	195.836426	873.977661	364.227203	-7.370347	1003.225037	-419.279938	1.244176	866.302429	-434.063873	-148.835999
321.965210	-82.718346	905.411377	399.022583	68.924431	901.279907	362.727112	-145.374985	510.824524	451.815308	46.808010	504.164063	417.898193	-175.624084	80.582924	540.575989	-14.113833	93.042900	318.925415	-169.948013	1439.323975	433.652649	145.769135	1410.061279	323.063873	14.644310	1399.156128	319.643127	9.867819	1699.345459	386.319305	-237.982834	1163.837646	530.639893	137.103165	1135.593018	285.921906	-239.917587	918.806396	450.354309	196.415909	873.965393	365.192627	-6.563190	1003.234619	-418.773407	1.469835	866.470703	-433.530945	-148.554718
322.971222	-81.969398	905.483704	399.844788	69.678154	901.296997	363.153534	-144.913818	510.795166	452.847107	47.310406	504.292694	417.984253	-175.603333	80.580795	540.889709	-13.987526	93.064217	318.881958	-168.313309	1439.854492	434.468750	147.195557	1410.130859	323.729828	16.248543	1399.153076	320.262329	11.291958	1699.290283	386.616180	-236.951538	1164.214966	531.528992	138.287552	1135.705322	286.320465	-238.744644	919.159729	450.917358	197.079803	873.978394	366.157074	-5.795384	1003.276917	-418.245117	1.732078	866.640808	-433.041290	-148.346649
324.438477	-80.806755	905.317200	401.014954	71.218025	901.574036	363.749817	-144.600815	510.786987	453.811066	47.797813	504.558777	418.100861	-175.654755	80.595566	541.066833	-13.924089	93.071556	318.799194	-166.501587	1440.074585	435.347809	148.635666	1410.227051	324.422699	17.940273	1399.102051	320.887909	12.759262	1699.225220	386.940918	-235.862137	1164.651123	532.293091	139.464417	1135.796753	286.741669	-237.491196	919.523499	451.547791	197.828186	874.058228	367.435760	-4.706845	1003.334656	-417.663208	2.051727	866.829712	-432.546661	-148.102005
325.268066	-80.366203	905.655273	401.752472	71.941040	901.636108	363.945862	-143.916519	510.824768	454.154602	48.136261	504.621368	418.053040	-175.493866	80.562126	540.917542	-13.898191	92.954033	318.771210	-164.672821	1440.250854	436.216370	150.089539	1410.317627	325.136963	19.591518	1399.057983	321.463806	14.301679	1699.177002	387.161743	-234.823456	1165.174194	533.167114	140.660309	1135.910034	287.163147	-236.203705	919.971069	452.128113	198.514816	874.124756	368.416199	-4.040510	1003.525146	-417.047943	2.359286	867.017822	-432.083160	-147.867218
326.508972	-79.715355	905.733093	402.747192	72.683357	901.665588	364.335358	-143.350327	510.754272	455.086761	48.597992	504.742493	418.050903	-175.419952	80.563118	541.114502	-13.816339	92.936180	318.759705	-162.746964	1440.486572	437.136444	151.567581	1410.418823	325.838074	21.284891	1398.987183	321.999878	15.871117	1699.101074	387.338226	-233.763336	1165.675049	533.997314	141.882965	1136.006958	287.544891	-234.873657	920.380859	452.659790	199.180832	874.199829	369.593811	-3.334436	1003.575806	-416.544800	2.612016	867.190125	-431.666626	-147.557953
327.741608	-79.163223	905.820801	403.640076	73.274323	901.636658	364.690186	-142.930389	510.682587	456.294525	49.052242	504.785767	418.122864	-175.408051	80.603065	541.349670	-13.735609	92.884850	318.767853	-160.862640	1440.689575	438.017639	153.041443	1410.465088	326.502594	22.948116	1398.891113	322.654419	17.567329	1698.938965	387.421570	-232.708221	1166.162964	534.863708	143.151520	1136.083496	287.889862	-233.472488	920.822571	453.138611	199.948212	874.315186	370.747620	-2.720909	1003.600525	-415.980896	2.858711	867.322327	-431.206451	-147.317703
329.067596	-78.657997	905.906921	404.596344	73.861465	901.569946	365.094299	-142.485107	510.660919	456.678406	49.451775	504.769836	418.157501	-175.352585	80.583847	541.354126	-13.630579	92.808441	318.815552	-158.947403	1440.978149	438.918030	154.550720	1410.476440	327.216125	24.664911	1398.750244	323.085297	19.224754	1698.910156	387.520874	-231.682739	1166.683594	535.633423	144.387833	1136.101196	288.240173	-232.011215	921.270874	453.822144	200.895035	874.436646	371.975739	-2.105726	1003.605591	-415.473511	3.043928	867.416321	-430.811768	-147.072052
330.465942	-78.139931	905.903320	405.601807	74.433952	901.432556	365.471344	-141.924133	510.563019	457.905426	50.171768	504.896301	418.190399	-175.307312	80.573479	541.687256	-13.521312	92.738052	318.907867	-157.045013	1441.267212	439.771606	156.056427	1410.459229	327.913116	26.421783	1398.591431	323.583984	21.043907	1698.774658	387.556824	-230.464432	1167.241943	536.556274	145.691940	1136.101440	288.577850	-230.530441	921.634521	454.188171	201.697693	874.499390	373.234863	-1.487999	1003.531921	-415.014465	3.228130	867.497864	-430.432892	-146.873444
331.857330	-77.726120	905.896973	406.663940	74.857353	901.283508	365.826019	-141.431747	510.529175	458.536255	50.394470	504.751556	418.223206	-175.263763	80.612000	541.662292	-13.461305	92.545174	319.104248	-155.164093	1441.560791	440.640686	157.552292	1410.374146	328.623627	28.134718	1398.439575	324.076355	22.900360	1698.642700	387.583923	-229.438950	1167.675903	537.446289	147.048981	1136.045288	288.865356	-228.972885	922.076965	454.523438	202.474777	874.593933	374.518890	-0.992987	1003.450928	-414.577606	3.504460	867.584045	-430.076538	-146.666855
333.255402	-77.270859	905.919128	407.755676	75.428299	901.214355	366.115997	-140.954071	510.473633	460.148224	51.108528	504.959381	418.284363	-175.214935	80.628006	542.272400	-13.221690	92.571213	319.289368	-153.254120	1441.836914	441.423767	159.147995	1410.285522	329.329773	29.873596	1398.284790	324.647797	24.957943	1698.412964	387.630615	-228.181580	1168.182373	538.344299	148.339417	1136.026001	289.122009	-227.450577	922.495728	454.862183	203.254135	874.577332	375.826202	-0.440520	1003.423950	-414.166565	3.684718	867.667664	-429.704346	-146.517166
334.712646	-76.883972	905.957520	408.891510	75.823944	901.092773	366.404846	-140.283630	510.372070	460.704163	51.436516	504.895294	418.283722	-175.098572	80.649284	542.190979	-13.159744	92.408188	319.584686	-151.332001	1442.142578	442.240997	160.719788	1410.151978	329.999634	31.584690	1398.088989	325.100464	27.006214	1698.246216	387.639313	-227.037933	1168.705566	539.289673	149.697449	1135.926025	289.337463	-225.846466	922.902161	455.216003	204.113739	874.663452	377.189178	0.034125	1003.378357	-413.712585	4.048983	867.795715	-429.362030	-146.265976
336.155060	-76.442291	906.022827	410.076202	76.312675	901.013855	366.669220	-139.758636	510.296082	461.476501	51.710175	504.902222	418.294678	-174.988480	80.678368	542.358032	-13.018025	92.321419	319.902252	-149.433990	1442.441162	442.974060	162.280487	1409.944702	330.712952	33.313843	1397.910889	325.443573	29.081900	1698.122803	387.678894	-225.810181	1169.119263	540.231873	151.007217	1135.789795	289.503265	-224.152710	923.337158	455.595886	204.987991	874.728699	378.578430	0.565761	1003.367004	-413.308990	4.349313	867.889526	-428.995453	-146.042557
337.629181	-76.169846	906.078979	411.241638	76.477852	900.840332	367.007111	-139.297119	510.315582	462.415497	52.001766	504.848389	418.290009	-174.921661	80.719566	542.549744	-12.962354	92.208008	320.254913	-147.531738	1442.763306	443.744324	163.832382	1409.708252	331.352417	35.010864	1397.677856	325.854736	31.312050	1697.905884	387.695526	-224.555298	1169.541748	541.217468	152.327393	1135.625122	289.669067	-222.488861	923.759216	455.803406	205.905075	874.737915	379.919769	0.935830	1003.306091	-412.907990	4.619866	867.942688	-428.685303	-145.801010
339.115051	-75.784271	906.101563	412.603760	76.994102	900.834167	367.354279	-138.768051	510.280609	463.199432	52.293537	504.860443	418.308594	-174.836136	80.724907	542.505737	-12.887567	92.113182	320.663788	-145.670425	1443.079956	444.384277	165.450531	1409.419678	332.021576	36.691463	1397.476074	326.269104	33.650681	1697.658813	387.757294	-223.313507	1170.022339	542.194031	153.639954	1135.394531	289.749878	-220.754349	924.188110	455.890045	206.727631	874.648926	381.336426	1.412812	1003.314453	-412.555756	4.824707	867.996643	-428.362488	-145.553467
340.638428	-75.411247	906.166321	413.910065	77.223778	900.791199	367.768951	-138.230484	510.342529	464.044159	52.591469	504.816711	418.259857	-174.716476	80.731789	542.634705	-12.820949	92.005928	321.183380	-143.768127	1443.401245	445.084290	167.070999	1409.081909	332.697266	38.379501	1397.224365	326.775757	36.148575	1697.330811	387.816193	-222.034409	1170.423462	543.196472	154.972534	1135.137573	289.827148	-218.943237	924.668823	456.087402	207.705292	874.678223	382.739319	1.798941	1003.325317	-412.182159	5.099964	868.013428	-428.064697	-145.352020
342.225769	-75.063042	906.235535	415.399689	77.600067	900.702209	368.210571	-137.781448	510.370209	464.908783	52.832092	504.780945	418.268463	-174.635864	80.752045	542.721985	-12.792977	91.863449	321.725769	-141.935028	1443.707764	445.686462	168.796524	1408.764404	333.325317	40.035465	1396.934570	327.086517	38.597488	1697.097900	387.952881	-220.607635	1170.835571	544.191101	156.274292	1134.822632	289.827026	-217.103699	925.133240	456.274872	208.651489	874.668091	384.234924	2.288604	1003.316589	-411.794220	5.421408	868.018799	-427.769012	-145.110748
343.743195	-74.920815	906.299316	416.804932	77.765877	900.381226	368.838043	-137.580582	510.383789	465.982544	53.116047	504.726105	418.309113	-174.606445	80.726173	542.785156	-12.748230	91.761902	322.328949	-140.064850	1444.007080	446.339569	170.343277	1408.256836	334.040649	41.719925	1396.652222	327.486145	41.177650	1696.803467	388.094147	-219.292908	1171.213867	545.179382	157.538544	1134.456055	289.823853	-215.178391	925.610718	456.343933	209.667923	874.491516	385.635986	2.726902	1003.187866	-411.510742	5.627402	867.999451	-427.526794	-144.881058
345.246002	-74.598122	906.364929	418.289093	78.010292	900.314514	369.271484	-137.126602	510.421967	466.459534	53.165443	504.643066	418.261780	-174.473557	80.737785	542.664368	-12.724506	91.671516	323.005676	-138.264084	1444.310303	447.001648	171.989655	1407.849609	334.695282	43.358906	1396.388184	327.916870	43.838287	1696.474609	388.229218	-217.904144	1171.647583	546.141663	158.737228	1134.140503	289.811127	-213.199173	926.119080	456.503418	210.608932	874.415466	387.072632	3.125615	1003.188782	-411.234314	5.787307	867.986023	-427.256958	-144.634064
346.897614	-74.177376	906.379883	419.902802	78.321800	900.271606	369.897644	-136.786041	510.463409	467.255951	53.315033	504.612518	418.281921	-174.429306	80.766495	542.501465	-12.721601	91.483330	323.714844	-136.440643	1444.602295	447.600647	173.637451	1407.413818	335.362610	44.977665	1396.103271	328.353973	46.577991	1696.146729	388.437958	-216.620819	1171.970947	547.122742	159.992493	1133.791992	289.727661	-211.212219	926.636169	456.628510	211.560226	874.355347	388.604431	3.580367	1003.178833	-410.921326	6.017551	867.952637	-426.978790	-144.434586
348.876495	-73.606842	906.127991	421.729004	78.745300	900.197693	370.570923	-136.493286	510.415253	468.748138	53.642456	504.640259	418.289948	-174.367661	80.774002	542.940979	-12.616313	91.426155	324.432343	-134.681534	1444.897217	448.044006	175.357224	1406.982788	336.041382	46.558937	1395.821899	328.777618	49.405010	1695.762939	388.647980	-215.257477	1172.351807	548.059753	161.179001	1133.437134	289.622833	-209.188675	927.091248	456.769684	212.400391	874.284546	390.275543	4.078551	1003.027710	-410.596283	6.289317	867.924133	-426.748596	-144.219940
350.119843	-73.501686	906.421692	423.208435	78.941864	900.171143	371.390808	-136.465271	510.587341	469.399139	53.723145	504.532043	418.359436	-174.442520	80.869034	542.659851	-12.664797	91.217155	325.184662	-132.940689	1445.120361	448.701385	176.917450	1406.477905	336.695587	48.151283	1395.493652	329.333130	52.329773	1695.294800	388.906616	-213.962265	1172.633057	548.997009	162.380676	1133.009766	289.527344	-207.139404	927.611511	457.020447	213.477142	874.217651	391.657623	4.420485	1003.157166	-410.337097	6.480516	867.910706	-426.492249	-143.972824
351.710724	-73.159073	906.479919	424.840698	79.205360	900.109253	371.980530	-136.119720	510.716980	470.728027	54.015694	504.548187	418.342346	-174.359207	80.870293	542.740601	-12.628976	91.031929	325.951538	-131.248077	1445.368896	449.272980	178.530731	1406.010498	337.395264	49.715706	1395.187012	329.648926	54.797218	1694.944458	389.158386	-212.725235	1172.890991	550.017578	163.668900	1132.615723	289.362396	-205.000397	928.112976	457.192261	214.312683	874.095886	393.169464	4.849792	1003.158020	-410.060272	6.761231	867.891968	-426.222290	-143.683212
353.362457	-72.815712	906.520569	426.443268	79.463333	900.008728	372.717438	-135.781006	510.813049	471.989471	54.308800	504.527161	418.338348	-174.366745	80.915466	542.875366	-12.585921	90.884850	326.637695	-129.534409	1445.545288	449.981262	179.997940	1405.447876	338.108307	51.252071	1394.838501	330.136292	57.665783	1694.526245	389.501923	-211.420593	1173.173340	550.951660	164.931213	1132.199097	289.138184	-202.895782	928.600403	457.457489	215.306396	873.887939	394.699005	5.292601	1003.130127	-409.771912	7.099998	867.878418	-425.951996	-143.426407
354.979767	-72.512566	906.595154	428.029266	79.705254	899.923828	373.307373	-135.677490	510.924469	473.306000	54.542065	504.527863	418.361420	-174.398865	81.023048	543.019775	-12.535921	90.722160	327.316895	-127.833054	1445.783325	450.657593	181.560394	1404.924072	338.793579	52.813763	1394.524780	330.598816	60.566113	1694.108398	389.821075	-210.191650	1173.372559	551.954224	166.161591	1131.773193	288.964081	-200.771851	929.112732	457.782532	216.103928	873.696777	396.179688	5.729695	1003.127380	-409.512085	7.380177	867.846313	-425.708496	-143.130905
356.455688	-71.868248	906.703064	429.520905	81.157036	900.094666	373.762482	-135.248093	510.953278	474.697968	54.786858	504.640747	418.344910	-174.432404	81.113525	543.194275	-12.462453	90.603943	327.947815	-126.141930	1445.942261	451.212372	183.125916	1404.488281	339.544037	54.310402	1394.209961	331.077545	63.432957	1693.690430	390.225098	-208.834915	1173.588135	552.886169	167.413040	1131.321655	288.714996	-198.634933	929.687744	458.016968	216.888824	873.381897	397.586823	6.761690	1003.270630	-409.295044	7.648833	867.813660	-425.498413	-142.858612
358.016541	-71.543945	906.732727	431.086060	81.340462	899.986450	374.313599	-134.808838	511.046448	475.905548	54.954987	504.576233	418.390869	-174.455200	81.186043	543.427917	-12.383275	90.447609	328.654388	-124.452698	1446.125366	452.032288	184.616791	1403.971802	340.214142	55.820908	1393.926025	331.543610	66.283829	1693.271240	390.735046	-207.530289	1173.844971	553.777954	168.579300	1130.864380	288.460480	-196.528381	930.295471	458.383209	217.747452	873.074951	399.023956	7.167691	1003.233704	-409.056000	7.926445	867.768311	-425.331787	-142.587830
359.558777	-71.345726	906.813477	432.620300	81.378319	899.830566	374.632996	-134.465057	511.203308	477.085602	55.170837	504.494904	418.460449	-174.516251	81.359711	543.659241	-12.275393	90.336792	329.271393	-122.789360	1446.320313	452.619751	186.192505	1403.535522	340.940430	57.345413	1393.596069	332.138550	69.170357	1692.779663	391.219299	-206.218033	1174.109253	554.638733	169.761566	1130.475586	288.210846	-194.386642	930.927246	458.818726	218.546021	872.796631	400.454468	7.494659	1003.195984	-408.755707	8.243502	867.722412	-425.072296	-142.264374
361.354156	-70.907288	906.633606	434.243011	81.594612	899.679504	374.805267	-134.229080	511.205719	478.469513	55.363083	504.473358	418.533051	-174.591888	81.535431	543.810608	-12.218114	90.143982	329.901306	-121.122307	1446.525146	453.462646	187.590500	1402.974854	341.624634	58.876701	1393.321655	332.547974	71.845795	1692.415894	391.813690	-204.834595	1174.407959	555.531494	170.924744	1129.958130	287.944336	-192.275085	931.629883	459.398499	219.350250	872.554443	401.911896	7.932328	1003.038391	-408.515625	8.526972	867.682861	-424.839691	-142.016037
362.547943	-70.901596	906.977417	435.529907	81.591537	899.585999	374.966370	-133.569336	511.345520	479.348694	55.608223	504.335785	418.542725	-174.562500	81.724228	543.863281	-12.178174	89.980545	330.510040	-119.486839	1446.781982	454.080688	189.106644	1402.595825	342.327423	60.369095	1392.992920	333.141846	74.636467	1691.910156	392.298523	-203.787781	1174.704956	556.430603	171.992294	1129.528564	287.650208	-190.092209	932.389771	459.895996	220.105957	872.229553	403.174042	8.206836	1003.155212	-408.291809	8.726193	867.649475	-424.567444	-141.698288
364.230255	-70.949173	907.049377	437.036835	80.781853	899.269104	375.026611	-132.929932	511.423706	480.491943	55.823505	504.171448	418.529358	-174.522980	81.970612	544.120605	-12.088157	89.888626	331.118622	-117.863045	1447.012451	454.867676	190.419708	1402.044800	343.039551	61.817757	1392.697144	333.633484	77.431496	1691.568848	392.906555	-202.458023	1175.071411	557.311340	173.034622	1129.139526	287.463074	-187.985977	933.139771	460.447601	220.838821	871.808533	404.674408	8.098269	1003.026917	-408.062195	8.990417	867.585144	-424.361359	-141.404770
366.087311	-70.841286	907.046570	438.529694	81.033302	899.169312	375.020233	-132.387802	511.451630	481.470856	56.039726	504.092255	418.567139	-174.589325	82.272156	544.131287	-12.055634	89.726830	331.743073	-116.295349	1447.248413	455.604950	191.755798	1401.599976	343.698883	63.170143	1392.412354	334.169678	80.016121	1691.159424	393.427826	-201.325699	1175.426147	558.179626	174.040283	1128.753296	287.307465	-185.883102	933.928589	461.135345	221.500153	871.512207	406.222687	8.408842	1002.976379	-407.796631	9.286491	867.516663	-424.099945	-141.088333
368.065674	-70.503441	906.790222	440.027222	81.296043	898.966248	375.020111	-131.886749	511.517029	482.567322	56.308697	504.057861	418.670197	-174.744629	82.653214	544.379761	-11.975377	89.638016	332.312775	-114.735207	1447.552124	456.224762	193.093781	1401.151245	344.360657	64.564957	1392.134521	334.736023	82.504784	1690.742432	393.940857	-200.202896	1175.765869	559.025391	175.003983	1128.363037	287.124390	-183.852417	934.680908	461.770813	222.035797	871.175903	407.758270	8.784312	1002.751831	-407.575195	9.579891	867.445923	-423.848114	-140.748047
369.140228	-70.627541	907.125916	441.099365	81.220367	898.876221	374.829224	-131.077118	511.801819	483.281647	56.465061	503.965820	418.725220	-174.693527	83.045273	544.469177	-11.967701	89.537392	332.869202	-113.316536	1447.848999	456.869873	194.415558	1400.795532	345.017303	65.864075	1391.910767	335.305695	84.905197	1690.382690	394.465271	-199.046051	1176.197876	559.946716	175.966415	1127.979492	287.050201	-181.828064	935.480347	462.496307	222.601334	870.753418	408.876282	8.941688	1002.863953	-407.361847	9.878963	867.362305	-423.613770	-140.440079
370.620300	-70.517487	907.220642	442.276764	81.427040	898.767212	374.582153	-130.142456	511.994049	483.967438	56.624672	503.930725	418.785522	-174.694580	83.503464	544.360229	-11.992218	89.379807	333.436859	-111.852837	1448.173340	457.573181	195.557129	1400.275635	345.644897	67.175484	1391.684814	335.877686	87.205681	1690.070435	394.941803	-198.046661	1176.612793	560.849121	176.882263	1127.582397	286.992371	-179.772934	936.260864	463.289795	223.105591	870.344666	410.144012	9.267642	1002.852844	-407.186768	10.149371	867.239441	-423.408875	-140.143997
372.010040	-70.447472	907.391235	443.366852	81.489853	898.667480	374.321136	-129.295227	512.298462	484.718109	56.802032	503.878418	419.006287	-174.727158	84.104324	544.430176	-11.948234	89.306305	334.044952	-110.494843	1448.520264	458.188782	196.852188	1399.931030	346.293121	68.364525	1391.531616	336.464752	89.400490	1689.780762	395.424744	-197.140686	1177.031250	561.692810	177.781479	1127.256836	287.128113	-177.745331	936.918884	464.167694	223.521652	869.959839	411.348694	9.535386	1002.881653	-406.972992	10.450961	867.143005	-423.170807	-139.863449
373.737885	-70.119560	907.263489	444.570099	81.673256	898.545837	373.950836	-128.335037	512.576294	485.413788	56.955898	503.869659	419.202637	-174.681473	84.709198	544.570190	-11.918316	89.223053	334.676270	-109.161018	1448.901489	458.799744	198.022552	1399.483154	346.869934	69.532997	1391.392090	337.022034	91.508812	1689.541748	395.842529	-196.206253	1177.452026	562.566162	178.649887	1126.866943	287.124908	-175.863037	937.639282	465.111237	224.009171	869.538147	412.642761	9.883637	1002.759338	-406.766754	10.801454	867.071777	-422.919952	-139.536484
374.586365	-70.415688	907.794312	445.371887	81.564629	898.485718	373.540924	-127.333817	513.088135	485.826752	56.958015	503.806824	419.422943	-174.468826	85.361038	544.593079	-11.893240	89.127968	335.323669	-107.911659	1449.274780	459.386841	199.179398	1399.099976	347.529205	70.661613	1391.308594	337.601440	93.512131	1689.364746	396.190613	-195.450424	1177.887207	563.357361	179.385803	1126.539185	287.161255	-174.066177	938.382935	466.161926	224.380386	869.124878	413.585815	10.009498	1002.976440	-406.552429	11.147392	866.988525	-422.677124	-139.165192
376.166138	-70.190697	907.820862	446.377808	81.653091	898.422302	373.158234	-126.390953	513.591248	486.424866	57.053986	503.765289	419.855865	-174.201767	86.123436	544.617554	-11.860561	89.045448	335.997070	-106.714455	1449.723267	460.068604	200.225540	1398.713867	348.124146	71.721764	1391.293823	338.217712	95.374260	1689.221924	396.633392	-194.372971	1178.352905	564.181824	180.154099	1126.234741	287.202667	-172.310211	939.138550	467.289520	224.806183	868.694214	414.747467	10.303565	1002.956482	-406.403351	11.376345	866.913513	-422.550720	-138.654144
376.646332	-70.437027	908.511841	446.892609	81.475090	898.457153	372.498016	-125.291252	514.250916	486.816437	57.097305	503.733612	420.282318	-173.780533	86.884232	544.529236	-11.881986	89.001732	336.717896	-105.586250	1450.214844	460.565826	201.294235	1398.421753	348.752380	72.736298	1391.310059	338.779907	97.177765	1689.128296	396.959076	-193.599091	1178.802856	564.859070	180.800247	1126.041992	287.133087	-170.743515	939.856201	468.513428	225.213470	868.259399	415.438934	10.428532	1003.296509	-406.234406	11.561324	866.849304	-422.494812	-138.079575
377.852936	-70.304001	908.679016	447.760986	81.478233	898.451172	371.981323	-124.340675	514.826111	487.182861	57.084488	503.740417	420.917969	-173.185898	87.655724	544.439636	-11.922276	88.897316	337.482361	-104.509132	1450.685425	460.993134	202.448547	1398.208740	349.372040	73.667343	1391.413696	339.384338	98.831818	1689.087646	397.283997	-192.891113	1179.305054	565.563660	181.392303	1125.898682	287.286896	-169.176605	940.552795	469.695465	225.550659	867.903625	416.408356	10.653831	1003.371704	-406.012360	11.967696	866.730591	-422.159912	-137.873444
378.340057	-70.535278	909.409851	448.204163	81.279266	898.546265	371.428223	-123.472015	515.524963	487.284912	56.985371	503.684052	421.811646	-172.548218	88.585945	544.350830	-11.893373	88.869003	338.348297	-103.536316	1451.235840	461.497803	203.447754	1398.014526	349.987976	74.549965	1391.529053	339.991364	100.373009	1689.076050	397.657349	-191.928986	1179.774658	566.267395	181.951355	1125.785156	287.246429	-167.633057	941.374634	470.974060	225.791336	867.533020	417.066742	10.765956	1003.760376	-405.825378	12.307044	866.620056	-421.971802	-137.545761
378.968231	-70.514175	909.944580	448.727203	81.133598	898.635986	370.751465	-122.641891	516.228394	487.482452	56.929344	503.666595	422.899811	-171.778702	89.547127	544.421265	-11.817998	88.858940	339.252594	-102.614021	1451.840576	462.038300	204.325912	1397.813110	350.614716	75.342728	1391.728149	340.607971	101.815758	1689.095459	397.963745	-191.232529	1180.325195	566.966492	182.533981	1125.775391	287.209900	-166.405060	942.078247	472.320282	225.962494	867.205444	417.755829	10.951491	1004.054504	-405.626038	12.531284	866.502075	-421.854706	-137.148758
379.540771	-70.439713	910.445496	449.227814	81.120316	898.765137	370.145477	-121.787750	516.919556	487.821930	56.897736	503.689667	424.066803	-170.826462	90.508598	544.416260	-11.824436	88.825775	340.139618	-101.692955	1452.113159	462.452698	205.192719	1397.715576	351.263763	76.084114	1391.935303	341.231567	103.144402	1689.181396	398.293304	-190.525055	1180.844238	567.556763	183.051590	1125.811279	287.338776	-165.087128	942.817200	473.604614	226.125717	866.893738	418.379517	11.190678	1004.354065	-405.494324	12.744087	866.349609	-421.649353	-136.954239
380.367401	-70.230247	910.698547	449.839569	81.217781	898.891907	369.570526	-120.901520	517.580688	488.103088	56.801216	503.713837	425.541931	-169.878342	91.524529	544.425049	-11.853836	88.806404	341.069275	-100.926620	1452.648071	462.908722	206.062454	1397.724609	351.882813	76.761406	1392.213379	341.855957	104.377716	1689.299927	398.607300	-189.912537	1181.363037	568.217651	183.620239	1125.904175	287.422638	-163.908401	943.558960	474.957977	226.202469	866.642517	419.058044	11.455569	1004.539001	-405.328278	13.037069	866.207214	-421.463806	-136.657425
380.528534	-70.335411	911.525757	450.043427	81.050705	899.064026	369.054230	-120.010834	518.375916	488.069366	56.614494	503.743866	427.262115	-168.880157	92.609337	544.200073	-11.900424	88.765450	342.070313	-100.199181	1453.223755	463.362732	206.794830	1397.772095	352.542053	77.417549	1392.509033	342.503632	105.500397	1689.477783	399.004913	-189.163437	1181.915771	568.789734	184.136810	1126.039673	287.550201	-162.718048	944.236328	476.353119	226.238205	866.402832	419.507843	11.627235	1005.008789	-405.177582	13.333457	866.031616	-421.264435	-136.371063
380.886658	-70.283638	912.056335	450.399841	80.976128	899.183716	368.483704	-119.035141	519.067688	488.240112	56.467716	503.825684	429.205231	-167.903381	93.695633	544.081665	-11.950534	88.713425	343.054932	-99.558731	1453.798096	463.826080	207.493073	1397.893433	353.158508	77.990944	1392.872192	343.241241	106.585983	1689.575684	399.343231	-188.678375	1182.409790	569.401001	184.685349	1126.216797	287.701263	-161.619293	944.922791	477.748169	226.214493	866.175537	419.977051	11.838891	1005.314880	-405.035950	13.641357	865.852417	-421.076172	-136.142136
381.199219	-70.266953	912.594604	450.692444	80.939301	899.337891	367.988647	-117.919449	519.792603	488.279358	56.256836	503.844940	431.379913	-166.878159	94.925774	543.894104	-11.986676	88.658279	344.032715	-98.987228	1454.379639	464.232971	208.265594	1398.098389	353.791473	78.532059	1393.234863	343.803253	107.420357	1689.867554	399.751648	-188.015701	1182.813721	569.971863	185.260132	1126.429565	287.779602	-160.791443	945.564636	479.184418	226.205948	865.989502	420.404755	12.025816	1005.642578	-404.891418	13.963029	865.699280	-420.877991	-135.901108
381.572754	-70.299767	913.115784	451.002838	80.900932	899.479858	367.621887	-116.809715	520.596191	488.803467	56.190876	503.919617	433.859192	-166.023575	96.174881	544.056702	-11.924825	88.682228	345.037292	-98.458809	1454.883545	464.707336	208.840042	1398.239868	354.424316	79.030869	1393.597046	344.473633	108.234451	1690.104126	400.187500	-187.497406	1183.211060	570.489075	185.794113	1126.677002	287.895905	-159.954727	946.199646	480.656708	226.163956	865.764771	420.850616	12.192926	1005.955627	-404.763367	14.228216	865.523071	-420.712067	-135.690308
381.893768	-70.292664	913.668884	451.406464	81.321877	899.746155	367.231750	-115.526779	521.318604	489.310181	56.176880	504.029663	436.449005	-165.123123	97.472412	544.224854	-11.900976	88.687614	345.983124	-98.015717	1455.359741	465.250000	209.408020	1398.421631	355.037201	79.513908	1393.996704	345.173737	108.942604	1690.380005	400.756104	-186.933411	1183.660645	571.013123	186.320465	1126.885010	288.079865	-159.060486	946.814636	482.369843	226.076187	865.624023	421.364105	12.503611	1006.351563	-404.575165	14.475679	865.384216	-420.462555	-135.420532
382.617645	-70.391113	913.786865	451.745850	81.064240	899.694275	366.938568	-114.402557	521.947876	489.712799	56.155144	504.044586	439.335022	-164.433884	98.815765	544.324951	-11.872558	88.681870	346.909637	-97.604866	1455.806885	465.783173	209.877274	1398.596191	355.686737	79.916649	1394.367920	345.981445	109.661102	1690.579102	401.292847	-186.550293	1184.018921	571.485657	186.810715	1127.106689	288.380615	-157.988235	947.358765	483.932312	226.058136	865.410583	421.838806	12.481843	1006.376221	-404.424896	14.778005	865.219238	-420.271240	-135.154922
382.934814	-70.940811	914.634399	451.858978	80.886826	899.832764	366.634369	-113.166199	522.633850	489.763794	55.998264	504.061371	442.193146	-163.707306	100.173386	544.167847	-11.917554	88.634026	347.856079	-97.213364	1456.205811	466.281281	210.354675	1398.787598	356.274323	80.313705	1394.751465	346.606354	110.111473	1690.939453	401.842499	-186.097351	1184.319946	571.937744	187.294754	1127.299438	288.468567	-157.419357	947.884155	485.417572	226.081696	865.231079	422.365570	12.427197	1006.831543	-404.478821	13.943782	864.911377	-420.178253	-134.991089
382.705231	-70.224205	914.730469	452.055939	81.351181	900.050537	366.081146	-111.683647	523.222412	489.959869	55.884281	504.191498	444.984070	-162.823898	101.467621	544.140015	-11.937189	88.606323	348.705536	-96.884926	1456.588257	466.854248	210.729797	1398.948486	356.888092	80.697357	1395.088623	347.337769	110.578125	1691.228882	402.438965	-185.678940	1184.658447	572.383850	187.725677	1127.467041	288.631042	-156.810989	948.356140	486.934937	226.114197	864.981018	422.329376	12.945838	1006.994812	-404.508575	13.763738	864.673462	-420.025085	-134.835770
382.047546	-70.186714	915.491028	451.790222	81.171677	900.231140	365.535767	-110.287613	523.884888	489.925842	55.724743	504.168884	447.915680	-162.116959	102.785034	543.991943	-11.976071	88.580452	349.609619	-96.600372	1456.872803	467.409424	211.060028	1399.085693	357.492157	81.000893	1395.437500	348.097595	110.987114	1691.508789	402.953552	-185.541779	1184.874268	572.848877	188.149521	1127.601807	288.933990	-155.947189	948.770081	488.402161	226.117859	864.756775	422.161835	13.115363	1007.432190	-404.364807	14.017495	864.495972	-419.876678	-134.548492
382.496002	-70.461807	915.790344	452.008759	81.290825	900.323669	365.351776	-109.213806	524.412903	490.137726	55.629555	504.219452	450.902313	-161.649292	104.106972	544.049683	-11.946780	88.573486	350.398956	-96.340942	1457.156738	467.972870	211.366013	1399.199829	358.035553	81.244965	1395.727417	348.863495	111.305557	1691.787720	403.481384	-185.256622	1185.035645	573.344238	188.520355	1127.718994	289.040466	-155.648010	949.140991	489.930450	226.117828	864.493530	422.570587	13.125623	1007.617310	-404.260406	14.206636	864.319092	-419.714569	-134.310532
382.998688	-70.249214	915.646301	452.351715	81.518661	900.342529	364.978333	-108.122986	524.727539	490.451141	55.593159	504.284393	453.829834	-161.182968	105.445427	544.078552	-11.967192	88.544060	351.130493	-96.151337	1457.356079	468.559509	211.566635	1399.243774	358.606415	81.525414	1396.008301	349.745026	111.629883	1691.934814	404.008270	-185.028000	1185.199829	573.820435	188.875366	1127.765625	289.262634	-155.164612	949.434631	491.299377	226.212189	864.251404	422.887177	13.293324	1007.564392	-403.957977	14.751725	864.209595	-419.487549	-134.012070
382.835541	-70.200241	915.908264	452.316864	81.361588	900.359863	364.727203	-106.951057	525.149780	490.513092	55.530365	504.266724	456.745209	-160.857117	106.718864	544.083130	-11.954453	88.556007	351.875854	-95.966743	1457.570435	469.109436	211.720169	1399.257568	359.114288	81.754120	1396.259521	350.467896	111.792511	1692.262573	404.510376	-184.855560	1185.336426	574.297607	189.175308	1127.756958	289.455994	-154.864517	949.671875	492.579956	226.265930	863.966919	422.877594	13.363544	1007.689697	-403.786072	15.125430	864.045166	-419.339508	-133.741623
381.420929	-69.795197	916.662903	451.744476	81.194359	900.529663	364.146881	-105.423286	525.490601	490.604767	55.534618	504.272858	459.442749	-160.353912	107.811234	544.103638	-11.949266	88.545273	352.522583	-95.886078	1457.780273	469.863129	211.767151	1399.188843	359.586029	81.912773	1396.529785	351.251526	111.949089	1692.510254	404.984924	-184.740082	1185.491333	574.794922	189.445618	1127.697388	289.751312	-154.486298	949.869141	493.919128	226.334503	863.662231	422.230530	13.702730	1008.115417	-403.723206	15.205118	863.842712	-419.214722	-133.541870
381.081024	-69.557991	916.873535	451.698730	81.381889	900.619934	363.851257	-104.213913	525.722290	490.362335	55.501480	504.280426	462.116882	-160.089310	108.943588	543.934875	-11.976630	88.515526	353.143707	-95.813042	1457.921265	470.428406	211.820847	1399.232300	360.111908	82.077240	1396.766235	352.084717	112.060890	1692.715088	405.359467	-184.709412	1185.572510	575.271362	189.640457	1127.627319	290.035858	-154.295197	949.997253	495.025848	226.386505	863.416199	422.150879	13.932279	1008.257935	-403.526306	15.546434	863.696960	-419.075012	-133.295120
380.786255	-69.362900	917.043274	451.657379	81.510109	900.709412	363.599640	-103.006294	525.963318	490.750366	55.635818	504.363342	464.629272	-159.850723	109.964233	544.099365	-11.957656	88.543182	353.626343	-95.752991	1458.025391	471.024689	211.900482	1399.276733	360.590851	82.210571	1397.011353	352.866760	112.126945	1692.930542	405.672943	-184.651474	1185.632568	575.737976	189.820190	1127.539795	290.319733	-154.149216	950.056030	496.158875	226.393692	863.148132	422.046356	14.110348	1008.382568	-403.367371	15.694965	863.500610	-418.944397	-133.104736
380.492188	-69.215157	917.140320	451.584229	81.635445	900.713440	363.481384	-102.239433	526.120117	490.845093	55.759781	504.417145	467.286621	-159.910065	110.910667	544.122314	-11.965173	88.563797	354.035675	-95.758728	1458.182129	471.690887	211.816696	1399.263428	361.022247	82.292137	1397.217285	353.758301	112.241539	1693.063354	405.955383	-184.574936	1185.690552	576.230286	189.936279	1127.443359	290.613129	-154.154022	950.076172	497.232025	226.394730	862.901062	421.934723	14.266346	1008.427246	-403.255035	15.783759	863.312561	-418.868835	-132.918198
380.202606	-69.047218	917.212036	451.525085	81.783188	900.737854	363.516174	-100.943932	526.159424	490.364532	55.780300	504.400940	469.626221	-159.762787	111.733208	543.840332	-12.020827	88.518005	354.367615	-95.765053	1458.322998	472.375336	211.683243	1399.248779	361.434784	82.327690	1397.445313	354.569458	112.229240	1693.214844	406.226013	-184.510544	1185.749756	576.692993	189.960907	1127.330200	290.939453	-154.236801	950.013733	498.156250	226.539459	862.606506	421.801178	14.427876	1008.472656	-403.085876	15.918447	863.151123	-418.740692	-132.783798
379.770325	-68.840630	917.235352	451.388397	81.907997	900.725647	363.862091	-100.396729	526.101440	490.305359	55.891968	504.400635	472.000854	-159.903732	112.431808	543.833130	-12.010283	88.521812	354.607361	-95.845535	1458.408569	473.090973	211.431168	1399.161499	361.855011	82.318756	1397.654663	355.232697	112.100952	1693.442505	406.377411	-184.539337	1185.788208	577.219543	189.884201	1127.209351	291.284058	-154.373505	949.889648	499.110596	226.606369	862.359619	421.574432	14.582050	1008.475647	-403.065918	15.793709	862.931580	-418.673950	-132.693573
379.336975	-68.576477	917.218140	451.227997	82.077835	900.713196	364.098938	-99.768509	526.046753	490.343140	55.482880	504.400299	474.195801	-159.917023	112.858383	543.924927	-11.981216	88.513527	354.799561	-95.934349	1458.452026	473.823029	211.169495	1399.136108	362.259491	82.272598	1397.844971	355.995789	112.037361	1693.568115	406.484802	-184.571899	1185.820313	577.664185	189.737152	1127.054199	291.649384	-154.502808	949.744263	499.967438	226.675293	862.213989	421.331726	14.764190	1008.460327	-402.875122	15.908108	862.782837	-418.543793	-132.579590
379.323853	-68.066635	916.886169	451.242920	82.448891	900.690674	364.556000	-99.187721	525.745605	490.109100	55.530464	504.404175	476.338348	-159.981781	113.267067	543.893433	-11.994351	88.518204	354.951569	-96.061653	1458.554565	474.542084	210.822922	1399.133545	362.693329	82.234474	1398.030396	356.771423	111.919922	1693.662354	406.549011	-184.537857	1185.877441	578.072083	189.504883	1126.906372	292.020477	-154.682877	949.585754	500.636139	226.760147	862.116516	421.268829	15.038639	1008.300171	-402.599152	16.268076	862.690308	-418.369659	-132.430817
378.829498	-67.779327	916.765137	451.075623	82.714226	900.693848	365.079956	-98.738396	525.495117	489.906799	55.611420	504.412750	478.344666	-160.052933	113.339096	543.850159	-11.995833	88.537300	355.010895	-96.179657	1458.657471	475.306915	210.448730	1399.163574	363.078308	82.188408	1398.172607	357.500183	111.789841	1693.752075	406.447266	-184.670715	1185.893799	578.615295	189.173828	1126.841553	292.364319	-154.995377	949.358093	501.250153	226.755096	862.080505	420.962952	15.209755	1008.247986	-402.218262	16.880722	862.646667	-418.170929	-132.226151
378.282196	-67.394081	916.617798	450.863770	83.034714	900.710205	365.759155	-98.410866	525.072571	489.755585	55.729794	504.409332	480.045502	-159.884140	113.228653	543.860107	-11.974978	88.570412	354.956909	-96.255257	1458.707031	475.996246	210.023987	1399.198975	363.409210	82.072243	1398.302002	358.246490	111.607727	1693.800659	406.261719	-184.857101	1185.962524	579.087036	188.793991	1126.781372	292.720795	-155.315643	949.060059	501.771240	226.904160	862.047913	420.616730	15.428989	1008.190796	-401.836884	18.131931	862.623840	-417.962463	-131.996704
377.718506	-66.950333	916.422424	450.643402	83.361328	900.707458	366.724060	-98.288345	524.620178	489.583893	55.846664	504.423248	481.688263	-159.895081	112.981094	543.819702	-12.009279	88.534004	354.853821	-96.398651	1458.725220	476.811707	209.569565	1399.186279	363.785828	81.909203	1398.426147	358.969147	111.416336	1693.848145	406.070221	-185.003860	1186.015869	579.537048	188.271896	1126.710083	293.064941	-155.761536	948.725952	502.174500	226.944534	862.112366	420.230438	15.677060	1008.101807	-401.720184	18.300722	862.515198	-417.830627	-131.901154
376.682495	-66.756912	916.426819	450.217285	83.644981	900.701843	367.632751	-98.107437	524.087891	489.349304	56.028614	504.372437	483.056580	-159.786926	112.305267	543.695068	-12.051172	88.522789	354.683502	-96.550461	1458.723267	477.557434	209.008408	1399.229004	364.159149	81.761604	1398.524170	359.645020	111.172806	1693.859985	405.731567	-185.291016	1186.015015	579.986938	187.717590	1126.616943	293.404327	-156.206604	948.350098	502.409058	226.992004	862.173767	419.630127	15.829084	1008.099609	-401.584839	18.389082	862.422729	-417.688110	-131.776718
376.051514	-66.225510	916.094421	449.921509	84.066849	900.638367	369.096649	-98.368217	523.482666	489.107513	56.169613	504.377625	484.295654	-159.934158	111.593391	543.723938	-12.002590	88.585442	354.457794	-96.724419	1458.635132	478.391602	208.387756	1399.225586	364.460999	81.573677	1398.581665	360.318024	110.892700	1693.831177	405.258759	-185.653793	1186.000244	580.471436	187.083206	1126.485474	293.694702	-156.776550	947.919922	502.622406	227.055450	862.174438	419.188263	16.109993	1007.914673	-401.479919	18.462708	862.334717	-417.552277	-131.647995
375.402374	-65.624870	915.649475	449.657745	84.528267	900.563965	370.525848	-98.700081	522.713074	488.943298	56.408630	504.345154	485.403046	-159.903992	110.647980	543.697144	-12.002172	88.594872	354.154388	-96.925583	1458.511108	479.231201	207.673767	1399.212158	364.758942	81.354790	1398.609741	360.936340	110.583473	1693.769897	404.709869	-186.028915	1185.916626	580.922852	186.419128	1126.340210	293.944000	-157.443985	947.404968	502.772583	227.006668	862.230713	418.684570	16.411411	1007.674194	-401.396240	18.491484	862.240173	-417.442108	-131.547134
374.914948	-64.802376	915.031189	449.404907	85.055023	900.446045	371.969513	-98.998238	521.834045	488.819489	56.645386	504.332550	486.174805	-159.692596	109.474556	543.695313	-11.996991	88.648399	353.823853	-97.314201	1458.708862	480.044586	206.965271	1399.168701	365.089569	81.097145	1398.653076	361.565277	110.246094	1693.677490	404.114441	-186.445206	1185.705933	581.474365	185.679855	1126.160278	294.152344	-158.113174	946.818481	502.828369	226.909058	862.292725	418.268005	16.783030	1007.329712	-401.285736	18.554426	862.172424	-417.326721	-131.441223
373.757782	-64.312241	914.725830	448.862885	85.504807	900.347900	373.575104	-99.471191	521.013733	488.481720	56.862167	504.287231	486.795929	-159.355789	108.065071	543.590088	-11.999323	88.632484	353.416992	-97.607178	1458.477051	480.947388	206.196854	1399.159058	365.409363	80.844879	1398.621704	362.131836	109.869362	1693.557129	403.490784	-186.992874	1185.559692	581.917725	184.929855	1125.948975	294.448792	-158.428772	946.200562	502.774567	226.876205	862.328674	417.534943	17.034252	1007.135071	-401.201233	18.632284	862.107971	-417.249481	-131.343491
373.142548	-63.489346	914.046570	448.574463	86.056206	900.203918	375.213806	-100.032616	520.039551	488.276978	57.141102	504.269714	487.251770	-159.103424	106.655083	543.543823	-11.975333	88.652985	352.952087	-97.919830	1458.231323	481.805756	205.321121	1399.074707	365.684570	80.536003	1398.580200	362.737427	109.433266	1693.406006	402.736176	-187.452164	1185.285278	582.409546	184.093369	1125.669800	294.460114	-159.509689	945.525574	502.628601	226.831970	862.338501	416.979187	17.417753	1006.749084	-401.057922	18.672153	862.065857	-417.137848	-131.287598
372.284851	-62.868019	913.528809	448.160828	86.599007	900.080444	376.927277	-100.636871	519.055725	488.074860	57.445972	504.220978	487.476074	-158.652832	105.058327	543.482544	-11.972635	88.663452	352.462708	-98.311707	1457.891235	482.756409	204.417984	1398.935425	365.956787	80.204163	1398.526489	363.339386	109.019028	1693.175293	401.989014	-188.048401	1185.019043	582.922668	183.273834	1125.388672	294.680420	-159.973206	944.762207	502.568085	226.701538	862.302063	416.280029	17.755974	1006.447083	-400.948090	18.716160	862.020386	-417.062866	-131.247574
371.336823	-62.192997	912.994141	447.678802	87.169617	899.930847	378.571686	-101.156189	518.149719	487.881073	58.106091	504.241638	487.757019	-158.243027	103.494270	543.542786	-11.943376	88.706955	351.859222	-98.686684	1457.523315	483.662903	203.504639	1398.856201	366.234467	79.870186	1398.448608	363.861023	108.500031	1693.023071	401.117340	-188.619843	1184.694702	583.324646	182.414734	1125.053955	294.619476	-161.008362	944.016113	502.088654	226.729156	862.342834	415.578857	18.101345	1006.120056	-400.859039	18.746307	861.979431	-417.002686	-131.241425
370.414246	-61.606037	912.431580	447.211121	87.660866	899.782654	380.217590	-101.559456	517.253601	487.675354	58.457287	504.151947	488.290344	-157.926559	102.107719	543.566406	-11.887622	88.719162	351.302887	-99.091965	1457.178833	484.573669	202.509232	1398.748901	366.493805	79.478333	1398.373291	364.208740	107.867874	1692.937744	400.166718	-189.305832	1184.271118	583.771118	181.520889	1124.692749	294.595642	-161.868378	943.230530	501.770935	226.639954	862.337158	414.804718	18.391174	1005.783203	-400.790771	18.734400	861.952393	-416.957916	-131.262405
369.289917	-61.130627	911.982849	446.553375	88.097046	899.627869	381.779022	-102.036552	516.444885	487.247650	58.728474	504.079254	488.868011	-157.578888	100.832123	543.463135	-11.780129	88.733505	350.687042	-99.559593	1456.803833	485.574799	201.487595	1398.644531	366.730347	79.083694	1398.285767	364.631805	107.207558	1692.780029	399.218048	-189.915405	1183.895142	584.206116	180.597855	1124.358276	294.529022	-162.862122	942.411865	501.375153	226.557999	862.344421	413.907471	18.637449	1005.492920	-400.670807	18.793472	861.935974	-416.911560	-131.238068
368.356567	-60.560585	911.463013	445.973846	88.540260	899.458618	383.274323	-102.203499	515.572754	486.761353	58.754200	503.978821	489.506226	-157.154572	99.468369	543.109192	-11.809245	88.561745	350.054443	-99.995781	1456.411011	486.536133	200.398209	1398.562866	366.932709	78.632729	1398.204956	365.031677	106.544518	1692.667603	398.211914	-190.628326	1183.497192	584.632751	179.660049	1124.037109	294.461517	-163.709915	941.642029	500.939819	226.450211	862.372192	413.092896	18.931236	1005.162598	-400.593964	18.710442	861.919617	-416.893219	-131.291779
367.385193	-59.723015	910.979980	445.456451	89.468468	899.777466	384.481689	-102.710670	514.805054	486.485718	59.119690	504.048523	490.086517	-156.774277	98.374924	543.179810	-11.889577	88.544220	349.456390	-100.487724	1456.019897	487.539490	199.275177	1398.514893	367.142975	78.231102	1398.153687	365.366394	105.812424	1692.560913	397.206604	-191.370499	1183.081055	584.958557	178.693741	1123.725464	294.368073	-164.565720	940.835327	500.417725	226.359863	862.452148	412.331940	19.267845	1005.107056	-400.502075	18.669323	861.910522	-416.893677	-131.323730
366.458038	-58.677444	910.441040	444.984985	91.117455	899.953064	385.609619	-103.135521	514.062500	486.349731	59.445534	504.174866	490.585815	-156.341492	97.143784	543.458740	-12.055597	88.537422	348.873505	-100.927299	1455.658569	488.506042	198.166382	1398.441772	367.331055	77.770905	1398.123779	365.686615	105.031334	1692.459839	396.220642	-192.031326	1182.669800	585.281921	177.713928	1123.406372	294.217377	-165.419540	940.091125	500.027283	226.178360	862.491211	411.575470	20.135393	1004.948730	-400.433929	18.646564	861.924316	-416.908905	-131.373077
365.699615	-58.463161	909.993591	444.294006	90.397789	899.596680	386.967957	-103.711830	513.482056	485.870392	59.948486	504.104126	491.138000	-156.078979	96.083824	543.514343	-12.146191	88.589737	348.298218	-101.444412	1455.248657	489.427032	197.008850	1398.375610	367.537872	77.290123	1398.113647	365.968536	104.219963	1692.403931	395.227722	-192.670868	1182.312134	585.543518	176.698456	1123.137451	293.962677	-166.373535	939.340027	499.467438	226.178726	862.611755	410.772491	19.885199	1004.551331	-400.340790	18.579254	861.928589	-416.926849	-131.432114
364.355682	-58.249023	909.861816	443.472443	90.632233	899.528809	388.163849	-104.289825	513.041687	485.237244	60.111320	504.035797	491.479004	-155.622177	95.026268	543.482910	-12.164693	88.675644	347.704102	-101.980888	1454.924805	490.346436	195.881088	1398.363770	367.691711	76.833031	1398.138550	366.210693	103.350365	1692.368408	394.251587	-193.349091	1181.965698	585.799927	175.722519	1122.891602	293.790436	-167.135223	938.669006	499.025970	226.021393	862.706909	409.730133	20.024466	1004.452454	-400.271759	18.420895	861.938477	-416.938293	-131.511307
363.624969	-57.653507	909.398376	442.955750	91.022171	899.451355	389.551086	-104.986282	512.642578	484.940796	60.326164	504.038422	491.870331	-155.178909	94.081573	543.608276	-11.844796	88.972443	347.183655	-102.540245	1454.609619	491.173737	194.741364	1398.366943	367.812012	76.386169	1398.191040	366.425903	102.439957	1692.350464	393.284088	-194.095535	1181.623901	586.001282	174.662170	1122.701782	293.668152	-167.663910	937.996399	498.566650	225.772964	862.900635	409.002533	20.311466	1004.195679	-400.207306	18.350164	861.976563	-416.960571	-131.583206
362.692596	-57.181797	909.215881	442.231384	91.355499	899.506409	390.913391	-105.292496	512.260376	484.535400	60.439373	504.032196	492.127747	-154.776886	93.284363	543.700562	-11.680252	89.139267	346.660797	-103.100578	1454.310181	491.998230	193.671478	1398.431396	367.900879	75.865570	1398.273438	366.577911	101.547539	1692.395508	392.351990	-194.766190	1181.327881	586.131104	173.615402	1122.543457	293.364471	-168.390106	937.376648	498.048157	225.540436	863.075989	408.158356	20.558697	1004.138367	-400.107056	18.261448	862.014526	-416.988770	-131.678467
361.362976	-57.099480	909.213867	441.377502	91.448853	899.497620	392.014282	-106.000511	512.152893	483.954254	60.391460	504.013458	492.578735	-154.590927	92.677345	543.543823	-11.689176	89.156464	346.200195	-103.699745	1454.056519	492.707397	192.546890	1398.483887	367.954865	75.322540	1398.365356	366.745667	100.567078	1692.394531	391.371307	-195.275879	1180.951416	586.255615	172.569443	1122.474854	292.788940	-169.643127	936.821777	497.564850	225.226791	863.313354	407.107544	20.610489	1004.131836	-400.034760	18.172695	862.041809	-417.015472	-131.798935
360.527924	-56.870636	909.073547	440.752808	91.642082	899.492310	392.923370	-106.377693	511.922272	483.501343	60.377258	504.044220	492.816010	-154.265106	92.149620	543.528259	-11.679152	89.229874	345.734589	-104.323082	1453.828125	493.325226	191.495895	1398.562988	367.987732	74.768829	1398.480469	366.795319	99.615227	1692.435059	390.431793	-195.935776	1180.608887	586.314514	171.562485	1122.407104	292.483429	-169.953949	936.259827	497.131104	224.891571	863.588318	406.338989	20.744713	1004.063904	-399.955566	17.986662	862.078125	-417.016022	-131.928452
360.022827	-56.409096	908.760803	440.179077	91.985458	899.545715	393.791290	-106.983574	511.800232	483.120636	60.396290	504.163574	493.058624	-154.220444	91.878006	543.516235	-11.701480	89.279427	345.337463	-104.987282	1453.575562	493.889893	190.478470	1398.723145	367.998688	74.235229	1398.627441	366.786835	98.648903	1692.562378	389.504211	-196.407608	1180.260620	586.347351	170.549286	1122.388550	291.735626	-171.099243	935.766113	496.668396	224.567520	863.842041	405.715088	20.952614	1003.945374	-399.893616	17.884569	862.098938	-417.060089	-132.020447
359.261047	-56.287292	908.714539	439.502777	92.056320	899.580933	394.082092	-107.358200	511.745850	482.836792	59.924438	504.131104	493.176758	-154.117798	91.726021	543.527405	-11.758731	89.283020	344.983856	-105.654366	1453.331421	494.320557	189.512314	1398.898193	367.962036	73.683029	1398.786987	366.814056	97.594795	1692.600830	388.601837	-196.990402	1179.918457	586.338196	169.533661	1122.401245	291.169922	-171.711288	935.278687	496.160736	224.172089	864.145508	404.993225	20.993662	1003.941772	-399.840820	17.750605	862.086914	-417.089417	-132.141235
358.208923	-56.650311	908.872192	438.551361	91.414703	899.481262	394.038818	-107.411316	511.819946	482.036713	59.627914	504.045563	493.178864	-154.053558	91.665154	543.256287	-11.788330	89.303276	344.722412	-106.389175	1453.110474	494.586914	188.616684	1399.044067	367.922028	73.103783	1398.940552	366.778320	96.621956	1692.702148	387.782379	-197.553619	1179.543945	586.304443	168.620941	1122.489502	290.808960	-172.829132	934.651978	495.673126	223.756042	864.470581	404.042664	20.638504	1003.963196	-399.778534	17.656143	862.099365	-417.119141	-132.262253
357.960999	-56.458641	908.726868	438.202240	91.446060	899.457764	393.723480	-107.390106	511.875366	481.783875	59.470551	504.114777	493.137360	-154.061356	91.774887	543.296143	-11.793349	89.364761	344.539520	-107.089775	1452.862305	494.815521	187.765854	1399.268799	367.815582	72.504311	1399.114990	366.642639	95.699760	1692.864014	386.991974	-198.032608	1179.173950	586.180725	167.671539	1122.632324	290.024597	-173.302399	934.268188	495.138123	223.303497	864.844971	403.639282	20.732531	1003.885254	-399.717346	17.563099	862.104065	-417.133118	-132.404129
357.039612	-56.637730	909.004700	437.639801	91.776878	899.753662	392.960449	-107.214439	512.057495	481.415131	59.259357	504.242462	492.960693	-154.011063	91.965355	543.331665	-11.804801	89.433311	344.403473	-107.838371	1452.686035	494.965149	186.972672	1399.501831	367.667480	71.915947	1399.304932	366.499878	94.750229	1693.032104	386.235474	-198.596054	1178.815796	586.069824	166.804276	1122.856934	289.460876	-173.404800	933.876404	494.718903	222.815689	865.219666	402.997131	20.717327	1004.169373	-399.645386	17.395094	862.138428	-417.149200	-132.522049
356.538727	-56.894981	909.145264	437.152954	91.552902	899.812073	391.925873	-107.038910	512.226929	481.122986	59.059799	504.351898	492.808685	-154.087906	92.345024	543.320068	-11.805465	89.511398	344.309570	-108.624100	1452.492065	494.982819	186.217819	1399.816895	367.500214	71.324730	1399.463135	366.372650	93.762764	1693.158447	385.498322	-198.988205	1178.435425	585.951294	165.995102	1123.144043	288.517578	-174.085526	933.571106	494.323364	222.239944	865.627686	402.520721	20.521051	1004.266479	-399.570282	17.236427	862.205688	-417.153381	-132.611420
356.432983	-57.164555	909.133789	436.652344	90.694687	899.676025	390.726715	-106.950447	512.444885	480.805817	58.787045	504.339935	492.708282	-154.365509	92.951668	543.240051	-11.860959	89.548050	344.275085	-109.416985	1452.270752	494.860291	185.530029	1400.084717	367.282135	70.699295	1399.604858	366.146484	92.849846	1693.341919	384.818085	-199.457733	1178.031372	585.769165	165.292053	1123.397583	287.658386	-174.648727	933.261719	493.914032	221.637787	866.013245	402.137756	20.112352	1004.192139	-399.502777	17.076035	862.266724	-417.157013	-132.771713
355.678833	-57.761806	909.453674	436.039948	90.195511	899.757019	389.212769	-106.672073	512.692017	480.486938	58.515858	504.369049	492.395264	-154.588959	93.570641	543.121826	-11.944727	89.554764	344.263397	-110.184723	1452.072998	494.631012	184.929535	1400.346069	367.022827	70.055008	1399.742920	365.906555	91.913086	1693.505127	384.242889	-199.881454	1177.675781	585.560608	164.625580	1123.739990	286.876404	-174.558899	933.013794	493.474365	221.019882	866.403687	401.561188	19.659111	1004.383301	-399.478455	16.889057	862.289368	-417.223358	-132.917099
355.192322	-58.268364	909.674805	435.597198	89.770851	899.884460	387.415619	-106.270859	512.898376	480.199921	58.183701	504.445618	492.110657	-154.798920	94.288910	543.072021	-11.956843	89.584976	344.278320	-110.962654	1451.881348	494.288239	184.398788	1400.601685	366.746338	69.405472	1399.832275	365.632568	90.975395	1693.644165	383.675995	-200.175644	1177.243164	585.357178	164.079132	1124.078979	285.682281	-175.080551	932.887451	493.044312	220.326721	866.776611	401.162140	19.217146	1004.552979	-399.417206	16.691162	862.338501	-417.243378	-133.111572
355.171234	-58.460869	909.650085	435.363678	89.360977	899.953430	385.491028	-105.749199	513.051453	480.062622	57.869133	504.489136	491.744843	-155.054123	95.082550	543.080139	-11.966715	89.605835	344.333771	-111.741219	1451.694458	493.796143	183.922958	1400.799805	366.405884	68.744781	1399.879517	365.313232	90.039001	1693.755371	383.287476	-200.645981	1176.873901	585.111572	163.606354	1124.440674	284.930450	-174.830643	932.722534	492.654694	219.634048	867.098938	401.023163	18.872564	1004.577271	-399.379639	16.545835	862.374146	-417.271179	-133.270737
354.520996	-59.185532	909.966797	434.958344	88.755470	900.049866	383.377625	-105.197113	513.358582	479.812836	57.459946	504.557343	491.388458	-155.447418	96.055214	542.744019	-12.335247	89.258118	344.377930	-112.517899	1451.493042	493.164276	183.500885	1400.947266	366.055298	68.071236	1399.902588	364.992920	89.098869	1693.813232	382.872864	-200.896240	1176.462524	584.856567	163.220764	1124.743286	283.612122	-175.032501	932.719116	492.250580	218.886642	867.403931	400.647400	18.260422	1004.773132	-399.320953	16.359636	862.420898	-417.290131	-133.412354
354.208221	-59.700520	910.117920	434.697754	88.223862	900.143555	380.992065	-104.760429	513.560181	479.593811	57.089542	504.574219	490.950958	-155.668732	97.020866	542.676025	-12.305321	89.299797	344.465240	-113.272125	1451.283081	492.501556	183.106598	1401.136719	365.743469	67.412064	1399.883545	364.626770	88.203110	1693.884644	382.612549	-201.234253	1176.062012	584.581360	162.931412	1125.052246	282.585785	-174.844818	932.760925	491.884003	218.130768	867.647217	400.462128	17.718603	1004.890137	-399.248932	16.218224	862.474182	-417.319885	-133.543030
354.273560	-60.002445	910.082458	434.631042	87.668388	900.179626	378.699432	-103.963806	513.799988	479.432861	56.715706	504.624908	490.519470	-155.935699	98.120056	543.043030	-12.060911	89.677071	344.579041	-114.030640	1451.107178	491.652588	182.805588	1401.248779	365.371979	66.750343	1399.845947	364.215607	87.308868	1693.961426	382.445923	-201.591110	1175.720703	584.289124	162.703766	1125.355713	281.595947	-174.664810	932.786499	491.496582	217.371063	867.893066	400.496002	17.234058	1004.890259	-399.205139	16.122927	862.493774	-417.308868	-133.745529
353.954620	-60.530041	910.215637	434.443024	87.077866	900.272217	375.959686	-103.191902	513.975952	479.169739	56.283241	504.633850	489.914764	-156.141922	99.270302	542.982544	-12.141489	89.694321	344.702789	-114.786636	1450.845703	490.810303	182.507721	1401.339722	364.987335	66.063980	1399.755493	363.791840	86.422058	1693.988403	382.343414	-201.988190	1175.357666	584.007568	162.515411	1125.600952	280.669464	-174.480667	932.835205	491.200165	216.602859	868.075745	400.381592	16.622259	1004.996460	-399.130859	15.942043	862.533081	-417.281189	-133.899811
353.441864	-61.211990	910.430420	434.229706	86.419983	900.338806	373.189575	-102.302170	514.339294	478.981415	55.920166	504.645721	489.409332	-156.287094	100.485764	542.963989	-12.198740	89.727592	344.819092	-115.556023	1450.650879	489.917572	182.214630	1401.422119	364.573578	65.342972	1399.686768	363.309143	85.593124	1694.030884	382.305023	-202.346664	1174.998047	583.659119	162.374359	1125.862793	279.689636	-174.317368	932.915833	490.886932	215.796967	868.228821	400.200256	15.939212	1005.126099	-399.071869	15.757812	862.575928	-417.287720	-134.101074
353.262817	-61.681858	910.481262	434.205200	85.765816	900.368225	370.325165	-101.433868	514.540344	478.852600	55.561501	504.667603	488.681641	-156.328659	101.679604	542.929016	-12.268640	89.699112	344.940918	-116.331291	1450.434692	488.944122	181.927551	1401.468506	364.153198	64.622047	1399.565918	362.828918	84.741455	1694.011841	382.335693	-202.846863	1174.676880	583.334412	162.330780	1126.099976	278.937988	-173.687469	933.010864	490.584808	215.027039	868.284668	400.216705	15.323868	1005.160400	-399.017944	15.614932	862.607971	-417.257416	-134.326828
353.249054	-62.016891	910.406189	434.292938	85.175392	900.397217	367.502899	-100.415024	514.756592	478.696777	55.180580	504.710632	488.096466	-156.434082	102.887856	542.912170	-12.322099	89.683167	345.079163	-117.130287	1450.246460	488.046906	181.619400	1401.450806	363.684113	63.863232	1399.418335	362.330383	83.925873	1694.010010	382.398956	-203.292648	1174.301758	582.979492	162.334030	1126.298218	278.031586	-173.289627	933.132202	490.303894	214.292358	868.304810	400.336273	14.746229	1005.135681	-398.970032	15.402660	862.640137	-417.261841	-134.571625
352.712189	-62.708477	910.570740	434.135315	84.526955	900.446472	364.482605	-99.591072	514.967957	478.430389	54.789082	504.736145	487.247620	-156.365082	104.097893	542.838074	-12.353246	89.666542	345.152802	-117.956429	1450.036133	487.057831	181.265701	1401.439209	363.258636	63.119781	1399.281494	361.808624	83.095497	1693.950439	382.497437	-203.690521	1173.905151	582.573669	162.386841	1126.422363	277.041809	-173.264389	933.278687	490.087921	213.652466	868.246033	400.182648	14.028625	1005.231140	-398.881622	15.215955	862.702332	-417.228119	-134.777939
352.516144	-63.037666	910.536804	434.034668	83.907486	900.500671	361.598297	-99.015518	515.195801	478.195007	54.397163	504.754639	486.578461	-156.461075	105.311371	542.690369	-12.452754	89.592842	345.205811	-118.763672	1449.836060	486.170990	180.858017	1401.383179	362.810364	62.361023	1399.133301	361.310364	82.279312	1693.878662	382.682465	-204.134018	1173.574463	582.198547	162.449066	1126.550049	276.225433	-172.761322	933.462402	489.826874	212.930893	868.122131	400.156586	13.428116	1005.236816	-398.793518	15.058708	862.768677	-417.179962	-134.996750
352.403076	-63.343060	910.466675	434.065369	83.282990	900.498718	358.868439	-98.283112	515.361389	478.101624	54.091965	504.766754	485.984772	-156.687195	106.642967	542.790771	-12.458513	89.644257	345.255310	-119.634598	1449.623779	485.321442	180.430328	1401.372559	362.343475	61.547958	1398.989380	360.784668	81.462036	1693.819824	382.909027	-204.577454	1173.248169	581.798889	162.520401	1126.589722	275.418701	-172.394180	933.672058	489.531189	212.221161	867.990662	400.208740	12.864344	1005.197205	-398.733917	14.838552	862.858826	-417.133484	-135.177383
352.102814	-63.839359	910.494873	434.150330	82.709991	900.475464	356.214386	-97.539894	515.614319	477.411835	53.707443	504.705597	485.185028	-156.605637	107.817368	542.430542	-12.561417	89.609970	345.290131	-120.488350	1449.431519	484.491302	179.954117	1401.292236	361.932251	60.760151	1398.868774	360.234436	80.684738	1693.752319	383.141235	-205.057816	1172.921387	581.400391	162.565231	1126.629761	274.670319	-172.103271	933.892395	489.284485	211.387344	867.836853	400.217255	12.282392	1005.192810	-398.655457	14.654860	862.971130	-417.058685	-135.381027
351.744354	-64.230606	910.529785	434.089142	82.194969	900.538208	353.619568	-96.953011	515.802429	477.205872	53.442154	504.726044	484.401123	-156.734940	109.028374	542.315125	-12.624347	89.587364	345.289459	-121.346062	1449.268677	483.833527	179.433334	1401.250000	361.516541	59.923786	1398.806641	359.671661	79.885254	1693.674316	383.379059	-205.579956	1172.665894	580.912170	162.584839	1126.621460	274.114624	-171.347427	934.099182	489.070465	210.829819	867.613770	400.109802	11.740438	1005.236816	-398.575378	14.493065	863.089111	-417.003021	-135.515762
351.199219	-64.754173	910.660522	433.977051	81.639053	900.610107	351.137207	-96.368248	516.059570	477.034027	53.111748	504.731689	483.704376	-156.848434	110.159950	542.265625	-12.659642	89.621185	345.278656	-122.237862	1449.141235	483.193787	178.854538	1401.176025	361.167725	59.145226	1398.733887	359.112000	79.110779	1693.601563	383.615753	-206.032578	1172.393433	580.438477	162.478745	1126.556396	273.249268	-171.196320	934.325073	488.803833	210.114502	867.415344	399.895996	11.154689	1005.331055	-398.523071	14.320856	863.195740	-416.952271	-135.682388
351.110901	-64.913284	910.542725	434.049896	81.123383	900.631348	348.696960	-95.666565	516.219910	476.880951	52.759792	504.703033	482.856628	-157.079529	111.270325	542.222229	-12.738564	89.611511	345.260498	-123.098312	1448.995483	482.534515	178.248734	1401.066040	360.789917	58.269787	1398.643555	358.558929	78.281975	1693.497192	383.807739	-206.540176	1172.128174	579.949890	162.339615	1126.482910	272.698181	-170.738251	934.529785	488.511322	209.499146	867.186096	399.894196	10.717721	1005.284973	-398.462952	14.166511	863.314697	-416.910004	-135.836472
350.595825	-65.316887	910.597412	433.931854	80.624199	900.689697	346.223938	-95.287437	516.303894	476.693665	52.466690	504.733582	482.136688	-157.284058	112.234001	542.122864	-12.766144	89.604118	345.191711	-124.002838	1448.881226	482.055756	177.565964	1401.007080	360.492645	57.433617	1398.588745	357.935791	77.574493	1693.413818	383.962952	-207.096954	1171.883667	579.390808	162.107758	1126.404907	272.146027	-170.425537	934.712219	488.257721	208.908890	866.974243	399.651794	10.203026	1005.337708	-398.412567	13.992225	863.419739	-416.849457	-136.010483
350.184265	-65.637115	910.564941	433.808563	80.199181	900.738525	343.971680	-94.809700	516.366333	476.577942	52.608551	504.815247	481.322723	-157.420547	113.094788	542.077759	-12.799394	89.615440	345.062958	-124.893021	1448.725586	481.611755	176.841202	1400.975464	360.223541	56.576202	1398.558350	357.328369	76.794998	1693.285767	384.109528	-207.592072	1171.610840	578.812073	161.689835	1126.350586	271.683624	-170.120361	934.861633	487.913788	208.255432	866.806946	399.405853	9.749754	1005.346313	-398.435272	13.830780	863.496765	-416.835876	-136.178055
349.938965	-65.751381	910.453430	433.684174	79.843689	900.806091	341.887360	-94.630051	516.256226	476.364532	51.866364	504.772369	480.644684	-157.655380	113.841583	542.039551	-12.846351	89.572716	344.911560	-125.799347	1448.576904	481.293549	176.067734	1401.004883	359.946808	55.699654	1398.537476	356.721191	76.011642	1693.179688	384.231842	-208.129471	1171.418335	578.270142	161.200577	1126.288208	271.231628	-169.844727	935.018677	487.606659	207.665695	866.668213	399.212860	9.395121	1005.327820	-398.429321	13.647258	863.597046	-416.805573	-136.300766
349.377228	-66.098900	910.506042	433.406036	79.527328	900.912598	340.220673	-94.599709	516.324951	476.082001	51.559891	504.807190	480.127625	-158.016769	114.438072	541.942444	-12.888492	89.577240	344.701752	-126.704918	1448.449219	481.085480	175.217850	1401.063110	359.711609	54.835754	1398.556519	356.156616	75.214828	1693.075562	384.320740	-208.618484	1171.160889	577.673889	160.589294	1126.264282	270.854767	-169.520508	935.125244	487.226105	207.053452	866.580811	398.865417	8.969343	1005.404114	-398.431427	13.456614	863.689880	-416.775574	-136.463608
349.108124	-66.175919	910.369141	433.264099	79.264931	900.920471	338.708374	-94.837975	516.237549	475.875336	51.305164	504.819427	479.636932	-158.286362	114.884041	541.950928	-12.872574	89.603264	344.448090	-127.593880	1448.323364	480.952454	174.339752	1401.142944	359.470215	53.989162	1398.579102	355.500641	74.474869	1692.992798	384.395996	-209.217789	1170.968018	577.161133	159.919662	1126.288208	270.643707	-169.029068	935.233582	486.832520	206.386978	866.534424	398.645020	8.705543	1005.342834	-398.390686	13.266203	863.785400	-416.732819	-136.643143
348.643188	-66.334785	910.251770	433.034027	78.964973	900.961670	337.562347	-95.373940	516.155884	475.641083	51.544659	504.838898	479.166840	-158.496033	115.204430	541.961365	-12.837706	89.678040	344.107208	-128.474396	1448.204468	480.896576	173.453735	1401.275635	359.261414	53.165295	1398.622559	354.898346	73.693985	1692.889160	384.365051	-209.747879	1170.756226	576.499268	159.088211	1126.282837	270.366180	-168.893890	935.272400	486.459015	205.874420	866.507568	398.283722	8.365620	1005.308105	-398.387848	13.112982	863.884033	-416.715637	-136.802505
348.080292	-66.534584	910.236755	432.703796	78.691566	901.013245	336.805664	-95.906883	516.125977	475.403015	51.332642	504.835052	478.958344	-158.878372	115.369324	541.854187	-12.944373	89.656868	343.721527	-129.359589	1448.102783	480.822906	172.490723	1401.386963	359.080811	52.371544	1398.696777	354.292786	72.902931	1692.809448	384.298065	-210.264343	1170.621094	576.091980	158.292480	1126.387207	270.160553	-168.701477	935.269653	486.006104	205.083954	866.601746	397.860229	8.058920	1005.326050	-398.408508	12.970999	863.955383	-416.740540	-136.993179
347.586792	-66.757805	910.180481	432.394318	78.418755	901.078857	336.350739	-96.526604	516.100403	475.123840	51.167870	504.849121	478.788422	-159.172440	115.372238	541.786926	-12.956410	89.682060	343.267761	-130.224457	1447.976196	480.847839	171.507568	1401.585449	358.889008	51.538895	1398.818237	353.696991	72.089729	1692.736938	384.201782	-210.789185	1170.418579	575.560120	157.298294	1126.475464	269.984650	-168.623810	935.202454	485.526855	204.377213	866.738037	397.454376	7.721053	1005.332825	-398.407471	12.815617	864.065979	-416.726746	-137.160522
346.934631	-67.021011	910.181580	432.001831	78.088837	901.141541	336.084015	-97.333527	515.959595	474.807007	50.971184	504.859924	478.723633	-159.547379	115.299232	541.700195	-13.003337	89.687569	342.745392	-131.058716	1447.864014	480.912262	170.524353	1401.787720	358.688904	50.760330	1398.944458	353.101135	71.256248	1692.689697	384.028625	-211.344543	1170.226318	575.066406	156.282562	1126.580688	269.857300	-168.596207	935.059570	485.026764	203.758911	866.871216	396.938385	7.366040	1005.365295	-398.455170	12.685618	864.161133	-416.788757	-137.339600
346.446625	-67.151138	910.109436	431.665039	77.837196	901.221619	336.041107	-98.146500	515.783630	474.679016	50.359089	505.001678	478.711121	-159.744400	115.050713	541.779053	-13.015140	89.722473	342.171448	-131.896103	1447.742920	481.008606	169.487305	1402.022095	358.513947	49.987392	1399.080933	352.528381	70.415199	1692.657471	383.777191	-211.832169	1170.055908	574.700623	155.148102	1126.731323	269.695923	-168.820511	934.878052	484.478546	202.873779	867.208435	396.492950	7.083892	1005.373413	-398.492950	12.534488	864.281494	-416.836395	-137.484985
345.681488	-67.554344	910.197815	431.234467	77.525009	901.319702	336.367157	-99.032845	515.697266	474.385406	50.054726	505.071381	478.851440	-160.016571	114.721085	541.756165	-13.057187	89.750381	341.571381	-132.702301	1447.574219	481.125031	168.483826	1402.263672	358.278778	49.212658	1399.223022	351.977722	69.577934	1692.647949	383.457550	-212.402588	1169.878052	574.369873	153.990891	1126.869873	269.688080	-168.881927	934.607788	483.921509	202.204620	867.361877	395.918060	6.687680	1005.465576	-398.502777	12.385241	864.450684	-416.852844	-137.617264
345.015198	-67.814720	910.183044	430.793304	77.219948	901.383118	336.928284	-99.897461	515.655090	474.089691	49.813679	505.088684	479.092255	-160.234634	114.240700	541.808716	-13.046727	89.812248	340.937256	-133.482513	1447.422607	481.289276	167.465607	1402.570557	358.095947	48.479889	1399.385864	351.444611	68.725220	1692.668091	383.076172	-212.998367	1169.679321	574.102539	152.831833	1127.059814	269.724182	-169.023315	934.283752	483.274445	201.303619	867.825745	395.322144	6.365316	1005.493713	-398.532257	12.242224	864.619934	-416.894440	-137.747589
[truncated: 16 more rows]
[truncated: 40 more columns]
