# Supplementary material for: A dyadic stimulus set of audiovisual affective displays for the study of multisensory, emotional, social interactions
Source: Behav Res Methods. 2015 Nov 5;48(4):1285–95. doi: 10.3758/s13428-015-0654-4 (PMC5101291; doi:10.3758/s13428-015-0654-4)
Supplement: Supplementary file 1 — (ZIP 270 MB) [file 13428_2015_654_MOESM1_ESM.zip › supplementary_material_2_stimuli_set_files/D/D12.txt]

263.407196	-57.887199	901.204956	339.293243	96.579796	901.951416	330.592346	-135.280304	506.189392	381.034241	107.568001	504.967804	420.544403	-170.861160	83.429489	462.146729	109.619400	86.063919	298.958679	-149.630157	1422.433105	401.013214	159.607773	1402.174683	283.527527	35.467308	1396.304810	345.998993	-2.579291	1703.865967	285.584106	-232.627213	1143.332153	466.852417	207.594604	1120.309937	154.398636	-18.070719	1165.596191	213.821411	146.151215	1147.232666	297.740814	20.636629	1001.504700	-587.709351	69.550644	906.494385	-563.084717	-79.806480
262.907715	-59.208817	901.233398	338.968384	95.212448	901.903809	330.710785	-136.328140	506.317993	380.688538	106.706078	504.913208	420.506470	-171.385025	83.403297	462.072418	109.466667	86.082306	298.188141	-150.657944	1422.604370	400.623993	158.488846	1402.117310	283.027405	34.404221	1396.249390	345.141663	-3.250643	1703.858887	284.794403	-233.957520	1143.606323	466.671326	206.042191	1120.192627	153.913040	-19.163963	1165.461426	213.571548	145.000626	1147.072876	297.356506	19.332077	1001.495605	-587.625122	69.638260	906.489990	-563.224915	-79.688057
262.932953	-60.036850	900.959412	338.779297	93.902534	901.839539	330.800323	-137.255020	506.349976	380.498993	105.941437	504.851379	420.508453	-171.509583	83.405197	462.155396	109.395149	86.156433	297.412964	-151.650375	1422.850952	400.198212	157.362061	1402.015381	282.548218	33.361614	1396.233643	343.978577	-3.930470	1703.927368	283.945557	-235.303818	1143.896606	466.535339	204.434753	1120.107910	153.438416	-20.248997	1165.427979	213.308151	143.907120	1146.946777	297.157166	18.184015	1001.323242	-587.378845	69.632256	906.523987	-562.838806	-79.731377
262.067535	-61.754463	901.196960	338.305115	92.361359	901.813232	330.861298	-138.009537	506.557434	380.170746	105.146317	504.814575	420.350739	-171.405029	83.350227	462.066650	109.265404	86.191277	296.604950	-152.694504	1423.002930	399.763275	156.211853	1401.916382	282.073090	32.304386	1396.192871	342.953613	-4.579356	1703.951782	283.124878	-236.692551	1144.176636	466.445160	203.393097	1119.981323	153.202042	-21.307295	1165.311279	213.136475	142.964005	1146.783447	296.646057	16.655123	1001.433289	-587.251709	69.641586	906.503784	-562.731750	-79.732361
261.712128	-62.958923	901.119202	338.000946	90.934151	901.699829	330.979706	-138.890808	506.674713	379.693420	104.283646	504.752197	420.300659	-171.470901	83.288582	461.878815	109.116753	86.187706	295.863220	-153.725388	1423.191772	399.353271	155.073822	1401.816284	281.542908	31.208982	1396.127563	341.902771	-5.249123	1703.950439	282.332245	-237.924026	1144.433716	466.340942	201.743149	1119.885986	152.495499	-22.429312	1165.236328	212.895645	141.721390	1146.563110	296.322968	15.362241	1001.337585	-587.093872	69.720070	906.513306	-562.595520	-79.716011
261.300812	-64.255623	901.118164	337.672546	89.545563	901.664856	331.145691	-139.920563	506.821564	379.384796	103.551132	504.710358	420.345459	-171.628494	83.294800	461.896332	109.021431	86.238785	295.063782	-154.795868	1423.357178	398.956360	153.931808	1401.699341	281.094208	30.139065	1396.042725	341.044922	-5.910852	1703.926025	281.606323	-239.260056	1144.716187	466.109528	199.671249	1119.724487	152.238495	-23.469513	1165.042236	212.576324	140.589035	1146.340454	295.979370	14.031375	1001.320374	-586.998169	69.829483	906.493652	-562.720703	-79.582809
260.900513	-65.475090	901.103149	337.302917	88.137932	901.588867	331.306580	-140.856461	506.982391	379.034882	102.724785	504.591797	420.412506	-171.740585	83.261276	461.801880	108.896561	86.251038	294.327209	-155.831253	1423.504639	398.541046	152.775681	1401.573608	280.614532	29.039034	1396.014526	339.866516	-6.612650	1703.945801	280.787140	-240.600723	1144.934814	465.992462	198.022629	1119.626831	151.839706	-24.540157	1164.974609	212.323502	139.436554	1146.187378	295.637726	12.738306	1001.276062	-586.849670	69.891678	906.481567	-562.618530	-79.555534
260.337494	-66.831841	901.129700	336.906647	86.675812	901.516846	331.401062	-141.642166	507.123627	378.777985	101.962097	504.571564	420.441498	-171.880783	83.241707	461.743561	108.770828	86.270714	293.618713	-156.907364	1423.690552	398.175171	151.608673	1401.529663	280.195923	27.952761	1395.970947	339.089844	-7.219452	1703.850098	280.022614	-241.871979	1145.139526	465.905090	196.427109	1119.484375	151.186920	-25.694155	1164.869141	212.093170	138.253647	1145.997437	295.233887	11.359968	1001.255554	-586.663818	69.910599	906.481812	-562.429138	-79.515533
259.888062	-68.127739	901.117981	336.476105	85.261711	901.455200	331.468201	-142.614380	507.208832	378.542725	101.209427	504.508911	420.435852	-171.985046	83.215218	461.714294	108.676788	86.308769	292.900452	-157.992401	1423.862915	397.838318	150.436615	1401.447388	279.748016	26.809046	1395.913086	337.959961	-7.988175	1703.943726	279.328552	-243.182266	1145.358521	465.810333	194.791916	1119.442993	150.925888	-26.761396	1164.708984	211.848633	137.149033	1145.743408	294.854004	10.009008	1001.220764	-586.507751	69.993683	906.496887	-562.276794	-79.468338
259.375275	-69.476425	901.174072	336.008148	83.819420	901.386047	331.602234	-143.593384	507.302307	378.160400	100.369133	504.421997	420.419678	-172.122391	83.200958	461.669403	108.536385	86.355598	292.190613	-159.071411	1424.013428	397.485718	149.286789	1401.385620	279.334412	25.719425	1395.910645	336.781616	-8.709153	1704.006226	278.484009	-244.704773	1145.604370	465.772491	193.602631	1119.354492	150.509598	-27.827969	1164.587891	211.670395	135.990814	1145.508667	294.454193	8.651714	1001.216675	-586.358765	69.956139	906.471313	-562.101013	-79.489960
258.927216	-70.835518	901.185608	335.627411	82.437225	901.293213	331.791809	-144.464203	507.453979	377.867004	99.712875	504.322601	420.464386	-172.284348	83.204964	461.666473	108.432602	86.405449	291.507660	-160.156265	1424.158936	397.094696	148.059570	1401.295898	278.890320	24.618582	1395.923096	335.757599	-9.411120	1704.004395	277.799316	-245.950806	1145.782227	465.582336	191.579803	1119.318604	150.040070	-28.902414	1164.414185	211.397491	134.780914	1145.277100	294.092102	7.324610	1001.177063	-586.119995	69.863632	906.470337	-561.591797	-79.643501
258.444916	-72.164543	901.201294	335.168457	80.949158	901.203186	331.885864	-145.448837	507.561890	377.483002	98.923622	504.235413	420.516571	-172.407730	83.231674	461.568024	108.332504	86.423958	290.841003	-161.248856	1424.283813	396.783478	146.896347	1401.246582	278.477753	23.496998	1395.888550	334.873871	-10.090784	1703.973511	277.206421	-247.039810	1145.925171	465.470520	190.007568	1119.196899	149.533127	-29.997835	1164.164551	211.177231	133.662857	1144.924194	293.705872	5.944881	1001.142090	-585.968872	69.882317	906.470276	-561.429565	-79.628784
257.871643	-73.568352	901.254456	334.731506	79.564926	901.119873	331.965393	-146.334854	507.672241	377.224640	98.220085	504.188416	420.527191	-172.532028	83.227249	461.514008	108.179962	86.448654	290.135010	-162.337830	1424.433716	396.391296	145.719574	1401.176392	278.068512	22.353273	1395.817749	333.842041	-10.809528	1703.954712	276.497192	-248.349075	1146.148193	465.337067	188.387192	1119.197998	149.087906	-31.110744	1163.981812	210.944153	132.481857	1144.580322	293.273071	4.606161	1001.128357	-585.800110	69.916145	906.494324	-561.238586	-79.617149
257.488739	-74.746353	901.164734	334.282745	78.268654	901.053772	332.082764	-147.208862	507.746674	376.990540	97.584137	504.140900	420.529968	-172.626175	83.230896	461.532867	108.075935	86.500252	289.462891	-163.429764	1424.589600	396.015503	144.527435	1401.153931	277.647614	21.218182	1395.770508	332.663147	-11.529677	1703.958130	275.686493	-249.742203	1146.262451	465.269867	186.891144	1119.166748	148.503952	-32.254356	1163.667603	210.659088	131.036987	1144.217163	292.896301	3.333924	1001.052185	-585.675293	69.818993	906.462280	-561.075439	-79.676086
256.875153	-76.179527	901.234314	333.763763	76.866692	900.977173	332.235870	-147.989944	507.939911	376.593475	96.728920	504.087952	420.521637	-172.735947	83.182274	461.427032	107.929787	86.543983	288.818817	-164.550919	1424.703125	395.634766	143.295319	1401.114258	277.152435	20.041361	1395.770020	331.783417	-12.243589	1703.888916	275.163483	-250.730331	1146.416870	465.145660	185.266617	1119.174683	147.870636	-33.350082	1163.536011	210.370056	129.794434	1143.861938	292.445007	1.955626	1001.051453	-585.565125	69.971924	906.476257	-561.198303	-79.543152
256.387177	-77.520378	901.254150	333.339386	75.516548	900.894958	332.276550	-148.861282	508.038483	376.371826	96.117645	504.057098	420.468781	-172.774780	83.134407	461.375244	107.820335	86.588013	288.155243	-165.743546	1424.767334	395.269775	142.033508	1401.112549	276.735779	18.862541	1395.726929	330.898499	-12.939839	1703.737427	274.431824	-252.053741	1146.504272	465.005096	183.748550	1119.138184	147.296509	-34.486561	1163.420532	210.089920	128.682877	1143.420288	292.069885	0.637261	1001.022095	-585.389587	70.018364	906.499695	-561.011658	-79.510674
256.034637	-78.772118	901.176331	332.973602	74.136314	900.803894	332.328400	-149.761200	508.116608	376.172546	95.382378	503.962463	420.482605	-172.888901	83.133018	461.375458	107.710495	86.654610	287.555939	-166.855621	1424.828247	394.851501	140.852097	1401.063843	276.305084	17.709269	1395.697998	329.639832	-13.743294	1703.808716	274.001434	-252.920288	1146.597168	464.854523	182.236847	1119.072021	146.621567	-35.551956	1163.162476	209.830780	127.601570	1142.994629	291.737701	-0.682494	1000.938477	-585.234009	69.997108	906.475037	-560.825012	-79.552856
255.436859	-80.057343	901.216675	332.476837	72.913536	900.779236	332.341583	-150.487335	508.164124	375.888397	94.699928	503.898560	420.467224	-172.979507	83.098366	461.363678	107.622910	86.679550	286.986511	-167.990799	1424.963867	394.408478	139.682510	1400.981201	275.886078	16.552813	1395.650024	328.627075	-14.496724	1703.771240	273.178741	-254.315414	1146.687622	464.675720	180.765564	1118.992188	145.994019	-36.694031	1162.845703	209.569748	126.518959	1142.529663	291.295380	-1.945707	1000.949280	-585.060547	70.071198	906.476074	-560.640015	-79.540054
255.064270	-81.262527	901.162537	332.010834	71.645096	900.694031	332.468689	-151.332535	508.220642	375.601196	93.951530	503.869415	420.491699	-173.071152	83.076187	461.322357	107.528511	86.713852	286.442200	-169.077682	1424.997925	394.007294	138.539886	1400.932861	275.450836	15.395361	1395.623657	327.809692	-15.215609	1703.687988	272.585205	-255.416016	1146.739502	464.493530	179.248444	1118.965454	145.351105	-37.894833	1162.272217	209.232590	125.449615	1142.066650	290.910980	-3.180713	1000.880493	-584.915527	70.034760	906.467712	-560.430786	-79.547920
254.889587	-82.384911	901.040649	331.749695	70.451584	900.634338	332.451019	-152.267578	508.258392	375.507874	93.191216	503.822052	420.505493	-173.188614	83.093689	461.301514	107.438599	86.731544	285.868011	-170.247040	1425.026489	393.559387	137.376053	1400.941772	275.038910	14.276238	1395.597168	326.660278	-15.976254	1703.695435	272.054016	-256.346802	1146.876953	464.277313	177.858139	1118.868042	144.617386	-38.980957	1161.759521	208.898468	124.475998	1141.499512	290.678101	-4.372544	1000.789856	-584.747375	70.047935	906.466431	-560.212585	-79.587318
254.264236	-83.907143	901.149597	331.247406	68.933624	900.528137	332.367767	-153.000839	508.353027	375.167358	92.515549	503.761047	420.466583	-173.215408	83.080437	461.232147	107.317642	86.768784	285.343506	-171.359985	1425.106812	393.110107	136.245743	1400.929077	274.573730	13.096622	1395.570923	325.877960	-16.733921	1703.591675	271.500549	-257.364258	1146.962646	464.015717	176.341370	1118.905396	143.832397	-40.141972	1160.942993	208.542770	123.528954	1140.784302	290.245697	-5.816061	1000.793396	-584.598938	69.978905	906.461853	-560.006592	-79.640640
253.867279	-85.179672	901.144287	330.886200	67.701096	900.504639	332.420929	-153.716644	508.369110	374.935242	91.782326	503.718597	420.567200	-173.112564	83.167892	461.200867	107.211823	86.822388	284.874939	-172.481766	1425.165283	392.693542	135.079575	1400.918701	274.162964	11.960869	1395.527832	324.994598	-17.437294	1703.483643	270.881012	-258.428009	1146.996582	463.741608	174.866226	1118.878296	142.998032	-41.244495	1160.022949	208.072937	122.634323	1139.940186	289.920563	-7.083676	1000.780579	-584.297180	69.967941	906.486023	-559.454834	-79.720787
253.417313	-86.517799	901.205505	330.427612	66.494934	900.480530	332.266785	-154.548492	508.363373	374.616058	91.082664	503.712128	420.541260	-173.168137	83.109634	461.039276	107.077957	86.815804	284.392883	-173.598206	1425.261719	392.237396	133.924942	1400.980347	273.725616	10.818276	1395.527588	323.957458	-18.241688	1703.508667	270.097870	-259.725037	1146.986206	463.447296	173.426941	1118.929810	142.124344	-42.410137	1158.852783	207.572601	121.819664	1138.951782	289.585175	-8.361497	1000.802124	-584.132446	69.974785	906.476563	-559.236267	-79.742729
252.943970	-87.947662	901.313110	329.968414	65.242043	900.391968	332.169830	-155.360275	508.457123	374.369659	90.414001	503.702545	420.402100	-173.484467	83.008415	460.937408	106.962135	86.862610	283.944641	-174.690552	1425.359497	391.774750	132.782562	1401.008667	273.303864	9.666285	1395.519287	322.969574	-18.977262	1703.437256	269.617188	-260.626801	1147.136963	463.163239	172.022797	1118.940674	141.034729	-43.403320	1157.526489	207.010803	121.035049	1137.797974	289.275269	-9.655151	1000.814331	-583.959412	69.963493	906.454956	-559.016296	-79.778282
252.566757	-89.211121	901.301941	329.624268	64.021896	900.348450	332.071564	-156.125931	508.494232	374.167450	89.740585	503.679291	420.431488	-173.627930	83.014137	460.886841	106.847725	86.898636	283.524231	-175.811569	1425.483765	391.391449	131.617401	1401.046875	272.903534	8.502525	1395.508301	322.057159	-19.787523	1703.427124	268.828156	-261.916382	1147.125122	462.771210	170.554764	1118.998413	140.126617	-44.639561	1155.535645	206.338867	120.317696	1136.474976	289.007507	-10.922562	1000.789429	-583.784851	69.953102	906.436340	-558.805847	-79.795464
252.355835	-90.376602	901.250977	329.350159	62.738655	900.292419	331.895844	-156.813293	508.433929	373.966187	89.126465	503.572815	420.527313	-173.532089	83.094963	460.871948	106.768166	86.921303	283.148682	-176.927429	1425.626709	390.950684	130.503876	1401.099976	272.488342	7.344776	1395.541260	320.971924	-20.599653	1703.436768	268.335541	-262.776276	1147.208618	462.319550	169.177322	1118.997314	139.151810	-45.625950	1153.578979	205.634262	119.551857	1134.901733	288.789032	-12.155299	1000.736572	-583.737122	69.980118	906.410706	-558.946533	-79.713501
252.480103	-91.130234	901.007629	329.229614	61.761055	900.267395	331.666351	-157.712769	508.317780	373.910248	88.507179	503.591827	420.536682	-173.642181	83.124199	460.926605	106.709251	86.993355	282.762695	-178.043518	1425.782104	390.421326	129.370224	1401.187378	272.083923	6.185375	1395.515259	320.208771	-21.311752	1703.324463	267.735626	-263.752991	1147.239014	461.865021	167.699127	1119.085205	138.047882	-46.692673	1151.127563	204.843765	118.858978	1133.107056	288.717041	-13.127413	1000.602539	-583.558716	69.988800	906.417236	-558.728638	-79.715294
251.905792	-92.609558	901.207153	328.794373	60.496777	900.270081	331.494385	-158.397415	508.365967	373.566376	87.789108	503.564087	420.536530	-173.754120	83.176697	460.781921	106.560966	87.025581	282.414246	-179.220764	1425.879517	390.037567	128.199799	1401.238159	271.676941	4.975016	1395.551880	319.365723	-22.081730	1703.276367	267.107574	-264.716675	1147.265381	461.360077	166.336349	1119.090698	136.982361	-47.726967	1148.300659	203.922562	118.183792	1131.166626	288.348358	-14.439307	1000.705505	-583.353394	69.970406	906.442261	-558.484802	-79.734764
251.634506	-93.866287	901.229187	328.553864	59.328842	900.262939	331.500031	-158.921402	508.431976	373.377838	87.152100	503.516968	420.427124	-174.072906	83.122414	460.723053	106.434532	87.052040	282.042084	-180.370758	1426.014526	389.519196	127.070580	1401.315674	271.263245	3.809689	1395.590210	318.378876	-22.941559	1703.264893	266.420288	-265.609467	1147.264038	460.797699	165.048294	1119.173950	135.828415	-48.696014	1145.119141	203.068832	117.498482	1129.014038	288.157776	-15.665938	1000.714478	-583.166443	69.945969	906.435913	-558.248291	-79.756622
251.704620	-94.858261	901.049255	328.450287	58.171402	900.233032	331.404297	-159.618576	508.406525	373.229126	86.547882	503.482544	420.450073	-174.142853	83.118958	460.739624	106.338921	87.082634	281.685150	-181.489838	1426.122803	389.027496	125.974564	1401.385742	270.845215	2.631715	1395.620850	317.542572	-23.713757	1703.197510	265.729218	-266.471832	1147.171997	460.206818	163.634323	1119.175537	134.641022	-49.552925	1141.491333	202.195633	116.761482	1126.741211	288.081573	-16.809290	1000.609436	-583.014771	69.885094	906.421387	-558.062195	-79.803368
251.464706	-96.041771	901.027527	328.231476	57.124325	900.203247	331.333405	-160.311234	508.463867	373.083527	85.904854	503.467316	420.475830	-174.223343	83.123512	460.705536	106.228348	87.083092	281.331238	-182.592438	1426.198242	388.540649	124.901474	1401.358154	270.460968	1.465212	1395.629639	316.671173	-24.414377	1703.137207	265.098846	-267.255859	1147.114502	459.630524	162.356293	1119.206055	133.423492	-50.447365	1137.408203	201.305176	115.990135	1124.194336	287.874634	-17.931622	1000.584229	-582.827454	69.887306	906.410095	-557.837280	-79.862099
251.285934	-97.144516	900.995239	328.024353	55.982166	900.194885	331.285126	-160.819077	508.493103	372.964874	85.357460	503.457825	420.430420	-174.275436	83.109558	460.712646	106.147171	87.118591	281.031250	-183.739304	1426.301636	387.993164	123.814354	1401.396729	270.045380	0.247550	1395.624512	315.784760	-25.294107	1703.083984	264.397308	-267.965118	1146.929199	458.993011	161.129608	1119.239746	132.288589	-51.440666	1132.821045	200.421051	115.134521	1121.425903	287.702148	-19.079935	1000.564758	-582.658691	69.833374	906.387329	-557.644348	-79.973625
251.134552	-98.388245	901.001282	327.816833	54.787544	900.135132	331.272125	-161.338318	508.583740	372.817963	84.716141	503.405945	420.386780	-174.345932	83.090660	460.704956	106.075447	87.136986	280.718781	-184.920807	1426.353271	387.464111	122.738174	1401.458862	269.611755	-0.876540	1395.643433	314.891022	-26.058081	1703.033691	263.663361	-268.621307	1146.728638	458.394653	160.216522	1119.222778	131.111603	-52.375778	1127.790039	199.550903	114.296860	1118.713501	287.557953	-20.275011	1000.538147	-582.520203	69.814705	906.400818	-557.450378	-80.216812
250.301819	-100.179489	901.370117	327.398590	53.502335	900.148499	331.271210	-162.005417	508.745758	372.542908	83.997307	503.330475	420.411530	-174.433731	83.073296	460.548157	105.926506	87.101334	280.434784	-186.062866	1426.455933	386.915375	121.700150	1401.498779	269.227509	-2.049757	1395.677734	314.080078	-26.788158	1702.938477	262.916168	-269.155945	1146.588745	457.650085	158.679459	1119.287109	129.861099	-53.422283	1122.323853	198.559723	113.370651	1115.324951	287.166290	-21.699108	1000.731689	-582.358948	69.840485	906.404541	-557.291138	-80.444176
250.499710	-100.720596	900.991272	327.341644	52.417412	900.086182	331.262695	-162.720749	508.703705	372.505859	83.479309	503.283508	420.409821	-174.554810	83.095352	460.628662	105.889412	87.124573	280.146179	-187.229706	1426.525513	386.334412	120.639870	1401.570557	268.856995	-3.227436	1395.703369	313.176056	-27.621267	1702.924316	262.179779	-269.640533	1146.356934	456.958405	157.762222	1119.249268	128.608688	-54.488831	1116.325562	197.694931	112.683670	1112.062134	287.065948	-22.630049	1000.509949	-582.151978	69.698982	906.388611	-556.799500	-80.635551
250.580536	-101.746292	900.867615	327.262695	51.480038	900.063293	331.299408	-163.370789	508.752838	372.477203	82.866707	503.253235	420.422150	-174.685791	83.088913	460.668549	105.831352	87.127274	279.860870	-188.399139	1426.599731	385.789215	119.583847	1401.631104	268.474701	-4.422264	1395.698120	312.336578	-28.238802	1702.887085	261.422150	-269.895264	1146.078125	456.050720	156.131271	1119.289917	127.360237	-55.540737	1109.995117	196.676895	112.113083	1108.453979	287.046478	-23.669916	1000.437134	-582.060120	69.757507	906.367615	-556.794373	-80.029648
250.382324	-103.006538	900.912720	326.998047	50.250675	899.997559	331.335754	-163.937485	508.863983	372.307434	82.219856	503.148773	420.469574	-174.762314	83.114021	460.642212	105.766678	87.107681	279.563141	-189.575027	1426.666626	385.133942	118.623413	1401.772827	268.055817	-5.612511	1395.723022	311.489227	-29.144352	1702.823486	260.723969	-270.008881	1145.778320	455.188049	155.037109	1119.285522	125.877487	-56.927486	1103.042480	195.627686	111.687553	1104.495361	286.881165	-24.876585	1000.427490	-581.874817	69.728752	906.381653	-556.576843	-80.019836
250.204910	-104.290176	900.875000	326.841553	49.190857	899.998047	331.394714	-164.409668	508.937897	372.254852	81.748825	503.108551	420.452087	-174.846085	83.082901	460.649841	105.734367	87.117104	279.253693	-190.586166	1426.310181	384.615540	117.574615	1401.830444	267.752869	-6.753008	1395.713135	310.648956	-29.890713	1702.784546	259.966034	-269.960297	1145.394531	454.228577	153.399445	1119.279907	124.707253	-58.521069	1095.882202	194.409378	111.634842	1100.222412	286.728943	-26.082487	1000.409668	-581.738220	69.668564	906.366577	-556.364990	-80.092957
250.165115	-105.829437	901.065735	326.608734	48.032349	899.942566	331.693542	-165.142487	509.110016	372.148895	81.160454	503.021790	420.547333	-174.998291	83.057137	460.583923	105.655624	87.073753	278.988434	-191.926010	1426.750977	384.040649	116.576805	1401.958374	267.429016	-7.976845	1395.795532	309.859802	-30.603308	1702.690430	259.330078	-269.704041	1145.110352	453.105408	151.899673	1119.252441	123.372826	-60.452728	1088.397705	193.201935	111.859322	1095.552856	286.740784	-27.350897	1000.478638	-581.570374	69.666710	906.373230	-556.163391	-80.099602
250.067123	-107.046013	901.132446	326.341675	46.937862	899.932068	331.819458	-165.796509	509.139862	372.072723	80.624428	502.959015	420.546722	-175.048447	83.039047	460.604797	105.614090	87.090446	278.706116	-193.132874	1426.775757	383.459381	115.581398	1402.114990	267.132629	-9.176044	1395.814331	308.980469	-31.400642	1702.672852	258.687225	-269.350983	1144.695801	451.969727	150.496002	1119.249634	121.700935	-62.305988	1080.677490	191.962341	112.351761	1090.395508	286.651581	-28.505533	1000.508240	-581.422668	69.573204	906.361450	-555.948303	-80.147644
249.498444	-109.184219	901.580505	325.961487	45.815048	899.916931	332.106720	-166.536758	509.383636	371.632629	80.030861	502.876740	420.583069	-175.193451	83.003944	460.454468	105.506432	87.056458	278.412262	-194.349487	1426.782715	382.968048	114.558517	1402.335938	266.822815	-10.350795	1395.827881	308.187073	-32.183838	1702.632568	257.993622	-268.795410	1144.217407	450.728241	148.658813	1119.266724	119.824707	-64.359764	1072.739136	190.698792	113.200378	1084.845581	286.479156	-29.994524	1000.726624	-581.251038	69.549988	906.356140	-555.758911	-80.169205
249.767746	-109.243721	900.793945	325.985657	45.005856	899.867737	332.161560	-167.044830	509.210510	371.678009	79.515579	502.918640	420.479187	-175.137955	82.912941	460.545746	105.465775	87.057106	278.121094	-195.553299	1426.727539	382.474457	113.533104	1402.563477	266.541626	-11.546812	1395.868164	307.414978	-33.027870	1702.562500	257.445190	-268.255188	1143.704102	449.343811	146.976501	1119.333252	118.355553	-66.632057	1064.350342	189.478210	114.362587	1078.800537	286.308197	-30.743567	1000.309082	-581.107971	69.539436	906.347168	-555.567627	-80.182770
249.784821	-110.379715	900.914063	325.710724	43.961807	899.860229	332.384094	-167.673981	509.285522	371.583160	78.942642	502.909851	420.525482	-175.223755	82.919296	460.521851	105.429390	87.064156	277.817169	-196.805603	1426.597412	381.963470	112.484840	1402.785889	266.289459	-12.775592	1395.902588	306.590057	-33.725887	1702.543701	256.790314	-267.529816	1143.103394	447.852203	145.254227	1119.326416	116.657715	-69.360603	1055.728638	188.252991	116.007805	1072.261963	286.304718	-31.816399	1000.367065	-580.994812	69.490265	906.326172	-555.414429	-80.215500
249.658218	-111.219170	900.570496	325.506866	42.997776	899.834900	332.375610	-168.132462	509.266266	371.548401	78.464561	502.908508	420.435638	-175.256851	82.868149	460.528931	105.390785	87.105217	277.473572	-198.028351	1426.457397	381.594727	111.437500	1403.056152	266.074219	-13.981795	1395.937134	305.756073	-34.519947	1702.479126	256.083618	-266.676941	1142.290405	446.269135	143.450012	1119.384033	114.989601	-72.450005	1046.727539	187.095413	117.892952	1064.817261	286.042999	-32.876598	1000.183228	-580.862122	69.438072	906.329346	-555.217102	-80.297585
249.541809	-111.717033	900.230591	325.393494	42.200592	899.766174	332.354980	-168.567963	509.203308	371.620453	78.066444	502.908600	420.328552	-175.183640	82.828743	460.638031	105.349541	87.131004	277.099121	-199.283157	1426.299072	381.194611	110.314713	1403.314331	265.826508	-15.186594	1395.980347	304.953461	-35.313622	1702.420044	255.381638	-265.857239	1141.919678	444.474670	141.627747	1119.262817	113.514427	-75.817657	1037.450317	186.079010	120.196770	1057.230713	285.842957	-33.655918	999.979126	-580.637756	69.339539	906.330139	-554.649719	-80.426743
249.909607	-112.449249	899.967529	325.412140	41.061016	900.006775	332.527100	-169.323395	509.219269	371.681183	77.559433	502.815948	420.376526	-175.293350	82.794205	460.690277	105.320076	87.128677	276.756226	-200.556412	1426.098145	380.844299	109.246384	1403.552002	265.635284	-16.363449	1396.005127	304.141327	-35.951984	1702.369385	254.616058	-264.983215	1141.253296	442.518402	139.807404	1119.217163	112.143326	-79.589775	1027.955078	185.242950	122.730888	1049.022583	285.987091	-34.896435	999.969971	-580.590576	69.452530	906.330872	-554.850830	-80.327583
248.997589	-113.907753	900.356140	324.594330	39.724197	900.226929	332.515594	-169.772186	509.299774	371.299072	76.925453	502.662170	420.329712	-175.315674	82.769180	460.525208	105.202240	87.083740	276.428864	-201.782120	1425.852417	380.577301	108.140289	1403.850952	265.394196	-17.600298	1396.023926	303.316711	-36.943024	1702.312622	253.819046	-263.956299	1140.541992	440.428497	138.105652	1119.174805	110.938667	-83.785187	1018.305847	184.661972	125.547112	1040.375000	285.407745	-36.324612	1000.278931	-580.471924	69.432098	906.320740	-554.671387	-80.330208
249.051727	-115.980522	901.254395	323.631714	38.411942	899.985596	332.915161	-170.501999	509.439301	370.819885	76.362694	502.537903	420.390350	-175.391586	82.721939	460.307434	105.092484	87.010414	276.083527	-203.045776	1425.561768	380.372772	107.001259	1404.122559	265.226532	-18.764332	1396.065063	302.490570	-37.786743	1702.264526	252.923080	-262.909546	1139.821655	438.163971	136.439972	1119.085693	109.612473	-88.708969	1008.459351	184.319580	128.531082	1031.318848	285.448608	-37.531158	1000.608154	-580.336060	69.450493	906.335754	-554.494141	-80.300224
249.116333	-115.865051	900.753906	323.792114	37.939289	899.793030	332.791046	-170.828247	509.231598	371.027405	75.982361	502.571869	420.231140	-175.279434	82.658226	460.487915	105.099365	87.043755	275.807953	-204.364624	1425.277832	380.196838	105.873352	1404.427856	265.063782	-19.974293	1396.095093	301.646942	-38.664536	1702.209961	252.066772	-261.987640	1139.046021	435.700287	134.801361	1119.058960	109.305786	-93.192993	998.859497	184.294083	131.647568	1021.879089	285.362946	-37.808384	1000.260803	-580.216553	69.434799	906.353027	-554.318237	-80.251671
249.469162	-116.954147	900.362000	323.959625	37.025021	899.455322	333.007660	-171.506882	509.259277	371.185577	75.564377	502.517242	420.225555	-175.364670	82.653496	460.645386	105.109177	87.105667	275.524780	-205.641098	1424.998535	380.075806	104.706520	1404.678101	264.989716	-21.172163	1396.075562	300.856293	-39.669998	1702.096191	251.128586	-260.862793	1138.305176	433.010101	133.411285	1119.007324	108.566460	-98.898720	989.061584	184.651077	134.977783	1012.130859	285.462952	-38.770401	999.893738	-580.144104	69.390175	906.332458	-554.201233	-80.279472
248.106705	-116.965363	900.821716	322.667664	35.547813	899.679932	332.653168	-171.764755	509.100983	370.498810	74.984734	502.330383	420.028351	-175.252411	82.605309	460.392487	105.001488	87.021744	275.234619	-206.912674	1424.635376	379.955780	103.517067	1404.917114	264.819427	-22.319769	1396.109375	299.935669	-40.532516	1702.042725	250.094376	-259.647186	1137.556274	430.123993	132.102997	1118.934814	107.812111	-105.174828	979.598755	185.419861	138.330582	1002.115234	284.452667	-39.503338	1000.239197	-580.051514	69.370407	906.339966	-554.058167	-80.283737
247.955688	-117.678413	900.856506	321.756409	34.457413	899.902100	332.584534	-172.345810	509.031219	369.949066	74.419510	502.179535	420.084991	-175.085876	82.693550	460.189423	104.909805	86.964378	274.906799	-208.187698	1424.198120	379.925507	102.324379	1405.157227	264.680023	-23.480852	1396.128174	299.054169	-41.528976	1701.942871	249.088623	-258.638733	1136.836060	427.075378	130.951553	1118.859619	107.849045	-111.366096	970.427917	186.585617	141.899979	991.769775	284.039764	-40.587227	1000.370728	-579.957031	69.396423	906.343384	-553.906677	-80.277885
248.851883	-119.151062	900.953552	321.583832	33.648685	899.886292	333.022736	-173.083817	509.128998	370.087036	74.051353	502.152069	420.167267	-175.232834	82.676964	460.339020	104.899925	86.966927	274.497742	-209.461975	1423.701538	379.885040	101.123566	1405.340820	264.543518	-24.626802	1396.128296	298.140930	-42.550827	1701.809937	248.225479	-257.646759	1136.029907	423.814178	129.908813	1118.803955	108.053612	-117.906631	961.673706	188.257401	145.298615	981.363586	284.571777	-41.745258	1000.412781	-579.890259	69.372475	906.338440	-553.797974	-80.282036
248.425018	-120.280022	900.679993	321.341614	32.821739	899.812622	333.017303	-173.618515	509.153046	370.152802	73.627052	502.224670	420.122131	-175.189789	82.665047	460.426880	104.879341	86.961182	274.172729	-210.759583	1423.236206	379.930115	99.922424	1405.518677	264.424042	-25.786161	1396.081543	297.205048	-43.632568	1701.673096	247.366013	-256.747589	1135.220581	420.433777	128.999344	1118.813232	108.357033	-125.474747	953.097961	190.469009	148.656784	970.736755	284.160583	-42.818451	1000.239563	-579.811157	69.304520	906.317261	-553.682495	-80.334938
248.595016	-120.458054	900.259399	319.983063	33.059078	900.138977	333.024994	-174.125473	509.056366	369.444092	72.848625	502.148682	420.073944	-175.234100	82.616875	460.168915	104.779930	86.877449	273.696594	-212.032974	1422.667969	379.982605	98.716553	1405.611084	264.291626	-26.892019	1396.035156	296.240845	-44.756355	1701.498047	246.551422	-256.044617	1134.474365	416.935364	128.260483	1118.824341	108.850014	-132.830704	945.506165	193.189896	152.154663	960.419434	283.493439	-43.251087	1000.195007	-579.722290	69.322701	906.322815	-553.545227	-80.343102
248.544388	-120.680344	900.633179	318.331604	33.252289	901.157349	333.048248	-174.568497	508.925201	368.855804	72.362328	502.281342	419.876434	-175.352310	82.512703	460.004944	104.666222	86.827660	273.247559	-213.286011	1422.130493	379.981018	97.557030	1405.807983	264.164124	-28.034019	1395.983765	295.262878	-45.934990	1701.308594	245.805664	-255.793015	1133.806152	413.410492	127.553658	1118.838013	109.956284	-140.698807	938.226379	196.666183	155.633118	950.171082	282.998688	-43.855358	1000.894165	-579.609009	69.341087	906.344177	-553.408447	-80.302361
248.340668	-121.242455	900.572144	317.933990	32.775616	901.552734	333.000244	-175.074402	508.807190	368.754486	71.934135	502.283051	419.838867	-175.384995	82.452667	460.034576	104.614090	86.823151	272.792480	-214.529251	1421.582275	380.070221	96.403954	1405.889160	264.042816	-29.092886	1395.923218	294.259338	-47.159016	1701.091797	245.279068	-255.613388	1133.190063	409.930878	126.866234	1118.876709	111.346634	-149.305176	931.397339	200.795242	159.202362	940.298035	282.822968	-44.728035	1001.060730	-579.335632	69.755081	906.425049	-553.212280	-80.156471
247.745987	-123.058861	900.410645	318.860382	30.927351	900.268372	332.996918	-175.700409	508.910431	369.004120	71.540436	502.093475	419.890900	-175.470764	82.451500	460.235321	104.645821	86.855545	272.405945	-215.695114	1421.020630	380.085541	95.305573	1405.947388	263.936829	-30.187122	1395.835205	293.277618	-48.573460	1700.820801	244.814911	-255.687073	1132.696777	406.695221	126.246201	1118.899292	112.854462	-157.690689	925.587952	205.755524	162.715820	930.742188	283.020966	-45.843029	1000.338867	-579.471985	69.342430	906.329163	-553.186951	-80.284576
248.425613	-125.835762	900.082825	320.723053	28.586599	897.965942	333.438110	-176.628723	509.186005	369.585144	71.338493	501.867249	420.076782	-175.731293	82.506973	460.577362	104.672043	86.904213	271.911255	-216.856873	1420.503906	379.889587	94.324944	1406.026978	263.754517	-31.271719	1395.713745	292.163452	-49.808083	1700.588013	244.496155	-255.951477	1132.380493	403.804138	125.740349	1118.966553	114.434952	-166.666473	920.430725	211.211655	166.128387	922.175049	284.082947	-47.023891	999.010376	-579.387634	69.350739	906.346375	-553.079285	-80.279205
249.386703	-127.737137	899.560669	321.526611	27.436880	897.248718	333.891083	-177.267288	509.342468	369.872742	70.987885	501.777527	420.277283	-175.957001	82.524765	460.822357	104.714355	86.977722	271.558960	-217.940689	1420.043091	379.549774	93.417160	1406.052734	263.559204	-32.309422	1395.592529	291.057953	-51.183823	1700.313599	244.437393	-256.905029	1132.171387	401.324646	125.172943	1119.091675	116.892921	-174.763550	916.058899	217.414413	169.463455	914.212708	284.793427	-48.352150	998.386292	-579.336304	69.322906	906.330383	-552.969360	-80.276276
246.419357	-126.303192	900.470032	318.378265	27.505386	898.772827	332.878326	-176.722717	509.030884	368.377533	70.061890	501.744843	419.790283	-175.576965	82.415146	460.183838	104.445923	86.774788	271.258545	-218.945313	1419.657593	379.002625	92.558403	1406.019653	263.256714	-33.385685	1395.426514	289.921844	-52.607121	1700.023193	244.434586	-257.950073	1132.059204	399.143768	124.494629	1119.289429	118.359276	-184.557831	912.507507	224.349045	172.837143	907.031128	282.442200	-48.315781	999.615540	-579.258545	69.320152	906.321167	-552.879883	-80.242798
247.063812	-128.007141	899.802002	319.539185	27.512083	898.032593	333.038422	-177.554611	509.115021	368.806610	69.804459	501.804474	419.958191	-175.760681	82.469009	460.572693	104.527763	86.871552	271.004669	-219.995331	1419.310547	378.370087	91.759544	1406.013184	262.932159	-34.432411	1395.225708	288.752319	-54.085621	1699.712402	244.800415	-259.703613	1132.162720	397.626740	123.966393	1119.617188	120.817924	-192.990814	909.629089	231.694473	175.772858	900.785461	283.035034	-48.985680	998.908997	-579.046082	69.650970	906.399719	-552.754028	-80.122284
246.618744	-128.587570	899.690063	319.058258	25.745388	897.851746	332.599304	-178.822052	509.110992	368.629364	69.408302	501.780975	420.065338	-175.958176	82.584244	460.596741	104.493042	86.886566	270.871552	-220.923447	1419.120239	377.453339	91.059563	1405.960693	262.524628	-35.426666	1395.056396	287.527069	-55.622913	1699.414795	245.429123	-261.949982	1132.399048	396.576416	123.490440	1120.063477	123.300346	-201.483170	907.416748	239.294739	178.354446	895.437134	282.655823	-50.144272	998.762573	-579.133545	69.360176	906.315063	-552.740540	-80.215790
246.812195	-129.778168	899.620056	318.914276	26.013338	897.755005	332.700714	-178.642151	509.002136	368.277191	68.852020	501.587250	420.006989	-175.974167	82.499252	460.546112	104.427177	86.863823	270.808044	-221.854828	1419.013550	376.399597	90.400101	1406.006592	262.061737	-36.442841	1394.832764	286.273163	-57.169952	1699.128296	246.477921	-264.846649	1132.684692	396.094940	123.225891	1120.568970	126.514183	-209.295609	905.616943	247.075577	180.771790	891.005798	282.728333	-50.622936	998.679504	-578.873535	69.764389	906.418884	-552.588928	-80.079147
245.288712	-130.446045	900.144043	317.896240	24.770712	897.658325	332.356110	-179.315460	509.155029	367.938263	68.428642	501.667999	420.031586	-176.112564	82.532173	460.540527	104.375694	86.881561	270.905670	-222.737091	1419.046631	375.236694	89.751862	1405.974854	261.506500	-37.468777	1394.647095	285.010254	-58.767006	1698.851440	247.728958	-268.077728	1133.058472	396.102814	122.979996	1121.028687	129.297485	-217.758392	904.310974	255.532104	183.053864	887.171204	281.853271	-51.358364	998.889893	-578.790771	69.865662	906.435791	-552.526855	-80.059265
246.020370	-131.110535	899.169861	318.082092	24.321611	897.438782	332.092651	-179.693863	508.843170	367.260773	67.775009	501.340759	420.003235	-176.156509	82.535599	460.261871	104.224129	86.820114	271.025970	-223.687958	1419.166138	373.908051	89.157707	1406.012451	260.900330	-38.488220	1394.473145	283.695282	-60.383041	1698.609985	249.295502	-271.704254	1133.435913	396.756317	122.866402	1121.539795	131.800034	-225.838425	903.456421	263.651764	184.961014	884.138977	281.933929	-52.226444	998.297424	-578.779175	69.780891	906.399536	-552.492798	-80.094566
244.695374	-132.172119	899.606018	317.194244	23.168264	897.359802	331.200348	-180.007843	508.590973	366.747040	67.245155	501.233185	419.822235	-175.992035	82.567574	460.131592	104.124870	86.800880	271.066650	-224.579590	1419.173340	372.390686	88.597137	1406.074829	260.188568	-39.545155	1394.278809	282.332977	-62.013836	1698.394287	250.877701	-277.022644	1133.857300	398.035065	122.749176	1121.996704	134.261505	-234.381683	903.080566	272.205750	186.644699	881.347290	281.093140	-53.125294	998.473328	-578.690613	69.826950	906.420044	-552.408936	-80.036850
244.775833	-133.242493	899.296997	316.862762	22.420313	897.208862	331.253448	-180.809341	508.803375	366.681610	66.888054	501.410217	419.998627	-176.239365	82.640900	460.264221	104.085831	86.913811	271.199188	-225.445358	1419.291260	370.763184	88.093307	1406.076538	259.414551	-40.612309	1394.078491	280.945221	-63.658691	1698.133301	253.036591	-281.355133	1134.331665	400.167969	122.997841	1122.496460	136.812500	-242.654221	902.845886	280.698181	188.247086	879.126282	280.915924	-54.114498	998.244446	-578.797424	69.471703	906.332947	-552.409302	-80.152832
244.671936	-134.292099	899.204773	316.539703	21.542048	897.150574	331.068298	-181.454987	508.844055	366.512115	66.501648	501.339661	420.056000	-176.382797	82.703506	460.249542	104.027710	86.952377	271.295959	-226.395691	1419.422974	369.043213	87.592194	1406.096313	258.557220	-41.696491	1393.868774	279.531921	-65.182053	1697.918091	255.440857	-285.815430	1134.740356	402.567017	122.985268	1122.866211	139.559586	-250.467148	902.720520	289.401276	189.595322	877.324768	280.735626	-55.116779	998.169678	-578.730591	69.445366	906.319519	-552.320374	-80.162727
244.967468	-135.293182	898.904053	316.320343	20.689133	897.027222	330.890198	-182.267609	508.813202	366.727234	66.171982	501.158203	420.126343	-176.576447	82.754601	460.425598	104.056053	87.068932	271.409515	-227.271439	1419.490479	367.252930	87.121147	1406.037720	257.598785	-42.773273	1393.624878	278.038818	-66.830734	1697.668579	258.056793	-290.218445	1135.178589	405.762573	122.989380	1123.309937	142.039505	-258.805695	902.927185	297.891083	190.900421	875.649597	280.727753	-56.137222	997.958801	-578.644348	69.491409	906.338562	-552.252380	-80.156746
244.157806	-136.211548	898.811218	315.522064	19.838339	896.966858	330.682953	-182.713287	508.821014	366.497650	65.814758	501.277069	420.160248	-176.701035	82.776604	460.441589	103.984734	87.157242	271.457733	-228.199844	1419.488281	365.328491	86.692497	1405.939087	256.555542	-43.884228	1393.379028	276.647278	-68.436440	1697.327148	261.028564	-294.775452	1135.649414	409.246246	123.036583	1123.691772	145.020233	-266.460785	903.032288	306.338104	192.055206	874.288818	279.935486	-57.048485	997.882507	-578.575256	69.507538	906.334351	-552.194458	-80.117729
244.246277	-137.258698	898.380981	315.155182	17.849510	896.521057	330.304199	-183.072449	508.777344	366.208771	65.387245	501.065216	420.085449	-176.751785	82.761482	460.377380	103.894371	87.160713	271.600433	-229.135239	1419.525269	363.374603	86.246727	1405.751831	255.470261	-44.994453	1393.163696	275.052795	-70.187683	1697.104370	264.129822	-299.235657	1136.154663	413.025055	123.025803	1124.052979	147.856781	-274.576202	903.354187	314.677399	193.196732	873.148560	279.683289	-58.497578	997.443726	-578.492371	69.566444	906.337158	-552.123230	-80.120041
243.367050	-138.159317	898.529358	313.994049	18.095846	896.669922	329.200195	-183.828934	508.706390	365.602264	64.767662	500.944855	419.875397	-176.666046	82.800224	460.183502	103.790512	87.167946	271.701447	-230.088455	1419.544678	361.449585	85.820572	1405.535889	254.315414	-46.077255	1392.922363	273.497437	-71.859108	1696.802246	267.545074	-303.790192	1136.746704	417.117371	122.940697	1124.415894	151.346222	-282.972839	903.382690	322.978607	194.072403	872.224670	278.845367	-58.916294	997.593262	-578.440857	69.605782	906.352905	-552.060120	-80.101181
242.478378	-139.289017	898.487732	313.036652	17.100697	896.529602	329.692108	-184.302429	508.772522	365.282379	64.343391	500.886353	420.009308	-176.905060	82.791496	460.150269	103.725357	87.165909	271.804993	-231.061249	1419.522095	359.626068	85.258270	1405.009521	253.182953	-47.198414	1392.654663	271.912903	-73.534073	1696.516113	271.102234	-308.157135	1137.339478	421.299408	122.779907	1124.799927	154.747665	-289.949310	903.854919	331.059265	195.098251	871.502686	277.951691	-59.929764	997.501648	-578.413757	69.521988	906.310730	-551.998901	-80.137001
242.831741	-140.402435	898.313721	312.359436	16.453489	896.424561	329.677460	-185.100693	508.708923	365.553284	64.166382	500.975555	420.131012	-177.117981	82.825829	460.417786	103.742836	87.301033	271.912048	-232.059174	1419.553101	357.613556	84.864113	1404.785278	251.988022	-48.322941	1392.390015	270.282288	-75.172058	1696.209961	274.885742	-312.250397	1137.908325	425.748413	122.558426	1125.309204	158.187302	-297.590820	904.330017	339.218903	195.605423	870.892578	277.771271	-60.848030	997.362671	-578.331848	69.580063	906.334595	-551.924988	-80.061066
242.798889	-141.358475	898.079590	311.357117	15.938911	896.394592	329.539520	-185.699127	508.631500	365.003418	63.710869	500.910828	420.095184	-177.211365	82.816925	460.261139	103.640411	87.336090	271.969910	-233.153976	1419.548950	355.771027	84.321381	1404.369751	250.773163	-49.488804	1392.153931	268.706085	-76.658493	1695.880127	278.961884	-316.170715	1138.550049	430.089661	122.163574	1125.750122	162.173065	-304.462402	904.706543	346.312225	196.096909	870.853455	277.227966	-61.703968	997.231934	-578.282227	69.569084	906.328003	-551.874878	-80.099922
242.506332	-143.061447	897.828857	310.884338	13.068915	895.747192	329.310486	-186.343994	508.647614	364.477936	63.269581	500.568024	420.102173	-177.342361	82.811340	460.094910	103.528015	87.345757	272.084442	-234.247833	1419.590942	353.966766	83.762154	1403.914673	249.616104	-50.628288	1391.880981	267.014252	-78.376625	1695.570313	283.108612	-319.735657	1139.144409	434.534943	121.653610	1126.377197	166.010345	-311.548828	905.188232	354.117157	196.627274	870.536560	276.779449	-63.699944	996.779602	-578.219299	69.545097	906.318420	-551.801514	-80.080460
242.373734	-144.421127	897.690491	310.012665	11.984677	895.515686	329.250488	-186.944458	508.543915	364.151520	62.934235	500.517426	420.138916	-177.502335	82.815666	459.958923	103.441399	87.404770	272.019409	-235.264816	1419.631714	352.274231	83.144402	1403.497681	248.476517	-51.757008	1391.611572	265.357849	-79.856438	1695.188599	287.387970	-322.851654	1139.816895	438.870544	120.922203	1127.074951	170.115509	-318.245331	905.625488	361.323273	196.970398	870.593262	276.301056	-64.874519	996.593994	-578.166260	69.549347	906.301086	-551.741760	-80.121071
242.009125	-145.581223	897.459351	308.871552	11.060484	895.304199	329.084137	-187.357620	508.434723	363.835388	62.647423	500.456360	420.105804	-177.569641	82.756859	460.094208	103.430946	87.504807	272.041992	-236.361954	1419.713135	350.709869	82.480812	1403.134521	247.415283	-52.967655	1391.335449	263.668274	-81.342819	1694.747681	291.834564	-325.479950	1140.502319	443.101166	120.007591	1127.872314	174.460861	-324.532471	906.109619	368.223602	197.108200	870.994141	275.550842	-65.931824	996.372925	-578.077026	69.518852	906.283264	-551.683411	-80.141151
241.701019	-146.257263	897.335632	307.509399	11.837882	895.763611	328.623566	-187.820541	508.155945	363.839142	62.437962	500.697144	419.953339	-177.527359	82.695023	460.315582	103.461372	87.652672	272.045380	-237.444382	1419.900146	349.201721	81.748405	1402.806519	246.437500	-54.177029	1391.064697	261.971375	-82.845703	1694.381104	296.339996	-327.586334	1141.252808	447.320038	119.000122	1128.838501	178.939758	-330.316193	906.691528	374.626678	196.927933	871.671814	274.830811	-66.309288	996.545288	-577.845276	69.908394	906.377075	-551.554932	-79.971405
241.465149	-147.913193	897.177673	306.488678	9.619202	895.285645	328.515411	-188.488297	508.121002	363.524414	62.157318	500.445343	419.985046	-177.633713	82.693604	460.318726	103.402039	87.748795	272.056976	-238.607956	1420.154907	347.777710	80.930298	1402.554932	245.490555	-55.364368	1390.835083	260.463135	-84.135986	1693.880859	300.706360	-329.066833	1142.029053	451.268005	117.575470	1129.974976	183.093887	-336.118805	907.465637	380.828583	196.467819	872.389832	274.223511	-68.047806	996.225342	-577.753357	69.966400	906.376282	-551.486206	-79.996017
241.722702	-148.867889	896.742859	305.424561	8.687924	895.068359	328.449524	-189.026459	507.983154	363.317871	61.953522	500.455078	419.918884	-177.655212	82.669914	460.384277	103.368370	87.870872	272.128632	-239.817581	1420.520264	346.390503	80.039963	1402.348999	244.568924	-56.647278	1390.648682	258.698395	-85.688744	1693.547852	305.104401	-330.173615	1142.821533	455.155945	116.056229	1131.302979	187.498199	-341.583740	908.115234	387.027740	195.685257	873.201477	273.703247	-69.079636	995.900452	-577.680420	69.961426	906.371155	-551.378845	-79.975662
241.052902	-150.568268	896.948853	303.812897	7.659291	895.000061	328.251923	-189.417267	508.023865	362.806580	61.584026	500.473480	419.830902	-177.627228	82.674225	460.317535	103.344139	87.978119	272.035004	-240.983521	1420.915161	345.093262	79.099281	1402.205811	243.704041	-57.947914	1390.462891	256.872955	-87.311676	1693.259644	309.326752	-330.773529	1143.660400	458.796936	114.246765	1132.753784	191.971802	-346.936554	908.798340	392.856934	194.659027	874.403503	272.767120	-70.355515	995.967834	-577.669189	69.850372	906.339417	-551.348633	-80.036819
241.209335	-151.601044	896.591736	302.593658	6.833797	894.844360	328.080383	-190.039368	507.905609	362.745941	61.412491	500.559143	419.778015	-177.620529	82.674690	460.457916	103.319290	88.175354	271.868958	-242.186478	1421.218872	343.890106	78.007301	1402.134521	242.889801	-59.241844	1390.353516	255.263229	-88.542542	1692.913208	313.296051	-331.071533	1144.529053	462.271362	112.290314	1134.291748	196.257233	-351.749146	909.538025	398.370911	193.579361	875.531433	272.163025	-71.382126	995.712708	-577.493103	70.019966	906.388062	-551.214661	-79.969345
240.589462	-153.384262	896.812622	300.973114	5.768283	894.785889	328.260162	-190.533920	508.171936	362.392822	61.198013	500.617493	419.782166	-177.683670	82.639626	460.451782	103.303253	88.395256	271.728851	-243.383698	1421.565918	342.855438	76.827644	1401.927368	242.133682	-60.559685	1390.203735	253.579132	-89.906113	1692.604492	316.966858	-331.243652	1145.443359	465.521088	110.112999	1135.803711	200.455093	-356.184784	910.302673	403.663055	192.319656	876.763123	271.237701	-72.707779	995.792175	-577.643860	69.582291	906.263489	-551.217651	-80.152100
240.442017	-154.800644	896.772034	299.504120	4.736502	894.697266	328.035339	-191.693512	508.382843	362.087189	60.932922	500.683258	420.144623	-178.186569	82.780212	460.422882	103.205605	88.634163	271.634308	-244.619186	1421.869019	341.656586	75.885170	1402.113403	241.366776	-61.904964	1390.110352	251.984650	-91.223885	1692.242554	320.678009	-329.120361	1145.696533	468.446838	107.737846	1137.385498	204.436371	-360.196930	910.926147	408.723694	190.718842	878.028564	270.494202	-73.924606	995.727173	-577.550659	69.604103	906.267151	-551.110107	-80.147636
240.254364	-156.225266	896.730591	298.030823	3.761007	894.628479	327.329956	-192.191238	508.308655	361.536530	60.622776	500.792206	419.861877	-178.015610	82.727180	460.395905	103.123009	88.849724	271.875214	-245.723297	1422.229004	340.696716	74.779068	1402.144531	240.667053	-63.240257	1390.056763	250.369781	-92.478363	1691.907471	324.139587	-328.650696	1146.191772	471.398438	105.213013	1138.969482	208.429138	-363.942963	911.656372	414.156555	188.812363	879.227112	269.738220	-75.133408	995.671692	-577.452942	69.637268	906.257385	-551.049377	-80.120865
240.157852	-157.650436	896.694580	296.575012	2.775931	894.607422	327.617859	-191.805161	507.841309	361.236206	60.375473	500.962677	419.638947	-177.876450	82.583290	460.490784	103.075745	89.124489	272.066132	-246.984009	1422.496582	339.962158	73.566719	1402.026855	239.996628	-64.598770	1389.989502	248.814987	-93.734406	1691.590332	327.362366	-328.088470	1146.639771	474.020020	102.493568	1140.522217	212.290802	-367.261261	912.208374	418.994171	186.964432	880.543030	269.036194	-76.371887	995.643066	-577.397156	69.619362	906.237305	-550.969116	-80.163712
239.940048	-159.085648	896.708191	295.073090	1.850580	894.621216	328.394623	-192.955063	508.005188	360.970398	60.063999	501.211517	419.835083	-178.106308	82.591072	460.544739	103.056358	89.428932	272.245056	-248.293167	1422.562866	339.066345	72.564873	1402.077759	239.365234	-65.957191	1389.959717	247.281754	-94.952667	1691.276855	330.454193	-327.433655	1147.001831	476.387909	99.672318	1142.044678	216.042572	-370.313141	912.647766	423.698273	184.810867	881.801392	268.255249	-77.577370	995.656494	-577.286133	69.665726	906.245483	-550.883728	-80.146851
239.925598	-160.492874	896.701355	293.671295	0.757958	894.613159	328.187195	-193.409698	507.921387	360.613220	59.637142	501.457611	419.673981	-178.005661	82.575272	460.556183	103.039543	89.772331	272.429901	-249.582687	1422.551514	338.069031	71.703629	1402.240723	238.739914	-67.288452	1389.882568	245.866592	-96.014893	1691.028687	333.231842	-326.627228	1147.229858	478.474060	96.746521	1143.461060	219.665894	-373.134521	913.004639	428.221161	182.882370	882.909302	267.611053	-78.843460	995.648682	-577.209534	69.646286	906.236267	-550.796753	-80.143036
239.870865	-162.017929	896.698486	292.267212	-0.355886	894.596313	328.325928	-194.212234	507.960541	359.941040	59.525074	501.563385	419.657501	-178.040955	82.581703	460.381378	102.949768	90.097191	272.775452	-250.928223	1422.539917	337.168488	70.711914	1402.269775	238.115417	-68.643677	1389.836060	244.417389	-97.219704	1690.713745	335.810242	-325.780731	1147.251709	480.350220	93.717049	1144.859741	222.828369	-375.551056	913.376221	432.796936	180.709320	884.240662	266.941895	-80.169601	995.638428	-577.100952	69.682777	906.249329	-550.710083	-80.169174
239.807602	-163.432053	896.687195	290.917908	-1.373619	894.629456	328.556183	-194.999466	508.029205	359.673187	59.060585	501.768280	419.685577	-178.096786	82.558556	460.425934	102.916016	90.428352	273.065491	-252.255524	1422.424805	336.213409	69.798782	1402.218628	237.493210	-70.000427	1389.764404	243.084351	-98.714516	1690.346069	338.226563	-324.989197	1147.249390	482.000061	90.755608	1146.144653	226.216171	-377.757996	913.507202	436.973572	178.478455	885.109863	266.300049	-81.428787	995.649170	-577.032593	69.669220	906.233704	-550.646606	-80.154953
239.768829	-164.835449	896.635925	289.587280	-2.352753	894.641113	328.105225	-195.047897	507.800598	359.374084	58.748096	502.007507	419.322205	-177.851395	82.464165	460.442230	102.910751	90.805328	273.381134	-253.601166	1422.219482	335.232086	68.835426	1402.125977	236.850403	-71.379730	1389.645142	241.723495	-99.874664	1690.075195	340.771942	-324.934326	1147.341431	483.399475	87.777138	1147.328369	229.491302	-379.664459	913.525696	440.925110	176.100098	886.226563	265.667542	-82.669876	995.629333	-576.918762	69.660378	906.237732	-550.542969	-80.151581
239.809189	-166.271622	896.566345	288.409912	-3.542376	894.592957	328.324860	-195.812393	507.748291	359.198822	58.579250	502.311737	419.314606	-177.871933	82.433144	460.548431	102.957863	91.237404	273.711212	-254.937393	1422.024414	334.209778	67.940735	1402.005615	236.195938	-72.757347	1389.460083	240.422455	-101.083221	1689.758301	342.786896	-324.177185	1147.116577	484.637329	84.928772	1148.427246	232.683609	-381.307678	913.301880	444.647034	173.635727	887.086304	265.149658	-84.005096	995.570190	-576.834473	69.680984	906.229492	-550.479553	-80.157158
239.916397	-167.552109	896.281921	287.292908	-4.444064	894.583679	328.371735	-196.515198	507.702026	358.715057	58.271103	502.554321	419.244934	-177.849930	82.395607	460.596283	102.955368	91.663200	274.034027	-256.247925	1421.736206	333.210663	66.975693	1401.846069	235.567261	-74.110970	1389.344482	239.188904	-102.298622	1689.405396	344.707275	-323.535919	1146.849976	485.713745	82.100403	1149.446777	235.636185	-382.670074	912.936462	448.026581	171.062149	887.752197	264.614044	-85.250175	995.424927	-576.722290	69.680908	906.217041	-550.398560	-80.150299
239.900070	-168.856277	896.222900	286.063965	-5.350365	894.615723	328.317596	-196.847321	507.597382	358.159851	57.927235	502.712250	419.086700	-177.738373	82.300812	460.607544	102.924065	91.996231	274.426483	-257.595398	1421.410645	332.209290	66.054169	1401.625122	234.992111	-75.518066	1389.120361	237.960968	-103.514091	1689.052490	346.560547	-323.086090	1146.565796	486.600067	79.397133	1150.365112	238.588928	-383.933960	912.482361	451.253174	168.193054	888.122009	264.017242	-86.412735	995.411560	-576.615295	69.684265	906.210571	-550.308105	-80.157898
239.900146	-170.387177	896.193909	285.086029	-6.764980	894.513733	328.455292	-197.476807	507.594086	357.565155	57.563519	502.797241	419.048187	-177.742920	82.285789	460.486328	102.849030	92.311935	274.720001	-258.903076	1421.072876	331.235321	65.107765	1401.435303	234.417709	-76.946663	1388.872925	236.794678	-104.766243	1688.726074	348.212616	-322.749115	1146.284790	487.259064	76.859131	1151.197144	241.466248	-385.061066	911.937622	454.149261	165.402542	888.465576	263.574860	-87.848045	995.345337	-576.512512	69.691734	906.209229	-550.231018	-80.168304
239.914459	-171.824387	896.077087	284.109863	-7.843808	894.431702	328.519287	-197.958817	507.551147	356.809692	57.180332	502.893341	418.958710	-177.722748	82.241669	460.371704	102.751991	92.617622	275.044830	-260.214478	1420.722778	330.143494	64.173103	1401.211182	233.856720	-78.319305	1388.626831	235.657349	-106.041542	1688.386230	349.726959	-322.489380	1145.957642	487.652618	74.362411	1151.907959	244.089844	-386.015442	911.455566	456.837738	162.550995	888.699585	263.143707	-89.135735	995.245544	-576.441467	69.669685	906.197632	-550.153442	-80.163666
239.896179	-173.141769	896.019714	283.144440	-8.911630	894.444092	328.573151	-198.744202	507.500641	356.170227	56.736202	502.990723	418.952454	-177.738037	82.243286	460.342163	102.728714	92.949051	275.386841	-261.473022	1420.363525	329.070557	63.262119	1400.976807	233.302231	-79.691933	1388.389893	234.567581	-107.245697	1688.056763	351.213684	-322.455383	1145.691895	487.843292	72.068405	1152.505249	246.886810	-386.790100	910.776306	459.263947	159.782745	888.907104	262.732544	-90.386612	995.222534	-576.304504	69.712700	906.211975	-550.068970	-80.130280
239.839798	-174.481888	895.955200	282.214233	-9.949144	894.406616	328.638275	-199.263245	507.498413	355.382721	56.294945	503.047058	418.843567	-177.688339	82.223610	460.178558	102.588287	93.307983	275.631592	-262.721527	1419.940063	328.007721	62.384571	1400.697388	232.753693	-81.064545	1388.118164	233.489777	-108.562996	1687.676025	352.402191	-322.485657	1145.366089	487.855896	69.921371	1153.040161	249.587753	-387.440918	910.036926	461.599579	156.852051	888.757385	262.301117	-91.602539	995.170959	-576.267395	69.650925	906.191040	-550.031189	-80.166718
239.892395	-175.850464	895.867493	281.472351	-11.151792	894.355286	328.708252	-199.971207	507.479919	354.673737	55.867828	503.021515	418.782867	-177.687256	82.203796	460.046692	102.496086	93.655937	275.842194	-263.980896	1419.501465	326.927399	61.434505	1400.433594	232.248123	-82.462967	1387.837402	232.410629	-109.809891	1687.332031	353.760773	-322.718292	1145.111450	487.641510	67.859222	1153.448242	252.206726	-387.959015	909.283142	463.574921	154.011185	888.699158	262.013824	-92.919197	995.100830	-576.148254	69.631966	906.185852	-549.925598	-80.189552
239.845703	-177.132416	895.800537	280.687012	-12.339498	894.257202	328.727692	-200.460083	507.456085	353.843658	55.396687	502.996490	418.697906	-177.695038	82.178009	459.909943	102.364502	93.941994	276.097443	-265.243164	1419.138184	325.815460	60.521572	1400.103760	231.744644	-83.822983	1387.536377	231.462677	-111.134865	1686.925781	355.040771	-323.031464	1144.854004	487.301605	65.962006	1153.775146	255.066620	-388.327148	908.279236	465.484558	151.101517	888.337585	261.697662	-94.154274	995.016968	-576.091797	69.601265	906.159363	-549.893555	-80.168777
239.869110	-178.424667	895.717224	280.079742	-13.466949	894.171753	328.846375	-201.049133	507.470917	353.035797	54.803097	502.986023	418.710236	-177.711716	82.125229	459.828613	102.247223	94.253693	276.321716	-266.490570	1418.689209	324.819733	59.504318	1399.640381	231.302063	-85.235016	1387.205933	230.476410	-112.408615	1686.600342	356.036865	-323.378967	1144.487061	486.712067	64.207619	1154.013916	257.345245	-388.736603	907.534424	466.986511	148.300888	887.941772	261.496887	-95.380150	994.931335	-575.961792	69.658325	906.179504	-549.827026	-80.142357
239.838623	-179.520447	895.631104	279.304291	-14.086181	894.252136	328.896118	-201.681732	507.487640	352.277130	54.305103	503.026001	418.701813	-177.760910	82.093323	459.767853	102.123283	94.529228	276.505676	-267.732361	1418.237183	323.683655	58.683914	1399.493896	230.890335	-86.626854	1386.905518	229.557983	-113.703842	1686.257568	357.246796	-323.936157	1144.295166	485.918762	62.570667	1154.101074	260.070251	-388.877960	906.500427	468.364990	145.677673	887.589966	261.161438	-96.349205	994.927979	-575.894165	69.611946	906.153320	-549.779663	-80.194641
239.783859	-180.912216	895.551392	278.870087	-15.533194	894.046265	328.936188	-202.217224	507.451202	351.421356	53.763927	503.005707	418.625854	-177.761017	82.105370	459.586884	101.957771	94.866829	276.702362	-268.995239	1417.823975	322.707214	57.722755	1399.200928	230.470856	-88.041145	1386.632202	228.798431	-114.884445	1685.937988	358.153107	-324.431763	1143.978027	484.908905	61.028034	1154.081055	262.529938	-389.034485	905.539368	469.431671	143.054626	886.903809	261.028473	-97.714859	994.783081	-575.770752	69.632118	906.151428	-549.715210	-80.162666
239.796295	-182.091583	895.432434	278.509399	-16.439693	894.016052	328.996887	-202.821320	507.406525	350.596466	53.155136	502.951202	418.637115	-177.809937	82.109268	459.473938	101.826416	95.196396	276.917328	-270.193237	1417.445190	321.710144	56.778805	1398.872314	230.108444	-89.439453	1386.340942	227.944702	-116.156036	1685.616089	359.157501	-325.077789	1143.729980	483.846558	59.710556	1154.004150	264.667938	-389.159302	904.720642	470.321320	140.433228	886.293579	260.955688	-98.832077	994.707031	-575.675842	69.633995	906.155273	-549.640259	-80.195908
239.692245	-183.129379	895.323730	277.965240	-17.249228	894.005005	329.030975	-203.463638	507.360626	349.769653	52.579716	503.014282	418.590759	-177.828400	82.092880	459.266724	101.626884	95.455086	277.135834	-271.413849	1417.047974	320.735016	55.786106	1398.602173	229.753937	-90.850098	1386.098511	227.124985	-117.438499	1685.290771	360.132629	-325.779297	1143.499023	482.658081	58.559635	1153.816895	267.002197	-389.119965	903.782715	470.812256	138.047928	885.690613	260.758148	-99.839638	994.645142	-575.588074	69.634193	906.140808	-549.586365	-80.190216
239.745590	-184.427734	895.208740	277.927551	-18.838488	893.790039	329.224060	-204.071350	507.392731	348.822632	51.896198	502.916351	418.607178	-177.896622	82.102257	459.046997	101.417046	95.749352	277.319550	-272.642548	1416.688599	319.798645	54.803883	1398.257202	229.449707	-92.263382	1385.831177	226.323868	-118.726959	1684.962646	360.973846	-326.426147	1143.240356	481.301788	57.524754	1153.525146	269.228516	-388.991272	902.807373	470.964966	135.655396	884.716614	260.819427	-101.233734	994.478943	-575.444885	69.696381	906.171143	-549.500183	-80.220657
239.600388	-185.396591	895.138977	277.471039	-19.497152	893.876160	329.102875	-204.641479	507.335754	347.997345	51.293346	502.994476	418.583588	-177.930298	82.109215	458.938690	101.200081	96.069725	277.497894	-273.904144	1416.304932	318.909271	53.772465	1397.908325	229.166016	-93.658455	1385.561035	225.538651	-119.995148	1684.625488	361.768799	-327.066589	1142.995850	479.914734	56.631073	1153.139648	271.343048	-388.803497	901.832703	470.787628	133.295746	883.768311	260.660767	-102.170937	994.484619	-575.375305	69.654305	906.154968	-549.460449	-80.232590
239.531494	-186.439346	895.035767	277.288116	-20.427113	893.831543	329.081421	-205.278824	507.313019	347.179291	50.611649	502.964081	418.544037	-177.988953	82.122749	458.756439	100.931236	96.395172	277.624237	-275.115997	1415.891724	318.047333	52.751770	1397.556152	228.888275	-95.054138	1385.290405	224.807510	-121.236176	1684.314331	362.538788	-327.763855	1142.772217	478.441559	55.874992	1152.737305	273.223938	-388.571198	900.918945	470.142426	131.000031	882.705261	260.636749	-103.214493	994.408630	-575.266724	69.705841	906.152222	-549.390808	-80.184769
239.399200	-187.747223	895.015137	277.302063	-21.932108	893.729248	329.067657	-205.925903	507.303986	346.228790	50.017815	502.849609	418.558685	-178.067703	82.106941	458.584381	100.736275	96.733551	277.692291	-276.398621	1415.526489	317.238922	51.727734	1397.246582	228.691879	-96.458740	1385.027832	224.069061	-122.494415	1683.995728	363.048096	-328.328979	1142.401978	476.829834	55.207615	1152.169067	274.925720	-388.297272	900.014099	469.207336	128.969055	881.669800	260.675659	-104.595856	994.344849	-575.179993	69.741203	906.158569	-549.359070	-80.176407
239.410721	-188.552246	894.893921	277.150970	-22.575228	893.820129	329.050476	-206.442123	507.205231	345.378754	49.360714	502.832336	418.538086	-178.106735	82.135475	458.337921	100.476128	97.021507	277.789154	-277.657684	1415.186890	316.457275	50.676453	1396.891479	228.503082	-97.839966	1384.780273	223.359924	-123.740677	1683.722412	363.790741	-329.098358	1142.170776	475.159912	54.670258	1151.542603	276.426453	-387.839264	899.135864	467.965485	127.013084	880.627563	260.706421	-105.468513	994.327576	-575.116516	69.725914	906.143738	-549.321533	-80.200615
239.420685	-189.581207	894.841125	277.269409	-23.791714	893.769836	329.169678	-207.041412	507.238129	344.450867	48.758137	502.767120	418.604401	-178.209839	82.125076	458.117035	100.247375	97.255959	277.807556	-278.950012	1414.819702	315.694611	49.609554	1396.569702	228.328384	-99.228500	1384.497314	222.697281	-124.955299	1683.449463	364.256592	-329.683929	1141.846680	473.403076	54.147083	1150.760376	277.848755	-387.480682	898.284058	466.389465	125.169579	879.559998	260.855652	-106.613632	994.273926	-574.823547	70.162178	906.247253	-549.183655	-80.049194
239.368698	-190.584595	894.791992	277.358856	-24.824821	893.808533	329.160370	-207.685043	507.242462	343.577942	48.040180	502.702393	418.624329	-178.301102	82.143860	457.885345	100.004333	97.588417	277.759888	-280.220062	1414.422852	314.998627	48.566483	1396.304932	228.175415	-100.583710	1384.277222	222.059647	-126.148903	1683.191040	364.666504	-330.265533	1141.503784	471.492310	53.639183	1149.915283	278.996124	-386.990997	897.475220	464.417725	123.567276	878.493652	260.974823	-107.710022	994.266174	-574.734985	70.198029	906.237427	-549.137329	-80.042816
239.200043	-191.406311	894.756104	277.226349	-25.285185	893.961548	328.976685	-208.236069	507.145996	342.676666	47.469604	502.716736	418.580627	-178.362946	82.171547	457.718567	99.849625	97.993507	277.721161	-281.518829	1414.050659	314.420624	47.512146	1395.997559	228.042297	-101.946442	1384.024536	221.431473	-127.337929	1682.951538	365.017456	-330.831665	1141.181030	469.491333	53.139538	1148.991333	280.359955	-386.376709	896.585876	462.023193	121.937271	877.410767	260.973145	-108.499390	994.320618	-574.634277	70.203545	906.246826	-549.067871	-80.061272
239.290665	-192.433075	894.696289	277.571503	-26.694580	893.890015	329.061066	-208.849060	507.132843	341.774628	46.792358	502.607239	418.593353	-178.443268	82.168503	457.434204	99.648735	98.327858	277.636505	-282.798157	1413.699585	313.885620	46.415108	1395.750854	227.905304	-103.252594	1383.780029	220.846527	-128.502426	1682.734497	365.191620	-331.024506	1140.755981	467.481354	52.688965	1148.035278	280.873352	-385.814514	895.872498	459.260437	120.482414	876.280457	261.287872	-109.737389	994.252197	-574.587708	70.152367	906.223389	-549.044556	-80.049492
239.015457	-193.543564	894.742676	277.707672	-27.768204	893.952454	328.982910	-209.421524	507.076294	340.847687	46.125820	502.693726	418.558624	-178.483841	82.201744	457.193115	99.458794	98.640816	277.526672	-284.062714	1413.371094	313.420959	45.332184	1395.563721	227.806366	-104.560280	1383.571167	220.234131	-129.665253	1682.546509	365.343872	-331.543304	1140.437744	465.252228	52.135406	1147.006836	281.979218	-385.425049	895.005798	456.066956	119.098526	875.158936	261.357086	-110.878555	994.302429	-574.526306	70.115982	906.210144	-548.996521	-80.081543
239.048141	-194.081497	894.648315	277.666351	-27.987629	894.162354	328.875488	-210.121567	506.961121	340.020294	45.510323	502.782593	418.537811	-178.541534	82.213348	457.044159	99.249023	98.970764	277.438843	-285.300385	1413.097046	313.069366	44.221428	1395.398438	227.762054	-105.898438	1383.375732	219.721985	-130.816132	1682.321289	365.478607	-332.054382	1140.146484	462.951477	51.528919	1145.958130	282.366028	-384.401581	894.349609	452.407440	117.981682	874.151367	261.477722	-111.467644	994.355652	-574.400696	70.220383	906.231689	-548.951294	-80.049889
238.740860	-195.555588	894.759644	278.107727	-29.818312	894.061951	328.942047	-210.767365	506.973846	339.036011	44.834801	502.594849	418.579987	-178.631058	82.213547	456.666382	98.926865	99.208473	277.327332	-286.538940	1412.810913	312.817780	43.072880	1395.318970	227.724075	-107.144066	1383.210815	219.157898	-131.893677	1682.189453	365.784973	-332.692719	1139.912476	460.687622	50.897884	1144.921387	283.238342	-383.202484	893.473938	448.365051	116.740959	873.069763	261.689545	-113.041786	994.356812	-574.341370	70.186676	906.215942	-548.913696	-80.085228
238.720627	-196.420868	894.731934	278.346619	-30.704912	894.139160	328.936829	-211.310074	506.962769	338.181976	44.194660	502.646301	418.601929	-178.700333	82.262505	456.390747	98.614189	99.562752	277.248474	-287.771484	1412.604248	312.622406	41.881432	1395.252808	227.714569	-108.409515	1383.058838	218.639709	-132.956253	1682.040649	365.999939	-333.317322	1139.681152	458.470947	50.192093	1143.908691	283.671906	-381.926422	892.795349	443.939240	115.339165	871.944885	261.898712	-114.010048	994.377930	-574.281982	70.154327	906.208984	-548.862366	-80.116180
238.667587	-197.249054	894.725830	278.595398	-31.441772	894.311218	328.893738	-211.839096	506.921173	337.387451	43.572502	502.690918	418.601532	-178.747269	82.258583	456.114227	98.336792	99.924278	277.148651	-289.024719	1412.340454	312.510559	40.732342	1395.253662	227.738266	-109.656403	1382.973755	218.155075	-134.004898	1681.918091	366.032196	-333.829285	1139.459961	456.109680	49.424767	1142.829712	283.969452	-380.783447	892.110046	439.134918	114.237343	871.044434	262.115814	-114.934593	994.456055	-574.220032	70.094162	906.183838	-548.832703	-80.096352
238.717468	-198.184448	894.720215	279.015320	-32.582268	894.378784	328.952118	-212.414246	506.933105	336.581787	42.934391	502.722809	418.633362	-178.832520	82.324104	455.794373	98.057800	100.234901	277.068634	-290.265015	1412.169189	312.416412	39.532909	1395.276001	227.790802	-110.913918	1382.912231	217.744904	-135.042114	1681.774048	365.978699	-334.221924	1139.169800	453.761902	48.632492	1141.764771	283.873199	-379.494415	891.536255	433.958710	113.164894	870.103882	262.421875	-116.042503	994.484070	-574.111877	70.162117	906.205627	-548.768555	-80.097816
238.744476	-198.983795	894.717285	279.325653	-33.330105	894.571838	328.965485	-212.958084	506.932312	335.835968	42.286663	502.832916	418.633514	-178.892868	82.340698	455.480255	97.803467	100.587685	276.982178	-291.509583	1411.974365	312.407349	38.400040	1395.312500	227.864014	-112.162498	1382.854004	217.282745	-136.037064	1681.668091	365.821411	-334.598816	1138.858643	451.334808	47.737831	1140.670654	284.002960	-378.213806	890.856384	428.463104	112.177368	869.227783	262.669891	-116.959641	994.575256	-574.037170	70.159454	906.204346	-548.727356	-80.097389
238.753906	-199.800995	894.743164	279.744629	-34.160702	894.782715	328.942383	-213.557785	506.857697	335.040253	41.674820	502.975037	418.657684	-178.973984	82.413055	455.178497	97.548569	101.019722	276.819611	-292.786133	1411.746094	312.438660	37.195328	1395.321289	227.982849	-113.397720	1382.837769	216.818268	-137.015930	1681.586914	365.603485	-334.992523	1138.528442	448.884552	46.782997	1139.552124	283.608185	-376.995605	890.384338	422.659332	111.258568	868.412476	262.979279	-117.927765	994.688843	-573.971069	70.223839	906.225098	-548.692017	-80.100021
239.316849	-200.288895	894.588623	280.413452	-35.072994	894.880249	329.040161	-214.165222	506.731049	334.386261	41.086098	503.139130	418.679657	-179.062820	82.427299	454.930664	97.307564	101.404572	276.739227	-294.025513	1411.562500	312.521851	36.049236	1395.334473	228.116852	-114.597855	1382.813477	216.439590	-137.972382	1681.490356	365.446930	-335.461945	1138.230591	446.395996	45.723724	1138.384888	283.443329	-375.769135	889.808167	416.571167	110.442993	867.726990	263.557953	-118.775887	994.660217	-574.100830	69.779953	906.100159	-548.711426	-80.242325
239.072601	-201.405029	894.727539	280.773224	-36.028305	895.094604	329.045074	-214.666336	506.736145	333.527313	40.425022	503.184784	418.673157	-179.129715	82.395111	454.552307	96.943077	101.754265	276.646179	-295.246399	1411.385010	312.702240	34.872471	1395.335693	228.255951	-115.778137	1382.809814	216.093750	-138.926041	1681.409058	365.177673	-335.985352	1137.903198	443.954315	44.594128	1137.278198	282.761749	-374.422729	889.202820	410.214478	109.657188	867.088379	263.728241	-119.897957	994.831665	-574.074463	69.757095	906.084473	-548.688538	-80.249550
239.282623	-202.255341	894.726563	281.451599	-37.181400	895.207947	329.158661	-215.161224	506.741974	332.891571	39.926083	503.280884	418.686493	-179.201736	82.353294	454.194275	96.579308	102.035744	276.501709	-296.464935	1411.196777	312.928619	33.668236	1395.376587	228.413559	-116.915176	1382.808594	215.714096	-139.862976	1681.340942	364.809998	-336.453339	1137.501221	441.510742	43.498390	1136.133667	281.946594	-373.118378	888.673157	403.583954	108.949219	866.556335	264.203033	-120.989670	994.885559	-574.024109	69.732681	906.057861	-548.655762	-80.260963
239.405518	-202.928238	894.743530	281.902344	-37.925266	895.430603	329.089630	-215.693146	506.649597	332.214294	39.255741	503.493225	418.708466	-179.265732	82.378036	453.932159	96.268616	102.382256	276.397125	-297.653687	1411.012207	313.250458	32.487347	1395.400269	228.614502	-118.069122	1382.804810	215.389984	-140.727798	1681.305298	364.481201	-337.235260	1137.196777	439.120514	42.418797	1134.983521	281.000122	-371.860535	888.189514	396.751923	108.265625	866.182739	264.558167	-121.848343	995.000732	-573.942139	69.761505	906.057312	-548.583130	-80.246765
239.622467	-203.676331	894.740540	282.530273	-38.787781	895.625122	329.098328	-216.275955	506.570374	331.624420	38.682438	503.702332	418.744568	-179.361237	82.377785	453.674561	96.013145	102.727554	276.277496	-298.822723	1410.870483	313.605225	31.297348	1395.470825	228.829224	-119.199966	1382.803467	215.085953	-141.632172	1681.265869	363.977234	-337.912323	1136.847534	436.766754	41.351700	1133.930176	279.883362	-370.675598	887.805664	389.716858	107.667809	865.917786	265.040039	-122.799477	995.091980	-573.782532	69.773643	906.076355	-548.212158	-80.346825
240.246109	-204.044342	894.597290	283.199249	-39.280933	895.857666	329.218140	-216.841614	506.435272	331.179260	38.163563	503.885284	418.780121	-179.421783	82.369728	453.403503	95.750359	103.117203	276.280609	-299.959564	1410.805664	313.953888	30.071558	1395.519897	229.036911	-120.313965	1382.875488	214.836182	-142.505280	1681.254761	363.327850	-338.592834	1136.395142	434.391998	40.362801	1132.849365	278.626831	-369.549652	887.408936	382.559387	107.094421	865.827820	265.667572	-123.455307	995.133545	-573.734253	69.758728	906.073914	-548.157288	-80.365402
240.351654	-204.885376	894.658569	283.795837	-40.316151	896.020081	329.074646	-217.063812	506.355377	330.445892	37.453686	503.944397	418.675629	-179.418106	82.338280	453.031067	95.457329	103.409035	276.151276	-301.131500	1410.658203	314.339294	28.893335	1395.571777	229.284760	-121.403084	1382.889282	214.620789	-143.390656	1681.244385	362.597748	-339.324188	1136.039429	432.108032	39.405025	1131.822510	277.179657	-368.562683	887.083679	375.274261	106.624023	865.914124	266.087921	-124.486977	995.240906	-573.782532	69.808853	906.057800	-548.440979	-80.235870
240.854431	-205.488678	894.553467	284.513947	-41.056480	896.134216	329.482574	-217.732788	506.326508	329.986938	36.974735	504.140930	418.831390	-179.550110	82.331055	452.882751	95.235321	103.789124	276.083557	-302.268555	1410.561523	314.717224	27.707148	1395.628174	229.549576	-122.517288	1382.893555	214.432495	-144.226440	1681.234375	362.110474	-340.736359	1135.671753	429.859802	38.563160	1130.827026	275.565369	-367.633209	886.826233	367.896423	106.247467	866.039124	266.686493	-125.295647	995.243225	-573.736633	69.842079	906.066895	-548.419006	-80.220726
241.130600	-206.150925	894.518127	285.098511	-41.811825	896.328430	329.741119	-218.310364	506.285278	329.528961	36.476109	504.309967	418.919586	-179.698746	82.328552	452.674683	95.012848	104.117844	276.013916	-303.418427	1410.461182	315.127563	26.529421	1395.675049	229.807388	-123.583885	1382.915771	214.283005	-145.052185	1681.229248	361.320648	-341.708374	1135.325317	427.569824	37.760605	1129.821411	273.796936	-366.803284	886.631714	359.786255	106.033623	866.639343	267.164124	-126.165192	995.317383	-573.704224	69.751137	906.039429	-548.390930	-80.254570
241.432495	-206.845352	894.481750	285.771545	-42.602818	896.444397	329.648956	-218.599442	506.185974	329.188782	35.982655	504.439880	418.896210	-179.709839	82.310150	452.459198	94.751083	104.390892	275.975281	-304.496918	1410.388916	315.545868	25.311810	1395.747925	230.106430	-124.682663	1382.931152	214.192078	-145.850449	1681.216797	360.380615	-342.648041	1134.951172	425.543335	37.099472	1128.923462	271.898102	-366.132050	886.500305	352.692230	105.528084	867.154053	267.701965	-127.024544	995.352539	-573.634521	69.801445	906.043396	-548.305481	-80.287720
241.769104	-207.475815	894.427979	286.386230	-43.257870	896.605103	329.816254	-219.089142	506.089050	328.608582	35.516075	504.598755	418.943237	-179.789276	82.235275	452.123718	94.463715	104.657928	275.853882	-305.608032	1410.296875	315.987122	24.124722	1395.833618	230.363632	-125.707489	1382.962891	214.014771	-146.664200	1681.188477	359.375000	-343.641815	1134.653809	423.556671	36.543518	1128.090210	269.879974	-365.505951	886.390869	345.322906	105.070099	868.003967	268.203186	-127.811920	995.401489	-573.604004	69.753616	906.018433	-548.266479	-80.306038
242.104370	-208.165558	894.397522	287.082489	-44.066227	896.716675	329.902679	-219.702927	505.971405	327.966309	34.954468	504.717072	418.997986	-179.874908	82.212822	451.829559	94.199127	104.939812	275.821259	-306.634338	1410.270508	316.508423	22.964865	1395.982544	230.690186	-126.777802	1383.029907	213.990112	-147.427353	1681.173950	358.301910	-344.672577	1134.293579	421.535034	35.897621	1127.296143	267.682007	-365.028748	886.321838	337.924652	104.682968	869.074158	268.759491	-128.669357	995.437683	-573.542969	69.736046	906.021057	-548.199402	-80.315392
242.502838	-209.010132	894.332214	287.772766	-45.025425	896.524475	330.195618	-220.357056	505.964325	327.407104	34.355118	504.772980	419.113739	-180.001709	82.175186	451.491791	93.935951	105.230782	275.769409	-307.698425	1410.204346	316.972626	21.757874	1396.122681	231.038452	-127.772400	1383.061157	214.013901	-148.206543	1681.172974	357.202667	-345.813446	1133.910156	419.620453	35.310242	1126.582764	265.344666	-364.518158	886.310669	330.679230	104.325317	870.344666	269.286652	-129.498428	995.311401	-573.473877	69.775803	906.027405	-548.137512	-80.303085
242.859390	-209.609756	894.253784	288.435120	-45.668430	896.613342	330.189178	-220.693741	505.828247	326.960388	33.869438	504.884979	419.084045	-180.044601	82.178345	451.320648	93.732025	105.508347	275.716339	-308.743988	1410.136963	317.434387	20.598881	1396.290161	231.412582	-128.783661	1383.071167	214.074326	-149.002106	1681.169312	356.070007	-346.964752	1133.587524	417.746704	34.715687	1125.943115	262.932861	-364.106781	886.317322	323.397552	104.048599	871.906372	269.824585	-130.237946	995.312439	-573.432861	69.744064	906.010864	-548.084045	-80.338608
243.274277	-210.163696	894.221130	289.163055	-46.361511	896.753479	330.259705	-221.069626	505.747498	326.581024	33.467468	505.103394	419.074432	-180.107849	82.127190	451.153595	93.504341	105.820313	275.665314	-309.708893	1410.079102	317.903595	19.457693	1396.420044	231.746124	-129.755402	1383.084839	214.177567	-149.767624	1681.173096	354.864105	-348.314453	1133.181396	415.848419	34.119781	1125.274902	260.414551	-363.736877	886.330505	316.106110	103.872887	873.638672	270.419403	-130.983459	995.362000	-573.387695	69.693436	905.986877	-548.037292	-80.349724
243.643295	-210.648041	894.210754	289.747437	-46.751652	896.988708	330.252075	-221.555496	505.618774	326.227051	32.946236	505.296173	419.139862	-180.263962	82.181923	450.901703	93.184715	106.093582	275.585968	-310.706573	1409.966919	318.379730	18.351110	1396.567139	232.083679	-130.721970	1383.153320	214.320786	-150.517715	1681.177246	353.590210	-349.761230	1132.767212	414.063599	33.404110	1124.672485	257.812561	-363.414246	886.385803	308.975616	103.742966	875.549072	270.931610	-131.584213	995.468323	-573.306091	69.747009	905.994019	-547.976196	-80.322464
244.176605	-211.315872	894.159973	290.553558	-47.642132	896.983887	330.336456	-222.032547	505.481537	325.704529	32.339203	505.341125	419.198090	-180.369064	82.167694	450.553802	92.832764	106.348396	275.636902	-311.618744	1409.918335	318.865936	17.298584	1396.715576	232.457260	-131.678177	1383.154419	214.438431	-151.241638	1681.199707	352.284485	-351.261536	1132.342407	412.372864	32.892948	1124.136963	255.167801	-363.143188	886.418213	301.970856	103.602638	877.682983	271.580505	-132.396530	995.440430	-573.266235	69.713959	905.967163	-547.937988	-80.352936
244.652557	-211.874176	894.118530	291.284760	-48.251354	897.130371	330.480133	-222.400513	505.426270	325.129761	31.795933	505.441620	419.233917	-180.465958	82.137589	450.265625	92.464264	106.612984	275.657593	-312.560913	1409.831665	319.300018	16.235144	1396.851929	232.784943	-132.594894	1383.222290	214.539032	-151.961395	1681.265869	350.948059	-352.871338	1131.898193	410.674896	32.280495	1123.575684	252.433502	-362.899963	886.498535	295.131866	103.546883	879.908813	272.184021	-133.102402	995.489319	-573.198853	69.717613	905.958435	-547.882690	-80.339134
245.083908	-212.441177	894.091553	291.915649	-48.894825	897.256409	330.612122	-222.721161	505.327423	325.999237	31.876062	505.856750	419.254120	-180.500473	82.100197	450.617126	92.428513	107.164078	275.714203	-313.478821	1409.759888	319.759064	15.172822	1396.975098	233.155777	-133.535461	1383.282715	214.720001	-152.667526	1681.329224	349.530182	-354.481232	1131.447388	409.013794	31.762222	1123.042725	249.602707	-362.717194	886.634583	288.553223	103.546776	882.360657	272.739014	-133.814346	995.534546	-573.160767	69.658829	905.936218	-547.831604	-80.370377
245.549133	-213.012466	894.076477	292.600067	-49.506626	897.403564	330.716187	-223.030212	505.269073	324.186859	30.654100	505.855835	419.315094	-180.595917	82.086510	449.566254	91.803474	107.149414	275.754211	-314.362427	1409.672852	320.250244	14.130140	1397.098877	233.475067	-134.397858	1383.304443	214.904160	-153.360779	1681.427734	348.071350	-356.119720	1130.928589	407.531982	31.321188	1122.617188	246.714005	-362.578552	886.747986	282.069763	103.388947	884.606567	273.331543	-134.516434	995.596252	-573.093079	69.637405	905.927429	-547.780579	-80.414825
246.053024	-213.579956	894.089172	293.174713	-50.075344	897.593750	330.934235	-223.403320	505.222565	323.670227	30.084585	506.057251	419.319916	-180.599960	82.045586	449.146820	91.407646	107.383827	275.821503	-315.265411	1409.576782	320.698181	13.151599	1397.261353	233.800110	-135.294159	1383.379639	215.104538	-154.048492	1681.549072	346.571564	-357.772766	1130.461060	406.043793	30.896437	1122.244019	243.744766	-362.421539	886.925903	275.457367	103.015442	887.276672	273.879608	-135.197266	995.693604	-572.994751	69.692360	905.936523	-547.693665	-80.393440
246.453842	-213.888748	894.120239	293.511810	-50.171124	898.010132	331.063324	-223.723282	505.117340	323.144348	29.579302	506.258850	419.291290	-180.632202	82.031952	448.735291	91.021637	107.631134	275.948975	-316.149323	1409.519165	321.145355	12.134028	1397.463013	234.133362	-136.163513	1383.411621	215.368530	-154.775482	1681.657471	345.057007	-359.403870	1129.981079	404.604706	30.639400	1121.883789	240.689636	-362.261047	887.123962	269.444611	102.751686	889.937988	274.278351	-135.636826	995.907776	-572.951172	69.646484	905.915222	-547.637268	-80.398926
246.839554	-214.245972	894.183044	293.712860	-50.116558	898.437195	331.174194	-223.960831	505.037476	322.841370	29.061359	506.568939	419.298676	-180.676483	82.025925	448.448486	90.653648	107.890892	276.035156	-316.977936	1409.448364	321.553436	11.133008	1397.692383	234.447586	-137.035446	1383.493530	215.658600	-155.470688	1681.741577	343.473114	-360.986389	1129.505249	403.310913	30.488100	1121.691528	237.577347	-362.105469	887.372375	263.727539	102.507942	892.637573	274.594940	-136.002274	996.143738	-572.880310	69.547485	905.886597	-547.573364	-80.433128
247.453232	-215.216202	894.168335	294.729370	-51.374821	898.232239	331.125916	-224.080093	505.027283	322.606323	28.565308	506.693604	419.258911	-180.652969	81.979965	448.221680	90.337776	108.135376	276.142883	-317.813751	1409.373047	321.948456	10.126857	1397.961548	234.801788	-137.914429	1383.555908	215.923141	-156.164352	1681.853149	341.914246	-362.651886	1129.081909	402.142242	30.416258	1121.620361	234.470139	-361.916260	887.625427	258.227173	102.196381	895.428101	275.319336	-136.991974	996.042480	-572.799866	69.574516	905.912109	-547.501953	-80.449608
247.938858	-215.813248	894.194824	295.374237	-52.070526	898.372864	331.497406	-224.613464	505.009338	322.337219	28.143436	506.917633	419.411011	-180.782669	81.992134	447.968414	90.081604	108.387939	276.330292	-318.673096	1409.316772	322.337860	9.145616	1398.193359	235.131439	-138.769852	1383.648193	216.149811	-156.823517	1682.021851	340.227692	-364.197540	1128.604614	400.964630	30.336531	1121.568726	231.333069	-361.699249	887.949463	253.029907	101.847939	898.212219	275.845673	-137.702988	996.125244	-572.746765	69.474663	905.885803	-547.424744	-80.487503
248.469940	-216.463242	894.227905	295.983582	-52.685001	898.538147	331.856140	-225.018173	504.992767	322.230835	27.755327	507.062378	419.439301	-180.830124	81.948631	447.781677	89.865456	108.644188	276.563202	-319.467102	1409.304443	322.647400	8.148668	1398.483032	235.493881	-139.693954	1383.707275	216.411560	-157.477646	1682.130859	338.596863	-365.856262	1128.219849	399.880585	30.294109	1121.610840	228.151505	-361.474030	888.319214	248.141724	101.393173	901.051636	276.385345	-138.408081	996.222961	-572.675049	69.422211	905.882324	-547.354065	-80.510414
248.949463	-216.987213	894.235291	296.516418	-53.260296	898.685730	332.000946	-225.352722	504.929779	322.046875	27.279570	507.233459	419.448151	-180.838577	81.944954	447.646973	89.699623	108.959587	276.782013	-320.256653	1409.248413	322.957825	7.169875	1398.799805	235.844833	-140.576706	1383.786987	216.718506	-158.157669	1682.253540	336.891296	-367.456421	1127.837158	398.956055	30.454151	1121.709351	225.089020	-361.321594	888.650940	243.730087	100.942673	903.546753	276.870728	-139.039688	996.298096	-572.566528	69.464569	905.909302	-547.265625	-80.478531
249.390961	-217.568115	894.262268	297.041962	-53.852879	898.820923	332.124512	-225.687820	504.846710	321.782349	26.754843	507.391754	419.418182	-180.823730	81.901039	447.460052	89.530060	109.178345	277.028900	-321.060303	1409.226563	323.257599	6.171243	1399.127197	236.187714	-141.418182	1383.912964	217.104736	-158.887253	1682.299805	335.221558	-369.037445	1127.509521	398.112488	30.664486	1121.849121	222.146194	-361.047089	888.916748	239.241516	100.515213	906.446655	277.343140	-139.691498	996.377075	-572.518982	69.380615	905.900879	-547.197327	-80.549530
249.839844	-218.148865	894.258423	297.557465	-54.330532	898.947449	332.432892	-226.100449	504.829071	321.654114	26.383814	507.603088	419.420441	-180.854065	81.883476	447.379333	89.453384	109.423256	277.294159	-321.809479	1409.237061	323.487946	5.203918	1399.391357	236.568893	-142.316452	1383.970459	217.383026	-159.503799	1682.405396	333.453888	-370.551239	1127.104370	397.256866	30.864681	1121.939819	219.115295	-361.006287	889.238586	235.014801	100.046219	909.034058	277.822083	-140.298325	996.435425	-572.346558	69.223587	905.899536	-546.781555	-80.739494
250.242020	-218.681778	894.249023	298.075409	-54.951267	899.010559	332.715118	-226.353989	504.791443	321.679718	26.115690	507.768433	419.402527	-180.888748	81.798813	447.304321	89.470718	109.674873	277.562836	-322.577881	1409.213623	323.694061	4.246350	1399.626709	236.916061	-143.107239	1384.035522	217.708755	-160.158356	1682.491943	331.669617	-372.041046	1126.776978	396.475983	31.093014	1122.015747	216.073563	-361.047607	889.612122	231.252274	99.690819	911.364746	278.266571	-140.919876	996.461060	-572.356934	69.255341	905.861206	-547.012207	-80.616646
250.694275	-219.182190	894.207703	298.575317	-55.489662	899.109497	333.000183	-226.640549	504.725128	321.527039	25.681488	507.862701	419.392914	-180.909256	81.748543	447.161438	89.409332	109.879684	277.803345	-323.356720	1409.163452	323.940796	3.333105	1399.838745	237.303696	-143.951950	1384.098755	217.975159	-160.801895	1682.621826	329.958801	-373.692078	1126.454102	395.358826	30.955759	1121.853638	213.075470	-361.076141	890.018982	227.874039	99.330391	913.422546	278.724396	-141.521515	996.487244	-572.279236	69.236717	905.866882	-546.944458	-80.636162
251.119232	-219.684952	894.208252	299.040344	-55.887009	899.231995	333.196991	-227.022522	504.690460	321.074402	25.162327	507.989655	419.442200	-180.998535	81.741646	446.896027	89.400848	110.099991	278.046539	-324.142578	1409.104370	324.209564	2.404566	1400.056885	237.681549	-144.808670	1384.158325	218.270737	-161.419739	1682.717529	328.165375	-374.961792	1126.077881	394.952637	31.611082	1122.067749	209.962601	-361.154236	890.385254	224.506821	98.880821	915.757629	279.150482	-142.038635	996.546692	-572.214844	69.141312	905.857727	-546.846619	-80.752342
251.545837	-220.204193	894.219421	299.545258	-56.438232	899.325256	333.449921	-227.397263	504.654968	321.125336	24.846773	508.175720	419.474701	-181.061569	81.713364	446.863647	89.483032	110.380447	278.310425	-324.939728	1409.027466	324.513672	1.492778	1400.301514	238.034714	-145.604721	1384.214722	218.627548	-162.095001	1682.795898	326.428040	-376.090698	1125.747192	394.313202	32.000690	1122.112915	207.065933	-361.200684	890.707947	221.429291	98.399055	917.749207	279.590851	-142.619202	996.598022	-572.128418	69.113434	905.862366	-546.757446	-80.782455
251.897949	-220.654053	894.217896	299.937256	-56.882202	899.408447	333.602173	-227.700287	504.610809	321.228210	24.582617	508.363068	419.455078	-181.077805	81.672661	446.850800	89.591965	110.690445	278.557648	-325.656860	1409.014038	324.808411	0.611071	1400.456787	238.398636	-146.441696	1384.278931	218.988556	-162.792297	1682.821289	324.731323	-377.701935	1125.334717	393.615082	32.311378	1122.163940	204.198410	-361.380005	891.078796	218.669250	97.933708	919.571350	279.956940	-143.116806	996.636902	-572.036621	69.045227	905.853882	-546.655762	-80.819954
252.656052	-220.678009	893.956055	300.473206	-57.070473	899.573792	333.859131	-227.938599	504.499512	321.290924	24.311867	508.545715	419.449371	-181.054001	81.634026	446.808258	89.712914	110.962044	278.803162	-326.427673	1408.949341	325.208954	-0.307641	1400.656006	238.790466	-147.186188	1384.359131	219.332642	-163.410217	1682.900879	323.134949	-378.567719	1125.057495	392.639221	32.236626	1121.999878	201.293076	-361.602570	891.478821	216.145279	97.397430	921.146301	280.450012	-143.437347	996.585144	-571.942139	69.031441	905.865784	-546.553162	-80.859398
252.588837	-221.401459	894.249878	300.514465	-57.560280	899.796021	334.061096	-228.265808	504.546387	321.173187	23.934481	508.692902	419.449188	-181.110703	81.611832	446.676178	89.810951	111.136879	279.038544	-327.191681	1408.899658	325.637177	-1.163889	1400.898682	239.181946	-147.951813	1384.425415	219.713821	-164.046631	1682.994507	321.488068	-379.681580	1124.590332	392.089996	32.618057	1122.060303	198.470139	-361.816315	891.882629	213.913269	96.827843	922.597107	280.556183	-144.031082	996.839111	-571.852112	68.969254	905.862061	-546.450195	-80.934425
252.664001	-221.260620	894.450623	300.057251	-56.585434	900.410828	334.120789	-228.352097	504.437958	321.169342	23.668524	509.078583	419.393646	-181.028442	81.594849	446.643372	89.930908	111.312340	279.315643	-327.928680	1408.869141	326.103668	-1.999331	1401.108887	239.559479	-148.740433	1384.509888	220.052628	-164.688004	1683.075684	319.970612	-380.682373	1124.276611	391.635773	33.023487	1122.165527	195.699142	-361.934418	892.279907	211.992432	96.213249	923.809265	280.493134	-143.724442	997.229858	-571.762756	68.904648	905.839539	-546.342102	-80.986343
252.786392	-221.794754	894.552002	300.128540	-56.886951	900.614197	334.329163	-228.508469	504.453644	321.213898	23.429457	509.264923	419.346100	-180.981659	81.553642	446.568176	90.063843	111.487564	279.552979	-328.651031	1408.755859	326.559967	-2.880673	1401.308350	239.943130	-149.462982	1384.580811	220.415390	-165.300613	1683.159546	318.508362	-381.564453	1123.870117	391.234528	33.443195	1122.321655	192.980240	-362.055481	892.667053	210.338181	95.622520	924.827637	280.622131	-144.205002	997.377869	-571.685364	68.841484	905.829285	-546.242981	-81.044067
253.009079	-222.210968	894.624329	300.274963	-57.223885	900.819885	334.476471	-228.680069	504.437439	321.289825	23.216740	509.480988	419.335083	-181.012878	81.568634	446.497314	90.194305	111.668533	279.786774	-329.402832	1408.665039	326.977692	-3.719481	1401.522583	240.362152	-150.235199	1384.666260	220.785706	-165.944046	1683.243652	317.145111	-382.104614	1123.529907	390.812897	33.744198	1122.444092	190.289261	-362.120880	893.075378	209.115204	95.102966	925.409973	280.812439	-144.659470	997.512817	-571.556458	68.801300	905.835815	-546.113281	-81.118721
253.481445	-223.253296	894.592773	301.483215	-59.308826	900.456299	334.740387	-228.942047	504.498138	321.591675	23.152107	509.378082	419.367279	-181.023697	81.507675	446.449402	90.333397	111.837479	280.053558	-330.192749	1408.578247	327.429626	-4.582633	1401.752319	240.757690	-150.930206	1384.750977	221.142822	-166.566391	1683.325562	315.851440	-382.829834	1123.207886	390.442596	33.917206	1122.536377	187.672821	-361.956818	893.526611	207.830688	94.620743	926.183472	281.586243	-146.052109	997.326294	-571.462097	68.762100	905.805298	-546.028198	-81.129814
253.715408	-223.757660	894.617310	301.792114	-59.858063	900.515930	335.057800	-229.172241	504.545105	321.815613	23.047024	509.526886	419.431091	-181.070618	81.518288	446.420074	90.466965	112.022560	280.266998	-330.909851	1408.456055	327.849792	-5.435745	1401.922363	241.178268	-151.690689	1384.839355	221.473190	-167.184052	1683.405029	314.484131	-383.386597	1122.834106	390.066589	34.000435	1122.669678	185.204300	-361.979645	893.868286	207.020294	94.232262	926.626892	281.849335	-146.600998	997.367676	-571.333679	68.695656	905.803528	-545.910950	-81.211021
253.532043	-223.152420	894.750854	300.470490	-58.081909	901.446960	334.936249	-229.132980	504.405518	321.756439	22.684826	509.987152	419.286713	-180.967255	81.460724	446.271118	90.563583	112.121361	280.517792	-331.629089	1408.390503	328.273254	-6.275716	1402.114380	241.552124	-152.422363	1384.933472	221.864868	-167.821152	1683.466675	313.276794	-383.862640	1122.554810	389.751404	33.970570	1122.776245	182.882004	-361.975006	894.234131	206.604385	93.901199	926.702454	281.226837	-145.866028	997.871643	-571.229980	68.618073	905.798340	-545.800293	-81.249252
253.530685	-223.076752	894.847229	300.206970	-56.327267	902.031311	334.907867	-229.220184	504.330658	322.261261	22.536194	510.464691	419.264130	-180.954132	81.457344	446.363831	90.698853	112.299446	280.808136	-332.345886	1408.306152	328.679138	-7.108099	1402.281860	241.927078	-153.112869	1385.031250	222.204269	-168.410950	1683.538818	312.083862	-384.701965	1122.222046	389.504150	33.823483	1122.912354	180.671402	-361.930450	894.558289	206.315750	93.629456	926.752319	281.177612	-145.205872	998.194702	-571.108948	68.547646	905.780212	-545.671082	-81.340950
253.821777	-223.722229	894.815979	300.865631	-56.619045	901.808655	335.122437	-229.458466	504.379944	322.733795	22.427887	510.616211	419.330597	-181.019501	81.475914	446.405334	90.782379	112.464775	281.084991	-333.046814	1408.181641	329.075104	-7.894134	1402.430298	242.370407	-153.839615	1385.111938	222.587921	-169.041260	1683.592896	310.949280	-385.225281	1121.930176	389.283020	33.641052	1123.031494	178.564865	-361.829651	894.883728	206.262512	93.384270	926.630676	281.603333	-145.544632	998.076904	-570.995667	68.463921	905.783813	-545.543152	-81.390297
253.995377	-224.190582	894.799561	301.270752	-57.286968	901.843872	335.280426	-229.678101	504.392487	323.051971	22.237343	510.698853	419.392059	-181.104202	81.471497	446.396545	90.801674	112.518723	281.377991	-333.746216	1408.070435	329.499146	-8.638899	1402.521484	242.782272	-154.501526	1385.188110	222.957382	-169.634430	1683.651489	309.883636	-385.778320	1121.655518	389.058380	33.324959	1123.148193	176.576035	-361.786072	895.144897	206.433075	93.138977	926.324158	281.913940	-146.161835	998.082764	-570.880554	68.443108	905.782043	-545.436707	-81.438644
254.142487	-224.465195	894.809387	301.501740	-57.642017	901.989014	335.319946	-229.947113	504.348907	323.371094	22.089981	510.863892	419.419495	-181.172440	81.500130	446.356415	90.791824	112.610641	281.666931	-334.441437	1408.005371	329.896423	-9.395885	1402.674072	243.162506	-155.200150	1385.264282	223.377228	-170.215195	1683.671387	308.844757	-386.388519	1121.354980	389.222626	33.403141	1123.504517	174.721252	-361.723267	895.409424	206.906677	92.881981	925.888794	282.138062	-146.572006	998.153503	-570.749084	68.354645	905.767883	-545.294189	-81.519295
254.458115	-225.118851	894.757874	302.254150	-60.188053	901.849976	335.476654	-230.229324	504.371338	323.533966	21.849094	510.661713	419.499420	-181.282089	81.479836	446.214081	90.694786	112.621338	281.943146	-335.105530	1407.930298	330.322906	-10.115036	1402.799805	243.547958	-155.915268	1385.324951	223.766251	-170.857101	1683.706421	307.919373	-386.576630	1121.053833	388.863037	32.647541	1123.412720	172.873718	-361.754028	895.647583	207.545776	92.655640	925.215393	282.666656	-148.192062	998.057373	-570.616150	68.299637	905.767578	-545.173218	-81.573402
254.628479	-225.493958	894.766479	302.569122	-60.692326	901.913574	335.533661	-230.519745	504.345032	323.844025	21.617077	510.766846	419.532806	-181.339798	81.463921	446.174683	90.631332	112.669441	282.188019	-335.808197	1407.805908	330.674988	-10.870208	1402.921143	243.896271	-156.539810	1385.397217	224.116348	-171.459518	1683.756104	307.026306	-387.068512	1120.794678	388.862976	32.140903	1123.564331	171.229858	-361.743408	895.941833	208.437866	92.390442	924.403198	282.933624	-148.680099	998.089661	-570.493530	68.244736	905.771667	-545.049438	-81.614609
255.000229	-226.370651	894.698792	303.669373	-62.540409	901.509460	335.712952	-230.783066	504.395782	324.200531	21.476681	510.642700	419.612427	-181.426132	81.448616	446.088318	90.529839	112.655624	282.473083	-336.522675	1407.663940	331.052551	-11.580905	1403.025635	244.273849	-157.231384	1385.443726	224.493515	-172.069427	1683.790649	306.266388	-387.456421	1120.498169	389.230011	32.109344	1123.925903	169.635422	-361.766479	896.205811	209.595688	92.109245	923.402710	283.609619	-149.872711	997.865723	-570.372070	68.155373	905.756042	-544.930298	-81.696915
255.131088	-226.679657	894.664978	303.957184	-62.934910	901.552673	335.708160	-231.012436	504.394409	324.541565	21.289440	510.743958	419.649780	-181.483414	81.483612	446.045593	90.468964	112.687706	282.707367	-337.225494	1407.560303	331.459503	-12.288645	1403.079102	244.643372	-157.893097	1385.475830	224.825043	-172.727448	1683.851929	305.649902	-387.560608	1120.259644	389.388794	31.636902	1123.995972	168.202362	-361.774231	896.401978	210.969650	91.800835	922.227356	283.822449	-150.279221	997.867310	-570.217773	68.065338	905.749329	-544.741760	-81.760666
254.993378	-226.276627	894.735413	303.281860	-61.486145	902.206909	335.472229	-231.132431	504.222870	324.771393	21.045263	511.144287	419.606781	-181.499115	81.479721	446.003052	90.382660	112.716484	282.930847	-337.894958	1407.438110	331.878876	-12.983495	1403.101563	244.985641	-158.540848	1385.530640	225.178253	-173.342224	1683.878174	305.081726	-387.884979	1119.993774	389.242798	30.657431	1123.812866	166.862411	-361.675354	896.679688	212.597794	91.559761	920.873169	283.520233	-149.687531	998.206238	-570.125488	68.036430	905.732666	-544.606262	-81.853844
255.069016	-226.457443	894.752441	303.455566	-61.647987	902.354858	335.418671	-231.249985	504.177979	325.077515	20.933680	511.284027	419.561707	-181.495148	81.432747	445.965546	90.326294	112.710907	283.170319	-338.558289	1407.333130	332.288971	-13.690614	1403.144653	245.332504	-159.196915	1385.560913	225.564453	-173.937820	1683.904053	304.573975	-388.275970	1119.703613	389.827942	30.571688	1124.131714	165.697632	-361.617920	896.888672	214.570282	91.300552	919.386108	283.665710	-149.945847	998.282654	-570.004333	67.988762	905.719421	-544.459106	-81.943825
255.197617	-226.711227	894.731323	303.732544	-62.010319	902.415039	335.337708	-231.439575	504.136139	325.291534	20.770517	511.390045	419.545807	-181.515533	81.440048	445.869934	90.236694	112.733620	283.355164	-339.287537	1407.178345	332.632324	-14.417397	1403.148804	245.671234	-159.862671	1385.577637	225.920364	-174.548859	1683.921875	304.164795	-388.448181	1119.437256	390.158997	29.950516	1124.201050	164.616196	-361.528259	897.085083	216.729996	91.010864	917.712646	283.860474	-150.308502	998.299316	-569.880432	67.951286	905.722778	-544.312683	-81.935623
255.542282	-227.547852	894.652405	304.861481	-63.904488	901.962952	335.494202	-231.765137	504.159729	325.477203	20.652239	511.269562	419.697021	-181.689529	81.467308	445.763428	90.152313	112.743607	283.550140	-339.953827	1407.035278	333.003082	-15.106616	1403.137695	245.999802	-160.504959	1385.601074	226.280304	-175.175598	1683.947876	303.911896	-387.810608	1119.206421	390.249573	28.853754	1124.017822	163.666000	-361.315552	897.235352	219.130997	90.765671	915.901184	284.527405	-151.485550	998.047913	-569.769165	67.900246	905.717896	-544.150085	-81.994461
255.642471	-227.809647	894.650024	305.143433	-64.266838	902.012146	335.460114	-231.902695	504.124664	325.297791	20.358147	511.291748	419.744354	-181.765274	81.459564	445.495300	89.988937	112.688118	283.741943	-340.628510	1406.901978	333.408020	-15.815496	1403.140869	246.334488	-161.166870	1385.640747	226.630676	-175.781738	1683.944336	303.685303	-387.980896	1118.931396	391.038055	28.604845	1124.271362	162.896942	-361.068329	897.353333	221.847748	90.519035	914.113464	284.717133	-151.836975	998.069153	-569.652222	67.823669	905.702942	-544.000610	-82.073509
255.651459	-227.774368	894.656921	305.022858	-64.145744	902.305481	335.308105	-231.949127	504.010193	325.632996	20.294918	511.494049	419.681824	-181.779449	81.410942	445.464539	89.938736	112.748932	283.901703	-341.305145	1406.765259	333.827545	-16.467873	1403.129639	246.630371	-161.770248	1385.631470	226.990723	-176.353577	1683.955078	303.501129	-388.721527	1118.695557	391.580963	27.949871	1124.301636	162.291672	-360.821747	897.488159	224.653503	90.284935	912.330139	284.686310	-151.933899	998.207825	-569.547668	67.766273	905.683167	-543.852722	-82.142860
255.755692	-228.080368	894.620422	305.398773	-64.401733	902.267700	335.240723	-232.100784	503.964600	326.100800	20.312387	511.613220	419.758453	-181.871246	81.447823	445.576508	89.965454	112.867043	284.055817	-342.002563	1406.592407	334.219727	-17.170158	1403.098755	246.916672	-162.397415	1385.633667	227.349274	-176.955704	1683.942627	303.378296	-389.156555	1118.451294	391.959015	26.749500	1124.142334	161.800827	-360.549530	897.553528	227.961456	90.087318	910.143127	284.905151	-152.213104	998.171692	-569.445740	67.713501	905.671875	-543.706665	-82.212280
255.728943	-228.044739	894.616272	305.416168	-63.729458	902.590149	335.148102	-232.204758	503.873322	326.425842	20.282347	511.895233	419.731232	-181.917969	81.425575	445.612579	89.950706	112.956596	284.197693	-342.634125	1406.423828	334.596375	-17.835028	1403.095581	247.225113	-163.015717	1385.610474	227.682129	-177.541870	1683.936646	303.373657	-389.397614	1118.201782	392.616089	26.044502	1124.196533	161.446121	-360.296570	897.566040	231.198349	89.885971	908.237671	284.935364	-152.045303	998.318054	-569.309570	67.690735	905.650757	-543.552795	-82.255730
255.810303	-228.317612	894.596008	305.757507	-64.047043	902.641479	335.100433	-232.391129	503.826447	326.612213	20.190746	512.017639	419.785767	-181.972534	81.427208	445.581360	89.933945	113.065483	284.388275	-343.281158	1406.257080	335.008728	-18.430695	1403.057129	247.553558	-163.620071	1385.591064	228.017700	-178.105637	1683.939453	303.420044	-389.636536	1117.912842	393.736298	25.698668	1124.495239	161.207047	-360.069794	897.529419	234.885330	89.643517	906.187134	285.135834	-152.389145	998.330994	-569.192505	67.648727	905.648499	-543.415894	-82.308189
255.890457	-228.558609	894.562012	305.997253	-64.388855	902.665161	335.082855	-232.524353	503.796814	326.795502	20.126371	512.158997	419.790985	-181.988159	81.416756	445.526398	89.856842	113.189873	284.506622	-343.973297	1406.064453	335.412262	-19.107473	1402.999268	247.808777	-164.192734	1385.580811	228.363892	-178.676697	1683.932861	303.591919	-389.346527	1117.685181	394.671143	25.040560	1124.619873	161.090591	-359.860687	897.457520	238.866241	89.457123	903.981567	285.273254	-152.716705	998.324585	-569.064514	67.566925	905.625793	-543.268799	-82.378288
255.947052	-228.850571	894.546448	306.190369	-65.060768	902.698364	335.146576	-232.704330	503.819489	326.461823	19.910604	512.194214	419.822449	-182.040436	81.419250	445.209167	89.695808	113.211830	284.577667	-344.613708	1405.884033	335.755768	-19.756140	1402.979980	248.096237	-164.801941	1385.585815	228.681091	-179.247589	1683.945313	303.761688	-389.445801	1117.412231	395.342865	23.749527	1124.542725	161.112579	-359.693024	897.368835	242.942413	89.205894	901.979248	285.364624	-153.236099	998.332458	-568.939941	67.510712	905.621582	-543.116638	-82.410172
256.119995	-229.485886	894.507263	306.871582	-66.148621	902.408936	335.283142	-232.951691	503.863434	326.587708	19.877747	512.234192	419.879089	-182.130875	81.422806	445.134247	89.585159	113.362381	284.673096	-345.297607	1405.685425	336.132507	-20.419868	1402.982666	248.368515	-165.376282	1385.593750	229.017532	-179.805847	1683.959473	304.029419	-389.541138	1117.193115	396.790863	23.511744	1124.906860	161.222031	-359.547302	897.271851	247.173569	88.994072	900.022766	285.714111	-153.952179	998.180542	-568.823059	67.417755	905.598755	-542.980103	-82.450096
256.154144	-229.680023	894.523193	307.030884	-66.371826	902.563660	335.330872	-233.191086	503.838776	326.804047	19.919832	512.469055	419.907074	-182.160049	81.440498	445.083374	89.504211	113.535202	284.763428	-345.955566	1405.532349	336.514496	-21.025908	1403.006592	248.614456	-165.932541	1385.589478	229.352707	-180.325531	1683.972046	304.389252	-389.638672	1116.944214	397.533691	22.214516	1124.828369	161.451416	-359.373138	897.140259	251.293289	88.797615	898.240051	285.793976	-154.244461	998.261414	-568.722717	67.363686	905.592041	-542.857056	-82.476143
256.016571	-229.385208	894.602173	306.607239	-65.326897	903.184692	335.213776	-233.225372	503.726166	326.511963	19.766624	512.814819	419.845032	-182.114044	81.388519	444.814972	89.334404	113.669792	284.794434	-346.614197	1405.365356	336.896729	-21.643122	1402.962280	248.913696	-166.524551	1385.624268	229.662262	-180.827408	1683.996826	304.850128	-389.763184	1116.731812	399.329803	21.996866	1125.290527	161.799591	-359.184082	896.989075	256.261200	88.546501	896.137024	285.571106	-153.884918	998.589172	-568.601563	67.320908	905.575928	-542.713562	-82.498207
256.039368	-229.506271	894.614441	306.688812	-65.459961	903.391846	335.237183	-233.339325	503.673126	326.332458	19.693602	512.965271	419.830383	-182.130524	81.416542	444.607452	89.184280	113.893524	284.850281	-347.271576	1405.211914	337.265015	-22.280384	1403.000977	249.205536	-167.113724	1385.652832	229.956863	-181.362259	1684.010864	305.327179	-389.803101	1116.511230	400.309937	20.652491	1125.345703	162.270859	-358.990082	896.795715	260.948029	88.390228	894.131836	285.616516	-154.129929	998.691345	-568.464539	67.258942	905.567139	-542.543579	-82.553467
256.067261	-229.663544	894.653687	306.795776	-65.644981	903.580688	335.262756	-233.513336	503.660370	326.183075	19.634741	513.186584	419.858887	-182.212189	81.406151	444.437347	89.055099	114.128990	284.940277	-347.930023	1405.046997	337.624756	-22.905634	1403.028198	249.449463	-167.696762	1385.692627	230.246994	-181.865417	1684.049072	305.826660	-389.787323	1116.310791	401.789734	19.833975	1125.634521	162.888947	-358.818451	896.564209	265.958984	88.073959	892.365417	285.700775	-154.399994	998.798035	-568.343018	67.236977	905.557129	-542.398132	-82.603134
256.111725	-229.824814	894.694519	306.860718	-65.807381	903.827271	335.243164	-233.613846	503.609985	325.994904	19.532858	513.461792	419.840210	-182.202713	81.349594	444.266327	88.942612	114.369141	284.982544	-348.589569	1404.903320	337.993958	-23.539331	1403.086914	249.690536	-168.233002	1385.746216	230.546021	-182.333710	1684.090698	306.418457	-389.831238	1116.112305	403.864594	19.571320	1126.208374	163.649933	-358.701050	896.291382	271.100372	87.741188	890.718811	285.768188	-154.690842	998.932373	-568.230164	67.176704	905.535828	-542.267456	-82.618187
256.202606	-229.976883	894.736755	306.975830	-65.937859	904.077698	335.234894	-233.780502	503.578186	325.803009	19.473763	513.772522	419.887909	-182.292755	81.380867	444.116974	88.865700	114.664719	285.032410	-349.279449	1404.766113	338.381531	-24.143574	1403.183716	249.957825	-168.861038	1385.791382	230.810028	-182.845062	1684.129761	307.002472	-389.879883	1115.960083	405.524139	18.707926	1126.565796	164.486084	-358.537994	896.002441	276.315857	87.364120	889.114502	285.876770	-154.959595	999.069580	-568.108337	67.159195	905.516174	-542.127747	-81.989197
256.289673	-230.143143	894.778687	307.075989	-66.117088	904.314697	335.205963	-233.846359	503.545380	325.513977	19.443392	514.087280	419.891418	-182.340210	81.372673	443.940308	88.813271	115.005241	285.064728	-349.937775	1404.643433	338.793457	-24.786667	1403.280884	250.166046	-169.421143	1385.856689	231.096466	-183.319061	1684.177002	307.636444	-389.982452	1115.871948	407.238251	17.821871	1126.888428	165.478409	-358.408905	895.614563	281.418335	86.968025	887.825378	285.975433	-155.252762	999.200317	-567.923706	67.224373	905.535583	-541.978027	-81.965935
256.379059	-230.298203	894.847473	307.164093	-66.290359	904.562317	335.230743	-233.939255	503.540253	325.167694	19.384108	514.418518	419.893066	-182.384811	81.392609	443.787079	88.729767	115.306534	285.079346	-350.581970	1404.528442	339.191589	-25.426456	1403.375610	250.387711	-169.970398	1385.948975	231.369675	-183.746964	1684.249878	308.323456	-390.014221	1115.757690	409.171021	16.894329	1127.348755	166.614258	-358.227844	895.270752	287.097870	86.426704	886.258118	286.094116	-155.535049	999.348694	-567.814758	67.180061	905.542542	-541.822998	-82.075089
256.492645	-230.441940	894.893738	307.267273	-66.445274	904.779602	335.222687	-233.983780	503.495941	325.028351	19.516514	514.710938	419.924438	-182.429276	81.402855	443.763397	88.723961	115.702583	285.062531	-351.255341	1404.421875	339.522980	-26.074856	1403.500366	250.620163	-170.567032	1386.031006	231.520416	-184.413971	1684.277832	309.027557	-390.014374	1115.638550	411.128204	15.959721	1127.805664	167.819000	-358.139374	894.870850	292.565094	86.021446	884.964233	286.214294	-155.791641	999.472107	-567.739685	67.040901	905.502686	-541.701538	-82.220901
256.448181	-230.212967	894.996155	306.814728	-65.772171	905.426697	335.114319	-233.947525	503.431702	324.555237	19.477274	515.051636	419.843842	-182.379425	81.423363	443.581146	88.664215	115.995483	285.067841	-351.908844	1404.300049	339.838409	-26.678017	1403.614868	250.851242	-171.128174	1386.068726	231.751495	-184.903732	1684.306274	309.733368	-389.915497	1115.535278	413.059662	14.935942	1128.234253	169.059418	-358.094482	894.394287	298.158783	85.732841	884.137817	286.046387	-155.662979	999.819031	-567.607788	67.004921	905.487427	-541.554688	-82.365364
256.774200	-230.871124	894.939270	307.455963	-67.199364	905.156799	335.286133	-234.051880	503.456177	324.838623	19.876038	515.167175	419.890198	-182.441742	81.391945	443.791077	88.800697	116.542755	285.072540	-352.585693	1404.186157	340.167419	-27.287563	1403.747314	251.062256	-171.710281	1386.097656	232.079620	-185.286606	1684.282227	310.468903	-389.778564	1115.410889	414.974274	13.517735	1128.600098	170.458054	-358.194183	893.874146	303.991394	85.001114	882.883545	286.473755	-156.603775	999.665894	-567.488831	66.993782	905.495300	-541.397522	-82.456413
256.924225	-231.110855	894.949341	307.701508	-67.283699	905.360962	335.342804	-234.177780	503.450745	323.447296	19.594902	515.259399	419.905884	-182.465561	81.375626	443.224701	88.620781	116.789856	285.057831	-353.228180	1404.039551	340.506073	-27.899408	1403.896118	251.261841	-172.233780	1386.120972	232.308670	-185.719772	1684.289673	311.246582	-389.671570	1115.278931	417.465240	12.921739	1129.268433	171.898773	-358.205994	893.291565	309.516907	84.269203	881.826965	286.701202	-156.887726	999.762390	-567.401550	66.972618	905.473816	-541.283264	-82.541451
257.183228	-231.579147	894.925964	308.127563	-68.176254	905.257996	335.462006	-234.287445	503.462952	323.257507	19.813404	515.420837	419.923157	-182.491669	81.373589	443.237762	88.683243	117.270866	285.022003	-353.875275	1403.829590	340.822174	-28.467566	1403.999756	251.465790	-172.822678	1386.144043	232.491364	-186.188324	1684.313354	312.102844	-389.805969	1115.142578	419.689606	11.776899	1129.782349	173.464493	-358.223541	892.683594	314.879730	83.525574	881.148438	287.049744	-157.546036	999.700684	-567.266052	66.933296	905.466553	-541.111084	-82.625793
257.445984	-231.932663	894.900208	308.421021	-68.769592	905.243591	335.561951	-234.391449	503.461212	322.650391	19.819265	515.604797	419.948242	-182.524841	81.345665	443.102905	88.767235	117.710350	284.976746	-354.502686	1403.645508	341.081909	-28.994991	1404.113037	251.662308	-173.372421	1386.137817	232.729675	-186.630188	1684.297241	312.881195	-389.797485	1114.989258	421.784882	10.353244	1130.214844	175.145935	-358.287659	891.975891	320.407928	82.820496	880.386719	287.333069	-158.039993	999.678772	-567.160889	66.934296	905.489929	-540.977905	-82.678169
257.650116	-232.148834	894.924255	308.548553	-68.938171	905.404053	335.594299	-234.510117	503.430695	321.906372	19.861757	515.820007	419.981201	-182.548050	81.344437	442.880646	88.894516	118.236710	284.924042	-355.135468	1403.455078	341.320953	-29.543581	1404.234009	251.839798	-173.894806	1386.105225	232.934341	-187.041687	1684.287231	313.696625	-389.753265	1114.810181	424.179810	9.250721	1130.797729	176.953613	-358.352356	891.204712	326.136719	82.028145	879.757324	287.530731	-158.320709	999.762756	-567.070129	66.915161	905.482117	-540.852722	-82.685860
257.866577	-232.309555	894.952637	308.684326	-69.065346	905.584351	335.575378	-234.558090	503.397095	321.215851	19.899868	516.120422	419.967529	-182.615097	81.359161	442.713745	89.053749	118.740791	284.871887	-355.751465	1403.260376	341.538116	-30.064943	1404.352661	252.003067	-174.392593	1386.095337	233.243439	-187.437195	1684.235840	314.601563	-390.002411	1114.677124	426.669983	8.122880	1131.459717	178.865005	-358.413452	890.403809	331.623657	81.125496	879.043823	287.746460	-158.565277	999.857361	-566.970703	66.879463	905.476990	-540.720642	-82.707314
258.200500	-232.467072	894.976196	308.880859	-69.253517	905.753052	335.558624	-234.615143	503.338776	320.321625	19.909035	516.346008	419.999298	-182.639877	81.335320	442.483765	89.288864	119.276550	284.840912	-356.355194	1403.049927	341.750366	-30.567272	1404.482788	252.169891	-174.889191	1386.043335	233.375580	-187.903976	1684.260498	315.454376	-390.065308	1114.529297	429.188263	7.211530	1132.107666	180.901642	-358.544189	889.533020	337.047882	80.176315	878.643555	288.007721	-158.822723	999.946960	-566.861389	66.884789	905.476868	-540.578857	-82.686806
258.625397	-232.800964	894.969910	309.223511	-69.947815	905.705566	335.572052	-234.739319	503.339264	319.280731	19.807943	516.428162	420.017059	-182.679642	81.363312	442.228607	89.552094	119.794571	284.779480	-356.953491	1402.763672	341.925232	-31.037201	1404.599243	252.340286	-175.421967	1385.999512	233.536789	-188.329880	1684.245239	316.326508	-390.217010	1114.304688	431.545105	5.829399	1132.733765	183.005417	-358.728088	888.618652	342.261719	79.200813	878.389160	288.400665	-159.329834	999.920227	-566.776611	66.864265	905.474976	-540.458069	-82.711998
258.914978	-232.612045	894.974792	309.246704	-69.498581	906.133240	335.484222	-234.691483	503.219971	318.485870	19.904032	516.836121	420.013885	-182.663177	81.359383	442.166992	89.896461	120.453972	284.743774	-357.559906	1402.496582	342.101624	-31.578434	1404.742065	252.477890	-175.938660	1385.946655	233.728943	-188.780411	1684.204102	317.252411	-390.412842	1114.150879	434.035553	4.699296	1133.440308	185.188904	-359.010712	887.629028	347.579041	78.176750	878.099365	288.615906	-159.265442	1000.113159	-566.670105	66.842072	905.464966	-540.330994	-82.709839
259.394470	-232.896194	894.792908	309.735413	-70.132675	906.098938	335.445251	-234.780945	503.164490	317.459534	19.857790	516.942078	420.006592	-182.661804	81.311844	441.954590	90.194710	121.042595	284.717072	-358.129547	1402.200073	342.260223	-32.076603	1404.868286	252.626801	-176.422516	1385.877075	233.913116	-189.222641	1684.161133	318.151947	-390.492004	1113.927979	436.516876	3.522453	1134.140503	187.413559	-359.412109	886.622314	352.839264	77.073837	877.773743	289.027557	-159.810089	1000.001282	-566.566528	66.832588	905.459290	-540.190613	-82.734550
259.686646	-233.048721	894.825562	309.959564	-70.223541	906.305359	335.393951	-234.803009	503.115356	316.350250	19.790392	517.199463	419.992828	-182.651138	81.314613	441.735565	90.481560	121.630013	284.673676	-358.696381	1401.934570	342.386230	-32.535183	1404.989502	252.779373	-176.938049	1385.797974	234.037842	-189.667984	1684.115967	319.129120	-390.850616	1113.722290	438.961670	2.383894	1134.941895	189.702621	-359.887115	885.628906	357.701965	75.944939	877.857117	289.344604	-160.050323	1000.108215	-566.476929	66.822899	905.451904	-540.051392	-82.769882
260.069794	-233.205582	894.850891	310.247864	-70.372772	906.469055	335.284973	-234.732925	503.061707	315.303070	19.723270	517.467163	419.957123	-182.631821	81.281982	441.548950	90.831856	122.215073	284.544464	-359.302856	1401.618408	342.532745	-32.987537	1405.145386	252.902832	-177.397934	1385.704346	234.174225	-190.143829	1684.043945	320.055511	-391.059448	1113.526123	441.386261	1.121240	1135.676147	192.029327	-360.429565	884.630310	362.720062	74.731110	877.804321	289.719788	-160.296356	1000.193054	-566.393188	66.812660	905.457947	-539.947693	-82.799858
260.368439	-233.165695	894.923096	310.340057	-69.928993	906.869812	335.391052	-234.886719	503.045166	314.068970	19.629835	517.763794	419.988953	-182.697586	81.289070	441.256195	91.140289	122.921616	284.592621	-359.777069	1401.335205	342.673859	-33.436260	1405.319336	253.036041	-177.876862	1385.607666	234.303879	-190.622131	1683.979980	321.032196	-391.309448	1113.300659	443.763214	-0.039735	1136.462646	194.345963	-360.966858	883.640442	367.569244	73.457649	877.769409	290.012909	-160.256348	1000.407532	-566.274170	66.796707	905.454163	-539.810852	-82.792534
260.954437	-232.939606	894.776245	310.849121	-69.941566	907.218384	335.395233	-234.932907	502.944763	312.941650	19.607725	518.039185	419.948242	-182.643188	81.210724	441.100037	91.463654	123.574944	284.470947	-360.373535	1400.976929	342.805634	-33.903267	1405.528687	253.166733	-178.330032	1385.518555	234.284363	-190.754913	1684.016724	322.069885	-391.698975	1113.113770	446.132294	-1.196770	1137.313843	196.640427	-361.614136	882.677185	372.197113	72.154388	877.922729	290.574921	-160.464859	1000.479553	-566.174194	66.764679	905.447754	-539.654602	-82.814911
261.080444	-233.388412	894.968750	311.112854	-70.495682	907.220581	335.453339	-235.002823	502.971558	311.278809	19.299995	518.092102	419.979736	-182.685425	81.236542	440.587585	91.560356	124.035088	284.462494	-360.764557	1400.600708	342.916107	-34.348938	1405.714478	253.278030	-178.746719	1385.399170	234.339127	-191.199997	1683.966919	323.036591	-391.885010	1112.880859	448.557434	-2.377548	1138.205322	198.972107	-362.257446	881.714111	377.228760	70.732521	877.721619	290.942322	-160.912582	1000.573547	-566.087341	66.760696	905.443298	-539.516968	-82.864281
261.496368	-233.387253	895.041382	311.388031	-70.135208	907.539795	335.552582	-235.092285	502.916840	310.111877	19.246693	518.331055	419.961121	-182.649643	81.223869	440.342102	91.768433	124.658913	284.398529	-361.257629	1400.271851	343.021210	-34.750454	1405.901855	253.408966	-179.171036	1385.268677	234.368835	-191.646027	1683.896606	324.097412	-392.412537	1112.711182	450.719482	-3.526220	1139.034302	201.286270	-362.951202	880.764160	381.487518	69.336967	878.082886	291.327118	-160.869019	1000.755066	-565.973389	66.765778	905.458130	-539.363159	-82.886345
261.988129	-233.619476	895.066345	311.916382	-70.573639	907.556213	335.742798	-235.258392	502.935089	308.872742	19.079697	518.464478	420.015656	-182.693436	81.187927	440.022491	91.816643	125.264954	284.314392	-361.757782	1399.915894	343.121643	-35.193844	1406.107056	253.515900	-179.609238	1385.131226	234.487427	-192.251526	1683.798584	325.088867	-392.671356	1112.515015	452.943237	-4.670257	1139.940796	203.603226	-363.665466	879.844849	385.762939	67.813202	878.322021	291.899078	-161.230255	1000.770325	-565.887939	66.755997	905.471436	-539.244568	-82.874313
262.485474	-233.673401	895.061157	312.379059	-70.652916	907.666565	335.935486	-235.490448	502.880829	307.717102	18.926350	518.666138	420.041229	-182.737427	81.132469	439.726898	91.816658	125.852951	284.269714	-362.205109	1399.561523	343.224609	-35.594986	1406.323853	253.631912	-179.973129	1384.981201	234.536148	-192.823074	1683.642212	326.176025	-393.195374	1112.269043	455.029449	-5.887454	1140.837402	205.923019	-364.350067	878.936890	389.956512	66.350166	878.530090	292.448151	-161.387955	1000.811035	-565.792664	66.774918	905.479919	-539.101440	-82.912476
262.912415	-233.625641	895.086182	312.764648	-70.455498	907.864563	336.085327	-235.657410	502.824341	306.615723	18.688019	518.872437	420.072174	-182.787262	81.153389	439.360992	91.649185	126.387138	284.207611	-362.627441	1399.188232	343.329681	-35.980125	1406.540771	253.738342	-180.349899	1384.840454	234.484375	-193.306732	1683.595703	327.197601	-393.607910	1112.089233	457.042694	-6.992721	1141.680542	208.245438	-365.147125	878.037109	393.885864	64.835037	878.840149	292.936554	-161.384979	1000.907227	-565.734131	66.780876	905.485046	-538.998535	-82.932800
263.416809	-233.786133	895.140015	313.313904	-70.806145	907.879517	336.388824	-235.890671	502.822784	305.361359	17.924953	518.887390	420.150757	-182.876434	81.156975	438.896576	91.306725	126.837753	284.135681	-363.040222	1398.836060	343.439087	-36.337692	1406.757202	253.846680	-180.704788	1384.712280	234.391571	-193.904053	1683.495361	328.244873	-394.133789	1111.856934	458.935425	-8.207438	1142.538940	210.558914	-366.015228	877.191467	397.662323	63.354740	879.114319	293.530060	-161.649200	1000.937317	-565.629883	66.784019	905.500000	-538.850220	-82.960045
263.963287	-233.860611	895.178894	313.855682	-70.863686	907.946777	336.653717	-235.996368	502.805573	304.173309	17.785480	519.091003	420.172943	-182.906998	81.132759	438.548584	90.831032	127.496910	284.136230	-363.423584	1398.498779	343.562714	-36.696056	1407.000244	253.972763	-181.051483	1384.581177	234.416550	-194.350113	1683.389771	329.295349	-394.448425	1111.652344	460.659790	-9.508794	1143.401245	212.844406	-366.885010	876.347961	401.254608	61.966404	879.552185	294.144501	-161.752380	1000.983215	-565.546753	66.772621	905.498413	-538.707764	-82.979507
264.483826	-233.896637	895.205444	314.425659	-70.959572	908.025940	336.916748	-236.079468	502.794891	303.015808	17.439699	519.192810	420.227203	-182.909256	81.123985	438.229675	90.167953	128.034637	284.106903	-363.788269	1398.143188	343.710938	-37.045372	1407.251831	254.097763	-181.382996	1384.471313	234.359116	-195.052505	1683.248901	330.391235	-394.999420	1111.456055	462.331482	-10.795047	1144.175903	215.113815	-367.803314	875.549927	404.681580	60.552555	879.924622	294.737061	-161.869385	1001.028748	-565.440674	66.805817	905.513977	-538.561707	-82.983597
265.049103	-233.780365	895.282593	314.954834	-70.768661	908.226379	337.171753	-236.082718	502.796509	301.748505	17.056509	519.392883	420.235229	-182.902054	81.118172	437.931519	89.335732	128.641388	284.086212	-364.148529	1397.817871	343.822449	-37.374432	1407.488037	254.226517	-181.717285	1384.366943	234.313690	-195.635117	1683.149170	331.447083	-395.437225	1111.316650	463.857513	-12.071295	1144.964844	217.361893	-368.702698	874.796082	407.917328	59.238354	880.395813	295.339386	-161.801453	1001.156433	-565.375916	66.797142	905.527344	-538.452576	-82.992920
265.622681	-233.693527	895.340027	315.531891	-70.674606	908.366760	337.559418	-236.136536	502.798309	300.275848	16.229992	519.615051	420.342560	-183.010269	81.132790	437.612793	88.193146	129.135605	284.085724	-364.474884	1397.504639	343.941223	-37.665054	1407.719360	254.319595	-182.031387	1384.264526	234.247360	-196.180222	1683.057617	332.588287	-395.976654	1111.136719	465.335846	-13.394399	1145.800049	219.632629	-369.597076	874.029236	410.925629	57.748531	880.749939	295.964050	-161.775711	1001.246460	-565.290955	66.805916	905.533875	-538.337097	-82.973824
266.165680	-233.744293	895.396790	316.176483	-70.904846	908.374756	337.841064	-236.293121	502.824707	299.154266	16.108944	519.646423	420.421417	-183.064255	81.124870	437.609772	86.994331	129.742645	284.114990	-364.799438	1397.171265	344.070313	-37.969646	1407.979004	254.542175	-182.331375	1384.073364	234.160370	-196.716858	1682.993652	333.715851	-396.440582	1111.009888	466.685760	-14.664960	1146.553711	221.898407	-370.539124	873.314575	413.694489	56.272533	881.120300	296.606079	-161.914948	1001.276367	-565.208740	66.785912	905.524597	-538.192810	-82.977264
266.823059	-233.618790	895.459595	316.817780	-70.819298	908.515625	338.112976	-236.415604	502.819916	297.868805	15.459376	519.752075	420.523407	-183.114456	81.097694	437.370880	85.503517	130.247650	284.143463	-365.130341	1396.845337	344.255402	-38.302864	1408.239502	254.567657	-182.608307	1384.064819	234.089874	-197.294968	1682.934326	334.804382	-396.843719	1110.846558	467.983765	-15.864905	1147.312134	224.097427	-371.478394	872.600647	416.360657	54.842907	881.496277	297.287384	-161.868118	1001.370728	-565.136658	66.792633	905.519714	-538.089172	-82.982994
267.441620	-233.520203	895.518127	317.397736	-70.644005	908.647156	338.397339	-236.419693	502.888885	296.556641	14.787868	519.898865	420.566406	-183.131531	81.072968	437.198730	83.895065	130.788071	284.207214	-365.446350	1396.541626	344.391083	-38.560009	1408.504883	254.707260	-182.866135	1383.973022	233.983932	-197.874969	1682.878052	335.963989	-397.337463	1110.742554	469.042725	-17.116091	1148.018066	226.317627	-372.444489	871.921997	418.763519	53.489685	881.882202	297.932556	-161.783356	1001.458191	-565.058655	66.769989	905.508423	-537.958801	-83.003624
268.097076	-233.396347	895.582397	318.072449	-70.567055	908.773865	338.643951	-236.379044	502.940674	295.077271	13.563385	519.993530	420.627411	-183.174088	81.092339	436.800232	81.879326	131.108505	284.332611	-365.739899	1396.286865	344.537842	-38.811943	1408.796143	254.834381	-183.129456	1383.938843	233.893646	-198.244385	1682.841919	337.050201	-397.779388	1110.614868	470.099579	-18.193068	1148.727783	228.514420	-373.374268	871.310913	420.947052	52.196243	882.322144	298.612549	-161.728683	1001.548340	-565.006958	66.788414	905.523315	-537.845154	-82.960442
268.759705	-233.208664	895.689087	318.702209	-70.415062	908.938354	338.926636	-236.245316	502.991486	293.740662	12.450130	520.062134	420.663605	-183.197739	81.101837	436.521027	79.697014	131.521057	284.417664	-366.000671	1396.043335	344.700623	-39.078674	1409.134155	254.974792	-183.382782	1383.916870	233.791931	-198.999084	1682.847656	338.243530	-398.302368	1110.566162	471.060059	-19.271082	1149.432251	230.678024	-374.306458	870.713196	422.990906	51.010674	882.735229	299.278442	-161.600754	1001.678711	-564.823242	66.658203	905.513489	-537.351440	-83.078125
269.418213	-233.023300	895.796936	319.370087	-70.235443	909.123596	339.179840	-236.007080	503.072266	292.909271	11.558169	520.139160	420.650116	-183.126328	81.044128	436.497833	77.420555	131.994339	284.512939	-366.255371	1395.851563	344.855560	-39.319962	1409.486328	255.107880	-183.642624	1383.923828	233.696396	-199.577057	1682.862793	339.277893	-398.438263	1110.472534	471.878723	-20.303600	1150.119751	232.865295	-375.335663	870.163330	424.837555	49.939018	883.159790	299.951904	-161.468857	1001.819702	-564.753235	66.655624	905.521179	-537.224548	-83.074509
270.114807	-232.716980	895.923706	319.976898	-69.809990	909.444153	339.411194	-235.700348	503.112946	291.711426	10.970087	520.559631	420.664673	-183.080429	81.036377	436.495605	74.994743	132.521805	284.647552	-366.531219	1395.651001	345.041656	-39.570225	1409.802856	255.263687	-183.870392	1383.933594	233.582703	-200.135529	1682.895752	340.486359	-398.986877	1110.534668	472.583496	-21.244865	1150.733032	235.044510	-376.316986	869.695496	426.380432	48.966347	883.628601	300.616608	-161.213928	1002.031555	-564.698303	66.637177	905.517700	-537.099182	-83.071609
270.758850	-232.552322	896.034973	320.668152	-69.717491	909.625061	339.502075	-235.379562	503.135712	290.725769	9.928407	520.678406	420.612549	-182.996536	81.005753	436.366119	72.243881	132.932007	284.795288	-366.793732	1395.472534	345.225098	-39.811687	1410.199707	255.415115	-184.119400	1383.963623	233.496338	-200.668823	1682.927979	341.595825	-399.241913	1110.498535	473.221039	-22.186155	1151.382568	237.145020	-377.197449	869.227051	427.801636	48.124321	884.115662	301.288574	-161.134750	1002.172485	-564.647217	66.630989	905.517029	-536.981384	-83.076668
271.451355	-232.271271	896.118103	321.363342	-69.435104	909.846252	339.632690	-235.079422	503.172089	289.774719	8.754563	520.865967	420.562805	-182.890884	80.965828	436.196716	69.321632	133.248306	284.921631	-367.028778	1395.293213	345.402802	-40.076958	1410.583008	255.548996	-184.315308	1384.005859	233.424942	-201.035049	1682.937988	342.758026	-399.605255	1110.542603	473.717712	-22.980143	1151.954712	239.217438	-378.019012	868.889099	428.935730	47.414162	884.580139	301.966949	-160.931900	1002.317505	-564.630859	66.576454	905.494690	-536.895569	-83.083664
272.180023	-231.981705	896.221375	322.057007	-69.208984	910.047119	339.946075	-234.769485	503.233948	289.004089	7.558016	520.986633	420.590424	-182.845032	80.932899	436.119781	66.294777	133.608353	285.110229	-367.300842	1395.148560	345.601898	-40.343853	1410.973389	255.730850	-184.594955	1384.042236	233.306610	-201.739136	1683.005127	343.906616	-399.933594	1110.581055	474.281586	-23.626671	1152.591919	241.204041	-378.820435	868.552917	429.936615	46.836140	885.124146	302.635132	-160.722992	1002.466980	-564.585876	66.573135	905.478882	-536.782532	-83.075981
272.816437	-231.738785	896.333496	322.720001	-68.941238	910.268188	340.253876	-234.328735	503.292725	288.240845	6.349583	521.148865	420.536621	-182.733170	80.868530	435.936951	63.056847	133.903564	285.267548	-367.550049	1395.035767	345.788635	-40.595413	1411.358765	255.902191	-184.813126	1384.099854	233.236481	-202.121811	1683.022583	345.054932	-400.125946	1110.682617	474.607086	-24.245115	1153.118774	243.055145	-379.578979	868.232605	430.679840	46.373470	885.627380	303.252930	-160.523346	1002.629639	-564.659058	66.653862	905.478760	-537.025146	-82.966209
273.460815	-231.409241	896.430542	323.421143	-68.613579	910.535889	341.089478	-234.282501	503.480408	287.613617	4.998169	521.357239	420.741302	-182.827713	80.865601	435.769989	59.651031	134.123077	285.467987	-367.794739	1394.940430	345.992889	-40.848454	1411.824951	256.088989	-185.054794	1384.151245	233.166168	-202.635834	1683.083618	346.191681	-400.343781	1110.734375	474.891144	-24.796991	1153.697754	244.833755	-380.281921	867.935730	431.272705	46.012115	886.193909	303.866974	-160.282379	1002.806274	-564.640808	66.647552	905.467957	-536.956482	-82.957443
274.207184	-231.009537	896.548706	324.178162	-68.293594	910.823730	341.571533	-234.111038	503.509735	287.107910	3.758553	521.513123	420.800446	-182.819366	80.862854	435.720947	56.132957	134.366852	285.636444	-367.995453	1394.860840	346.103424	-41.092899	1412.247192	256.258942	-185.298416	1384.245972	233.158478	-203.219925	1683.193115	347.278656	-400.420380	1110.786987	475.172760	-25.147823	1154.213989	246.693695	-380.970978	867.729980	431.636993	45.804787	886.695374	304.527466	-160.003174	1003.005859	-564.627441	66.568771	905.460388	-536.861572	-82.988083
274.875092	-230.673431	896.680176	324.880280	-67.969292	911.079834	342.029541	-233.852173	503.586975	286.529053	2.080056	521.675903	420.782257	-182.745316	80.797592	435.534119	52.513691	134.522202	285.832245	-368.226135	1394.776978	346.254669	-41.350113	1412.701050	256.437958	-185.536362	1384.340210	233.158020	-203.846573	1683.224365	348.404053	-400.743530	1110.928833	475.309845	-25.442513	1154.660522	248.425064	-381.618103	867.497986	431.830872	45.764381	887.241821	305.132019	-159.726120	1003.198364	-564.600342	66.605240	905.480896	-536.786499	-82.984970
275.575256	-230.399261	896.758606	325.669952	-67.716263	911.268127	342.424377	-233.548431	503.699463	286.201019	1.185615	521.774597	420.793610	-182.679153	80.763771	435.510468	48.959618	134.731369	286.023438	-368.523132	1394.683472	346.447021	-41.620808	1413.151123	256.656799	-185.796204	1384.443115	233.115479	-204.373337	1683.260986	349.436829	-400.851257	1111.007935	475.353424	-25.666260	1155.147339	250.098694	-382.199615	867.286743	431.821136	45.882404	887.812378	305.772217	-159.501709	1003.333069	-564.601379	66.585602	905.477722	-536.719604	-82.993927
276.294586	-230.007553	896.830994	326.366455	-67.343033	911.486450	342.816040	-233.290466	503.764832	285.798248	-0.194367	521.949768	420.811829	-182.639893	80.747208	435.448761	45.331501	134.931122	286.244476	-368.747162	1394.576660	346.565796	-41.827618	1413.559448	256.841858	-186.011276	1384.544312	233.081894	-204.854050	1683.310547	350.496338	-401.094879	1111.054932	475.486572	-25.506878	1155.640381	251.703400	-382.810486	867.049377	431.637451	46.026928	888.227417	306.370270	-159.174988	1003.478210	-564.608215	66.530205	905.470337	-536.660583	-83.028748
276.972076	-229.557343	896.935181	327.027405	-66.858887	911.761292	343.165741	-233.063553	503.820679	285.438660	-1.500490	522.103088	420.799652	-182.569366	80.671562	435.420166	41.629936	135.016495	286.552032	-368.959839	1394.473022	346.713715	-42.056416	1413.992554	257.072571	-186.236755	1384.629761	233.028503	-205.270447	1683.366699	351.458038	-401.176697	1111.047729	475.409546	-25.338945	1155.992065	253.241653	-383.371765	866.821777	431.275360	46.608616	888.879944	306.970276	-158.787491	1003.662720	-564.618408	66.496826	905.445190	-536.609985	-83.019569
277.617981	-229.298859	897.008179	327.808929	-66.771248	911.912964	343.658569	-232.780334	503.925507	285.206329	-2.918488	522.171204	420.852692	-182.547516	80.630920	435.355103	37.885193	135.067993	286.899872	-369.070709	1394.335938	346.777710	-42.240063	1414.433716	257.239685	-186.446640	1384.721313	232.929047	-205.580399	1683.440186	352.462555	-401.407928	1111.087646	475.371796	-25.035683	1156.406006	254.814590	-383.864136	866.561279	430.764740	47.047775	889.339050	307.587097	-158.647980	1003.776306	-564.604919	66.506821	905.446167	-536.530762	-83.049591
278.307007	-228.959198	897.093323	328.542816	-66.508842	912.105835	343.967255	-232.507095	503.935150	285.108215	-4.240612	522.264343	420.826447	-182.505890	80.589523	435.368958	34.031677	135.132767	287.188416	-369.241333	1394.189575	346.839111	-42.451508	1414.832764	257.442841	-186.675797	1384.803467	232.928314	-206.001343	1683.506592	353.407928	-401.594055	1111.065918	475.148804	-24.845495	1156.747314	256.203705	-384.350464	866.345459	430.077118	47.701279	889.886902	308.211090	-158.392090	1003.914734	-564.623169	66.496246	905.436829	-536.486328	-83.035744
278.944885	-228.609955	897.187256	329.240753	-66.130867	912.319458	344.259308	-232.301651	503.997894	284.986816	-5.282830	522.432861	420.882172	-182.470963	80.542076	435.462860	30.152441	135.184174	287.541931	-369.433502	1394.026733	346.897125	-42.615704	1415.233032	257.651978	-186.909943	1384.879272	232.950012	-206.428375	1683.537476	354.300201	-401.725403	1110.998779	474.939941	-24.432592	1157.090088	257.503113	-384.815277	866.109314	429.244171	48.588856	890.464050	308.819885	-158.082962	1004.065491	-564.642029	66.439934	905.431091	-536.424805	-83.045540
279.518860	-228.323547	897.318848	329.874390	-65.869377	912.523193	344.510651	-232.086578	504.074127	284.896332	-6.638102	522.528137	420.911835	-182.464844	80.537048	435.489960	26.224003	135.128723	287.905487	-369.618408	1393.920654	346.956665	-42.812016	1415.633179	257.835236	-187.113144	1384.973145	233.009552	-206.812653	1683.566406	355.195435	-401.844574	1110.939575	474.659332	-23.863400	1157.405640	258.732697	-385.285889	865.892700	428.230774	49.487267	891.027710	309.354706	-157.835129	1004.233582	-564.663086	66.439751	905.419617	-536.354614	-83.051193
280.052460	-227.954208	897.378784	330.505676	-65.516357	912.682251	344.743805	-231.855850	504.104401	285.038910	-8.037816	522.585999	420.935577	-182.427856	80.515625	435.594208	22.381788	135.128326	288.298706	-369.789764	1393.745117	346.972931	-43.006447	1416.048462	258.050812	-187.333084	1385.038330	233.075043	-207.196320	1683.579102	355.999908	-401.838348	1110.866821	474.352356	-23.166454	1157.710327	259.791168	-385.675537	865.658203	427.057281	50.542946	891.577332	309.896454	-157.525436	1004.339417	-564.682251	66.463959	905.412964	-536.309753	-83.032478
280.642487	-227.617355	897.432800	331.170746	-65.304047	912.806213	345.000458	-231.691757	504.145844	285.074829	-9.518124	522.673218	420.949463	-182.423828	80.480812	435.638123	18.468285	134.978455	288.674133	-369.934998	1393.538086	346.940155	-43.156380	1416.424072	258.252319	-187.549301	1385.079224	233.141357	-207.597290	1683.568970	356.800171	-401.887482	1110.745239	473.946991	-22.440186	1157.978638	260.854889	-386.104065	865.449463	425.766602	51.687115	892.111633	310.463531	-157.285156	1004.427429	-564.693176	66.449959	905.402710	-536.244751	-83.027817
281.166687	-227.350510	897.529053	331.799286	-65.094177	912.947205	345.303375	-231.432281	504.168854	285.343964	-11.019863	522.684692	420.970917	-182.411575	80.452934	435.800934	14.586736	134.893356	289.108704	-370.113953	1393.334595	346.917145	-43.294270	1416.800659	258.458923	-187.773315	1385.134155	233.185791	-207.890442	1683.566040	357.598358	-401.993622	1110.617920	473.442596	-21.628040	1158.252930	261.764954	-386.415741	865.216370	424.265411	52.974632	892.727051	311.012115	-157.072113	1004.544556	-564.736694	66.457985	905.402039	-536.194824	-83.045845
281.610779	-227.062607	897.618286	332.379852	-64.798248	913.077454	345.529785	-231.222626	504.188599	285.758392	-12.405248	522.652405	421.032349	-182.431641	80.446701	436.018555	10.613734	134.676636	289.527130	-370.281036	1393.154175	346.894470	-43.465965	1417.162842	258.709320	-188.007813	1385.128906	233.280869	-208.234604	1683.545776	358.289032	-402.007690	1110.422363	472.909790	-20.672632	1158.494019	262.651062	-386.686646	864.983887	422.617676	54.340767	893.236633	311.509491	-156.803741	1004.652405	-564.770752	66.437492	905.372070	-536.154663	-83.029030
282.017273	-226.719864	897.691711	332.916840	-64.350868	913.253296	345.707611	-231.094193	504.190521	286.245331	-14.003498	522.677490	421.070313	-182.454407	80.395470	436.250916	6.715476	134.435577	290.016815	-370.426025	1392.907349	346.870178	-43.625587	1417.497925	258.954712	-188.240677	1385.125366	233.378891	-208.556534	1683.501831	358.991089	-401.969421	1110.209839	472.348907	-19.726313	1158.683716	263.382080	-386.888123	864.750977	420.842346	55.786083	893.818970	311.958771	-156.460419	1004.772400	-564.797363	66.434395	905.367188	-536.104736	-82.995819
282.483978	-226.310883	897.720825	333.508972	-64.095016	913.359009	345.849640	-230.908722	504.205627	286.794373	-15.541318	522.571716	421.064575	-182.427734	80.362816	436.534637	2.906491	134.149567	290.519073	-370.550446	1392.676147	346.856262	-43.786102	1417.867432	259.198883	-188.446533	1385.106079	233.481308	-208.855347	1683.439209	359.696808	-401.964600	1110.000610	471.713715	-18.604984	1158.899048	264.090942	-387.054535	864.500793	418.960785	57.273804	894.395447	312.458313	-156.178879	1004.835510	-564.816162	66.447083	905.358948	-536.078735	-82.976715
282.915680	-226.073593	897.773438	334.198608	-64.014511	913.348145	346.022400	-230.890488	504.210510	287.332489	-17.115946	522.448059	421.090729	-182.411316	80.328979	436.710205	-0.905695	133.781235	291.075958	-370.653473	1392.404541	346.859528	-43.930614	1418.186157	259.490784	-188.640350	1385.085449	233.607788	-209.110397	1683.381348	360.330475	-401.878876	1109.702759	471.035004	-17.396721	1159.034058	264.738617	-387.200745	864.242126	416.892883	58.873177	895.025269	313.001831	-155.993729	1004.860046	-564.843201	66.424019	905.350708	-536.000854	-82.978447
283.254944	-225.878143	897.854065	334.800049	-63.852032	913.356567	346.218262	-230.712326	504.265533	288.068634	-18.677208	522.308655	421.109161	-182.400635	80.287636	436.960632	-4.653652	133.371429	291.579071	-370.749969	1392.171997	346.798279	-44.041660	1418.512939	259.748657	-188.809311	1385.050415	233.736008	-209.370087	1683.297974	360.880402	-401.741302	1109.470581	470.282837	-16.203398	1159.184937	265.292084	-387.278931	863.982727	414.710175	60.507523	895.649170	313.475983	-155.781494	1004.908081	-564.881714	66.427315	905.338745	-535.959595	-82.936165
283.604645	-225.555115	897.897705	335.366486	-63.658245	913.388000	346.390869	-230.583923	504.282867	288.851135	-20.271479	522.117004	421.123779	-182.399094	80.277100	437.195160	-8.390437	132.883148	292.050323	-370.833099	1391.861938	346.785583	-44.155357	1418.843384	260.014801	-188.964417	1384.979736	233.860443	-209.623932	1683.225830	361.445374	-401.647339	1109.182495	469.486053	-14.982522	1159.334961	265.758301	-387.316162	863.712891	412.382050	62.238724	896.295776	313.925079	-155.527374	1004.945557	-564.909912	66.444168	905.352478	-535.920288	-82.904991
283.941193	-225.228531	897.940430	335.899048	-63.408043	913.401306	346.415955	-230.469986	504.292419	289.616852	-21.792545	521.949585	421.162109	-182.436951	80.301758	437.403076	-12.086333	132.305420	292.536804	-370.917328	1391.522827	346.756958	-44.283905	1419.164551	260.293365	-189.137451	1384.938599	234.031784	-209.852753	1683.138550	361.989502	-401.558441	1108.877686	468.737244	-13.719357	1159.477417	266.159393	-387.322876	863.429626	410.289276	63.914726	896.663879	314.356415	-155.230499	1004.974670	-564.964294	66.444962	905.339539	-535.884460	-82.920021
284.298706	-224.902756	897.971985	336.444733	-63.161026	913.401367	346.427551	-230.356644	504.273560	290.694763	-23.176235	521.759583	421.188477	-182.458679	80.296654	437.740417	-15.766537	131.822189	293.076050	-371.013245	1391.262695	346.814301	-44.421188	1419.470947	260.592041	-189.269287	1384.870972	234.176056	-210.063828	1683.035034	362.491455	-401.411072	1108.562500	467.805573	-12.432787	1159.507080	266.526978	-387.350616	863.164063	407.373352	65.797310	897.582214	314.816010	-154.937851	1004.990784	-564.996765	66.437210	905.330811	-535.837708	-82.864159
284.630646	-224.698151	897.990234	336.966461	-63.023766	913.323792	346.338776	-230.262436	504.269867	291.741211	-24.565641	521.523987	421.201477	-182.470947	80.280167	438.107910	-19.349979	131.263046	293.605652	-371.056915	1390.943481	346.864960	-44.534523	1419.766113	260.911102	-189.401718	1384.809448	234.351532	-210.275955	1682.936279	362.931183	-401.199493	1108.235229	466.982758	-10.929539	1159.605835	266.831024	-387.325592	862.865112	404.454803	67.669189	898.360596	315.241394	-154.717911	1004.966553	-565.004700	66.477028	905.333374	-535.799866	-82.826721
284.940796	-224.473785	898.006592	337.428009	-62.832153	913.278198	346.257263	-230.134491	504.229462	292.780121	-25.936035	521.336121	421.257446	-182.520050	80.280296	438.400513	-22.956726	130.642670	294.137939	-371.093781	1390.591187	346.905060	-44.665920	1420.048828	261.213989	-189.508911	1384.756104	234.512604	-210.472839	1682.825073	363.345856	-400.979156	1107.886597	465.892242	-9.848125	1159.585815	267.046265	-387.240143	862.571167	401.370544	69.621086	899.180420	315.629181	-154.479172	1004.955200	-565.061768	66.486519	905.333618	-535.772156	-82.810463
285.273529	-224.242203	898.007446	337.880096	-62.606232	913.241882	346.220398	-230.001419	504.182800	294.061859	-27.179592	521.067688	421.332458	-182.566620	80.240875	438.712646	-26.460251	130.056366	294.655273	-371.081055	1390.336914	346.977753	-44.733444	1420.324341	261.522491	-189.614227	1384.719482	234.686493	-210.657043	1682.722778	363.720184	-400.668884	1107.496704	465.052612	-8.521101	1159.666748	267.200989	-387.101166	862.288269	398.841278	71.334740	899.800476	316.006500	-154.226593	1004.940735	-565.095764	66.534019	905.346313	-535.729797	-82.745354
285.570190	-224.012238	898.015503	338.296143	-62.383377	913.214233	346.081604	-229.858612	504.143555	295.276520	-28.427813	520.812439	421.360046	-182.590683	80.240677	438.948456	-29.932369	129.356262	295.234955	-371.109314	1390.061768	347.056610	-44.819317	1420.574585	261.817932	-189.709900	1384.681519	234.857788	-210.804642	1682.625000	364.080688	-400.418884	1107.162842	464.325165	-6.863649	1159.733276	267.310364	-386.983337	862.012939	396.097168	73.070595	900.464417	316.338165	-153.974304	1004.934875	-565.112000	66.512787	905.331360	-535.663391	-82.736832
285.830322	-223.832397	897.987915	338.681488	-62.173752	913.164063	345.966675	-229.691757	504.122345	296.488800	-29.755342	520.515930	421.388458	-182.593124	80.258438	439.147736	-33.257183	128.644287	295.769196	-371.092102	1389.753418	347.168396	-44.856476	1420.810303	262.104370	-189.771149	1384.650513	235.059906	-210.942261	1682.540039	364.404114	-400.121155	1106.797363	463.468323	-5.499167	1159.741943	267.362000	-386.744659	861.746582	393.297577	74.853714	901.046753	316.642151	-153.761261	1004.898865	-565.154602	66.535667	905.323853	-535.614990	-82.712448
286.138397	-223.751175	897.975342	339.185059	-62.143131	913.079224	345.935333	-229.635635	504.121979	297.902344	-30.952349	520.287964	421.409882	-182.636948	80.263542	439.465179	-36.332195	127.952843	296.307831	-371.072174	1389.490234	347.307007	-44.897808	1421.086182	262.395355	-189.839569	1384.608154	235.266876	-211.073975	1682.467773	364.692108	-399.899872	1106.451782	462.281860	-4.705135	1159.611328	267.365173	-386.480072	861.508972	390.165436	76.653618	901.787781	316.961670	-153.642288	1004.860657	-565.201050	66.575211	905.320313	-535.604614	-82.649734
286.357025	-223.604218	897.968872	339.597107	-62.052204	912.964172	345.858398	-229.574493	504.101776	299.033356	-32.362415	520.050964	421.438080	-182.684586	80.310768	439.660492	-39.211510	127.235207	296.817566	-371.061798	1389.288818	347.420624	-44.947483	1421.299072	262.680634	-189.860291	1384.615234	235.462830	-211.179840	1682.407715	364.936401	-399.649689	1106.115723	461.506958	-3.089077	1159.596924	267.294922	-386.174561	861.303345	386.781464	78.434624	902.731689	317.259766	-153.460403	1004.807434	-565.219910	66.565231	905.318359	-535.575684	-82.604721
286.623230	-223.430695	897.961914	340.070251	-62.008503	912.851929	345.904694	-229.509018	504.127777	300.109985	-33.725803	519.787415	421.478394	-182.709854	80.324028	439.764923	-42.124847	126.500999	297.358673	-371.083984	1389.025391	347.559692	-44.979858	1421.519653	262.980774	-189.874100	1384.597168	235.659668	-211.287994	1682.370850	365.140991	-399.315643	1105.761353	460.524658	-1.916907	1159.508545	267.165222	-385.851532	861.107361	383.756989	80.163612	903.429016	317.557892	-153.278381	1004.758667	-565.237061	66.603729	905.319641	-535.547668	-82.574135
286.853333	-223.016388	897.971619	340.314240	-61.407799	912.942993	345.894257	-229.366135	504.077209	301.657318	-34.863281	519.593506	421.469574	-182.715698	80.299126	440.084320	-44.481533	125.775475	297.871063	-371.047516	1388.837280	347.688751	-44.988430	1421.754639	263.258362	-189.874527	1384.606323	235.879456	-211.377502	1682.335693	365.323395	-399.021606	1105.397583	459.290009	-1.353300	1159.316040	266.940521	-385.448792	860.956543	380.248688	81.893478	904.440552	317.733154	-152.788712	1004.809814	-565.277405	66.643440	905.331299	-535.529541	-82.536079
287.080780	-222.859711	897.966553	340.679138	-61.213470	912.792419	345.994781	-229.304886	504.110352	302.825043	-36.229633	519.435791	421.505005	-182.718933	80.272720	440.200439	-46.880466	124.895683	298.330261	-371.010895	1388.676025	347.844299	-45.014503	1421.981567	263.542236	-189.885559	1384.619751	236.097992	-211.454041	1682.311523	365.447083	-398.666107	1105.109375	458.561981	0.076229	1159.370972	266.630219	-384.993683	860.821655	376.946136	83.509117	905.341553	317.935516	-152.495255	1004.748352	-565.303589	66.674088	905.334900	-535.493225	-82.496986
287.447510	-222.980835	897.907654	341.464783	-61.863705	912.289612	346.285858	-229.262878	504.187561	303.937775	-37.562698	519.106018	421.541687	-182.754944	80.243935	440.242096	-48.981873	124.032722	298.809937	-370.956207	1388.570313	348.031036	-45.013157	1422.209106	263.780243	-189.881256	1384.619507	236.316635	-211.495468	1682.291626	365.585907	-398.303864	1104.832275	457.598938	1.001675	1159.300781	266.320374	-384.510895	860.725769	373.626190	85.066223	906.293152	318.385651	-152.612717	1004.500427	-565.331116	66.691200	905.336060	-535.483032	-82.480949
287.687744	-222.720596	897.921875	341.975708	-61.721340	912.186646	346.496124	-229.153259	504.233337	305.188263	-38.796974	518.834351	421.558319	-182.734116	80.188606	440.301483	-50.884037	123.196083	299.257416	-370.865509	1388.468140	348.197388	-44.971149	1422.451294	264.048004	-189.842743	1384.692749	236.569687	-211.529709	1682.291748	365.666626	-397.865662	1104.579224	456.661316	1.900585	1159.209473	265.934631	-384.061676	860.690552	370.473083	86.571419	907.108154	318.687408	-152.329239	1004.467346	-565.352783	66.696938	905.343079	-535.466736	-82.442780
287.858063	-222.487686	897.954285	342.413666	-61.575371	912.107483	346.704620	-229.100586	504.268250	306.411133	-40.010540	518.593384	421.579834	-182.740417	80.170380	440.295807	-52.528999	122.285942	299.689087	-370.760620	1388.354614	348.377716	-44.934368	1422.650269	264.286682	-189.783844	1384.736694	236.806793	-211.560410	1682.311035	365.744995	-397.440948	1104.369995	455.755524	2.698405	1159.148804	265.496887	-383.484802	860.651001	367.157471	87.938400	908.080078	318.937134	-152.065125	1004.453613	-565.385803	66.717438	905.336487	-535.465332	-82.439941
288.050140	-222.237823	897.986450	342.875397	-61.319221	912.103210	346.894623	-229.110962	504.298065	307.894073	-41.115124	518.437866	421.580475	-182.718506	80.143578	440.487457	-53.960136	121.397324	300.031982	-370.672852	1388.236816	348.579895	-44.901054	1422.894287	264.560547	-189.701004	1384.781616	237.075256	-211.560867	1682.337036	365.741394	-397.031982	1104.150024	454.752960	3.437614	1159.052612	264.914093	-382.931702	860.725708	363.553497	89.386589	909.377075	319.205475	-151.776154	1004.473389	-565.401001	66.730011	905.337097	-535.451294	-82.423592
288.252655	-221.942825	898.022278	343.315552	-61.145645	912.087524	347.148254	-229.089661	504.341797	309.481873	-42.042622	518.250977	421.628174	-182.762527	80.166763	440.646790	-55.149738	120.656349	300.364777	-370.568024	1388.199219	348.842010	-44.874100	1423.123047	264.800659	-189.614731	1384.832642	237.342560	-211.558655	1682.381470	365.785767	-396.646545	1103.996826	453.886444	4.204000	1158.987183	264.587433	-382.264252	860.706604	360.462830	90.538452	910.252686	319.456329	-151.499527	1004.490356	-565.452515	66.724197	905.343018	-535.470947	-82.437065
288.417145	-221.509171	898.064087	343.603394	-60.623631	912.231140	347.251984	-229.045441	504.327179	310.556366	-43.034023	518.167419	421.616119	-182.743011	80.141571	440.510345	-56.378613	119.810143	300.626282	-370.429626	1388.144775	349.074982	-44.834286	1423.360474	265.045166	-189.470215	1384.866699	237.608185	-211.545868	1682.449829	365.762207	-396.296814	1103.838257	452.966370	4.879637	1158.879395	264.041321	-381.576324	860.758484	356.907837	91.665222	911.509399	319.615631	-151.058945	1004.581787	-565.477295	66.727394	905.359131	-535.490967	-82.438103
288.536987	-220.980392	898.119324	343.766510	-59.803497	912.510864	347.289154	-228.940292	504.309235	312.008575	-43.822945	518.146179	421.620270	-182.726639	80.132057	440.479309	-57.464878	118.964996	300.865112	-370.294464	1388.103149	349.301971	-44.765011	1423.570801	265.263275	-189.290482	1384.915161	237.874283	-211.495239	1682.505615	365.713806	-395.951538	1103.708252	452.213287	5.622478	1158.842285	263.526886	-380.860931	860.853210	353.885132	92.650726	912.374451	319.701477	-150.486099	1004.741028	-565.504150	66.744377	905.361938	-535.516602	-82.435440
288.664063	-220.494553	898.192749	343.845856	-58.859665	912.822754	347.361694	-228.824890	504.276031	313.334351	-44.538162	518.137146	421.592072	-182.690048	80.117401	440.466278	-58.208881	118.293251	301.087524	-370.100952	1388.088379	349.567810	-44.684422	1423.795776	265.459320	-189.099716	1384.971313	238.128555	-211.433029	1682.587646	365.648041	-395.634613	1103.559326	451.371704	6.216227	1158.735718	262.992920	-380.122620	860.904846	350.471222	93.531227	913.627930	319.737823	-149.864777	1004.926453	-565.529419	66.733063	905.375244	-535.553284	-82.447144
288.828735	-220.042892	898.250671	343.994293	-58.177250	913.077393	347.306152	-228.765732	504.213104	314.754547	-45.215290	518.198669	421.579742	-182.679489	80.116440	440.407471	-59.041241	117.505493	301.254822	-369.909058	1388.058472	349.856079	-44.591385	1424.017456	265.633240	-188.880936	1385.047363	238.400284	-211.346924	1682.691284	365.526947	-395.238739	1103.415039	450.605438	6.813778	1158.678589	262.406403	-379.279633	861.017395	347.304413	94.387520	914.720276	319.798798	-149.370758	1005.078552	-565.578369	66.746063	905.378113	-535.619080	-82.451118
289.095490	-219.696960	898.270569	344.363098	-57.822334	913.194458	347.376587	-228.733093	504.206635	315.864746	-45.774784	518.184082	421.593414	-182.684998	80.055344	440.253448	-59.683861	116.835197	301.417297	-369.729279	1388.041870	350.136963	-44.480999	1424.244141	265.799774	-188.638214	1385.136841	238.685059	-211.246597	1682.809326	365.365997	-394.859680	1103.325317	449.875183	7.328165	1158.582031	261.793335	-378.527893	861.112976	344.243774	95.128708	915.811096	320.005829	-149.043900	1005.148315	-565.618103	66.732841	905.389343	-535.718689	-82.463791
289.493866	-220.003540	898.207214	345.389496	-58.463837	912.690491	347.588013	-228.720642	504.281952	316.956757	-46.247402	518.041931	421.685394	-182.820602	80.084793	440.116302	-60.237976	116.308876	301.526886	-369.516449	1388.069702	350.424255	-44.362453	1424.435181	265.943512	-188.390076	1385.234741	238.961975	-211.124100	1682.930664	365.169189	-394.428436	1103.220947	449.218994	7.795141	1158.524048	261.189026	-377.679169	861.244446	341.437653	95.758728	916.700134	320.535706	-149.220932	1004.900757	-565.652222	66.755600	905.391724	-535.790344	-82.483009
289.814056	-219.827332	898.215149	345.891968	-58.425869	912.687744	347.660614	-228.665085	504.288879	318.014221	-46.680847	518.003113	421.719574	-182.872482	80.072556	440.033875	-60.745697	115.815536	301.592316	-369.305389	1388.090698	350.718445	-44.224602	1424.666382	266.104156	-188.146484	1385.340210	239.228714	-210.962097	1683.065063	364.915863	-393.928741	1103.132080	448.535736	8.188484	1158.436279	260.547729	-376.909576	861.368835	338.321442	96.433807	917.957947	320.816010	-149.074448	1004.911316	-565.704224	66.736206	905.409790	-535.911377	-82.516876
290.161133	-219.641251	898.209534	346.375305	-58.295185	912.709839	347.710541	-228.649521	504.274689	318.989380	-46.974640	518.000122	421.795746	-182.939438	80.097626	439.859680	-61.124660	115.322174	301.640900	-369.091736	1388.121460	351.029755	-44.057484	1424.879517	266.235718	-187.889130	1385.436401	239.505737	-210.812820	1683.195679	364.689514	-393.520691	1103.098633	448.016815	8.528761	1158.367798	259.850983	-376.047058	861.520935	335.700531	96.893753	918.886658	321.110291	-148.897446	1004.924927	-565.724243	66.703674	905.437500	-536.012756	-82.554138
290.597992	-219.884491	898.150391	347.307343	-59.317970	912.283447	347.923492	-228.692688	504.362762	319.824738	-47.293842	517.822021	421.884155	-182.997147	80.077560	439.613800	-61.455635	114.805794	301.640289	-368.878235	1388.169678	351.325439	-43.927151	1425.055664	266.369751	-187.611008	1385.528687	239.775497	-210.644577	1683.341553	364.400970	-393.052734	1103.102173	447.406128	8.861716	1158.279175	259.244720	-375.234863	861.691467	332.772156	97.335114	920.137939	321.627167	-149.303131	1004.709229	-565.765198	66.664192	905.445923	-536.137329	-82.621323
290.893890	-219.671646	898.180664	347.741669	-59.189259	912.341187	348.022888	-228.550522	504.367920	320.381836	-47.536861	517.880005	421.923767	-183.027298	80.086685	439.288666	-61.734737	114.336739	301.647278	-368.662659	1388.216187	351.606628	-43.785927	1425.231445	266.496765	-187.329071	1385.627930	240.043045	-210.458755	1683.494385	364.048737	-392.580170	1103.083374	446.940094	9.126123	1158.198608	258.547058	-374.329285	861.867249	330.395660	97.557564	921.007690	321.897125	-149.123352	1004.756653	-565.839417	66.623718	905.450439	-536.334839	-82.678009
291.162933	-219.446869	898.209595	348.170685	-59.030163	912.434326	347.805634	-228.221436	504.329193	321.206787	-47.749748	517.860413	421.797913	-182.910507	80.046097	439.104736	-61.892479	113.950508	301.569305	-368.432526	1388.292114	351.878174	-43.623672	1425.382813	266.745331	-187.061905	1385.592285	240.298981	-210.242493	1683.634644	363.687042	-392.098328	1103.076050	446.454742	9.315454	1158.114624	257.866333	-373.435272	862.004150	327.839752	97.751762	921.982178	322.177612	-148.953415	1004.817261	-565.884705	66.571037	905.460266	-536.519409	-82.743187
291.340515	-219.002274	898.292664	348.350311	-58.234943	912.772278	347.419220	-227.747757	504.221436	322.048096	-47.692070	517.960999	421.600555	-182.727509	80.022881	438.965027	-61.920757	113.635765	301.509766	-368.168365	1388.362549	352.195251	-43.454826	1425.551514	266.700317	-186.758575	1385.776611	240.554779	-209.976273	1683.780396	363.346008	-391.646393	1103.096924	446.085083	9.472309	1158.037842	257.004700	-372.447601	862.132141	325.323090	97.788101	922.913269	322.331635	-148.460281	1005.015930	-565.961426	66.519569	905.460754	-536.763489	-82.856140
291.576660	-218.812897	898.328308	348.730865	-58.036674	912.870361	347.584412	-227.637466	504.260071	322.697205	-47.679733	518.034973	421.645844	-182.755051	80.030518	438.796356	-61.867233	113.377792	301.433472	-367.931335	1388.479736	352.440796	-43.304348	1425.679810	266.776886	-186.459381	1385.867065	240.797501	-209.731110	1683.904663	362.856842	-391.095032	1103.096069	445.687866	9.596059	1157.932007	256.303162	-371.506531	862.275879	323.061127	97.895226	923.859192	322.596283	-148.291122	1005.081421	-566.026062	66.456131	905.471130	-537.037354	-82.983070
291.819611	-218.605484	898.350342	349.166626	-57.919411	912.945618	348.091003	-227.642136	504.350891	323.532288	-47.502453	518.056213	421.775696	-182.836899	80.000671	438.724091	-61.670044	113.179367	301.368011	-367.708618	1388.573364	352.664642	-43.167118	1425.761230	266.849335	-186.186127	1385.925903	241.030609	-209.469147	1684.015991	362.446442	-390.697754	1103.119873	445.290619	9.704363	1157.841919	255.604965	-370.649017	862.429382	320.691498	97.973267	924.984375	322.891876	-148.154449	1005.128601	-566.088989	66.347008	905.479126	-537.322815	-83.168625
292.135376	-218.480804	898.378906	349.736420	-57.958969	912.941284	348.674438	-227.708374	504.436066	324.385498	-47.180828	518.105469	421.941956	-182.936020	79.971283	438.772217	-61.342560	113.090553	301.252502	-367.440582	1388.672363	352.862823	-42.996891	1425.841064	266.894806	-185.889908	1385.962524	241.238327	-209.207306	1684.134644	361.977875	-390.198151	1103.162109	444.993408	9.782773	1157.761597	254.883881	-369.725159	862.572510	318.941986	97.964424	925.671387	323.274963	-148.084381	1005.144897	-566.158447	66.215622	905.476013	-537.597595	-83.377640
292.537384	-218.514862	898.351990	350.583191	-58.560349	912.721619	349.054626	-227.802475	504.518219	324.606934	-47.012184	518.123169	422.055389	-183.013596	79.968964	438.557770	-61.154747	113.003738	301.129333	-367.175629	1388.754395	353.059448	-42.803673	1425.902222	266.921173	-185.563553	1386.015869	241.438995	-208.909683	1684.249756	361.444916	-389.647949	1103.172485	444.690887	9.854591	1157.678955	254.163467	-368.887054	862.741455	316.883148	97.906769	926.714661	323.803986	-148.290298	1005.034790	-566.213684	66.057426	905.466980	-537.914368	-83.591530
292.794769	-218.009506	898.384338	350.828522	-57.667057	913.069336	349.031555	-227.640228	504.515045	324.373535	-46.926960	518.407715	422.033447	-182.990524	79.957787	438.236633	-60.936909	112.988876	300.938904	-366.863037	1388.847046	353.222870	-42.583385	1425.926514	266.946228	-185.229996	1386.045166	241.623932	-208.592636	1684.361572	360.952057	-389.221802	1103.219482	444.461456	9.892566	1157.613525	253.365311	-367.929962	862.941589	315.348175	97.803894	927.275391	324.016937	-147.747650	1005.210205	-566.258118	65.806442	905.459106	-538.199951	-83.855469
293.120544	-217.828491	898.401306	351.377472	-57.580616	913.142517	348.960785	-227.371628	504.493774	324.461975	-46.546726	518.605408	421.974274	-182.931946	79.939606	438.204376	-60.465069	113.198318	300.776306	-366.565338	1388.921265	353.362030	-42.339127	1425.972900	266.934235	-184.887192	1386.039429	241.784622	-208.245651	1684.465332	360.405182	-388.721558	1103.210449	444.239594	9.924140	1157.530640	252.603638	-367.024139	863.110352	313.590912	97.679550	928.211426	324.391174	-147.634750	1005.254578	-566.292603	65.481689	905.434082	-538.497253	-84.150818
293.508362	-217.651962	898.390198	352.052460	-57.547386	913.173218	349.010803	-227.363983	504.467102	324.431763	-46.115200	518.761719	422.023804	-182.975403	79.963844	438.164856	-59.946037	113.455170	300.555237	-366.272125	1389.031006	353.508606	-42.108795	1426.001587	266.919006	-184.534851	1386.044067	241.915619	-207.865204	1684.528076	359.856354	-388.206085	1103.216187	444.118500	9.960347	1157.482056	251.809494	-366.148712	863.298523	312.389435	97.509888	928.634399	324.850006	-147.542053	1005.264709	-566.253052	65.137268	905.417664	-538.495605	-84.523842
293.930084	-217.413513	898.379028	352.695984	-57.477089	913.213013	349.090057	-227.258270	504.480591	324.340332	-45.576134	518.958923	422.072845	-183.019852	79.931808	438.142670	-59.482475	113.780991	300.311005	-365.979340	1389.143066	353.625671	-41.863705	1426.021851	266.908875	-184.159607	1386.061768	242.034912	-207.481201	1684.668701	359.313507	-387.756348	1103.267334	444.033783	10.001835	1157.410889	251.014771	-365.244324	863.427673	311.199890	97.273933	929.230347	325.303406	-147.403625	1005.279053	-566.427856	64.947044	905.377380	-539.195374	-84.822266
294.428741	-217.324936	898.331360	353.556824	-57.841110	913.078857	349.150513	-227.155212	504.474579	324.005493	-45.061119	519.096924	422.121918	-183.077209	79.955833	437.996307	-59.031796	114.101387	299.928925	-365.682892	1389.227661	353.715912	-41.601051	1426.005249	266.874847	-183.826340	1386.072632	242.094788	-207.101715	1684.755493	358.698395	-387.226807	1103.298218	443.920227	10.004724	1157.348633	250.227142	-364.410858	863.612976	309.979553	97.024849	929.878174	325.878571	-147.482132	1005.196045	-566.524841	64.674118	905.334045	-539.553711	-85.180092
294.828674	-216.926422	898.355164	354.039337	-57.424587	913.296448	349.090881	-226.969299	504.401001	323.797058	-44.425648	519.381409	422.095703	-183.021332	79.944115	438.011658	-58.442188	114.522728	299.726440	-365.324432	1389.330566	353.793121	-41.355347	1426.005005	266.813629	-183.463928	1386.077515	242.156616	-206.676071	1684.835083	358.141937	-386.830963	1103.342285	443.941376	10.021769	1157.296753	249.448898	-363.538635	863.776184	309.323273	96.720352	930.080505	326.275452	-147.178009	1005.307251	-566.615723	64.332870	905.258362	-539.932129	-85.502022
295.239685	-216.831192	898.361328	354.776886	-57.547817	913.300842	349.140533	-226.812302	504.416565	323.630707	-43.698704	519.634399	422.126373	-183.045486	79.930428	438.007813	-57.890045	114.982101	299.456604	-365.021515	1389.459595	353.901001	-41.094841	1426.011230	266.762482	-183.088638	1386.113525	242.181976	-206.235214	1684.924072	357.522369	-386.387848	1103.431519	443.979492	10.050702	1157.285645	248.651596	-362.694977	863.988953	308.646942	96.418671	930.400269	326.798065	-147.189194	1005.313782	-566.712524	63.964054	905.167480	-540.302979	-85.898544
295.616455	-216.586655	898.399231	355.371094	-57.383881	913.453735	349.177063	-226.586731	504.387512	323.296143	-42.900295	519.983154	422.146393	-183.041733	79.954353	438.033173	-57.294014	115.549698	299.129120	-364.669037	1389.597412	353.998840	-40.847435	1426.029297	266.692352	-182.714020	1386.132935	242.187012	-205.795425	1684.991211	356.889099	-385.935791	1103.479248	444.047577	10.071411	1157.283325	247.877243	-361.899536	864.180054	308.215118	96.117241	930.633667	327.239349	-147.047195	1005.403687	-566.829895	63.632603	905.087830	-540.679749	-86.301468
296.037201	-216.320190	898.398804	355.992920	-57.295456	913.564026	349.268982	-226.300446	504.390564	322.909607	-42.027103	520.321289	422.153076	-183.005615	79.941025	438.145813	-56.635574	116.270363	298.729248	-364.286774	1389.764160	354.079620	-40.562553	1426.053345	266.620972	-182.312088	1386.158813	242.194504	-205.304337	1685.068848	356.293640	-385.591095	1103.632080	444.144165	10.078664	1157.288574	247.103790	-361.065582	864.406860	307.913849	95.772018	930.798157	327.693237	-146.926636	1005.453979	-566.995911	63.183105	904.994263	-541.106873	-86.747047
296.441193	-216.057327	898.394104	356.641541	-57.147709	913.674561	349.332947	-226.048782	504.379425	320.623505	-42.067024	520.818542	422.126801	-182.943237	79.937363	437.251526	-56.569965	116.650810	298.361237	-363.911835	1389.925049	354.161224	-40.309048	1426.076782	266.555847	-181.922974	1386.188599	242.174667	-204.813522	1685.134277	355.591003	-385.093994	1103.728638	444.286865	10.071980	1157.318359	246.340851	-360.307281	864.651611	307.800293	95.458336	930.905273	328.139221	-146.772552	1005.502991	-567.154541	62.646500	904.886536	-541.579712	-87.243675
296.851013	-215.813858	898.414734	357.282196	-57.025986	913.808472	349.417389	-225.835938	504.374573	319.905121	-41.206562	521.187195	422.126740	-182.912994	79.932632	437.237488	-56.049950	117.493080	297.976135	-363.524384	1390.094360	354.261658	-40.028736	1426.113647	266.497986	-181.506012	1386.222168	242.119507	-204.287811	1685.193359	355.007996	-384.852386	1103.879395	444.460236	10.054794	1157.361816	245.592087	-359.524780	864.882141	307.887207	95.160362	930.942627	328.590057	-146.642334	1005.576050	-567.393005	62.173080	904.783997	-542.111633	-87.775841
297.155792	-215.702209	898.472534	357.931976	-56.967041	913.943787	349.512848	-225.666031	504.417175	319.256317	-40.276302	521.636353	422.126831	-182.863571	79.947205	437.483459	-55.489578	118.470589	297.563171	-363.112976	1390.257324	354.405548	-39.741673	1426.173096	266.443970	-181.112152	1386.238647	242.017197	-203.740005	1685.251099	354.332153	-384.419281	1104.001099	444.647552	10.040885	1157.393188	244.720474	-358.662048	865.200562	307.944916	94.892273	931.110596	328.986359	-146.581177	1005.671387	-567.580750	61.696827	904.678650	-542.625183	-88.320511
297.721191	-215.384918	898.447937	358.674133	-56.792297	914.097534	349.635254	-225.518066	504.418427	319.294342	-38.923645	522.080627	422.186584	-182.952698	79.937653	438.136688	-54.904037	119.669060	297.134125	-362.726501	1390.463257	354.496216	-39.453438	1426.178711	266.314484	-180.669159	1386.294800	241.848480	-203.150833	1685.267334	353.706757	-384.099091	1104.167847	444.932648	10.004866	1157.461548	243.955475	-357.908722	865.430664	308.611145	94.605896	930.810364	329.522736	-146.412094	1005.729614	-567.824951	61.051441	904.548523	-543.188049	-88.911621
298.160309	-215.044281	898.458130	359.322357	-56.571259	914.288879	349.793549	-225.353699	504.393921	317.921661	-38.100506	522.679077	422.181458	-182.788132	79.897789	438.111633	-54.630871	120.675850	296.719482	-362.315002	1390.628540	354.596100	-39.149483	1426.252441	266.203644	-180.223877	1386.355835	241.744736	-202.583618	1685.357422	353.114563	-383.777252	1104.310913	445.274994	9.981038	1157.531128	243.217590	-357.188995	865.712524	309.227570	94.386292	930.581482	329.970764	-146.216782	1005.822693	-568.103821	60.524879	904.430847	-543.837830	-89.564323
298.478729	-214.795181	898.528015	359.958008	-56.433987	914.462524	349.915161	-225.193542	504.398499	317.315826	-36.844570	523.154114	422.012146	-182.722733	79.696533	438.661133	-54.199200	122.110374	296.300262	-361.908295	1390.821411	354.684845	-38.829357	1426.301514	266.115295	-179.768387	1386.399780	241.624466	-201.993744	1685.447266	352.480927	-383.395996	1104.473877	445.579651	9.960081	1157.619019	242.490555	-356.510834	865.981323	309.798553	94.181183	930.528564	330.368774	-146.067551	1005.940796	-568.359192	59.816101	904.268311	-544.462585	-90.225891
299.048798	-214.368225	898.575134	360.658295	-56.285522	914.616577	350.163177	-224.993576	504.404602	316.497314	-35.570824	523.728577	422.050262	-182.792572	79.721626	438.972168	-53.914799	123.416748	295.799103	-361.496124	1391.048706	354.746124	-38.517807	1426.336914	265.985657	-179.272888	1386.461548	241.500900	-201.391754	1685.549316	351.888611	-383.130402	1104.654419	446.002808	9.960884	1157.750977	241.732452	-355.826813	866.276794	311.021484	93.995758	930.040405	330.894623	-145.823502	1006.037964	-568.648376	59.164135	904.090942	-545.210449	-90.960464
299.422028	-214.178787	898.569275	361.340027	-56.097126	914.793396	350.439209	-224.831345	504.451355	315.480255	-34.257805	524.312866	422.193024	-182.737503	79.857368	439.226837	-53.721741	124.778236	295.272339	-361.058960	1391.242798	354.838104	-38.192543	1426.400757	265.864166	-178.777725	1386.524170	241.342224	-200.754562	1685.645996	351.282135	-382.799316	1104.855469	446.444122	9.932028	1157.866089	241.054657	-355.177765	866.555176	312.167358	93.807312	929.644470	331.294922	-145.701202	1006.117676	-568.832886	58.287933	903.896545	-545.676147	-91.885948
299.795288	-213.915970	898.594360	362.002106	-55.977604	914.954163	350.732758	-224.621384	504.520233	314.369934	-32.972210	524.881470	422.209045	-182.712433	79.819710	439.411224	-53.640263	126.168869	294.793213	-360.630402	1391.472168	354.964355	-37.857895	1426.464600	265.742157	-178.277817	1386.614746	241.176483	-200.102066	1685.712036	350.679688	-382.497467	1105.113770	446.915741	9.892520	1157.968750	240.325790	-354.504181	866.828918	313.469635	93.682640	929.220764	331.704559	-145.563660	1006.205811	-569.174255	57.569180	903.659302	-546.541870	-92.711868
300.227051	-213.527802	898.652039	362.581207	-55.725834	915.190796	351.063477	-224.443527	504.573456	313.513885	-31.565397	525.422546	422.246094	-182.729355	79.851974	439.644135	-53.610416	127.519562	294.233795	-360.131989	1391.701904	355.105164	-37.511051	1426.523804	265.617523	-177.765213	1386.720825	241.016586	-199.433197	1685.812012	350.107819	-382.255707	1105.321777	447.438904	9.846280	1158.129761	239.675003	-353.918610	867.166504	315.042145	93.572609	928.717957	332.109070	-145.325653	1006.344971	-569.529297	56.696213	903.364319	-547.585449	-93.549614
300.725281	-213.201828	898.683533	363.203339	-55.535881	915.383972	351.341278	-224.394119	504.633423	312.698853	-30.056047	525.964539	422.245148	-182.692093	79.802284	439.979309	-53.452572	128.978271	293.565613	-359.695435	1391.860596	355.222046	-37.169537	1426.584473	265.455536	-177.257889	1386.818848	240.856476	-198.787109	1685.939453	349.455017	-381.928619	1105.553833	447.981049	9.760030	1158.273560	238.993042	-353.244171	867.455505	316.691895	93.456619	928.183411	332.551086	-145.131927	1006.451111	-569.608032	56.213833	903.176575	-548.396423	-94.378281
300.887390	-213.074005	898.976318	363.648102	-55.447556	915.616211	351.621918	-224.254761	504.688690	311.725037	-28.662827	526.521973	422.234283	-182.646210	79.793602	440.065826	-53.443836	130.256805	293.052979	-359.232208	1392.058838	355.367676	-36.817474	1426.628296	265.329590	-176.738724	1386.937744	240.676880	-198.096741	1686.028076	348.870605	-381.736481	1105.840576	448.594757	9.665947	1158.449341	238.383560	-352.696716	867.749512	318.490387	93.398636	927.597534	332.859436	-144.991806	1006.717041	-570.046387	54.450813	902.546509	-549.390015	-95.718071
301.223511	-212.786499	898.836853	364.211884	-55.238968	915.718323	351.881165	-224.102966	504.725647	310.922638	-27.230856	527.020752	422.227386	-182.585083	79.769501	440.308136	-53.441708	131.651367	292.487610	-358.719360	1392.301880	355.518127	-36.436081	1426.671265	265.199066	-176.195694	1387.036377	240.493332	-197.423508	1686.130005	348.307678	-381.556061	1106.076538	449.253845	9.618876	1158.602661	237.740723	-352.124115	868.056946	320.494049	93.378845	926.986084	333.152130	-144.838501	1006.688904	-570.309753	53.446892	902.294983	-550.236755	-96.818306
301.285553	-212.668716	899.122070	364.476227	-55.154251	915.924011	352.155579	-223.943985	504.790985	310.024933	-25.822855	527.552612	422.233063	-182.575500	79.722855	440.490845	-53.364361	133.036606	291.995850	-358.187866	1392.541138	355.693573	-36.062206	1426.716919	265.089691	-175.655670	1387.130249	240.304459	-196.675964	1686.169434	347.647980	-381.225433	1106.284790	449.975739	9.581105	1158.821533	237.138474	-351.621552	868.307129	322.580841	93.351189	926.336243	333.341766	-144.700943	1006.938232	-570.572144	52.042236	901.815552	-551.225647	-98.088264
301.611938	-212.331635	899.155273	364.905396	-54.892952	916.092102	352.415131	-223.840897	504.803436	309.251038	-24.442530	528.006348	422.270203	-182.566772	79.734024	440.601105	-53.381771	134.246475	291.447235	-357.662354	1392.745728	355.828949	-35.603016	1426.738770	264.952515	-175.047272	1387.229614	240.110901	-195.996887	1686.314087	347.067749	-381.099213	1106.600464	450.687927	9.451567	1158.976685	236.517792	-351.160950	868.619019	324.849670	93.361824	925.550354	333.621613	-144.452454	1007.033752	-570.866821	50.727680	901.450684	-552.189575	-99.415268
301.878418	-212.116425	899.179199	365.339172	-54.737495	916.181763	352.670502	-223.769257	504.815826	308.520050	-23.041849	528.463013	422.302795	-182.596176	79.722702	440.761780	-53.378571	135.531586	290.942719	-357.127411	1392.997681	356.036255	-35.199825	1426.754517	264.868073	-174.459702	1387.310425	239.922913	-195.284195	1686.424072	346.479950	-380.833252	1106.832642	451.454926	9.415662	1159.120605	235.920868	-350.675232	868.863464	327.236786	93.375229	924.784790	333.884125	-144.277740	1007.089661	-571.212769	49.340778	901.080078	-553.195129	-100.610512
302.087280	-211.879547	899.234741	365.759216	-54.535835	916.300720	352.864502	-223.673737	504.857483	307.836945	-21.728752	528.884338	422.304626	-182.572159	79.710938	440.791382	-53.375050	136.607697	290.429749	-356.580505	1393.265259	356.223999	-34.778584	1426.764771	264.775452	-173.834808	1387.421143	239.752304	-194.554688	1686.543457	345.809814	-380.530823	1107.066406	452.253693	9.333447	1159.263550	235.324646	-350.342346	869.144165	329.823578	93.434540	923.945618	334.095642	-144.059692	1007.177002	-571.510864	47.891174	900.794495	-554.134094	-101.733055
302.371185	-211.540695	899.269531	366.118866	-54.250660	916.435120	353.062775	-223.526886	504.892090	307.191895	-20.476465	529.292908	422.312958	-182.542389	79.705284	440.882721	-53.394573	137.805664	289.892578	-356.023651	1393.463135	356.398224	-34.307648	1426.754272	264.670288	-173.219879	1387.535400	239.562057	-193.817627	1686.639526	345.244232	-380.314697	1107.359253	453.089569	9.284973	1159.432739	234.713699	-349.957794	869.452454	332.488220	93.508690	923.148560	334.336945	-143.781387	1007.258057	-571.614502	46.880363	900.676697	-554.997437	-103.698418
302.587463	-211.155472	899.292908	366.362762	-53.948460	916.576355	353.178894	-223.331787	504.930786	306.662201	-19.206022	529.746765	422.262329	-182.489365	79.680008	440.898102	-53.464638	138.779327	289.336426	-355.421143	1393.701294	356.541534	-33.816021	1426.760376	264.525177	-172.560791	1387.641357	239.398499	-193.059174	1686.705200	344.626831	-380.001099	1107.589600	453.895264	9.266674	1159.574707	234.185562	-349.616119	869.675720	335.295532	93.601677	922.259705	334.486725	-143.484863	1007.335205	-572.161926	44.584698	900.177490	-556.020630	-105.568710
302.776611	-210.744293	899.318298	366.601685	-53.581650	916.716125	353.281921	-223.165207	504.943817	306.145874	-18.006874	530.059998	422.236389	-182.429565	79.690666	440.945526	-53.524353	139.696915	288.817810	-354.881989	1393.906860	356.775330	-33.345768	1426.760010	264.439148	-171.974792	1387.746948	239.215637	-192.307816	1686.812988	344.004944	-379.729126	1107.838623	454.835022	9.162635	1159.758911	233.669632	-349.334595	869.902649	338.213318	93.642769	921.375305	334.645294	-143.148087	1007.411987	-572.494324	42.736546	899.871094	-556.944763	-107.227432
302.913422	-210.395798	899.374451	366.770874	-53.239429	916.845337	353.345795	-223.014496	504.952850	305.885101	-16.834160	530.342163	422.245911	-182.420761	79.680580	440.888947	-53.593342	140.383942	288.301361	-354.259552	1394.137085	356.958008	-32.848038	1426.727295	264.317902	-171.345749	1387.839844	239.062363	-191.586014	1686.954590	343.460602	-379.536530	1108.129517	455.670135	9.138606	1159.887207	233.149460	-348.942657	870.145996	340.989258	93.747810	920.613159	334.768005	-142.836670	1007.500916	-572.786133	41.056175	899.615112	-557.889587	-108.861237
303.025452	-210.076752	899.400635	366.950562	-52.985359	916.872375	353.391815	-222.831818	504.977448	306.113586	-15.583623	530.543274	422.219482	-182.370483	79.670807	441.145782	-53.628166	141.084885	287.808441	-353.631744	1394.373169	357.152374	-32.357121	1426.700317	264.226654	-170.676926	1387.926025	238.889297	-190.826004	1687.029297	342.807922	-379.139374	1108.338867	456.642395	9.099382	1160.080688	232.626602	-348.730652	870.352173	344.372070	93.846748	919.503601	334.875488	-142.539703	1007.528625	-573.147156	39.198959	899.283203	-558.810364	-110.746735
303.084839	-209.685150	899.429321	367.065125	-52.591534	916.934875	353.507385	-222.327744	504.877563	305.888489	-14.578641	530.735718	422.155579	-182.278488	79.633904	441.141968	-53.792931	141.704346	287.356445	-353.035095	1394.607178	357.332092	-31.874256	1426.646362	264.142151	-170.001266	1388.002319	238.750443	-190.038467	1687.076416	342.291138	-379.097534	1108.601318	457.558014	9.077374	1160.235107	232.146103	-348.474121	870.546753	347.338135	93.967300	918.738647	334.927887	-142.154007	1007.573425	-573.444702	37.162426	898.965210	-559.706177	-112.769470
303.115417	-209.274658	899.465393	367.102081	-52.182720	916.997986	353.490417	-222.374405	505.062195	305.637360	-13.696779	530.827332	422.234009	-182.317169	79.714958	441.022064	-53.930283	142.104996	286.834442	-352.370117	1394.774414	357.504883	-31.303354	1426.602295	264.057068	-169.313812	1388.085083	238.605881	-189.261398	1687.146118	341.711365	-378.810028	1108.820313	458.282318	8.655785	1160.271973	231.665359	-348.136200	870.724060	350.849976	94.069336	917.563965	334.946320	-141.755142	1007.621765	-573.758667	34.716141	898.524475	-560.656372	-114.840508
303.138977	-208.936340	899.511536	367.119812	-51.834743	917.042175	353.614685	-222.108383	505.138794	305.687897	-12.821129	530.901733	422.244324	-182.241272	79.669075	440.957672	-54.092922	142.395966	286.360077	-351.692657	1394.993286	357.671692	-30.740255	1426.544312	263.952057	-168.615555	1388.161255	238.449768	-188.507996	1687.248291	341.124939	-378.504761	1109.013306	459.390442	8.999610	1160.538208	231.216309	-347.917511	870.888672	354.162140	94.299889	916.904602	334.951294	-141.403870	1007.667847	-573.786682	33.708981	898.501465	-561.374512	-116.635269
303.098663	-208.516678	899.531738	367.085907	-51.474854	917.070801	353.577087	-221.886627	505.140350	305.609344	-12.174153	530.962097	422.237305	-182.234924	79.694000	440.744019	-54.304379	142.461914	285.875916	-350.995239	1395.190186	357.828827	-30.173555	1426.484131	263.851227	-167.945709	1388.231689	238.306793	-187.729279	1687.294312	340.628021	-378.369171	1109.248291	460.405182	9.033429	1160.682739	230.783264	-347.730804	871.041138	357.814087	94.478195	915.866760	334.884399	-141.011444	1007.692505	-574.065857	31.500166	898.170410	-562.195313	-118.973183
303.010071	-208.016235	899.570862	366.987518	-50.986542	917.121826	353.590302	-221.585526	505.162048	305.796722	-11.492993	530.977417	422.214081	-182.170105	79.695854	440.681793	-54.441483	142.516541	285.441162	-350.320770	1395.296753	357.990143	-29.557009	1426.411377	263.779572	-167.221649	1388.284058	238.170105	-186.927338	1687.331055	340.059814	-378.077148	1109.440796	461.104065	8.591475	1160.712402	230.334702	-347.567413	871.174194	361.290588	94.594376	914.888306	334.779846	-140.520920	1007.737061	-574.227173	28.641747	897.761902	-562.960693	-121.207336
302.905731	-207.551712	899.579041	366.922821	-50.561275	917.120178	353.383698	-221.383896	505.133881	306.338562	-10.818312	530.837769	422.154785	-182.083160	79.707893	440.702911	-54.563168	142.463776	285.011108	-349.620270	1395.484131	358.177979	-28.904150	1426.334351	263.704529	-166.474701	1388.312744	238.031845	-186.129822	1687.345703	339.485992	-377.699677	1109.582031	462.128448	8.623868	1160.871948	229.870941	-347.352631	871.300232	364.762665	94.714355	913.948181	334.677704	-140.065475	1007.741516	-574.499329	26.370573	897.477539	-563.704956	-123.591270
302.595917	-206.643814	899.663147	366.327545	-49.337666	917.594788	353.150208	-221.104477	505.055328	306.563202	-10.305172	530.837585	422.101685	-182.010773	79.709305	440.610626	-54.606647	142.356186	284.627319	-348.945374	1395.627441	358.360718	-28.296890	1426.217163	263.658569	-165.719376	1388.342529	237.914047	-185.340454	1687.362549	338.981354	-377.472778	1109.738770	463.115906	8.649442	1161.018311	229.382065	-347.197296	871.417603	368.066833	94.721741	913.132935	334.276123	-139.242340	1007.993774	-574.849182	23.923693	897.204712	-564.394897	-125.967125
302.436493	-206.148911	899.653381	366.313354	-48.939411	917.475098	352.993866	-220.829865	505.077026	307.055328	-9.785101	530.717834	422.061615	-181.978882	79.706543	440.509155	-54.674824	142.061584	284.247528	-348.184814	1395.746948	358.480164	-27.592773	1426.088135	263.567688	-164.970917	1388.410156	237.797485	-184.514053	1687.390747	338.472229	-377.170563	1109.878296	464.136688	8.727448	1161.171875	228.913879	-347.098938	871.507019	371.880890	94.790977	912.018066	334.174103	-138.727707	1007.936707	-575.191895	21.442616	896.906433	-565.068237	-128.492004
302.313354	-205.832123	899.630798	366.440369	-48.811676	917.239746	352.944702	-220.528763	505.148132	307.998138	-9.282825	530.419189	422.038544	-181.944931	79.686493	440.539520	-54.696827	141.677994	283.897247	-347.455475	1395.854614	358.575195	-26.881907	1425.981567	263.471008	-164.209274	1388.427856	237.689743	-183.666321	1687.353271	337.948792	-376.736938	1110.001099	465.124359	8.824251	1161.282227	228.443893	-347.014557	871.588013	375.216919	94.888794	911.273438	334.134155	-138.368546	1007.822937	-575.838379	18.463654	896.475342	-565.773315	-131.191849
302.188904	-205.493622	899.591064	366.589294	-48.728424	916.990723	352.827789	-220.366180	505.219147	308.379608	-8.979661	530.145630	422.106140	-181.993057	79.751366	440.272369	-54.699699	141.107208	283.564972	-346.687469	1395.969482	358.702057	-26.207026	1425.864868	263.362640	-163.374863	1388.405396	237.584503	-182.837051	1687.375977	337.485962	-376.469086	1110.106567	466.083405	8.939485	1161.449585	227.954712	-346.887604	871.667053	378.817261	94.920990	910.421753	334.087097	-138.019867	1007.693604	-575.929382	16.258390	896.227661	-566.244568	-133.705963
302.053802	-205.028732	899.588257	366.661774	-48.527016	916.820190	352.655060	-220.130127	505.247528	308.963287	-8.722996	529.818970	422.158325	-182.037445	79.785896	440.137299	-54.708942	140.520157	283.287537	-345.892181	1396.092896	358.812500	-25.459406	1425.762695	263.285706	-162.601639	1388.436646	237.494049	-182.022141	1687.442627	337.001526	-376.044708	1110.170532	467.362274	9.041592	1161.832397	227.472931	-346.734100	871.745911	382.587860	94.978333	909.422485	333.968475	-137.563538	1007.620117	-576.285706	13.583576	895.895752	-566.789063	-136.257736
301.837158	-204.521576	899.587158	366.554962	-48.096184	916.676086	352.404022	-219.966019	505.248779	309.768890	-8.486580	529.519165	422.195526	-182.066513	79.806053	440.108673	-54.623016	139.925797	283.018585	-345.132660	1396.183228	358.892609	-24.744093	1425.627197	263.203979	-161.776520	1388.463623	237.397278	-181.154190	1687.427979	336.539001	-375.545837	1110.259399	468.331329	9.176308	1161.955688	226.995422	-346.623535	871.795410	385.896820	95.027992	908.761108	333.776215	-136.997147	1007.557922	-576.640625	10.777705	895.520813	-567.312195	-139.026550
301.559662	-203.873108	899.563354	366.369537	-47.507893	916.562134	352.045105	-219.683548	505.267059	310.596252	-8.368032	529.196411	422.185944	-182.068680	79.848236	439.755463	-54.776714	138.906204	282.750488	-344.341705	1396.223267	358.978668	-23.973600	1425.503784	263.081299	-160.939102	1388.467651	237.299728	-180.305038	1687.499512	336.107025	-375.150848	1110.328613	469.278473	9.388866	1162.082153	226.534607	-346.566864	871.840088	389.416779	95.039726	907.983765	333.518524	-136.315201	1007.495728	-576.943726	8.098391	895.109192	-567.765137	-141.867905
301.231201	-203.334183	899.583069	366.171082	-46.969948	916.440552	351.903931	-218.943893	505.244659	311.221954	-8.501723	528.599609	422.180908	-182.042389	79.839676	439.346313	-54.855244	137.952362	282.438782	-343.493469	1396.277344	359.043732	-23.136969	1425.366333	262.940369	-160.084045	1388.485718	237.211853	-179.430344	1687.503296	335.651947	-374.615692	1110.358521	470.289185	9.642059	1162.259644	226.091080	-346.485077	871.892395	393.082825	95.070724	907.062195	333.238495	-135.680771	1007.454956	-577.285217	5.336613	894.641296	-568.251953	-144.639023
300.897186	-202.648529	899.589478	365.899689	-46.310966	916.322205	351.633301	-218.553635	505.248352	312.073578	-8.374519	528.182617	422.178528	-182.006790	79.871933	439.107391	-54.814583	136.872070	282.234894	-342.710205	1396.352173	359.131866	-22.376616	1425.265747	262.889496	-159.243454	1388.490479	237.104446	-178.544693	1687.479858	335.230865	-374.114502	1110.401611	471.201050	9.864713	1162.400879	225.709915	-346.507324	871.877319	396.553864	95.093979	906.381836	332.922516	-134.926163	1007.407593	-577.398865	2.696022	894.237610	-568.579834	-147.465683
300.434937	-201.583679	899.659058	365.228424	-44.641068	916.748901	351.255829	-218.119949	505.212799	313.045593	-8.479424	527.863647	422.090698	-181.907089	79.891121	438.971252	-54.735382	136.001587	281.975586	-341.873108	1396.375244	359.197021	-21.540695	1425.188599	262.822693	-158.376266	1388.526001	237.024780	-177.672028	1687.531494	334.858429	-373.592712	1110.475220	472.129974	10.108741	1162.612793	225.275818	-346.381897	871.902039	399.717987	95.154037	905.927551	332.391510	-133.757919	1007.634766	-577.284241	0.219558	893.814575	-568.823364	-150.267532
300.041534	-200.897247	899.658386	365.007233	-44.148754	916.635986	350.982544	-217.804916	505.222656	314.064362	-8.587863	527.468140	422.089905	-181.895554	79.902306	438.461975	-54.927090	134.730133	281.715485	-340.936920	1396.430420	359.198853	-20.623880	1425.111084	262.661102	-157.411087	1388.544800	236.918869	-176.731781	1687.537964	334.465271	-373.038086	1110.523804	473.041870	10.381064	1162.827515	224.850098	-346.206451	871.941406	403.041595	95.159767	905.336365	332.044647	-133.094467	1007.585693	-576.999023	-2.396645	893.412415	-569.031494	-152.937576
299.657837	-200.392120	899.647522	364.884766	-43.829132	916.442627	350.832764	-217.529938	505.296204	315.123322	-8.776276	526.958923	422.136536	-181.907181	79.938225	438.228851	-54.873825	133.726715	281.544373	-340.047089	1396.495117	359.236206	-19.781107	1425.036377	262.573425	-156.521408	1388.559326	236.837463	-175.806442	1687.522461	334.065125	-372.373474	1110.545410	473.916077	10.698170	1163.020996	224.432144	-346.052856	871.970093	406.217957	95.188560	904.858582	331.768188	-132.569427	1007.495361	-577.302979	-5.489964	892.629456	-569.418396	-156.041122
299.246918	-199.756882	899.625488	364.718903	-43.469250	916.230896	350.609253	-217.082489	505.322998	316.046661	-9.074806	526.480469	422.104889	-181.852051	79.980286	437.654663	-54.984398	132.408951	281.304749	-339.052460	1396.558960	359.182800	-18.778986	1424.977661	262.399445	-155.537842	1388.607910	236.761520	-174.906967	1687.588867	333.784729	-371.888763	1110.608032	474.806458	10.993866	1163.232300	224.063477	-345.826233	871.986450	409.310699	95.213295	904.379395	331.438812	-131.952927	1007.390747	-578.072021	-9.048599	891.555908	-569.873535	-159.525238
298.856873	-199.124069	899.632263	364.472321	-42.836784	916.103455	350.455322	-216.688736	505.362640	317.014191	-9.344349	526.077332	422.166473	-181.882019	80.001205	437.267517	-55.108730	131.185303	281.126770	-338.162079	1396.601685	359.227936	-17.841248	1424.877075	262.290009	-154.597336	1388.606567	236.648529	-173.962769	1687.588745	333.412659	-371.176239	1110.641968	475.641357	11.323355	1163.449097	223.704773	-345.626465	872.026489	412.162994	95.302933	903.950256	331.060822	-131.210510	1007.341370	-578.296570	-12.096700	890.726501	-570.166870	-162.624741
298.417023	-198.346832	899.615417	364.156738	-42.104298	915.963867	350.309448	-216.366241	505.395447	318.170044	-9.643479	525.613647	422.186737	-181.893204	79.983223	436.844269	-55.124054	129.895599	280.911682	-337.149689	1396.617065	359.143463	-16.843302	1424.784546	262.120514	-153.533768	1388.597168	236.573578	-172.951935	1687.564697	333.070892	-370.385437	1110.689941	476.513641	11.706910	1163.657104	223.334885	-345.346588	872.011047	415.037750	95.359886	903.510742	330.658539	-130.370514	1007.271729	-578.675171	-15.697185	889.523132	-570.572266	-165.897751
297.990234	-197.609207	899.626099	363.863403	-41.382511	915.802063	350.197205	-216.071625	505.392365	319.203491	-9.883650	525.124329	422.209076	-181.938843	79.997406	436.255066	-55.252354	128.500504	280.701050	-336.077698	1396.624634	359.063599	-15.774577	1424.742310	261.973724	-152.434341	1388.610596	236.500580	-172.011383	1687.632813	332.832947	-369.835999	1110.763794	477.355255	12.107780	1163.910522	222.947174	-345.043274	872.028748	418.173279	95.304169	902.944824	330.249268	-129.512039	1007.208862	-578.693359	-18.751902	888.575623	-570.768616	-168.932938
297.555695	-196.884033	899.625977	363.557587	-40.664341	915.645508	349.939331	-215.724854	505.434753	320.514557	-10.098534	524.703918	422.168579	-181.896118	79.993843	435.671509	-55.364281	127.173233	280.526733	-335.010406	1396.673706	358.975098	-14.668462	1424.684814	261.807587	-151.376740	1388.615967	236.413177	-171.004013	1687.670410	332.505127	-369.100494	1110.802490	477.998596	12.743458	1163.788818	222.584412	-344.765442	872.064087	420.542633	95.414429	902.789551	329.809082	-128.662277	1007.142883	-578.440369	-21.270079	887.839539	-570.886230	-171.690308
297.138611	-196.080826	899.608215	363.226257	-39.947762	915.478821	349.806488	-215.400162	505.496185	321.686554	-10.383075	524.183777	422.149139	-181.908569	80.020599	434.963013	-55.464046	125.805832	280.298492	-333.917725	1396.724854	358.847015	-13.574286	1424.647705	261.644104	-150.238525	1388.653442	236.345154	-169.983948	1687.742188	332.170868	-368.273743	1110.843994	478.687775	13.148161	1164.069336	222.236938	-344.534546	872.114807	422.986023	95.502594	902.509155	329.371643	-127.786919	1007.061584	-578.370728	-24.418320	886.719238	-571.135498	-174.687408
296.697388	-195.356888	899.651550	362.793518	-39.159718	915.341614	349.683838	-215.099365	505.550995	323.214569	-10.624135	523.722168	422.174469	-181.883377	80.067085	434.194244	-55.794300	124.181206	280.047363	-332.820831	1396.765381	358.750153	-12.431392	1424.619263	261.491730	-149.090897	1388.682007	236.222198	-168.993652	1687.785889	331.899750	-367.524353	1110.928711	479.397552	13.658903	1164.275879	221.904877	-344.226257	872.165588	425.314056	95.597443	902.291443	328.916565	-126.905388	1007.026733	-577.701599	-27.485312	885.719177	-571.105103	-177.530502
296.240570	-194.595764	899.670227	362.368561	-38.500668	915.139038	349.464386	-214.672546	505.590179	324.547272	-10.878493	523.203491	422.105072	-181.811722	80.064003	433.271912	-56.076874	122.567154	279.881592	-331.701508	1396.798584	358.647919	-11.251424	1424.567383	261.313293	-147.929184	1388.737305	236.132629	-167.929382	1687.847778	331.612732	-366.600647	1111.020142	480.123505	14.322207	1164.486206	221.582306	-343.877502	872.229980	427.378693	95.725311	902.090088	328.448578	-126.050217	1006.948486	-577.200256	-30.102898	884.884155	-571.038940	-180.369095
295.760559	-193.888474	899.658691	361.864105	-37.694374	914.928772	349.291443	-214.368561	505.600708	326.111206	-11.075740	522.567688	422.062897	-181.755508	80.060265	432.416962	-56.357342	120.884590	279.614349	-330.425171	1396.829468	358.482178	-10.002339	1424.500854	261.155212	-146.697754	1388.717651	236.024246	-166.896469	1687.862793	331.369934	-365.861572	1111.099731	480.716248	14.846581	1164.657715	221.238220	-343.491241	872.299438	429.288300	95.936508	901.866028	327.933167	-125.152382	1006.850769	-576.737305	-32.751694	883.975647	-570.984314	-183.240082
295.229675	-193.185364	899.637634	361.298279	-36.922218	914.661377	349.180145	-214.115402	505.616730	327.887817	-11.102767	521.877808	422.095184	-181.761520	80.060654	431.328339	-56.898682	119.151405	279.433197	-329.248047	1396.896606	358.344910	-8.751204	1424.397583	261.018646	-145.431549	1388.723633	235.917068	-165.819351	1687.889160	331.135956	-364.975311	1111.211670	481.344910	15.534355	1164.812500	220.929657	-343.058563	872.364929	431.088715	96.123993	901.622681	327.388184	-124.256721	1006.721313	-576.234009	-35.497646	883.114197	-570.838318	-186.050262
294.675781	-192.531357	899.643066	360.676422	-36.241913	914.372559	349.048248	-213.823700	505.663879	329.787109	-11.240630	521.118103	422.075684	-181.745605	80.081100	430.345245	-57.266346	117.337616	279.222260	-327.913116	1396.965942	358.160889	-7.421580	1424.341675	260.815674	-144.172394	1388.732666	235.808884	-164.712082	1687.843994	330.884277	-363.945313	1111.300293	481.846191	16.052187	1164.913574	220.639893	-342.665527	872.433960	432.858398	96.302254	901.380066	326.821075	-123.411263	1006.596069	-575.551147	-38.324146	882.341858	-570.562317	-188.929214
294.145691	-191.901749	899.681519	360.025024	-35.465706	914.096375	348.851410	-213.501572	505.680725	331.875214	-11.346310	520.384155	422.088654	-181.707779	80.081635	429.199219	-57.816204	115.490189	279.153412	-326.638153	1397.050049	358.023163	-6.075332	1424.214355	260.676544	-142.843842	1388.786743	235.729721	-163.571518	1687.905640	330.686798	-363.025879	1111.383301	482.429810	16.787186	1165.029053	220.361816	-342.239441	872.532288	434.429688	96.527222	901.094360	326.276001	-122.521065	1006.494385	-574.775940	-41.075577	881.754944	-570.195496	-191.762512
293.525574	-191.229187	899.672546	359.240387	-34.753170	913.782227	348.596558	-213.049911	505.710571	334.026093	-11.473720	519.511780	422.069214	-181.711914	80.110069	428.009491	-58.393673	113.614578	278.946991	-325.241943	1397.131836	357.813812	-4.648421	1424.083984	260.539551	-141.487335	1388.777954	235.666397	-162.445557	1687.885254	330.468658	-361.962311	1111.522461	482.846100	17.475590	1165.121216	220.070847	-341.697906	872.672424	435.905151	96.748863	900.794800	325.644684	-121.664032	1006.347839	-573.944092	-43.837521	881.245667	-569.784668	-194.545059
292.868439	-190.626419	899.674072	358.451141	-34.048443	913.412598	348.390259	-212.678406	505.773529	336.151428	-11.638098	518.606140	422.038025	-181.618195	80.133614	426.844666	-58.900639	111.722382	278.861816	-323.911530	1397.287476	357.619446	-3.258193	1423.937256	260.374512	-140.124420	1388.771973	235.574371	-161.276505	1687.871704	330.294769	-360.883423	1111.737183	483.242767	18.300724	1165.178467	219.829239	-341.157715	872.806824	437.178528	97.145668	900.561707	325.011780	-120.808540	1006.181824	-573.120056	-46.615253	880.870789	-569.324951	-197.258698
292.136993	-190.042526	899.680237	357.548096	-33.255955	913.020325	348.127045	-212.346680	505.852600	338.295380	-11.890332	517.769897	422.068939	-181.640121	80.191811	425.828857	-59.378532	109.871002	278.731415	-322.459900	1397.387451	357.387756	-1.714847	1423.779907	260.251587	-138.715637	1388.720459	235.505127	-160.025864	1687.810059	330.097870	-359.803253	1111.895874	483.615997	19.176359	1165.137939	219.617065	-340.626648	872.954468	438.134491	97.479416	900.197754	324.330627	-119.914886	1006.006775	-572.245728	-49.250080	880.612793	-568.769226	-199.903320
291.452484	-189.438461	899.633484	356.667969	-32.605942	912.519165	347.881866	-212.036545	505.924500	340.403381	-12.205435	516.821594	422.101227	-181.649231	80.227264	424.743988	-59.823494	107.886757	278.730255	-321.031708	1397.517456	357.144104	-0.217623	1423.514282	260.105743	-137.264999	1388.653687	235.442047	-158.786118	1687.723145	329.962646	-358.670746	1112.045532	483.888275	20.091505	1165.056396	219.363464	-339.980255	873.097839	438.951630	97.906921	899.841431	323.639008	-119.036766	1005.753723	-571.209351	-51.760361	880.488831	-568.101746	-202.442902
290.694641	-188.919022	899.589600	355.727386	-31.890383	911.966187	347.578888	-211.616837	505.954193	342.415985	-12.643953	515.836304	422.018311	-181.572403	80.254433	423.898438	-60.127991	106.090660	278.719269	-319.567352	1397.585083	356.867859	1.385355	1423.207031	259.995880	-135.853668	1388.538452	235.411621	-157.501724	1687.586182	329.831818	-357.568146	1112.195801	484.133331	21.149660	1164.859009	219.140427	-339.277069	873.248779	439.490326	98.345467	899.503418	322.947021	-118.153381	1005.476868	-570.172668	-54.221432	880.423645	-567.381531	-204.946350
289.962433	-188.322067	899.518860	354.820831	-31.104227	911.370728	347.275238	-211.250763	505.982971	344.359558	-13.114253	514.920105	422.022461	-181.579269	80.262878	422.994293	-60.418674	104.239067	278.856506	-318.088745	1397.670654	356.614899	2.936961	1422.839111	259.906250	-134.409470	1388.383789	235.371857	-156.150406	1687.419067	329.717957	-356.367035	1112.284302	484.289185	22.147512	1164.634155	218.930557	-338.667877	873.373657	439.891388	98.893555	899.026917	322.251129	-117.172684	1005.166077	-569.050293	-56.566334	880.448730	-566.626892	-207.210632
289.183167	-187.756775	899.396118	353.912720	-30.427961	910.738647	346.911285	-210.923782	505.968811	346.191864	-13.638061	514.009094	422.010559	-181.517746	80.281731	422.523224	-60.407410	102.722694	279.009857	-316.572693	1397.707764	356.353149	4.587300	1422.451294	259.834534	-132.966858	1388.201416	235.400269	-154.826904	1687.210205	329.629974	-355.113525	1112.367432	484.451141	23.292751	1164.298950	218.667618	-337.939056	873.521118	440.141571	99.450760	898.548523	321.555084	-116.286087	1004.808289	-567.793274	-58.708958	880.550659	-565.734985	-209.377106
288.374664	-187.001556	899.279175	352.881592	-29.522474	910.140808	346.493073	-210.646103	505.968597	348.113342	-14.136799	513.041321	422.016907	-181.572891	80.340462	422.021027	-60.371933	101.076538	279.174469	-315.042114	1397.730103	356.086548	6.280495	1422.030273	259.769379	-131.440277	1388.019897	235.424377	-153.394226	1686.983398	329.601624	-353.914917	1112.467773	484.460785	24.464655	1163.906128	218.413742	-337.132233	873.655701	440.182739	100.074562	897.995117	320.777374	-115.203682	1004.468689	-566.496277	-60.799744	880.712219	-564.871521	-211.426041
287.582458	-186.361176	899.154541	351.932159	-28.744267	909.448181	346.034424	-210.385986	506.017914	349.982361	-14.595437	512.156494	422.012085	-181.577225	80.396255	421.520782	-60.309727	99.397591	279.449982	-313.455566	1397.750244	355.790680	8.012708	1421.530640	259.742462	-129.956619	1387.788574	235.497696	-151.946594	1686.731934	329.644501	-352.679321	1112.529663	484.452484	25.724014	1163.441528	218.177536	-336.320465	873.770264	440.089539	100.858017	897.461182	320.063232	-114.193977	1004.080139	-565.069946	-62.722839	880.904785	-563.921265	-213.456146
286.722321	-185.680862	899.029846	350.910431	-27.970112	908.701416	345.482819	-210.026459	506.004913	351.687653	-15.027596	511.252625	422.027954	-181.576309	80.481644	421.131470	-60.130726	97.838142	279.732574	-311.837646	1397.682007	355.517578	9.796339	1421.011719	259.745605	-128.339325	1387.508545	235.591156	-150.449799	1686.414795	329.616302	-351.336456	1112.487915	484.318512	27.108431	1162.864258	217.869476	-335.519562	873.874084	439.742065	101.647568	896.768555	319.290558	-113.138672	1003.665039	-563.602051	-64.609871	881.055847	-562.911133	-215.288406
285.844788	-185.002502	898.849792	349.922821	-27.159132	907.925659	344.971008	-209.697388	506.005432	353.577881	-15.279875	510.352539	422.007813	-181.556854	80.491699	421.011688	-59.863258	96.396149	280.105103	-310.156433	1397.608887	355.249817	11.656243	1420.427002	259.758972	-126.769615	1387.207153	235.733978	-148.890793	1686.068726	329.721832	-350.076630	1112.445679	484.160950	28.533382	1162.217773	217.595154	-334.689545	873.967651	439.261261	102.487946	895.992188	318.505310	-112.072601	1003.206116	-562.066956	-66.417267	881.179443	-561.889771	-217.076996
284.899261	-184.309784	898.688293	348.904480	-26.383076	907.134949	344.518555	-209.402512	505.946838	355.318085	-15.519296	509.391510	422.044952	-181.570938	80.554398	420.967529	-59.751301	95.038231	280.506348	-308.433899	1397.564087	354.979858	13.589244	1419.842773	259.801086	-125.041893	1386.854614	235.934296	-147.303467	1685.736572	329.799622	-348.676697	1112.350464	483.887299	30.089415	1161.544678	217.342957	-333.779938	874.012451	438.660126	103.384415	895.217834	317.691315	-111.006104	1002.748230	-560.408630	-68.084831	881.290283	-560.820007	-218.783661
283.920135	-183.489685	898.522949	347.841309	-25.442831	906.382813	343.861633	-208.973602	505.864075	356.964539	-15.687506	508.651031	421.951447	-181.492737	80.586525	421.264832	-59.547562	93.908287	280.998627	-306.800079	1397.385864	354.737366	15.484784	1419.179443	259.874756	-123.440498	1386.522095	236.076141	-145.530197	1685.411255	329.945862	-347.306488	1112.224487	483.597015	31.719849	1160.797363	217.040573	-332.799500	874.023438	437.812805	104.325478	894.345520	316.835602	-109.818222	1002.304993	-558.673828	-69.707642	881.355225	-559.734253	-220.466339
282.936920	-182.709930	898.318848	346.910522	-24.633894	905.666870	343.334503	-208.593964	505.883545	358.540833	-15.782545	507.942657	421.907288	-181.464508	80.642448	421.775360	-59.559917	92.769348	281.503906	-305.092499	1397.267700	354.556946	17.427002	1418.563721	259.995270	-121.748840	1386.210205	236.366074	-143.933823	1685.101807	330.164093	-346.017883	1112.097290	483.187286	33.427437	1159.964233	216.793076	-331.944824	874.064575	436.796417	105.324272	893.455261	315.998199	-108.748894	1001.858154	-556.920349	-71.363861	881.311584	-558.627869	-222.125198
281.883057	-181.828796	898.221069	345.876038	-23.744047	905.069092	342.832855	-208.110779	505.889313	359.757935	-15.880124	507.380707	421.887970	-181.392899	80.682693	422.170776	-59.539291	91.860214	282.076019	-303.375336	1397.134644	354.395538	19.426758	1417.949707	260.138062	-120.047874	1385.927002	236.620621	-142.164627	1684.886597	330.311737	-344.591705	1111.870605	482.717194	35.149559	1159.162109	216.488373	-330.953400	874.118469	435.654938	106.342232	892.566833	315.142090	-107.623924	1001.520020	-555.107300	-72.876091	881.312988	-557.509644	-223.640182
280.832153	-180.807693	898.111450	344.942383	-22.744015	904.521057	342.341766	-207.537064	505.895172	360.828369	-15.982804	506.935425	421.888062	-181.340714	80.739784	422.317505	-59.581841	91.039856	282.711212	-301.667877	1397.082520	354.302612	21.382502	1417.376099	260.325989	-118.391304	1385.705200	236.841995	-140.432190	1684.760620	330.520538	-343.071777	1111.689941	482.250061	37.024349	1158.346802	216.188690	-330.104340	874.235962	434.360779	107.290634	891.763550	314.300232	-106.399307	1001.199341	-553.170898	-74.274704	881.272949	-556.309998	-225.155655
279.767822	-179.762665	898.095032	344.079163	-21.800461	904.064941	341.835358	-206.855087	505.944153	361.841797	-16.059992	506.660583	421.847565	-181.304123	80.840538	422.425873	-59.704838	90.437698	283.255310	-299.931641	1396.971069	354.169159	23.416212	1416.839844	260.484039	-116.588020	1385.533081	237.149994	-138.332672	1684.636475	330.831635	-341.518555	1111.647461	481.499817	38.906200	1157.408203	216.094772	-329.042480	874.392456	432.896149	108.815376	890.813354	313.477325	-105.189392	1000.970703	-551.286804	-75.675804	881.200317	-555.166748	-226.628983
278.709961	-178.618576	898.159973	343.177734	-20.689373	903.747192	341.397430	-206.220032	506.114471	362.299255	-16.242397	506.574127	421.854767	-181.277435	80.926048	422.250458	-59.869141	89.982750	283.911377	-298.215576	1397.090698	354.243408	25.333229	1416.367676	260.728577	-114.900887	1385.489258	237.490753	-136.419250	1684.626465	331.148682	-340.020233	1111.637451	480.849609	40.898335	1156.552368	215.938843	-327.860352	874.563171	431.275238	110.049469	889.872009	312.675323	-103.894859	1000.848633	-549.790833	-77.157738	880.956848	-554.085815	-228.506149
277.722412	-177.408325	898.292603	342.394684	-19.582172	903.554688	340.905670	-205.398575	506.223022	362.493805	-16.417263	506.630768	421.804016	-181.175690	81.031792	421.892700	-60.183125	89.651100	284.529297	-296.483643	1397.241821	354.297607	27.249519	1415.994385	260.932190	-113.187485	1385.531372	237.847153	-134.447418	1684.699463	331.481171	-338.435760	1111.691528	479.999451	42.859745	1155.674194	215.872910	-326.766235	874.805664	429.510681	111.632431	889.219299	311.931335	-102.593353	1000.822083	-547.937988	-78.173073	881.037354	-553.143616	-230.301544
276.757294	-176.112305	898.413879	341.728455	-18.413847	903.476257	340.456848	-204.516724	506.317596	362.777985	-16.599199	506.814087	421.849854	-181.187378	81.165909	421.773346	-60.343826	89.511360	285.117584	-294.813690	1397.474731	354.498749	29.070639	1415.664917	261.206482	-111.466881	1385.636719	238.322327	-132.949753	1684.758545	331.879547	-336.869598	1111.950195	479.150238	44.871517	1154.907593	215.946899	-325.322815	875.119690	427.549469	112.940514	888.422852	311.227234	-101.287521	1000.844360	-545.961914	-79.159462	881.195190	-551.827271	-231.418243
275.832581	-174.759995	898.617493	341.016052	-17.246244	903.443787	340.026428	-203.618195	506.447266	362.777191	-16.829599	507.011353	421.922638	-181.230148	81.279694	421.652924	-60.436306	89.449265	285.629822	-293.112213	1397.772705	354.724121	30.888250	1415.420044	261.460388	-109.773102	1385.839478	238.703476	-130.912338	1684.962769	332.208191	-335.319977	1112.265381	478.219086	46.862797	1154.162109	215.935028	-324.325073	875.594421	425.440094	114.556427	887.829468	310.528687	-99.934967	1000.931152	-544.082214	-80.235710	881.338074	-550.484863	-232.621857
275.313049	-173.190292	898.548889	340.526978	-15.927191	903.494202	339.611053	-202.720291	506.564514	362.850586	-16.867126	507.274323	421.892761	-181.194519	81.389709	421.591034	-60.475010	89.428246	286.068146	-291.414612	1398.168457	355.078278	32.656151	1415.282349	261.759430	-108.101128	1386.158691	238.962372	-128.479034	1685.308838	332.546326	-333.582001	1112.732544	477.260559	48.827637	1153.427124	216.050613	-323.011597	876.152039	423.191559	116.203941	887.327026	309.997345	-98.561607	1000.919800	-542.097168	-80.753616	881.600098	-549.060608	-233.629578
274.449646	-171.892776	898.827271	339.815277	-14.681114	903.595886	339.114319	-201.810730	506.670471	362.814331	-16.728426	507.514709	421.871948	-181.189117	81.450996	421.539917	-60.425720	89.439796	286.559998	-289.645996	1398.680420	355.534607	34.425617	1415.177368	262.054443	-106.334053	1386.499023	239.382965	-126.367455	1685.599854	332.987518	-332.075439	1113.330688	476.256073	50.794788	1152.754028	216.273285	-321.697845	876.777893	420.741760	117.920044	886.917908	309.309021	-97.222099	1001.110413	-540.425049	-80.356728	881.809509	-548.033813	-233.735168
273.657227	-170.684341	899.098083	339.116211	-13.476892	903.690430	338.615967	-200.875412	506.876648	362.584839	-16.402586	507.600433	421.962921	-181.252548	81.564255	421.422058	-60.405579	89.428535	286.934326	-287.884491	1399.281250	356.002167	36.125378	1415.086914	262.379822	-104.572571	1386.902466	239.750885	-124.227135	1685.890747	333.374023	-330.267853	1114.022461	475.213257	52.661350	1152.078003	216.465027	-320.326874	877.502686	418.177551	119.662399	886.489380	308.648651	-95.940704	1001.294128	-539.433838	-83.888153	880.978027	-547.043762	-235.283508
272.821167	-169.452896	899.371094	338.283020	-12.318113	903.776001	338.119080	-199.936508	506.994110	362.529053	-15.880198	507.585724	421.992126	-181.229843	81.709618	421.380615	-60.352470	89.399826	287.155762	-286.102325	1399.862549	356.523804	37.824116	1414.989258	262.667908	-102.782715	1387.311035	240.237457	-122.093399	1686.180908	333.752441	-328.578827	1114.810791	474.212341	54.558243	1151.327515	216.692978	-318.932953	878.317505	415.480072	121.546776	886.199097	307.917267	-94.671288	1001.473877	-536.949463	-83.024292	881.975037	-545.116821	-235.573502
272.060242	-168.352325	899.595520	337.454102	-11.186987	903.776855	337.679504	-199.046097	507.188629	362.583984	-15.110003	507.521057	421.963623	-181.127106	81.848755	421.344391	-60.251526	89.398788	287.393890	-284.244812	1400.551514	357.058044	39.482540	1414.915771	263.007263	-100.976494	1387.690063	240.732483	-119.854637	1686.460815	334.156494	-326.831665	1115.666504	473.164734	56.389225	1150.615723	216.977402	-317.525116	879.191589	412.448212	123.484474	886.026794	307.227936	-93.455551	1001.587708	-534.808594	-82.973061	882.559631	-543.408020	-235.852890
271.194305	-167.328705	899.792664	336.519318	-10.138168	903.733521	337.115204	-198.146744	507.315155	362.612915	-14.337609	507.367767	421.994904	-181.082214	81.945152	421.652588	-60.065350	89.424255	287.506042	-282.445984	1401.204346	357.626434	41.169044	1414.738159	263.268646	-99.153625	1388.043457	241.279404	-117.637115	1686.699951	334.594757	-325.153870	1116.519043	472.147003	58.188217	1149.829712	217.182129	-316.109344	880.012573	409.324371	125.487083	885.792419	306.442932	-92.312798	1001.665588	-533.211853	-82.961967	882.925659	-541.781921	-236.651978
270.408447	-166.269684	899.878357	335.538757	-8.951226	903.631897	336.719086	-197.477463	507.394531	362.697998	-13.559530	507.280823	422.011261	-180.991684	82.056244	421.753723	-59.961636	89.361252	287.635590	-280.694855	1401.927612	358.185699	42.820187	1414.541260	263.513916	-97.401031	1388.354614	241.816650	-115.361992	1686.901733	334.919586	-323.410034	1117.315063	471.183411	60.019394	1149.016357	217.349152	-314.761871	880.785889	406.258026	127.455818	885.526611	305.657715	-91.105339	1001.658020	-531.216187	-83.681526	882.946838	-540.089111	-236.312057
269.761871	-165.154892	899.925659	334.556519	-7.713463	903.539917	336.346466	-196.771881	507.411682	363.019592	-12.736316	507.188507	422.006927	-180.878830	82.143593	421.963806	-59.802177	89.358315	287.694611	-278.877655	1402.523682	358.723175	44.473076	1414.272583	263.761475	-95.601364	1388.551270	242.376968	-113.058594	1687.084839	335.290070	-321.794586	1118.086060	470.324127	61.882069	1148.175903	217.539490	-313.344849	881.477417	403.215729	129.391144	885.254822	304.896637	-89.854164	1001.636780	-529.326355	-83.525894	883.401367	-538.367188	-235.704712
269.056519	-164.194199	899.921997	333.568878	-6.554212	903.360474	335.978516	-196.039352	507.438751	363.319977	-11.985622	507.025848	421.936279	-180.703979	82.203262	422.098236	-59.681969	89.277428	287.677612	-277.101807	1403.001709	359.266693	46.094536	1413.929199	263.966309	-93.795372	1388.729858	242.949692	-110.742516	1687.205933	335.537445	-320.191315	1118.720093	469.465607	63.698383	1147.262695	217.759598	-311.935333	882.164001	400.065155	131.347626	884.994812	304.125488	-88.704475	1001.546143	-526.741455	-84.048981	883.679932	-536.304382	-235.322403
268.388062	-163.167404	899.868591	332.595490	-5.459696	903.115967	335.698151	-195.323929	507.471802	363.518646	-11.327750	506.918549	421.804504	-180.473541	82.204277	422.210571	-59.596748	89.215981	287.706146	-275.279816	1403.498413	359.779572	47.745041	1413.508545	264.171997	-92.037865	1388.860474	243.563950	-108.502045	1687.327881	335.787323	-318.650909	1119.312988	468.711182	65.544022	1146.293701	217.920441	-310.484985	882.747498	396.971893	133.294876	884.550293	303.372681	-87.543640	1001.398560	-524.953979	-83.882942	883.953430	-534.215149	-234.985596
267.706665	-162.102875	899.868713	331.577606	-4.266843	902.911621	335.466980	-194.538345	507.474060	363.579407	-10.757625	506.787079	421.659821	-180.182098	82.200554	422.130676	-59.587490	89.081398	287.732544	-273.508392	1403.937744	360.281647	49.431168	1413.039551	264.386108	-90.221855	1388.947266	244.154938	-106.212540	1687.437622	335.961395	-317.149414	1119.837646	467.877441	67.354401	1145.281860	218.129730	-309.112457	883.228577	393.361053	135.311584	884.473267	302.596130	-86.306374	1001.297791	-523.122498	-83.934189	884.184631	-532.278015	-234.773499
267.029510	-161.033325	899.806824	330.648315	-3.061588	902.725037	335.448151	-193.894974	507.519501	363.602997	-10.169494	506.654236	421.665131	-180.030594	82.266266	422.083862	-59.573063	88.989014	287.642334	-271.783813	1404.270386	360.781647	50.910290	1412.341309	264.521484	-88.510185	1388.982300	244.753464	-103.933334	1687.508423	336.057129	-315.691742	1120.371216	467.184509	69.283073	1144.202637	218.234589	-307.660645	883.658813	389.827881	137.235962	884.315613	301.846375	-85.104218	1001.173950	-521.445862	-83.834557	884.437744	-530.141479	-234.566162
266.452850	-159.917389	899.734314	329.797913	-1.796068	902.478760	335.360718	-193.164658	507.588348	363.698212	-9.542788	506.594849	421.598358	-179.830856	82.294197	422.126984	-59.499119	88.920853	287.683228	-270.032349	1404.567993	361.137543	52.709709	1411.960083	264.649689	-86.751869	1388.963745	245.365097	-101.701157	1687.584106	336.113251	-314.431915	1120.715942	466.397217	71.130859	1143.108398	218.387054	-306.349854	883.991455	386.317871	139.212952	884.115906	301.164825	-83.808456	1001.016724	-519.614624	-83.644974	884.733032	-528.033875	-234.337494
265.864929	-158.820221	899.698730	328.999420	-0.643104	902.244141	335.340698	-192.321075	507.662537	363.608307	-8.939808	506.395447	421.511871	-179.564453	82.320778	422.131256	-59.474121	88.780403	287.733978	-268.270020	1404.867676	361.516113	54.347126	1411.390137	264.835236	-84.951248	1388.893799	245.740601	-99.123459	1687.665039	336.099670	-312.946808	1121.026123	465.725586	73.047844	1141.970703	218.474579	-304.985107	884.281067	382.830292	141.186981	883.950439	300.512634	-82.568970	1000.883728	-517.858398	-83.436028	884.993896	-526.021057	-234.127655
265.355591	-157.725647	899.667847	328.248505	0.565959	901.987854	335.069855	-191.264084	507.625793	363.383179	-8.294651	506.230255	421.333649	-179.217316	82.287483	422.164124	-59.430428	88.740685	287.735962	-266.509857	1405.061401	361.911316	56.016838	1410.771484	264.917969	-83.212730	1388.864258	246.464188	-97.116936	1687.666504	336.109955	-311.737213	1121.325562	465.022034	74.874992	1140.849243	218.552460	-303.730621	884.493774	379.357971	143.107269	883.818298	299.897919	-81.274300	1000.743591	-515.932312	-83.238785	885.343811	-523.832214	-233.812927
264.845734	-156.595535	899.663940	327.577271	1.765086	901.806946	335.376740	-190.777084	507.795135	363.270111	-7.719710	506.081024	421.402649	-179.136658	82.302696	422.228363	-59.346798	88.730217	287.788147	-264.724335	1405.304077	362.342285	57.760666	1410.190674	265.075500	-81.472549	1388.803955	247.102814	-95.233177	1687.654297	335.954559	-310.310699	1121.587646	464.403503	76.680626	1139.783691	218.559738	-302.479431	884.684753	375.862213	144.994492	883.779602	299.329163	-80.002380	1000.653320	-514.293701	-82.689873	885.586426	-521.690491	-233.615723
264.386108	-155.414856	899.695923	326.981934	2.957058	901.645264	335.050934	-189.758636	507.769104	363.191193	-7.163859	506.065643	421.201538	-178.784790	82.309570	422.306396	-59.287430	88.695358	287.887634	-262.941895	1405.529663	362.697144	59.503517	1409.634766	265.234009	-79.658936	1388.754395	247.646698	-93.022728	1687.674438	335.813843	-309.065155	1121.872925	463.629669	78.313606	1138.699463	218.592499	-301.332733	884.906799	372.511719	146.897446	883.600098	298.817780	-78.697403	1000.591003	-512.213013	-82.464653	885.867859	-519.456970	-233.297333
263.926941	-154.178665	899.762695	326.411133	4.218525	901.548279	335.070251	-188.953171	507.855713	362.642029	-6.571393	506.076721	421.191620	-178.623627	82.371735	422.169434	-59.251637	88.720894	287.882477	-261.190002	1405.783447	363.013641	61.235626	1409.131836	265.341827	-77.909348	1388.721802	248.110992	-90.810440	1687.734863	335.657379	-307.700928	1122.111816	462.897095	79.876816	1137.721436	218.551636	-300.115479	885.190063	369.148224	148.754135	883.731995	298.322052	-77.350304	1000.577637	-510.369110	-81.752930	886.233826	-517.332458	-232.954834
263.546539	-152.981201	899.831116	325.947205	5.465866	901.411926	334.992035	-188.146194	507.925812	362.473480	-5.859909	505.943451	421.185394	-178.528061	82.465935	422.243561	-59.168827	88.719635	287.979523	-259.380188	1406.071045	363.387421	62.962982	1408.653687	265.462463	-76.057068	1388.793945	248.554108	-88.621010	1687.747803	335.486328	-306.316284	1122.465942	462.103943	81.385117	1136.725952	218.473160	-299.011200	885.423035	365.612061	150.537827	884.006897	297.898651	-75.995903	1000.546753	-508.716766	-80.834099	886.402405	-515.055481	-232.522842
263.145691	-151.770996	899.936401	325.515961	6.688368	901.314758	334.896240	-187.338623	507.990479	362.609222	-5.114146	505.892242	421.098724	-178.292328	82.480721	422.489807	-59.033268	88.766487	288.001282	-257.533936	1406.302002	363.869202	64.595062	1408.045654	265.624512	-74.257385	1388.757080	249.002075	-86.453743	1687.764648	335.290375	-304.960876	1122.799438	461.346100	82.851768	1135.799683	218.370987	-297.802277	885.722595	362.322784	152.315445	884.268127	297.496765	-74.656685	1000.553040	-506.868164	-80.328285	886.863220	-512.599182	-231.796204
262.763702	-150.574463	900.040222	325.052856	7.962144	901.231323	334.764587	-186.544876	508.082123	362.158081	-4.502159	505.892548	420.760132	-177.723770	82.460793	422.313904	-59.023724	88.729759	288.065857	-255.707718	1406.582397	364.207123	66.364777	1407.676636	265.751862	-72.442017	1388.741821	249.437836	-84.281769	1687.763184	335.138977	-303.792297	1123.142944	460.598053	84.269257	1134.997803	218.281586	-296.759827	886.017578	359.131683	154.022339	884.581848	297.102844	-73.312088	1000.564575	-504.885132	-79.506523	887.263794	-510.094208	-231.000076
262.397675	-149.334534	900.101685	324.646484	9.213737	901.103333	334.451172	-185.663162	508.127319	361.984680	-3.877458	505.819092	420.715118	-177.572266	82.527161	422.336304	-58.940712	88.728912	288.078735	-253.888611	1406.827759	364.428741	68.241821	1407.541626	265.880127	-70.657440	1388.778442	249.838409	-82.118263	1687.781006	334.922974	-302.581299	1123.437744	459.735687	85.649780	1134.267944	218.087051	-295.566956	886.359863	355.898071	155.507172	884.877930	296.739502	-71.954926	1000.532776	-502.732178	-78.463417	887.686584	-507.524017	-230.120529
261.980530	-148.071411	900.178040	324.205597	10.523806	901.019714	334.232635	-185.005997	508.232239	361.821655	-3.222834	505.690094	420.806671	-177.542587	82.633553	422.360535	-58.897804	88.720863	288.068024	-252.077866	1407.080444	364.846161	69.840630	1407.116211	265.980804	-68.860970	1388.789673	250.258041	-80.014252	1687.769165	334.722290	-301.233337	1123.829712	458.956238	86.967934	1133.599365	217.972672	-294.472778	886.729126	352.812286	157.024384	885.275635	296.374054	-70.591408	1000.528503	-500.823975	-77.349785	888.021729	-505.241241	-229.362915
261.610870	-146.688904	900.227417	323.670593	12.018442	900.966736	333.684753	-184.066650	508.202087	361.138184	-2.780867	505.578339	420.758972	-177.364502	82.761086	422.001984	-58.907021	88.715988	288.102753	-250.245239	1407.358032	365.033936	71.657425	1407.105591	266.067627	-67.066833	1388.843384	250.623444	-77.899033	1687.809570	334.561829	-300.047516	1124.196045	458.152100	88.292015	1133.071777	217.813324	-293.415222	887.113586	349.750061	158.494888	885.771240	295.970978	-69.102974	1000.525940	-498.681061	-76.463661	888.477600	-502.676758	-228.404953
261.229004	-145.449326	900.262695	323.281830	13.392737	900.847961	333.125061	-183.177948	508.129456	361.120331	-2.135086	505.536804	420.762024	-177.239349	82.916733	422.197388	-58.807865	88.733200	288.165894	-248.434113	1407.663086	365.277039	73.374458	1406.907471	266.148254	-65.273102	1388.877319	250.997437	-75.791069	1687.822266	334.351715	-298.623047	1124.492554	457.338928	89.612717	1132.565796	217.637817	-292.287994	887.536194	346.845734	159.899124	886.300720	295.645233	-67.720734	1000.483521	-496.363190	-75.542000	888.947449	-500.074219	-227.363281
260.916718	-144.192215	900.306641	322.898315	14.782975	900.720520	332.336884	-182.236572	508.149872	360.852264	-1.441026	505.495941	420.712006	-177.124268	83.144989	422.032166	-58.790592	88.693558	288.170349	-246.632858	1407.853638	365.519775	75.054352	1406.698364	266.217499	-63.498241	1388.914307	251.326065	-73.686218	1687.853516	334.212280	-297.359283	1124.825684	456.527283	90.986313	1132.044434	217.404175	-291.125397	887.795776	343.958954	161.238800	886.816406	295.353210	-66.308174	1000.441345	-494.183472	-74.400528	889.355896	-497.801300	-226.418564
260.630554	-143.532593	900.261292	322.998077	14.961956	900.091003	331.555756	-181.394897	508.124451	360.866821	-0.693938	505.226593	420.702240	-177.043213	83.378014	421.915497	-58.742001	88.676849	288.098022	-244.837250	1407.995361	365.753326	76.678436	1406.428223	266.257385	-61.703983	1388.901001	251.683472	-71.599159	1687.856689	334.082458	-295.850922	1125.200073	455.803864	92.364708	1131.593506	217.181870	-289.943024	888.192078	341.193634	162.620651	887.295959	295.251831	-65.530609	1000.109253	-491.739929	-73.504425	889.726624	-495.292145	-225.310089
260.502502	-142.317322	900.216736	322.810760	16.182892	899.887451	330.545868	-180.516251	508.058136	361.084198	0.144180	505.130310	420.672943	-177.004349	83.652550	421.955292	-58.647369	88.670982	288.163452	-243.039322	1408.287109	365.767731	78.476204	1406.411865	266.298462	-59.942162	1388.877319	251.992950	-69.481270	1687.858276	333.988739	-294.409332	1125.472412	455.017731	93.780769	1131.159424	216.923782	-288.849579	888.542358	338.544495	163.920639	887.770874	295.141113	-64.229424	999.984619	-489.329651	-72.564003	890.016113	-492.820618	-224.393311
260.319122	-141.233475	900.208984	322.698639	17.250387	899.678345	329.331390	-179.568909	507.949677	361.544128	1.019516	504.943298	420.608887	-176.972565	83.948387	422.270935	-58.479389	88.682869	288.104034	-241.222977	1408.461670	365.845184	80.215973	1406.211670	266.283142	-58.141376	1388.850708	252.330978	-67.462250	1687.813965	333.869720	-293.088440	1125.774170	454.183441	95.217644	1130.703369	216.643295	-287.769531	888.896912	335.991516	165.245728	888.235474	295.036255	-63.045338	999.875854	-486.469055	-71.619644	890.462402	-490.260223	-223.244370
259.967499	-140.142273	900.208618	322.510162	18.314774	899.469604	327.904327	-178.556381	507.846405	361.766418	1.836640	504.801392	420.452515	-176.851822	84.244911	422.224579	-58.412163	88.661255	288.161743	-239.465454	1408.680664	365.934570	81.878174	1406.090820	266.320770	-56.453636	1388.800659	252.557938	-65.379265	1687.821045	333.780945	-291.691345	1125.992920	453.452087	96.668144	1130.290771	216.357910	-286.675659	889.230408	333.537781	166.723785	888.723999	294.808441	-61.856590	999.770935	-484.016357	-70.613876	890.613281	-487.950470	-222.409348
260.097900	-138.935913	900.140930	322.494263	19.489012	899.330444	326.504059	-177.924683	507.686188	362.113220	2.589342	504.772522	420.391937	-176.835876	84.609833	422.351318	-58.298634	88.645401	288.029755	-237.716019	1408.851563	365.841370	83.623322	1405.892578	266.186981	-54.715633	1388.736572	252.835510	-63.350483	1687.775757	333.758972	-290.458099	1126.282593	452.829620	98.151489	1129.914429	216.120361	-285.505646	889.590088	331.222351	167.853180	889.071838	294.905182	-60.633671	999.666382	-481.389160	-69.743866	890.818604	-485.601593	-221.379501
260.051208	-137.903885	900.145752	322.451294	20.582062	899.168152	324.680573	-176.715591	507.454163	361.801788	3.245504	504.602478	420.279510	-176.799530	85.025681	422.172760	-58.238247	88.609787	288.053894	-235.983765	1409.034668	365.791138	85.324982	1405.682373	266.185760	-53.015564	1388.674561	253.056442	-61.303936	1687.769775	333.701660	-289.033478	1126.514893	452.178253	99.662575	1129.505005	215.825012	-284.454285	889.987488	329.054138	169.078583	889.504150	294.918701	-59.488476	999.586243	-478.311157	-68.743126	891.040039	-483.242065	-220.177139
259.849274	-136.894333	900.169922	322.366119	21.596216	898.980286	322.781067	-175.727264	507.290283	362.062042	4.003211	504.430756	420.180847	-176.784653	85.503326	422.426483	-58.070599	88.634209	288.063141	-234.210129	1409.211060	365.648193	87.062996	1405.498779	266.106995	-51.336948	1388.603882	253.269501	-59.245064	1687.722168	333.633331	-287.888275	1126.749268	451.549835	101.213791	1129.115601	215.536713	-283.379608	890.360474	327.046204	170.321152	889.852295	294.849731	-58.375057	999.502441	-475.664185	-67.906693	891.163696	-480.916107	-219.070389
260.142212	-135.832748	900.130981	322.471405	22.557211	898.773621	320.761871	-174.780655	507.075104	362.423553	4.703998	504.315735	420.052246	-176.736572	86.040756	422.406647	-58.025784	88.570534	288.126251	-232.606110	1409.392456	365.557404	88.709305	1405.261230	266.028717	-49.694489	1388.557007	253.455185	-57.184258	1687.673096	333.608917	-286.493439	1127.087280	451.044464	102.732552	1128.721436	215.264069	-282.179108	890.742859	325.189117	171.502396	890.279907	295.079224	-57.265911	999.379150	-473.268677	-66.697250	891.279602	-479.006836	-217.980118
260.245697	-134.909561	900.164124	322.522858	23.554493	898.618347	318.636566	-173.667511	506.932556	362.699127	5.348195	504.221619	419.736511	-177.029602	86.938011	422.499542	-57.902248	88.561325	288.198364	-230.903748	1409.592285	365.346436	90.466576	1405.053955	265.952332	-48.082512	1388.492310	253.610962	-55.129910	1687.635254	333.653931	-285.264648	1127.391479	450.536774	104.276390	1128.397339	214.994324	-281.076752	891.130981	323.391754	172.624786	890.578186	295.216217	-56.208759	999.316406	-470.849060	-66.014061	891.581604	-477.045410	-216.519104
260.289551	-134.075409	900.200928	322.588959	24.405218	898.485046	316.440552	-172.631851	506.824799	362.980682	5.979483	504.115662	419.458984	-177.143982	87.799110	422.613861	-57.842854	88.545891	288.282654	-229.272125	1409.904053	365.095947	92.116501	1404.851196	265.819031	-46.457394	1388.467651	253.736115	-53.083725	1687.592896	333.660461	-283.878845	1127.652710	450.040527	105.878433	1128.049194	214.711945	-279.998108	891.550598	321.947174	173.914795	890.521729	295.331055	-55.283092	999.266235	-468.667877	-64.351532	890.969543	-475.422791	-215.516525
260.475647	-133.189697	900.302673	322.581055	25.272697	898.359741	314.105621	-171.596497	506.816925	362.134888	6.219131	503.987854	419.312622	-177.153229	88.629868	422.158356	-57.884396	88.458435	288.343140	-227.648544	1410.172974	364.805725	93.788612	1404.647095	265.700287	-44.941132	1388.421021	253.774536	-51.044712	1687.613037	333.668396	-282.740112	1127.952271	449.618866	107.394257	1127.765747	214.477829	-278.865692	892.005066	320.292511	174.886566	891.030273	295.508759	-54.293415	999.251404	-467.188385	-62.987427	890.768250	-474.165222	-214.370819
260.639984	-132.520584	900.478455	322.628418	26.018398	898.273315	311.675171	-170.644211	506.899506	362.147552	6.650019	503.947723	419.029968	-176.911087	89.523926	422.025665	-57.870335	88.400360	288.436218	-226.058746	1410.431519	364.455505	95.501328	1404.442871	265.527069	-43.388542	1388.401978	253.825317	-49.001053	1687.595215	333.720551	-281.415192	1128.307373	449.270447	108.979721	1127.546265	214.182922	-277.908020	892.471802	319.129486	175.720123	891.064209	295.725342	-53.460953	999.291931	-465.124146	-61.422195	890.241882	-472.840790	-213.060898
260.819641	-131.852005	900.684570	322.670044	26.704443	898.187866	308.978943	-169.545593	507.050812	362.101837	6.954424	503.889496	418.620239	-176.530273	90.438614	421.811401	-57.852013	88.329956	288.605957	-224.549179	1410.760010	364.105072	97.132240	1404.241577	265.404572	-41.912163	1388.418091	253.833466	-46.970436	1687.586426	333.743896	-280.185852	1128.690063	448.962585	110.630501	1127.297363	213.932877	-276.913666	893.010010	317.744934	176.767822	891.306641	295.952484	-52.641888	999.347656	-463.257568	-60.528954	889.458496	-471.585876	-211.683289
261.306885	-131.232773	900.882690	322.826599	27.411148	898.085938	306.621002	-168.675919	507.447632	362.405396	7.350432	503.821564	418.388367	-176.367462	91.517723	421.981110	-57.772236	88.255112	288.770874	-222.957901	1411.166870	363.689270	98.814430	1404.071411	265.264343	-40.460232	1388.409180	253.776489	-44.921169	1687.620117	333.851410	-279.107758	1129.065063	448.678650	112.223381	1127.146240	213.691528	-275.954865	893.609985	316.660522	177.678696	891.412598	296.358215	-51.813683	999.392151	-462.089081	-59.317123	888.056946	-470.940857	-210.778091
261.658966	-130.735474	901.263367	322.899353	27.916220	898.044983	303.918579	-167.607483	507.811920	362.670868	7.719739	503.747559	418.058441	-176.286377	92.889557	421.857330	-57.769047	88.160797	288.928497	-221.446472	1411.552124	363.249329	100.448601	1403.904785	265.132111	-39.013233	1388.460449	253.680862	-42.926346	1687.648315	333.942352	-277.777618	1129.607910	448.481628	113.944382	1126.997925	213.458923	-275.068329	894.243225	315.958069	178.522751	891.262390	296.701721	-51.090149	999.555847	-460.644226	-58.242466	886.568481	-470.303741	-209.877808
262.059326	-130.337692	901.674988	323.093353	28.381983	897.989380	300.944611	-166.506882	508.441498	363.016113	7.990284	503.678711	417.739166	-177.095596	95.117096	421.897919	-57.707722	88.107399	289.189301	-219.966904	1412.109253	362.736267	102.134666	1403.848022	264.956299	-37.558475	1388.593750	253.604889	-40.835979	1687.662354	334.038940	-276.775452	1130.118164	448.182678	115.548927	1126.950073	213.317459	-274.163452	894.927673	315.041016	179.212540	891.634277	297.082977	-50.391148	999.728821	-459.050903	-57.448681	884.707947	-469.572510	-208.669571
262.621155	-130.048203	902.143860	323.329285	28.762196	897.988220	297.674194	-165.276749	509.044800	363.280090	8.207646	503.663086	417.061249	-177.192795	97.010399	422.022064	-57.663433	88.081131	289.413055	-218.462402	1412.671021	362.158081	103.786003	1403.804810	264.816406	-36.208153	1388.684204	253.329636	-38.892456	1687.847168	334.162781	-275.568878	1130.783936	447.882446	117.119858	1126.905762	213.196930	-273.295288	895.678955	314.375122	179.952164	891.556091	297.560059	-49.781765	999.957153	-457.937927	-56.603802	882.313293	-468.988983	-207.517914
263.288239	-129.780991	902.681946	323.595306	29.035385	898.049683	293.983948	-164.096893	509.727448	363.536957	8.340515	503.630341	416.289795	-177.347763	99.075142	421.968109	-57.668087	88.002144	289.736847	-217.011597	1413.313721	361.591003	105.445679	1403.833862	264.663544	-34.811737	1388.869629	253.104187	-36.891808	1687.966064	334.294006	-274.406799	1131.409180	447.720215	118.911957	1127.023804	213.133972	-272.527374	896.450012	313.870453	180.651962	891.606567	298.091217	-49.224937	1000.251038	-456.927612	-55.612484	879.529419	-468.306793	-206.524673
263.966309	-129.505524	903.204285	323.911682	29.308611	898.098389	290.030762	-162.730576	510.452789	363.802856	8.474403	503.652252	415.465790	-177.555405	101.319382	421.917572	-57.702515	87.942352	290.060394	-215.512512	1413.910400	360.937347	107.097847	1403.921387	264.449158	-33.451950	1389.094849	252.819962	-34.911930	1688.109009	334.519928	-273.388336	1132.131958	447.394257	120.276192	1127.185181	213.081726	-271.692230	897.279541	313.442627	181.187759	891.563538	298.661041	-48.669712	1000.529602	-456.148773	-54.147228	876.448975	-467.814453	-205.296951
264.683380	-129.331726	903.781555	324.266846	29.606997	898.216431	285.770508	-161.217270	511.246155	364.127808	8.590436	503.669434	414.332886	-177.608017	103.630959	421.930450	-57.667973	87.914993	290.450500	-214.064514	1414.634521	360.171478	108.733353	1404.040405	264.281830	-32.138744	1389.344238	252.493896	-32.902107	1688.237915	334.668701	-272.245758	1132.870239	447.231903	121.846443	1127.424072	213.037277	-270.937195	898.135132	313.182404	181.540512	891.588257	299.282104	-48.167557	1000.869019	-455.728729	-53.011055	872.599304	-467.450806	-204.091034
265.387177	-129.204346	904.422058	324.572632	29.809671	898.308533	281.276398	-159.749542	512.135132	364.581909	8.685177	503.665344	413.150665	-177.692963	106.091400	421.833588	-57.654568	87.849747	290.861237	-212.643326	1415.327148	359.474670	110.351341	1404.163330	264.118591	-30.848202	1389.615112	252.136841	-30.900185	1688.373291	334.963348	-271.199310	1133.737671	447.033630	123.516754	1127.718872	213.002472	-270.222473	899.052612	313.150909	182.174911	891.499268	299.908966	-47.692719	1001.223633	-454.953552	-51.629131	868.806519	-466.809448	-202.483673
266.105103	-129.063507	905.046204	324.888672	30.036716	898.384827	276.655609	-158.210831	513.170715	365.058289	8.807518	503.643524	411.777740	-177.712997	108.692673	421.962921	-57.576324	87.788300	291.313873	-211.220856	1416.094971	358.657196	111.924812	1404.341064	263.950806	-29.603695	1389.924438	251.779358	-28.919235	1688.476074	335.319336	-270.258606	1134.539429	446.876892	125.157448	1128.088013	212.986450	-269.470306	899.994568	313.233612	182.653091	891.412415	300.578461	-47.210541	1001.559753	-454.315704	-49.764534	864.921143	-466.108002	-200.684830
266.759918	-128.905090	905.745789	325.164032	30.371527	898.535522	272.012817	-156.796890	514.256287	365.507324	8.910346	503.703766	410.261810	-177.820648	111.351151	422.015839	-57.582272	87.737473	291.743835	-209.868912	1416.763184	357.873962	113.447044	1404.475586	263.835968	-28.440485	1390.216919	251.333008	-26.958057	1688.600342	335.662994	-269.260529	1135.348877	446.683777	126.806084	1128.459717	212.986908	-268.815247	900.913757	313.408234	183.026962	891.318970	301.248627	-46.686287	1001.967468	-453.693481	-47.551022	861.171631	-465.291565	-198.612427
267.451416	-128.640991	906.401001	325.448975	30.619013	898.692505	267.848206	-155.760910	515.437439	365.891327	8.912584	503.720398	409.041687	-178.201797	114.321159	421.978302	-57.554947	87.671608	292.198090	-208.555054	1417.522095	357.005249	114.934975	1404.684448	263.712585	-27.284042	1390.530884	250.881058	-24.999792	1688.701782	335.938385	-268.454620	1136.191772	446.485138	128.352798	1128.869507	213.013535	-268.210175	901.932251	313.693542	183.353500	891.177063	301.941467	-46.179821	1002.355713	-453.022888	-45.222874	857.591614	-464.370758	-196.291992
268.138641	-128.347778	907.098572	325.672913	30.905544	898.869263	263.958527	-154.983627	516.669067	366.177155	8.968197	503.757843	407.585663	-178.629684	117.286232	421.819061	-57.610168	87.596527	292.656708	-207.229675	1418.284668	356.303101	116.244919	1404.688965	263.615295	-26.177593	1390.803955	250.408905	-23.034561	1688.806885	336.236115	-267.521515	1137.033447	446.317688	129.833893	1129.224854	212.950943	-267.609253	902.846069	314.026031	183.662674	890.979431	302.659271	-45.643303	1002.770813	-452.350586	-42.689163	854.370789	-463.395630	-193.885544
268.823761	-128.191208	907.822388	325.918274	31.153172	899.034363	259.805328	-153.873886	517.953369	366.563751	9.076033	503.795563	405.885925	-178.866638	120.201256	421.889099	-57.623077	87.551521	293.067963	-205.968338	1419.044312	355.321838	117.759415	1404.996216	263.538513	-25.116463	1391.046875	249.901825	-21.099482	1688.852417	336.532318	-266.742371	1137.824707	446.068115	131.446182	1129.591064	212.950745	-267.074463	903.830078	314.481323	183.969757	890.718994	303.377075	-45.168968	1003.191650	-451.731598	-40.457226	851.424011	-462.229797	-191.641403
269.569611	-128.044785	908.448486	326.209015	31.453125	899.128296	255.402451	-152.666367	519.132996	366.913574	9.166724	503.790771	404.090363	-178.918228	123.231499	421.888275	-57.613358	87.502815	293.492615	-204.752090	1419.696655	354.549591	119.059967	1405.108032	263.410767	-24.083237	1391.237915	249.375137	-19.207741	1688.886108	336.856201	-266.041595	1138.567383	445.950775	133.077744	1129.945801	213.026138	-266.533752	904.705811	315.183105	184.226471	890.223938	304.114380	-44.678127	1003.528870	-450.567444	-37.584080	849.248901	-460.850037	-189.176849
270.424652	-127.819977	908.902710	326.574615	31.757517	899.187683	251.246826	-151.710159	520.363159	367.165344	9.259661	503.769562	402.414948	-179.187073	126.287628	421.859528	-57.642914	87.431007	293.968445	-203.494888	1420.470215	353.722992	120.347168	1405.167603	263.278839	-23.095404	1391.365845	248.838806	-17.360573	1688.861450	337.218903	-265.339020	1139.309204	445.808289	134.690948	1130.259277	213.100159	-266.005585	905.586609	315.565063	184.495361	890.075195	304.878601	-44.204655	1003.768127	-449.427032	-35.532696	847.173340	-459.398956	-187.008133
270.995087	-127.784912	909.561707	326.781342	31.896065	899.241943	247.638184	-151.154800	521.629211	367.378937	9.374814	503.723389	400.941681	-179.594772	129.341080	421.924133	-57.555763	87.404274	294.398529	-202.323624	1421.094238	352.997925	121.571594	1405.182861	263.119141	-22.110277	1391.444702	248.321167	-15.559019	1688.792725	337.545990	-264.787292	1139.977783	445.737762	136.297806	1130.509766	213.158524	-265.556458	906.406250	316.182465	184.746445	889.699585	305.528961	-43.821453	1004.095886	-448.152924	-33.483326	845.339905	-457.928864	-184.992401
271.657166	-127.646767	909.958679	327.125214	32.135395	899.248352	243.379959	-150.270187	522.744141	367.421265	9.513237	503.618622	399.042542	-179.378494	132.189667	421.711823	-57.587753	87.320480	294.752258	-201.228271	1421.576538	352.256805	122.744446	1405.166626	262.938354	-21.207983	1391.446045	247.723694	-13.754473	1688.724609	337.936707	-264.183411	1140.601685	445.711823	137.844086	1130.687622	213.210678	-265.056030	907.176575	317.019470	184.974823	888.969177	306.186188	-43.433243	1004.278748	-447.742798	-34.033375	842.516479	-456.920410	-183.870087
272.278625	-127.473267	910.318909	327.444397	32.333225	899.233521	239.792633	-149.845047	523.870728	367.427856	9.717320	503.529694	397.269684	-179.478714	134.943314	421.734070	-57.550941	87.316689	295.050079	-200.102783	1422.027100	351.550446	123.871124	1405.035522	262.759064	-20.322931	1391.425537	247.117798	-12.001155	1688.610962	338.304138	-263.778992	1141.176758	445.551453	139.272232	1130.794067	213.311966	-264.689972	907.914001	317.530029	185.268173	888.657837	306.788239	-43.048141	1004.433472	-445.273773	-30.306385	842.049438	-454.909668	-181.315399
272.838257	-127.333366	910.604065	327.798767	32.492447	899.191223	236.141754	-149.315048	524.918518	367.366669	9.915057	503.421814	395.018402	-179.120636	137.195557	421.703461	-57.532177	87.309647	295.307983	-199.096848	1422.412842	350.857178	124.937729	1404.929810	262.526886	-19.430048	1391.379272	246.493530	-10.271201	1688.546753	338.642914	-263.405914	1141.706299	445.501099	140.626068	1130.854980	213.398926	-264.337982	908.635376	318.488678	185.491333	887.901611	307.359344	-42.726440	1004.538940	-443.472656	-28.490347	840.677368	-453.230255	-179.627747
273.351685	-127.078445	910.797119	328.188324	32.795135	899.191711	232.676819	-148.937698	525.901917	367.289063	10.075483	503.334320	392.343567	-178.741776	139.101730	421.579651	-57.580097	87.248260	295.470703	-198.074722	1422.686890	350.217682	125.996536	1404.727661	262.343597	-18.629766	1391.298584	245.880692	-8.600820	1688.433105	339.062012	-262.971191	1142.227783	445.445587	141.935745	1130.846802	213.459900	-263.971405	909.312500	319.094971	185.748383	887.498108	307.896729	-42.353817	1004.625183	-442.622864	-29.118011	838.151001	-452.035400	-178.658844
273.845306	-127.351158	910.976196	329.081635	32.166046	898.797546	229.697739	-148.582474	526.847534	367.423340	10.296047	503.151978	388.918671	-178.214874	140.166168	421.606598	-57.557728	87.273735	295.556641	-197.199997	1422.977783	349.600281	126.973427	1404.456177	262.123962	-17.868027	1391.236450	245.260574	-7.028474	1688.271851	339.405914	-262.746277	1142.676025	445.504669	143.133804	1130.780029	213.556168	-263.570923	909.936157	320.062775	185.901779	886.617676	308.607849	-42.461342	1004.499268	-440.570526	-27.108398	836.955933	-450.170013	-176.770050
273.992706	-126.732559	911.222961	328.922821	33.019173	899.095093	226.756119	-148.229401	527.660217	367.215363	10.447092	503.146484	384.756866	-177.360275	140.523712	421.443176	-57.635578	87.224121	295.757507	-196.297684	1423.389771	349.031921	127.915016	1404.154907	261.907318	-17.111052	1391.095581	244.591705	-5.449601	1688.146973	339.807220	-262.456543	1143.051025	445.505554	144.219681	1130.619385	213.668625	-263.261780	910.494202	320.839417	186.017075	885.913757	308.699463	-41.784775	1004.767456	-438.297089	-24.644428	835.979980	-448.110504	-174.742203
274.335236	-126.441864	911.381226	329.313263	33.229725	899.036194	224.365692	-147.921326	528.378052	367.259277	10.622967	503.045959	380.027771	-176.510483	140.149536	421.460327	-57.611271	87.198692	295.739471	-195.471405	1423.546875	348.497589	128.823837	1403.786743	261.679016	-16.411743	1390.970581	243.916382	-3.861118	1688.017578	340.217529	-262.140930	1143.417114	445.570007	145.218491	1130.371216	213.790878	-262.944824	910.936401	321.622101	186.196045	885.183594	309.069946	-41.400257	1004.809937	-436.099670	-22.379271	834.925598	-446.074646	-172.650513
274.696411	-126.209602	911.518555	329.729065	33.422527	898.944519	222.654770	-147.921951	529.004333	367.300842	10.717701	502.953430	374.832520	-175.805740	139.180481	421.415100	-57.606777	87.177216	295.687927	-194.678635	1423.733887	348.041016	129.640900	1403.404907	261.418152	-15.655849	1390.841675	243.293640	-2.372990	1687.821167	340.573181	-262.011292	1143.708862	445.688599	146.197388	1130.138428	214.008774	-262.618286	911.329224	322.376556	186.266205	884.426697	309.451080	-41.043999	1004.825684	-433.941650	-20.209995	833.937073	-443.892303	-170.623337
274.873657	-125.944153	911.676331	330.047882	33.620094	898.954163	221.251495	-147.978424	529.540039	367.257233	10.729976	502.916138	368.854492	-174.677567	137.335129	421.387909	-57.602901	87.141281	295.509949	-193.904495	1423.923584	347.672485	130.466660	1403.061646	261.125885	-14.934949	1390.722168	242.624496	-0.911701	1687.727661	340.892944	-261.934235	1144.001831	445.778290	147.028442	1129.864624	214.285919	-262.330322	911.684326	322.958954	186.309082	883.871765	309.678955	-40.717556	1004.905701	-431.685974	-18.560896	832.947571	-441.741913	-168.562958
275.050293	-125.646248	911.882568	330.365265	33.758121	898.982300	220.377457	-148.214127	529.941467	367.333710	10.698684	502.889343	362.400146	-173.686569	135.072021	421.387146	-57.619148	87.156662	295.169434	-193.150742	1424.098022	347.320007	131.202118	1402.781128	260.786255	-14.231045	1390.674438	241.948135	0.501185	1687.600342	341.189941	-261.692169	1144.389038	445.944061	147.737778	1129.697510	214.593735	-262.085663	912.063354	323.979706	186.294815	883.026489	309.886993	-40.376003	1005.018860	-429.822327	-16.088972	832.267944	-439.598694	-166.553925
275.131409	-125.388870	912.113464	330.621552	33.890049	899.001526	219.918350	-148.449371	530.339600	367.673767	10.699685	502.947174	355.494385	-172.648438	132.481659	421.475311	-57.627499	87.149300	294.684937	-192.448685	1424.286255	347.033203	131.876358	1402.512085	260.391388	-13.530493	1390.669922	241.242477	1.922061	1687.582764	341.463867	-261.426147	1144.841797	446.063141	148.253250	1129.532471	214.971680	-261.890472	912.409363	324.610229	186.216873	882.612549	310.040436	-40.047722	1005.137451	-427.924316	-13.889080	831.693665	-437.768219	-164.803833
275.115295	-125.241470	912.384338	330.801758	33.936718	899.041626	219.933884	-148.606735	530.657532	367.510712	10.571385	502.990295	347.975006	-171.479263	129.299362	421.370087	-57.672516	87.135246	294.188232	-191.691483	1424.571289	346.744720	132.531647	1402.312744	259.998016	-12.839496	1390.663208	240.587311	3.242960	1687.523193	341.689148	-261.255768	1145.238037	446.278625	148.715088	1129.445923	215.421951	-261.744995	912.688843	325.676300	186.051865	881.918457	310.108582	-39.807327	1005.285645	-425.812775	-12.160143	831.338257	-435.232239	-162.738419
275.100983	-125.056450	912.565674	330.938141	33.987362	899.041931	220.376617	-148.789795	530.878784	367.618622	10.528567	502.953308	340.082062	-170.353546	125.964127	421.323151	-57.696247	87.094322	293.512573	-190.966110	1424.837524	346.479126	133.139130	1402.109009	259.560150	-12.108743	1390.642700	239.874054	4.556305	1687.458984	341.871735	-261.044037	1145.729370	446.454498	149.048965	1129.387329	215.981812	-261.568451	912.935425	326.515747	185.939468	881.429810	310.120605	-39.561104	1005.372375	-423.677399	-10.311849	831.214111	-432.606750	-160.725784
275.028839	-124.986626	912.733276	331.043579	33.955944	898.980286	221.270645	-149.093689	530.996704	367.679504	10.521260	502.863861	331.859070	-169.178772	122.354790	421.321136	-57.695911	87.072403	292.806549	-190.306671	1425.067383	346.272949	133.718689	1401.911499	259.144531	-11.407146	1390.605225	239.166458	5.835162	1687.377563	341.954376	-260.860321	1146.234863	446.603241	149.161163	1129.286865	216.620926	-261.407135	913.120239	327.084320	185.837677	881.169922	310.086304	-39.385010	1005.419373	-421.557800	-8.373289	831.245667	-430.028442	-158.905243
274.769989	-124.935608	912.886475	331.055115	33.962135	898.909241	222.558105	-149.314835	530.986755	367.762238	10.546146	502.774506	323.247284	-168.013763	118.567345	421.356018	-57.668827	87.016891	292.009521	-189.584167	1425.290405	346.047150	134.295715	1401.744873	258.725372	-10.719523	1390.573242	238.488815	7.081604	1687.298340	342.029846	-260.626221	1146.729492	446.833893	149.210617	1129.254272	217.311295	-261.215790	913.207947	327.996765	185.824982	880.873901	309.921661	-39.212143	1005.454407	-419.621582	-6.234933	831.350403	-428.290222	-157.265915
274.476990	-124.894798	913.005554	331.035431	33.976322	898.860779	224.237061	-149.818832	530.874512	367.893555	10.572513	502.734619	314.350800	-166.848694	114.736282	421.486084	-57.618973	87.051819	291.155670	-188.947662	1425.582886	345.858765	134.803787	1401.598755	258.238983	-10.037597	1390.546021	237.797058	8.271803	1687.210083	341.962646	-260.431580	1147.259888	447.087738	149.096649	1129.264648	218.016159	-261.234589	913.315613	328.828644	185.697357	880.660645	309.737061	-39.081028	1005.485107	-417.522003	-4.274990	831.606506	-426.060150	-155.599243
274.283661	-124.754433	913.094421	331.029724	33.986725	898.850037	225.982162	-150.361252	530.560974	368.015533	10.564432	502.737030	305.195953	-165.723175	111.035515	421.557465	-57.654480	87.063255	290.228333	-188.329285	1425.833374	345.647614	135.225830	1401.512329	257.759827	-9.412658	1390.550903	237.098114	9.411645	1687.166992	341.814697	-260.185059	1147.775635	447.395203	148.831436	1129.362793	218.750854	-261.223999	913.379761	329.606689	185.494812	880.532227	309.570343	-38.922234	1005.523499	-415.525299	-2.377869	831.997192	-423.987061	-153.942413
274.104614	-124.392044	913.130676	331.045319	33.970638	898.869446	228.102737	-151.199310	530.169250	368.098969	10.512900	502.788086	295.772827	-164.489258	107.540329	421.602051	-57.687813	87.090874	289.268219	-187.734680	1426.136353	345.478729	135.600021	1401.481934	257.308838	-8.885761	1390.621338	236.405304	10.527585	1687.165771	341.546967	-259.980469	1148.323608	447.744934	148.386703	1129.555420	219.458374	-261.195099	913.447632	330.499634	185.150620	880.287903	309.427979	-38.709610	1005.552917	-413.554718	-0.653486	832.339294	-421.968414	-152.403793
273.988159	-123.943222	912.949646	331.134369	33.970974	898.862244	230.566040	-152.274078	529.729797	368.196991	10.474292	502.861237	285.798645	-162.591263	103.710609	421.698212	-57.686874	87.147781	288.193634	-187.239655	1426.395386	345.316376	135.924698	1401.472168	256.819580	-8.316699	1390.704224	235.826767	11.655998	1687.109741	341.223145	-259.751984	1148.866943	448.034882	147.850723	1129.660156	220.146103	-261.133453	913.471191	330.910248	184.817429	880.522888	309.267975	-38.530956	1005.471741	-411.588379	1.078309	832.776917	-420.061981	-150.978653
273.014648	-124.235847	913.204468	330.938751	33.748581	898.856506	232.971649	-153.307556	529.353943	368.042145	10.415916	502.826385	276.409668	-162.217117	101.137680	421.599487	-57.756687	87.100426	287.112579	-186.711441	1426.682861	345.148224	136.240387	1401.391235	256.337524	-7.789626	1390.714844	235.082458	12.635953	1687.158813	340.816895	-259.637421	1149.363281	448.543030	147.423309	1129.807739	220.858871	-261.218109	913.247437	331.502777	184.501144	880.572998	308.694183	-38.664921	1005.587463	-410.124268	3.212447	833.035522	-418.401154	-149.719574
272.217377	-124.249268	913.350159	330.759583	33.612274	898.804321	235.146133	-154.195892	528.869446	368.021790	10.451877	502.736359	266.340881	-160.865921	98.414520	421.591370	-57.741413	87.093933	285.951324	-186.314240	1426.837524	345.008423	136.490326	1401.286133	255.880737	-7.299434	1390.685181	234.403473	13.642140	1687.120117	340.280121	-259.460358	1149.803467	449.003021	146.883835	1129.862793	221.538818	-261.336212	913.067017	332.199341	184.063904	880.437561	308.210571	-38.638538	1005.627197	-407.870850	4.075451	833.484497	-416.467377	-148.148926
271.500854	-124.120277	913.369507	330.583588	33.620785	898.689453	236.981430	-154.925446	528.273804	368.180511	10.813796	502.813812	256.375885	-159.533508	96.102791	421.704041	-57.726067	87.107948	284.780640	-185.982651	1426.976074	344.935028	136.677902	1401.161865	255.383972	-6.801083	1390.607788	233.705902	14.626673	1687.076172	339.681885	-259.320587	1150.134155	449.431396	146.170029	1129.873901	222.249786	-261.588348	912.749512	332.436340	183.714005	880.693787	307.742737	-38.495258	1005.575867	-406.038696	5.201170	833.730164	-414.884308	-146.794800
270.691620	-123.788017	913.302612	330.317963	33.800228	898.618958	238.238312	-155.126434	527.624817	368.168365	10.470249	502.801056	246.491043	-158.095551	94.281647	421.727325	-57.693993	87.086494	283.579773	-185.657028	1426.995605	344.893372	136.817963	1401.048340	254.893723	-6.431346	1390.566162	233.051239	15.511204	1686.988525	339.063751	-259.160065	1150.438232	449.887146	145.438263	1129.895020	222.995972	-261.843353	912.379333	332.785461	183.271088	880.813354	307.205994	-38.253864	1005.508057	-404.244141	6.122157	834.014404	-413.324615	-145.559021
269.881348	-123.499924	913.286377	330.003937	33.984661	898.612488	239.363892	-155.432709	527.046631	368.699860	10.619439	502.813477	237.155197	-156.811981	92.846748	422.059174	-57.679916	87.128654	282.411987	-185.369522	1427.145264	344.892670	136.876694	1400.964355	254.454254	-6.112459	1390.571289	232.435272	16.398682	1686.894531	338.315735	-259.108002	1150.677368	450.341431	144.715439	1129.975708	223.672089	-262.189545	911.982178	333.041351	182.925201	880.987061	306.663879	-38.048038	1005.497437	-402.691864	7.499324	834.490112	-411.828796	-144.254318
268.912750	-123.247620	913.253662	329.627655	34.046669	898.613281	240.311813	-155.425247	526.619080	368.502930	10.609076	502.808868	228.575699	-155.458572	91.762215	422.032257	-57.733795	87.176575	281.226837	-185.156708	1427.189453	344.955597	136.818314	1400.932861	253.977081	-5.830326	1390.606445	231.681152	17.051228	1686.917725	337.568878	-258.985229	1150.878296	450.843201	143.874527	1130.019043	224.277740	-262.451111	911.714722	333.261047	182.440582	881.244873	306.015839	-37.938568	1005.483032	-400.632629	8.171678	835.117065	-410.357544	-142.823303
268.118652	-122.842796	913.206299	329.242218	34.178234	898.639771	240.749390	-155.251968	526.202393	368.204376	10.518832	502.782074	220.679855	-153.935028	91.114952	421.954346	-57.824932	87.211113	280.057739	-185.045563	1427.256348	345.045105	136.735016	1400.896729	253.535339	-5.600780	1390.648193	230.935364	17.795877	1686.947998	336.749146	-259.000305	1151.114990	451.219299	143.064606	1130.028931	224.948898	-262.780243	911.286682	333.444305	182.075241	881.483826	305.438934	-37.727898	1005.475586	-399.518219	9.385854	835.513733	-409.083740	-141.830856
267.249786	-122.532684	913.174744	328.785004	34.395348	898.633667	240.676300	-155.022461	525.859985	367.773468	10.536128	502.738373	213.887436	-152.307816	90.859375	421.785065	-57.844059	87.207085	278.796722	-185.009155	1427.278076	345.168579	136.637161	1400.882690	253.140045	-5.386181	1390.732056	230.218964	18.483912	1686.923340	335.892853	-259.080261	1151.279297	451.532562	142.128296	1130.013672	225.566513	-263.135101	910.808533	333.659760	181.725433	881.737244	304.808105	-37.506779	1005.457336	-398.656921	11.230670	835.934021	-407.933868	-140.870346
266.450439	-122.304367	913.108521	328.348389	34.642208	898.571533	239.890305	-155.166962	525.606384	367.393127	10.610696	502.651917	208.729797	-151.002884	90.838852	421.725098	-57.850773	87.205086	277.856659	-184.883820	1427.395874	345.340240	136.487000	1400.854248	252.761871	-5.203238	1390.742676	229.486893	19.076866	1686.865967	335.050842	-259.153229	1151.388062	451.941528	141.305756	1130.043213	226.013474	-263.431030	910.308960	333.761200	181.231628	882.104004	304.227966	-37.303223	1005.392822	-397.333008	12.716113	836.481873	-406.677429	-139.766541
265.795654	-122.081833	913.070374	327.894318	34.880024	898.547058	238.443954	-154.988220	525.430237	367.172180	10.769867	502.593536	205.179138	-150.163986	90.878578	421.758636	-57.823303	87.234238	276.549744	-185.088745	1427.288574	345.494232	136.276001	1400.846191	252.410629	-5.043358	1390.783203	228.772141	19.610458	1686.780518	334.086243	-259.256561	1151.553833	452.148010	140.382843	1130.026978	226.360672	-263.745178	909.808105	333.789032	181.088669	882.314270	303.706238	-37.104069	1005.361267	-396.159302	13.865709	836.949707	-405.495087	-138.718918
265.196625	-121.971039	913.023438	327.441772	34.943310	898.501709	236.400803	-154.479996	525.448364	366.568176	10.831111	502.549927	203.291977	-149.769501	91.104050	421.610199	-57.823250	87.248009	275.802734	-185.062576	1427.354980	345.644928	136.041580	1400.898682	252.081390	-5.015710	1390.840576	227.986511	20.172348	1686.748291	333.196106	-259.526062	1151.474731	452.392212	139.339096	1130.077515	226.606644	-264.093079	909.303833	333.701233	180.706482	882.739197	303.220398	-37.038437	1005.313782	-394.467865	14.637218	837.605164	-404.218231	-137.447556
264.612427	-121.923897	913.018677	326.909698	35.021450	898.541565	233.724365	-153.992249	525.684204	364.523193	10.390091	502.405518	202.891037	-149.922150	91.306694	420.743896	-57.985924	87.214638	274.660522	-185.400574	1427.169434	345.724701	135.728668	1400.998901	251.748703	-5.066640	1390.957642	227.257629	20.630650	1686.720947	332.243866	-259.676910	1151.528442	452.767853	138.288254	1130.283081	226.761307	-264.434235	908.858643	333.525238	179.987457	883.362610	302.733490	-37.036022	1005.330261	-393.339294	15.609069	838.069153	-403.103302	-136.436981
264.050507	-122.031448	913.086182	326.361450	34.892994	898.580383	230.658966	-153.014404	526.165222	364.290314	10.366199	502.470276	203.531738	-150.427353	91.689445	420.859009	-58.045284	87.291016	273.825134	-185.652008	1427.120972	345.947601	135.203339	1401.013184	251.422623	-5.247026	1391.093018	226.493591	21.045969	1686.736572	331.324921	-259.794006	1151.483521	453.060059	137.191727	1130.435547	226.741486	-264.764740	908.476685	333.307312	179.376602	883.907532	302.286438	-37.179035	1005.377380	-392.289734	16.583105	838.574036	-402.067566	-135.350906
263.467102	-122.219070	913.234253	325.716736	34.655972	898.638550	228.096680	-152.473129	526.730042	364.401764	10.434929	502.485291	205.368530	-151.581879	92.093697	421.128021	-57.998260	87.419640	273.088501	-185.966812	1427.134521	345.869019	134.893402	1401.351563	251.102158	-5.472740	1391.229126	225.695816	21.449747	1686.762695	330.371063	-260.121948	1151.335327	453.219666	136.021729	1130.673706	226.602936	-265.111206	908.048035	333.069916	178.849762	884.464966	301.812500	-37.386086	1005.470093	-391.202789	17.609814	839.046509	-401.040314	-134.326187
262.857147	-122.498657	913.416016	325.004303	34.346840	898.646729	225.893616	-152.641647	527.340515	363.914459	10.383924	502.410889	208.316437	-153.085358	92.684753	421.064117	-58.013996	87.429222	272.446442	-186.455017	1427.086548	345.835693	134.408066	1401.492676	250.803986	-5.814545	1391.362549	224.966919	21.848473	1686.722656	329.326111	-260.340210	1151.207886	453.455475	134.923691	1130.889038	226.280045	-265.564148	907.694885	332.749146	178.140823	885.038940	301.313843	-37.630192	1005.549927	-390.267059	18.615431	839.456787	-400.172638	-133.381897
262.134766	-122.839821	913.634338	324.258636	34.064278	898.617676	223.786636	-152.273056	527.938477	363.975433	10.405188	502.437439	211.861176	-154.768234	93.299484	421.282837	-57.966557	87.497643	271.919098	-186.996872	1427.043457	345.711060	133.856903	1401.631226	250.500168	-6.248565	1391.472900	224.207138	22.301188	1686.638428	328.401581	-260.526154	1151.074585	453.717041	133.875992	1131.148804	225.990952	-265.947754	907.351929	332.312073	177.343735	885.662048	300.756378	-37.858196	1005.625854	-389.227417	19.716557	839.871521	-399.282379	-132.390594
261.340759	-123.194557	913.869263	323.497467	33.775879	898.674194	221.809326	-152.035873	528.499207	363.542236	10.210592	502.411804	215.946854	-156.561172	94.003845	421.177094	-58.002815	87.478615	271.482971	-187.694931	1427.030640	345.520935	133.211792	1401.826294	250.171112	-6.787258	1391.624390	223.426086	22.736099	1686.501465	327.282196	-260.763153	1150.834961	453.919830	132.853546	1131.436646	225.654297	-266.279083	906.963745	331.853149	176.217056	886.403809	300.153595	-38.141743	1005.755615	-388.240479	20.699564	840.253235	-398.417511	-131.535126
260.520081	-123.589851	914.072327	322.739227	33.410511	898.715698	219.937592	-151.789413	529.043701	362.939392	9.937506	502.395020	220.323608	-158.227036	94.814278	421.052704	-58.058186	87.478004	271.062408	-188.484482	1426.952271	345.249054	132.467804	1402.062744	249.918854	-7.548606	1391.743530	222.680542	23.151752	1686.356934	326.367493	-261.055573	1150.586060	453.982330	131.698410	1131.835205	225.164719	-266.608459	906.547974	331.313416	175.269089	887.071594	299.516876	-38.485985	1005.863525	-387.362976	21.662218	840.628845	-397.727875	-130.583969
259.664215	-123.770683	914.278259	321.963623	33.095383	898.905762	218.077545	-151.793503	529.422119	362.228119	9.555429	502.391144	225.057190	-160.000381	95.723770	420.780243	-58.173000	87.474365	270.757965	-189.363327	1426.891357	344.877594	131.552261	1402.351074	249.606842	-8.408453	1391.959717	221.938995	23.560833	1686.206299	325.474579	-261.622192	1150.287231	453.935028	130.552139	1132.174194	224.560822	-266.789459	906.182129	330.682373	174.293549	887.805725	298.847046	-38.781086	1006.052917	-386.548004	22.486067	840.972595	-397.043915	-129.750565
258.796661	-123.915764	914.475769	321.199432	32.804169	899.060425	216.237183	-151.955582	529.672974	362.806091	9.411966	502.617188	230.030212	-161.665253	96.808434	421.230286	-58.166073	87.594109	270.439331	-190.365875	1426.785522	344.509125	130.614731	1402.683716	249.291779	-9.383087	1392.233398	221.246063	23.895411	1686.008057	324.726563	-262.082489	1150.008057	453.844269	129.383163	1132.590210	223.806091	-266.555115	905.800415	330.006531	173.253723	888.561646	298.191925	-39.036274	1006.218384	-385.725739	23.246664	841.321350	-396.385437	-128.929108
257.805420	-124.013969	914.696411	320.333649	32.629929	899.276794	214.214615	-151.867477	530.051819	362.642365	9.091348	502.710754	235.071609	-162.964645	97.905464	421.216736	-58.246880	87.615051	270.078796	-191.433380	1426.732788	344.082458	129.565338	1402.997925	248.931671	-10.392236	1392.482788	220.575287	24.228966	1685.757080	323.991516	-262.522339	1149.615967	453.692963	128.262802	1133.026611	222.869019	-266.459198	905.483704	329.258148	172.425064	889.253113	297.433472	-39.242008	1006.427246	-384.976654	23.973562	841.614685	-395.825806	-128.202759
256.772034	-124.137604	914.830322	319.586823	32.480354	899.407654	212.635574	-151.856079	530.320679	364.433136	9.372135	502.966736	240.325226	-164.396530	99.099541	422.347107	-58.021900	87.747086	269.681946	-192.566177	1426.625366	343.665161	128.519424	1403.242920	248.464859	-11.370400	1392.721436	219.957932	24.515322	1685.430420	323.381500	-262.971069	1149.325073	453.426453	127.173477	1133.329956	221.817673	-266.213135	905.208679	328.429291	171.614807	889.919861	296.681763	-39.447151	1006.552307	-384.201599	24.734390	841.797913	-395.325500	-127.475143
255.691757	-124.251122	914.972107	318.793732	32.221394	899.486267	210.900360	-151.927994	530.646484	358.952179	7.863410	502.520508	245.677399	-165.758118	100.390915	419.449829	-58.496597	87.334854	269.142578	-193.698578	1426.549072	343.210602	127.387215	1403.455933	247.999069	-12.386666	1392.893555	219.318176	24.764629	1685.060181	322.788208	-263.634735	1148.968750	453.064209	126.012360	1133.567261	220.616821	-265.805664	905.049072	327.453522	170.750443	890.627625	295.917725	-39.673756	1006.650146	-383.477234	25.503052	841.966858	-394.852966	-126.810455
254.479858	-124.492828	915.054688	318.047943	31.782213	899.499084	209.449524	-152.240417	530.958679	364.642761	9.138071	503.099335	251.190933	-167.232315	101.788666	422.615082	-57.908298	87.736343	268.523529	-194.825241	1426.494873	342.716217	126.273117	1403.641724	247.535187	-13.477532	1393.001831	218.666443	24.913864	1684.654663	322.196777	-264.348694	1148.657227	452.628601	124.787125	1133.815430	219.270706	-265.265778	904.930908	326.372498	170.049942	891.329407	295.096405	-40.052902	1006.686462	-382.817322	26.193348	842.078308	-394.428589	-126.130653
253.084229	-124.742142	915.127502	317.275604	31.341953	899.550049	208.004501	-151.947937	531.120728	360.502502	7.732424	502.778381	256.529175	-168.470551	103.024025	420.383270	-58.360352	87.450623	267.720825	-196.010178	1426.310425	342.334930	125.062103	1403.872681	247.012589	-14.566256	1393.120728	217.972076	24.938286	1684.264526	321.642456	-265.054443	1148.419189	452.181061	123.588989	1134.078003	217.821167	-264.698364	904.920410	325.206482	169.382126	891.954468	294.174164	-40.478779	1006.738953	-382.177216	26.824526	842.201355	-394.058929	-125.523720
251.620468	-124.873848	915.118591	316.379852	31.008217	899.686218	206.558716	-151.892380	531.179688	359.706024	7.307278	502.842834	262.006653	-169.767029	104.334030	419.995422	-58.527107	87.451988	266.876373	-197.176361	1426.211426	341.889771	123.815178	1404.067505	246.407745	-15.683615	1393.286255	217.260544	24.814451	1683.891113	321.134766	-265.962280	1148.143677	451.647583	122.332253	1134.255005	216.290192	-264.142212	904.977905	323.940247	168.653809	892.651306	293.142639	-40.890541	1006.800110	-381.579529	27.434084	842.298340	-393.720398	-124.780518
250.242722	-124.947121	915.060974	315.461609	30.735561	899.848206	205.205368	-151.755219	531.066101	357.822174	6.718526	502.804291	267.166260	-171.006058	105.643250	419.036957	-58.760342	87.386581	265.843140	-198.324997	1426.059082	341.452728	122.559624	1404.274780	245.735016	-16.761683	1393.375977	216.558884	24.580503	1683.511719	320.458710	-266.823090	1147.876221	451.159058	121.087395	1134.408936	214.607101	-263.611938	905.069397	322.592499	167.985336	893.243713	292.145477	-41.286221	1006.851624	-381.030609	28.029566	842.368103	-393.430298	-124.165161
248.771713	-124.899345	914.935486	314.513428	30.733480	900.063538	203.715820	-151.517349	530.905762	357.485016	6.419854	502.938507	272.115356	-171.959808	106.846741	418.941772	-58.800556	87.434242	264.684448	-199.407394	1425.977905	341.136108	121.242294	1404.345947	245.025497	-17.817078	1393.374390	215.853241	24.189939	1683.143066	319.717896	-267.676880	1147.684570	450.499573	119.828613	1134.372070	212.969727	-263.074463	905.201416	321.193573	167.290726	893.702393	291.073730	-41.568233	1006.900940	-380.528503	28.633547	842.382996	-393.130737	-123.483498
247.294250	-125.089867	914.666992	313.741852	30.254591	899.983215	202.071243	-151.731888	530.774902	357.263947	6.135042	502.963409	276.736389	-173.003906	108.013107	418.860474	-58.826405	87.383720	263.394196	-200.545090	1425.808838	340.889404	119.921120	1404.321533	244.297104	-18.826464	1393.354858	215.156586	23.629353	1682.786865	318.948792	-268.474823	1147.541626	449.903534	118.646233	1134.233276	211.340637	-262.557526	905.354980	319.687347	166.688309	894.085999	290.014130	-42.083359	1006.730164	-379.974060	29.346468	842.332153	-392.856812	-122.840508
245.736115	-125.184143	914.367859	312.823059	29.960510	900.000000	201.037750	-151.814117	530.254944	356.959808	5.915590	502.957642	280.896515	-174.086319	108.670578	418.870056	-58.799065	87.386154	261.913727	-201.603043	1425.660034	340.580475	118.612274	1404.202515	243.473587	-19.783009	1393.264160	214.505432	22.946539	1682.492065	318.110931	-269.364197	1147.431030	449.197693	117.474075	1133.942627	209.687042	-261.986298	905.533569	318.065002	166.150345	894.379272	288.840302	-42.539452	1006.596497	-379.554169	29.966808	842.220581	-392.655243	-122.258545
244.183289	-125.277420	913.983459	311.985504	29.663586	899.950073	200.481430	-152.264343	529.574707	356.630127	5.672184	503.002655	284.795563	-175.457794	109.117592	418.778809	-58.828888	87.369812	260.311432	-202.641037	1425.520874	340.384338	117.274765	1404.017578	242.676361	-20.752867	1393.136597	213.883530	22.063576	1682.277954	317.163788	-270.337799	1147.322266	448.451324	116.268623	1133.564819	207.967010	-261.394592	905.703979	316.425171	165.515640	894.558289	287.672913	-42.997837	1006.389771	-379.103333	30.534050	842.075195	-392.380035	-121.666649
242.553802	-125.216522	913.580078	311.024719	29.487585	899.980896	200.166214	-152.506454	528.513184	356.248779	5.352748	503.071045	288.099060	-176.877365	109.141884	418.642487	-58.935513	87.362572	258.485687	-203.865662	1425.259766	340.204193	115.880714	1403.776978	241.782318	-21.676233	1392.972046	213.294312	21.063053	1682.133423	316.045349	-271.247162	1147.217896	447.687378	115.114174	1133.107422	206.176712	-260.776398	905.933472	314.626251	164.866974	894.718567	286.435242	-43.393078	1006.213684	-378.751740	30.990335	841.930908	-392.171906	-121.135849
240.854736	-125.083092	913.097473	310.015045	29.361881	900.066833	200.127197	-152.740005	527.359985	355.759521	5.012970	503.197113	290.870514	-178.156403	108.758644	418.402924	-59.077602	87.356667	256.600830	-204.888519	1425.040771	340.067322	114.451851	1403.487549	240.904114	-22.635109	1392.809570	212.680222	19.883696	1682.055420	314.831573	-272.302643	1147.091675	446.757294	113.827217	1132.536133	204.295624	-260.160187	906.190430	312.805664	164.208099	894.859436	285.105011	-43.800343	1006.030640	-378.415680	31.549841	841.809265	-391.984894	-120.623413
239.224960	-125.000671	912.502075	309.106628	29.146286	900.003479	200.242081	-153.165726	525.964600	355.429626	4.815677	503.286224	293.150757	-179.597031	107.997086	418.307007	-59.143955	87.372322	254.522949	-205.814758	1424.722412	340.070923	112.842278	1403.059082	239.926208	-23.532358	1392.632446	212.142395	18.552685	1681.994385	313.451538	-273.447540	1146.996826	445.923370	112.558113	1131.911743	202.340271	-259.542145	906.347290	310.897949	163.519882	894.914856	283.834381	-44.245663	1005.716187	-378.166229	31.960890	841.658386	-391.839417	-120.066338
237.475906	-124.942802	911.809631	308.087402	28.905617	899.842468	200.888794	-153.508789	524.534363	355.078064	4.770125	503.326294	295.027710	-181.163788	106.791130	418.300720	-59.118164	87.417763	252.434967	-206.820450	1424.393555	339.968781	111.354095	1402.616211	239.046158	-24.484444	1392.275513	211.638962	17.096983	1681.933960	311.964386	-274.642883	1146.800293	444.954407	111.232071	1131.128540	200.447067	-258.661957	906.384033	308.900055	162.953613	894.942566	282.434967	-44.711205	1005.304077	-377.569153	32.475639	841.275635	-391.712524	-119.654701
235.672592	-124.783813	910.958374	307.123260	28.899561	899.649170	201.843109	-153.669800	522.936279	354.516144	4.801314	503.213379	296.149078	-182.365341	105.068535	418.209351	-59.073162	87.398720	250.251511	-207.802094	1423.967163	339.891022	109.940338	1402.253418	238.043335	-25.305296	1391.992554	211.134232	15.522536	1681.850830	310.308563	-275.845337	1146.549927	443.982697	109.847931	1130.244385	198.438400	-257.909393	906.365112	306.837097	162.376694	894.956177	280.986694	-45.078316	1004.801819	-377.441132	32.694866	841.002258	-391.651978	-119.203079
233.842941	-124.697815	910.116760	306.045135	28.645166	899.363770	203.210693	-154.064804	521.293579	354.013336	4.897362	503.126465	296.892029	-183.483078	102.977982	418.169250	-59.079472	87.349426	247.985016	-208.803070	1423.481689	339.903534	108.400841	1401.682861	237.052429	-26.206724	1391.622192	210.593124	13.822155	1681.766602	308.516083	-277.061157	1146.284302	442.917633	108.313133	1129.199585	196.326630	-257.227386	906.228699	304.693878	161.846268	894.940735	279.487762	-45.541809	1004.252808	-377.315308	32.937752	840.766907	-391.601593	-118.734436
231.927628	-124.676414	909.211365	304.926086	28.366903	899.080505	205.128983	-154.696304	519.628784	353.235443	4.964478	502.956299	297.329071	-184.546616	100.590202	418.108185	-59.119541	87.347595	245.532547	-209.620255	1423.200317	340.001373	106.675507	1400.985229	236.083710	-27.160805	1391.207520	210.128128	12.022795	1681.682129	306.536652	-278.195496	1145.790161	441.914551	106.699791	1128.138916	194.180939	-256.549927	906.068970	302.529724	161.335236	894.959290	277.901031	-46.085358	1003.674622	-377.138153	33.334747	840.537598	-391.543030	-118.271072
229.918610	-124.625183	908.337341	303.732971	28.115219	898.855591	207.324478	-155.656937	517.940002	352.350372	4.963869	502.842285	297.488739	-185.413742	98.156631	418.024353	-59.174717	87.388878	243.230118	-210.549774	1422.622559	339.814117	105.095490	1400.455078	235.052444	-28.145594	1390.788208	209.591278	10.144995	1681.594116	304.475586	-279.459747	1145.312256	440.829224	104.952385	1127.087158	191.927338	-255.861816	905.810608	300.208191	160.821869	895.060608	276.243347	-46.626877	1003.138733	-376.930511	33.732971	840.269958	-391.486755	-117.835220
227.894028	-124.655045	907.483276	302.482574	27.852945	898.679565	209.677368	-156.594162	516.234680	351.472565	4.982204	502.819214	297.316559	-186.118240	95.801483	417.965698	-59.268559	87.494354	240.921967	-211.583694	1422.003784	339.773285	103.278465	1399.715576	234.035202	-29.187243	1390.398071	209.050873	8.147760	1681.482300	302.170868	-280.729126	1144.692871	439.773346	103.015961	1126.025879	189.560791	-255.228378	905.487183	297.858551	160.289276	895.153076	274.532837	-47.224323	1002.636902	-376.759766	34.039101	840.068665	-391.447327	-117.398521
225.857330	-124.767670	906.655212	301.198151	27.415318	898.485413	212.078995	-157.563797	514.762268	350.220459	4.924216	502.762207	297.453247	-186.784012	93.463531	417.803925	-59.348442	87.588646	238.586319	-212.622711	1421.358643	339.533417	101.608170	1399.089844	233.036179	-30.384912	1389.874634	208.466248	6.094853	1681.393677	299.819763	-281.898163	1144.041626	438.615631	101.045586	1124.972290	187.172668	-254.628540	905.025330	295.387207	159.723053	895.311157	272.775177	-47.909039	1002.138855	-376.522064	34.424381	839.914673	-391.360504	-116.959862
223.816269	-124.861786	905.852966	299.869598	27.084087	898.344299	214.407562	-158.671356	513.512146	349.249146	4.952271	502.707916	297.961670	-187.455124	91.442238	417.906403	-59.369656	87.750999	236.381790	-213.772476	1420.763062	339.372192	99.808716	1398.446045	231.904892	-31.394558	1389.603882	207.794998	3.958792	1681.308838	297.368713	-282.925568	1143.373779	437.500305	98.999336	1123.862183	184.818558	-254.099777	904.421387	292.805389	159.152359	895.532471	270.971954	-48.537174	1001.680420	-376.204956	34.811684	839.796997	-391.223969	-116.508980
221.774612	-125.117455	905.146179	298.480865	26.575613	898.160095	216.398071	-159.919281	512.419006	347.829895	4.885655	502.545959	298.481018	-187.638962	89.735634	417.679474	-59.444111	87.792534	234.214645	-215.081665	1420.162231	339.284943	97.937584	1397.744873	230.948196	-32.622532	1389.066406	207.129242	1.790285	1681.248657	294.498199	-284.196411	1142.644897	436.248474	96.879639	1122.725586	182.465485	-253.682343	903.781006	290.489105	158.647644	895.721863	269.178009	-49.260807	1001.242737	-375.992462	35.174648	839.641357	-391.177460	-116.149323
219.745071	-125.440895	904.535522	297.116669	26.149319	898.028809	218.555679	-160.817780	511.486694	346.618469	4.837379	502.406616	299.211151	-187.579483	88.088951	417.716156	-59.479443	87.907661	232.130508	-216.459976	1419.533569	339.152161	96.131027	1397.162109	229.900742	-33.787518	1388.767334	206.387466	-0.399871	1681.189209	291.883667	-285.491913	1141.863281	435.070465	94.802551	1121.755493	180.044159	-253.272400	903.082031	287.890503	157.905151	895.984253	267.363068	-49.929630	1000.882019	-375.768066	35.494705	839.500549	-391.162811	-115.865753
217.726334	-125.873497	904.018677	295.639526	25.515633	897.918823	220.502319	-162.037262	510.723389	345.171021	4.519531	502.255280	299.949463	-187.348511	86.610207	417.607941	-59.522610	88.015404	230.174911	-217.854095	1419.041992	338.938934	94.280426	1396.630859	228.848770	-35.061512	1388.484985	205.568695	-2.628064	1681.180664	288.903961	-286.365997	1141.194946	433.700592	92.635963	1120.809448	177.504791	-252.893219	902.410400	285.464874	157.097534	896.336243	265.538635	-50.723213	1000.574402	-375.601074	35.792576	839.383972	-391.119629	-115.560432
215.745941	-126.276917	903.701721	294.051544	24.884590	897.981873	222.344467	-163.193161	510.107056	343.607941	4.167304	502.264709	300.572052	-186.828598	85.150719	417.551697	-59.602947	88.180672	228.256302	-219.308121	1418.639038	338.712006	92.325142	1396.245605	227.770828	-36.368282	1388.287231	204.744431	-4.897498	1681.232666	285.941132	-287.424927	1140.465088	432.405823	90.494774	1120.040771	174.897598	-252.616425	901.726868	282.984039	156.232666	896.810364	263.701721	-51.487213	1000.450439	-375.428040	36.123356	839.297485	-391.092072	-115.163231
213.743683	-127.001335	903.507141	292.512665	24.034630	898.079102	224.407379	-164.557953	509.602112	342.100220	3.533367	502.286896	300.960052	-186.395096	83.999336	417.454895	-59.745850	88.324768	226.338821	-220.722824	1418.213135	338.499939	90.354927	1395.973755	226.666779	-37.605270	1388.302734	203.816330	-7.153772	1681.355469	282.834686	-288.632111	1139.668091	431.020874	88.302879	1119.430298	172.201996	-252.435440	901.018860	280.405426	155.366104	897.473267	261.852051	-52.453083	1000.407166	-375.247498	36.432186	839.219421	-391.086090	-114.813026
211.895401	-127.745491	903.387939	290.995758	23.221987	898.168518	226.751495	-165.989731	509.323883	340.678040	2.964114	502.309143	301.426025	-186.097656	83.132370	417.362793	-59.889587	88.536095	224.474228	-222.210861	1417.760376	338.154602	88.416809	1395.782593	225.568573	-39.029171	1388.213013	202.947952	-9.481746	1681.504639	279.715576	-289.688812	1138.928223	429.495605	86.063774	1118.886841	169.472183	-252.239014	900.324524	277.782959	154.582016	898.248047	260.034393	-53.317585	1000.403076	-375.116302	36.693897	839.188843	-391.110779	-114.509102
210.058975	-128.592133	903.352173	289.421814	22.286610	898.281982	229.058853	-167.251877	509.327606	339.251251	2.276918	502.356354	301.750214	-185.972214	82.499306	417.331970	-59.972195	88.726555	222.651840	-223.709839	1417.417847	337.796692	86.501038	1395.655762	224.549149	-40.470570	1388.169678	202.006271	-11.648720	1681.721069	276.513306	-290.796844	1138.261353	428.007507	83.828415	1118.447510	166.691238	-252.044296	899.696716	275.106445	153.748932	899.162842	258.249786	-54.280678	1000.447998	-375.029633	37.044842	839.190369	-391.167542	-114.101662
208.293808	-129.397583	903.339722	287.819733	21.492712	898.399536	230.830948	-168.468140	509.538483	337.755066	1.456317	502.368652	301.908875	-185.924484	82.142075	417.183533	-60.070034	88.897926	220.889618	-225.264755	1417.091064	337.296143	84.647766	1395.608765	223.445160	-41.992744	1388.214233	200.979691	-13.863133	1681.986938	273.330566	-291.911072	1137.598267	426.504669	81.539398	1118.143188	163.808807	-251.798477	899.129150	272.284515	152.927902	900.240173	256.469116	-55.123928	1000.508301	-374.823242	37.465191	839.176147	-391.164520	-113.704185
206.628784	-130.413208	903.503418	286.222778	20.358330	898.477417	232.024414	-169.951599	509.908661	336.176544	0.804572	502.368774	302.026093	-185.971176	81.972885	417.014465	-60.220875	89.097130	219.176468	-226.843918	1416.831055	336.641815	82.804070	1395.749146	222.372238	-43.492722	1388.313477	200.072098	-16.090504	1682.285645	270.144775	-292.922668	1137.001221	424.981354	79.196075	1117.954468	160.820938	-251.574615	898.732300	269.467926	152.057953	901.508667	254.808243	-56.131027	1000.632324	-374.692413	37.806969	839.170776	-391.195099	-113.369095
204.932449	-131.349457	903.788696	284.563599	19.371376	898.728455	232.624664	-171.259674	510.362061	334.619080	-0.035669	502.391052	301.916046	-185.967026	81.875847	416.804260	-60.345654	89.326187	217.526596	-228.442520	1416.640869	335.948639	80.983124	1395.987061	221.221909	-45.079014	1388.547363	199.119385	-18.312159	1682.662109	267.038239	-293.922028	1136.500732	423.402344	76.814690	1117.947632	157.720779	-251.359055	898.488281	266.986420	151.240067	902.796936	253.139053	-57.076996	1000.899963	-374.569946	38.115948	839.220032	-391.176392	-113.012436
203.001511	-132.573929	904.262756	282.875702	18.237831	899.006226	232.764008	-172.660583	510.861572	332.980713	-0.816134	502.485901	301.797699	-186.085220	81.839043	416.566956	-60.544010	89.598053	216.079742	-230.049545	1416.580566	335.038879	79.175583	1396.416504	220.060425	-46.695667	1388.812622	198.177567	-20.465546	1683.099243	264.012360	-294.939697	1136.080933	421.910339	74.490150	1118.170776	154.507492	-251.126556	898.397766	264.426086	150.418732	904.331177	251.398682	-58.175938	1001.270874	-374.506409	38.412537	839.271973	-391.248840	-112.674347
201.735794	-133.429108	904.565979	281.404938	16.965935	899.289368	232.826981	-174.205582	511.139221	331.705688	-1.594037	502.652466	301.627167	-186.245789	81.764687	416.407806	-60.757324	89.800163	214.782715	-231.675842	1416.646362	334.069000	77.417664	1396.954102	218.875244	-48.312252	1389.138550	197.346573	-22.670603	1683.513550	261.089081	-295.928802	1135.711060	420.420868	72.199654	1118.645630	151.206070	-250.964691	898.480896	261.899048	149.414703	906.001160	250.026932	-59.215515	1001.564575	-374.428925	38.697506	839.350769	-391.297241	-112.311195
200.231506	-134.559189	904.926819	279.939026	15.835970	899.529846	232.984283	-175.845840	511.420593	330.247009	-2.231044	502.687836	301.536377	-186.512421	81.621651	416.346649	-60.831104	90.136650	213.518677	-233.327621	1416.604126	332.924866	75.686646	1397.552734	217.692337	-49.960495	1389.444336	196.413742	-24.805597	1683.904785	258.274902	-296.870972	1135.377686	418.890411	69.946693	1119.153931	147.846146	-250.757004	898.660645	259.463226	148.381866	907.720947	248.577118	-60.286755	1001.862793	-374.312103	39.039326	839.435303	-391.345398	-111.983871
198.823685	-135.695023	905.143982	278.621155	14.697914	899.753784	233.035233	-177.521759	511.542084	328.541138	-2.812454	502.681183	301.383789	-186.745544	81.473907	416.142700	-60.880241	90.466179	212.276901	-234.992523	1416.537720	331.651306	74.007690	1398.185425	216.416229	-51.661606	1389.689819	195.597992	-26.910538	1684.229736	255.581421	-297.960602	1135.068115	417.349609	67.791893	1119.763428	144.442078	-250.597549	898.960022	257.074402	147.324600	909.464844	247.180023	-61.415024	1002.086365	-374.211548	39.325375	839.528015	-391.386932	-111.698647
196.814087	-137.371521	905.187622	277.295044	13.413129	899.864197	233.067444	-179.000366	511.609406	326.573547	-3.327311	502.545929	301.332794	-186.946808	81.326942	415.958160	-60.902615	90.835320	211.116638	-236.707794	1416.505981	330.245178	72.395081	1398.781006	215.160400	-53.374756	1389.886230	194.866547	-29.028097	1684.555542	252.999161	-298.973907	1134.663574	415.960358	65.856888	1120.423950	140.989044	-250.462463	899.270264	254.628555	146.217194	911.321350	245.403381	-62.917377	1002.172363	-374.128510	39.556278	839.639587	-391.416473	-111.442337
195.663040	-138.159225	904.984924	276.159027	12.264640	899.900146	232.921570	-180.228760	511.433563	324.781769	-3.672334	502.482452	301.277191	-187.078934	81.223427	415.746765	-60.889439	91.252434	209.941040	-238.431396	1416.383911	328.714142	70.789810	1399.378174	213.988159	-55.198437	1389.881226	194.167664	-31.070522	1684.779785	250.589783	-300.097137	1134.290771	414.677643	64.006111	1121.172119	137.503937	-250.350342	899.646545	252.298462	144.942917	912.978943	244.131516	-63.977638	1002.098755	-374.007324	39.854473	839.770325	-391.428894	-111.161957
194.284851	-139.170471	904.907166	275.024170	11.111238	900.029053	232.760834	-181.278534	511.231567	322.854187	-3.963008	502.416229	301.336548	-187.174637	81.108070	415.481781	-60.882462	91.677040	208.753128	-240.221878	1416.257080	327.109924	69.132942	1399.962402	212.580048	-56.881432	1390.121582	193.427917	-33.030376	1684.939453	248.280014	-301.296936	1133.925293	413.345612	62.218555	1121.837036	134.043213	-250.259766	900.006165	250.035370	143.750916	914.760193	242.814682	-65.178757	1002.127991	-373.912811	40.164310	839.925598	-391.481323	-110.883743
192.569077	-140.478485	904.824402	273.761169	9.976563	900.135925	232.431900	-182.137726	510.947906	320.625977	-4.242826	502.402069	301.297272	-187.182983	81.074066	414.972687	-61.034565	92.018227	207.609070	-242.030991	1416.096191	325.371277	67.499794	1400.565674	211.233810	-58.669598	1390.214844	192.860977	-34.833969	1684.953735	246.082825	-302.497101	1133.438843	412.153534	60.658634	1122.554321	130.596924	-250.134460	900.418091	247.817200	142.501389	916.586914	241.350006	-66.562401	1002.136047	-373.832031	40.478374	840.132263	-391.552704	-110.597900
190.985214	-141.677597	904.666687	272.616882	8.789791	900.265076	231.907974	-182.959854	510.737122	318.241364	-4.493305	502.312744	301.306885	-187.175827	81.038406	414.572632	-60.975922	92.651947	206.421600	-243.867462	1415.890137	323.632568	65.785210	1401.119507	209.824921	-60.508167	1390.256958	192.166733	-36.921772	1685.137085	244.014969	-303.776306	1132.932251	410.920502	59.132103	1123.190552	127.176781	-250.045242	900.866516	245.567200	141.276871	918.421997	240.002792	-67.978424	1002.117188	-373.697601	40.811478	840.342834	-391.614746	-110.613914
189.631943	-142.544159	904.329529	271.584473	7.681633	900.309570	231.340561	-183.721985	510.427063	315.870331	-4.664104	502.229492	301.236053	-187.155624	80.975563	414.147247	-60.964439	93.166862	205.223251	-245.743744	1415.600708	321.902191	64.069283	1401.608276	208.437759	-62.414520	1390.304688	191.502899	-38.793770	1685.133301	242.031631	-305.157471	1132.361816	409.683319	57.840420	1123.739380	123.891632	-249.932144	901.293152	243.390060	140.405838	920.227722	238.770157	-69.217285	1001.969910	-373.621002	41.114693	840.550110	-391.826111	-110.909042
188.465530	-143.276764	903.867065	270.650482	6.544909	900.302368	230.602066	-184.458557	510.043243	313.550201	-4.732422	502.091095	301.135559	-187.137909	80.902779	413.851868	-60.893276	93.863029	204.007111	-247.655731	1415.273193	320.122314	62.327995	1401.954102	207.035889	-64.249710	1390.206787	190.820999	-40.562927	1685.024292	240.124161	-306.667023	1131.732910	408.605499	56.580330	1124.213013	120.742134	-249.804550	901.679321	241.242645	139.293823	921.841187	237.662933	-70.440956	1001.734131	-373.404907	41.157909	840.791443	-391.538483	-109.448555
186.810287	-144.198013	903.599121	269.214417	6.069654	900.397949	229.885803	-185.256699	509.853851	310.898315	-4.749085	502.111115	301.037323	-187.229736	80.833130	413.615143	-60.686916	94.762108	202.775116	-249.598495	1414.870728	318.459076	60.546520	1402.193481	205.652130	-66.192436	1390.092529	190.105988	-42.281433	1684.871094	238.234619	-308.229370	1131.084351	407.512451	55.376785	1124.628296	117.772461	-249.688492	901.999695	239.232071	138.019730	923.197632	236.211365	-71.437843	1001.633545	-373.219452	41.472420	841.002380	-391.406860	-109.148277
185.739792	-144.959381	903.204102	268.374359	4.943484	900.451233	229.185608	-186.031784	509.597992	308.120789	-4.687624	501.975433	301.023041	-187.430481	80.752045	413.304504	-60.505611	95.647896	201.538467	-251.527817	1414.478760	316.927917	58.699932	1402.413940	204.323242	-68.064011	1389.986084	189.427582	-43.933060	1684.605957	236.471054	-309.755066	1130.390747	406.448792	54.333729	1124.884033	114.978241	-249.682129	902.413330	237.119781	137.183701	924.506348	235.168945	-72.649948	1001.463074	-372.955566	41.665623	841.234924	-391.376740	-108.877457
184.335022	-145.939560	902.918274	267.398193	3.810147	900.520264	228.457184	-186.912903	509.434143	305.214600	-4.566821	501.944489	301.035400	-187.713882	80.749710	412.993011	-60.276485	96.718575	200.371796	-253.489258	1414.105225	315.491058	56.810158	1402.630127	203.119904	-70.083092	1389.801025	188.548248	-45.562843	1684.463135	234.809830	-311.317963	1129.779419	405.462585	53.331200	1125.126831	112.256813	-249.571884	902.803101	235.177597	136.094421	925.746765	234.074158	-74.022026	1001.338013	-372.754639	41.958088	841.462585	-391.312286	-108.618500
183.076401	-146.894745	902.783630	266.564484	2.659367	900.739319	227.870956	-187.613098	509.360016	301.817291	-4.302819	501.993988	301.050079	-187.905396	80.720253	412.699585	-59.948021	98.008179	199.183578	-255.473206	1413.844238	314.239746	54.896366	1402.869141	201.936783	-71.972755	1389.837158	187.700043	-47.066784	1684.270996	233.201111	-312.924805	1129.236328	404.430603	52.262573	1125.285522	109.689697	-249.475418	903.296082	233.166260	135.318161	926.883606	233.058228	-75.354813	1001.369019	-372.585541	42.209908	841.707520	-391.257019	-108.355469
181.792053	-147.875778	902.744324	265.722137	1.460717	901.068176	227.334808	-188.531281	509.219086	298.209503	-3.998802	502.076233	301.108429	-188.136978	80.754829	412.220398	-59.590576	99.222336	197.921402	-257.329651	1413.545166	313.140991	52.927322	1403.159790	200.811722	-73.865807	1389.980713	186.759216	-48.547073	1684.231689	231.714508	-314.410583	1128.762085	403.415039	51.169708	1125.528076	107.287384	-249.543427	903.802002	231.311813	134.187500	927.936523	232.041519	-76.745689	1001.499695	-372.412415	42.371571	841.971619	-391.202759	-108.130295
180.583557	-148.863968	902.768738	264.935059	0.282231	901.447144	226.836288	-189.161148	509.167236	294.479431	-3.543012	502.207489	301.141113	-188.268570	80.800056	411.769012	-59.220837	100.806938	196.741272	-259.176758	1413.411987	312.178986	50.905247	1403.478271	199.759979	-75.706017	1390.157715	185.835983	-49.815346	1684.116821	230.319107	-315.929016	1128.372070	402.219330	50.054138	1125.623047	104.985748	-249.608337	904.356995	229.398926	133.536942	928.902771	231.054108	-78.099709	1001.690552	-372.323212	42.473232	842.187805	-391.207245	-107.928192
179.500107	-149.725220	902.788818	264.288513	-0.838750	901.801697	226.453186	-189.869217	509.139069	290.547485	-2.832514	502.351837	301.171478	-188.405838	80.788399	411.155884	-58.840721	102.323158	195.520401	-260.974457	1413.355835	311.419067	48.888752	1403.746948	198.694275	-77.355568	1390.530884	184.703415	-51.240536	1684.098877	228.968948	-317.477966	1128.068604	401.112274	48.907936	1125.782349	102.877121	-249.769958	904.864380	227.665161	132.523453	929.740417	230.171509	-79.335571	1001.869629	-372.199829	42.631905	842.362366	-391.178619	-107.726967
178.602997	-150.521027	902.736572	263.813293	-2.020574	902.125122	226.130417	-190.347260	509.025208	286.356628	-2.042544	502.512970	301.184845	-188.496109	80.769196	410.465973	-58.275196	104.121353	194.287979	-262.774414	1413.228760	310.709839	46.861130	1404.024048	197.773209	-79.060768	1390.788330	183.576996	-52.546452	1683.933350	227.691116	-318.959412	1127.849365	400.040802	47.773724	1125.894409	100.893402	-249.922668	905.373596	226.019974	131.928452	930.568115	229.413406	-80.569031	1002.000916	-372.076874	42.748772	842.522949	-391.148590	-107.579842
177.791672	-151.299118	902.693848	263.421234	-3.182507	902.522339	225.899124	-190.864624	508.986206	281.945465	-1.155969	502.773560	301.127319	-188.539734	80.698936	409.719269	-57.755814	106.152344	192.964737	-264.445343	1413.159790	310.169464	44.844635	1404.306274	197.023132	-80.891785	1390.891357	182.306747	-53.848434	1683.765625	226.476578	-320.428955	1127.637329	399.015411	46.511246	1126.036743	99.089165	-249.960236	905.877686	224.549484	131.055679	931.342773	228.737198	-81.826065	1002.171448	-371.914276	42.955078	842.688049	-391.092712	-107.318398
176.954788	-152.036469	902.725647	263.009888	-4.139358	903.058228	225.465744	-191.438004	508.852509	277.346588	-0.131241	503.316010	301.087830	-188.574890	80.666260	408.946747	-57.028961	108.383057	191.610764	-266.181610	1413.067261	309.630859	42.774525	1404.668091	196.102066	-82.500847	1391.340942	180.973557	-55.140347	1683.660156	225.278244	-321.781830	1127.415527	398.029358	45.271706	1126.288208	97.274223	-250.273438	906.350952	223.135376	130.280670	932.188660	228.047485	-83.004547	1002.444885	-371.767365	43.148045	842.837952	-391.064056	-107.152367
176.218185	-152.810104	902.762390	262.690308	-5.115989	903.648193	225.030045	-191.940353	508.712219	272.617432	0.975943	503.916779	301.060516	-188.593399	80.603745	407.974579	-56.365288	110.806328	190.304794	-267.811249	1413.056885	309.241394	40.667316	1405.112915	195.370819	-84.179138	1391.649292	179.552246	-56.449142	1683.617188	224.079620	-323.214233	1127.288696	396.981812	43.836544	1126.594482	95.584663	-250.579620	906.935242	221.829498	129.592606	933.019226	227.434113	-84.232117	1002.747070	-371.677795	43.301788	843.010193	-391.040894	-106.939392
175.620605	-153.564301	902.822632	262.374542	-6.175534	904.199524	224.543915	-192.550797	508.536133	267.581909	2.059954	504.650360	301.031219	-188.665909	80.628532	406.911224	-55.618256	113.478218	188.929779	-269.398712	1413.058716	308.915039	38.623775	1405.613159	194.582428	-85.812157	1392.066284	178.185425	-57.627701	1683.541138	222.889679	-324.540375	1127.259155	395.975555	42.310268	1126.950806	93.967972	-251.068542	907.359192	220.640686	128.802246	933.907227	226.900726	-85.451538	1003.041931	-371.626678	43.369175	843.168762	-391.060333	-106.777351
175.060165	-154.388138	902.924561	262.172424	-7.212504	904.816101	224.127502	-193.117874	508.410004	262.571930	3.361402	505.355652	301.038147	-188.755432	80.685959	405.849457	-54.769901	116.304581	187.621719	-270.905090	1413.214966	308.647614	36.608223	1406.153442	193.854584	-87.382217	1392.454346	176.739426	-58.812130	1683.504395	221.705200	-325.849121	1127.259277	395.023499	40.749985	1127.305786	92.490402	-251.625305	907.852844	219.500870	128.287170	934.893555	226.443527	-86.712265	1003.388123	-371.538910	43.474613	843.361023	-391.081390	-106.567444
174.606995	-155.258148	902.966003	262.058441	-8.342543	905.312195	223.716568	-193.617004	508.344482	257.321960	4.817548	506.088562	300.978424	-188.740753	80.745529	404.543762	-53.923401	119.231224	186.247314	-272.357605	1413.337036	308.408691	34.622677	1406.676270	193.098114	-88.871201	1392.781006	175.185089	-60.139729	1683.535156	220.429138	-327.212067	1127.385986	394.185150	39.109726	1127.669067	91.201057	-252.287048	908.182556	218.584412	127.382080	935.737488	226.076950	-87.999207	1003.645874	-371.450470	43.616283	843.522705	-391.128326	-106.389183
174.264297	-156.159317	902.918640	262.009216	-9.489619	905.687134	223.312897	-194.113373	508.229889	252.101379	6.369996	506.842194	300.903015	-188.744492	80.777420	403.112183	-53.049377	122.221054	184.882935	-273.778412	1413.482300	308.081299	32.695503	1407.078369	192.324234	-90.305550	1393.027954	173.725616	-61.295586	1683.461304	219.158142	-328.495300	1127.498779	393.348297	37.445690	1128.046021	89.972656	-253.039856	908.334900	217.663437	126.816330	936.608887	225.775894	-89.272690	1003.801941	-371.378510	43.757442	843.670532	-391.176025	-106.227531
174.015869	-156.997681	902.747559	261.956177	-10.635782	906.028687	222.903580	-194.700211	508.044678	246.771576	8.008441	507.609680	300.843140	-188.787308	80.771339	401.605499	-52.119232	125.405190	183.434265	-275.112610	1413.511475	307.776672	30.888113	1407.439941	191.491943	-91.705910	1393.215210	172.277664	-62.518421	1683.367065	217.796860	-329.822418	1127.515503	392.699921	35.698277	1128.423340	88.898018	-253.909958	908.443787	217.023087	125.988487	937.449951	225.545685	-90.589073	1003.871704	-371.334015	43.868801	843.795898	-391.214752	-106.083405
173.726593	-158.094620	902.652649	261.908264	-11.710719	906.354004	222.512741	-195.194489	507.837097	241.719727	9.766959	508.447052	300.826538	-188.807571	80.716263	399.971161	-51.262241	128.529495	181.995544	-276.404205	1413.542358	307.360779	29.106588	1407.744019	190.594559	-93.101746	1393.298950	170.870407	-63.689587	1683.275879	216.384232	-331.128387	1127.572510	392.002655	33.956593	1128.734985	87.827477	-254.859467	908.413025	216.285614	125.555016	938.397461	225.364716	-91.964104	1003.967773	-371.283234	44.014820	843.949768	-391.272675	-105.928734
173.409821	-159.100311	902.540894	261.819092	-12.848759	906.676941	222.365982	-195.803757	507.860352	236.595749	11.502489	509.327393	300.941925	-189.044998	80.636398	398.018768	-50.595993	131.602173	180.489639	-277.613922	1413.463379	306.927307	27.353884	1407.998291	189.694794	-94.405495	1393.313721	169.504288	-64.840973	1683.143799	214.966751	-332.539429	1127.573608	391.548492	32.154835	1129.150757	86.884933	-255.917648	908.335754	215.797119	124.635277	939.301941	225.162476	-93.349602	1004.050537	-371.237061	44.080330	844.100403	-391.339172	-105.825348
173.059555	-160.189911	902.472351	261.750671	-14.020123	906.941833	221.903473	-196.283615	507.729767	231.674210	13.259589	510.247528	300.966400	-189.137009	80.578575	395.999695	-49.936630	134.790848	178.932846	-278.806763	1413.334839	306.413757	25.702589	1408.208984	188.762299	-95.638908	1393.261108	168.211365	-65.872787	1682.952148	213.459000	-333.905731	1127.637329	391.152527	30.309084	1129.437500	85.948799	-257.090179	908.146729	215.390656	123.985909	940.248596	225.017563	-94.763832	1004.122314	-371.201477	44.155270	844.245178	-391.416443	-105.691917
172.811630	-161.234741	902.396118	261.679901	-15.130372	907.204651	221.003403	-196.406662	507.245911	227.116943	15.004071	511.146637	300.827362	-188.973495	80.597458	394.036774	-49.396210	137.931427	177.380936	-279.909119	1413.246094	305.808563	24.136629	1408.351563	187.736755	-96.855293	1393.129761	166.783585	-67.228149	1682.907715	211.991028	-335.228302	1127.613281	390.828613	28.552898	1129.734863	85.108315	-258.213501	907.903931	215.018478	123.484024	941.151001	224.947678	-96.138222	1004.185425	-371.197510	44.180908	844.361938	-391.511353	-105.643417
172.648376	-162.092606	902.244263	261.725739	-16.162325	907.368958	220.400772	-196.731689	507.033081	222.653351	16.786737	512.061646	300.926361	-189.110596	80.645386	391.786896	-48.985489	140.941895	175.813034	-280.930695	1413.203979	305.142487	22.652721	1408.461792	186.730118	-97.941101	1392.932007	165.530655	-68.285828	1682.691406	210.471024	-336.584290	1127.645142	390.587646	26.808887	1129.958496	84.396454	-259.374786	907.524353	214.861053	122.816689	941.917358	224.909439	-97.330666	1004.169922	-371.218750	44.241707	844.462585	-391.626434	-105.528481
172.401779	-162.923676	902.114197	261.656494	-17.158646	907.442932	219.813797	-196.920547	506.870605	218.576569	18.525316	512.998291	300.877594	-189.099854	80.675140	389.431915	-48.721539	143.770859	174.234497	-281.926605	1413.076538	304.362274	21.256445	1408.467285	185.666214	-98.994965	1392.630859	164.247940	-69.490730	1682.507080	209.008453	-337.844543	1127.632568	390.549561	25.236647	1130.170654	83.735794	-260.584991	907.043518	214.893417	121.924187	942.625610	224.815399	-98.440491	1004.120544	-371.220184	44.271824	844.529419	-391.723633	-105.507790
172.281616	-163.722977	901.903809	261.643707	-18.050652	907.510315	219.228348	-197.084885	506.645325	214.643326	20.130781	513.860657	300.847565	-189.121674	80.721176	386.665680	-48.742031	146.344849	172.614029	-282.870605	1412.907349	303.521576	19.956858	1408.409668	184.685944	-100.109261	1392.089722	162.997208	-70.702759	1682.336548	207.364578	-339.240173	1127.490356	390.521759	23.631760	1130.406616	83.137184	-262.042542	906.374756	215.032837	121.273773	943.151550	224.769226	-99.498329	1004.029236	-371.226959	44.322155	844.577148	-391.803528	-105.421814
172.145447	-164.365372	901.586426	261.685059	-18.966228	907.524719	218.700333	-197.281052	506.344482	211.081985	21.651693	514.799805	300.848602	-189.173630	80.757675	383.604156	-48.752720	148.507919	171.026474	-283.815460	1412.595337	302.659729	18.647921	1408.337891	183.494980	-101.055809	1391.847534	161.750458	-71.970703	1682.160400	205.751587	-340.630829	1127.244019	390.559998	22.217396	1130.578857	82.585892	-263.618500	905.505798	215.293457	120.751282	943.632935	224.709015	-100.520981	1003.857361	-371.244446	44.370529	844.645142	-391.918732	-105.352097
171.893372	-165.217819	901.402161	261.646149	-19.894241	907.595581	218.235382	-197.442795	506.079559	207.589111	22.964556	515.777344	300.809998	-189.138611	80.721138	380.053223	-48.791031	150.227829	169.359131	-284.698975	1412.239868	301.730103	17.437250	1408.266357	182.387924	-102.033722	1391.382324	160.538315	-73.222298	1682.046021	204.116150	-342.059601	1126.976440	390.880585	20.789869	1130.837036	82.181847	-265.098389	904.646484	215.858902	119.716438	943.922668	224.582489	-101.612434	1003.781006	-371.322632	44.405552	844.689819	-392.096710	-105.303963
171.679337	-165.963074	901.220947	261.574463	-20.603418	907.715393	217.833679	-197.588730	505.901001	204.573975	24.140535	516.817383	300.745758	-189.121780	80.656464	376.077789	-48.706837	151.487946	167.783783	-285.542786	1411.861938	300.832153	16.315506	1408.160645	181.267929	-102.924461	1390.956787	159.288803	-74.510902	1681.998657	202.503281	-343.474365	1126.629639	391.093414	19.487263	1131.122070	81.873756	-266.700653	903.490967	216.413651	118.881737	944.166626	224.438690	-102.549240	1003.731018	-371.426300	44.363445	844.720581	-392.294006	-105.237282
171.577942	-166.528366	900.962158	261.593781	-21.346823	907.850647	217.474686	-197.746948	505.699524	201.905640	25.022680	517.793457	300.729492	-189.076721	80.653809	371.557770	-48.407089	152.136017	166.156219	-286.412323	1411.489624	299.920471	15.207642	1408.092896	180.157852	-103.814896	1390.566040	157.966385	-75.796005	1682.029541	200.916336	-344.801117	1126.273804	391.450409	18.317009	1131.399536	81.682625	-268.309479	902.349426	217.204681	118.012291	944.225647	224.272659	-103.412880	1003.659302	-371.571472	44.294392	844.734619	-392.490356	-105.214340
171.618027	-166.948547	900.773804	261.708374	-22.073009	907.999756	217.213318	-197.968979	505.555573	199.459717	25.884710	518.835266	300.693146	-189.025024	80.664772	366.718628	-47.865227	152.266296	164.529114	-287.241852	1411.197144	299.055756	14.199920	1408.102417	179.073792	-104.622841	1390.306763	156.682877	-77.059364	1682.155762	199.326843	-346.107269	1125.958008	391.714386	17.246693	1131.668823	81.655731	-269.922791	901.223267	218.095062	117.271477	944.182190	224.185867	-104.139046	1003.637512	-371.734222	44.195244	844.721069	-392.714142	-105.186165
171.774231	-167.468719	900.530396	261.885162	-22.665121	908.254761	217.162033	-198.237213	505.512024	197.473724	26.540886	519.825195	300.660675	-188.998474	80.694382	361.395660	-47.300175	151.806992	162.900803	-288.005310	1410.942383	298.172485	13.251211	1408.159058	177.977509	-105.366638	1390.146729	155.398315	-78.350578	1682.353271	197.803467	-347.338959	1125.761963	391.988861	16.217436	1131.969482	81.834877	-271.584137	899.986755	219.060638	116.688545	944.012756	224.071945	-104.868385	1003.647217	-371.897797	44.105072	844.696106	-392.956085	-105.179886
172.170715	-168.164566	900.295227	262.193665	-23.249411	908.557800	217.131775	-198.803299	505.423279	195.807861	26.970339	520.829102	300.690369	-189.059525	80.781883	355.881378	-46.445656	150.980255	161.326309	-288.727448	1410.818848	297.332550	12.375004	1408.320435	176.924026	-106.046753	1390.063477	154.110931	-79.680908	1682.633301	196.016495	-348.524231	1125.604736	392.333313	15.209064	1132.432495	82.153831	-273.415833	898.731506	220.305710	115.660995	943.666321	224.111847	-105.671272	1003.687256	-372.154846	43.914890	844.537476	-393.267151	-105.267548
172.120148	-168.594437	900.310669	262.268066	-23.801958	909.013916	217.348495	-199.345398	505.468414	194.407959	27.209425	521.779907	300.690552	-189.057617	80.825768	349.771606	-45.529263	149.583221	159.722549	-289.387115	1410.695435	296.506042	11.479268	1408.655518	175.930969	-106.710472	1390.082031	152.795059	-81.028053	1682.973633	194.679428	-349.747955	1125.739136	392.554565	14.309711	1132.962891	82.527519	-275.351776	897.501831	221.665573	114.876671	943.245056	223.864120	-106.317444	1003.925110	-372.258636	43.918083	844.555420	-393.454254	-105.206734
172.017151	-169.034454	900.387695	262.235535	-24.371302	909.510620	217.788055	-199.792114	505.514740	193.239594	27.323380	522.723999	300.676636	-189.123337	80.787384	343.181976	-44.554283	147.751572	158.214020	-290.008575	1410.678345	295.753754	10.567295	1409.010254	174.863739	-107.371933	1390.252197	151.446640	-82.356659	1683.330688	193.593521	-350.750061	1125.996338	392.773102	13.433982	1133.608398	82.996658	-277.500031	896.303040	223.188980	114.071938	942.634216	223.545090	-106.965836	1004.213806	-372.381592	43.901505	844.572937	-393.629974	-105.190315
171.861267	-169.312073	900.522583	262.220459	-24.822563	910.110901	218.320801	-200.257828	505.516327	192.447769	27.160334	523.680542	300.613159	-189.021851	80.697731	336.391205	-43.460758	145.528275	156.752304	-290.518066	1410.731934	295.055267	9.690300	1409.516846	173.874359	-107.948135	1390.487061	150.020187	-83.770988	1683.740967	192.254501	-351.487213	1125.908081	392.919250	12.504769	1134.437622	83.473038	-279.784668	895.136536	224.824280	113.291336	941.937683	223.193497	-107.502121	1004.580322	-372.483093	43.909519	844.664124	-393.797791	-105.134750
171.707458	-169.033081	900.642517	262.116333	-25.088371	910.690613	218.876190	-200.677795	505.504578	191.788773	26.778320	524.562744	300.519714	-188.865341	80.618881	329.247864	-42.238655	142.910782	155.288208	-290.973785	1410.864624	294.385834	8.876627	1410.126465	172.933472	-108.440002	1390.819214	148.560684	-85.272385	1684.232544	190.890961	-352.402374	1126.124023	392.979156	11.730102	1135.205078	84.074478	-282.227692	894.151978	226.630753	112.527008	941.117126	222.745880	-107.654213	1004.932617	-372.616669	43.904816	844.549805	-394.048096	-105.167984
171.534485	-169.295303	900.847473	262.026611	-25.624584	911.164429	219.737793	-201.366852	505.662018	191.407379	26.232075	525.216858	300.540588	-188.814102	80.525627	321.374969	-40.977264	139.826721	153.788986	-291.357635	1411.026367	293.692047	8.129320	1410.761108	171.940506	-108.893829	1391.193237	147.025681	-86.655907	1684.678101	189.759369	-353.120941	1126.539429	392.988434	10.974195	1136.091675	84.717758	-284.692444	893.167908	228.624008	111.800995	940.159363	222.345993	-108.094429	1005.283020	-372.749725	43.886871	844.487549	-394.284027	-105.153725
171.343689	-169.505478	901.042358	262.000458	-25.975441	911.709717	220.700211	-202.070343	505.847443	191.716568	25.456175	525.825989	300.555237	-188.788681	80.457451	313.942963	-39.401108	136.927826	152.388992	-291.660797	1411.326660	293.089355	7.459188	1411.462280	171.079819	-109.211433	1391.625122	145.487091	-88.142273	1685.154297	188.682648	-353.718079	1127.107178	392.776184	10.280100	1136.998413	85.431435	-287.225433	892.383057	230.818298	111.366646	938.914368	221.944397	-108.449593	1005.661072	-372.896362	43.878258	844.421936	-394.545471	-105.129486
171.137741	-169.665222	901.224915	262.007751	-26.139835	912.299011	221.722488	-202.781433	506.094604	192.353470	24.650093	526.273010	300.583221	-188.762833	80.435707	306.182251	-37.718224	133.690994	150.972946	-291.940918	1411.670288	292.516296	6.820791	1412.238892	170.277451	-109.644196	1392.009399	143.915771	-89.654800	1685.698120	187.609863	-354.360077	1127.762695	392.629425	9.600706	1137.942261	86.108574	-289.770111	891.662415	233.161835	110.607559	937.666382	221.514099	-108.692299	1006.055237	-373.035797	43.933132	844.406677	-394.784546	-105.108124
170.885666	-169.856888	901.474670	261.943695	-26.380211	912.873169	222.789215	-203.537109	506.394684	193.305450	23.473347	526.642822	300.564178	-188.717499	80.369102	298.318390	-35.944664	130.468842	149.586136	-292.077942	1412.020264	291.989380	6.150799	1413.093018	169.369705	-109.746628	1392.696777	142.274872	-91.195412	1686.280518	186.679657	-354.839386	1128.446411	392.236633	8.960849	1138.898560	86.902473	-292.370331	891.070923	236.065674	110.269234	936.266052	221.067154	-108.960243	1006.475525	-373.188873	43.875206	844.404602	-394.977783	-105.108711
170.583603	-169.966293	901.767151	261.830231	-26.601208	913.497131	223.830734	-204.198883	506.591187	194.494156	22.172573	526.986023	300.555206	-188.723770	80.316139	290.360992	-33.949928	127.249512	148.190338	-292.200714	1412.346069	291.498993	5.547641	1413.921875	168.531479	-109.995087	1393.275269	140.559662	-92.813843	1686.795044	185.617935	-355.684448	1129.087769	391.911560	8.331671	1139.911865	87.955086	-294.539825	890.515381	238.501419	109.551147	934.984497	220.598862	-109.204079	1006.937012	-373.335236	43.879257	844.455627	-395.160553	-105.097542
170.248657	-170.320816	902.043518	261.975281	-27.515369	913.882263	224.906036	-204.988983	506.772949	195.971375	20.692875	527.134888	300.585114	-188.752441	80.269737	282.327118	-31.807076	124.100594	146.830261	-292.288910	1412.592773	291.005920	4.976425	1414.713623	167.783813	-110.144867	1393.759399	138.856583	-94.420052	1687.296387	184.643753	-356.476746	1129.683838	391.529144	7.724838	1140.840210	88.839485	-296.805481	889.987976	240.927094	108.828194	933.486023	220.261765	-109.817162	1007.280518	-373.461334	43.877438	844.523132	-395.326019	-105.167999
170.032867	-170.382416	902.182373	261.931427	-27.651785	914.310791	225.841629	-205.618317	506.959747	197.455734	19.245619	527.179565	300.591827	-188.748535	80.213669	274.269318	-29.317486	120.933456	145.538193	-292.318298	1412.829956	290.548401	4.466940	1415.446411	166.993256	-110.280510	1394.188721	137.137894	-96.043755	1687.693848	183.789566	-357.149841	1130.219482	391.059357	7.097736	1141.715698	89.657227	-298.675537	889.552734	243.536835	108.063744	931.779480	219.836395	-109.938919	1007.573608	-373.585297	43.924965	844.507935	-395.505188	-105.211426
169.849426	-170.423889	902.232361	261.861298	-27.732922	914.623535	226.591873	-206.015030	507.050079	199.139938	17.789476	527.074463	300.599548	-188.737823	80.125687	266.349335	-26.675497	117.844353	144.226578	-292.338531	1412.964722	290.115570	4.007928	1416.033203	166.213104	-110.393379	1394.504761	135.333298	-97.724846	1687.996094	183.104095	-357.825287	1130.667725	390.574524	6.546171	1142.460449	90.681465	-300.383118	889.039307	246.395233	107.431084	929.834045	219.411652	-109.998085	1007.766357	-373.693298	43.881886	844.389099	-395.665314	-105.324509
169.703537	-170.487122	902.272522	261.804626	-27.871170	914.852112	227.162125	-206.233658	507.142487	200.513321	16.247648	526.807922	300.604889	-188.695633	80.114708	258.228607	-23.840343	114.723312	142.986755	-292.285217	1413.066650	289.676147	3.652823	1416.542114	165.505020	-110.460442	1394.752319	133.587448	-99.359245	1688.208740	182.427338	-358.506622	1131.071289	390.009430	6.017982	1143.093628	91.425034	-302.078705	888.622253	249.426315	106.824158	927.793823	219.028519	-110.057266	1007.914917	-373.952881	43.874561	844.329407	-395.983368	-105.363998
169.573792	-170.559753	902.286377	261.724152	-28.009819	915.012268	227.444321	-206.346924	507.216370	203.144073	14.936454	526.189514	300.586761	-188.606415	80.065231	250.830887	-20.780367	111.895409	141.864227	-292.225555	1413.132935	289.253815	3.322788	1416.999023	164.763336	-110.451210	1394.912720	131.851974	-100.969131	1688.347534	181.935028	-358.982574	1131.383301	389.406250	5.575293	1143.696411	92.031921	-303.684814	888.200378	252.598694	106.278618	925.627991	218.685913	-110.118652	1008.014343	-374.092865	43.769833	844.232361	-396.174103	-105.412575
169.355087	-170.660309	902.344849	261.562531	-28.130867	915.076294	227.438705	-206.398621	507.289948	204.547012	13.518445	525.653381	300.613403	-188.530334	80.119652	242.905869	-17.631470	109.192482	140.757065	-292.119995	1413.010620	288.798615	3.088720	1417.342163	164.071228	-110.414055	1394.951904	130.123856	-102.599678	1688.406128	181.512497	-359.341827	1131.556763	388.751587	5.096793	1144.082275	92.470871	-305.535889	887.812988	255.796631	105.690605	923.378418	218.348816	-110.142258	1008.089417	-374.260681	43.663643	844.181763	-396.397522	-105.442741
169.145386	-170.799698	902.316650	261.402740	-28.250561	915.055481	227.193222	-206.343765	507.263367	205.326385	12.025456	525.094238	300.629364	-188.526443	80.153160	234.933990	-14.405942	106.669792	139.804428	-292.035706	1412.815552	288.251801	2.927555	1417.600220	163.388809	-110.429909	1394.886841	128.362228	-104.184090	1688.346069	181.169907	-359.732147	1131.593872	388.107086	4.676642	1144.481323	92.730209	-307.023712	887.367554	259.026825	105.031349	921.089233	218.036942	-110.195259	1008.076782	-374.407623	43.583923	844.171570	-396.622803	-105.418137
168.903580	-170.898560	902.183044	261.235016	-28.327450	914.878967	226.721298	-206.219070	507.156525	205.324692	10.491719	524.546509	300.619720	-188.488419	80.184639	226.766403	-11.205736	104.294792	138.911438	-291.978912	1412.458252	287.608673	2.855684	1417.737915	162.707443	-110.481499	1394.670776	126.648834	-105.696808	1688.142578	180.837296	-360.134735	1131.438477	387.439667	4.344657	1144.765137	92.755486	-308.362366	886.896484	262.318085	104.393417	918.740845	217.757523	-110.205582	1007.932068	-374.549530	43.443546	844.160583	-396.836517	-105.498718
168.707230	-170.985687	901.932678	260.988464	-28.391973	914.515137	225.986954	-206.078384	507.020905	206.484604	9.268724	523.704529	300.604218	-188.549469	80.218269	219.505371	-7.789065	102.333679	138.095459	-291.987030	1411.969360	286.874176	2.913291	1417.706909	161.979874	-110.485649	1394.308960	124.961403	-107.182060	1687.814331	180.569870	-360.519592	1131.096802	386.794708	4.136700	1144.917847	92.707924	-309.892975	886.264099	265.615417	103.694778	916.334045	217.502502	-110.178978	1007.636719	-374.732422	43.302216	844.128601	-397.052032	-105.589630
168.409012	-170.549072	901.736511	260.470123	-27.437027	914.615356	224.918427	-205.777786	506.787537	208.810699	8.362774	522.828979	300.600861	-188.653214	80.263252	213.223602	-4.224106	100.494347	137.431503	-292.010956	1411.320068	285.988861	3.060596	1417.524414	161.281525	-110.518127	1393.833740	123.330124	-108.536392	1687.309326	180.375854	-360.993134	1130.648926	386.149536	4.004381	1145.018188	92.735222	-311.260956	885.495117	268.900696	102.988121	913.889587	217.153168	-109.682892	1007.565857	-374.892395	43.178036	844.066101	-397.258881	-105.727379
168.123459	-170.619186	901.421021	260.295837	-27.578556	914.065369	223.721085	-205.512543	506.598175	209.179794	7.282231	522.015808	300.605560	-188.728714	80.327019	206.610291	-0.638661	98.984344	136.897690	-292.092041	1410.606201	284.957458	3.245955	1417.257935	160.565781	-110.572624	1393.239502	121.777481	-109.797035	1686.688965	180.178818	-361.353455	1129.946289	385.577972	4.010344	1145.073120	92.525848	-312.580719	884.643494	272.237457	102.215561	911.415344	217.035522	-109.706093	1007.138855	-375.056976	43.244400	844.119446	-397.455627	-105.755470
167.751373	-170.708572	901.143616	260.029907	-27.763634	913.428772	222.368988	-205.203735	506.350830	209.151733	6.109423	521.267944	300.546021	-188.792938	80.407280	200.050354	2.809566	97.588356	136.524338	-292.209991	1409.737183	283.778259	3.575461	1416.960083	159.799088	-110.669083	1392.560913	120.296539	-110.914040	1685.942627	180.065033	-361.691040	1129.065674	384.994751	4.089657	1145.107544	92.370537	-313.600372	883.728760	275.680603	101.359825	908.997009	216.898132	-109.720665	1006.689514	-375.236908	42.939953	843.988464	-397.689728	-105.919350
167.313324	-170.744568	900.910095	259.731171	-27.933073	912.804626	221.368317	-205.185257	506.207550	212.820114	5.653060	520.191589	300.590729	-188.977264	80.485390	196.191330	6.309944	96.471764	136.313690	-292.314301	1408.871826	282.404205	3.972936	1416.628174	159.102600	-110.893188	1391.645630	118.991096	-111.923454	1685.108521	179.958649	-361.857819	1128.102295	384.463501	4.315520	1145.222168	91.944824	-314.926910	882.692871	279.056244	100.499588	906.610168	216.777847	-109.724968	1006.263245	-375.421234	42.836220	843.979980	-397.941833	-105.979622
166.759354	-170.665939	900.695923	259.410065	-27.944933	912.277161	220.066467	-204.949188	505.968384	213.164490	4.626130	519.636902	300.612793	-189.097046	80.612335	191.190491	9.373554	95.626480	136.162460	-292.523254	1407.808472	280.832947	4.431505	1416.293091	158.127060	-110.889137	1390.990723	117.842491	-112.865311	1684.250488	179.950531	-361.976105	1126.997314	384.032837	4.607978	1145.354126	91.824059	-315.982758	881.507568	282.786041	99.298103	904.257385	216.614578	-109.662788	1005.886047	-375.574188	42.738823	844.024048	-398.156982	-105.963669
166.044708	-170.577942	900.536987	259.052734	-27.941696	911.803650	218.767380	-204.642349	505.725342	212.816223	3.961104	519.203125	300.642059	-189.297180	80.744789	186.600266	12.059759	94.963127	136.117935	-292.756653	1406.749146	279.045013	4.996248	1415.923462	157.184723	-111.032471	1390.120483	116.739967	-113.670647	1683.319214	179.898636	-362.149384	1125.807495	383.728485	5.041909	1145.648071	91.455704	-317.032562	880.357605	286.741425	97.577538	901.861206	216.361053	-109.596535	1005.561584	-375.735596	42.628559	844.071960	-398.341888	-106.031235
165.541962	-170.501999	900.261658	258.888916	-27.930265	911.269409	217.608902	-204.366180	505.500153	212.637390	3.617320	518.784668	300.614655	-189.425629	80.850090	182.772018	14.025187	94.511780	136.149902	-293.084320	1405.614014	277.111176	5.603298	1415.501099	156.230286	-111.170883	1389.167969	115.887177	-114.366005	1682.399414	179.818405	-362.627380	1124.529907	383.406830	5.573048	1146.007568	91.247009	-317.955353	879.142944	290.508606	96.301933	899.795288	216.211533	-109.506203	1005.154419	-375.888794	42.557175	844.114929	-398.519531	-106.088928
165.143616	-170.409897	899.931152	258.781158	-27.987247	910.721741	216.613983	-204.220367	505.221008	212.180222	3.708539	518.421814	300.599243	-189.573822	80.942802	179.984192	15.519398	94.066612	136.239059	-293.420654	1404.546875	275.014130	6.302702	1415.120850	155.301437	-111.509819	1388.035156	115.061653	-114.872093	1681.486206	179.817871	-362.869537	1123.248657	383.201202	6.243379	1146.392212	90.942017	-319.172729	877.881592	294.407623	95.022484	897.885864	216.090134	-109.442528	1004.714722	-375.687988	42.487553	844.226807	-398.561798	-106.005600
164.763428	-170.265213	899.686768	258.780396	-28.048859	910.299744	215.866302	-203.989792	505.035858	212.011826	4.162384	518.133850	300.581238	-189.685333	80.963326	178.489975	16.553837	93.874771	136.341812	-293.830658	1403.463501	272.791748	6.925340	1414.741577	154.179749	-111.669052	1387.250610	114.406578	-115.365326	1680.682373	179.931717	-363.157196	1121.997803	383.044250	7.049034	1146.882446	90.845886	-319.868011	876.739014	298.294403	93.725479	896.168823	215.998322	-109.367882	1004.380737	-376.165161	42.406326	844.188843	-398.836456	-106.201492
164.543213	-170.027039	899.350708	258.966309	-28.087908	909.904968	215.263596	-203.789780	504.841675	210.497375	4.602411	518.027649	300.541809	-189.692047	81.017014	177.243958	17.137409	93.710663	136.469910	-294.217712	1402.563965	270.542664	7.607528	1414.479004	153.153992	-111.985603	1386.401001	113.861374	-115.654388	1679.992676	180.160294	-363.202545	1120.863037	382.965546	7.910326	1147.489136	90.575539	-320.852112	875.754761	302.268372	92.463860	894.624756	215.978134	-109.257309	1004.016602	-376.292633	42.321358	844.251099	-398.991119	-106.252296
164.324341	-169.807785	899.132690	259.186707	-28.139778	909.624329	214.838669	-203.679306	504.739532	209.483124	5.340557	517.864685	300.625732	-189.886185	81.026199	177.455673	17.403324	93.653938	136.729370	-294.593140	1401.884033	268.397827	8.155928	1414.337280	152.211075	-112.257889	1385.720459	113.415184	-115.845329	1679.458862	180.565781	-363.107361	1119.920288	382.902435	8.832914	1148.177246	90.422531	-321.592773	874.946960	306.170959	91.376541	893.347595	215.996201	-109.173882	1003.766541	-376.446320	42.321201	844.330383	-399.149109	-106.378059
164.130341	-169.499847	899.011108	259.439423	-28.122274	909.487671	214.572021	-203.533920	504.666351	208.609421	6.047675	517.831604	300.564697	-189.783478	81.039070	178.757919	17.516054	93.621101	136.980713	-295.014191	1401.441650	266.376617	8.701310	1414.340210	151.307083	-112.573448	1385.330444	112.964546	-115.915833	1679.061035	181.040146	-363.071472	1119.240845	382.892822	9.814527	1149.020752	90.439034	-322.137665	874.394836	310.104553	90.116081	892.328125	216.016922	-109.028969	1003.635925	-376.573395	42.294674	844.433655	-399.291962	-106.355133
163.974930	-169.148346	898.964783	259.685303	-28.035196	909.414734	214.467896	-203.414307	504.639130	207.410187	6.753348	517.956665	300.514221	-189.719376	81.011642	180.644180	17.567122	93.794655	137.311569	-295.416809	1401.205566	264.528259	9.151023	1414.514282	150.505997	-112.833427	1385.134277	112.617798	-115.956261	1678.817139	181.623474	-362.929321	1118.853027	382.920715	10.899057	1149.989014	90.551880	-322.576813	874.139099	314.073364	89.094742	891.476196	216.020187	-108.793907	1003.579712	-376.703552	42.218136	844.546814	-399.410431	-106.429512
163.926193	-168.750809	898.926147	259.951019	-27.845736	909.398621	214.589798	-203.336487	504.669495	206.161484	7.535039	518.295837	300.500336	-189.764175	81.016327	183.274841	17.577471	94.020706	137.669510	-295.735809	1401.172607	262.939789	9.580162	1414.837280	149.804825	-113.086174	1385.147827	112.378937	-115.882561	1678.716797	182.206940	-362.876984	1118.759277	382.961060	11.905980	1151.035156	90.685516	-322.833435	874.165649	318.175476	88.003853	890.858948	216.063416	-108.496452	1003.555481	-376.837952	42.164711	844.665527	-399.563324	-106.519135
163.977493	-168.204132	898.871399	260.191711	-27.534082	909.500732	214.867722	-203.333450	504.723816	204.734711	8.312836	518.804199	300.501434	-189.755737	80.998024	186.182816	17.510733	94.356163	138.020386	-295.957306	1401.364746	261.658081	9.949368	1415.284790	149.257843	-113.217789	1385.343140	112.259735	-115.763527	1678.757446	182.932938	-362.886292	1118.998169	383.108063	12.926068	1152.206543	91.109329	-322.991211	874.400024	322.253784	87.058907	890.417786	216.085220	-108.115776	1003.579224	-377.004517	42.105713	844.770813	-399.691467	-106.628609
164.016998	-167.709564	898.898010	260.310974	-27.184622	909.687317	215.256195	-203.347076	504.775391	203.945450	9.226907	519.270447	300.500549	-189.708801	80.939430	189.762527	17.279198	94.688339	138.368362	-296.066315	1401.797852	260.631226	10.325418	1415.883179	148.773819	-113.247452	1385.749756	112.154533	-115.580505	1678.949097	183.765717	-362.488617	1119.430908	383.104340	13.783484	1153.306152	91.511314	-323.196198	874.898865	326.075653	86.347115	890.257385	216.036133	-107.731812	1003.687012	-377.107086	42.190617	845.008545	-399.750519	-106.660927
163.817993	-167.367920	899.129395	260.206848	-26.786005	910.028564	215.614975	-203.208328	504.875977	203.760361	10.217003	519.759033	300.543793	-189.747711	80.896935	194.079453	17.103231	95.307808	138.720306	-296.146454	1402.437622	259.871521	10.669311	1416.570190	148.365341	-113.188507	1386.373535	112.110847	-115.350082	1679.282593	184.537064	-362.449860	1120.102783	383.144165	14.467442	1154.498291	91.999535	-323.078461	875.613953	329.757751	85.951752	890.270935	215.831833	-107.401482	1003.971252	-377.239288	42.156494	845.122009	-399.888916	-106.755516
163.845703	-166.811081	899.211853	260.113068	-26.281553	910.461182	216.302750	-203.143280	505.016083	202.568756	11.169107	520.495239	300.439636	-189.538483	80.781509	198.042267	16.795286	96.046593	138.986206	-296.073120	1403.213867	259.399109	10.980174	1417.427124	148.199249	-113.180946	1386.955933	112.088882	-115.090988	1679.737183	185.412750	-362.117950	1121.011963	383.231506	14.988565	1155.689819	92.528709	-323.047729	876.554077	333.363983	85.460854	890.364563	215.611313	-106.990173	1004.223328	-377.354919	41.929367	845.163208	-400.026947	-106.902710
163.855011	-166.345459	899.460815	259.886322	-25.734221	911.059509	217.268524	-203.298447	505.271729	202.011017	12.236841	521.245605	300.555878	-189.575989	80.705536	202.894180	16.390461	96.938530	139.164078	-295.927551	1404.148315	259.122742	11.304136	1418.227295	147.844894	-112.846672	1387.992310	112.160805	-114.796043	1680.305176	186.269043	-361.893219	1122.043823	383.410095	15.277114	1156.867798	93.214363	-323.138702	877.555115	336.794983	85.076866	890.378662	215.348404	-106.612526	1004.638855	-377.488495	41.880348	845.294495	-400.186462	-107.015045
163.888657	-165.814072	899.730469	259.472473	-25.032370	911.741394	218.288300	-203.623917	505.523865	201.326797	13.279339	521.962585	300.585541	-189.516434	80.650070	207.819931	15.923305	98.042114	139.289063	-295.683167	1405.133911	259.038544	11.674092	1419.098145	147.594208	-112.483971	1388.938110	112.301636	-114.521156	1680.955322	187.132050	-361.614044	1123.290894	383.428894	15.453642	1157.807373	93.850739	-323.074799	878.758423	339.492126	85.249016	891.370789	214.995148	-106.151283	1005.103516	-377.625793	41.792645	845.437500	-400.321991	-107.145279
164.002182	-165.328461	900.000122	258.941742	-24.388399	912.399048	219.420288	-203.812088	505.773590	200.707687	14.385268	522.728394	300.656708	-189.473557	80.595779	213.141983	15.489745	99.148392	139.232483	-295.326202	1406.275635	259.031647	12.075686	1419.894897	147.353134	-112.019295	1389.963013	112.413513	-114.240097	1681.632080	187.978653	-361.198639	1124.612549	383.555969	15.406661	1158.791260	94.494217	-322.945465	880.013306	342.217712	85.336342	891.891479	214.595032	-105.703293	1005.560730	-377.791656	41.712326	845.566345	-400.457428	-107.291168
164.187683	-164.809464	900.274109	258.428253	-23.615074	913.160583	220.441833	-203.807205	506.060669	199.968445	15.644250	523.552002	300.733429	-189.464920	80.567955	218.751968	15.061163	100.476662	139.162277	-294.923584	1407.295654	259.218719	12.498435	1420.624146	147.192871	-111.574837	1390.960449	112.495178	-113.931877	1682.344238	188.738663	-360.853516	1125.995239	383.791473	15.298590	1159.652344	95.133224	-322.834259	881.312622	344.688965	85.493530	892.308350	214.219604	-105.223000	1006.066650	-378.021545	41.650761	845.688110	-400.601563	-107.371147
164.392181	-164.277771	900.547729	257.841400	-22.705589	913.945984	220.905563	-203.185806	506.187164	199.432266	16.721975	524.444153	300.597809	-189.051758	80.482353	224.472519	14.563349	101.872520	138.968689	-294.374451	1408.429321	259.416321	12.978655	1421.275269	147.005157	-111.013634	1391.918091	112.668831	-113.653656	1683.060913	189.414154	-360.686035	1127.372192	384.093658	15.041166	1160.425659	95.808136	-322.642700	882.656799	346.776611	85.728561	892.908508	213.844803	-104.693176	1006.580078	-378.203369	41.593449	845.815430	-400.745972	-107.462357
164.586349	-163.706421	900.847595	257.171967	-21.879431	914.773193	221.645325	-202.785645	506.325073	198.869186	17.742636	525.268921	300.548676	-188.858490	80.408592	230.528885	14.084572	103.271126	138.731537	-293.800262	1409.501099	259.683350	13.433589	1421.852417	146.846436	-110.410034	1392.869629	112.807121	-113.328217	1683.710327	190.001877	-360.468445	1128.801636	384.499756	14.758596	1161.128906	96.508087	-322.416656	883.990173	348.567322	85.984512	893.573120	213.419434	-104.202637	1007.124878	-378.372314	41.567532	845.968018	-400.888397	-107.564209
164.826965	-163.190521	901.164001	256.491699	-21.075712	915.541443	222.411118	-202.446854	506.531281	198.215546	18.703983	526.138611	300.543579	-188.612366	80.302544	236.685562	13.601120	104.904396	138.538696	-293.109070	1410.526001	259.993774	13.912987	1422.410400	146.737320	-109.855988	1393.726929	112.967674	-113.025169	1684.339600	190.528198	-360.201721	1130.160645	385.035217	14.473042	1161.758423	97.231117	-322.210388	885.207520	350.056183	86.263382	894.159302	213.048264	-103.719704	1007.650513	-378.533844	41.495907	846.151062	-401.010681	-107.697052
164.897766	-163.315079	901.571655	255.704575	-20.218134	916.318665	223.177628	-202.114258	506.733185	197.505219	19.753633	526.904419	300.543640	-188.465973	80.245094	242.998779	13.303993	106.648354	138.266113	-292.439911	1411.506104	260.293762	14.419781	1422.833130	146.608200	-109.141716	1394.500122	113.108032	-112.690727	1684.917603	191.007019	-359.874054	1131.509277	385.589233	14.107272	1162.309814	97.938118	-321.955902	886.391479	351.148956	86.651459	894.934143	212.679184	-103.507072	1008.225098	-378.718414	41.424915	846.320862	-401.130829	-107.802116
165.149384	-163.004089	901.839233	255.055893	-19.298649	916.990784	223.447006	-201.637802	506.859589	196.921799	20.778564	527.542542	300.488281	-188.188171	80.182213	249.590378	13.023941	108.496719	138.066269	-291.629669	1412.491455	260.593658	14.996473	1423.167847	146.472824	-108.446754	1395.174316	113.272491	-112.325851	1685.405518	191.369217	-359.781769	1132.805298	386.192474	13.791485	1162.706299	98.813843	-321.490021	887.452087	352.107361	87.141327	895.321533	212.403610	-103.056610	1008.677124	-378.918610	41.334831	846.489075	-401.260468	-107.940842
165.430267	-162.614426	902.057312	254.365463	-18.447428	917.542908	223.740585	-201.126572	507.007721	196.377411	21.910324	527.975525	300.456726	-188.000412	80.201431	256.124603	12.572929	110.268478	137.866608	-290.878174	1413.342773	260.894257	15.619507	1423.372437	146.349976	-107.691765	1395.740845	113.469688	-111.964417	1685.755371	191.677490	-359.255554	1134.021851	386.768066	13.502476	1162.980957	99.425674	-321.200165	888.411133	352.757141	87.790176	895.816956	212.153625	-102.582863	1009.045593	-379.194794	41.239513	846.627502	-401.413666	-108.103180
165.770309	-162.274689	902.214172	253.682953	-17.568474	917.966614	223.936600	-200.535172	507.137573	195.836655	23.086323	528.303711	300.459290	-187.870926	80.201920	262.740936	12.142794	112.015778	137.712128	-290.069122	1414.080566	261.094360	16.291401	1423.453857	146.225891	-106.903076	1396.126099	113.612579	-111.548782	1686.008179	191.798630	-359.133148	1135.029907	387.466125	13.290520	1163.156006	100.014145	-320.844482	889.289795	353.088806	88.465919	896.262390	211.960007	-102.080734	1009.323303	-379.402649	41.095879	846.738281	-401.551819	-108.251129
166.006836	-162.011490	902.319580	253.061020	-16.725975	918.270020	223.864853	-199.939026	507.180145	195.429016	24.463356	528.459412	300.390137	-187.692719	80.204002	269.530029	11.768521	113.969223	137.580902	-289.244904	1414.683594	261.271027	17.014956	1423.454224	146.113007	-106.108421	1396.410278	113.709770	-111.145584	1686.176636	191.879883	-358.775604	1135.904663	388.093231	13.143648	1163.297607	100.502724	-320.573059	889.962585	353.134644	89.236534	896.677185	211.794479	-101.616455	1009.516174	-379.620361	40.911739	846.810425	-401.714752	-108.451744
166.193893	-161.681427	902.371765	252.162430	-15.708467	918.309021	223.656342	-199.306671	507.121460	194.973251	25.862162	528.517761	300.353546	-187.614624	80.172104	276.215424	11.359097	116.039345	137.520355	-288.419159	1415.128784	261.344635	17.819731	1423.367920	146.096771	-105.391029	1396.411621	113.883713	-110.708275	1686.295288	191.925064	-358.360931	1136.552124	388.859283	13.083836	1163.402954	100.724579	-320.287872	890.573059	353.142487	89.895325	896.919189	211.506195	-100.899345	1009.565552	-379.815125	40.795956	846.912048	-401.852936	-108.592590
166.285858	-161.435883	902.362793	251.318680	-14.961376	918.300781	223.267975	-198.679764	507.012177	194.678024	27.293139	528.594543	300.284973	-187.484116	80.211472	282.991455	10.962171	118.052002	137.529007	-287.612854	1415.378052	261.382996	18.663837	1423.176880	145.874313	-104.464821	1396.560425	114.045998	-110.201622	1686.300781	192.035004	-357.884399	1136.944580	389.460327	13.045201	1163.357300	101.130753	-319.761078	890.873962	352.785889	90.889648	897.282532	211.258743	-100.420860	1009.551636	-380.102478	40.584320	847.020142	-402.019287	-108.770493
166.424271	-161.117859	902.304871	250.538177	-14.164676	918.178589	222.910400	-198.099899	506.903015	194.464874	28.876684	528.456848	300.278778	-187.432663	80.202522	289.780396	10.734414	120.067642	137.556793	-286.787903	1415.494995	261.333466	19.556240	1422.946533	145.767059	-103.669006	1396.443970	114.169159	-109.564438	1686.201782	191.967407	-357.493835	1137.120605	390.107483	13.199136	1163.283447	101.274361	-319.358276	891.048340	352.326355	91.738647	897.558411	211.104263	-99.859848	1009.457825	-380.338348	40.428844	847.140991	-402.159637	-108.920761
166.688980	-160.627502	902.178894	249.834900	-13.325265	917.963806	222.525864	-197.525665	506.778900	194.599518	30.494633	528.211426	300.282349	-187.419327	80.250778	296.394806	10.389492	121.955879	137.751190	-285.960999	1415.478760	261.205750	20.532101	1422.617310	145.643356	-102.855080	1396.259644	114.341354	-109.003975	1686.025635	191.902313	-356.880310	1137.105469	390.578644	13.394200	1163.141846	101.199501	-319.006195	891.113220	351.682404	92.804573	897.749329	211.055237	-99.184692	1009.283997	-380.661774	40.200363	847.147949	-402.369568	-109.091393
166.716507	-160.168701	902.023376	249.140549	-12.478051	917.660461	222.011871	-196.853622	506.666473	195.000061	32.363232	527.723694	300.284973	-187.336090	80.290459	303.021515	10.187827	123.795753	138.038910	-285.140869	1415.417114	260.987030	21.582506	1422.258789	145.531174	-101.946259	1395.954102	114.505417	-108.310402	1685.718384	191.980698	-356.133118	1136.999390	391.070251	13.828271	1162.923706	101.300224	-318.461548	890.850769	350.988739	93.934006	897.866455	210.917862	-98.495888	1009.053284	-380.931793	40.113201	847.295105	-402.545135	-109.185509
166.657013	-159.745499	901.881470	248.376205	-11.650569	917.248596	221.507935	-196.247482	506.593964	195.645523	34.237480	527.224609	300.263397	-187.263779	80.332550	309.381744	10.046124	125.465813	138.380814	-284.319092	1415.174194	260.655273	22.747110	1421.805786	145.449203	-101.065804	1395.524658	114.670349	-107.632675	1685.329712	191.950363	-355.399292	1136.635010	391.323486	14.424985	1162.646851	101.197594	-317.972992	890.535828	350.126862	95.188835	897.969788	210.713470	-97.757538	1008.783691	-381.273834	39.896343	847.415222	-402.727356	-109.296570
165.752335	-160.050583	901.888733	247.465271	-10.972705	916.785583	221.067642	-195.675552	506.673767	196.362808	35.962528	526.623352	300.253723	-187.218048	80.400780	315.520691	9.926687	127.055153	138.818283	-283.458984	1414.786377	260.164032	23.982103	1421.341064	145.394989	-100.212044	1395.068359	114.752350	-107.016319	1684.901978	191.769806	-354.835571	1136.087280	391.559601	15.162192	1162.448608	100.969078	-317.449982	890.118896	349.158875	96.386658	898.088806	210.168579	-97.378525	1008.566711	-381.567749	39.844830	847.382568	-403.018707	-109.482857
166.122040	-158.851639	901.507263	246.896790	-10.089653	916.264709	220.360214	-194.951126	506.442963	197.617203	37.838512	525.940735	300.175812	-187.088821	80.421555	321.851318	10.174232	128.705414	139.416412	-282.579163	1414.252319	259.684479	25.237707	1420.870605	145.346054	-99.315285	1394.541016	114.989723	-106.217461	1684.387695	191.680786	-353.941772	1135.399414	391.731964	16.083698	1162.275146	100.442474	-317.041595	889.592102	348.028809	97.531586	898.122375	210.167358	-96.300697	1008.116394	-381.890045	39.746727	847.485535	-403.259949	-109.568298
164.958755	-159.156006	901.536133	245.873703	-9.420283	915.707031	219.741287	-194.346985	506.469086	198.833405	39.739292	525.211487	300.147980	-187.015533	80.456635	327.665039	10.390873	129.940109	140.092834	-281.732330	1413.652710	259.069031	26.635626	1420.417603	145.450455	-98.559769	1393.870361	115.221313	-105.434692	1683.880371	191.679947	-353.009338	1134.603638	391.776825	17.259428	1162.035034	100.115601	-316.353790	888.951660	346.941650	98.847549	898.116516	209.482437	-95.877724	1007.864441	-382.169037	39.693867	847.708252	-403.457092	-109.634399
164.608337	-158.603882	901.384033	245.205566	-8.515702	915.226807	219.209381	-193.864136	506.324615	200.281296	41.556820	524.469543	300.134521	-187.002518	80.490135	333.824921	10.990809	131.396088	140.963333	-280.886230	1413.026978	258.412354	28.029974	1419.999268	145.414230	-97.544296	1393.440796	115.435692	-104.670471	1683.395752	191.730423	-351.859039	1133.667725	391.654419	18.604715	1161.812256	99.589172	-315.798126	888.207825	345.722290	100.060173	898.055908	209.196579	-95.017113	1007.554260	-382.466339	39.671200	847.813477	-403.671417	-109.730156
164.486954	-157.792389	901.112488	244.579315	-7.759861	914.544556	218.737701	-193.538055	506.171204	201.974121	43.357132	523.585510	300.119415	-187.014496	80.493690	339.252533	11.638387	132.320404	141.902496	-280.045288	1412.305176	257.789581	29.496561	1419.582764	145.476028	-96.633255	1392.891113	115.680244	-103.941628	1682.930176	191.701477	-350.759552	1132.668457	391.462402	20.183416	1161.583862	99.027946	-315.169586	887.490723	344.250397	101.196884	897.970642	208.945160	-94.018639	1007.096558	-382.778198	39.686916	847.902100	-403.906830	-109.816208
164.825729	-156.220169	900.701294	244.165283	-6.712227	913.944641	218.228958	-193.192047	505.944427	204.070572	45.158535	522.705872	300.099548	-187.000473	80.561172	344.476135	12.576749	132.953323	143.030899	-279.143219	1411.681885	257.084930	31.082827	1419.226074	145.562042	-95.690796	1392.424072	115.929832	-103.149689	1682.507080	191.776474	-349.637939	1131.684326	391.191376	22.072884	1161.414063	98.460976	-314.462006	886.718628	342.953247	102.605621	897.809448	208.916092	-92.606201	1006.602173	-383.119873	39.731110	848.003113	-404.146942	-109.851524
164.431763	-155.442780	900.578796	243.604904	-5.788942	913.417542	217.887436	-192.954590	505.910248	206.159531	46.825592	521.765381	300.088165	-186.983459	80.594391	349.455841	13.656867	133.365387	144.190552	-278.216980	1411.039185	256.334503	32.694481	1418.967529	145.822449	-94.829056	1391.873535	116.213028	-102.352959	1682.153687	191.871353	-348.352478	1130.741577	390.693542	24.118462	1161.161255	97.838165	-313.851318	886.059875	341.485168	103.960449	897.589050	208.469482	-91.490234	1006.305420	-383.462463	39.758739	848.088989	-404.383087	-109.855293
162.925385	-155.428085	900.616516	242.752182	-5.123217	912.882263	217.651428	-192.710693	506.126587	208.167389	48.385929	520.854370	300.076599	-187.024765	80.638428	353.745941	14.938233	133.324432	145.515839	-277.272797	1410.540649	255.676437	34.321449	1418.768555	145.875748	-93.714989	1391.686401	116.352875	-101.656258	1681.904663	192.063995	-346.980774	1129.822388	390.218750	26.354872	1161.038452	97.246437	-313.039337	885.491943	340.078430	105.269341	897.280396	207.480209	-90.846725	1006.080688	-383.796631	39.793133	848.198181	-404.580414	-109.783730
163.084320	-153.887039	900.368958	242.367554	-4.061362	912.395203	217.524628	-192.481125	506.014130	210.694016	49.819546	519.952454	300.035828	-186.985489	80.691322	357.870422	16.484751	133.025986	146.907761	-276.260895	1410.011963	255.014038	36.017120	1418.630981	146.106659	-92.742157	1391.326294	116.687798	-100.887825	1681.713257	192.273727	-345.558197	1128.985596	389.495544	28.741747	1160.880737	96.646011	-312.155823	884.998047	338.395233	106.781662	897.238159	207.231827	-89.334030	1005.741882	-384.068665	39.863033	848.353394	-404.711395	-109.709953
161.823303	-153.637009	900.535095	241.710800	-3.324735	912.062073	217.591171	-192.346817	506.188629	213.188965	51.179325	519.100464	300.050781	-187.010513	80.652565	361.609039	18.267359	132.314636	148.345383	-275.215637	1409.558716	254.394928	37.711910	1418.557129	146.303635	-91.702156	1391.196655	116.926758	-100.165062	1681.638428	192.701340	-343.867798	1128.324585	388.746735	31.254114	1160.674561	96.040146	-311.207275	884.620544	337.040375	108.256721	896.657410	206.289673	-88.506676	1005.691895	-384.382477	39.984001	848.476501	-404.835175	-109.680344
161.291763	-152.543045	900.419617	241.279999	-2.312428	911.646057	217.727371	-192.141968	506.225006	215.992950	52.392883	518.223999	300.053253	-187.011627	80.660820	364.884155	20.081558	131.284317	149.909851	-274.170471	1409.235229	253.830963	39.459324	1418.485962	146.406219	-90.506775	1391.274902	117.110786	-99.473518	1681.621338	193.169800	-342.324738	1127.705688	387.870453	33.911381	1160.453979	95.463409	-310.090271	884.363220	335.364594	109.960014	896.342651	205.655258	-87.184158	1005.459778	-384.674927	40.128216	848.475769	-404.890442	-109.845795
160.643021	-151.455154	900.401672	240.844223	-1.194916	911.322937	218.001968	-191.948776	506.346863	219.130981	53.548523	517.450806	300.072662	-187.010162	80.615761	368.001495	22.125320	129.932846	151.351151	-272.942963	1408.953857	253.303986	41.314556	1418.468140	146.633667	-89.288193	1391.299194	117.310654	-98.893364	1681.674927	193.745193	-340.566956	1127.185059	386.782715	36.629162	1160.142334	94.896591	-309.101227	884.250366	333.547821	111.892868	895.945923	205.006760	-85.829185	1005.318298	-384.904144	40.066422	848.543762	-404.803284	-110.167023
160.584839	-149.682770	900.203491	240.665466	-0.081400	910.987366	218.416794	-191.742310	506.371063	222.614990	54.689861	516.617493	300.065094	-186.987610	80.588066	370.711731	24.306185	128.320465	152.884583	-271.678711	1408.763672	252.829346	43.220509	1418.515747	146.945343	-88.055756	1391.308716	117.565056	-98.278847	1681.771118	194.353409	-338.908600	1126.799683	385.599243	39.449520	1159.798462	94.333511	-307.856506	884.330994	331.726166	113.961548	895.522583	204.503326	-84.130112	1005.091309	-385.012970	39.783089	848.672729	-404.750549	-110.331795
159.691879	-148.686523	900.294434	240.278152	0.995080	910.745789	218.999786	-191.524445	506.655945	226.427841	55.693336	515.851318	300.040802	-186.914383	80.548828	373.189178	26.667582	126.465240	154.381775	-270.296661	1408.695313	252.293579	45.305511	1418.607056	147.227417	-86.618004	1391.462158	117.802490	-97.721283	1681.916504	195.226181	-336.768341	1126.574463	384.336121	42.342739	1159.471924	93.766510	-306.807434	884.520325	329.678650	116.158348	895.139526	203.686569	-82.788200	1005.050659	-384.438843	39.630028	848.821655	-404.527069	-110.239281
159.722015	-146.869888	900.219788	240.121857	2.310470	910.431274	219.616379	-191.257904	506.780518	230.725357	56.610653	515.137024	300.106049	-186.903793	80.537949	375.354004	28.920111	124.327263	155.910995	-268.805786	1408.693481	251.919785	47.349552	1418.785645	147.471558	-85.119011	1391.734619	118.165512	-97.061234	1682.090698	196.054703	-334.910828	1126.401611	382.977661	45.306396	1159.121460	93.123558	-305.516296	884.921021	327.576141	118.385040	894.693481	203.377274	-80.957092	1004.888367	-384.837891	39.425842	848.893555	-404.487488	-110.397720
158.757278	-145.704605	900.262146	239.754272	3.372771	910.163086	220.241562	-191.001938	507.086426	235.013565	57.411003	514.454285	300.099365	-186.871078	80.505440	377.280853	31.259197	122.099724	157.408401	-267.259216	1408.812134	251.660324	49.413795	1418.947632	147.740982	-83.531837	1392.036621	118.399696	-96.560074	1682.349609	197.155167	-332.652069	1126.335449	381.597839	48.236488	1158.781494	92.679268	-303.993408	885.376953	325.449707	120.730057	894.302002	202.468948	-79.526482	1004.810669	-384.465912	39.547779	848.828918	-404.285248	-110.499481
158.249115	-144.288055	900.344604	239.563507	4.680853	909.978394	220.898163	-190.656326	507.372772	239.740402	58.122383	513.864502	300.150818	-186.827240	80.493385	378.989288	33.597652	119.715370	158.925034	-265.579132	1408.978394	251.170090	51.648815	1419.113770	148.037109	-81.830666	1392.306030	118.838127	-95.836838	1682.562988	198.258698	-330.335266	1126.260498	380.106842	51.273712	1158.433350	92.114899	-302.699097	885.895020	323.129181	123.228249	893.945862	201.849609	-77.853378	1004.793518	-384.282196	39.415218	848.899658	-404.019836	-110.635216
158.767349	-141.747696	899.949036	239.576859	6.318184	909.638916	221.424881	-190.140930	507.428040	244.832596	58.750404	513.270203	300.214844	-186.810257	80.455162	380.549103	35.963108	117.293335	160.307007	-263.838226	1409.099243	250.865067	53.844852	1419.251587	148.293427	-80.013313	1392.568115	119.275108	-95.145119	1682.728027	199.369583	-328.178894	1126.237305	378.608521	54.445423	1158.013794	91.743988	-301.177582	886.427246	320.727234	125.752693	893.558044	201.698547	-75.615395	1004.449341	-384.066498	39.285679	848.973022	-403.718018	-110.739166
158.228516	-140.265503	899.866211	239.416779	7.877940	909.314270	221.862503	-189.680328	507.577515	249.724930	59.140934	512.722961	300.249603	-186.797455	80.432137	381.963074	38.375706	114.822296	161.601089	-261.971344	1409.148315	250.628281	56.065609	1419.412231	148.569565	-78.161880	1392.730713	119.712738	-94.381721	1682.897827	200.504379	-325.987030	1126.223755	377.069641	57.605083	1157.568604	91.436615	-299.450714	886.966919	318.241577	128.396072	893.175232	201.107590	-73.803474	1004.274109	-383.749542	39.184528	849.050720	-403.342041	-110.852921
157.649704	-138.827988	899.899597	239.133057	9.304005	908.957703	221.949051	-189.036148	507.653473	254.563690	59.344250	512.163147	300.242706	-186.726196	80.428787	383.030029	40.691387	112.361229	162.797058	-260.001953	1409.203857	250.434113	58.366989	1419.549561	148.836166	-76.189659	1392.851318	120.189125	-93.527176	1683.020020	201.684570	-323.664856	1126.168701	375.515594	60.853245	1157.132446	91.163490	-297.824890	887.440002	315.511078	131.209610	893.012390	200.500946	-72.019783	1004.142639	-383.345886	39.115551	849.206970	-402.857422	-110.960068
157.295502	-137.111359	899.798218	238.967804	11.058249	908.576721	222.042160	-188.348618	507.717438	259.148193	59.478764	511.712860	300.298767	-186.678864	80.426025	383.615906	42.839256	109.660645	163.936722	-257.940308	1409.147583	250.305527	60.688763	1419.638794	149.109238	-74.150406	1392.948486	120.677170	-92.604149	1683.134033	202.914703	-321.289032	1126.115967	374.067566	64.225899	1156.680298	90.987740	-296.115448	887.892700	312.932159	133.954285	892.446472	200.049606	-69.992889	1003.926086	-382.955048	39.090755	849.389160	-402.338898	-111.016197
156.228241	-136.129913	900.061646	238.452377	12.494805	908.212463	221.781616	-187.339142	507.872284	263.493378	59.309082	511.156860	300.212555	-186.570511	80.444870	384.273102	45.018364	107.322426	165.004684	-255.802155	1409.090942	250.184250	63.046101	1419.727051	149.402374	-72.060585	1392.992554	121.299919	-91.505737	1683.162476	204.101700	-318.860504	1126.064209	372.532501	67.661766	1156.162231	90.801331	-294.323120	888.304810	310.147369	136.829254	892.119568	199.318176	-68.383026	1003.901672	-382.579956	39.155380	849.622681	-401.751343	-111.074265
155.852676	-134.176010	899.879944	238.262390	14.164195	907.731384	221.637177	-186.480713	507.930267	267.671783	59.107704	510.641052	300.257263	-186.519653	80.487366	384.859528	47.210861	105.127007	166.101624	-253.559631	1408.948120	250.130493	65.508980	1419.818604	149.725098	-69.901176	1392.989624	121.901566	-90.283684	1683.177002	205.239670	-316.608704	1125.890991	370.982880	71.147743	1155.652466	90.743561	-292.443024	888.676453	307.256470	139.826859	891.825378	198.857925	-66.287666	1003.591919	-382.158173	39.381344	849.978027	-401.137756	-110.988106
155.616425	-132.675262	899.843628	238.043762	15.896610	907.269958	221.148346	-185.287323	507.861725	271.419678	58.828102	510.095428	300.187622	-186.360352	80.580452	385.675873	49.508896	103.262634	167.148224	-251.317993	1408.755493	249.895218	67.982574	1419.848145	150.020294	-67.710083	1392.914185	122.556915	-88.902000	1683.126221	206.418381	-314.016174	1125.709839	369.499268	74.740562	1155.090210	90.634445	-290.525543	888.891541	304.067474	143.044846	891.617920	198.594116	-64.356773	1003.362976	-381.729248	39.590706	850.380920	-400.456818	-110.858566
155.416473	-131.108002	899.801941	237.871277	17.687548	906.711121	220.978256	-184.475464	507.988251	274.776306	58.588646	509.497986	300.339050	-186.461853	80.675529	386.303833	51.500809	101.280121	168.154922	-249.070709	1408.498535	249.840027	70.335190	1419.733765	150.330078	-65.503021	1392.764404	123.244690	-87.408318	1683.061157	207.471756	-311.522125	1125.363647	368.039673	78.333153	1154.573120	90.620270	-288.635193	889.090393	300.638977	146.301010	891.497070	198.430130	-62.335373	1003.082214	-381.316803	39.852818	850.770508	-399.770172	-110.685898
155.285873	-129.357239	899.739197	237.701035	19.546982	906.091858	220.546524	-183.273590	507.957367	277.780121	58.313396	508.884827	300.347076	-186.357086	80.728867	386.857147	53.264782	99.454750	169.170654	-246.792389	1408.144043	249.528961	72.928238	1419.788086	150.656525	-63.247589	1392.511353	123.935349	-85.732956	1682.946167	208.588699	-309.063599	1124.994751	366.768127	82.095055	1154.081787	90.614166	-286.631378	889.185913	297.611267	149.188507	891.221375	198.306564	-60.168320	1002.760498	-381.387115	39.934696	851.007629	-399.239014	-110.693626
154.894196	-127.163124	899.293884	237.669769	21.530622	905.447998	220.178406	-182.120758	507.921539	280.391052	58.133770	508.245209	300.369385	-186.318649	80.819321	387.723236	54.678318	97.830887	170.100784	-244.461029	1407.691162	249.516891	75.321838	1419.556396	150.992035	-61.068195	1392.205933	124.640175	-83.888367	1682.817139	209.561218	-306.538544	1124.443970	365.576263	85.886818	1153.585571	90.595970	-284.602020	889.128174	294.429047	152.198303	891.050781	197.944794	-57.874840	1002.229065	-380.969452	39.976421	851.525574	-398.528656	-110.298889
154.709290	-125.189621	899.081238	237.745255	23.497982	904.811401	219.732590	-180.828247	507.869751	282.947845	58.159267	507.617096	300.319946	-186.193192	80.855011	388.937195	55.617867	96.624413	171.114426	-242.151138	1407.201538	249.304886	77.933083	1419.594849	151.354553	-58.751236	1391.849609	125.383041	-81.920990	1682.648315	210.564331	-303.917603	1123.920166	364.323608	89.696114	1153.069336	90.640038	-282.543213	889.013611	291.104706	155.330109	890.993652	197.824066	-55.586555	1001.821106	-379.502991	41.035122	852.388855	-397.522888	-109.488792
154.531525	-123.091591	898.840881	237.743484	25.497761	904.140015	219.509186	-179.661270	507.871674	284.811005	58.258385	506.928070	300.348206	-186.092712	80.930489	390.073395	55.972599	95.572220	172.097061	-239.777588	1406.702148	249.248688	80.423721	1419.503662	151.786026	-56.495106	1391.498657	126.168533	-79.869781	1682.467773	211.465698	-301.341461	1123.266357	363.181549	93.575699	1152.549072	90.717415	-280.525513	888.789185	287.542236	158.547302	891.033936	197.741226	-53.257282	1001.378052	-379.652985	41.127811	852.262146	-397.120789	-109.706070
154.316574	-120.643654	898.593384	237.620132	28.229916	903.617859	219.316330	-178.334167	507.812012	286.585510	58.479824	506.378662	300.402802	-186.080780	81.010963	391.075439	56.131992	94.541481	173.112625	-237.399078	1406.137573	249.302414	82.921982	1419.355835	152.229126	-54.146584	1391.115479	126.876282	-77.579971	1682.330200	212.384048	-298.621857	1122.631836	362.139465	97.444519	1151.984741	90.801674	-278.412872	888.520996	284.016357	161.751465	891.103088	197.654144	-50.521538	1000.998291	-379.622009	40.968513	852.089905	-396.623657	-109.933716
154.318710	-118.300934	898.657959	237.533066	31.072617	903.233459	219.287994	-177.146683	507.804230	288.221344	58.873989	505.811035	300.418640	-185.985855	81.064087	391.720154	56.101780	93.627037	174.114899	-234.949310	1405.522949	249.396942	85.450737	1419.194336	152.740280	-51.796078	1390.731689	127.652687	-75.236893	1682.173706	213.226685	-296.003693	1121.979736	361.183044	101.306770	1151.426636	90.990700	-276.292725	888.173889	280.378540	165.063126	891.223938	197.713470	-47.670082	1000.847412	-379.453430	40.729797	851.848145	-396.124023	-110.214272
153.929260	-115.139633	898.450134	237.006729	35.301056	903.119690	219.159851	-175.630997	507.790649	289.688568	59.379208	505.508423	300.424927	-185.759399	81.137558	391.769806	56.045296	92.611893	175.104187	-232.439255	1404.977905	249.557343	88.092155	1418.985962	153.200623	-49.282406	1390.349121	128.412079	-72.818542	1681.968262	214.041779	-293.241608	1121.238403	360.173279	105.047813	1150.821167	91.201523	-274.130493	887.826477	276.605316	168.545761	891.481506	197.334259	-44.050610	1000.682129	-379.144470	40.527912	851.553223	-395.567932	-110.556023
153.855225	-113.617088	898.219421	238.184021	34.913635	901.908325	219.250168	-174.260010	508.035645	291.859497	59.998875	504.691193	300.492920	-185.653610	81.180824	391.836456	55.884357	91.793671	176.032013	-229.879227	1404.371704	249.840927	90.743729	1418.806763	153.761353	-46.767105	1389.942017	129.123016	-70.244934	1681.800903	214.875809	-290.387207	1120.649048	359.238892	108.540764	1150.152100	91.484680	-272.008209	887.405334	272.975739	171.931412	891.620972	197.908722	-42.905819	999.982849	-378.667175	40.539295	851.259521	-395.283142	-111.786354
153.780167	-111.166489	898.067322	238.274658	36.910969	901.225098	219.475220	-172.911270	508.170685	294.035461	60.626122	504.435333	300.595428	-185.578476	81.275253	391.906006	55.636124	91.121994	176.916153	-227.246597	1403.781250	250.225494	93.461716	1418.587524	154.357788	-44.154659	1389.590942	129.851089	-67.672165	1681.608765	215.645416	-287.546661	1119.948853	358.381439	112.032700	1149.517822	91.798294	-269.860107	886.968201	269.311737	175.274292	891.887634	197.959244	-40.361099	999.575256	-377.994720	40.509235	851.011230	-394.555847	-111.364159
153.668335	-108.518646	898.061157	238.391815	39.376499	900.877014	219.776855	-171.515259	508.276886	296.142090	61.497044	504.337891	300.639221	-185.428070	81.342400	392.011322	55.179329	90.498581	177.733398	-224.531860	1403.241943	250.744019	96.214157	1418.400269	154.985794	-41.422646	1389.287598	130.502609	-65.005295	1681.418213	216.306870	-284.670776	1119.371460	357.655731	115.456619	1148.897827	92.168930	-267.886230	886.651245	265.622772	178.566879	892.327454	198.046661	-37.628952	999.401978	-377.375519	40.534325	850.882263	-393.885406	-110.975670
153.577194	-105.614082	898.087463	238.469238	42.199783	900.781128	220.064026	-169.705521	508.425293	298.105591	62.381245	504.372925	300.662354	-185.170746	81.344208	392.304138	54.916271	90.198479	178.491318	-221.703537	1402.745850	251.391815	99.035988	1418.265503	155.722900	-38.666119	1389.039673	131.144989	-62.292679	1681.279419	217.032166	-281.590942	1118.904663	357.034668	118.891129	1148.307861	92.716782	-265.588013	886.213623	261.967102	181.732773	892.980774	198.137634	-34.742588	999.365906	-376.893555	40.516159	850.832886	-393.309540	-110.923134
153.530243	-102.655426	898.152039	238.577377	45.095715	900.781433	220.183395	-167.912186	508.403992	300.009521	63.424187	504.621185	300.659241	-184.879333	81.417419	392.894043	54.896545	90.042442	179.174637	-218.856857	1402.368408	252.219757	101.818275	1418.163940	156.457397	-35.784279	1388.864624	131.731598	-59.538387	1681.187012	217.713028	-278.789429	1118.447510	356.436707	122.146194	1147.729126	93.428658	-263.354614	885.778687	258.246521	185.132431	893.568787	198.264877	-31.830917	999.395752	-376.447144	40.501854	850.929382	-392.637360	-110.812584
153.515564	-99.624557	898.288757	238.644760	48.211170	900.846375	220.513382	-166.159134	508.545288	296.283142	64.003304	504.105011	300.671448	-184.566696	81.483490	390.664490	54.926453	89.375496	179.772598	-215.896927	1402.059204	253.142700	104.677246	1418.150024	157.285599	-32.852699	1388.769043	132.309113	-56.796032	1681.143677	218.419983	-275.839905	1118.172729	355.877472	125.321449	1147.170898	94.177559	-261.025391	885.411316	254.752228	188.324448	894.330627	198.384262	-28.762253	999.494324	-376.010986	40.543968	851.125610	-391.920135	-110.722244
153.681671	-96.563683	898.450806	238.828400	51.281563	901.015625	220.868607	-164.261032	508.669800	296.623413	65.237526	504.324646	300.709839	-184.285477	81.608269	390.654633	55.174065	89.280067	180.283447	-212.920731	1401.868896	254.360336	107.509857	1418.158569	158.165649	-29.846741	1388.760620	132.822327	-53.958191	1681.150269	219.055832	-272.807739	1117.943237	355.467560	128.480637	1146.650879	95.080429	-258.696503	885.098755	251.285080	191.466446	895.209167	198.575348	-25.710878	999.659180	-375.578583	40.700596	851.422119	-391.165802	-110.559746
153.884125	-94.147484	898.603088	239.642624	53.162144	900.714355	221.229462	-162.462646	508.855347	296.973846	66.698196	504.488586	300.742798	-184.040634	81.750595	390.800873	55.448341	89.316910	180.703415	-209.863281	1401.726196	255.660995	110.305641	1418.158569	159.102905	-26.660355	1388.824219	133.300003	-51.142860	1681.216553	219.788986	-269.679993	1117.965820	355.175812	131.562622	1146.134521	96.050850	-256.358490	884.864563	248.083084	194.570923	895.970947	199.100952	-23.285812	999.592407	-375.281464	40.739635	851.676575	-390.553528	-110.393875
154.126770	-91.371246	898.789429	240.122696	55.735416	900.758057	221.622665	-160.595123	509.009979	296.878326	68.444077	504.691193	300.858124	-183.829483	81.878433	390.740143	55.714478	89.434853	181.082596	-206.762619	1401.723633	257.223145	113.116425	1418.220947	160.116776	-23.562120	1388.977783	133.725983	-48.281963	1681.306763	220.467682	-266.642120	1117.971924	354.918976	134.561691	1145.648193	97.049812	-253.874786	884.574158	244.594833	197.698547	897.174194	199.446945	-20.512819	999.710449	-375.103973	40.736496	851.856262	-390.032990	-110.180817
154.410233	-88.504333	898.960632	240.549759	58.383728	900.854370	221.883209	-158.631744	509.155334	296.759766	70.344849	504.831818	300.901611	-183.472519	82.004883	390.767944	55.959656	89.590851	181.358261	-203.636688	1401.761841	258.881927	115.837189	1418.239868	161.126358	-20.338987	1389.163818	134.146622	-45.373596	1681.390381	221.185364	-263.366272	1118.195801	354.810699	137.527466	1145.158691	98.164551	-251.565674	884.440186	241.338470	200.667755	898.148010	199.785507	-17.700785	999.846008	-375.561066	39.868660	851.472229	-389.802704	-110.334122
154.830872	-85.477058	899.165466	241.000931	61.211872	901.093445	222.271225	-156.777664	509.277557	296.530121	72.310135	505.017334	300.893188	-183.114731	82.062546	390.877655	56.198524	89.827881	181.612564	-200.511597	1401.869141	260.758423	118.546059	1418.316528	162.167557	-17.101158	1389.390503	134.552429	-42.489830	1681.457764	221.871292	-259.989044	1118.475098	354.781006	140.423981	1144.736572	99.301826	-249.115082	884.401917	238.220856	203.716721	899.248840	200.156494	-14.762337	1000.069763	-374.937592	40.434589	851.908997	-389.182495	-109.602242
155.335205	-82.456383	899.359985	241.541672	64.092888	901.341370	222.609161	-154.818161	509.322723	296.596161	74.280479	505.184784	300.882813	-182.741486	82.108437	391.058197	56.465336	90.070290	181.842606	-197.329529	1402.052856	262.771240	121.162109	1418.343262	163.258957	-13.843541	1389.646973	134.969711	-39.575813	1681.536987	222.478882	-256.778137	1118.767578	354.878723	143.321365	1144.242065	100.539581	-246.807770	884.398743	235.204895	206.741501	900.401306	200.587769	-11.797325	1000.293335	-375.065247	40.444618	851.855835	-388.859924	-110.378319
155.844208	-79.432800	899.532288	242.036789	66.850060	901.532349	222.955399	-153.093079	509.361267	296.645721	76.264679	505.227875	300.961243	-182.540665	82.205185	391.243011	56.776588	90.359596	181.976410	-194.134750	1402.252563	264.908539	123.772026	1418.336914	164.323593	-10.589521	1389.920288	135.419037	-36.700710	1681.567383	223.118790	-253.333099	1119.205322	355.048340	146.202820	1143.747192	101.789391	-244.277420	884.400940	232.444366	209.686951	901.408630	200.977509	-8.858130	1000.478577	-375.002594	40.560883	851.966064	-388.549957	-110.293938
156.043976	-77.115067	899.618469	242.437851	69.677887	901.616028	223.424103	-151.440842	509.575806	296.295410	78.243713	505.205566	300.946533	-182.190720	82.263367	391.011230	56.959057	90.525726	182.063034	-190.906265	1402.519897	267.054993	126.321526	1418.302002	165.364899	-7.234198	1390.136108	135.882843	-33.706303	1681.619263	223.721054	-250.258438	1119.709106	355.315857	148.969635	1143.239502	103.181313	-241.711395	884.371887	229.645523	212.588562	902.603333	201.223785	-6.245716	1000.565613	-374.938293	40.695850	852.118530	-388.234985	-109.868073
156.493088	-74.373100	899.691467	242.833984	72.516678	901.703491	223.791107	-149.765259	509.603668	296.919891	80.221718	505.249481	300.947052	-181.923203	82.333405	391.178192	57.128662	90.761467	182.120621	-187.688065	1402.745972	269.505890	128.754929	1418.235718	166.393311	-3.913885	1390.337769	136.364349	-30.704422	1681.626831	224.283112	-246.973541	1120.163452	355.702026	151.760086	1142.656738	104.548500	-239.194962	884.406311	226.812119	215.517990	903.989258	201.556473	-3.409962	1000.648743	-374.928711	40.916534	852.298523	-388.005585	-109.968727
157.400604	-71.566818	899.748413	243.327957	75.334229	901.663086	224.356186	-148.246811	509.684143	297.255524	82.172928	505.207855	301.002106	-181.732544	82.441757	391.141510	57.270756	90.893425	182.111710	-184.432739	1403.002319	271.677734	131.284729	1418.004517	167.403824	-0.536427	1390.477539	136.909851	-27.634029	1681.597656	224.801056	-243.727219	1120.639160	356.125854	154.462967	1142.044922	105.861702	-236.753189	884.556641	224.312485	218.348785	905.182678	202.221329	-0.505335	1000.659973	-375.104462	40.646847	852.212097	-387.932129	-110.044418
157.880997	-68.858780	899.701660	243.718704	78.161804	901.565369	224.965698	-147.018829	509.810883	298.167114	84.006927	505.215271	301.089203	-181.565308	82.549408	391.496735	57.446301	91.092384	182.009033	-181.161835	1403.171265	273.859528	133.726563	1417.777222	168.336975	2.752119	1390.540283	137.507004	-24.561966	1681.567871	225.298279	-240.471603	1121.091797	356.719147	157.189407	1141.395020	107.035370	-234.285858	884.568054	221.931076	221.198685	906.365662	202.575974	2.347408	1000.591187	-375.089600	41.316814	852.767456	-387.670044	-109.697845
158.368118	-66.038582	899.561340	244.061203	81.108215	901.412231	224.970581	-144.792160	509.583557	298.539978	85.564880	505.207886	300.905029	-181.024826	82.493385	391.560425	57.562107	91.149345	181.877731	-177.901611	1403.350708	276.004486	136.140167	1417.454712	169.259872	6.134985	1390.542358	138.169296	-21.462250	1681.514404	225.800537	-237.411102	1121.476685	357.354034	159.844650	1140.712158	108.339600	-231.625580	884.542969	219.815903	223.889862	907.498718	202.909119	5.290673	1000.447266	-375.336853	41.482536	853.110474	-387.614014	-109.612396
158.893692	-63.366398	899.455811	244.348083	84.019447	901.236755	225.705368	-143.467789	509.623474	298.908539	87.196556	505.148529	301.036774	-180.913284	82.556526	391.703827	57.727974	91.204338	181.728882	-174.601273	1403.456909	278.177094	138.600037	1417.072632	170.155685	9.459555	1390.536377	138.844452	-18.509804	1681.495850	226.325638	-234.214081	1121.874268	358.228088	162.503784	1140.069580	109.623047	-229.039352	884.499084	218.019104	226.525955	908.334106	203.254440	8.171464	1000.309692	-375.726624	41.522602	853.476807	-387.620636	-109.538376
159.386017	-60.597889	899.324585	244.648483	86.948830	901.017883	225.608017	-141.453979	509.400024	299.255676	88.640274	505.059784	300.861542	-180.353607	82.499611	391.709015	57.860035	91.105865	181.563034	-171.311462	1403.562500	280.287354	140.996536	1416.593140	171.045593	12.793540	1390.481812	139.613510	-15.145336	1681.432495	226.866394	-231.190781	1122.235107	359.030060	165.069519	1139.377930	110.846535	-226.411041	884.504456	216.088120	229.118240	909.546265	203.572372	11.129529	1000.138184	-376.072479	41.595238	853.889648	-387.657593	-109.461678
159.880524	-57.904812	899.170654	244.888535	89.894333	900.763855	225.994125	-139.749054	509.409088	299.648193	90.098961	505.020966	300.837494	-180.060226	82.497711	391.960052	58.086735	91.071213	181.421600	-168.021713	1403.679932	282.428040	143.381409	1416.091187	171.950836	16.115080	1390.377075	140.389496	-11.940479	1681.412476	227.396088	-227.911926	1122.568359	359.936981	167.682068	1138.670410	112.083275	-223.784775	884.509521	214.502441	231.667175	910.526062	203.909332	14.040149	999.936523	-376.600983	41.625572	854.360596	-387.775787	-109.423027
160.598312	-55.291584	899.305298	245.073227	92.682785	900.526367	226.610672	-138.428772	509.395477	300.070435	91.582886	504.838684	300.955322	-179.916077	82.580078	391.994385	58.262508	90.930771	181.239883	-164.749146	1403.747803	284.541992	145.751053	1415.585083	172.781677	19.422079	1390.254883	141.211319	-8.725281	1681.379028	227.946106	-224.855865	1122.962524	360.981018	170.250946	1137.963501	113.237343	-221.147537	884.545410	212.971283	234.090622	911.279663	204.460724	16.942978	999.887268	-377.157196	41.748234	854.838013	-387.965973	-109.384102
160.983124	-52.703510	899.127625	245.323563	95.521530	900.248230	226.560486	-136.498245	509.221069	300.796753	92.999863	504.750000	300.791504	-179.433380	82.630768	392.184479	58.459389	90.823296	181.191238	-161.501663	1403.885376	286.639191	148.155960	1415.016113	173.588898	22.801504	1390.293579	142.085403	-5.681916	1681.381714	228.491760	-221.821869	1123.258667	361.999298	172.803513	1137.215088	114.403893	-218.464111	884.552490	211.874451	236.579285	912.032715	204.737366	19.751890	999.661621	-377.759827	41.952263	855.407104	-388.185028	-109.328300
161.310257	-50.124744	898.911621	245.592987	98.286377	899.971069	226.854950	-134.806213	509.251953	301.514648	94.473007	504.679352	300.804962	-179.124466	82.680519	392.225922	58.649841	90.643089	181.243912	-158.233032	1404.026733	288.713287	150.632431	1414.472778	174.459076	26.105019	1390.221924	143.007095	-2.425660	1681.378052	229.024780	-218.887512	1123.585571	363.125977	175.431915	1136.459351	115.477974	-215.747086	884.554993	211.099503	239.028046	912.511841	204.955475	22.513084	999.417786	-378.034424	42.957050	856.357544	-388.250977	-108.956581
161.794113	-47.526218	898.669495	245.905502	101.046196	899.707947	226.994095	-133.073547	509.141998	302.538513	95.855263	504.571777	300.767883	-178.734406	82.786217	392.377258	58.788933	90.470848	181.270813	-155.009445	1404.110352	290.753174	153.104218	1413.883423	175.392441	29.365564	1390.109009	143.982758	1.000152	1681.386230	229.547394	-215.956879	1123.893799	364.166473	177.738281	1135.685547	116.545860	-213.057968	884.545593	210.401291	241.473587	913.058411	205.210785	25.290697	999.168640	-378.168854	44.778194	857.463623	-388.292145	-108.486229
162.261414	-44.987309	898.562378	246.147552	103.779526	899.505188	227.269455	-131.548859	509.048676	303.549347	97.298805	504.520782	300.814026	-178.424911	82.914436	392.564789	58.971714	90.303032	181.384750	-151.836472	1404.213135	292.755035	155.616653	1413.296997	176.289871	32.623859	1390.023682	144.958313	4.233380	1681.394775	229.996506	-213.145889	1124.089966	365.284363	180.134995	1134.945557	117.525955	-210.321930	884.579590	209.788193	243.863419	913.723389	205.475800	28.045582	999.016602	-379.037903	45.048153	858.268799	-388.627777	-108.335838
162.741821	-42.441448	898.478394	246.342224	106.544960	899.323425	227.320602	-129.765579	508.948456	304.999603	98.660400	504.609924	300.804535	-178.052261	83.062698	392.944489	59.222961	90.185158	181.552673	-148.689896	1404.304199	294.652222	158.137009	1412.741699	177.167191	35.773491	1389.942139	145.938660	7.328371	1681.420166	230.505386	-210.317444	1124.354858	366.412476	182.514648	1134.221802	118.450058	-207.594543	884.565308	209.517990	246.246857	914.043457	205.770981	30.795074	998.885498	-380.037201	45.063805	858.896179	-389.106750	-108.316628
163.270905	-39.925171	898.357666	246.606796	109.241417	899.109741	227.330643	-128.047211	508.831207	306.321198	100.053345	504.623993	300.866425	-177.734222	83.263176	393.243347	59.460423	90.025566	181.767761	-145.645309	1404.437134	296.428925	160.633575	1412.185059	178.154846	38.905312	1389.835693	146.958801	10.577959	1681.453247	230.935226	-207.528503	1124.556274	367.490326	184.777405	1133.485352	119.369064	-204.868484	884.611450	209.442032	248.552414	914.244324	206.109467	33.500000	998.720154	-381.095184	44.997169	859.497375	-389.659180	-108.325066
163.780258	-37.465694	898.280762	246.867020	111.858788	898.922180	227.073868	-126.121712	508.644836	307.294159	101.256676	504.595673	300.769653	-177.187531	83.467300	393.259003	59.671036	89.760826	182.044708	-142.629272	1404.591675	298.148163	163.119568	1411.632690	179.028122	41.976410	1389.822998	147.998215	13.799818	1681.479248	231.411346	-204.677872	1124.843384	368.796814	187.057114	1132.808716	120.211609	-202.101212	884.697327	209.739868	250.800339	914.137085	206.440857	36.145412	998.589722	-382.099762	45.001465	860.198608	-390.171722	-108.381416
164.341766	-35.056198	898.224487	247.184631	114.391197	898.736511	226.843704	-124.607292	508.515137	308.629669	102.528687	504.621307	300.816925	-176.881638	83.732880	393.474396	59.897858	89.541313	182.309189	-139.644379	1404.783936	299.735809	165.630753	1411.068848	179.976028	44.985329	1389.748169	149.023499	17.016109	1681.514038	231.848282	-201.942902	1125.138428	369.870361	189.284943	1132.102173	121.022705	-199.390610	884.818176	209.972137	253.051743	914.359924	206.802704	38.748680	998.470825	-383.233093	44.955715	860.947571	-390.799286	-108.446022
164.869324	-32.603458	898.212280	247.467041	117.058311	898.621826	226.234024	-122.687691	508.325439	309.774750	103.801712	504.738281	300.820160	-176.528091	84.059288	393.652863	60.160938	89.379654	182.654236	-136.720291	1405.010254	301.257416	168.146759	1410.523560	180.986801	47.885487	1389.536255	150.057251	20.241127	1681.611084	232.306564	-199.259476	1125.531250	371.199310	191.568237	1131.441895	121.818901	-196.610321	885.044800	210.545151	255.195633	914.207397	207.187424	41.391304	998.408386	-384.407532	44.899006	861.733215	-391.420868	-108.523033
165.758759	-29.869518	897.985962	247.927628	119.662117	898.476379	225.638992	-120.948967	508.077209	311.150787	105.119499	504.750275	300.794922	-176.149536	84.446030	393.851776	60.442497	89.305138	183.052582	-133.806503	1405.314941	302.739044	170.615936	1409.977051	181.775452	50.934437	1389.671021	151.099106	23.411037	1681.691772	232.724274	-196.677185	1125.917847	372.260193	193.645462	1130.820801	122.499931	-193.865143	885.315369	211.209488	257.297119	913.958191	207.729843	44.081108	998.223877	-385.664703	44.762188	862.482361	-392.163452	-108.699081
166.413025	-27.442051	897.896362	248.321136	122.126884	898.350464	224.784943	-119.154060	507.903168	312.256348	106.366066	504.818695	300.774017	-175.863174	84.902885	394.020996	60.721142	89.217598	183.447250	-130.922226	1405.631104	304.157745	173.110291	1409.441772	182.772552	53.679344	1389.490479	152.120575	26.603212	1681.810547	233.185867	-194.034363	1126.355103	373.500610	195.916977	1130.238159	123.150520	-191.139709	885.627869	212.133957	259.295074	913.538330	208.193359	46.586330	998.117126	-386.974457	44.534706	863.225281	-392.942871	-108.878632
166.693344	-25.449106	898.041077	248.635498	124.563446	898.273193	223.948639	-117.443474	507.850647	313.356537	107.684067	504.859039	300.773621	-175.597946	85.391716	394.114563	60.960644	89.102516	183.933075	-128.114395	1405.980469	305.477997	175.568756	1408.974854	183.480240	56.631111	1389.602539	153.087830	29.758345	1681.932983	233.663452	-191.391953	1126.806641	374.630768	198.077667	1129.680054	123.765732	-188.391373	885.980713	213.251007	261.134247	913.023193	208.558273	48.914207	998.151062	-388.231964	44.269569	864.007813	-393.666656	-109.080505
167.356873	-23.187872	897.978577	249.172058	126.813072	898.095764	222.773071	-115.608521	507.708252	314.157318	108.920845	504.818451	300.671814	-175.282425	85.934273	394.332153	61.244312	89.052513	184.378479	-125.272636	1406.337402	306.747803	178.090561	1408.486816	184.420044	59.369781	1389.432129	154.093582	32.891983	1682.040161	234.115219	-188.747986	1127.243164	375.920837	200.346161	1129.188599	124.253006	-185.585236	886.408813	214.412125	263.082825	912.215515	209.110855	51.272823	998.032166	-389.678009	44.020767	864.840881	-394.597137	-109.176819
168.080215	-21.022921	898.000427	249.728897	129.155716	897.950378	221.585876	-113.843353	507.635254	314.958862	110.246315	504.695313	300.572113	-175.113129	86.545708	394.397919	61.483665	88.995834	184.968002	-122.483437	1406.830444	307.898621	180.602798	1408.025879	185.132690	62.241879	1389.557617	155.047058	36.034981	1682.190674	234.598740	-186.062744	1127.778564	376.908722	202.484436	1128.630371	124.724579	-182.768402	886.910767	215.869537	264.935883	911.331787	209.743301	53.643703	997.971008	-391.208405	43.820320	865.661377	-395.484467	-109.410431
168.871704	-18.886152	898.022095	250.376404	131.314331	897.804749	220.440720	-112.224464	507.672668	315.646454	111.409439	504.640076	300.496307	-175.065994	87.265465	394.481720	61.649929	88.963326	185.498383	-119.732704	1407.291016	308.927948	183.171906	1407.574097	186.037537	64.887306	1389.387451	155.968231	39.181652	1682.331543	235.045212	-183.489578	1128.305542	377.994049	204.687469	1128.155884	125.178169	-179.971664	887.469971	217.487885	266.736725	910.262085	210.429916	55.921486	997.909790	-392.637604	43.651741	866.516235	-396.340729	-109.568756
169.725464	-16.779476	898.085571	251.168472	133.488083	897.663391	218.871613	-110.274796	507.695953	316.140778	112.553169	504.494080	300.398499	-174.951401	88.125816	394.460236	61.782337	88.902412	186.139313	-117.041504	1407.786133	309.897217	185.772125	1407.128418	186.727631	67.699524	1389.573364	156.927643	42.239246	1682.467773	235.518585	-180.901276	1128.856689	379.145142	206.951553	1127.721558	125.537979	-177.160873	888.080811	219.304138	268.551422	909.148315	211.255219	58.197182	997.871094	-394.171539	43.610798	867.400574	-397.245483	-109.675095
170.887360	-14.424855	898.291931	251.921997	135.499176	897.570313	217.118042	-108.494850	507.718872	316.632263	113.743782	504.367493	300.201508	-174.752396	89.028725	394.496582	61.908901	88.861137	186.821533	-114.317223	1408.344971	310.823395	188.387177	1406.717407	187.600601	70.283653	1389.427002	157.858322	45.345665	1682.676514	236.042343	-178.321396	1129.442871	380.093781	209.105499	1127.271240	125.807014	-174.356094	888.731201	221.429047	270.390106	907.942749	212.257843	60.557339	997.927490	-395.750824	43.340584	868.229187	-398.165100	-109.933647
171.485596	-12.866615	898.546265	252.736694	137.472702	897.423706	215.741531	-106.676521	508.017761	317.010284	114.846107	504.235809	300.020203	-174.683807	90.037575	394.471649	62.024673	88.859818	187.514175	-111.673538	1408.883057	311.602936	191.071838	1406.306763	188.239532	73.048256	1389.581299	158.773010	48.437176	1682.861572	236.538315	-175.865707	1129.954468	381.019318	211.196289	1126.918579	126.066620	-171.559555	889.392944	223.560562	272.198975	906.598633	213.055954	62.539078	997.980286	-397.367218	43.060986	869.045044	-399.081604	-110.112259
172.451401	-10.969138	898.711975	253.620926	139.465973	897.347412	214.015228	-104.711082	508.236603	316.587524	115.712990	504.071960	299.832428	-174.708603	91.119843	393.999512	62.070236	88.778267	188.200714	-108.994591	1409.369507	312.353210	193.731247	1405.964722	188.980453	75.695297	1389.582764	159.636978	51.538795	1683.112061	237.064392	-173.221954	1130.506836	381.870667	213.276337	1126.510010	126.189888	-168.833527	890.054443	225.994843	273.825806	905.256226	214.008011	64.631065	998.024231	-398.972748	42.767082	869.899963	-400.018616	-110.405762
173.501251	-9.125062	898.872864	254.651291	141.257523	897.200562	212.034866	-102.622566	508.445007	317.055145	116.796478	503.960876	299.431824	-174.634674	92.307266	393.983643	62.171108	88.837318	188.968170	-106.340286	1409.918213	312.915924	196.498428	1405.642700	189.656662	78.264816	1389.631104	160.497162	54.620239	1683.339355	237.562775	-170.780853	1131.018555	382.733368	215.400070	1126.235596	126.304466	-166.128174	890.755066	228.481476	275.490479	903.703674	215.094467	66.628738	998.029968	-400.531281	42.350822	870.766052	-400.735443	-110.898407
174.527145	-7.313164	899.141418	255.616516	143.087784	897.149292	209.834717	-100.399475	508.666718	317.481995	117.739319	503.947968	299.068390	-174.602814	93.604713	393.951874	62.233749	88.872635	189.793884	-103.712547	1410.401611	313.465118	199.277451	1405.361206	190.350632	80.859650	1389.625732	161.337280	57.692940	1683.572876	238.043427	-168.427582	1131.445801	383.379089	217.351013	1125.963379	126.345169	-163.451828	891.460999	231.048859	277.089478	902.089600	216.180908	68.613747	998.136536	-402.293762	42.038193	871.542358	-401.781342	-111.202446
175.641403	-5.615368	899.400879	256.647675	144.840637	897.104065	207.555237	-98.259850	508.988586	317.841766	118.612900	503.891571	298.660950	-174.729324	95.050400	393.879364	62.314426	88.888313	190.661545	-101.121674	1410.951538	313.917328	202.085815	1405.092041	191.017960	83.366760	1389.686646	162.174026	60.704605	1683.794067	238.607025	-166.128510	1132.041260	384.232147	219.532776	1125.799561	126.410492	-160.782318	892.209351	233.803925	278.618286	900.400635	217.336624	70.497231	998.241455	-404.051605	41.534084	872.288696	-402.706116	-111.533112
176.782578	-3.982834	899.694153	257.734619	146.511978	897.060059	205.065384	-95.802925	509.257874	318.316589	119.499153	503.896606	298.013458	-174.640732	96.425880	393.920624	62.379463	88.918655	191.567001	-98.531227	1411.534912	314.277313	204.853577	1404.891968	191.648849	85.886055	1389.692627	162.907700	63.797150	1684.027100	239.138321	-163.664352	1132.523438	385.017029	221.599243	1125.775513	126.413147	-158.151993	892.993042	236.672470	280.129700	898.713684	218.527328	72.332184	998.363342	-405.883636	41.084179	873.054443	-403.710114	-111.883949
177.606857	-2.387534	900.014221	258.708069	148.091415	897.033264	202.500153	-93.416199	509.611237	318.868896	120.282951	503.913269	297.449097	-174.576599	97.962273	393.909943	62.473358	88.982239	192.481674	-95.972191	1412.074463	314.500397	207.680130	1404.738647	192.313416	88.338432	1389.725830	163.658524	66.845520	1684.253784	239.638107	-161.425552	1133.048828	385.677704	223.647247	1125.760254	126.308487	-155.460480	893.763489	239.746353	281.573334	896.996399	219.531113	74.092232	998.506592	-407.649292	40.663593	873.799927	-404.726898	-112.180557
178.762253	-0.879589	900.371399	259.786469	149.573181	897.054016	199.810822	-91.108963	510.004730	319.264099	121.009933	503.938324	296.824036	-174.575668	99.612877	393.732819	62.446503	88.930634	193.479965	-93.468178	1412.667236	314.751648	210.486252	1404.617188	192.984573	90.791267	1389.786743	164.392242	69.882317	1684.465088	240.251373	-159.198013	1133.672241	386.353333	225.706192	1125.818481	126.283119	-152.931671	894.546814	242.877472	282.961914	895.328796	220.768982	75.746368	998.691772	-409.488037	40.110401	874.599976	-405.726532	-112.534645
179.811447	0.522359	900.692749	260.788971	151.001907	896.954956	197.137054	-88.652832	510.426270	319.797668	121.872543	503.966339	296.086853	-174.525192	101.271690	393.760864	62.523888	88.998299	194.586517	-91.030083	1413.315430	314.889465	213.269669	1404.531616	193.645004	93.144005	1389.823242	165.102234	72.915436	1684.635376	240.787186	-157.016998	1134.248535	387.071014	227.761917	1125.905029	126.130058	-150.378860	895.499146	246.261658	284.308044	893.663635	222.006454	77.327187	998.797058	-411.336334	39.702599	875.386414	-406.676331	-112.845322
181.102539	1.832957	901.103577	261.968109	152.281479	897.012695	194.615570	-86.543869	511.023346	320.404694	122.597176	503.944916	295.403900	-174.609192	103.023399	393.714294	62.595207	89.011543	195.723022	-88.640846	1413.965698	315.011139	216.045380	1404.441895	194.304550	95.502861	1389.849609	165.785370	75.927208	1684.771851	241.369843	-154.853119	1134.840332	387.753510	229.895981	1126.026611	125.954803	-147.906021	896.483582	249.700394	285.802704	891.925903	223.309540	78.821884	999.026794	-413.227142	39.164051	876.180420	-407.776337	-113.067818
182.251282	3.142230	901.479858	262.989258	153.481857	897.065613	192.236664	-84.226532	511.654327	320.878448	123.287605	503.904694	294.670715	-174.516693	104.765305	393.718353	62.665699	89.035927	196.814789	-86.240921	1414.600098	315.072998	218.809448	1404.338379	194.966064	97.754875	1389.850220	166.445694	78.942665	1684.868652	242.037643	-152.774170	1135.479248	388.606689	232.068970	1126.187500	125.824738	-145.373047	897.648315	253.305481	287.046265	890.249084	224.586594	80.191177	999.235718	-415.138580	38.616032	877.001526	-408.855774	-113.414795
183.362610	4.251894	901.884583	264.134796	154.455917	897.025085	189.938080	-82.039284	512.413513	321.384521	123.916054	503.759674	293.937347	-174.478836	106.607765	393.760284	62.730450	89.051941	197.893723	-83.813278	1415.228760	315.058319	221.571579	1404.185425	195.617569	99.987923	1389.867554	167.080612	81.964668	1684.937988	242.665161	-150.506607	1136.086304	389.419342	234.269073	1126.339233	125.425720	-142.998520	898.573303	256.746368	288.169556	888.573303	225.903076	81.429214	999.410095	-416.699677	38.413349	877.684753	-410.001923	-113.911339
184.421906	5.299114	902.253113	265.168243	155.470184	896.934509	186.871140	-79.119179	512.611572	321.936554	124.673172	503.722595	292.910583	-174.032608	108.297752	393.757935	62.792049	89.059944	198.992264	-81.436928	1415.839355	315.068451	224.246185	1404.023315	196.313629	102.226868	1389.849487	167.677185	84.953827	1684.986816	243.458664	-148.503998	1136.713745	390.157257	236.444382	1126.431396	125.333878	-140.670074	899.763000	260.431610	289.232483	886.893311	227.173996	82.645325	999.539917	-418.543610	37.839508	878.467712	-410.954620	-114.206100
185.493362	6.378657	902.638184	266.181854	156.497269	896.878235	184.502121	-77.062622	513.311951	322.462982	125.296936	503.644348	292.108521	-173.926483	110.226006	393.804321	62.865910	89.046684	200.141998	-79.033882	1416.433960	315.087036	226.897812	1403.842773	196.936951	104.405869	1389.853638	168.301376	87.933891	1684.961914	244.253891	-146.473618	1137.359863	391.331573	238.931686	1126.558594	125.206192	-138.289017	901.023315	263.983398	290.264252	885.204712	228.459152	83.863358	999.694397	-421.020325	36.770908	879.130798	-412.119659	-114.818481
186.559387	7.319407	902.993591	267.255920	157.471176	896.770142	181.696152	-74.789917	513.714478	323.550568	125.919022	503.694305	291.147064	-173.619766	112.136749	394.153839	62.979702	89.078781	201.277481	-76.630608	1417.049683	315.130737	229.529099	1403.570190	197.625732	106.572578	1389.808594	168.910446	90.928848	1684.933472	245.092636	-144.400085	1137.993164	392.367004	241.317734	1126.648438	124.848564	-136.003860	902.333374	267.608582	291.283813	883.617004	229.745865	85.011612	999.807373	-422.297699	36.647938	879.911316	-412.947784	-114.791710
187.607101	8.252453	903.342468	268.247223	158.374817	896.700745	179.092224	-72.549568	514.292358	323.351501	126.482567	503.499054	290.170105	-173.269333	114.011795	393.884125	62.976734	88.991669	202.329086	-74.288658	1417.577759	315.145874	232.099319	1403.262207	198.378708	108.597404	1389.608032	169.549484	93.863876	1684.843018	246.056183	-142.482986	1138.650024	393.437805	243.726105	1126.635010	124.640678	-133.811737	903.593079	271.193115	292.418060	882.039124	230.994431	86.086456	999.936096	-424.111847	36.086227	880.593628	-414.015503	-115.361855
188.612930	9.192999	903.708435	269.201355	159.311081	896.627625	176.600266	-70.594536	514.956238	324.365265	127.196091	503.482056	289.248016	-172.999329	115.972939	394.276520	63.069153	89.018982	203.417297	-72.019707	1418.116089	315.183655	234.611710	1402.891846	199.049667	110.611450	1389.521851	170.117050	96.796646	1684.748047	247.018951	-140.641129	1139.269653	394.495911	246.045105	1126.599976	124.496849	-131.659454	904.842407	274.832306	293.546875	880.444092	232.213043	87.189522	1000.070190	-426.904053	33.793533	880.774597	-415.373993	-116.632446
189.637344	10.073925	904.044617	270.159058	160.212280	896.551331	174.431366	-68.465149	515.689758	324.235199	127.793045	503.271942	288.365387	-172.646652	117.942627	394.006073	63.113163	88.905472	204.532501	-69.843513	1418.635376	315.268982	237.053436	1402.486816	199.645264	112.783028	1389.579956	170.701157	99.694695	1684.617554	248.025055	-138.945877	1139.917725	395.611694	248.462372	1126.422241	124.364487	-129.553421	906.101685	278.421661	294.764618	878.938782	233.409195	88.245529	1000.188171	-429.573090	29.838387	880.195801	-416.866974	-118.442551
190.675369	10.947679	904.372192	271.037506	161.154755	896.438232	172.131790	-66.385078	516.394165	325.216797	128.358307	503.220001	287.394379	-172.322189	119.889809	394.326569	63.226135	88.875427	205.612823	-67.648888	1419.172974	315.334961	239.514694	1402.002686	200.457657	114.663338	1389.289307	171.335968	102.570259	1684.440063	249.098831	-137.205872	1140.533325	396.701599	250.721436	1126.244751	124.248390	-127.516861	907.370605	282.040192	295.972900	877.387573	234.582611	89.333214	1000.281860	-431.495483	28.587185	880.607605	-417.952576	-119.419518
191.693817	11.821176	904.688293	271.925690	162.051254	896.343079	169.298157	-63.893600	517.005493	324.953979	128.915359	502.978241	285.951416	-171.230164	121.589577	393.987488	63.256512	88.745331	206.737289	-65.498215	1419.636719	315.547913	241.883682	1401.477539	201.072464	116.770180	1389.299194	171.859573	105.367371	1684.251099	250.244598	-135.536621	1141.112183	398.099335	253.181168	1126.046509	124.244293	-125.523529	908.634949	285.552216	297.298981	875.850952	235.716461	90.397179	1000.379395	-433.351440	27.890141	881.135803	-418.987030	-120.186028
192.705109	12.607915	905.007935	272.810913	162.956833	896.230286	167.044952	-61.693592	517.726135	326.856140	129.739075	503.059143	285.275513	-171.150909	123.805672	394.870209	63.477596	88.828461	207.870819	-63.358406	1420.077393	315.778351	244.225952	1400.896362	201.852783	118.756424	1389.102051	172.459961	108.207489	1684.059937	251.395645	-133.934998	1141.702637	399.387848	255.504593	1125.743164	124.198730	-123.558472	909.858887	289.068451	298.575623	874.327271	236.855423	91.428665	1000.468567	-434.730103	28.661627	882.459534	-419.744476	-120.326340
193.781296	13.453731	905.317261	273.666412	163.810471	896.130920	164.895630	-59.496368	518.512451	326.665527	130.098160	502.864105	284.317169	-170.782913	125.839958	394.599396	63.494354	88.701469	208.984375	-61.304508	1420.514893	315.982361	246.499283	1400.271362	202.602707	120.650398	1388.901245	173.091110	111.004768	1683.813965	252.552063	-132.441910	1142.209839	400.765045	257.806854	1125.432251	124.283432	-121.734306	911.075867	292.547638	299.853699	872.817139	237.972473	92.474464	1000.559875	-436.128357	29.001963	883.215271	-420.585815	-120.828018
194.868713	14.288541	905.620789	274.551758	164.677567	896.028137	162.749039	-57.367741	519.257751	330.361572	131.098282	503.179932	282.897675	-169.554718	127.589249	396.366638	63.694302	88.850670	210.132126	-59.233883	1420.929810	316.289154	248.729919	1399.651489	203.360657	122.545692	1388.695435	173.792786	113.725327	1683.582642	253.766464	-130.965759	1142.714600	401.931366	259.997070	1124.985840	124.363869	-120.001785	912.257080	295.962219	301.103546	871.394409	239.113968	93.516907	1000.645935	-438.326721	26.996704	883.293091	-421.753998	-122.087471
195.948807	15.009980	905.938232	275.338257	165.444244	895.912292	160.618683	-55.194885	520.051453	329.708527	131.337402	502.912628	282.219696	-169.578445	129.961426	395.789886	63.664948	88.671791	211.168900	-57.238842	1421.293457	316.570251	250.901352	1399.006714	204.170242	124.288383	1388.362671	174.428238	116.469810	1683.341919	255.009430	-129.480194	1143.240112	403.389435	262.216858	1124.634399	124.492973	-118.350418	913.388367	299.428314	302.301910	869.775146	240.199188	94.474655	1000.731079	-440.240936	25.644432	883.804321	-422.703064	-122.951591
197.076599	15.602740	906.239990	276.192841	166.307678	895.815613	158.351700	-52.965034	520.756897	329.952789	131.782822	502.722992	281.127441	-168.787018	131.975876	395.636597	63.659935	88.523163	212.239944	-55.341705	1421.650391	316.968842	252.955582	1398.361694	204.875015	126.234215	1388.278320	175.071854	119.162338	1683.121460	256.234894	-128.196793	1143.808716	404.879211	264.415802	1124.231079	124.704681	-116.767250	914.546997	302.737366	303.518890	868.479980	241.351334	95.381699	1000.818359	-442.028778	24.562502	884.214172	-423.642914	-123.949318
198.117706	16.705072	906.501221	276.951324	167.096405	895.719482	156.120926	-50.647774	521.481323	330.205963	132.190231	502.567810	279.690308	-167.234039	133.749603	395.576599	63.718014	88.392838	213.250580	-53.446861	1422.004028	317.411987	254.977249	1397.736694	205.753265	127.869392	1387.955322	175.727798	121.840202	1682.884521	257.433655	-126.906303	1144.306641	406.219025	266.461060	1123.806763	124.998810	-115.296806	915.654297	305.754730	304.675964	867.440430	242.378601	96.514595	1000.886353	-444.515076	20.239576	883.266907	-425.114014	-126.110588
199.192841	17.404774	906.800781	277.744537	167.787109	895.602600	153.906082	-48.595242	522.364685	331.039520	132.676239	502.562012	278.654144	-166.256714	135.863403	395.722107	63.732811	88.274933	214.266281	-51.513546	1422.395020	317.829681	257.006897	1397.185425	206.468582	129.653152	1387.746948	176.426437	124.397316	1682.662109	258.669861	-125.725021	1144.851440	407.602356	268.366272	1123.514526	125.405495	-113.921249	916.771545	309.117981	305.880402	866.117737	243.473404	97.410278	1000.960266	-445.956451	20.652454	884.276611	-425.789581	-126.492027
200.226898	18.123838	907.050171	278.531952	168.571625	895.497742	151.910156	-46.208073	523.173767	331.531586	133.065170	502.494049	277.637482	-165.042191	137.929260	395.775177	63.769993	88.179558	215.365646	-49.667854	1422.842407	318.379120	258.887665	1396.671509	207.312790	131.364075	1387.588867	177.035736	126.994232	1682.470825	259.941620	-124.408638	1145.480347	408.917755	270.132843	1123.158691	125.861626	-112.695869	917.834656	312.083313	307.197418	865.223389	244.539993	98.320694	1001.016785	-447.433197	20.558878	885.133240	-426.414825	-127.101135
201.210159	18.724651	907.361206	279.218048	169.105438	895.316101	149.856812	-43.861019	523.982483	331.625916	133.441803	502.304688	276.544128	-163.686142	139.829742	395.686279	63.802341	88.094292	216.332092	-47.862656	1423.237671	318.890503	260.822906	1396.197754	207.998322	133.202347	1387.558105	177.782639	129.525436	1682.286865	261.143097	-123.199974	1146.062134	410.235687	271.784546	1122.889160	126.362442	-111.506638	918.894653	315.350189	308.492920	864.369324	245.543900	99.137695	1001.059814	-449.132233	19.808334	885.574463	-427.308075	-128.034164
202.397629	19.148914	907.787415	279.902924	169.516907	895.122253	147.901001	-41.967003	524.862305	331.741669	133.873795	502.164001	275.582794	-162.304382	141.832306	395.603699	63.831131	88.033134	217.429855	-46.102165	1423.684814	319.505829	262.587158	1395.801392	208.878952	134.804092	1387.431641	178.434875	132.051682	1682.146240	262.389740	-122.037262	1146.725830	411.660828	273.414215	1122.660156	126.935921	-110.406952	919.947876	318.917969	309.614532	863.177002	246.736176	99.850525	1001.146118	-450.946838	18.623890	885.793884	-428.399902	-129.148224
203.121613	20.007870	907.916870	280.622498	170.459000	895.096924	145.885452	-39.658421	525.740906	332.822662	134.423141	502.129822	274.927002	-161.364059	144.024399	396.024658	63.928783	88.035439	218.459015	-44.341038	1424.153320	320.143341	264.403961	1395.411255	209.701874	136.416733	1387.370117	179.164963	134.507217	1681.994995	263.578552	-120.879601	1147.365356	412.918915	274.876648	1122.458130	127.597923	-109.605705	920.939331	321.711639	310.923523	862.489380	247.570358	100.792053	1001.189514	-452.735168	17.341131	886.055603	-429.275452	-130.253784
203.990112	20.801033	908.240723	281.364136	171.507797	895.190613	144.176926	-37.435955	526.668518	333.160095	134.721115	502.068085	273.588531	-159.230682	145.525467	396.018280	63.955254	87.958427	219.492432	-42.614693	1424.624146	320.761749	266.147217	1395.070679	210.560699	138.033401	1387.300659	179.861450	136.977295	1681.898193	264.781525	-119.679482	1148.046143	414.369385	276.312195	1122.419189	128.299286	-108.782730	921.924927	324.631042	311.810516	861.885010	248.588165	101.750206	1001.383850	-454.505859	16.201731	886.237610	-430.303802	-131.413010
204.913025	21.551966	908.570984	282.095306	172.447922	895.283203	142.465607	-35.270779	527.668518	333.543884	135.138062	502.018250	272.606262	-157.486145	147.307053	396.056763	63.977070	87.901955	220.532089	-40.917591	1425.139282	321.452393	267.857330	1394.746826	211.382507	139.606735	1387.264404	180.611572	139.353439	1681.790283	266.022400	-118.653603	1148.770630	415.800995	277.677582	1122.300293	129.198914	-107.889122	922.848267	327.284515	312.877686	861.189819	249.624954	102.644562	1001.579895	-456.265778	14.931698	886.460815	-431.360992	-132.560577
205.816284	22.287193	908.938721	282.836639	173.351730	895.334106	141.099640	-33.104904	528.708740	333.939453	135.602371	501.970306	271.651367	-155.850677	149.205276	396.215546	64.063362	87.873886	221.512772	-39.230282	1425.588013	322.131531	269.536530	1394.440674	212.236816	141.149277	1387.282349	181.341019	141.744797	1681.692017	267.166962	-117.607491	1149.431274	417.069214	278.862885	1122.207642	130.038193	-107.368759	923.759888	329.470154	313.962952	860.828491	250.682556	103.551598	1001.769470	-457.962524	13.900025	886.713318	-432.374878	-133.658539
206.798721	22.787281	909.302490	283.552765	173.823532	895.252441	139.805496	-30.514807	529.766907	334.302551	136.083862	501.851868	270.583923	-153.978104	150.969666	396.255981	64.114632	87.857491	222.512909	-37.606087	1426.021973	322.826630	271.149628	1394.147949	213.076981	142.673935	1387.258423	182.100128	144.069595	1681.635376	268.385895	-116.582359	1150.121704	418.541595	280.125336	1122.129395	131.057968	-106.788139	924.574463	332.281952	314.824799	860.108826	251.687866	104.262207	1001.887268	-459.704437	12.487878	886.840332	-433.187958	-134.925064
207.815781	23.099779	909.680481	284.280365	173.844330	895.000916	138.898972	-28.231119	530.991028	334.507446	136.477997	501.654480	269.590851	-152.110016	152.905136	396.310608	64.169128	87.819916	223.443359	-36.019436	1426.532227	323.534332	272.710724	1393.836548	213.917206	144.148148	1387.274170	182.827988	146.389023	1681.557617	269.563202	-115.603294	1150.838135	419.952423	281.238434	1122.033203	132.085281	-106.290802	925.308167	334.643677	315.703888	859.641296	252.709717	104.789902	1001.918335	-461.699707	10.747465	886.828491	-434.276154	-136.362991
208.900894	23.515650	910.039368	285.003571	174.373322	894.955200	137.679398	-25.598516	532.105591	334.655975	136.894226	501.565491	268.456543	-150.173721	154.814682	396.297974	64.188919	87.745911	224.409393	-34.458324	1426.954834	324.233887	274.277710	1393.559570	214.711395	145.578262	1387.228271	183.616882	148.657425	1681.501099	270.706604	-114.633125	1151.509644	421.281128	282.328369	1121.870117	133.249130	-105.940910	926.010559	336.476257	316.681396	859.407288	253.743195	105.473152	1002.052612	-463.594391	9.467749	886.938843	-435.595978	-137.563644
209.969894	23.696346	910.467407	285.795807	174.657761	894.876038	136.650330	-23.010206	533.468506	334.885681	137.133072	501.420776	267.380341	-148.155792	156.851288	396.399597	64.264259	87.709595	225.292191	-32.870548	1427.405029	324.912079	275.847168	1393.235840	215.480286	147.049347	1387.201416	184.332672	150.906830	1681.477417	271.887360	-113.701828	1152.193481	422.762054	283.390594	1121.711426	134.506119	-105.561325	926.599609	338.929382	317.422180	858.793213	254.786880	105.988609	1002.200256	-465.525360	7.992195	886.993286	-436.753510	-138.949615
211.158310	23.862898	910.898132	286.537048	174.909454	894.847839	135.344788	-20.382380	534.742676	334.967651	137.302521	501.246338	266.305511	-146.178314	158.959824	396.398590	64.349243	87.691711	226.179718	-31.388794	1427.812500	325.522369	277.400818	1392.899902	216.197296	148.478775	1387.198120	185.078384	153.121399	1681.471558	272.994446	-112.778091	1152.834473	424.213776	284.462708	1121.539185	135.814117	-105.339943	927.098572	340.913483	318.181702	858.353882	255.842346	106.468803	1002.376343	-467.491058	6.428402	887.016113	-438.019745	-140.402466
212.420456	23.907421	911.438110	287.273376	175.056000	894.851685	134.116241	-17.617682	536.094421	335.136200	137.549606	501.144714	265.340851	-144.092850	161.150604	396.332123	64.343307	87.633484	227.019257	-29.874882	1428.294922	326.120697	278.984528	1392.561890	216.863266	149.907791	1387.159058	185.790741	155.356262	1681.470581	274.064117	-111.995834	1153.516724	425.549835	285.449188	1121.366943	137.230164	-105.201012	927.549133	342.715088	318.916718	857.982544	256.968964	106.870316	1002.616943	-469.518555	4.875807	886.937561	-439.426758	-141.843567
213.473267	23.889767	911.826904	288.015808	175.161865	894.811707	132.765503	-14.915122	537.390686	335.378754	137.791153	501.030457	264.426941	-141.692154	163.252441	396.351715	64.353455	87.591103	227.870789	-28.407042	1428.749756	326.633484	280.518982	1392.224854	217.526733	151.277084	1387.164429	186.471100	157.548950	1681.495239	275.114441	-111.213646	1154.206787	426.832855	286.357971	1121.136963	138.674210	-105.166573	927.951599	344.112793	319.521881	857.908630	257.931244	107.170395	1002.767334	-471.489105	3.354707	886.868347	-440.814697	-143.331726
214.515106	23.905495	912.284973	288.677917	175.223740	894.819092	131.417725	-11.939258	538.714722	335.428284	137.950592	500.944122	263.605011	-139.333023	165.257614	396.300323	64.379074	87.585770	228.732590	-26.969276	1429.208496	327.091919	282.065277	1391.856201	218.175995	152.583221	1387.145996	187.164230	159.751907	1681.510254	276.141937	-110.368324	1154.875610	428.040497	287.238068	1120.943359	140.187088	-105.242287	928.297241	345.821899	320.497284	857.410706	258.890076	107.465515	1002.972229	-473.556976	1.861256	886.713013	-442.605743	-145.022171
215.361969	23.905733	912.634888	289.304779	175.240005	894.836487	130.081421	-9.251597	539.916748	335.783264	138.070206	500.911865	262.830353	-136.822693	167.124725	396.357239	64.386406	87.552559	229.541138	-25.515488	1429.640869	327.444519	283.588409	1391.512085	218.784424	153.952484	1387.066040	187.822418	161.944870	1681.490234	277.161987	-109.600410	1155.578613	429.087402	287.978027	1120.641602	141.782303	-105.400215	928.646057	347.285889	321.147705	857.124512	259.694672	107.666466	1003.135376	-475.172607	-0.080021	886.710327	-443.259827	-146.736755
216.385834	23.944696	913.128235	289.947632	175.262207	894.880615	129.017288	-6.738425	541.123779	336.112488	138.137772	500.861694	262.005646	-134.241333	168.733414	396.351959	64.419823	87.510460	230.383011	-24.102781	1430.155640	327.827026	285.090240	1391.156738	219.315933	155.193588	1387.050171	188.418060	164.181519	1681.489258	278.199371	-108.886032	1156.350830	430.504272	289.060211	1120.609863	143.490768	-105.503319	928.975098	349.060974	321.648499	856.549683	260.717194	107.915749	1003.371887	-477.156097	-1.940498	886.526733	-444.564880	-148.441910
217.264130	23.917622	913.568726	290.618164	175.269714	894.939087	128.046799	-4.237123	542.241028	336.409088	138.088089	500.818542	260.679749	-131.536743	169.830627	396.320251	64.420670	87.435310	231.172577	-22.735661	1430.671387	328.105347	286.585205	1390.787476	219.864960	156.467102	1387.005493	189.019058	166.376877	1681.452881	279.183655	-108.044357	1157.118408	431.581940	289.863129	1120.394409	145.159439	-106.032387	929.354675	350.215759	322.183807	856.552917	261.647491	108.086311	1003.594177	-479.434265	-3.433269	886.329895	-446.710541	-150.194839
218.078278	23.817783	913.987671	291.315887	175.166061	894.945496	127.474403	-1.884699	543.347778	336.737335	138.097809	500.742249	258.915833	-128.768234	170.445694	396.346619	64.441483	87.348709	231.918884	-21.334150	1431.225220	328.328308	288.047699	1390.439453	220.411163	157.689728	1386.973633	189.545212	168.623795	1681.423950	280.219940	-107.203323	1157.931763	432.651703	290.695984	1120.297119	146.907761	-106.570801	929.786255	351.558807	322.686188	856.268982	262.567627	108.178291	1003.777222	-481.039368	-4.474524	886.682739	-448.036621	-151.474228
218.869339	23.885950	914.386353	291.980835	175.210846	895.015991	126.779892	0.345130	544.302795	337.123016	138.083878	500.764038	256.781006	-125.746704	170.679688	396.368103	64.424797	87.294884	232.697479	-19.952929	1431.773193	328.542542	289.417755	1390.123413	220.911758	158.903442	1386.930298	190.032974	170.904236	1681.346313	281.218475	-106.552269	1158.847412	433.587311	291.502655	1120.136841	148.775650	-106.749886	930.108337	352.670074	323.180054	856.064026	263.447815	108.381332	1003.986694	-483.258698	-6.907730	886.351563	-449.510620	-153.536606
219.599625	23.851233	914.831604	292.712402	175.065567	895.056091	126.446823	2.770439	545.326721	337.505066	137.961166	500.799500	254.505554	-122.490829	170.406097	396.321991	64.422714	87.220146	233.448868	-18.610115	1432.364502	328.778137	290.732635	1389.845215	221.431122	160.061234	1386.896118	190.497330	173.224686	1681.275513	282.157928	-105.898590	1159.784058	434.381866	292.139313	1119.939453	150.619553	-107.283371	930.520386	353.848022	323.632202	855.881470	264.327057	108.488121	1004.199585	-485.374207	-9.120190	886.094238	-451.108093	-155.531357
220.660583	24.069191	915.282959	293.464142	174.878647	895.094360	126.051056	5.123899	546.102661	337.843872	137.792709	500.805908	252.104538	-118.832634	169.706299	396.284546	64.417465	87.194901	234.128937	-17.234749	1432.927490	328.963593	292.053986	1389.523560	222.046768	161.124619	1386.747803	190.912964	175.582840	1681.174561	283.383942	-104.392525	1160.514648	435.468628	293.050262	1119.934814	152.508926	-107.899376	930.859253	354.869843	323.990509	855.673218	265.360107	108.750893	1004.411011	-487.422485	-11.116692	885.933044	-452.702820	-157.425903
[truncated: 46 more rows]
[truncated: 40 more columns]
