# Supplementary material for: A dyadic stimulus set of audiovisual affective displays for the study of multisensory, emotional, social interactions
Source: Behav Res Methods. 2015 Nov 5;48(4):1285–95. doi: 10.3758/s13428-015-0654-4 (PMC5101291; doi:10.3758/s13428-015-0654-4)
Supplement: Supplementary file 1 — (ZIP 270 MB) [file 13428_2015_654_MOESM1_ESM.zip › supplementary_material_2_stimuli_set_files/D/D13.txt]

350.492676	-29.925520	901.454834	407.354065	131.189560	898.418213	423.090332	-80.790215	509.943298	447.480225	108.052727	504.171234	515.036926	-101.411926	86.441681	515.358765	52.428024	87.059731	395.645599	-117.720215	1421.222046	462.697632	202.518372	1400.339478	361.031403	64.951180	1392.529907	408.380859	72.109421	1697.737305	429.710663	-169.646393	1137.526611	535.117798	222.294800	1119.510986	310.132141	-149.939453	900.616028	418.895111	265.466583	867.896606	378.549194	52.648426	999.915466	-544.832031	18.103722	901.863831	-494.112396	-123.475182
350.359863	-30.158525	901.439941	407.287781	130.936813	898.449646	422.962708	-80.931313	509.906128	447.484406	107.921997	504.183105	515.050720	-101.443253	86.405739	515.390625	52.414902	87.074753	395.682068	-118.183319	1421.162964	462.704681	202.100342	1400.369629	361.038300	64.536095	1392.567505	408.230530	71.628723	1697.727539	429.793854	-169.991013	1137.444702	535.142944	221.923828	1119.556030	310.165344	-150.111862	900.570984	419.493317	265.098938	867.741394	378.447998	52.377815	999.924316	-544.698547	17.999603	901.843750	-494.102356	-123.618004
350.196838	-30.407621	901.403870	407.198730	130.732834	898.469177	422.886749	-80.988678	509.846985	447.314148	107.664894	504.218079	515.039490	-101.440308	86.353424	515.316406	52.391006	87.106483	395.653961	-118.623207	1421.097534	462.720978	201.676086	1400.401367	361.026642	64.100555	1392.593994	408.077179	71.143143	1697.699341	429.816040	-170.317429	1137.375854	535.169250	221.484283	1119.621826	310.168427	-150.277924	900.517212	419.436951	264.314545	867.555603	378.316864	52.118217	999.916687	-544.398132	17.572002	901.774109	-494.100616	-123.785599
350.068726	-30.607853	901.375122	407.105988	130.501022	898.514587	422.879059	-81.120430	509.831818	447.000305	107.257545	504.140106	515.092834	-101.476799	86.332817	515.147156	52.300838	87.081711	395.646179	-119.065697	1421.018799	462.810303	201.226807	1400.430298	360.953979	63.683685	1392.701050	407.919312	70.652222	1697.682983	429.849579	-170.652344	1137.319824	535.198608	221.038055	1119.666992	310.153168	-150.419693	900.467163	419.712219	263.783966	867.506042	378.209015	51.855759	999.925903	-544.252014	17.465778	901.762939	-494.092651	-123.932869
349.980255	-30.824331	901.339905	407.029175	130.258850	898.515076	422.854401	-81.228195	509.764893	446.837128	107.020424	504.167572	515.099243	-101.491356	86.289703	515.102051	52.271881	87.060875	395.574280	-119.529968	1421.035400	462.910034	200.755112	1400.482544	360.971558	63.292854	1392.729614	407.873840	70.152275	1697.653198	429.850037	-170.962830	1137.260620	535.172485	220.541962	1119.699097	310.141968	-150.577530	900.409119	419.689240	263.296478	867.646973	378.139893	51.599762	999.909119	-544.151184	17.416336	901.738403	-494.110962	-124.062561
349.852356	-31.035313	901.329407	406.930359	129.989319	898.546326	422.864197	-81.365562	509.707520	446.861542	107.029381	504.254913	515.174988	-101.531258	86.255661	515.155457	52.249615	87.092003	395.494141	-119.957710	1420.970581	463.021423	200.262207	1400.516602	360.974670	62.879360	1392.753662	407.805969	69.681870	1697.561279	429.839630	-171.302475	1137.195557	535.242981	219.952698	1119.752686	310.106720	-150.726471	900.355774	420.137451	262.761719	867.385803	378.028412	51.333702	999.919922	-544.051697	17.330315	901.741638	-494.118286	-124.221756
349.745789	-31.241928	901.287170	406.843964	129.759796	898.595764	423.231903	-81.756592	509.723938	446.671448	106.725822	504.203491	515.281128	-101.647682	86.199600	515.124146	52.218681	87.112251	395.392426	-120.403854	1420.924683	463.165527	199.784210	1400.555298	361.007202	62.473927	1392.784668	407.466003	69.141533	1697.634277	429.752014	-171.726105	1137.098022	535.346680	219.442841	1119.805542	310.071716	-150.884735	900.287842	420.342468	262.211975	867.327026	377.931366	51.059242	999.924622	-543.928711	17.266951	901.730896	-494.114838	-124.330826
349.782867	-31.414930	901.257813	406.770660	129.565063	898.631592	423.304657	-81.878250	509.663391	446.581879	106.569054	504.263916	515.305603	-101.647881	86.127731	515.109802	52.211388	87.126671	395.270874	-120.893036	1420.837646	463.411957	199.175781	1400.504883	361.044281	62.044964	1392.786133	407.433075	68.618515	1697.603760	429.662506	-172.090424	1137.029785	535.447571	218.860489	1119.841064	310.020630	-151.049866	900.204956	420.481323	261.612122	867.330200	377.917175	50.833500	999.928589	-543.791809	17.200306	901.746094	-494.100311	-124.408607
349.702606	-31.611792	901.201660	406.699219	129.418884	898.680298	423.314941	-81.989059	509.592072	446.501373	106.463707	504.288727	515.320007	-101.657692	86.083427	515.129883	52.206673	87.136810	395.118256	-121.339188	1420.770996	463.572113	198.706635	1400.549438	361.055786	61.608864	1392.825195	407.150818	68.096344	1697.610840	429.531372	-172.540558	1136.942627	535.572021	218.334702	1119.864990	309.975128	-151.208878	900.132080	420.765900	261.136292	867.352539	377.833130	50.599258	999.925903	-543.691772	17.152472	901.768677	-494.109680	-124.518349
349.560028	-31.915121	901.199036	406.603180	129.193909	898.711609	423.405518	-82.159584	509.591461	446.416809	106.310570	504.290375	515.342285	-101.690155	86.008369	515.113525	52.189640	87.140907	394.943359	-121.798286	1420.731323	463.730408	198.214661	1400.629883	361.097839	61.170303	1392.817505	406.969086	67.571968	1697.610962	429.383972	-172.940598	1136.886230	535.713562	217.717590	1119.911987	309.886414	-151.363281	900.027710	421.011902	260.613159	867.347412	377.720581	50.310928	999.940735	-543.766235	17.461700	901.785400	-494.119629	-124.580727
349.447266	-32.156742	901.157410	406.507172	128.964935	898.743408	423.484375	-82.298141	509.533875	446.346039	106.181358	504.283783	515.341492	-101.676437	85.964981	515.083557	52.148289	87.149940	394.787354	-122.262474	1420.722534	463.913666	197.700485	1400.681030	361.079834	60.802505	1392.880737	406.788757	67.054802	1697.598755	429.220886	-173.330200	1136.855713	535.833252	217.041306	1119.958862	309.802063	-151.510849	899.937378	421.279572	260.098236	867.336487	377.595856	50.037186	999.936340	-543.702271	17.433197	901.807251	-494.154327	-124.664169
349.326813	-32.440121	901.141479	406.424042	128.639374	898.720154	423.565552	-82.469818	509.520782	446.196045	106.009079	504.264771	515.338196	-101.668236	85.862213	515.060852	52.125435	87.140190	394.588013	-122.714241	1420.685181	463.958221	197.305450	1400.841431	361.053864	60.432831	1392.953247	406.804260	66.379280	1697.536499	429.021637	-173.670700	1136.852783	535.924500	216.461182	1120.000000	309.717224	-151.636490	899.861938	421.286560	259.613983	867.555786	377.493530	49.737972	999.916626	-543.611816	17.403479	901.818237	-494.150635	-124.739365
349.021637	-32.732063	901.145142	406.282867	128.323959	898.769714	423.599396	-82.639725	509.532043	446.052490	105.840599	504.233704	515.348816	-101.674995	85.817810	515.005676	52.104141	87.138565	394.397430	-123.152519	1420.660278	464.104828	196.794800	1400.904907	361.027588	60.021660	1393.018311	406.506531	65.835197	1697.541992	428.810028	-174.069626	1136.798218	536.148010	215.842606	1120.029907	309.606140	-151.762695	899.800903	421.816925	259.077972	867.413086	377.276855	49.404099	999.943787	-543.519470	17.347120	901.833801	-494.172028	-124.798241
348.963776	-32.950333	901.109741	406.235870	128.039459	898.794495	423.612274	-82.776070	509.446228	445.961639	105.727432	504.249359	515.321777	-101.647469	85.731018	514.978821	52.070770	87.132706	394.207184	-123.622391	1420.663330	464.248413	196.300308	1400.942871	361.017914	59.639141	1393.055298	406.288483	65.465393	1697.547363	428.547485	-174.524033	1136.726196	536.407532	215.269531	1120.103394	309.462677	-151.899841	899.736084	422.101044	258.510040	867.479736	377.211548	49.120621	999.938965	-543.274841	16.982538	901.807922	-494.165131	-124.888542
348.875885	-33.206169	901.091187	406.170135	127.813393	898.851196	423.647003	-82.963707	509.402985	445.822052	105.552765	504.264648	515.323975	-101.677139	85.695084	514.909546	52.015045	87.124680	394.017029	-124.035980	1420.644897	464.372009	195.800919	1401.008789	361.058411	59.192078	1393.010986	406.064819	64.920296	1697.609009	428.234222	-175.020645	1136.668457	536.654846	214.631134	1120.213745	309.336212	-152.026260	899.676270	422.323364	257.990051	867.527222	377.122437	48.837086	999.958618	-543.219849	16.960693	901.816956	-494.180695	-124.970444
348.864105	-33.480618	901.064270	406.164520	127.559799	898.874756	423.718353	-83.130913	509.399170	446.733307	105.759338	504.338654	515.337524	-101.679405	85.633797	515.422119	52.167831	87.223831	393.803986	-124.491547	1420.674683	464.475525	195.297028	1401.086426	361.033539	58.769695	1393.042969	406.002533	64.376999	1697.598877	427.950378	-175.327698	1136.646606	536.835815	214.028397	1120.297607	309.157776	-152.173080	899.608826	422.366821	257.496674	867.776855	377.089569	48.550167	999.957153	-543.166992	16.901640	901.824036	-494.178192	-125.019897
348.836609	-33.744061	901.055664	406.167786	127.307465	898.908264	423.778076	-83.291687	509.376312	446.731812	105.675255	504.385468	515.350220	-101.688271	85.588913	515.431702	52.157093	87.218559	393.601532	-124.979843	1420.697998	464.618805	194.782837	1401.192261	361.021667	58.363499	1393.089233	405.679291	63.833801	1697.621460	427.631348	-175.745972	1136.629761	537.127563	213.447388	1120.405762	308.978180	-152.344803	899.578918	422.890503	256.924072	867.678955	377.060730	48.272038	999.969849	-543.129944	16.880032	901.838135	-494.207153	-125.069443
348.773956	-33.959171	901.037842	406.120209	127.070282	898.951965	423.624969	-83.298340	509.300293	446.653442	105.500191	504.361725	515.283508	-101.663498	85.545990	515.418579	52.108044	87.217506	393.400055	-125.412956	1420.648926	464.723907	194.250931	1401.262085	360.991669	57.943569	1393.148926	405.481415	63.291191	1697.617188	427.337830	-176.125412	1136.628052	537.377258	212.812317	1120.541016	308.726898	-152.476242	899.520813	423.221252	256.399109	867.780823	376.994080	48.012066	999.983276	-543.098206	16.867817	901.847351	-494.221924	-125.123573
348.719910	-34.202953	901.048462	406.091339	126.741356	898.988037	423.694946	-83.502800	509.300690	446.548981	105.330566	504.355713	515.278076	-101.669388	85.495293	515.341980	52.052696	87.216637	393.198669	-125.879150	1420.683594	464.817627	193.758240	1401.391968	360.919678	57.549461	1393.248169	405.395813	62.759823	1697.632690	426.999542	-176.528503	1136.623535	537.629089	212.257111	1120.684937	308.490173	-152.614716	899.488770	423.530487	255.890579	867.919556	376.957489	47.709011	1000.006897	-543.267029	17.124254	901.861145	-494.250458	-125.199249
348.606964	-34.486061	901.064941	406.051208	126.533524	899.036804	423.929718	-83.800720	509.351379	446.532349	105.169968	504.411194	515.369446	-101.766045	85.492065	515.345276	52.041679	87.234604	393.016174	-126.329140	1420.713745	464.979645	193.158676	1401.404785	360.898743	57.133003	1393.315552	405.175049	62.213966	1697.654785	426.649017	-176.898956	1136.635010	537.917419	211.677582	1120.809814	308.190704	-152.755096	899.503174	423.887878	255.384567	868.033691	376.885345	47.441437	1000.039856	-543.076233	16.784157	901.858521	-494.278717	-125.214363
348.565826	-34.734539	901.059937	406.031525	126.306374	899.098633	423.978668	-83.944443	509.360504	446.468018	105.007683	504.422729	515.408264	-101.790031	85.440201	515.303955	52.007210	87.210846	392.832397	-126.793800	1420.707153	464.953644	192.742249	1401.656250	360.853912	56.732277	1393.402588	404.825592	61.664700	1697.708984	426.359619	-177.278320	1136.629517	538.194641	211.116531	1120.984985	307.971527	-152.807571	899.451416	424.219940	254.855331	868.161987	376.854523	47.162167	1000.068787	-543.039551	16.789267	901.890076	-494.300964	-125.242477
348.538116	-34.971928	901.051086	406.037537	126.032448	899.169250	424.016510	-84.104187	509.335236	446.478699	104.860939	504.471497	515.404480	-101.814545	85.443558	515.348328	51.990925	87.265175	392.667511	-127.257347	1420.711182	465.018890	192.238190	1401.793945	360.817230	56.333164	1393.462646	404.703857	61.125031	1697.736084	425.993591	-177.662689	1136.577881	538.456726	210.605927	1121.177002	307.555237	-152.963669	899.557678	424.516968	254.369659	868.320618	376.834442	46.860870	1000.100281	-543.030701	16.776968	901.892700	-494.320679	-125.259651
348.615845	-35.193516	901.030579	406.062531	125.783386	899.204041	424.002014	-84.257698	509.287048	446.418732	104.684647	504.492584	515.411133	-101.831062	85.414474	515.315308	51.978302	87.246742	392.487701	-127.702698	1420.740601	465.053680	191.787659	1401.930786	360.835175	55.855213	1393.453369	404.434448	60.436455	1697.715942	425.667877	-178.081863	1136.541260	538.650635	210.034546	1121.340454	307.194183	-153.078598	899.585571	424.649811	253.875137	868.643433	376.887238	46.590790	1000.107910	-543.018677	16.758192	901.890320	-494.342529	-125.286110
348.579926	-35.453289	901.010498	406.081818	125.483582	899.228882	423.814209	-84.249695	509.220154	446.376251	104.527016	504.520905	515.347351	-101.790321	85.417709	515.270630	51.943447	87.227028	392.322876	-128.129913	1420.761108	465.115479	191.303772	1402.067627	360.807129	55.434208	1393.534180	404.182129	59.924866	1697.752686	425.345154	-178.472549	1136.540405	538.966003	209.533203	1121.552734	306.818665	-153.256943	899.618591	425.310547	253.353912	868.541382	376.881256	46.282707	1000.110657	-542.998474	16.753023	901.904785	-494.345886	-125.315849
348.573212	-35.720562	900.999390	406.126068	125.155548	899.243591	423.798431	-84.426437	509.187073	446.341125	104.306831	504.526550	515.346619	-101.834114	85.413422	515.269531	51.920193	87.240532	392.179474	-128.606155	1420.827026	465.150238	190.797562	1402.197510	360.785461	55.005524	1393.592651	403.991577	59.525078	1697.816040	424.992950	-178.888306	1136.548462	539.230286	209.033066	1121.729736	306.430695	-153.439667	899.679993	425.732330	252.888672	868.634460	376.900116	45.969604	1000.112610	-542.994873	16.741529	901.901001	-494.354797	-125.362610
348.509521	-35.983402	901.007385	406.157928	124.896194	899.296631	423.739807	-84.613228	509.176239	446.317810	104.156792	504.534546	515.353821	-101.824928	85.391403	515.251892	51.909008	87.237129	392.050568	-129.050262	1420.815918	465.186523	190.342133	1402.320435	360.741791	54.596066	1393.672241	403.620422	59.001049	1697.848633	424.658539	-179.328659	1136.521118	539.376892	208.519730	1121.892456	306.001160	-153.564041	899.748474	426.115570	252.428955	868.740906	376.884674	45.680576	1000.143494	-542.978516	16.722813	901.908325	-494.378540	-125.352684
348.462341	-36.249657	901.001160	406.163574	124.674561	899.350891	423.683044	-84.792168	509.169312	446.252869	103.987579	504.574341	515.355042	-101.880264	85.414299	515.237610	51.868706	87.230446	391.935852	-129.493179	1420.806274	465.196838	189.827805	1402.464478	360.735077	54.149624	1393.729736	403.359497	58.452778	1697.887573	424.413849	-179.828766	1136.539917	539.623901	208.095596	1122.103882	305.734802	-153.575500	899.698425	426.521515	251.934784	868.830383	376.867096	45.397743	1000.168030	-543.014282	16.731630	901.920898	-494.411011	-125.384613
348.433014	-36.533512	901.003174	406.203003	124.369911	899.381226	423.649994	-84.983482	509.145813	446.203796	103.806015	504.584595	515.359009	-101.896599	85.421036	515.215881	51.826859	87.262253	391.835144	-129.984039	1420.884155	465.209961	189.361542	1402.617920	360.712463	53.708702	1393.807983	403.090607	57.895809	1697.924805	424.044281	-180.196198	1136.478516	539.893005	207.654434	1122.341553	305.061554	-153.788574	899.921692	426.982941	251.524246	868.929688	376.873627	45.085712	1000.184387	-543.014771	16.717358	901.908875	-494.429260	-125.387688
348.201904	-36.872150	901.017761	406.156403	123.962585	899.398865	423.536316	-85.131950	509.144318	446.055542	103.562668	504.548615	515.350220	-101.896324	85.406006	515.141663	51.794079	87.227615	391.764984	-130.436920	1420.911743	465.226990	188.898773	1402.775513	360.694702	53.293438	1393.870361	402.947205	57.378300	1697.955566	423.727509	-180.582901	1136.468018	540.065308	207.139542	1122.489014	304.598999	-153.924026	900.011902	427.206757	251.151993	869.228699	376.756256	44.704082	1000.200745	-543.032654	16.730015	901.916504	-494.456360	-125.359772
348.106506	-37.165295	901.020325	406.154297	123.635696	899.434753	423.494263	-85.318748	509.122772	445.965027	103.352257	504.547699	515.359436	-101.958855	85.408272	515.098999	51.735386	87.218758	391.692444	-130.886841	1420.933594	465.241821	188.407104	1402.892456	360.676880	52.844177	1393.948730	402.539368	56.823093	1697.990356	423.458649	-181.100967	1136.449219	540.325989	206.781189	1122.683350	304.316803	-154.011246	899.944519	427.912994	250.715988	869.128296	376.706604	44.374153	1000.220154	-543.063293	16.704742	901.898132	-494.477966	-125.380875
347.982300	-37.417484	901.039673	406.149750	123.320198	899.494080	423.417633	-85.471359	509.124756	445.845795	103.151817	504.556396	515.356812	-101.959747	85.424110	515.074158	51.694988	87.239227	391.616974	-131.382385	1420.970093	465.276764	187.935318	1403.012817	360.652924	52.451073	1394.053833	402.399689	56.280411	1697.990723	423.070007	-181.520004	1136.381836	540.507568	206.362396	1122.839478	303.603760	-154.236404	900.199524	428.341003	250.317169	869.194946	376.658539	44.060295	1000.259888	-543.078125	16.718330	901.887085	-494.519836	-125.375862
347.894043	-37.692535	901.035767	406.154816	123.099213	899.562256	423.409485	-85.626427	509.098236	445.829376	102.944481	504.581177	515.403870	-102.010994	85.380775	515.052185	51.647358	87.226685	391.597076	-131.821884	1420.963013	465.307770	187.460297	1403.140259	360.641510	51.992947	1394.137573	402.028687	55.748192	1698.018799	422.808777	-181.918854	1136.343262	540.655518	205.918228	1122.982056	303.068085	-154.397232	900.311646	428.744629	249.975327	869.240234	376.616760	43.767395	1000.292542	-543.135925	16.676083	901.870972	-494.516296	-125.389618
347.806763	-37.976070	901.032776	406.172516	122.785835	899.622742	423.384308	-85.816811	509.122253	445.736511	102.683235	504.598633	515.407166	-102.038017	85.393181	514.968933	51.610931	87.219185	391.550659	-132.258865	1420.954590	465.298706	186.983063	1403.297729	360.662659	51.478943	1394.115234	401.751404	55.180958	1697.999390	422.532715	-182.311630	1136.335938	540.792114	205.498169	1123.121460	302.567139	-154.539246	900.413330	428.970978	249.634933	869.489624	376.581818	43.429966	1000.321655	-543.343811	16.975435	901.868286	-494.554749	-125.376434
348.026733	-38.194317	900.993225	406.291748	122.484856	899.632385	423.409607	-86.004242	509.106964	445.735626	102.458740	504.627197	515.403320	-102.060349	85.379173	514.973206	51.571079	87.246666	391.492798	-132.763733	1420.988892	465.289978	186.529587	1403.393677	360.634369	51.065876	1394.231934	401.407715	54.843281	1698.048462	422.248688	-182.723587	1136.317261	541.016724	205.133255	1123.300415	302.059113	-154.717361	900.561157	429.646454	249.246338	869.325378	376.727356	43.148785	1000.306824	-543.185120	16.689713	901.863403	-494.560852	-125.364189
347.979279	-38.466736	900.992493	406.315216	122.158012	899.647095	423.403137	-86.136368	509.090546	445.654907	102.232910	504.649658	515.392395	-102.103653	85.336281	514.904297	51.539993	87.211365	391.462067	-133.199585	1420.990845	465.368988	185.962616	1403.386108	360.671906	50.562115	1394.223022	401.336548	54.111141	1698.022949	421.956360	-183.225052	1136.296631	541.206360	204.710175	1123.448608	301.554932	-154.910522	900.661804	430.089691	248.920837	869.378296	376.711975	42.841255	1000.313904	-543.221863	16.701605	901.845947	-494.564423	-125.356651
347.898285	-38.509182	900.998840	406.346985	122.069366	899.993958	423.344818	-86.297325	509.034576	445.641205	102.016106	504.676788	515.427551	-102.110428	85.327515	514.861877	51.483795	87.216675	391.451691	-133.677795	1421.056519	465.370697	185.494843	1403.498535	360.643524	50.124336	1394.280518	400.969879	53.578693	1698.034424	421.646881	-183.655563	1136.272949	541.295776	204.299637	1123.570313	301.009766	-155.065964	900.768982	430.454102	248.595245	869.443359	376.740906	42.544804	1000.492737	-543.290771	16.684290	901.813843	-494.600525	-125.328941
347.850647	-38.765968	900.973694	406.342773	121.812935	900.030884	423.342499	-86.424347	509.004578	445.565948	101.822693	504.685669	515.403015	-102.134583	85.290527	514.834595	51.472549	87.221863	391.409058	-134.166489	1421.043823	465.261993	185.101471	1403.686890	360.614502	49.726440	1394.372925	400.727509	53.051937	1698.035278	421.371094	-184.061340	1136.211060	541.404968	203.937195	1123.693604	300.477844	-155.270477	900.899414	430.832916	248.302811	869.484070	376.724823	42.246052	1000.499023	-543.341675	16.687727	901.804443	-494.614197	-125.310532
347.534241	-39.159515	900.992859	406.264343	121.435875	900.068970	423.309753	-86.597694	509.004578	445.416412	101.597244	504.663513	515.432678	-102.177147	85.296173	514.717224	51.396660	87.191284	391.387695	-134.602890	1421.082886	465.249634	184.620117	1403.774414	360.602386	49.275696	1394.420410	400.482635	52.509506	1698.033081	421.063904	-184.589813	1136.163452	541.540894	203.566864	1123.814209	300.006805	-155.455505	900.998840	431.204315	247.996216	869.514221	376.552094	41.840439	1000.527832	-543.389709	16.697762	901.786621	-494.620148	-125.275795
347.410767	-39.523228	900.989441	406.209473	121.041153	900.093872	423.294891	-86.763206	508.973969	445.281830	101.357475	504.699860	515.433411	-102.207268	85.260147	514.665894	51.376122	87.182671	391.334076	-135.074936	1421.089600	465.251282	184.190628	1403.893677	360.602783	48.811932	1394.480591	400.461273	51.711826	1697.929932	420.780945	-185.119019	1136.163696	541.515381	203.068069	1123.872070	299.534119	-155.638885	901.110168	431.359863	247.733307	869.733521	376.481598	41.436996	1000.538818	-543.451477	16.712397	901.768372	-494.634613	-125.260330
347.419983	-39.946487	900.955811	406.147369	120.599426	899.880859	423.337189	-87.023949	508.964691	445.169128	101.160316	504.712555	515.391663	-102.183273	85.234871	514.608948	51.356121	87.195053	391.293091	-135.533554	1421.093384	465.212830	183.752106	1403.982300	360.628082	48.317669	1394.489624	400.253082	51.195938	1697.941406	420.454712	-185.694260	1136.077026	541.779724	202.767395	1124.057007	299.035461	-155.886047	901.228516	431.956482	247.432846	869.593872	376.425903	41.126850	1000.414490	-543.511230	16.719938	901.776123	-494.641235	-125.222404
347.343658	-40.244270	900.945251	406.121063	120.285515	899.905029	423.312866	-87.143036	508.936127	445.079681	100.973892	504.739227	515.329834	-102.124374	85.182442	514.570801	51.285603	87.174934	391.254700	-135.967865	1421.050415	465.184387	183.284485	1404.083618	360.609314	47.851269	1394.529053	399.991211	50.727070	1697.966919	420.162659	-186.189697	1136.064209	541.888062	202.438187	1124.188721	298.560211	-156.112183	901.326782	432.279541	247.157730	869.617737	376.382111	40.796837	1000.421509	-543.570190	16.678127	901.745239	-494.655273	-125.227486
347.277863	-40.520367	900.941711	406.100586	119.946793	899.929565	423.319824	-87.362312	508.924744	445.029877	100.764809	504.766235	515.558899	-102.342941	85.199516	514.544312	51.278641	87.168312	391.259460	-136.443237	1421.026733	465.277069	182.710022	1404.052246	360.590118	47.379025	1394.575806	399.737823	50.432507	1698.020996	419.941132	-186.576752	1136.074585	541.969910	202.041809	1124.273193	298.106720	-156.343185	901.402466	432.564606	246.901855	869.665039	376.352936	40.467197	1000.432251	-543.636047	16.696810	901.754211	-494.650177	-125.206009
347.243774	-40.828865	900.914185	406.083435	119.665634	899.964172	423.307037	-87.533188	508.856598	444.985779	100.586159	504.791626	515.446960	-102.234253	85.132774	514.590393	51.236713	87.145706	391.221436	-136.927048	1421.027222	465.260925	182.237793	1404.107178	360.587097	46.961281	1394.595581	399.402222	49.898563	1698.019165	419.660065	-187.132858	1136.031616	542.065979	201.668106	1124.348511	297.700165	-156.569214	901.473389	432.979218	246.769623	869.800659	376.337921	40.129719	1000.436096	-543.691956	16.699921	901.729126	-494.659485	-125.145561
347.175110	-41.135994	900.912415	406.019775	119.326332	900.008911	423.306488	-87.720940	508.840698	444.943481	100.374420	504.802734	515.468689	-102.292839	85.117722	514.562378	51.226963	87.143509	391.199402	-137.351700	1421.039185	465.151245	181.881729	1404.274536	360.556488	46.515694	1394.629639	399.336731	49.399597	1698.001953	419.374878	-187.672531	1135.956543	542.123718	201.312439	1124.456177	297.286713	-156.814163	901.552063	432.923615	246.427383	869.971985	376.296143	39.768707	1000.457947	-543.747070	16.678940	901.713074	-494.658783	-125.122612
347.332275	-41.197208	900.889282	406.117523	119.181580	900.297424	423.346008	-87.903915	508.757813	444.995453	100.161530	504.821411	515.500793	-102.316628	85.080551	514.604736	51.204075	87.181198	391.160095	-137.813751	1421.045654	465.219208	181.303741	1404.228882	360.495453	46.095654	1394.717651	399.150574	48.884323	1697.991089	419.094604	-188.159363	1135.969360	542.336792	201.041733	1124.558594	296.866699	-157.045090	901.641907	433.444122	246.136810	869.832703	376.455933	39.459808	1000.591919	-543.812134	16.704227	901.723083	-494.658691	-125.098900
347.092590	-41.536163	900.907654	405.993561	118.873604	900.357117	423.327332	-88.059990	508.738403	444.917755	99.940285	504.880432	515.470459	-102.315773	85.042427	514.542786	51.177494	87.169785	391.114624	-138.285812	1421.082520	465.098083	180.970230	1404.427856	360.464325	45.635849	1394.760620	398.976532	48.362915	1697.978394	418.795166	-188.782471	1135.942139	542.368774	200.675980	1124.668945	296.498505	-157.338898	901.725525	433.786377	245.979843	869.948608	376.311066	39.097099	1000.631165	-544.065979	17.011953	901.708923	-494.678040	-125.060989
347.209412	-41.807514	900.867859	405.994080	118.601746	900.393738	423.330231	-88.271629	508.703003	444.871399	99.708481	504.896912	515.489929	-102.346260	85.002808	514.558533	51.142578	87.184052	391.068115	-138.719711	1421.122681	465.062286	180.499664	1404.483276	360.427948	45.179672	1394.810181	398.676025	47.874756	1698.017090	418.539001	-189.315506	1135.918335	542.428528	200.310974	1124.735596	296.167084	-157.629303	901.802795	434.010010	245.738892	869.999939	376.368774	38.778053	1000.629761	-544.122253	17.011700	901.723206	-494.664886	-125.022194
346.986603	-42.240837	900.880615	405.883240	118.260361	900.431763	423.286499	-88.424896	508.698517	444.778473	99.498306	504.919189	515.555176	-102.409729	84.993851	514.543030	51.105415	87.186134	391.004791	-139.186401	1421.128418	465.023499	180.049438	1404.568848	360.426117	44.713726	1394.851196	398.614594	47.090584	1697.916504	418.292419	-189.760910	1135.952271	542.596741	200.033218	1124.841431	295.782837	-157.942307	901.855408	434.161194	245.498444	870.049133	376.234009	38.363155	1000.655396	-544.197571	16.992270	901.707825	-494.657288	-124.995659
346.948853	-42.529137	900.863647	405.800934	117.879097	900.460449	423.261505	-88.614220	508.667633	444.666229	99.291618	504.938202	515.532837	-102.430260	84.972916	514.478882	51.078751	87.163818	390.964539	-139.658997	1421.181152	465.069641	179.542679	1404.517822	360.401672	44.279007	1394.870605	398.434998	46.584866	1697.914185	418.101349	-190.149567	1135.979736	542.699768	199.808533	1124.932739	295.448883	-158.227249	901.920410	434.347748	245.273331	870.109802	376.187408	37.995136	1000.661377	-544.109863	16.716726	901.686890	-494.660583	-124.969810
346.917969	-42.841564	900.834106	405.771606	117.607117	900.500488	423.267853	-88.818253	508.641296	444.595947	99.092491	504.957214	515.579468	-102.457893	84.957352	514.478455	51.062946	87.157715	390.913696	-140.060242	1421.194214	465.046967	179.078110	1404.590942	360.367218	43.854885	1394.916260	398.282898	46.083664	1697.904785	417.885803	-190.664261	1136.025024	542.664001	199.435120	1125.003052	295.149811	-158.481262	901.968445	434.498871	245.039078	870.149170	376.168213	37.655479	1000.666809	-544.171875	16.702532	901.656677	-494.639252	-124.932358
346.884247	-43.143448	900.839905	405.738647	117.278717	900.546997	423.212402	-88.974419	508.647614	444.533539	98.938210	504.974518	515.562134	-102.425011	84.903503	514.461609	51.025311	87.177109	390.897339	-140.492355	1421.262329	465.010681	178.634918	1404.681885	360.341125	43.419350	1394.956787	398.192810	45.861248	1698.009888	417.653870	-191.166718	1136.038940	542.814697	199.151306	1125.137451	294.887512	-158.796158	902.019165	434.650116	244.775528	870.239929	376.160797	37.305477	1000.693054	-544.251709	16.732388	901.645203	-494.639435	-124.893700
346.838470	-43.502705	900.841248	405.731812	116.941116	900.578613	423.141846	-89.118378	508.626587	444.470032	98.765808	504.989563	515.542480	-102.475121	84.900589	514.458984	51.017830	87.192741	390.917755	-140.943390	1421.306519	464.976196	178.197357	1404.767944	360.300018	43.005249	1395.016479	398.050232	45.362934	1698.010742	417.483093	-191.653198	1136.087280	542.851379	198.811157	1125.259155	294.654724	-159.156204	902.088501	434.775055	244.526962	870.332458	376.151855	36.931824	1000.709656	-544.314636	16.716928	901.633118	-494.613220	-124.889946
346.785278	-43.835587	900.838013	405.691650	116.589355	900.597900	423.121155	-89.299423	508.630859	444.411469	98.580482	504.964081	515.537048	-102.482048	84.908974	514.480713	51.018124	87.183960	390.816620	-141.341415	1421.329712	464.847137	177.851364	1404.969849	360.238464	42.562332	1395.083008	397.933289	44.844894	1698.016479	417.273102	-192.179245	1136.079834	542.756409	198.428482	1125.369385	294.453583	-159.493652	902.153381	434.859039	244.247971	870.429565	376.119598	36.570213	1000.717712	-544.552002	17.050308	901.652161	-494.589813	-124.830978
346.816742	-44.142445	900.839600	405.651886	116.248192	900.626709	423.120789	-89.498161	508.638855	444.333801	98.421143	504.978394	515.563843	-102.527870	84.884911	514.457336	50.982578	87.201584	390.792877	-141.772125	1421.345703	464.835663	177.440979	1405.048706	360.206360	42.145645	1395.160645	397.798981	44.331234	1698.041504	417.135437	-192.628860	1136.118164	542.891602	198.184326	1125.514893	294.422028	-159.880859	902.323547	434.935822	244.006531	870.540161	376.135468	36.221844	1000.732971	-544.635498	17.027124	901.635559	-494.603180	-124.831718
346.748657	-44.485462	900.869141	405.590576	115.907051	900.668091	423.077148	-89.637497	508.634979	444.251862	98.239700	504.963623	515.555176	-102.555298	84.869644	514.457458	50.960018	87.181122	390.744995	-142.227051	1421.394409	464.897675	176.905762	1405.063232	360.204163	41.721405	1395.218140	397.565765	43.798325	1698.074585	417.024933	-193.022552	1136.165771	542.916931	197.866089	1125.567017	294.276184	-160.171722	902.378662	434.976563	243.766678	870.626282	376.092529	35.864426	1000.768494	-544.686279	17.059677	901.640503	-494.565826	-124.794861
346.678009	-44.832699	900.897400	405.510223	115.578468	900.714294	423.037811	-89.833687	508.650238	444.188324	98.052231	504.978638	515.575256	-102.583488	84.844406	514.488159	50.948647	87.177048	390.748962	-142.652496	1421.408325	464.875977	176.469757	1405.132568	360.134277	41.321423	1395.303223	397.454163	43.272621	1698.096680	416.884949	-193.545990	1136.174438	542.885681	197.513702	1125.633545	294.081787	-160.660965	902.425171	434.986847	243.527420	870.719910	376.047760	35.504036	1000.805725	-544.759277	17.045334	901.620422	-494.558685	-124.755295
346.573853	-45.187981	900.907532	405.439423	115.244202	900.747864	422.999298	-89.988747	508.607727	444.155853	97.839157	504.993561	515.560303	-102.573807	84.838722	514.476746	50.917007	87.206703	390.601074	-143.063873	1421.470703	464.828491	176.054794	1405.217529	360.128815	40.909786	1395.330811	397.343994	42.782124	1698.114502	416.745575	-193.988083	1136.184692	542.868835	197.179108	1125.724609	293.974670	-161.038879	902.461792	434.997437	243.277115	870.798462	375.973969	35.139603	1000.827637	-544.822449	17.087934	901.604919	-494.542511	-124.695992
346.543182	-45.513779	900.901672	405.415466	114.923370	900.785889	422.988983	-90.206139	508.624329	444.159424	97.646042	505.029694	515.572632	-102.649292	84.831642	514.507141	50.924477	87.213722	390.660828	-143.482285	1421.447876	464.806122	175.643890	1405.286133	360.158936	40.432526	1395.317627	397.381226	42.311058	1698.112671	416.668671	-194.389511	1136.208496	542.725525	196.785141	1125.764526	293.871613	-161.434692	902.495911	434.979919	243.024414	870.889709	375.956787	34.785229	1000.843750	-544.879883	17.081936	901.606384	-494.527954	-124.675583
346.479248	-45.788849	900.898560	405.356567	114.683556	900.837219	422.960815	-90.386658	508.635742	444.099365	97.445686	505.081512	515.594116	-102.661697	84.810669	514.475098	50.895699	87.206871	390.561127	-143.861343	1421.524170	464.785583	175.229187	1405.369019	360.141907	40.021431	1395.398804	397.285095	41.819553	1698.145752	416.581390	-194.897781	1136.239990	542.704346	196.440033	1125.856689	293.797974	-161.815628	902.522705	434.938843	242.751770	871.016724	375.903107	34.491020	1000.867920	-544.737244	16.721466	901.574341	-494.477020	-124.624352
346.259979	-46.144444	900.927368	405.257629	114.342018	900.894836	422.939728	-90.575348	508.645050	444.051544	97.242630	505.120483	515.605896	-102.666588	84.817307	514.443726	50.864517	87.191551	390.532928	-144.271118	1421.585327	464.802460	174.818115	1405.473511	360.132782	39.612717	1395.456421	397.185425	41.335243	1698.174316	416.506439	-195.335403	1136.287476	542.651428	196.126373	1125.949829	293.663177	-162.016479	902.424438	434.869873	242.521637	871.120178	375.770050	34.114906	1000.911072	-544.798523	16.718805	901.581116	-494.441803	-124.593750
346.183197	-46.449455	900.939026	405.177338	114.049126	900.944885	422.934875	-90.740036	508.649719	443.997223	97.053230	505.164520	515.597107	-102.690697	84.807816	514.444214	50.832455	87.202766	390.616150	-144.724442	1421.599121	464.819305	174.396606	1405.567017	360.105774	39.210918	1395.527832	397.108246	40.832874	1698.200928	416.471680	-195.691833	1136.337402	542.724365	195.883850	1126.057983	293.637756	-162.426773	902.443359	434.765808	242.259521	871.229309	375.707031	33.786335	1000.941956	-544.843872	16.711411	901.587524	-494.402954	-124.561035
346.307281	-46.735733	900.915894	405.166565	113.721825	900.970215	422.974060	-90.970680	508.647644	444.012695	96.870186	505.200958	515.649902	-102.784912	84.812706	514.425110	50.773628	87.167831	390.606903	-145.165710	1421.648560	464.824310	173.965622	1405.676636	360.135773	38.824364	1395.581177	397.026276	40.354630	1698.234131	416.392822	-196.179626	1136.382813	542.685791	195.609436	1126.142212	293.713379	-163.049576	902.621155	434.649231	241.972687	871.331055	375.763367	33.449467	1000.943054	-544.896545	16.685211	901.572449	-494.361572	-124.544991
346.243042	-47.077797	900.953369	405.118988	113.337219	901.004333	422.943573	-91.164368	508.668274	443.982239	96.692566	505.192413	515.741211	-102.880936	84.835365	514.434509	50.763569	87.189140	390.628052	-145.550781	1421.701416	464.842407	173.588226	1405.758301	360.118866	38.460049	1395.670532	396.950836	39.892933	1698.257568	416.378571	-196.720154	1136.442627	542.637878	195.315536	1126.209839	293.784302	-163.309601	902.677795	434.545868	241.723053	871.419922	375.724884	33.081837	1000.978821	-544.945251	16.682623	901.577209	-494.347565	-124.497467
346.134399	-47.399780	900.965149	405.049133	112.995399	901.030151	422.908295	-91.324478	508.667725	443.937958	96.490868	505.193146	515.652588	-102.806801	84.806427	514.391724	50.730141	87.178558	390.619049	-145.937820	1421.756958	464.736237	173.276276	1405.931641	360.119965	38.062477	1395.758179	396.868134	39.380978	1698.270996	416.326019	-197.155151	1136.485474	542.390015	194.859818	1126.220459	293.742950	-163.889206	902.682007	434.367859	241.441360	871.502075	375.658844	32.732674	1000.997620	-545.000427	16.682148	901.578857	-494.310028	-124.447044
346.048157	-47.727875	900.987061	404.999023	112.658539	901.080200	422.885040	-91.481766	508.673035	443.908936	96.305405	505.216553	515.639221	-102.839317	84.782516	514.348633	50.700748	87.166550	390.626556	-146.332520	1421.774658	464.837036	172.800873	1405.899902	360.122711	37.660408	1395.804443	396.798828	38.885777	1698.276733	416.294250	-197.558228	1136.541016	542.446960	194.634018	1126.331299	293.794769	-164.364471	902.710022	434.168121	241.182129	871.609985	375.598877	32.379574	1001.033569	-545.053711	16.701113	901.606934	-494.289032	-124.408325
345.699432	-48.135891	901.026184	404.883820	112.285042	901.114197	422.813782	-91.592323	508.714630	443.862762	96.114639	505.220551	515.604248	-102.819336	84.765198	514.362610	50.676205	87.175865	390.618256	-146.701630	1421.812256	464.835205	172.417191	1405.984497	360.083740	37.277775	1395.905640	396.833099	38.122795	1698.191772	416.324799	-198.009506	1136.619385	542.392029	194.393799	1126.379272	293.779633	-164.598557	902.590027	433.949768	240.901382	871.732056	375.391785	31.982729	1001.070068	-545.106750	16.685129	901.592590	-494.248871	-124.395172
345.612518	-48.430321	901.025818	404.809692	111.961876	901.151062	422.802246	-91.773918	508.703583	443.782898	95.936455	505.253174	515.613831	-102.830826	84.760048	514.346863	50.642052	87.160881	390.613007	-147.070358	1421.873169	464.836304	172.011292	1406.039917	360.100159	36.885151	1395.940796	396.782166	37.643574	1698.192871	416.332397	-198.442322	1136.681396	542.316956	194.080215	1126.426636	293.851898	-165.021133	902.585266	433.668457	240.566437	871.785889	375.327911	31.644579	1001.088318	-545.154053	16.717371	901.587219	-494.237793	-124.355827
345.547821	-48.702141	901.040100	404.746582	111.680374	901.180664	422.774170	-91.939812	508.709229	443.704407	95.750259	505.223907	515.626892	-102.889915	84.758400	514.335327	50.632072	87.175644	390.642731	-147.481384	1421.927734	464.851654	171.628586	1406.112427	360.124939	36.516228	1395.981812	396.689148	37.236507	1698.241699	416.325592	-198.892700	1136.715210	542.193481	193.754532	1126.473145	293.936737	-165.493179	902.594543	433.408661	240.265244	871.874878	375.274261	31.354548	1001.110229	-545.176270	16.713503	901.590393	-494.193176	-124.347565
345.503204	-48.982140	901.042114	404.680023	111.405052	901.210571	422.726776	-92.129105	508.690308	443.650360	95.558159	505.249176	515.624451	-102.903954	84.756363	514.376465	50.618591	87.202690	390.668488	-147.873749	1421.946289	464.776703	171.366226	1406.256836	360.160156	36.117638	1396.021484	396.558197	37.002781	1698.299316	416.308472	-199.444672	1136.731812	542.033997	193.438766	1126.485718	294.038940	-166.006729	902.597473	433.135925	239.962479	871.955444	375.228912	31.055744	1001.126160	-545.210388	16.698452	901.570374	-494.195435	-124.345795
345.441833	-49.289299	901.057678	404.620026	111.111191	901.253967	422.712646	-92.309746	508.677612	443.565186	95.420952	505.280334	515.575989	-102.856232	84.705894	514.354370	50.589966	87.197685	390.676025	-148.241486	1421.996094	464.785980	170.992523	1406.321167	360.179474	35.743404	1396.065796	396.494293	36.568634	1698.306885	416.325470	-199.900711	1136.788086	541.929382	193.152100	1126.499634	294.149475	-166.470535	902.625244	432.814514	239.621994	872.013367	375.179901	30.733593	1001.155518	-545.234863	16.716028	901.574707	-494.178131	-124.319160
345.343018	-49.643532	901.079529	404.526947	110.789574	901.295410	422.704620	-92.517891	508.682251	443.409912	95.175217	505.301422	515.649292	-102.951881	84.698242	514.300842	50.542095	87.189072	390.707977	-148.633270	1422.074341	464.813385	170.571640	1406.355103	360.195770	35.373650	1396.131226	396.296783	36.130054	1698.340942	416.420135	-200.334747	1136.880981	541.794617	192.886292	1126.507568	294.356995	-166.803680	902.646729	432.665833	239.481552	872.174988	375.112610	30.372969	1001.187134	-545.262146	16.698700	901.587463	-494.138702	-124.315399
345.288177	-49.973625	901.073059	404.461121	110.430649	901.312622	422.711426	-92.717796	508.637146	443.423553	95.047890	505.274933	515.643921	-102.991951	84.700256	514.337952	50.528400	87.204300	390.703308	-149.022675	1422.102905	464.823242	170.212646	1406.390137	360.194397	35.011555	1396.188965	396.221741	35.696842	1698.332031	416.432434	-200.700958	1136.925171	541.604675	192.547668	1126.490723	294.403412	-167.508499	902.657288	432.350922	239.226059	872.264954	375.062195	30.009991	1001.192444	-545.277771	16.737635	901.598877	-494.148041	-124.290428
345.194580	-50.247169	901.088257	404.373962	110.134705	901.356079	422.663544	-92.959389	508.618347	443.213745	94.839653	505.252380	515.700500	-103.081825	84.715042	514.240051	50.464363	87.188644	390.715515	-149.376099	1422.162354	464.832092	169.832199	1406.435791	360.222809	34.612114	1396.241333	396.293884	35.258633	1698.314941	416.512787	-201.143723	1136.980469	541.416077	192.196930	1126.482788	294.524811	-168.004242	902.657104	431.980927	238.928680	872.351074	375.005554	29.695101	1001.221619	-545.293762	16.699234	901.600525	-494.141693	-124.310722
345.151703	-50.504715	901.074524	404.323059	109.900322	901.399292	422.655243	-93.081619	508.596436	443.220947	94.585114	505.268799	515.643250	-102.999329	84.689629	514.276733	50.460777	87.193878	390.691162	-149.741150	1422.181152	464.835052	169.474396	1406.507690	360.232452	34.247932	1396.289551	396.248505	34.833168	1698.321045	416.562927	-201.550690	1137.039917	541.203674	191.896317	1126.460571	294.698486	-168.487045	902.659790	431.398651	238.752838	872.711609	374.975494	29.407526	1001.236206	-545.492371	17.060181	901.664856	-494.133209	-124.306053
345.143219	-50.800133	901.058838	404.289734	109.634933	901.413818	422.745789	-93.516762	508.630829	443.201202	94.376244	505.261139	515.726318	-103.128075	84.670479	514.258850	50.412395	87.175758	390.784149	-150.137146	1422.291626	464.942352	169.009232	1406.442139	360.223663	33.859489	1396.340698	396.192505	34.393063	1698.311279	416.626251	-201.998856	1137.082397	541.206970	191.671265	1126.477539	294.944550	-168.999344	902.752808	431.104614	238.141739	872.422302	374.960663	29.106106	1001.235535	-545.478577	17.080788	901.681152	-494.086121	-124.311287
345.118103	-51.099651	901.053101	404.234802	109.337288	901.421753	422.678253	-93.454391	508.558868	443.157867	94.221985	505.245941	515.644470	-103.062202	84.642090	514.264771	50.417091	87.190819	390.724121	-150.506744	1422.325806	464.833282	168.758011	1406.569336	360.273071	33.447861	1396.303833	396.135956	33.958851	1698.297974	416.703278	-202.438766	1137.148193	540.992859	191.358047	1126.477173	295.153839	-169.336868	902.772034	430.736694	237.810669	872.478943	374.927277	28.796618	1001.236572	-545.473206	17.036606	901.677795	-494.059387	-124.331123
345.068542	-51.390854	901.044861	404.167664	109.009377	901.426331	422.625244	-93.610146	508.530792	443.107971	94.087242	505.252777	515.665833	-103.077988	84.639351	514.259644	50.410252	87.210938	390.840363	-150.898468	1422.332153	464.841522	168.409592	1406.595703	360.280792	33.069767	1396.332397	396.087067	33.549191	1698.281982	416.782257	-202.838715	1137.203003	540.729309	190.987915	1126.425415	295.246002	-169.977554	902.759766	430.108246	237.616043	872.807861	374.875275	28.476667	1001.234680	-545.466370	16.964228	901.658325	-494.047058	-124.358315
345.054871	-51.618069	901.033325	404.127838	108.732269	901.458862	422.600159	-93.780563	508.533142	443.071747	93.947418	505.251282	515.680420	-103.109322	84.613739	514.261719	50.369259	87.215988	390.905853	-151.266129	1422.438599	464.850555	168.039307	1406.646729	360.298004	32.693050	1396.392212	396.012482	33.138123	1698.286621	416.840424	-203.351212	1137.251587	540.680969	190.760025	1126.450073	295.393555	-170.425858	902.788879	429.951843	237.183929	872.623596	374.856506	28.194025	1001.245117	-545.274719	16.564417	901.610718	-494.028412	-124.397499
344.959808	-51.935284	901.044373	404.038544	108.406807	901.480347	422.591217	-93.899467	508.513397	443.061981	93.937836	505.264832	515.692139	-103.149117	84.627342	514.308533	50.377174	87.231018	390.811035	-151.628571	1422.461182	464.842468	167.686295	1406.674927	360.316284	32.319019	1396.436279	395.961334	32.691624	1698.276367	416.931030	-203.787720	1137.326660	540.444397	190.420715	1126.446167	295.689301	-171.132126	902.693481	429.547302	236.855072	872.715149	374.787781	27.857527	1001.261230	-545.277771	16.509663	901.620239	-494.003143	-124.432053
344.856384	-52.238216	901.066284	403.957001	108.112892	901.516724	422.541687	-94.056099	508.524445	443.093567	93.870911	505.284302	515.690002	-103.175186	84.601151	514.391235	50.353893	87.252953	390.917084	-152.017029	1422.486816	464.805969	167.309113	1406.736328	360.290985	31.959269	1396.530640	395.906006	32.262558	1698.284424	417.027039	-204.161926	1137.416382	540.340942	190.203110	1126.473633	295.703857	-171.448425	902.823792	429.199432	236.501846	872.841492	374.725586	27.538897	1001.290161	-545.274658	16.453630	901.621460	-493.993530	-124.445053
344.779999	-52.563526	901.091736	403.893616	107.767303	901.550964	422.495514	-94.209618	508.523376	443.057037	93.718216	505.278687	515.687378	-103.178146	84.598534	514.387817	50.367958	87.265694	390.957184	-152.389069	1422.521240	464.811890	166.936737	1406.795166	360.294403	31.596922	1396.586670	396.032288	32.025078	1698.132690	417.101135	-204.616470	1137.472534	540.027710	189.765671	1126.461182	295.877899	-171.888855	902.857483	428.768677	236.204514	872.999695	374.683655	27.187603	1001.319885	-545.284790	16.455555	901.618652	-493.966919	-124.480362
344.919739	-52.806175	901.072449	403.889465	107.533272	901.567688	422.492798	-94.364952	508.537170	442.965179	93.426613	505.244995	515.800293	-103.285324	84.606171	514.368408	50.328476	87.259392	390.976166	-152.751785	1422.557739	464.777924	166.592422	1406.842529	360.296783	31.216604	1396.641235	395.975281	31.605112	1698.140869	417.200592	-205.125717	1137.556152	539.834351	189.466446	1126.490601	296.168854	-172.555847	902.761963	428.379333	235.758865	873.047119	374.766479	26.921608	1001.318420	-545.279358	16.456251	901.617310	-493.941467	-124.475334
344.885498	-53.108547	901.093689	403.841431	107.256226	901.597778	422.480621	-94.565186	508.536621	443.013123	93.319023	505.264984	515.831848	-103.365074	84.632126	514.445007	50.353165	87.279915	391.033600	-153.145432	1422.641846	464.737732	166.246582	1406.888672	360.276245	30.836369	1396.728760	395.697266	31.128702	1698.325928	417.265808	-205.494965	1137.626221	539.650879	189.205017	1126.507202	296.209229	-172.897476	902.896118	427.915405	235.514999	873.179810	374.742004	26.620352	1001.343994	-545.272888	16.392797	901.610352	-493.893707	-124.489586
344.821533	-53.373970	901.080811	403.777893	107.023476	901.622253	422.400360	-94.712021	508.518402	443.087891	93.216698	505.271210	515.801819	-103.370964	84.621040	514.530762	50.347912	87.297638	391.078583	-153.496017	1422.690552	464.698608	165.910324	1406.949951	360.256470	30.474937	1396.788574	395.489410	30.734129	1698.355713	417.407562	-205.951981	1137.723389	539.445068	188.946136	1126.531250	296.547729	-173.485962	902.816650	427.289490	235.097748	873.439880	374.694885	26.341957	1001.349609	-545.277161	16.400730	901.604797	-493.867188	-124.468842
344.667389	-53.704445	901.124939	403.668274	106.725922	901.674500	422.325928	-94.849968	508.529663	442.972778	93.054123	505.286011	515.792969	-103.373581	84.605583	514.531921	50.326778	87.329605	391.106445	-153.834595	1422.729980	464.653198	165.580704	1407.028320	360.277100	30.061172	1396.791504	395.571228	30.363190	1698.335083	417.519165	-206.473984	1137.790527	539.239014	188.619736	1126.564697	296.751617	-173.927673	902.831482	426.943024	234.762314	873.566772	374.593597	26.011616	1001.397583	-545.276611	16.369341	901.594849	-493.821259	-124.468430
344.598328	-53.979454	901.134521	403.579895	106.414917	901.708679	422.279999	-95.015335	508.519745	442.986633	92.908234	505.309448	515.805298	-103.391884	84.605293	514.585449	50.311985	87.344658	391.164581	-154.200211	1422.810059	464.609283	165.227707	1407.108032	360.234558	29.722441	1396.899780	395.518494	29.981976	1698.326660	417.607635	-206.956863	1137.837402	539.103455	188.374756	1126.625610	296.932129	-174.447510	902.873291	426.765289	234.393967	873.536438	374.548706	25.690739	1001.419128	-545.272949	16.333893	901.591919	-493.779266	-124.486893
344.565125	-54.235931	901.141663	403.494995	106.133865	901.743774	422.237732	-95.145500	508.505615	443.141022	92.885361	505.349274	515.796997	-103.425323	84.638710	514.695129	50.344231	87.371452	391.153839	-154.556885	1422.848145	464.532715	164.864761	1407.193604	360.224487	29.356020	1396.964111	395.463593	29.592428	1698.342285	417.696991	-207.400894	1137.934204	538.973083	188.157898	1126.683472	297.107666	-174.842285	902.898132	426.379486	233.930222	873.587219	374.515259	25.395222	1001.440002	-545.288513	16.346460	901.623413	-493.754639	-124.463516
344.467163	-54.504116	901.157227	403.394806	105.855942	901.770752	422.180511	-95.273415	508.490784	443.087433	92.683006	505.382782	515.775391	-103.423355	84.607613	514.694214	50.321415	87.376396	391.095734	-154.897903	1422.943359	464.474213	164.525162	1407.280396	360.219543	28.974697	1396.987671	395.409363	29.197857	1698.340088	417.803528	-207.905121	1138.011108	538.796448	187.942993	1126.737427	297.359253	-175.134644	902.932434	425.975525	233.555511	873.710266	374.433594	25.108641	1001.461121	-545.282715	16.302103	901.616150	-493.693604	-124.466721
344.395203	-54.803127	901.181152	403.288910	105.625832	901.793091	422.150940	-95.387527	508.494873	443.155609	92.696548	505.419800	515.770996	-103.402237	84.586998	514.771301	50.329052	87.393196	391.176880	-155.256073	1422.972656	464.392792	164.204300	1407.327271	360.198975	28.591541	1397.048340	395.196106	28.812933	1698.383301	417.880951	-208.305237	1138.086182	538.518433	187.625519	1126.785400	297.442108	-175.806442	902.944397	425.616333	233.289459	873.887939	374.374512	24.834446	1001.484070	-545.304993	16.272297	901.608887	-493.647339	-124.462532
344.483368	-55.054573	901.170288	403.261261	105.425537	901.827271	422.119324	-95.524071	508.472565	443.359589	92.684868	505.457092	515.783569	-103.448296	84.573944	514.895691	50.372204	87.418320	391.217590	-155.643723	1423.037842	464.319519	163.865570	1407.393433	360.143677	28.236759	1397.140869	395.135742	28.405560	1698.385254	417.973022	-208.687668	1138.121216	538.297607	187.373993	1126.825439	297.581818	-176.285797	902.988281	425.250519	232.817902	873.919861	374.411072	24.578749	1001.495483	-545.310303	16.284969	901.605774	-493.604401	-124.460266
344.429626	-55.368839	901.192871	403.158936	105.118546	901.840637	422.105774	-95.643852	508.458862	443.446869	92.714706	505.506714	515.794128	-103.468147	84.564415	515.014771	50.392979	87.446182	391.273560	-156.005920	1423.073364	464.339081	163.459656	1407.333740	360.093750	27.880259	1397.187866	395.228424	27.974688	1698.348511	418.079620	-209.101563	1138.208618	538.100708	187.100418	1126.843506	297.738098	-176.706100	903.021362	424.804443	232.493866	874.068970	374.353210	24.266697	1001.513367	-545.342163	16.291094	901.611694	-493.578979	-124.439445
344.381317	-55.614521	901.185242	403.027740	104.842125	901.869019	422.102753	-95.782600	508.435272	443.483917	92.637886	505.530273	515.760620	-103.432373	84.550552	515.054626	50.388096	87.458664	391.327454	-156.363602	1423.122192	464.191162	163.215805	1407.500244	360.052399	27.509413	1397.260010	395.153046	27.579651	1698.344360	418.207672	-209.479614	1138.297729	537.903564	186.853561	1126.908691	297.890869	-177.183746	903.033691	424.444153	232.082886	874.135498	374.275055	23.979143	1001.523499	-545.351257	16.243053	901.604126	-493.556793	-124.434303
344.342896	-55.926361	901.194763	402.948090	104.580620	901.896545	422.121124	-95.977097	508.483093	443.169220	92.401688	505.509003	515.787354	-103.497414	84.529320	514.941772	50.353466	87.451027	391.350861	-156.691391	1423.216309	464.117188	162.922134	1407.585693	360.032928	27.145464	1397.302368	395.136505	27.006239	1698.311646	418.285370	-209.883667	1138.345093	537.740845	186.624802	1126.968506	298.038300	-177.615738	903.068542	424.087494	231.713852	874.235962	374.226563	23.677776	1001.541870	-545.359497	16.239029	901.612427	-493.527466	-124.412910
344.299408	-56.183018	901.214844	402.872559	104.389465	901.957520	422.080841	-96.062836	508.476807	443.573334	92.404404	505.566437	515.695190	-103.425827	84.523270	515.179871	50.410007	87.480293	391.324188	-157.028397	1423.309570	464.031555	162.585327	1407.676025	359.998230	26.797968	1397.395874	395.252441	26.722088	1698.156128	418.339233	-210.308167	1138.394165	537.539001	186.326202	1127.006958	298.195801	-178.055740	903.108765	423.727661	231.321503	874.353638	374.180115	23.423998	1001.582092	-545.380371	16.222738	901.635437	-493.489380	-124.426605
344.281952	-56.456673	901.234436	402.776611	104.154129	902.006958	422.067566	-96.225250	508.479980	443.611084	92.286324	505.579834	515.710754	-103.440681	84.471626	515.188965	50.386612	87.485840	391.427765	-157.390671	1423.363892	463.948761	162.250351	1407.753418	359.973663	26.463667	1397.450195	394.984467	26.209568	1698.327271	418.455109	-210.724731	1138.468628	537.302307	186.033447	1127.037720	298.366333	-178.469772	903.132019	423.307159	230.963913	874.500305	374.128082	23.149668	1001.616455	-545.401611	16.227158	901.640320	-493.472809	-124.409386
344.083191	-56.772079	901.264648	402.634155	103.862930	902.044678	422.035522	-96.335274	508.501221	443.303772	92.064354	505.558105	515.772217	-103.525330	84.492615	515.072571	50.325806	87.478302	391.533142	-157.735336	1423.398560	463.894928	161.931992	1407.836670	359.934875	26.101744	1397.546509	394.904541	25.829151	1698.341431	418.561188	-211.128174	1138.534058	537.095032	185.756546	1127.091431	298.506073	-178.941376	903.152405	422.922119	230.622757	874.595642	373.981415	22.832844	1001.650208	-545.576843	16.600056	901.693237	-493.425385	-124.368484
344.021973	-57.046455	901.280762	402.539032	103.541214	902.066223	422.007172	-96.431572	508.518280	443.624084	92.078377	505.564880	515.697876	-103.477310	84.464508	515.250488	50.376095	87.507874	391.591064	-158.050156	1423.447388	463.785736	161.680145	1407.903320	359.868347	25.803795	1397.631348	394.813599	25.430710	1698.347778	418.619904	-211.545059	1138.571655	536.875854	185.497070	1127.170898	298.632904	-179.377808	903.208374	422.588959	230.300095	874.669556	373.905853	22.530411	1001.669006	-545.387390	16.220758	901.638672	-493.400909	-124.390793
343.946014	-57.333202	901.315674	402.427155	103.274628	902.104553	422.015106	-96.584114	508.508453	443.402557	91.879303	505.558472	515.666565	-103.457420	84.462303	515.134644	50.331188	87.477379	391.676422	-158.434174	1423.489746	463.746124	161.350769	1407.978760	359.841553	25.428350	1397.707275	394.735596	25.033375	1698.353516	418.770050	-211.929703	1138.662354	536.686096	185.220016	1127.208374	298.833862	-179.611603	903.268677	422.264771	229.950317	874.763733	373.833893	22.243851	1001.705383	-545.388794	16.202377	901.648132	-493.361298	-124.402946
344.075439	-57.574123	901.301941	402.391022	103.086388	902.143005	422.021576	-96.761765	508.521729	443.785492	91.940987	505.592377	515.799866	-103.577576	84.442329	515.375793	50.391937	87.535805	391.688171	-158.748871	1423.532593	463.634003	161.081985	1408.061401	359.753418	25.090014	1397.785400	394.691711	24.583551	1698.323486	418.858765	-212.249634	1138.737061	536.522705	184.958893	1127.280273	298.872345	-180.204269	903.279358	421.972412	229.531143	874.824219	373.883026	21.996780	1001.717468	-545.391602	16.214792	901.656128	-493.340210	-124.389801
344.028351	-57.866123	901.332458	402.287750	102.823769	902.182861	422.016846	-96.938599	508.537964	443.723846	91.786934	505.600250	515.699768	-103.515465	84.447243	515.393005	50.382660	87.555008	391.715881	-159.061676	1423.598511	463.547302	160.783737	1408.170166	359.695831	24.741541	1397.852539	394.558807	24.250246	1698.373413	418.936798	-212.591339	1138.797607	536.302429	184.684280	1127.321655	298.982025	-180.669891	903.347229	421.450195	229.235458	875.141602	373.828979	21.706387	1001.752441	-545.363342	16.180897	901.653687	-493.286133	-124.380608
343.959167	-58.147724	901.347351	402.188141	102.572632	902.211365	421.998627	-97.034721	508.528351	443.686523	91.659714	505.560181	515.696838	-103.502739	84.414787	515.414246	50.379238	87.555878	391.644836	-159.368820	1423.680054	463.462219	160.495361	1408.261230	359.661530	24.387848	1397.891968	394.465149	23.842779	1698.377319	419.044647	-212.862991	1138.909058	536.116150	184.449768	1127.392944	299.114929	-181.053619	903.392151	421.134216	228.943573	875.266052	373.770721	21.422373	1001.773804	-545.339783	16.151560	901.669800	-493.271027	-124.395790
343.905640	-58.422741	901.375305	402.078522	102.292259	902.232178	421.987305	-97.158142	508.541168	443.653992	91.515511	505.570618	515.758728	-103.596725	84.423859	515.406006	50.339756	87.579597	391.688995	-159.684677	1423.753784	463.350494	160.202698	1408.336060	359.600403	24.069660	1397.983276	394.224243	23.424986	1698.422119	419.094086	-213.288757	1138.968628	535.932129	184.232620	1127.443726	299.223236	-181.456116	903.427490	421.043945	228.674118	875.216736	373.703064	21.144283	1001.798096	-545.328369	16.128363	901.655762	-493.249237	-124.402321
343.639038	-58.754753	901.417664	401.894196	101.979332	902.262573	421.926605	-97.268944	508.548279	443.455536	91.064880	505.541138	515.768982	-103.611038	84.414124	515.307068	50.301968	87.546196	391.683899	-159.999603	1423.809814	463.252533	159.924042	1408.402832	359.553009	23.742022	1398.048584	394.127350	23.021824	1698.423340	419.162628	-213.636703	1139.048096	535.741028	184.017349	1127.520508	299.324707	-181.811630	903.489746	420.754517	228.375732	875.287170	373.512878	20.816181	1001.834167	-545.311096	16.103342	901.651794	-493.193634	-124.428391
343.609375	-59.051109	901.432007	401.784698	101.719559	902.287537	421.970886	-97.466774	508.556885	443.655914	91.357643	505.545471	515.702698	-103.576340	84.395538	515.495422	50.347004	87.600800	391.715607	-160.310608	1423.878540	463.143250	159.665329	1408.476196	359.498993	23.415974	1398.126221	394.040619	22.623810	1698.417603	419.250580	-213.976044	1139.123291	535.546204	183.774155	1127.584351	299.417084	-182.226639	903.540894	420.488495	228.021011	875.326843	373.464111	20.524553	1001.853577	-545.273621	16.070101	901.642029	-493.139252	-124.441025
343.589325	-59.325912	901.455750	401.654907	101.506203	902.343262	421.947144	-97.578545	508.540833	443.389832	90.873772	505.545837	515.768799	-103.629471	84.395699	515.373413	50.290451	87.573837	391.769501	-160.625732	1423.945801	463.018982	159.394760	1408.563232	359.429626	23.088356	1398.212036	394.083649	22.249788	1698.392578	419.285858	-214.406403	1139.189575	535.353516	183.542755	1127.670532	299.496307	-182.614639	903.581482	420.242828	227.731598	875.413025	373.414154	20.252432	1001.892883	-545.228271	16.038504	901.632935	-493.119629	-124.455406
343.513031	-59.639900	901.488647	401.517731	101.268776	902.364258	421.962311	-97.725266	508.568665	443.247009	90.752678	505.536743	515.740784	-103.645737	84.362587	515.343567	50.271137	87.570969	391.791687	-160.959061	1424.039429	462.903473	159.109192	1408.660522	359.382568	22.776188	1398.287720	393.990662	21.842606	1698.390991	419.320831	-214.856354	1139.252930	535.178223	183.309937	1127.713989	299.591644	-183.012024	903.626953	419.980103	227.454346	875.505188	373.343231	19.971916	1001.919495	-545.174072	15.973358	901.606384	-493.074249	-124.522072
343.436310	-59.918037	901.501160	401.359558	100.979393	902.382751	421.976440	-97.907349	508.576538	443.328003	90.953842	505.536652	515.758667	-103.684326	84.357033	515.473755	50.307644	87.640785	391.837494	-161.270386	1424.110718	462.800842	158.836975	1408.772705	359.306122	22.459215	1398.363281	393.884857	21.450886	1698.385254	419.337280	-215.194550	1139.310059	535.036133	183.139145	1127.799927	299.661194	-183.403732	903.676270	419.726563	227.178619	875.610657	373.249451	19.676252	1001.934631	-545.134766	15.944826	901.606812	-493.049988	-124.544930
343.658051	-60.094852	901.470276	401.312286	100.812584	902.407776	421.997070	-98.086342	508.533691	443.303894	90.775742	505.578949	515.744873	-103.684967	84.344933	515.496460	50.275730	87.654716	391.877350	-161.557297	1424.210571	462.655029	158.569305	1408.865723	359.253082	22.157524	1398.431396	393.753265	21.046635	1698.401611	419.354645	-215.561584	1139.400391	534.838562	182.979767	1127.867065	299.708527	-183.830551	903.721069	419.448761	226.955276	875.757690	373.342041	19.469263	1001.931396	-545.104492	15.935886	901.618591	-493.018860	-124.561501
343.585846	-60.383572	901.505676	401.174622	100.556557	902.418579	422.002930	-98.230042	508.556396	443.254456	90.625031	505.579987	515.766541	-103.701424	84.297943	515.508911	50.271858	87.657196	391.885376	-161.846497	1424.273438	462.557617	158.306702	1408.930664	359.212830	21.876371	1398.512817	393.632019	20.646202	1698.405151	419.354492	-215.913925	1139.463135	534.640137	182.789658	1127.937744	299.741272	-184.219604	903.771912	419.210205	226.715454	875.846863	373.266846	19.202045	1001.954285	-545.245789	16.254496	901.645264	-492.972687	-124.576157
343.508240	-60.706974	901.549255	401.028107	100.306862	902.447571	421.958862	-98.324791	508.565430	443.163361	90.440659	505.575989	515.737793	-103.692101	84.307243	515.520508	50.268303	87.673576	391.850037	-162.125092	1424.295044	462.397430	158.048828	1408.986206	359.122711	21.581648	1398.606323	393.514648	20.256901	1698.399414	419.317535	-216.339417	1139.508667	534.443115	182.619888	1127.998413	299.774078	-184.585938	903.834778	418.980316	226.472778	875.906494	373.186005	18.914175	1001.990295	-545.200500	16.223093	901.623108	-492.921448	-124.628899
343.444519	-60.972263	901.564270	400.907928	100.077919	902.454285	421.905640	-98.412666	508.555847	443.189392	90.392937	505.572052	515.717224	-103.677399	84.297623	515.544189	50.263027	87.680046	391.818298	-162.412582	1424.376831	462.274292	157.791336	1409.039063	359.061310	21.256901	1398.659668	393.368835	19.850735	1698.416260	419.298065	-216.669006	1139.578857	534.242065	182.450668	1128.029541	299.801544	-184.896530	903.860596	418.752319	226.258102	875.963379	373.116943	18.664587	1002.000916	-545.133240	16.178724	901.615540	-492.886200	-124.637436
343.214050	-61.243023	901.615784	400.718048	99.854652	902.501953	421.835846	-98.502213	508.552063	443.131195	90.202843	505.551208	515.689880	-103.675751	84.312294	515.527893	50.233738	87.672073	391.866974	-162.757843	1424.439819	462.201172	157.537949	1409.078125	359.037567	20.917164	1398.724609	393.234650	19.447342	1698.420532	419.318115	-216.988846	1139.650391	534.068298	182.287735	1128.084351	299.830505	-185.254745	903.904114	418.578308	225.994522	875.977356	372.945679	18.406122	1002.050049	-545.101135	16.140257	901.598206	-492.836761	-124.681152
343.161987	-61.528072	901.641113	400.591949	99.615898	902.538452	421.804260	-98.623337	508.503296	443.186707	90.217026	505.561676	515.665588	-103.691422	84.273132	515.593384	50.230789	87.738541	391.837006	-162.993271	1424.464966	462.074738	157.303848	1409.139282	358.947388	20.656601	1398.773560	393.124329	19.051025	1698.408813	419.347809	-217.266708	1139.727417	533.896667	182.150772	1128.130859	299.827393	-185.594757	903.961182	418.352417	225.796097	876.047546	372.883698	18.128342	1002.080566	-545.027527	16.132141	901.593079	-492.789551	-124.708626
343.135162	-61.818790	901.651917	400.464081	99.364220	902.562134	421.775543	-98.717751	508.500885	443.133636	90.009689	505.572632	515.634644	-103.675529	84.264351	515.566284	50.217373	87.716171	391.845642	-163.308212	1424.518433	461.941620	157.077133	1409.230957	358.874664	20.355219	1398.827148	392.800842	18.627356	1698.469971	419.336639	-217.616043	1139.762939	533.706726	182.006470	1128.204346	299.841156	-185.907333	904.001831	418.107849	225.656128	876.159058	372.823303	17.843958	1002.097473	-544.978271	16.077568	901.575623	-492.733398	-124.765404
343.325775	-62.018074	901.635498	400.426971	99.193787	902.587769	421.825043	-98.910553	508.456207	443.175934	89.902138	505.574249	515.633850	-103.686028	84.269920	515.608398	50.202335	87.732239	391.839569	-163.593781	1424.569702	461.798309	156.821640	1409.313599	358.806000	20.056768	1398.896729	392.782806	18.244122	1698.427856	419.326477	-217.930328	1139.830444	533.581665	181.896637	1128.266968	299.850708	-186.234833	904.045471	417.944672	225.391861	876.167419	372.905518	17.632692	1002.101746	-544.724792	15.737453	901.552368	-492.660309	-124.776802
343.298370	-62.302643	901.643616	400.280579	98.961945	902.608215	421.784943	-99.008148	508.445251	443.209473	89.847366	505.575867	515.669556	-103.687958	84.225548	515.645996	50.225773	87.754883	391.852020	-163.912643	1424.642212	461.650635	156.560242	1409.402222	358.765747	19.762720	1398.949341	392.631500	17.842121	1698.420166	419.285706	-218.292007	1139.861938	533.399475	181.784286	1128.304199	299.846039	-186.538681	904.073853	417.708588	225.238770	876.259216	372.842865	17.359339	1002.115662	-544.636047	15.671048	901.525269	-492.602448	-124.838417
343.244324	-62.538231	901.654602	400.129547	98.749863	902.627502	421.778412	-99.109726	508.456146	443.235016	89.791321	505.589722	515.668518	-103.696846	84.220345	515.684448	50.227032	87.740265	391.803619	-164.177048	1424.699707	461.501831	156.349670	1409.458252	358.702332	19.503502	1398.990356	392.469086	17.441330	1698.434082	419.269806	-218.672592	1139.912842	533.221497	181.640549	1128.339478	299.827606	-186.868393	904.125122	417.545563	224.983856	876.249268	372.760193	17.124146	1002.130493	-544.593079	15.665505	901.502747	-492.538788	-124.876068
343.166626	-62.815910	901.675842	399.968109	98.553146	902.663086	421.761505	-99.212814	508.453674	443.220825	89.772705	505.587463	515.644775	-103.707520	84.215263	515.721985	50.234776	87.752731	391.776123	-164.425552	1424.723755	461.355255	156.141312	1409.487915	358.622406	19.229553	1399.058350	392.284698	17.013004	1698.432617	419.233398	-218.972000	1139.941284	532.974426	181.527084	1128.385498	299.809235	-187.170151	904.174072	417.093262	224.818359	876.487305	372.669403	16.868990	1002.158386	-544.517456	15.624863	901.494995	-492.461212	-124.923752
343.089752	-63.088684	901.706360	399.816376	98.307922	902.678955	421.743011	-99.342270	508.461395	443.154938	89.728790	505.595184	515.642578	-103.734200	84.214592	515.724304	50.226578	87.758949	391.762817	-164.686646	1424.791504	461.176453	155.923325	1409.543579	358.551208	18.958559	1399.128784	392.110352	16.597815	1698.438965	419.188629	-219.231522	1139.994263	532.735718	181.361557	1128.413208	299.772339	-187.459503	904.204163	416.871796	224.692734	876.559814	372.577667	16.611807	1002.181396	-544.624939	15.935658	901.484680	-492.403656	-124.952652
342.887726	-63.417431	901.742493	399.663177	98.024803	902.700073	421.695923	-99.469765	508.483521	442.859955	89.251205	505.564728	515.636169	-103.726601	84.211754	515.568970	50.156891	87.749855	391.747345	-164.958130	1424.880859	461.037994	155.705246	1409.591187	358.482666	18.663288	1399.161133	391.959534	16.200472	1698.444214	419.157410	-219.465256	1140.038818	532.568237	181.226837	1128.473755	299.740570	-187.714752	904.248474	416.728546	224.491241	876.572388	372.427216	16.305569	1002.209717	-544.380066	15.589767	901.468750	-492.345367	-124.980659
342.829987	-63.656643	901.756470	399.551178	97.790619	902.729065	421.680389	-99.604111	508.482849	442.734070	89.104698	505.569092	515.632935	-103.723610	84.204048	515.551697	50.130112	87.749359	391.702972	-165.241058	1424.928101	460.891937	155.468811	1409.628052	358.384003	18.390863	1399.233276	391.949066	15.894049	1698.310425	419.111267	-219.765915	1140.098267	532.403442	181.111237	1128.493530	299.705444	-187.932877	904.287170	416.542511	224.318054	876.605347	372.362213	16.053020	1002.230774	-544.286926	15.537002	901.472107	-492.251984	-125.008812
342.846710	-63.859676	901.754578	399.438568	97.584030	902.770325	421.692932	-99.721344	508.478058	442.616241	88.971428	505.586761	515.615540	-103.755844	84.193428	515.535278	50.123112	87.737366	391.672821	-165.532349	1424.975830	460.768616	155.243637	1409.677856	358.302887	18.096876	1399.280029	391.594360	15.364906	1698.445313	419.075897	-219.993332	1140.171509	532.253723	181.031113	1128.535522	299.674683	-188.150696	904.334778	416.369171	224.157471	876.627014	372.317444	15.821285	1002.250122	-544.214905	15.506804	901.451599	-492.189667	-125.047028
342.831360	-64.059906	901.761963	399.347565	97.425011	902.817322	421.729492	-99.894615	508.515106	442.555603	88.844292	505.600830	515.638733	-103.789886	84.204842	515.518860	50.096725	87.737999	391.650330	-165.797516	1425.005493	460.685913	154.951141	1409.586670	358.222046	17.827900	1399.327515	391.378326	14.930362	1698.454468	419.019012	-220.289490	1140.208740	532.160706	180.975281	1128.561768	299.628448	-188.371948	904.376709	416.404572	223.964249	876.436401	372.267731	15.616744	1002.277039	-544.130615	15.509664	901.454041	-492.114838	-125.059189
342.768555	-64.351295	901.795044	399.236908	97.191368	902.837463	421.750977	-100.037018	508.540222	442.700806	89.159340	505.635345	515.623413	-103.778496	84.194382	515.686157	50.133873	87.814407	391.568024	-166.050720	1425.089478	460.425049	154.855377	1409.744019	358.122742	17.592676	1399.384521	391.221344	14.523879	1698.427246	418.931976	-220.644394	1140.258423	531.946655	180.899689	1128.596680	299.625610	-188.579315	904.441772	416.222046	223.783478	876.448486	372.192474	15.358932	1002.303589	-544.061279	15.469910	901.440063	-492.055756	-125.107910
342.716309	-64.612114	901.801758	399.128082	97.040703	902.878357	421.739990	-100.186508	508.517609	442.747040	89.124207	505.632263	515.648621	-103.825089	84.192574	515.720093	50.146610	87.847542	391.541901	-166.330963	1425.160156	460.332123	154.568985	1409.675293	358.062897	17.309244	1399.428223	391.037964	14.143785	1698.386108	418.841217	-220.967743	1140.303467	531.783508	180.844177	1128.589111	299.579224	-188.770752	904.467407	416.029785	223.618698	876.458191	372.127319	15.127856	1002.326904	-543.950867	15.408289	901.448303	-491.958771	-125.136963
342.703522	-64.847931	901.805481	399.010712	96.852760	902.890625	421.735077	-100.356079	508.546875	442.703644	89.015923	505.679749	515.644226	-103.804359	84.174881	515.691101	50.105652	87.848663	391.439880	-166.602249	1425.245361	460.146362	154.385361	1409.731445	357.947662	17.037329	1399.485107	390.797180	13.714354	1698.389893	418.778320	-221.276810	1140.381348	531.560425	180.780502	1128.618774	299.632172	-188.781464	904.549255	415.794342	223.479889	876.502808	372.066895	14.910163	1002.334778	-543.841858	15.387473	901.441467	-491.865234	-125.180176
342.723572	-65.084549	901.801575	398.895935	96.594604	902.889893	421.739502	-100.482002	508.538177	442.602814	88.859077	505.671997	515.638733	-103.832031	84.151581	515.649048	50.074383	87.854881	391.372986	-166.879013	1425.308716	459.966522	154.209869	1409.781494	357.887268	16.793053	1399.533569	390.553131	13.302835	1698.385254	418.712982	-221.460205	1140.445557	531.342285	180.702423	1128.631348	299.501404	-189.105408	904.575623	415.598114	223.320557	876.525330	372.030121	14.658002	1002.332275	-543.753906	15.381899	901.440796	-491.792938	-125.217545
342.641083	-65.305161	901.819458	398.734497	96.413811	902.922546	421.682465	-100.591576	508.519714	442.601227	88.734627	505.705536	515.615295	-103.816818	84.124603	515.694763	50.057087	87.874130	391.335876	-167.132828	1425.414917	459.803589	154.016556	1409.801025	357.822266	16.523319	1399.579224	390.386444	12.946169	1698.315063	418.644836	-221.765518	1140.476807	531.148499	180.630356	1128.665527	299.458740	-189.281052	904.633362	415.409943	223.136948	876.542603	371.929962	14.441470	1002.357056	-543.664490	15.364190	901.457947	-491.721954	-125.242027
342.559631	-65.564362	901.845215	398.572113	96.202194	902.930969	421.665955	-100.747467	508.519958	442.536407	88.524246	505.737213	515.628052	-103.831612	84.139519	515.634705	50.023132	87.841003	391.236694	-167.368652	1425.468750	459.624847	153.843979	1409.870850	357.718292	16.263987	1399.648926	390.036072	12.458807	1698.387939	418.599854	-221.999557	1140.534790	530.976685	180.592941	1128.718384	299.397827	-189.420654	904.670227	415.290131	222.936310	876.526428	371.836548	14.207853	1002.373840	-543.575256	15.339182	901.465210	-491.643799	-125.301086
342.485809	-65.810570	901.856262	398.423096	96.005898	902.955017	421.619171	-100.857323	508.529999	442.565735	88.447365	505.774658	515.592590	-103.829750	84.096367	515.619873	50.010742	87.864555	391.183350	-167.646881	1425.535522	459.416534	153.627487	1409.923096	357.663727	15.990176	1399.669678	389.750122	12.073589	1698.374390	418.546692	-222.228653	1140.580688	530.758423	180.493088	1128.746826	299.421295	-189.362976	904.723999	415.040009	222.775299	876.586426	371.736450	13.975565	1002.391113	-543.474792	15.297796	901.458862	-491.553558	-125.328613
342.345612	-65.996605	901.886047	398.191406	95.987343	903.050903	421.620300	-101.002335	508.530060	442.534546	88.309219	505.807526	515.568604	-103.848923	84.104851	515.637573	49.998577	87.837204	391.144379	-167.935425	1425.612915	459.146973	153.515030	1410.133911	357.571564	15.734900	1399.766602	389.429962	11.683466	1698.357666	418.483582	-222.343094	1140.609741	530.542297	180.442917	1128.833740	299.286804	-189.685226	904.762146	414.865417	222.542923	876.621643	371.585327	13.822381	1002.452942	-543.358093	15.254145	901.460938	-491.453674	-125.387619
342.277618	-66.277145	901.899048	398.085846	95.723892	903.043823	421.590240	-101.133453	508.570007	442.523010	88.192627	505.835022	515.586121	-103.847290	84.069054	515.689148	49.980965	87.843834	391.097992	-168.210190	1425.691772	458.986938	153.307556	1410.187378	357.559814	15.453727	1399.788452	389.101868	11.309809	1698.362061	418.434631	-222.520569	1140.674683	530.320496	180.364609	1128.899170	299.247253	-189.772446	904.802002	414.739441	222.325378	876.643738	371.507751	13.560004	1002.455872	-543.255554	15.254519	901.477356	-491.344818	-125.430992
342.175873	-66.469673	901.921814	397.925201	95.462509	903.074097	421.563843	-101.255547	508.545166	442.539185	88.103874	505.872284	515.560486	-103.832558	84.067688	515.718628	49.970791	87.884361	391.086975	-168.460007	1425.736328	458.822205	153.101273	1410.267090	357.451111	15.175651	1399.883057	388.706635	11.186023	1698.406128	418.379883	-222.680817	1140.671021	530.100769	180.260925	1128.971558	299.181091	-189.906418	904.839661	414.525238	222.106216	876.678345	371.392639	13.322904	1002.482056	-543.156006	15.198257	901.479614	-491.254181	-125.500542
342.080658	-66.707314	901.939880	397.785400	95.193977	903.087708	421.573792	-101.421967	508.591125	442.475922	88.002609	505.855499	515.552002	-103.876961	84.062698	515.710632	49.981331	87.881813	391.089447	-168.732346	1425.803467	458.703674	152.879944	1410.344116	357.464203	14.911764	1399.905762	388.295258	10.862281	1698.392578	418.323303	-222.929321	1140.683105	529.878113	180.132965	1129.021729	299.139191	-189.990097	904.875488	414.320038	221.935654	876.718628	371.284698	13.069413	1002.497742	-543.064880	15.166698	901.493835	-491.154968	-125.549667
342.002106	-66.957626	901.947754	397.663239	94.938583	903.100830	421.575867	-101.530632	508.590515	442.381775	87.863220	505.875244	515.543945	-103.889854	84.042915	515.710266	49.968388	87.875557	391.107483	-169.042267	1425.835327	458.575043	152.679016	1410.421753	357.432770	14.629936	1399.992432	387.891907	10.549049	1698.372803	418.272522	-223.145142	1140.708374	529.701172	180.059433	1129.079102	299.091492	-190.081543	904.914978	414.097504	221.753250	876.765259	371.188690	12.812160	1002.508179	-542.929688	15.132781	901.502502	-491.056488	-125.570290
341.879913	-67.201172	901.973633	397.532501	94.727859	903.127014	421.590790	-101.688751	508.619385	442.304230	87.798096	505.888977	515.537903	-103.894875	84.045692	515.688721	49.926647	87.898315	391.144897	-169.354080	1425.901978	458.460052	152.466156	1410.519287	357.388855	14.320281	1400.070313	387.471802	10.240016	1698.337524	418.246460	-223.296387	1140.723755	529.506470	179.975327	1129.150635	299.029938	-190.153214	904.964050	413.855408	221.568848	876.837097	371.082733	12.578122	1002.533813	-542.839172	15.089867	901.501404	-490.958282	-125.641792
341.781036	-67.466415	901.988892	397.395386	94.537895	903.154663	421.591553	-101.838501	508.626617	442.295593	87.700546	505.899353	515.532166	-103.893234	84.039696	515.727600	49.946991	87.930328	391.207672	-169.625946	1425.962891	458.325317	152.254349	1410.593872	357.357391	14.027183	1400.147461	387.031830	9.883326	1698.284790	418.214630	-223.469437	1140.719604	529.265381	179.874542	1129.226563	298.949036	-190.197601	905.017395	413.622894	221.372864	876.893860	370.970581	12.341702	1002.555054	-542.740356	15.035369	901.505188	-490.873322	-125.684105
341.652435	-67.707069	902.021729	397.233063	94.345024	903.175598	421.573212	-101.944221	508.631287	442.229858	87.575989	505.870239	515.549561	-103.921814	84.048195	515.692749	49.919418	87.924515	391.278015	-169.915848	1425.999512	458.203705	152.035233	1410.687256	357.323486	13.759024	1400.229004	386.620667	9.495389	1698.207520	418.198669	-223.597595	1140.732910	529.023682	179.751114	1129.279297	298.903625	-190.243546	905.068176	413.329803	221.190018	876.963257	370.844696	12.126223	1002.581726	-542.620056	15.017180	901.513672	-490.799896	-125.700729
341.523712	-67.897377	902.036682	397.065308	94.141808	903.194824	421.570892	-102.059555	508.633392	442.159241	87.491203	505.850372	515.527222	-103.903725	84.036613	515.756470	49.925003	87.931358	391.373108	-170.208939	1426.033081	458.086151	151.823608	1410.766724	357.282440	13.460155	1400.294067	386.221985	9.177681	1698.067261	418.187988	-223.752029	1140.723877	528.790161	179.635590	1129.330933	298.831055	-190.251343	905.124634	413.096130	220.978653	877.015076	370.719238	11.919266	1002.598389	-542.496399	14.935173	901.505127	-490.683685	-125.767830
341.435822	-68.124779	902.050720	396.896149	93.900284	903.194580	421.577576	-102.143166	508.651245	442.112549	87.395775	505.841827	515.523621	-103.915161	84.022903	515.773926	49.909622	87.963722	391.472321	-170.503845	1426.083618	457.990784	151.613556	1410.852905	357.253601	13.189029	1400.363892	385.647552	8.851285	1698.091187	418.218872	-223.839951	1140.729858	528.612915	179.527771	1129.395142	298.749664	-190.252014	905.166687	412.844238	220.771133	877.100647	370.608337	11.688191	1002.605042	-542.383301	14.928864	901.507080	-490.605713	-125.788116
341.314026	-68.365494	902.068970	396.713165	93.689812	903.206848	421.591980	-102.325829	508.670593	441.988281	87.265831	505.801147	515.507874	-103.911674	84.019440	515.755859	49.880615	87.965195	391.537170	-170.776703	1426.135132	457.821014	151.406128	1410.940796	357.197144	12.945330	1400.429810	385.133179	8.575706	1698.006226	418.227173	-223.956665	1140.750244	528.403320	179.416626	1129.455811	298.693665	-190.284729	905.229065	412.594574	220.533783	877.183228	370.479797	11.458910	1002.619934	-542.293518	14.905206	901.498901	-490.508179	-125.820183
341.025848	-68.679024	902.105896	396.453979	93.440498	903.218506	421.532166	-102.426765	508.664978	441.849182	87.157242	505.791656	515.483398	-103.891777	84.009758	515.737976	49.862747	87.974068	391.617188	-171.038925	1426.211426	457.707825	151.203735	1411.044800	357.155823	12.660338	1400.506348	384.636719	8.292192	1697.904907	418.219360	-224.133560	1140.734375	528.256042	179.428085	1129.543457	298.621155	-190.297089	905.311462	412.285156	220.308762	877.271790	370.246460	11.179465	1002.643616	-542.143616	14.881986	901.508423	-490.415558	-125.833122
340.954071	-68.917213	902.113281	396.247864	93.195129	903.209106	421.564178	-102.606873	508.694641	441.841888	87.071915	505.782471	515.487976	-103.927917	84.006912	515.765686	49.827866	87.972710	391.689941	-171.268173	1426.276367	457.539520	150.989578	1411.148926	357.099213	12.404984	1400.568359	384.255493	8.083344	1697.735474	418.259583	-224.277039	1140.747803	528.028564	179.241867	1129.604980	298.567657	-190.301865	905.395020	412.010803	220.097733	877.376099	370.133942	10.940240	1002.642212	-542.046265	14.879333	901.518127	-490.335663	-125.877243
340.855896	-69.166092	902.142334	396.059143	92.866852	903.174133	421.537048	-102.786354	508.705627	441.729645	86.969902	505.741302	515.536499	-103.995232	84.008202	515.718628	49.796173	88.004860	391.825165	-171.535202	1426.324707	457.405396	150.751144	1411.219238	357.057434	12.125375	1400.647095	383.692505	7.748950	1697.708252	418.314331	-224.386627	1140.784424	527.753784	178.976242	1129.641846	298.510681	-190.308212	905.486633	411.463867	219.889694	877.683777	370.025574	10.679522	1002.639099	-541.967407	14.839128	901.501831	-490.255981	-125.930046
340.920685	-69.546585	902.131531	396.003418	92.075356	902.969360	421.590332	-102.969254	508.722046	441.435333	86.361900	505.629059	515.541687	-104.018150	84.010643	515.547546	49.713535	87.953758	391.956329	-171.803787	1426.418091	457.251831	150.564453	1411.339111	356.962219	11.862683	1400.720825	383.174255	7.486338	1697.652222	418.350769	-224.541336	1140.807251	527.551453	178.824936	1129.724365	298.428467	-190.297272	905.583313	411.116974	219.667252	877.796204	370.024048	10.213720	1002.532715	-541.847717	14.823120	901.519409	-490.180664	-125.944168
340.808380	-69.833397	902.179016	395.824524	91.783241	902.964844	421.550903	-103.079933	508.735840	441.634155	86.766930	505.640564	515.503113	-103.995041	84.004288	515.746948	49.774834	88.011551	392.019653	-172.087219	1426.425415	457.080780	150.350311	1411.432861	356.866699	11.573722	1400.789673	382.720642	7.234202	1697.568115	418.394684	-224.693954	1140.858643	527.360413	178.657471	1129.842896	298.382172	-190.274246	905.700012	410.834259	219.409683	877.922668	369.916107	9.944242	1002.553833	-541.734070	14.800696	901.510620	-490.092834	-126.001083
340.631195	-69.924629	902.218933	395.501709	91.990089	903.161133	421.481873	-103.215118	508.742126	441.482330	86.524918	505.674255	515.488159	-104.000809	84.022194	515.677551	49.733772	88.010033	392.155426	-172.341278	1426.416260	456.934540	150.157959	1411.551147	356.784027	11.306654	1400.855225	382.276794	6.976049	1697.506348	418.475342	-224.784912	1140.905029	527.180298	178.503403	1129.976929	298.333344	-190.270279	905.796631	410.577576	219.169312	878.058228	369.738495	9.884295	1002.669434	-541.618286	14.733497	901.499084	-489.971191	-126.059814
340.533264	-70.212692	902.236877	395.310364	91.737335	903.160767	421.459747	-103.332764	508.752136	441.557892	86.626404	505.760956	515.506470	-104.003334	84.007355	515.776611	49.739464	88.032898	392.191315	-172.587082	1426.473999	456.828278	149.882141	1411.524048	356.679565	11.043952	1400.947144	381.835144	6.687983	1697.453247	418.522064	-224.981400	1140.953125	527.072449	178.335327	1130.079346	298.279633	-190.285156	905.879578	410.515106	218.917908	878.028503	369.631195	9.613786	1002.677612	-541.516541	14.740541	901.507813	-489.867554	-126.088135
340.401001	-70.410919	902.257874	395.114929	91.587547	903.196167	421.427948	-103.453964	508.729645	441.514404	86.559906	505.780945	515.443787	-104.023613	84.004936	515.798218	49.743195	88.069481	392.273499	-172.818848	1426.549561	456.547791	149.767166	1411.737549	356.554718	10.766486	1401.020020	381.422485	6.409040	1697.393066	418.568329	-225.165314	1140.984009	526.887573	178.186798	1130.196167	298.241211	-190.307266	905.980408	410.209412	218.675568	878.154480	369.512695	9.416616	1002.704773	-541.409912	14.745002	901.502563	-489.764648	-126.104843
340.211884	-70.585190	902.291626	394.886749	91.550522	903.298889	421.385712	-103.603539	508.771851	441.417236	86.484177	505.825317	515.449646	-104.026619	84.022400	515.776733	49.718658	88.087379	392.348907	-173.086197	1426.598267	456.345825	149.588455	1411.841553	356.324127	10.512645	1401.212646	381.093140	6.203636	1697.273438	418.608032	-225.285324	1141.008301	526.709290	178.029984	1130.288574	298.190674	-190.308136	906.058838	409.891266	218.401474	878.292236	369.359680	9.251073	1002.771301	-541.308411	14.711483	901.497986	-489.667511	-126.144264
340.172638	-70.780510	902.307617	394.740540	91.392136	903.336487	421.356903	-103.699486	508.742798	441.348877	86.398331	505.802124	515.438049	-103.990250	84.008957	515.803223	49.720047	88.104774	392.386322	-173.346512	1426.653198	456.142792	149.379623	1411.927002	356.204590	10.252017	1401.284790	380.599731	5.969583	1697.311157	418.661957	-225.421875	1141.043823	526.578796	178.046982	1130.415527	298.176025	-190.343262	906.154114	409.616791	218.122299	878.434021	369.314636	9.046346	1002.796814	-541.203796	14.687696	901.482056	-489.562103	-126.189644
340.099213	-71.041779	902.313843	394.556824	91.158737	903.363403	421.313599	-103.854149	508.758606	441.190277	86.277840	505.792603	515.441833	-104.015793	84.014915	515.764526	49.685299	88.092438	392.429810	-173.601715	1426.756592	455.902740	149.156921	1412.014648	356.060211	9.988503	1401.363159	380.230286	5.713798	1697.266235	418.687103	-225.630554	1141.076294	526.402039	177.939667	1130.497559	298.159058	-190.378693	906.245728	409.289093	217.811874	878.565796	369.221313	8.775911	1002.812500	-541.108276	14.731779	901.491699	-489.467285	-126.199089
339.966888	-71.273956	902.322327	394.280212	91.043030	903.404541	421.243561	-103.990997	508.754974	441.006744	86.122734	505.814331	515.413696	-103.977448	84.007515	515.739563	49.636482	88.118629	392.382324	-173.853546	1426.775024	455.615662	148.961136	1412.114136	355.907349	9.723935	1401.425171	379.870178	5.338302	1697.199463	418.763977	-225.729858	1141.149292	526.190979	177.799622	1130.583740	298.140625	-190.403549	906.324097	409.009979	217.553421	878.680115	369.059753	8.570111	1002.835999	-540.993774	14.675736	901.473938	-489.346924	-126.241508
339.838806	-71.475754	902.349670	394.059875	90.928383	903.469727	421.213928	-104.064827	508.750305	440.539215	85.719986	505.664703	515.406982	-103.977448	83.994530	515.521606	49.558407	88.070610	392.370026	-174.067337	1426.887207	455.377197	148.767914	1412.208984	355.749146	9.466750	1401.503906	379.525238	5.049014	1697.163574	418.804230	-225.822021	1141.194214	525.985657	177.726532	1130.688354	298.121307	-190.468903	906.401855	408.775848	217.315018	878.786072	368.924408	8.377423	1002.881104	-540.901367	14.645687	901.461304	-489.235413	-126.286736
339.906738	-72.045189	902.335266	394.069641	89.825050	903.111511	421.258331	-104.226105	508.803131	440.282867	85.562050	505.540405	515.382202	-103.984901	83.991409	515.391296	49.478870	88.072350	392.328033	-174.367981	1426.916992	455.171967	148.562729	1412.296143	355.632172	9.201399	1401.564331	379.201965	4.773179	1697.135498	418.852753	-225.989029	1141.264282	525.787476	177.618683	1130.804443	298.182678	-190.361649	906.512817	408.507202	217.090286	878.885010	368.934814	7.759178	1002.698059	-540.776123	14.645490	901.478821	-489.124451	-126.300682
340.034210	-72.940590	902.271912	394.272339	88.093262	902.387268	421.408508	-104.503532	508.915955	440.228943	85.624374	505.428497	515.461548	-104.095192	84.022202	515.421021	49.492416	88.109207	392.266022	-174.589661	1427.020752	454.877930	148.385544	1412.398193	355.569946	8.944611	1401.521240	378.897583	4.502102	1697.088867	418.861267	-226.142502	1141.324219	525.554688	177.470139	1130.898438	298.097229	-190.634521	906.585571	408.244171	216.854126	878.980896	368.998749	6.883124	1002.310120	-540.697449	14.630606	901.449646	-489.030029	-126.359558
339.947418	-73.284645	902.294800	394.070343	87.771210	902.356018	421.376434	-104.623116	508.919586	439.703827	85.235092	505.258484	515.482422	-104.097733	84.000984	515.209106	49.392292	88.071838	392.205933	-174.857956	1427.041016	454.608673	148.186829	1412.497925	355.414154	8.692889	1401.584717	378.604309	4.211182	1697.034668	418.878693	-226.326569	1141.383423	525.228821	177.168961	1130.967407	298.121643	-190.716522	906.653442	407.763428	216.637512	879.244263	368.872070	6.579134	1002.305847	-540.584290	14.596184	901.448486	-488.940460	-126.380905
339.872437	-73.543259	902.285278	393.854919	87.549385	902.360535	421.319550	-104.752693	508.909882	439.752869	85.337852	505.360809	515.436646	-104.074089	83.999016	515.285889	49.414185	88.134789	392.226227	-175.073364	1427.115112	454.370178	148.000473	1412.589844	355.106567	8.445343	1401.781372	378.405701	3.986791	1696.923828	418.876923	-226.611130	1141.408569	524.963806	176.973404	1131.047241	298.133728	-190.824112	906.708496	407.570190	216.386063	879.334961	368.753998	6.322909	1002.302734	-540.459961	14.548948	901.422668	-488.828857	-126.447838
339.792755	-73.778671	902.291626	393.668488	87.341423	902.365845	421.344940	-104.925041	508.926697	439.051514	84.539352	505.141357	515.462952	-104.095543	84.017967	514.916443	49.288879	88.047646	392.194305	-175.280930	1427.210693	454.092865	147.801636	1412.703857	354.907959	8.168490	1401.850098	378.055389	3.744806	1696.972656	418.908081	-226.778641	1141.445313	524.727112	176.799942	1131.145264	298.068848	-190.748398	906.808350	407.316742	216.090637	879.416748	368.644440	6.095400	1002.308044	-540.351318	14.524811	901.400269	-488.748779	-126.466148
339.715729	-73.918129	902.287964	393.597076	87.409470	902.454834	421.299103	-105.033516	508.886322	439.161957	84.859612	505.225281	515.446411	-104.094101	83.986588	515.069031	49.308964	88.129501	392.105286	-175.527466	1427.205322	453.877197	147.603760	1412.785522	354.726166	7.914798	1401.911987	377.799072	3.460294	1696.944458	418.893921	-227.092316	1141.484253	524.477234	176.628632	1131.263306	298.249847	-190.976990	906.814026	407.107605	215.815521	879.493713	368.606201	5.991075	1002.349548	-540.244568	14.508043	901.390869	-488.663971	-126.505844
339.596069	-74.134384	902.307800	393.365204	87.215706	902.471130	421.236389	-105.164177	508.857544	438.896912	84.704895	505.170197	515.397095	-104.052597	83.973534	514.984802	49.272392	88.117722	392.060364	-175.772598	1427.243530	453.631683	147.396805	1412.876099	354.568695	7.639535	1401.967773	377.536407	3.183210	1696.902954	418.900635	-227.270813	1141.532959	524.228455	176.524078	1131.358887	298.264771	-191.169067	906.821228	406.942688	215.601059	879.552979	368.461670	5.779284	1002.366943	-540.121460	14.476816	901.365662	-488.583221	-126.540680
339.514832	-74.328659	902.302979	393.167145	87.067665	902.496887	421.215363	-105.271324	508.845306	438.698883	84.560509	505.152649	515.372498	-104.023849	83.951645	514.915649	49.249191	88.099129	392.044067	-176.048843	1427.243896	453.392334	147.182068	1412.972900	354.382111	7.431495	1402.045288	377.297424	2.796415	1696.871094	418.853607	-227.540314	1141.550537	524.003296	176.433044	1131.456787	298.252625	-191.555466	906.831604	406.730225	215.370514	879.618469	368.344116	5.583509	1002.376770	-540.020081	14.456418	901.352966	-488.517944	-126.593849
339.383667	-74.599701	902.310181	392.781799	86.604111	902.463623	421.246613	-105.424339	508.855042	438.265686	84.307076	505.110107	515.379517	-104.032272	83.961685	514.719910	49.182629	88.080254	391.968628	-176.289902	1427.320068	453.074860	146.987228	1413.048462	354.353668	7.188491	1401.967651	377.062866	2.512561	1696.835693	418.836914	-227.751434	1141.593018	523.778137	176.316788	1131.576660	298.268311	-191.789017	906.861450	406.551819	215.154510	879.682678	368.107910	5.236228	1002.363464	-539.898132	14.454138	901.337708	-488.422943	-126.626297
339.230499	-74.824646	902.311829	392.546448	86.400787	902.498291	421.185547	-105.483513	508.847443	437.978394	84.139626	505.041016	515.338867	-104.002373	83.963280	514.621826	49.151974	88.087074	391.903229	-176.542770	1427.335327	452.795898	146.793625	1413.115112	354.081879	6.874379	1402.114502	376.844727	2.233912	1696.802979	418.823212	-227.988068	1141.636230	523.581726	176.174530	1131.672485	298.331512	-192.039871	906.848083	406.616638	214.914337	879.543762	367.943268	4.992929	1002.380798	-539.782104	14.411803	901.325745	-488.330261	-126.691032
339.099274	-75.054138	902.328064	392.326996	86.158821	902.497131	421.182587	-105.661949	508.871124	437.579834	83.893059	504.996338	515.339905	-104.018547	83.948914	514.464050	49.097664	88.062950	391.824799	-176.810959	1427.412476	452.511139	146.612915	1413.199951	353.889130	6.617363	1402.157471	376.642242	2.075784	1696.791016	418.777771	-228.242996	1141.626587	523.322571	176.026260	1131.742920	298.380798	-192.323853	906.835876	406.397369	214.648483	879.574280	367.795319	4.760046	1002.387756	-539.654602	14.359668	901.296631	-488.227844	-126.761040
339.010040	-75.251884	902.314453	392.174469	85.922501	902.513611	421.194580	-105.769844	508.858368	437.314941	83.686874	504.939209	515.327576	-103.998993	83.964607	514.333740	49.073967	88.042122	391.761719	-177.036865	1427.448242	452.234955	146.428452	1413.271973	353.696625	6.338993	1402.223267	376.452728	1.793704	1696.770630	418.804474	-228.369095	1141.659790	523.057251	175.894348	1131.835083	298.400330	-192.616257	906.823364	406.232422	214.426758	879.604980	367.679688	4.523196	1002.388916	-539.526367	14.332652	901.289795	-488.126190	-126.807907
338.849213	-75.467178	902.321960	391.998230	85.753304	902.531250	421.181732	-105.914673	508.843170	437.340729	83.904617	505.099457	515.362732	-104.048149	83.922714	514.463379	49.086689	88.100113	391.703949	-177.283615	1427.502808	451.981415	146.226608	1413.343018	353.497498	6.077335	1402.266846	376.255890	1.405171	1696.738281	418.782928	-228.571381	1141.691162	522.804443	175.780472	1131.920532	298.458221	-192.920700	906.798950	406.077881	214.207184	879.653503	367.542389	4.314848	1002.400757	-539.391724	14.290099	901.267700	-488.023468	-126.900261
338.723358	-75.662071	902.310242	391.830994	85.604225	902.547363	421.125641	-106.005096	508.847198	437.042572	83.778351	505.085327	515.309387	-104.016563	83.929832	514.393188	49.064068	88.085358	391.594635	-177.547348	1427.504639	451.691071	146.022293	1413.414917	353.304321	5.815623	1402.304932	376.065887	1.131378	1696.718262	418.797272	-228.755737	1141.714844	522.575134	175.668365	1132.012817	298.489960	-193.232162	906.776428	405.887848	213.969788	879.689453	367.406647	4.122829	1002.402527	-539.251038	14.239037	901.249207	-487.895630	-126.999588
338.612061	-75.850571	902.308289	391.670135	85.430687	902.580994	421.112000	-106.155388	508.851776	436.352386	83.213890	504.849976	515.339050	-104.033493	83.923302	514.030090	48.933292	88.028244	391.523865	-177.775864	1427.581055	451.425842	145.806656	1413.475952	353.108093	5.564126	1402.358765	376.000244	1.022516	1696.645996	418.805054	-228.931671	1141.764160	522.394470	175.586151	1132.105835	298.544403	-193.563751	906.759460	405.730225	213.767441	879.735718	367.279297	3.917598	1002.417969	-539.129028	14.216761	901.235901	-487.786469	-127.073929
338.473938	-76.046005	902.323975	391.513702	85.249588	902.593994	421.064392	-106.231384	508.829315	436.093048	83.082550	504.822876	515.332397	-104.026993	83.930695	513.922302	48.912594	88.017120	391.403351	-177.993607	1427.593018	451.128296	145.613693	1413.564209	352.916138	5.307102	1402.389160	375.751038	0.691287	1696.699585	418.797455	-229.262054	1141.801514	522.143066	175.456909	1132.190796	298.624908	-193.895325	906.720520	405.565247	213.557007	879.791748	367.148163	3.726022	1002.431946	-538.974304	14.102219	901.222046	-487.669495	-127.168686
338.362091	-76.195564	902.293823	391.369415	85.138863	902.611572	421.036987	-106.327888	508.806580	435.833191	82.970207	504.808380	515.314026	-104.014557	83.920425	513.822266	48.853870	87.998871	391.310242	-178.213913	1427.600098	450.857361	145.413101	1413.673218	352.719299	5.083291	1402.425903	375.592896	0.408705	1696.676392	418.804901	-229.589844	1141.823975	521.898254	175.357544	1132.305786	298.768158	-194.064484	906.693420	405.370667	213.316605	879.841187	367.024597	3.565456	1002.425293	-538.845032	14.049758	901.204224	-487.550110	-127.269295
338.218903	-76.406349	902.302307	391.202240	84.976379	902.621033	421.006958	-106.450836	508.814392	435.560669	82.858589	504.768555	515.323242	-104.043243	83.942383	513.729675	48.825207	88.016327	391.178619	-178.419647	1427.650391	450.583893	145.239273	1413.738037	352.663513	4.811289	1402.301636	375.445679	0.130132	1696.656006	418.776520	-229.839340	1141.842407	521.635376	175.245438	1132.390991	298.777740	-194.535812	906.653564	405.256195	213.148041	879.880676	366.881531	3.374826	1002.433960	-538.715271	13.960365	901.184875	-487.444977	-127.377396
338.086304	-76.550461	902.304993	391.058594	84.794914	902.644836	420.980560	-106.587502	508.820038	435.372345	82.856934	504.786987	515.328979	-104.092079	83.960274	513.676025	48.792301	88.018410	391.047424	-178.671844	1427.638550	450.391541	145.022064	1413.804688	352.344940	4.610225	1402.485962	375.297729	-0.148552	1696.641479	418.748230	-230.132675	1141.899902	521.427551	175.114120	1132.456665	298.870422	-194.897507	906.640991	405.079834	212.952042	879.951050	366.746887	3.197758	1002.446960	-538.567749	13.915215	901.184814	-487.322052	-127.428879
337.964722	-76.684006	902.285583	390.935791	84.644623	902.663879	420.939667	-106.710693	508.824829	435.190216	82.800323	504.798798	515.323608	-104.128571	83.964371	513.615234	48.768867	88.010384	390.936035	-178.891373	1427.669067	450.145050	144.823288	1413.901733	352.148590	4.388366	1402.528076	375.145264	-0.517653	1696.626709	418.729126	-230.431900	1141.905273	521.212830	174.960175	1132.549438	298.950043	-195.263397	906.613708	404.919403	212.791901	880.025146	366.625885	3.031548	1002.446594	-538.429810	13.854777	901.173828	-487.206329	-127.536217
337.818970	-76.880653	902.283203	390.800537	84.420433	902.667419	420.925842	-106.853882	508.837158	434.916595	82.581703	504.762604	515.352356	-104.180099	83.973274	513.510010	48.715694	88.033752	390.794342	-179.127045	1427.726318	449.842102	144.616806	1413.991577	351.951263	4.150764	1402.561646	375.014709	-0.701499	1696.614380	418.707764	-230.752045	1141.954102	521.031799	174.819611	1132.662964	299.043304	-195.610992	906.573547	404.743347	212.597931	880.109558	366.492950	2.814641	1002.446899	-538.312561	13.825181	901.169189	-487.101196	-127.607552
337.667297	-77.049973	902.266907	390.660034	84.258240	902.697449	420.885986	-106.977165	508.818237	434.723206	82.477936	504.769653	515.323547	-104.181267	83.943596	513.450623	48.682819	88.023743	390.629791	-179.329620	1427.691772	449.638306	144.339279	1413.903931	351.740784	3.909285	1402.588989	374.880737	-0.983590	1696.603638	418.684845	-231.022293	1142.005493	520.867004	174.690247	1132.760376	299.162079	-195.881516	906.529541	404.583710	212.404907	880.191650	366.353027	2.618049	1002.453369	-538.208374	13.775171	901.158386	-486.976105	-127.673195
337.486725	-77.229965	902.276733	390.507751	84.090202	902.730347	420.828705	-107.072037	508.805664	434.539093	82.348953	504.765198	515.319092	-104.192917	83.939308	513.392456	48.672577	88.040932	390.483826	-179.524902	1427.707520	449.413727	144.169632	1413.991089	351.550049	3.702317	1402.625610	374.739929	-1.334961	1696.579346	418.614502	-231.235809	1142.067505	520.684143	174.507767	1132.847534	299.206482	-196.410477	906.497009	404.415680	212.197952	880.280151	366.201874	2.424422	1002.474182	-538.068787	13.743655	901.162842	-486.838989	-127.736687
337.317352	-77.417732	902.276367	390.375092	83.933685	902.765625	420.804871	-107.246895	508.828156	434.394531	82.207443	504.780670	515.345032	-104.238876	83.966034	513.330078	48.610020	88.051102	390.338135	-179.705627	1427.786987	449.123688	144.050781	1414.230225	351.356842	3.458979	1402.669556	374.592987	-1.602573	1696.571289	418.586792	-231.453506	1142.127808	520.490967	174.345917	1132.950195	299.296082	-196.853653	906.469360	404.191681	211.963287	880.366699	366.063812	2.225607	1002.491089	-537.944397	13.696041	901.140015	-486.713318	-127.784500
337.167389	-77.553177	902.287842	390.228516	83.800522	902.804077	420.760406	-107.329460	508.835419	434.218597	82.033173	504.781982	515.338928	-104.236885	83.958359	513.211914	48.570755	88.017601	390.190918	-179.930222	1427.821167	448.906616	143.859512	1414.318726	351.177185	3.248760	1402.711426	374.440399	-1.884936	1696.552856	418.523102	-231.728302	1142.186890	520.312134	174.194977	1133.058472	299.371277	-197.196640	906.417419	404.068604	211.776581	880.455444	365.938049	2.067174	1002.515259	-537.841858	13.658847	901.141663	-486.605774	-127.847038
337.027557	-77.707382	902.279358	390.115753	83.635719	902.821167	420.689728	-107.452713	508.812622	434.139923	81.946503	504.767853	515.345459	-104.256752	83.959641	513.201660	48.530014	88.014992	389.980164	-180.150909	1427.840088	448.692352	143.647293	1414.374146	351.002899	3.055255	1402.744019	374.288696	-2.078842	1696.545288	418.441681	-232.075150	1142.242798	520.119141	174.046616	1133.142456	299.450745	-197.539917	906.389648	403.839142	211.575150	880.523438	365.813019	1.890953	1002.519348	-537.722534	13.637093	901.131104	-486.446167	-127.885361
336.861389	-77.848236	902.275940	389.973816	83.499886	902.832886	420.639069	-107.531189	508.826050	433.991455	81.784149	504.771881	515.317688	-104.263832	83.946823	513.120544	48.498333	88.011162	389.802643	-180.353226	1427.836182	448.473663	143.434265	1414.470581	350.815125	2.843969	1402.770386	374.146606	-2.351079	1696.536865	418.368652	-232.467148	1142.277710	519.955200	173.900345	1133.223511	299.578003	-197.817963	906.357788	403.690369	211.410721	880.609131	365.678284	1.736588	1002.522949	-537.621216	13.648124	901.111206	-486.327362	-127.903648
336.716797	-78.035500	902.258911	389.865997	83.299744	902.817932	420.607147	-107.663490	508.824097	433.905029	81.668114	504.769684	515.325745	-104.283333	83.954514	513.106140	48.493515	88.015572	389.594788	-180.539322	1427.850586	448.282959	143.198074	1414.515259	350.630524	2.641717	1402.784424	374.016510	-2.617582	1696.509888	418.307861	-232.732925	1142.330933	519.784851	173.749084	1133.288086	299.652893	-198.207031	906.317932	403.493195	211.254257	880.675049	365.559448	1.538583	1002.506714	-537.534119	13.596115	901.091492	-486.210327	-127.938484
336.576050	-78.155197	902.239563	389.724365	83.158554	902.852539	420.491882	-107.752579	508.811890	433.808441	81.565834	504.762695	515.325684	-104.278954	83.967651	513.085938	48.471886	88.005867	389.396515	-180.746002	1427.853882	448.089081	142.975174	1414.571045	350.437531	2.440320	1402.796631	373.852875	-2.889751	1696.484131	418.220276	-232.973007	1142.374756	519.643005	173.640152	1133.335083	299.682770	-198.709641	906.251648	403.341003	211.107162	880.735107	365.420319	1.373848	1002.513916	-537.420898	13.624726	901.101868	-486.068665	-127.935913
336.397308	-78.357773	902.244873	389.575378	82.939529	902.848511	420.419556	-107.835564	508.789398	433.658447	81.441628	504.734314	515.320374	-104.283409	83.979332	513.032410	48.425194	88.007889	389.203857	-180.933090	1427.865601	447.922607	142.760162	1414.579468	350.243195	2.233085	1402.803589	373.775452	-3.101665	1696.369385	418.169464	-233.269470	1142.426270	519.496338	173.457169	1133.375854	299.786102	-198.963196	906.215881	403.111328	210.933868	880.765808	365.268829	1.164252	1002.514282	-537.316162	13.626126	901.094299	-485.932312	-127.952065
336.250641	-78.534889	902.233887	389.437958	82.787209	902.867004	420.366669	-107.922340	508.806793	433.558899	81.327667	504.725159	515.311890	-104.299797	83.984848	513.036377	48.399147	88.029366	389.010406	-181.124329	1427.900146	447.776733	142.568298	1414.596313	350.039886	2.039568	1402.821655	373.514038	-3.481473	1696.398560	418.100311	-233.565536	1142.478271	519.340027	173.296967	1133.424438	299.857971	-199.389969	906.159546	402.950806	210.765930	880.819946	365.138458	0.977469	1002.517517	-537.212280	13.583247	901.089966	-485.824493	-127.967072
336.084534	-78.698425	902.232239	389.281860	82.634636	902.875916	420.270416	-107.986320	508.772675	433.436401	81.222923	504.732666	515.291931	-104.283226	83.991951	513.003357	48.381390	88.043945	388.816376	-181.324829	1427.936890	447.645325	142.384247	1414.619019	349.870758	1.840055	1402.836548	373.318848	-3.787564	1696.352295	418.016052	-233.797592	1142.511841	519.219666	173.148209	1133.451416	299.835175	-199.923050	906.109375	402.803711	210.593414	880.856079	364.998596	0.805804	1002.520508	-537.131470	13.564389	901.075134	-485.695923	-127.989517
335.941010	-78.854912	902.211914	389.143402	82.539215	902.916748	420.159882	-108.096146	508.792267	433.344757	81.157738	504.721802	515.309204	-104.302956	84.010544	512.963440	48.365658	88.043777	388.609711	-181.541809	1427.920654	447.509033	142.157669	1414.615479	349.691833	1.679549	1402.849854	373.140259	-4.074779	1696.303589	417.909210	-234.129181	1142.526367	519.098389	173.019348	1133.431396	299.876404	-200.260330	906.056274	402.720764	210.455612	880.870117	364.866028	0.639548	1002.530090	-537.037476	13.582469	901.072205	-485.569275	-128.009277
335.792877	-79.109329	902.203918	389.040131	82.312103	902.877808	420.052094	-108.207176	508.767151	433.243805	81.012039	504.706390	515.280884	-104.305687	84.016869	512.936707	48.351406	88.047737	388.385895	-181.712921	1427.910645	447.371460	141.952484	1414.610107	349.539124	1.496950	1402.833984	372.933044	-4.467856	1696.234253	417.780884	-234.469696	1142.536133	518.993042	172.864136	1133.450928	299.894440	-200.573746	905.988953	402.569580	210.274582	880.864685	364.746704	0.415424	1002.506653	-536.959229	13.579823	901.066833	-485.454285	-128.033890
335.621124	-79.194107	902.195435	388.874817	82.465904	902.945618	419.984344	-108.341492	508.757996	433.190796	80.938416	504.746826	515.263062	-104.306740	84.002022	512.972107	48.360756	88.086159	388.162506	-181.885208	1427.880371	447.213196	141.741852	1414.602661	349.478149	1.269467	1402.671143	372.742310	-4.779818	1696.182861	417.628967	-234.810532	1142.536377	518.862732	172.703949	1133.427246	299.897583	-200.969116	905.904602	402.439545	210.107391	880.867920	364.613342	0.392809	1002.534851	-536.875122	13.548461	901.051819	-485.318451	-128.057510
335.465698	-79.376709	902.179077	388.761475	82.278816	902.945007	419.859985	-108.407478	508.732697	433.073761	80.773689	504.750366	515.262207	-104.293037	84.004845	512.948914	48.337257	88.076813	387.958130	-182.066376	1427.834106	447.103607	141.522705	1414.590332	349.173096	1.123371	1402.818726	372.538086	-5.015131	1696.122192	417.459564	-235.222992	1142.520264	518.716797	172.490540	1133.399902	299.918030	-201.195328	905.825867	402.305084	209.939774	880.871704	364.493011	0.192970	1002.525818	-536.793091	13.528732	901.036194	-485.207550	-128.060898
335.343384	-79.545013	902.144897	388.631165	82.040123	902.931641	419.801025	-108.560211	508.691467	432.995422	80.678535	504.761749	515.267822	-104.334274	83.998024	512.931946	48.317368	88.094223	387.683197	-182.251938	1427.717773	446.947540	141.293198	1414.557373	348.954865	0.945302	1402.816895	372.300201	-5.350475	1696.051392	417.251556	-235.537704	1142.543945	518.580994	172.288467	1133.393555	299.817749	-201.720367	905.741760	402.178802	209.782761	880.876953	364.384308	-0.029653	1002.501343	-536.720276	13.524152	901.016785	-485.090790	-128.083679
335.189606	-79.808990	902.141052	388.450348	81.478691	902.889282	419.700378	-108.689415	508.723145	432.810150	80.553543	504.699402	515.284058	-104.360626	84.014992	512.900024	48.312313	88.088676	387.438141	-182.429138	1427.718994	446.812897	141.094772	1414.543091	348.754761	0.758623	1402.777588	372.070984	-5.698610	1695.978516	417.079071	-235.808197	1142.535278	518.429871	172.058380	1133.383179	299.757660	-202.066910	905.661316	402.043793	209.618225	880.865601	364.231873	-0.425371	1002.478149	-536.628235	13.468594	900.998596	-484.983185	-128.085999
335.024323	-80.035973	902.137451	388.316925	81.296112	902.889587	419.586853	-108.791283	508.718292	432.713745	80.424980	504.708588	515.251038	-104.343582	84.041351	512.927246	48.297909	88.105354	387.245331	-182.577942	1427.700439	446.662842	140.920990	1414.488159	348.556641	0.592426	1402.756958	371.832336	-6.058180	1695.897827	416.913116	-236.173309	1142.545654	518.312012	171.863953	1133.366089	299.816406	-202.219391	905.587402	401.915649	209.435669	880.846191	364.116577	-0.643931	1002.475464	-536.570129	13.455633	900.970276	-484.881409	-128.099136
334.859924	-80.255608	902.116882	388.170593	81.094879	902.876892	419.491211	-108.931366	508.724091	432.627441	80.318611	504.710754	515.264343	-104.371155	84.070610	512.891235	48.292038	88.123672	387.003906	-182.751175	1427.673096	446.519745	140.729752	1414.436157	348.354706	0.445654	1402.708984	371.674194	-6.366124	1695.734253	416.700836	-236.443466	1142.525024	518.180969	171.679214	1133.325684	299.692169	-202.723862	905.517822	401.777649	209.244858	880.813232	363.983521	-0.866725	1002.458130	-536.477539	13.433754	900.970642	-484.760803	-128.095123
334.709625	-80.507835	902.095520	388.067200	80.879646	902.855164	419.393829	-109.082062	508.729187	432.563599	80.276161	504.703033	515.254944	-104.399628	84.080132	512.915771	48.296547	88.140106	386.753387	-182.912018	1427.581299	446.352081	140.501480	1414.366455	348.154572	0.297183	1402.634155	371.400360	-6.743155	1695.624268	416.526886	-236.820267	1142.517090	518.103210	171.528152	1133.316895	299.696716	-202.874252	905.450745	401.668762	209.065475	880.756775	363.874725	-1.106617	1002.436096	-536.388000	13.453111	900.943726	-484.654236	-128.088379
334.568329	-80.708733	902.058228	387.941010	80.705620	902.838257	419.251434	-109.176956	508.709290	432.527283	80.188896	504.691223	515.244690	-104.423996	84.101616	512.994568	48.285698	88.150429	386.449066	-183.088699	1427.525024	446.194519	140.296432	1414.301025	347.952515	0.131469	1402.535645	371.022644	-7.194373	1695.586426	416.287201	-237.164825	1142.496704	518.007935	171.352417	1133.257935	299.573853	-203.316467	905.351379	401.552216	208.859467	880.705505	363.763306	-1.314086	1002.408142	-536.304321	13.454542	900.924683	-484.541138	-128.084686
334.387909	-80.909698	902.032104	387.803284	80.526993	902.844788	419.122223	-109.265076	508.694366	432.458282	80.074844	504.704010	515.256775	-104.439400	84.119637	513.014709	48.265755	88.208519	386.123230	-183.285431	1427.418579	445.989471	140.102005	1414.232910	347.705627	-0.028754	1402.437012	370.730927	-7.584484	1695.474854	416.115540	-237.455887	1142.480469	517.930359	171.177414	1133.189819	299.573456	-203.428192	905.274414	401.460999	208.644730	880.657471	363.636169	-1.535142	1002.397156	-536.233276	13.463835	900.911865	-484.452698	-128.085403
334.225983	-81.111282	901.988037	387.657166	80.308304	902.808533	418.959442	-109.376999	508.687225	432.375092	79.972458	504.705627	515.212708	-104.461426	84.148453	513.029907	48.255363	88.217278	385.891571	-183.415146	1427.385010	445.770996	139.926636	1414.132446	347.448425	-0.219065	1402.308838	370.415131	-8.000984	1695.357178	415.909332	-237.674210	1142.441040	517.851990	171.006424	1133.126343	299.412842	-203.812912	905.176941	401.407349	208.431229	880.599609	363.518738	-1.762627	1002.355774	-536.145264	13.448027	900.893555	-484.344879	-128.071625
334.104889	-81.344627	901.914063	387.576477	80.044693	902.747803	418.839752	-109.500626	508.662689	432.287292	79.863373	504.688080	515.223389	-104.464508	84.166618	513.056580	48.266571	88.260857	385.579041	-183.574570	1427.247803	445.469635	139.765381	1414.032104	347.177826	-0.406447	1402.168213	370.069031	-8.418707	1695.223145	415.641998	-238.008240	1142.370605	517.771790	170.824707	1133.083374	299.273468	-204.066833	905.081604	401.364990	208.209442	880.519592	363.450317	-2.030948	1002.287354	-536.060364	13.474656	900.889404	-484.260925	-128.063248
333.928101	-81.600922	901.857605	387.448853	79.812050	902.711426	418.693115	-109.621658	508.662476	432.179718	79.769760	504.670319	515.237244	-104.526855	84.204399	513.057251	48.222046	88.272728	385.236206	-183.734589	1427.118286	445.195435	139.605789	1413.927490	346.927338	-0.593845	1401.993774	369.724823	-8.817978	1695.090576	415.401367	-238.346542	1142.300049	517.712952	170.664902	1133.030396	299.154419	-204.295776	904.965942	401.305115	207.944061	880.432129	363.352783	-2.306569	1002.239014	-535.968262	13.498443	900.887024	-484.155182	-128.040100
333.797546	-81.854561	901.825134	387.351959	79.615768	902.699341	418.573395	-109.815231	508.656586	431.993408	79.601990	504.640228	515.265869	-104.561707	84.217743	512.993591	48.196438	88.282852	384.885956	-183.928192	1427.036133	444.888123	139.457993	1413.872314	346.701569	-0.768443	1401.857788	369.336121	-9.247971	1694.947754	415.119446	-238.772186	1142.194580	517.659058	170.510880	1132.989380	299.041962	-204.557724	904.869690	401.342987	207.703293	880.358826	363.293427	-2.562216	1002.214844	-535.893066	13.490113	900.888550	-484.062561	-128.021805
333.647705	-82.067612	901.763428	387.217651	79.391747	902.665771	418.431732	-109.944283	508.655975	431.905243	79.501251	504.628632	515.223938	-104.563942	84.249352	512.991150	48.185806	88.275703	384.573059	-184.127121	1426.948242	444.532776	139.293991	1413.766235	346.466553	-0.960161	1401.692383	368.931824	-9.677503	1694.842285	414.871887	-239.155762	1142.103882	517.558044	170.349457	1132.985962	298.978638	-204.736465	904.749451	401.223175	207.444000	880.450256	363.224609	-2.822818	1002.164612	-535.813110	13.557277	900.899841	-483.961578	-128.027405
333.549927	-82.328140	901.715393	387.158752	79.002457	902.584961	418.316528	-110.116409	508.651733	431.754974	79.359261	504.561432	515.228271	-104.582092	84.265450	512.943665	48.127151	88.277405	384.279175	-184.335815	1426.904297	444.162689	139.144958	1413.714111	346.229889	-1.189718	1401.563599	368.493713	-10.098892	1694.725708	414.657806	-239.387329	1142.025391	517.530396	170.208984	1133.026978	298.874969	-204.978516	904.637817	401.292358	207.131897	880.403015	363.213043	-3.151490	1002.098267	-535.725769	13.598122	900.893311	-483.885284	-127.963951
333.452057	-82.580215	901.646179	387.131805	78.571526	902.501587	418.205170	-110.283493	508.645386	431.690277	79.224205	504.503448	515.201843	-104.580284	84.244362	512.982666	48.136032	88.311592	384.032928	-184.553741	1426.779785	443.861145	138.940155	1413.673706	345.965179	-1.423049	1401.456055	368.048553	-10.546743	1694.614990	414.475159	-239.603195	1141.972290	517.557678	170.058304	1133.085693	298.789063	-205.179123	904.508240	401.646820	206.821320	880.215881	363.232330	-3.514277	1002.019226	-535.634521	13.592807	900.896790	-483.785492	-127.936417
333.365784	-82.843239	901.595459	387.075104	78.338699	902.479736	418.104858	-110.480858	508.645630	431.532684	79.077103	504.482758	515.236572	-104.613480	84.234230	512.921509	48.081451	88.302132	383.790527	-184.758865	1426.707275	443.600616	138.733810	1413.681396	345.846924	-1.678273	1401.245239	367.580688	-10.986666	1694.541382	414.287964	-239.860107	1141.931885	517.507141	169.855698	1133.146729	298.710052	-205.386154	904.417847	401.752625	206.493973	880.195496	363.236267	-3.805527	1001.980042	-535.553162	13.656844	900.893921	-483.698883	-127.918404
333.240295	-83.166809	901.563477	387.035034	78.099953	902.449219	417.966034	-110.600410	508.624664	431.355377	78.932472	504.479950	515.201050	-104.617752	84.260887	512.850098	48.076351	88.321083	383.526703	-185.006561	1426.637817	443.277802	138.500519	1413.718140	345.635315	-1.940660	1401.186890	367.078705	-11.414701	1694.464355	414.036163	-240.322296	1141.889160	517.492126	169.676392	1133.237915	298.707306	-205.440231	904.347778	401.946655	206.196518	880.190125	363.222137	-4.111250	1001.946350	-535.461426	13.656860	900.890198	-483.595184	-127.908478
333.154877	-83.488792	901.531677	386.980774	77.825378	902.414429	417.912628	-110.733856	508.612762	431.218140	78.777824	504.471893	515.232727	-104.673729	84.295692	512.823914	48.045364	88.317528	383.360260	-185.257553	1426.609741	442.943970	138.266098	1413.757568	345.412384	-2.187521	1401.161377	366.594055	-11.867708	1694.386597	413.759247	-240.727798	1141.841919	517.448425	169.446014	1133.313354	298.560760	-205.793701	904.292053	402.118774	205.874649	880.200256	363.214996	-4.428707	1001.910767	-535.414429	13.702294	900.889709	-483.520050	-127.890785
333.051758	-83.645584	901.517273	386.872498	77.759506	902.488403	417.824677	-110.855133	508.572021	431.094116	78.626366	504.486206	515.207092	-104.658897	84.302803	512.817383	48.036606	88.321854	383.254578	-185.503647	1426.676880	442.672577	137.988831	1413.764404	345.074341	-2.450971	1401.271973	366.175110	-12.239920	1694.257324	413.600220	-240.987030	1141.857056	517.457458	169.218933	1133.429810	298.480927	-206.000671	904.266174	402.359406	205.555496	880.215027	363.161560	-4.611178	1001.937744	-535.317200	13.752274	900.903748	-483.437714	-127.839211
333.057495	-83.972672	901.477539	386.993256	77.173759	902.391479	417.797333	-111.014305	508.581543	430.931061	78.454338	504.428894	515.220154	-104.674446	84.318321	512.769043	47.998489	88.339928	383.101196	-185.813980	1426.704712	442.445526	137.758667	1413.814453	344.847046	-2.733580	1401.284668	365.588959	-12.745442	1694.262329	413.480011	-241.118713	1141.849243	517.417236	168.984680	1133.553101	298.414978	-206.193344	904.232788	402.316956	205.282333	880.394836	363.220428	-5.035607	1001.870056	-535.259766	13.748570	900.888550	-483.371033	-127.805298
332.991943	-84.168373	901.481873	386.938599	77.102669	902.479736	417.700836	-111.131767	508.560699	430.754944	78.231636	504.457397	515.180481	-104.678001	84.347603	512.690552	47.967144	88.329193	382.948364	-186.082626	1426.694092	442.197021	137.482910	1413.857178	344.621307	-3.035030	1401.299438	365.091309	-13.212677	1694.193115	413.387268	-241.233475	1141.869019	517.426575	168.732925	1133.691528	298.359924	-206.372269	904.247314	402.780426	204.986694	880.253967	363.175201	-5.224923	1001.914917	-535.194641	13.793731	900.902283	-483.291840	-127.777016
332.943146	-84.447273	901.472107	386.948242	76.867905	902.520020	417.660034	-111.287270	508.536346	430.710724	78.101860	504.443054	515.180298	-104.699135	84.369316	512.711426	47.945694	88.343834	382.752502	-186.367065	1426.652832	441.889954	137.199249	1413.931274	344.518951	-3.365436	1401.182617	364.552216	-13.656189	1694.130737	413.251923	-241.583664	1141.850708	517.390076	168.423508	1133.799561	298.301300	-206.547623	904.241516	403.024994	204.701340	880.235718	363.145538	-5.510089	1001.930054	-535.144592	13.815571	900.896423	-483.234924	-127.730286
332.907593	-84.736137	901.480225	386.982880	76.602043	902.548767	417.690155	-111.480423	508.545837	430.661377	77.938118	504.458191	515.163818	-104.710175	84.359009	512.712708	47.908298	88.343643	382.595917	-186.677994	1426.659058	441.647339	136.872665	1413.995239	344.169342	-3.659181	1401.321777	364.064056	-14.105489	1694.092285	413.186768	-241.807175	1141.840576	517.383118	168.131622	1133.937500	298.258057	-206.705872	904.255310	403.313629	204.401520	880.213196	363.121948	-5.793638	1001.949097	-535.076904	13.887575	900.919861	-483.158081	-127.673424
332.892975	-85.043076	901.476990	386.979889	76.248962	902.573914	417.695465	-111.668831	508.539154	430.597198	77.738731	504.464081	515.134094	-104.705368	84.331825	512.680847	47.891338	88.349792	382.380829	-187.031937	1426.651367	441.408417	136.543472	1414.046875	343.981537	-3.959857	1401.317993	363.556488	-14.578198	1694.049316	413.131775	-242.077423	1141.860352	517.382202	167.856110	1134.034302	298.220001	-206.832993	904.265076	403.604492	204.086700	880.188843	363.076904	-6.129839	1001.961121	-535.031799	13.933840	900.916748	-483.092651	-127.624817
332.930939	-85.461891	901.477112	387.104187	75.630890	902.502136	417.773254	-111.931900	508.565125	430.558167	77.518661	504.411530	515.158142	-104.756966	84.358849	512.645386	47.852509	88.348358	382.172760	-187.373199	1426.699829	441.197235	136.232803	1414.124634	343.759125	-4.309505	1401.328979	363.133270	-14.962379	1693.938354	413.069824	-242.382324	1141.843262	517.358582	167.546051	1134.175049	298.190887	-206.949646	904.279602	403.930054	203.800949	880.145874	363.105957	-6.590006	1001.927917	-534.979065	13.977073	900.915100	-483.032227	-127.558365
332.924225	-85.777679	901.473511	387.115387	75.305099	902.530945	417.843719	-112.157967	508.611969	430.590820	77.333023	504.429779	515.154053	-104.757912	84.353920	512.636047	47.842724	88.357895	381.951721	-187.695313	1426.700317	440.999908	135.905228	1414.180664	343.552887	-4.648333	1401.332886	362.560028	-15.497317	1693.977295	413.080322	-242.576111	1141.882690	517.310913	167.191254	1134.284058	298.228668	-206.880005	904.283203	404.210480	203.537506	880.152954	363.056610	-6.913977	1001.942017	-534.951965	14.007354	900.900330	-482.998962	-127.524971
332.897736	-86.063446	901.502319	387.046112	75.058632	902.605530	417.954071	-112.348930	508.603973	430.568970	77.149940	504.481384	515.174622	-104.776161	84.325302	512.555359	47.811680	88.324707	381.739349	-188.054520	1426.669800	440.818970	135.556747	1414.248291	343.316223	-4.977688	1401.366333	362.052979	-15.960099	1693.955322	413.010925	-242.773666	1141.879272	517.270325	166.793213	1134.410034	298.120972	-207.154221	904.275635	404.505554	203.235397	880.145081	362.979156	-7.197361	1001.994324	-534.901917	14.064728	900.912598	-482.939758	-127.459358
332.804474	-86.224617	901.533997	386.804840	75.212021	902.849854	417.943878	-112.527016	508.606354	430.542603	76.953514	504.546631	515.137756	-104.766579	84.338593	512.497253	47.752377	88.311539	381.518097	-188.440628	1426.663208	440.575806	135.181152	1414.325195	343.102448	-5.348794	1401.394531	361.576233	-16.418064	1693.933960	412.971619	-243.037308	1141.879517	517.233887	166.437454	1134.513794	298.067413	-207.270645	904.295532	404.846313	202.919159	880.124512	362.802551	-7.323676	1002.130432	-534.855408	14.127396	900.916138	-482.903320	-127.374428
332.769409	-86.446396	901.542114	386.667694	75.107315	902.991943	417.995911	-112.751274	508.590881	430.580688	76.777290	504.615997	515.092834	-104.748550	84.308990	512.503784	47.736923	88.297760	381.279266	-188.836105	1426.692139	440.363922	134.801575	1414.392700	342.855652	-5.703867	1401.431274	361.129150	-16.905863	1693.925903	412.925903	-243.226791	1141.903320	517.242249	166.080704	1134.656006	298.004639	-207.412674	904.293823	405.134796	202.601044	880.127197	362.691010	-7.558104	1002.205017	-534.835938	14.160791	900.891296	-482.858246	-127.332008
332.724579	-86.817505	901.545288	386.660675	74.696342	903.034973	418.050903	-112.929733	508.616669	430.645386	76.541542	504.645111	515.064392	-104.731796	84.280281	512.482727	47.706333	88.299461	381.045746	-189.197861	1426.692993	440.146362	134.398727	1414.448853	342.625977	-6.109021	1401.467407	360.664673	-17.381699	1693.921265	412.881012	-243.425797	1141.928711	517.235840	165.652237	1134.756958	297.946503	-207.534225	904.276184	405.402588	202.312286	880.140808	362.620178	-7.959968	1002.229248	-534.814819	14.229122	900.892151	-482.824402	-127.282936
332.756653	-87.167534	901.536072	386.654480	74.408875	903.089600	418.112122	-113.118179	508.595215	430.746429	76.329491	504.735962	515.042236	-104.708153	84.246979	512.492004	47.701149	88.270882	380.813660	-189.587326	1426.723511	439.936401	133.986374	1414.537476	342.384338	-6.517707	1401.495605	360.319672	-17.792116	1693.839844	412.780121	-243.743271	1141.938721	517.214539	165.210205	1134.895508	297.901611	-207.708817	904.274536	405.656769	201.980270	880.120117	362.595032	-8.304082	1002.252563	-534.773254	14.267076	900.886475	-482.772003	-127.208504
332.617096	-87.157921	901.563843	386.208099	74.898994	903.424011	418.078247	-113.259628	508.533600	430.637115	76.035767	504.889099	514.985657	-104.666893	84.257858	512.396423	47.650467	88.237930	380.496368	-190.024277	1426.729614	439.711700	133.577118	1414.619507	342.322571	-6.917457	1401.365356	359.789520	-18.353971	1693.898926	412.604095	-244.160645	1141.927979	517.195618	164.799515	1135.026245	297.844086	-207.863831	904.282410	405.932343	201.686493	880.134338	362.317291	-8.237107	1002.429504	-534.792358	14.349450	900.889160	-482.774292	-127.134628
332.645630	-87.540802	901.544434	386.173126	74.583664	903.461792	418.175873	-113.477470	508.568665	430.668671	75.771164	504.919464	514.972656	-104.676094	84.245697	512.370056	47.620762	88.225754	380.210907	-190.444931	1426.752930	439.515076	133.164734	1414.684570	342.111298	-7.313279	1401.378906	359.361755	-18.848824	1693.910278	412.412537	-244.585297	1141.946533	517.156555	164.352524	1135.144897	297.810883	-208.070923	904.302979	406.196106	201.441177	880.155945	362.256622	-8.600485	1002.440063	-534.795471	14.421655	900.890991	-482.772186	-127.074196
332.664703	-87.919807	901.544922	386.207550	74.080116	903.459717	418.278076	-113.692574	508.553101	431.079803	75.639641	504.995453	514.993896	-104.715652	84.230026	512.567688	47.653172	88.248062	379.967010	-190.852127	1426.797119	439.332367	132.695267	1414.744873	341.913605	-7.733660	1401.383301	358.953552	-19.341160	1693.911865	412.245728	-244.976471	1141.950684	517.151428	163.927460	1135.250977	297.682098	-208.095215	904.335632	406.422485	201.173981	880.194153	362.246002	-9.029757	1002.440552	-534.782227	14.464121	900.907288	-482.741760	-127.000526
332.745911	-88.535965	901.535950	386.465942	73.134842	903.330505	418.453156	-113.996964	508.617889	431.449188	75.530045	504.990601	515.042053	-104.788345	84.258011	512.707275	47.661606	88.264038	379.740021	-191.289795	1426.849121	439.141602	132.240982	1414.828979	341.559753	-8.164891	1401.512817	358.537720	-19.856430	1693.929321	412.115082	-245.195633	1141.978638	517.163818	163.558914	1135.376831	297.640717	-208.426926	904.303528	406.662170	200.876648	880.229126	362.360077	-9.725090	1002.374817	-534.780884	14.546647	900.906799	-482.739868	-126.945854
332.765900	-88.961349	901.529114	386.465424	72.746452	903.360840	418.540833	-114.282661	508.617462	431.504517	75.352272	504.983765	515.048523	-104.847717	84.263199	512.694702	47.645100	88.241234	379.473999	-191.742279	1426.832520	438.949371	131.786392	1414.895386	341.347717	-8.614652	1401.536255	358.155090	-20.337624	1693.932861	411.964233	-245.565781	1142.002930	517.151794	163.142883	1135.519043	297.573639	-208.588837	904.282898	406.860291	200.573624	880.287781	362.327271	-10.140002	1002.387512	-534.771240	14.605777	900.921021	-482.718109	-126.883751
332.763123	-89.240463	901.505127	386.324219	72.714005	903.493958	418.578400	-114.506294	508.603363	431.522064	75.159096	505.049957	515.015747	-104.847725	84.236107	512.712158	47.632828	88.228867	379.213348	-192.205032	1426.827515	438.737488	131.336411	1414.957153	341.279968	-9.077671	1401.392334	357.779297	-20.848705	1693.947998	411.758270	-246.037354	1141.976563	517.091797	162.643646	1135.633179	297.471313	-208.774139	904.263184	407.052826	200.351303	880.365417	362.233551	-10.380137	1002.440979	-534.759705	14.662290	900.935547	-482.722107	-126.820602
332.786591	-89.653603	901.507568	386.334198	72.344772	903.539185	418.645874	-114.756920	508.594543	434.340088	75.913399	505.373016	515.026611	-104.891747	84.242500	514.208557	48.078976	88.506760	378.951874	-192.683502	1426.794556	438.568756	130.852432	1414.994751	341.078003	-9.527229	1401.401611	357.369171	-21.367449	1693.962769	411.525116	-246.551773	1141.926025	517.096985	162.228134	1135.736328	297.402588	-209.043396	904.229553	407.229706	200.000702	880.349915	362.217987	-10.786245	1002.465332	-534.773621	14.707358	900.937744	-482.726135	-126.790749
332.818146	-90.069641	901.508484	386.383820	71.939034	903.587219	418.797028	-115.116714	508.625427	434.715271	75.856171	505.431396	515.039124	-104.892769	84.221207	514.373901	48.093758	88.511436	378.747070	-193.136520	1426.819214	438.402985	130.381058	1415.056030	340.771637	-10.006815	1401.510498	356.984039	-21.873243	1693.968140	411.401794	-246.825577	1141.922363	517.042847	161.766663	1135.812866	297.305695	-209.363159	904.166443	407.161530	199.726013	880.557983	362.223450	-11.214754	1002.490356	-534.753967	14.746580	900.948975	-482.708984	-126.722099
332.918945	-90.701729	901.471497	386.638733	71.040031	903.453613	418.981659	-115.463669	508.708893	434.519287	75.534019	505.355133	515.035889	-104.944382	84.206429	514.265930	48.045208	88.502579	378.488617	-193.652435	1426.752686	438.337738	129.763000	1414.927002	340.574829	-10.504312	1401.483643	356.708984	-22.320412	1693.899048	411.183502	-247.324890	1141.908936	517.049011	161.329300	1135.858521	297.214935	-209.657059	904.136780	407.300476	199.442215	880.616699	362.335175	-11.904744	1002.408386	-534.784973	14.800977	900.959656	-482.738007	-126.682327
332.950409	-91.103027	901.452759	386.677277	70.539871	903.464050	419.172699	-115.859848	508.733521	434.367615	75.204414	505.344269	515.049500	-105.005028	84.216866	514.135742	47.963146	88.452194	378.214661	-194.151962	1426.698242	438.099030	129.336136	1415.150024	340.393127	-10.979500	1401.451660	356.228180	-22.897491	1693.960693	411.042389	-247.570251	1141.877686	517.047791	160.854813	1135.973755	297.062195	-209.994583	904.069092	407.663330	199.073654	880.496887	362.325653	-12.360094	1002.405212	-534.759460	14.850842	900.964050	-482.719604	-126.653679
332.974152	-91.525085	901.433899	386.739197	70.083801	903.472656	419.367950	-116.239967	508.795013	434.290375	74.915497	505.341705	515.054688	-105.041100	84.179344	514.106995	47.935066	88.463379	377.992218	-194.653214	1426.652710	437.928223	128.860123	1415.195557	340.197449	-11.429012	1401.450439	355.838898	-23.443081	1693.969727	410.818604	-248.038696	1141.830078	517.026855	160.418457	1136.069580	296.945465	-210.313660	904.035828	407.734711	198.808228	880.587463	362.330688	-12.804552	1002.400940	-534.801025	14.900599	900.971924	-482.740021	-126.601158
332.991425	-92.026901	901.435730	386.770142	69.663879	903.533630	419.551331	-116.586128	508.834320	434.234955	74.614273	505.389252	515.087463	-105.092873	84.183235	514.039734	47.878574	88.422714	377.806671	-195.121246	1426.686035	437.761780	128.320557	1415.220581	340.007233	-11.928250	1401.419312	355.468048	-23.963055	1693.962158	410.637726	-248.472580	1141.786377	516.993286	159.932449	1136.150146	296.807709	-210.644455	903.973083	407.830566	198.465271	880.641174	362.330841	-13.293206	1002.432373	-534.798767	14.974726	900.974670	-482.737061	-126.549423
332.986542	-92.373116	901.409424	386.656189	69.540581	903.640808	419.651886	-116.871712	508.799500	434.214874	74.316650	505.480255	515.045166	-105.126862	84.147705	513.960144	47.814697	88.417389	377.588959	-195.644714	1426.665405	437.590088	127.821266	1415.247192	339.818817	-12.425867	1401.403320	355.062622	-24.528210	1693.953735	410.421417	-248.928116	1141.724609	516.972656	159.461166	1136.231812	296.661957	-211.055817	903.904480	407.930969	198.174042	880.689087	362.255859	-13.600631	1002.471619	-534.804749	15.026290	900.971985	-482.749908	-126.510635
333.025177	-92.823341	901.373474	386.748260	69.054558	903.664795	419.766754	-117.156570	508.784180	434.269135	73.975853	505.486359	515.025391	-105.075638	84.103104	513.964478	47.775421	88.374954	377.357391	-196.155197	1426.606689	437.440674	127.283867	1415.282104	339.630615	-12.933921	1401.418823	354.661804	-25.065411	1693.929688	410.193176	-249.379120	1141.690918	516.941650	159.021683	1136.312988	296.500946	-211.497345	903.863037	408.000000	197.839264	880.729126	362.280670	-14.093611	1002.466064	-534.827393	15.054343	900.961121	-482.760773	-126.475945
333.085297	-93.304443	901.332764	386.855164	68.575783	903.688354	419.889313	-117.446938	508.760620	434.378082	73.698303	505.536713	514.984131	-105.070732	84.083130	513.971008	47.739155	88.359612	377.150024	-196.680969	1426.592407	437.400116	126.628899	1415.165771	339.484741	-13.423306	1401.380737	354.267578	-25.630808	1693.903076	409.983673	-249.868057	1141.660278	516.929626	158.503860	1136.348022	296.336517	-211.900742	903.797302	408.055450	197.491043	880.778870	362.326385	-14.601330	1002.457764	-534.856201	15.117693	900.960449	-482.768158	-126.431374
333.102234	-93.845444	901.294189	386.948303	68.064293	903.663513	420.023926	-117.761795	508.769287	434.376373	73.367157	505.520325	515.019104	-105.144119	84.054741	513.931946	47.701572	88.348595	376.934601	-197.216125	1426.549561	437.197906	126.190468	1415.351318	339.362518	-13.948359	1401.328979	353.974365	-26.118790	1693.815186	409.729736	-250.524826	1141.584106	516.865173	158.020035	1136.430786	296.150940	-212.317154	903.761963	408.114746	197.129776	880.840637	362.344147	-15.124375	1002.427002	-534.858521	15.111587	900.954529	-482.751251	-126.415901
333.158722	-94.237816	901.264893	386.959259	67.627525	903.676392	420.157898	-118.077644	508.759674	434.394836	73.044510	505.544952	514.995789	-105.125931	84.017769	513.906311	47.635166	88.334763	376.742920	-197.744827	1426.472412	437.111755	125.632843	1415.344971	339.184937	-14.485532	1401.304199	353.496246	-26.750507	1693.853271	409.564270	-250.949203	1141.556396	516.852478	157.541183	1136.487061	295.955353	-212.774689	903.732605	408.167145	196.750381	880.883789	362.346802	-15.554607	1002.419128	-534.889282	15.178121	900.949158	-482.774384	-126.357109
333.225128	-94.817612	901.219910	387.110748	66.941254	903.628967	420.293762	-118.406166	508.765778	434.399353	72.745064	505.543549	515.035339	-105.198273	84.012192	513.846191	47.609104	88.299889	376.542267	-198.294876	1426.433105	436.994171	125.056404	1415.348511	339.139709	-15.013905	1401.161499	353.192780	-27.265423	1693.755127	409.354034	-251.435745	1141.557373	516.815796	157.023148	1136.508545	295.758423	-213.287811	903.699463	408.207672	196.397095	880.932678	362.399567	-16.170160	1002.374634	-534.892944	15.202990	900.953735	-482.757843	-126.319565
333.273926	-95.409561	901.207947	387.223145	66.313255	903.626221	420.365051	-118.770531	508.749908	434.440369	72.462898	505.563965	515.018738	-105.210739	83.980293	513.860535	47.582802	88.298988	376.393066	-198.809952	1426.400879	436.893616	124.482834	1415.361572	338.873993	-15.539867	1401.227173	352.736298	-27.905636	1693.798584	409.183533	-251.871628	1141.528931	516.791565	156.532593	1136.557251	295.527557	-213.763397	903.666016	408.200012	196.012527	880.994324	362.443604	-16.775000	1002.368164	-534.918945	15.227584	900.941589	-482.764191	-126.248108
333.365540	-95.917580	901.163818	387.363129	65.774559	903.651062	420.437836	-119.125061	508.717072	434.552338	72.167297	505.590118	515.031250	-105.254906	83.956940	513.872742	47.557312	88.285027	376.229553	-199.354340	1426.385498	436.815033	123.907021	1415.378906	338.721405	-16.092449	1401.199097	352.352997	-28.503084	1693.751831	408.969208	-252.456619	1141.444946	516.745239	155.954544	1136.578369	295.325745	-214.289352	903.644043	408.218048	195.658234	881.065430	362.521667	-17.329470	1002.358704	-534.956848	15.267942	900.944641	-482.775818	-126.225403
333.425079	-96.519569	901.102844	387.508728	65.178505	903.583313	420.435547	-119.451096	508.671753	434.589813	71.873199	505.580444	515.011353	-105.297958	83.906822	513.840454	47.506752	88.279526	376.042053	-199.899597	1426.358643	436.729706	123.302361	1415.383179	338.551575	-16.625376	1401.157715	351.969513	-29.095661	1693.724365	408.732056	-253.056473	1141.386597	516.737305	155.410965	1136.631592	295.105499	-214.805847	903.628174	408.217499	195.175812	881.053162	362.578979	-17.910248	1002.295654	-534.972656	15.331270	900.963806	-482.767670	-126.152161
333.531586	-97.308571	901.031372	387.818481	64.160507	903.404724	420.544098	-119.887238	508.683807	434.731537	71.602631	505.526093	515.043518	-105.370163	83.924950	513.893677	47.495815	88.304543	375.853638	-200.440582	1426.302490	436.606537	122.697670	1415.385010	338.498810	-17.173368	1401.023804	351.595612	-29.691837	1693.676270	408.494568	-253.646271	1141.370972	516.709473	154.875565	1136.676147	294.886719	-215.357086	903.579285	408.180054	194.777771	881.128479	362.721802	-18.731375	1002.173828	-535.011780	15.386747	900.967163	-482.736206	-126.090675
333.639648	-97.924416	900.964783	388.069611	63.290890	903.300293	420.649200	-120.319130	508.693237	434.825714	71.311012	505.448547	515.078308	-105.451813	83.881752	513.937378	47.479198	88.299446	375.657959	-201.060333	1426.217651	436.541443	122.066772	1415.381226	338.270233	-17.732378	1401.068970	351.260864	-30.277468	1693.645264	408.260498	-254.222595	1141.303467	516.653748	154.270584	1136.700317	294.663300	-215.960907	903.542236	408.120514	194.343430	881.200928	362.855682	-19.440437	1002.089966	-535.058411	15.416862	900.973999	-482.753448	-126.045639
333.577240	-98.107422	900.948547	387.733093	63.613953	903.621399	420.558594	-120.655907	508.570038	434.879272	71.064461	505.577881	515.037537	-105.468643	83.865845	513.969666	47.484592	88.295212	375.481781	-201.649475	1426.173706	436.424866	121.451813	1415.389648	338.248840	-18.318596	1400.922119	350.993744	-30.811298	1693.570435	407.979706	-255.092407	1141.226440	516.601990	153.709030	1136.664795	294.476837	-216.526321	903.526611	408.005493	193.966919	881.309204	362.687744	-19.579344	1002.237122	-535.083008	15.446958	900.975647	-482.725830	-125.995331
333.774628	-99.096146	900.854675	388.299286	62.002705	903.228149	420.720490	-121.177681	508.618317	434.948822	70.798492	505.451752	515.031921	-105.548042	83.834229	513.938477	47.446545	88.322670	375.329071	-202.258133	1426.125000	436.329193	120.812363	1415.385742	338.114044	-18.917564	1400.901245	350.569275	-31.470819	1693.614380	407.807892	-255.560410	1141.190796	516.510315	153.076523	1136.672119	294.217590	-217.056671	903.487976	407.763763	193.577881	881.536743	362.984894	-20.678732	1001.999695	-535.143005	15.521661	900.983398	-482.751495	-125.931389
333.815430	-99.704430	900.793640	388.482239	61.159275	903.129272	420.801971	-121.635086	508.607971	435.045410	70.517487	505.468384	515.067993	-105.675392	83.799217	513.982788	47.443783	88.329910	375.181244	-202.854828	1426.089600	436.238159	120.173531	1415.378296	337.975464	-19.542624	1400.855225	350.235718	-32.069290	1693.588135	407.653992	-256.104401	1141.195557	516.507141	152.462585	1136.718750	293.973236	-217.653976	903.433289	407.698822	193.108398	881.560547	363.072784	-21.377762	1001.920776	-535.176636	15.554717	900.974976	-482.763824	-125.876968
333.802765	-100.323776	900.757080	388.598267	60.551624	903.130066	420.782959	-122.093605	508.591156	435.080475	70.171349	505.491791	515.067932	-105.726501	83.806282	513.957336	47.388779	88.309875	375.035919	-203.468475	1426.010376	436.187500	119.546257	1415.356201	337.742706	-20.158218	1400.894531	349.912659	-32.669403	1693.559204	407.445496	-256.765472	1141.094482	516.472778	151.844559	1136.725952	293.739410	-218.254532	903.413208	407.599396	192.597824	881.597656	363.119415	-22.014090	1001.902527	-535.177368	15.593232	900.977417	-482.728424	-125.853508
333.804993	-100.864006	900.709290	388.717407	59.956425	903.146423	420.805695	-122.590057	508.539551	435.180695	69.872231	505.566681	515.114807	-105.855621	83.759361	513.962524	47.377762	88.312424	374.868713	-204.074402	1425.956909	436.067108	118.901886	1415.336182	337.726746	-20.742895	1400.747192	349.609711	-33.277710	1693.547241	407.252625	-257.365326	1141.025635	516.493042	151.221191	1136.763916	293.471405	-218.840424	903.390930	407.851379	192.048782	881.456299	363.175293	-22.622164	1001.886047	-535.248840	15.602940	900.965393	-482.752319	-125.816101
333.812439	-101.346703	900.666016	388.793610	59.480515	903.199280	420.755127	-123.023842	508.455688	435.256226	69.540062	505.615234	515.089600	-105.921356	83.734779	513.932617	47.305359	88.315170	374.704102	-204.704758	1425.908691	435.965912	118.207642	1415.323730	337.569305	-21.382893	1400.713013	349.301636	-33.884384	1693.520996	407.071442	-257.935333	1140.956543	516.487122	150.650299	1136.752441	293.185577	-219.547318	903.339355	407.801300	191.543716	881.515686	363.215179	-23.161253	1001.889526	-535.279907	15.663022	900.957153	-482.742218	-125.781364
333.842010	-101.922180	900.592590	388.884125	58.830723	903.183777	420.799164	-123.458969	508.393402	435.406219	69.300415	505.668427	515.093811	-105.988937	83.694298	513.977539	47.305977	88.319427	374.540710	-205.363388	1425.773682	435.927765	117.525002	1415.320679	337.342896	-22.049145	1400.741211	349.000061	-34.510662	1693.505737	406.789093	-258.740204	1140.835815	516.454041	149.970901	1136.754517	292.924713	-220.206177	903.300476	407.703339	191.014404	881.557617	363.258240	-23.805828	1001.844666	-535.330872	15.657746	900.943054	-482.780090	-125.779808
333.856262	-102.437454	900.520996	388.961639	58.270088	903.188965	420.751678	-123.779068	508.311859	435.538177	69.011681	505.738739	515.117188	-106.063736	83.682404	513.941711	47.269970	88.299698	374.394379	-206.031174	1425.650757	435.852997	116.810623	1415.293823	337.311005	-22.701164	1400.622437	348.722717	-35.132126	1693.483887	406.555786	-259.525513	1140.746460	516.433289	149.326004	1136.792480	292.660828	-220.865585	903.255371	407.639038	190.604584	881.655090	363.292145	-24.388805	1001.810669	-535.363220	15.691866	900.940796	-482.762665	-125.771629
333.847046	-102.971733	900.474976	389.077362	57.664497	903.217285	420.725128	-124.125298	508.252625	435.682281	68.729431	505.736420	515.140625	-106.142838	83.659706	514.011292	47.256111	88.328674	374.285553	-206.686584	1425.646362	435.868134	116.040688	1415.070313	337.218750	-23.335573	1400.569092	348.471924	-35.752766	1693.468018	406.428101	-259.996613	1140.709473	516.412842	148.630569	1136.758667	292.356049	-221.509933	903.171326	407.566528	190.060669	881.660156	363.342865	-25.006577	1001.800781	-535.392944	15.693618	900.932739	-482.807190	-125.726227
333.824310	-103.580116	900.410095	389.171692	57.022022	903.210205	420.705597	-124.417168	508.217041	435.887543	68.440338	505.766907	515.154663	-106.198929	83.644714	514.034912	47.233707	88.305824	374.133606	-207.359940	1425.548096	435.691620	115.450333	1415.184570	337.087982	-23.994511	1400.511475	348.214813	-36.406971	1693.438232	406.095306	-260.934479	1140.571533	516.335144	147.970718	1136.725220	292.058380	-222.246216	903.112854	407.507568	189.510803	881.681702	363.364319	-25.664934	1001.764282	-535.441650	15.731061	900.932922	-482.798523	-125.726570
333.810364	-104.100807	900.336304	389.250153	56.513184	903.214661	420.644012	-124.725121	508.149353	436.059021	68.166672	505.805481	515.139160	-106.221039	83.624825	514.082214	47.236401	88.327400	373.998566	-208.033463	1425.431519	435.642700	114.741058	1415.172852	336.955200	-24.656622	1400.438965	348.063110	-36.991577	1693.350830	405.846283	-261.557404	1140.433594	516.293518	147.248520	1136.686157	291.744202	-222.973373	903.054016	407.451630	188.938583	881.696350	363.390778	-26.227295	1001.728577	-535.475586	15.741616	900.920654	-482.826965	-125.717049
333.818481	-104.643852	900.271423	389.342010	55.902500	903.225525	420.585022	-125.076790	508.095123	436.271759	67.857033	505.871460	515.135437	-106.267311	83.615425	514.143311	47.206882	88.343170	373.840057	-208.682755	1425.288818	435.611511	113.992012	1415.142578	336.752045	-25.342714	1400.446411	347.737518	-37.712631	1693.404053	405.674988	-262.265442	1140.367188	516.330994	146.543884	1136.716309	291.528809	-223.476349	902.977417	407.430481	188.282150	881.626038	363.428436	-26.849018	1001.700684	-535.539429	15.722661	900.909912	-482.858093	-125.709175
333.858704	-105.262367	900.187927	389.462555	55.307068	903.234741	420.559204	-125.461388	508.088165	436.471741	67.582855	505.938660	515.162842	-106.315414	83.590485	514.185120	47.203053	88.318962	373.642548	-209.404785	1425.155151	435.566803	113.289093	1415.114624	336.729248	-25.990795	1400.297485	347.495605	-38.399029	1693.377197	405.290955	-263.258881	1140.167725	516.236694	145.747528	1136.648926	291.177856	-224.424393	902.900452	407.123016	187.717804	881.799255	363.485687	-27.506266	1001.662720	-535.569092	15.779726	900.905151	-482.861572	-125.688812
333.900177	-105.760391	900.114502	389.558563	54.680443	903.262207	420.562653	-125.885109	508.029266	436.598022	67.255867	505.971100	515.196350	-106.417343	83.589760	514.201721	47.139652	88.342308	373.493591	-210.087616	1425.018799	435.571259	112.560799	1415.038696	336.540100	-26.677238	1400.291870	347.277740	-39.102779	1693.334106	405.147522	-263.834045	1140.087891	516.247437	145.015121	1136.622681	290.916199	-225.133499	902.779846	407.287323	187.163712	881.663330	363.534943	-28.127283	1001.638550	-535.617188	15.771441	900.893005	-482.872498	-125.677811
333.906921	-106.345428	900.040771	389.646179	54.081306	903.264038	420.554291	-126.272820	507.979736	436.634613	66.878761	506.030670	515.200745	-106.442657	83.580780	514.167908	47.111771	88.327988	373.312134	-210.776306	1424.904053	435.559296	111.835129	1414.997681	336.410065	-27.381037	1400.225220	347.083191	-39.836807	1693.314941	404.903748	-264.534607	1140.013062	516.183960	144.276382	1136.584229	290.670685	-225.941086	902.682556	407.042358	186.566177	881.841187	363.554504	-28.757992	1001.602112	-535.659058	15.759570	900.882507	-482.902496	-125.670654
333.868805	-106.892204	899.985352	389.714294	53.514843	903.301453	420.552979	-126.658646	507.942535	436.922729	66.601913	506.094177	515.207642	-106.518776	83.557220	514.272339	47.123928	88.344116	373.157715	-211.422867	1424.847900	435.608429	110.990356	1414.810791	336.375031	-28.055227	1400.119385	346.892090	-40.576687	1693.298096	404.615753	-265.337616	1139.837280	516.239197	143.494553	1136.572266	290.395569	-226.666992	902.569214	407.224548	185.846848	881.639832	363.569824	-29.374031	1001.591553	-535.695068	15.816865	900.884216	-482.895233	-125.625443
333.869263	-107.474007	899.926208	389.822266	52.887402	903.283875	420.580505	-127.056747	507.890778	437.056335	66.309563	506.133453	515.200195	-106.585175	83.551933	514.289978	47.091339	88.367668	372.977631	-212.132858	1424.744141	435.498779	110.349907	1414.908691	336.189606	-28.713013	1400.114990	346.715820	-41.340332	1693.264160	404.367035	-266.000610	1139.761353	516.214294	142.733475	1136.511963	290.152100	-227.399536	902.458801	407.216095	185.193619	881.640259	363.607361	-30.000675	1001.552856	-535.752625	15.804011	900.851074	-482.920715	-125.636597
333.872681	-108.081734	899.854675	389.941559	52.279060	903.293396	420.587708	-127.499786	507.821045	437.155273	66.003906	506.169586	515.199524	-106.637749	83.511055	514.327026	47.073395	88.393250	372.762482	-212.796051	1424.580688	435.511536	109.619591	1414.812012	336.130585	-29.367706	1399.961914	346.614136	-42.048485	1693.170654	403.977539	-267.068909	1139.582275	516.186951	141.900925	1136.448242	289.926270	-228.181870	902.366638	407.188690	184.514771	881.598206	363.657288	-30.656458	1001.520752	-535.791199	15.813993	900.860352	-482.947174	-125.576538
333.847992	-108.656334	899.802063	390.012177	51.656471	903.326599	420.522949	-127.951958	507.738678	437.322235	65.711823	506.193298	515.234741	-106.710426	83.493942	514.407959	47.067562	88.438461	372.513702	-213.553970	1424.420532	435.504395	108.871460	1414.737915	336.018250	-30.055408	1399.883423	346.342712	-42.892143	1693.222900	403.757660	-267.781525	1139.509033	516.147156	141.089661	1136.389893	289.711914	-228.892639	902.256409	407.135773	183.966034	881.640259	363.675629	-31.308777	1001.509644	-535.841309	15.813972	900.844543	-482.967468	-125.576660
333.848785	-109.133545	899.730835	390.112030	51.015076	903.358643	420.419312	-128.361282	507.656250	437.445709	65.425705	506.253357	515.199402	-106.778671	83.474007	514.454224	47.055676	88.485809	372.316223	-214.218979	1424.333862	435.536591	108.121635	1414.652466	335.858154	-30.739624	1399.848755	346.146820	-43.716026	1693.215576	403.631714	-268.242981	1139.452881	516.157288	140.288666	1136.341553	289.484894	-229.615494	902.128601	407.144135	183.219971	881.581299	363.706116	-31.929518	1001.488647	-535.890137	15.864878	900.842102	-483.011597	-125.539276
333.764679	-109.598747	899.685547	389.964569	50.640659	903.509827	420.299896	-128.795441	507.558472	438.110382	65.347878	506.394958	515.212097	-106.821754	83.475998	514.787354	47.137287	88.531631	372.087128	-214.891510	1424.259155	435.508942	107.403885	1414.571899	335.770630	-31.358841	1399.758911	345.972168	-44.545937	1693.205444	403.287292	-269.172760	1139.309570	516.154907	139.461578	1136.240601	289.236755	-230.436981	901.998352	407.115448	182.512451	881.517700	363.604401	-32.474415	1001.537720	-535.936768	15.828429	900.820984	-483.033386	-125.540749
333.802979	-110.366539	899.578979	390.338348	49.692566	903.302795	420.275238	-129.255493	507.518951	436.783325	64.493546	506.183838	515.237915	-106.916885	83.467606	514.075867	46.884556	88.429520	371.817627	-215.577347	1424.073120	435.517670	106.628258	1414.489380	335.666168	-31.984089	1399.654297	345.810944	-45.393654	1693.179443	403.029755	-269.796997	1139.160767	516.171997	138.660263	1136.175781	289.025635	-231.210709	901.860046	407.091278	181.816605	881.459412	363.773407	-33.263603	1001.383545	-535.998108	15.825549	900.809021	-483.091034	-125.572044
333.739075	-110.822960	899.515320	390.275238	49.282959	903.468872	420.209167	-129.615356	507.449371	433.629211	63.089104	505.829285	515.258606	-107.001503	83.459412	512.379028	46.364059	88.137848	371.594727	-216.234741	1423.937988	435.572937	105.903061	1414.394043	335.543365	-32.684620	1399.547852	345.636627	-46.263962	1693.170410	402.797760	-270.552399	1139.042847	516.196289	137.796799	1136.069580	288.813141	-231.928741	901.717041	407.122833	181.077576	881.411438	363.727966	-33.845459	1001.429993	-536.064209	15.830173	900.783508	-483.109009	-125.659340
333.783569	-111.608803	899.422302	390.608093	48.467789	903.299316	420.124146	-130.014740	507.424774	431.721069	62.291462	505.581451	515.274902	-107.100128	83.451691	511.445831	46.111008	88.025475	371.374939	-216.901855	1423.777100	435.636688	105.145950	1414.280884	335.470032	-33.327801	1399.426514	345.474213	-47.118984	1693.119995	402.532471	-271.255890	1138.871704	516.206299	136.937881	1135.982544	288.574249	-232.733978	901.555603	407.147034	180.532303	881.444397	363.878357	-34.588314	1001.301086	-536.123230	15.851683	900.777222	-483.192810	-125.746597
333.752411	-112.079605	899.337646	390.606476	47.835583	903.326965	420.035736	-130.415436	507.297516	431.518799	61.965721	505.600098	515.310913	-107.170219	83.430984	511.393433	46.060318	88.057198	371.129578	-217.615189	1423.633789	435.512604	104.384995	1414.249878	335.389709	-33.971199	1399.318237	345.333893	-47.984303	1693.076660	402.346100	-271.928070	1138.804443	516.293579	136.085403	1135.928955	288.376221	-233.481644	901.370850	407.145203	179.799805	881.394165	363.865875	-35.214691	1001.270264	-536.205505	15.867038	900.766357	-483.245514	-125.838387
333.719543	-112.744080	899.266541	390.829468	47.165794	903.252625	419.953979	-130.845627	507.222504	431.579956	61.627724	505.623230	515.318665	-107.250496	83.423546	511.492950	46.060932	88.090706	370.889709	-218.304123	1423.487061	435.543304	103.596458	1414.177979	335.268097	-34.635677	1399.215820	345.155151	-48.892303	1693.044434	402.033844	-272.721924	1138.633911	516.281372	135.075211	1135.808838	288.156464	-234.279846	901.179565	406.947266	179.155731	881.541260	363.958618	-35.881756	1001.197571	-536.262939	15.864276	900.750977	-483.287018	-125.836815
333.724060	-113.350777	899.164795	390.973267	46.427834	903.223694	419.888916	-131.328598	507.135315	431.408875	61.253647	505.641449	515.292480	-107.313782	83.380013	511.501770	46.029587	88.109428	370.671082	-218.970963	1423.366577	435.488312	102.654030	1414.135742	335.152039	-35.310604	1399.102295	344.993652	-49.790428	1692.991699	401.767029	-273.557343	1138.490845	516.482056	134.240067	1135.772095	288.026093	-234.864166	901.032288	407.245850	178.352173	881.329590	364.019348	-36.598816	1001.131104	-536.263000	15.846896	900.731201	-483.229065	-125.322090
333.739227	-113.904648	899.067993	391.098145	45.881081	903.218262	419.821655	-131.779358	507.077454	431.310364	60.929489	505.658478	515.314331	-107.426567	83.371834	511.551758	46.009403	88.159538	370.416840	-219.685120	1423.229492	435.529572	101.878929	1414.060913	335.039429	-35.978489	1398.986328	344.807495	-50.660934	1692.938110	401.442108	-274.283112	1138.327026	516.539856	133.236633	1135.711060	287.790771	-235.781082	900.846741	407.096130	177.725632	881.525452	364.071899	-37.200970	1001.078552	-536.316589	15.878984	900.723267	-483.272339	-125.282211
333.646881	-114.557236	898.992310	391.194550	45.187672	903.206299	419.785950	-132.216110	507.032318	431.081665	60.645206	505.625366	515.348328	-107.533966	83.343788	511.532623	45.990707	88.230270	370.185699	-220.410660	1423.067871	435.565186	101.157051	1413.989014	334.960541	-36.653378	1398.873657	344.611542	-51.573849	1692.872314	401.138550	-275.087646	1138.195190	516.634216	132.233612	1135.621094	287.623108	-236.567505	900.663025	407.178101	177.094940	881.562622	364.083740	-37.920105	1001.033142	-536.359192	15.854113	900.720825	-483.306061	-125.289436
333.682007	-115.110802	898.892212	391.337341	44.594704	903.172424	419.737885	-132.736984	506.969666	430.777069	60.381481	505.622833	515.398865	-107.646500	83.349518	511.538025	45.989326	88.283936	369.935974	-221.123703	1422.881714	435.616364	100.395592	1413.882324	334.873474	-37.348934	1398.749878	344.517822	-52.387348	1692.746826	400.907562	-275.734100	1138.099976	516.856262	131.307892	1135.571167	287.496460	-237.346786	900.464417	407.551178	176.405182	881.407593	364.161713	-38.532742	1000.965027	-536.423279	15.837420	900.690063	-483.346741	-125.287376
333.705658	-115.688873	898.797974	391.477081	43.973335	903.145264	419.742035	-133.249359	506.869110	430.363129	60.046288	505.572937	515.464722	-107.761887	83.309525	511.445190	45.940224	88.317398	369.691437	-221.835724	1422.745361	435.692444	99.644775	1413.796875	334.783966	-38.037155	1398.630737	344.242126	-53.339809	1692.729248	400.675842	-276.437836	1137.973145	517.014343	130.304260	1135.541870	287.399567	-238.084412	900.251831	407.690399	175.763626	881.443359	364.230591	-39.171860	1000.903259	-536.480164	15.838536	900.672424	-483.378723	-125.282593
333.700195	-116.285393	898.736206	391.604797	43.320671	903.149292	419.697174	-133.756546	506.798279	429.933502	59.725571	505.530792	515.432800	-107.869736	83.294266	511.403259	45.920296	88.395477	369.405365	-222.521301	1422.556152	435.752838	98.936211	1413.753540	334.675140	-38.700665	1398.527222	344.036743	-54.224941	1692.663574	400.336609	-277.312042	1137.775391	517.189514	129.311234	1135.477051	287.255035	-238.914276	900.049805	407.818695	175.119736	881.491394	364.289825	-39.839470	1000.872986	-536.517029	15.834273	900.663330	-483.414429	-125.247421
333.678009	-116.877113	898.652710	391.732666	42.673599	903.152527	419.629700	-134.193893	506.720703	429.486542	59.399834	505.485504	515.432068	-107.944550	83.263062	511.335815	45.914303	88.489174	369.160309	-223.276489	1422.440796	435.774811	98.143478	1413.655151	334.619415	-39.388962	1398.402344	343.847656	-55.108925	1692.592407	400.115234	-278.000122	1137.650513	517.411133	128.336426	1135.438110	287.208618	-239.604416	899.868958	407.972809	174.439255	881.496704	364.336243	-40.513462	1000.831116	-536.570496	15.859162	900.649048	-483.447113	-125.255013
333.732208	-117.488800	898.557251	391.921631	41.941624	903.118408	419.488495	-134.688385	506.642609	429.011230	59.123699	505.499969	515.449585	-108.072571	83.218956	511.365448	45.901867	88.640366	368.939514	-223.977371	1422.333496	435.875549	97.347198	1413.577393	334.556000	-40.100288	1398.277588	343.638855	-55.963398	1692.516113	399.801880	-278.817017	1137.505249	517.665588	127.397781	1135.428223	287.019531	-240.477676	899.686035	408.229462	173.803543	881.519287	364.439453	-41.220970	1000.765381	-536.623718	15.830704	900.630249	-483.465973	-125.270607
333.714966	-118.111664	898.474915	392.090912	41.390732	903.140808	419.284241	-135.231766	506.494385	428.677002	58.949619	505.527252	515.487732	-108.213898	83.215729	511.417023	45.944256	88.795868	368.661804	-224.768204	1422.124268	435.996613	96.556847	1413.561035	334.474152	-40.838753	1398.156128	343.415741	-56.805256	1692.451660	399.597717	-279.509888	1137.361328	517.876587	126.418625	1135.406616	286.975372	-241.098160	899.447266	408.462952	173.135818	881.597839	364.516449	-41.874073	1000.733093	-536.670898	15.819050	900.607971	-483.534637	-125.249603
333.763519	-118.649612	898.376404	392.312714	40.677505	903.116577	419.054932	-135.717682	506.290497	428.027313	58.658810	505.527710	515.484802	-108.340027	83.212875	511.316620	45.947342	88.938583	368.389709	-225.540558	1421.903442	436.038086	95.719490	1413.519409	334.405914	-41.570461	1398.044312	343.183136	-57.628010	1692.376221	399.389160	-280.248688	1137.219604	518.122498	125.466949	1135.416260	286.891083	-241.708405	899.252197	408.725037	172.646530	881.731140	364.647064	-42.550133	1000.669983	-536.707581	15.834090	900.613220	-483.539825	-125.254196
333.718781	-119.251938	898.291016	392.478973	40.040058	903.132446	418.917389	-136.171860	506.151764	427.263306	58.406651	505.513062	515.483521	-108.457169	83.185287	511.171997	45.928585	89.054794	368.164459	-226.280975	1421.781128	436.074554	94.935272	1413.471680	334.304077	-42.268501	1397.899170	342.961060	-58.430573	1692.318115	399.044769	-281.018066	1136.973633	518.362366	124.578140	1135.439087	286.426453	-242.874954	898.986816	408.774872	171.984085	881.908752	364.704132	-43.235054	1000.632935	-536.741882	15.836909	900.576294	-483.567200	-125.266388
333.858002	-119.852554	898.182495	392.724945	39.432072	903.118530	418.795380	-136.631088	506.064178	426.503143	58.138805	505.470886	515.479797	-108.602089	83.183464	511.093079	45.933952	89.235619	367.945770	-227.055893	1421.555420	436.195831	94.084488	1413.445068	334.242310	-42.991730	1397.771606	342.725006	-59.262974	1692.251831	398.901154	-281.876495	1136.801514	518.687805	123.614990	1135.471069	286.533325	-243.250565	898.814453	409.366791	171.507843	881.871460	364.886353	-43.896034	1000.569824	-536.778015	15.815673	900.570679	-483.615906	-125.270187
333.951294	-120.407562	898.098877	392.941223	38.739220	903.115540	418.697327	-137.200714	505.998138	425.727631	57.915550	505.413116	515.542847	-108.744423	83.172508	511.025848	45.939194	89.386864	367.676941	-227.825851	1421.324707	436.282257	93.279137	1413.453735	334.176331	-43.732239	1397.671143	342.511444	-60.035004	1692.187744	398.723755	-282.486572	1136.615723	518.965515	122.671165	1135.500732	286.414551	-243.957169	898.587219	409.757965	170.928116	881.984680	365.051819	-44.578915	1000.524170	-536.808167	15.804435	900.545532	-483.637146	-125.274223
333.960846	-121.056953	898.023010	393.111542	38.104935	903.118652	418.577271	-137.629349	505.883972	424.882263	57.698437	505.347046	515.525940	-108.848366	83.185921	510.929962	45.930424	89.596581	367.416748	-228.591019	1421.148682	436.426514	92.241814	1413.294189	334.069794	-44.490025	1397.541016	342.275421	-60.802048	1692.115234	398.525574	-283.276123	1136.368286	519.363281	121.798157	1135.548462	286.299438	-244.596985	898.323792	410.163574	170.377289	882.095642	365.168457	-45.281406	1000.485046	-536.809937	15.805001	900.536377	-483.645081	-125.278702
334.032837	-121.617485	897.910645	393.331665	37.369095	903.106873	418.542725	-138.118256	505.770782	424.255798	57.517265	505.344513	515.506653	-108.907417	83.131638	510.921234	45.959866	89.844589	367.156219	-229.401520	1420.912842	436.455780	91.366020	1413.269897	333.993286	-45.230331	1397.412354	342.013824	-61.563232	1692.045776	398.305359	-284.088409	1136.122925	519.663513	120.846123	1135.611084	286.144043	-245.245026	898.077698	410.583344	169.867142	882.188110	365.328430	-46.003651	1000.419922	-536.829407	15.772567	900.523499	-483.662323	-125.307587
333.972198	-121.844833	897.853760	393.153290	37.617783	903.442383	418.425354	-138.479950	505.617065	423.595367	57.401455	505.476105	515.449646	-108.973816	83.102806	510.946564	45.966560	90.135437	366.906219	-230.208954	1420.687134	436.528351	90.550224	1413.274536	333.905579	-45.964603	1397.283203	341.750732	-62.295399	1691.981445	398.088898	-284.886902	1135.869019	520.036194	119.971474	1135.687866	286.005615	-245.886154	897.856506	411.053894	169.355347	882.281677	365.290558	-46.255913	1000.547302	-536.833984	15.754292	900.513000	-483.678436	-125.307961
334.032074	-122.782906	897.741943	393.585785	36.341362	903.179749	418.434509	-138.951111	505.548004	423.156006	57.338673	505.356812	515.511230	-109.092003	83.069305	511.036438	45.979248	90.436333	366.690125	-230.971237	1420.501953	436.568878	89.665276	1413.266113	333.813843	-46.726311	1397.176392	341.499420	-63.007332	1691.901123	397.902863	-285.562317	1135.664551	520.492676	119.124695	1135.848633	285.795288	-246.637665	897.640137	411.587769	168.839188	882.409973	365.534180	-47.280449	1000.363525	-536.854614	15.735085	900.501465	-483.684448	-125.331154
334.081970	-123.007408	897.659180	393.559784	36.415848	903.488464	418.299835	-139.380035	505.414398	422.493805	57.222908	505.470093	515.490234	-109.135521	83.067299	511.032318	45.996174	90.781967	366.404572	-231.779221	1420.270020	436.753693	88.655556	1413.042725	333.711639	-47.495319	1397.037231	341.240143	-63.723843	1691.822266	397.696289	-286.121185	1135.425781	520.892456	118.224594	1135.911987	285.567017	-247.406616	897.403992	412.163330	168.272034	882.475708	365.604645	-47.613739	1000.464600	-536.861633	15.720695	900.487671	-483.695984	-125.326973
334.142883	-123.622765	897.576660	393.740601	35.714428	903.463867	418.286896	-139.891998	505.346313	423.870239	57.761276	505.706909	515.508179	-109.251724	83.021515	512.045288	46.339092	91.360954	366.130646	-232.552292	1420.075073	436.577728	88.057396	1413.282959	333.638031	-48.234364	1396.918701	340.978394	-64.453590	1691.745605	397.484192	-286.889099	1135.205933	521.239014	117.365349	1136.096069	285.483459	-248.011856	897.154968	412.698151	167.760391	882.596252	365.758484	-48.324348	1000.408203	-536.868347	15.710249	900.483826	-483.717529	-125.360626
334.261566	-124.080841	897.512451	393.909790	35.270252	903.572266	418.215820	-140.319641	505.208740	423.047333	57.648880	505.757935	515.522888	-109.339211	83.004868	511.822327	46.376801	91.702606	365.882904	-233.329803	1419.887939	436.574951	87.168442	1413.332642	333.542694	-48.979782	1396.822754	340.797729	-65.089676	1691.648193	397.333344	-287.712219	1134.992432	521.579102	116.506714	1136.191162	285.583130	-248.248413	896.902649	413.353149	167.303238	882.692444	365.947083	-48.900368	1000.423950	-536.866516	15.671525	900.476563	-483.704376	-125.386330
334.416779	-124.618027	897.412048	394.150208	34.703144	903.644592	418.204987	-140.787354	505.113403	422.232422	57.523136	505.900421	515.523376	-109.445190	82.986382	511.664398	46.371632	91.993919	365.621368	-234.126785	1419.661377	436.583405	86.316032	1413.370239	333.455719	-49.724201	1396.719238	340.431396	-65.850014	1691.680176	397.161957	-288.427490	1134.833618	522.009216	115.659737	1136.339355	285.491882	-248.800385	896.680420	414.054596	166.898941	882.821777	366.160583	-49.568306	1000.404358	-536.858887	15.657519	900.477783	-483.704529	-125.385506
334.497955	-125.237244	897.348572	394.353455	34.115017	903.728760	418.175049	-141.141586	505.027588	421.240387	57.423130	506.004425	515.461243	-109.457489	82.930351	511.403717	46.351585	92.299034	365.344543	-234.884827	1419.513428	436.664276	85.502998	1413.306763	333.368561	-50.501312	1396.621216	340.260040	-66.473244	1691.581787	396.936859	-289.078308	1134.669189	522.460693	114.901321	1136.537964	285.398956	-249.463058	896.476196	414.725708	166.393890	882.940430	366.333221	-50.276222	1000.409241	-536.856934	15.639938	900.475952	-483.724915	-125.412834
334.590759	-125.723167	897.281067	394.549530	33.564564	903.816040	418.151367	-141.536942	504.936462	420.204376	57.265526	506.127563	515.498779	-109.554802	82.886772	511.067841	46.369625	92.649353	365.062744	-235.666046	1419.403442	436.621216	84.718536	1413.364258	333.273987	-51.218513	1396.528809	339.909607	-67.219162	1691.593994	396.822052	-289.577637	1134.530273	522.800232	114.018471	1136.692139	285.358276	-249.923218	896.298828	415.469727	165.968445	883.046387	366.492676	-50.900082	1000.413818	-536.839294	15.585023	900.453552	-483.693512	-125.445908
334.698120	-126.309334	897.238342	394.774200	32.906841	903.894775	418.189850	-141.929535	504.894928	418.683899	57.058430	506.252777	515.504700	-109.580299	82.850983	510.493805	46.305763	92.916595	364.782288	-236.427979	1419.297241	436.590637	83.884682	1413.430786	333.183258	-51.956501	1396.467285	339.637604	-67.934586	1691.582520	396.583832	-290.219666	1134.371216	523.194458	113.326927	1136.875122	285.288391	-250.813522	896.216187	416.229553	165.647766	883.194641	366.674255	-51.607464	1000.427307	-536.819153	15.602121	900.473877	-483.700165	-125.448494
334.915619	-126.821266	897.191589	395.095764	32.234612	904.035767	418.214813	-142.295227	504.806213	417.802673	57.002880	506.411530	515.482239	-109.645226	82.811295	510.244781	46.362610	93.324135	364.574036	-237.228836	1419.198364	436.616669	83.036552	1413.473633	333.089203	-52.687069	1396.413452	339.377075	-68.621063	1691.593262	396.418274	-290.949219	1134.269531	523.603516	112.501663	1137.049072	285.293549	-251.116821	895.966614	417.046875	165.272766	883.277405	366.956116	-52.328026	1000.467773	-536.810547	15.549860	900.436035	-483.698975	-125.483696
335.054596	-127.294106	897.168884	395.308258	31.751646	904.194946	418.264923	-142.687027	504.713593	416.937317	56.991528	506.591156	515.475403	-109.650810	82.773705	510.087494	46.416008	93.757820	364.342743	-237.956604	1419.185303	436.613098	82.275787	1413.582764	332.990082	-53.401028	1396.407593	339.102081	-69.327080	1691.597900	396.299316	-291.592285	1134.205200	524.045776	111.806946	1137.343506	285.257080	-251.651520	895.826416	417.925751	164.887650	883.427551	367.130829	-52.920673	1000.530212	-536.804810	15.523334	900.428955	-483.684418	-125.513153
335.222992	-127.863472	897.149719	395.611725	31.123775	904.348267	418.270081	-143.045502	504.604248	416.090210	57.024300	506.737640	515.498352	-109.707962	82.757164	509.998474	46.525539	94.214149	364.028198	-238.688690	1419.054443	436.576324	81.460991	1413.677124	332.863861	-54.080276	1396.401001	338.803345	-70.011566	1691.626587	396.128967	-292.225800	1134.150024	524.368225	111.012917	1137.534546	285.247192	-252.099930	895.723633	418.777344	164.535782	883.495789	367.355499	-53.626648	1000.591919	-536.779114	15.529984	900.428650	-483.667633	-125.518898
335.404297	-128.283234	897.149963	395.855438	30.624596	904.534241	418.286865	-143.410248	504.514557	414.990936	56.774441	506.833740	515.467468	-109.725281	82.736122	509.711609	46.523083	94.592339	363.802795	-239.357071	1418.987305	436.574585	80.725677	1413.773926	332.747223	-54.779747	1396.410767	338.522034	-70.695099	1691.648682	395.918304	-293.019409	1134.118286	524.753784	110.266594	1137.733887	285.232391	-252.635803	895.643433	419.686096	164.206024	883.591980	367.564697	-54.204655	1000.678833	-536.746887	15.510521	900.430603	-483.653168	-125.538635
335.611115	-128.766846	897.142578	396.169769	29.963684	904.710388	418.389008	-143.760391	504.464355	414.185120	56.837967	507.113617	515.472168	-109.763680	82.686378	509.680634	46.571957	95.035202	363.552399	-240.062347	1418.969727	436.583282	79.943420	1413.869629	332.651489	-55.472149	1396.435913	338.250885	-71.360382	1691.666748	395.804535	-293.503235	1134.078125	525.118958	109.485008	1137.950806	285.239197	-253.107071	895.580139	420.566101	163.772324	883.615967	367.816406	-54.895985	1000.756836	-536.745605	15.525800	900.420532	-483.658600	-125.574181
335.750336	-129.263672	897.151733	396.393768	29.499765	904.890808	418.502258	-144.156601	504.431213	413.358521	56.848377	507.355255	515.464355	-109.772888	82.666260	509.612762	46.600929	95.507179	363.241547	-240.722275	1418.921631	436.512238	79.230133	1414.012085	332.500092	-56.095001	1396.463379	337.975555	-72.031647	1691.692871	395.630188	-294.095154	1134.051514	525.517212	108.752113	1138.191406	285.207581	-253.640671	895.501709	421.540802	163.427078	883.683228	368.001282	-55.484913	1000.845520	-536.712280	15.471120	900.396118	-483.632568	-125.630348
335.760864	-129.678421	897.180908	396.596893	28.984131	905.094727	418.491547	-144.461365	504.333588	412.316284	56.796543	507.513000	515.457581	-109.817741	82.612335	509.468872	46.622112	95.967476	362.951752	-241.403625	1418.907837	436.511139	78.493576	1414.121582	332.390289	-56.724388	1396.487427	337.708679	-72.680664	1691.725342	395.440796	-294.888184	1134.007202	525.893738	108.008865	1138.457153	285.284088	-254.286423	895.568787	422.496246	163.094711	883.771423	368.131317	-56.074455	1000.954590	-536.673523	15.447544	900.377136	-483.610046	-125.663086
336.013855	-130.047409	897.161743	396.881073	28.496429	905.276001	418.560333	-144.806046	504.243195	411.430969	56.898308	507.829315	515.419006	-109.817635	82.574585	509.446747	46.684742	96.497742	362.667786	-242.072845	1418.871216	436.497314	77.806763	1414.230591	332.214539	-57.373463	1396.550293	337.453461	-73.315765	1691.756958	395.286957	-295.521332	1133.983521	526.181152	107.257118	1138.688477	285.193176	-254.623474	895.388916	423.476074	162.856003	883.927185	368.395111	-56.631443	1001.028259	-536.628601	15.463946	900.378845	-483.595520	-125.644058
336.075562	-130.417969	897.184692	397.016815	28.107399	905.457947	418.618256	-145.137726	504.198334	410.649872	57.006855	508.100647	515.422668	-109.846313	82.559067	509.479980	46.779140	96.995872	362.378387	-242.698074	1418.826660	436.429596	77.088974	1414.366699	332.136902	-57.999348	1396.539551	337.149414	-73.834534	1691.812500	395.181183	-296.166504	1134.022339	526.505859	106.538361	1138.935303	285.236786	-254.975601	895.359009	424.191650	162.461517	884.122803	368.514252	-57.120441	1001.123840	-536.618042	15.444725	900.360291	-483.578857	-125.679329
336.236053	-130.813461	897.172119	397.301086	27.540922	905.648010	418.724487	-145.458832	504.151398	409.648834	57.112240	508.256226	515.413025	-109.870575	82.517776	509.350189	46.796871	97.475403	362.074890	-243.303558	1418.841553	436.340912	76.422012	1414.513794	332.032349	-58.595253	1396.530273	336.867737	-74.449463	1691.832153	395.055481	-296.704132	1134.042603	526.956299	105.970093	1139.259888	285.239349	-255.410446	895.303955	425.431366	162.151535	884.040283	368.720032	-57.730309	1001.205078	-536.563171	15.422812	900.343933	-483.534729	-125.698433
336.370239	-131.115860	897.175476	397.505859	27.187189	905.873413	418.829376	-145.748672	504.101440	408.783325	57.272232	508.583710	515.437378	-109.911377	82.501648	509.434174	46.871601	98.000542	361.822754	-243.909439	1418.875244	436.276001	75.755272	1414.637573	331.923370	-59.171959	1396.553345	336.600006	-75.061028	1691.870605	394.912079	-297.363922	1134.020142	527.302673	105.330925	1139.547363	285.269714	-255.904465	895.260315	426.175934	161.858734	884.303223	368.867126	-58.192131	1001.311646	-536.504028	15.412066	900.336853	-483.512573	-125.735718
336.505798	-131.460037	897.170166	397.740448	26.753765	906.025452	418.970673	-146.061722	504.040894	407.784912	57.380104	508.804535	515.478149	-109.943695	82.500267	509.459381	46.863354	98.572777	361.599762	-244.468475	1418.864502	436.200348	75.161827	1414.795288	331.799744	-59.750317	1396.583862	336.340454	-75.606987	1691.887573	394.799469	-297.944092	1134.015381	527.629150	104.608406	1139.815430	285.295227	-256.353455	895.218384	427.439331	161.484573	884.212646	369.029053	-58.675591	1001.379517	-536.451538	15.385749	900.334534	-483.459015	-125.764572
336.609680	-131.774521	897.178894	397.933899	26.351339	906.213257	419.038147	-146.285599	504.010468	407.129852	57.627792	509.101990	515.435303	-109.917152	82.449776	509.724579	46.965778	99.203934	361.346069	-245.047348	1418.838379	436.232727	74.398865	1414.776367	331.670929	-60.315895	1396.624756	336.093414	-76.194023	1691.908081	394.730957	-298.382233	1134.049561	527.933533	104.019279	1140.067627	285.331024	-256.829529	895.150146	428.152985	161.203674	884.438049	369.143524	-59.138046	1001.471802	-536.374451	15.391798	900.320679	-483.395233	-125.821922
336.653961	-132.040848	897.197388	398.089935	26.016390	906.400146	419.078247	-146.543777	503.980194	406.054626	57.704060	509.384705	515.418762	-109.936310	82.459702	509.779938	47.033825	99.799263	361.119263	-245.576660	1418.784546	436.078308	73.914093	1415.069580	331.541504	-60.835228	1396.663086	335.820709	-76.721329	1691.937500	394.633636	-298.906952	1134.019165	528.287170	103.481682	1140.383179	285.439240	-257.302673	895.171021	429.415527	160.908325	884.334717	369.219482	-59.539394	1001.568420	-536.337341	15.339066	900.297668	-483.365814	-125.863274
336.776794	-132.234253	897.204590	398.253082	25.732260	906.568237	419.115540	-146.679733	503.928772	404.876862	57.772202	509.611145	515.423157	-109.936935	82.447311	509.763641	47.139339	100.339943	360.880432	-246.118820	1418.714111	436.062225	73.347702	1415.190430	331.431488	-61.349506	1396.696289	335.558746	-77.260811	1691.995239	394.540527	-299.389496	1133.987793	528.526489	102.833099	1140.607544	285.487244	-257.772827	895.085205	430.150055	160.728271	884.633911	369.330078	-59.871029	1001.650513	-536.273071	15.330167	900.287537	-483.341614	-125.900063
336.853302	-132.407013	897.234436	398.421814	25.491081	906.744385	419.130829	-146.794312	503.881073	403.734070	57.837395	509.918396	515.361450	-109.887169	82.440689	509.766907	47.243549	100.921349	360.670197	-246.611176	1418.673462	436.028748	72.829788	1415.355347	331.343445	-61.824181	1396.752808	335.281555	-77.755539	1692.056641	394.358643	-300.067017	1133.933105	528.865845	102.226593	1140.888672	285.558777	-258.153198	895.027283	431.337128	160.334045	884.479370	369.428833	-60.164772	1001.748169	-536.198669	15.307295	900.287476	-483.286987	-125.944778
336.976227	-132.533997	897.248779	398.531982	25.326414	906.914490	419.178040	-146.921371	503.855316	402.729614	57.840771	510.119110	515.333801	-109.877792	82.449554	509.814636	47.411182	101.529724	360.451019	-247.109344	1418.611938	435.980011	72.281761	1415.525879	331.228973	-62.293728	1396.802124	335.031036	-78.245903	1692.130615	394.253510	-300.476074	1133.878174	529.270020	101.850853	1141.220215	285.613403	-258.521301	894.934692	432.282654	160.006775	884.550049	369.519867	-60.400162	1001.834778	-536.130005	15.300907	900.289673	-483.269165	-125.981956
337.033264	-132.680115	897.293762	398.614960	25.129465	907.099487	419.236389	-147.009399	503.875732	401.777985	57.865948	510.364532	515.316711	-109.854362	82.452812	509.801392	47.597908	102.123566	360.281860	-247.570343	1418.587158	435.910156	71.802155	1415.684448	331.117676	-62.723145	1396.852661	334.766937	-78.733986	1692.212891	394.182526	-300.845367	1133.832642	529.468994	101.185074	1141.487061	285.563965	-258.859558	894.749878	433.235809	159.726532	884.612427	369.576813	-60.657234	1001.944153	-536.055603	15.241614	900.273376	-483.219177	-126.022469
337.124817	-132.766327	897.342163	398.681976	24.992579	907.303101	419.309753	-147.118927	503.882599	400.772247	57.871277	510.656097	515.358032	-109.863197	82.473694	509.560120	47.929588	102.570908	360.103607	-248.009521	1418.579102	435.877563	71.344719	1415.881104	331.005219	-63.150536	1396.952026	334.514160	-79.187042	1692.302002	394.152557	-301.228729	1133.809204	529.800171	100.872208	1141.795654	285.801147	-259.167450	894.758545	433.917664	159.484390	884.918579	369.646515	-60.864719	1002.063660	-536.002808	15.243464	900.283386	-483.195404	-126.076088
337.267365	-132.757904	897.325134	398.784882	24.929516	907.544861	419.396454	-147.207932	503.856201	399.982330	57.893341	510.979401	515.324646	-109.830704	82.455383	509.466705	48.189304	103.076241	359.930145	-248.404404	1418.555054	435.926422	70.797714	1415.933838	330.905579	-63.538673	1397.036011	334.262726	-79.616997	1692.414307	394.034241	-301.608276	1133.750977	530.142334	100.387093	1142.127930	285.764893	-259.702667	894.674561	435.068237	159.170715	884.850891	369.726868	-61.041275	1002.166199	-535.947632	15.190959	900.283875	-483.174377	-126.076668
337.366791	-132.772095	897.312988	398.838318	24.903055	907.753540	419.495483	-147.266586	503.864075	399.145050	57.868874	511.274384	515.298706	-109.822899	82.457428	509.133148	48.547062	103.552071	359.735260	-248.809891	1418.510376	435.897644	70.396355	1416.151489	330.808075	-63.888081	1397.128784	334.006439	-80.050659	1692.515381	393.957520	-301.917694	1133.738159	530.370544	99.886093	1142.408447	285.690521	-260.023132	894.476563	435.682312	158.885437	885.153442	369.774261	-61.189442	1002.255737	-535.865417	15.172038	900.280212	-483.139374	-126.143761
337.422089	-132.764816	897.345642	398.852020	24.888483	907.971924	419.590515	-147.311890	503.876526	398.419647	57.921185	511.604218	515.316528	-109.842346	82.473213	509.051300	48.801239	104.041397	359.510986	-249.165924	1418.447510	435.750275	70.135216	1416.508423	330.696747	-64.233360	1397.233398	333.735107	-80.460342	1692.630737	393.943207	-302.215851	1133.736084	530.671997	99.479362	1142.789429	285.860382	-260.107239	894.400940	436.731567	158.572479	885.142639	369.791748	-61.303986	1002.373413	-535.817810	15.142522	900.274048	-483.137573	-126.195045
337.444275	-132.780548	897.404419	398.875671	24.882431	908.195557	419.644165	-147.347046	503.883728	397.823395	57.883492	511.909088	515.299988	-109.825882	82.470200	508.750031	49.364624	104.429375	359.313782	-249.521835	1418.425659	435.694489	69.777687	1416.731567	330.587402	-64.556702	1397.345703	333.465759	-80.833389	1692.792969	393.890259	-302.477692	1133.735474	530.939270	99.092102	1143.126831	285.918579	-260.424530	894.303101	437.561554	158.339233	885.277832	369.814056	-61.417923	1002.506958	-535.744629	15.138332	900.276001	-483.123505	-126.211006
337.498322	-132.786057	897.470032	398.893311	24.849859	908.406250	419.735107	-147.350922	503.924530	397.195038	57.872719	512.255310	515.309631	-109.823677	82.465805	508.397278	49.716629	104.791946	359.152313	-249.830154	1418.443237	435.630829	69.423386	1416.998413	330.471191	-64.838585	1397.462036	333.187775	-81.209709	1692.937256	393.806061	-302.716797	1133.742554	531.125977	98.616928	1143.477417	285.863831	-260.962341	894.247131	438.326355	158.106674	885.455627	369.846710	-61.527916	1002.638306	-535.672607	15.112538	900.274536	-483.103973	-126.253853
337.539307	-132.731705	897.527039	398.858582	24.892723	908.664978	419.793854	-147.293503	503.942322	396.668945	57.820488	512.524658	515.267822	-109.770203	82.457222	508.008972	50.222721	105.105011	358.993042	-250.129150	1418.475220	435.547943	69.116135	1417.287354	330.375519	-65.131889	1397.591064	332.897949	-81.554817	1693.073242	393.723999	-302.920746	1133.738892	531.352295	98.249016	1143.855347	285.895447	-261.289490	894.192139	439.070679	157.862595	885.673218	369.844299	-61.603813	1002.786743	-535.616882	15.059226	900.276733	-483.089478	-126.305527
337.315125	-132.853989	897.825745	398.685364	24.801228	908.927185	419.886536	-147.296402	503.971222	396.015045	57.817059	512.856506	515.257202	-109.776482	82.458038	507.453552	50.779861	105.404625	358.798920	-250.406525	1418.449219	435.555084	68.724838	1417.354614	330.285339	-65.387039	1397.707886	332.607727	-81.894409	1693.204224	393.654419	-303.160339	1133.758423	531.609741	97.949356	1144.200684	286.036896	-261.379883	894.146301	439.733734	157.606186	885.856689	369.758636	-61.730434	1003.063721	-535.543701	15.059114	900.296753	-483.076294	-126.310829
337.319183	-132.812210	897.919312	398.652802	24.839560	909.173706	419.954987	-147.164993	503.982819	395.559814	57.864841	513.165894	515.246704	-109.735901	82.448700	506.853821	51.273613	105.630737	358.656250	-250.675003	1418.465698	435.473389	68.445396	1417.605713	330.186890	-65.642815	1397.847778	332.310425	-82.195412	1693.357422	393.555328	-303.256165	1133.781860	531.816528	97.637383	1144.547729	285.949036	-261.863525	894.058044	440.360992	157.329666	886.057068	369.746185	-61.787025	1003.226257	-535.473206	15.024012	900.295776	-483.063690	-126.356667
337.326965	-132.764679	897.988708	398.601074	24.912962	909.394104	420.075226	-147.144806	504.030273	395.155334	57.932335	513.502625	515.238708	-109.698441	82.436409	506.182098	51.826294	105.839699	358.561432	-250.898239	1418.468140	435.365082	68.194618	1417.861572	330.108643	-65.855736	1397.963989	331.994690	-82.459000	1693.508423	393.504333	-303.325195	1133.765991	531.988831	97.305595	1144.886108	285.966461	-262.066345	894.002563	440.980957	157.141876	886.252380	369.712280	-61.814953	1003.364380	-535.408264	14.990438	900.293396	-483.048706	-126.365631
337.298462	-132.664398	898.078918	398.520905	25.016024	909.640930	420.165375	-147.088547	504.048859	394.756470	58.041622	513.829895	515.234558	-109.652924	82.457298	505.554291	52.407528	106.025719	358.452362	-251.117325	1418.474854	435.171265	68.066063	1418.251831	330.010376	-66.062851	1398.065674	331.663635	-82.729248	1693.661499	393.349823	-303.576660	1133.752563	532.110718	97.023277	1145.209106	285.972290	-262.327850	893.948669	441.345032	156.998276	886.649963	369.655212	-61.809940	1003.525269	-535.319031	14.988612	900.292358	-483.025909	-126.416878
337.289948	-132.565735	898.149841	398.466705	25.154957	909.887024	420.258972	-147.011459	504.071899	394.449951	58.143604	514.086670	515.221863	-109.623512	82.454056	504.715179	53.132896	106.145859	358.355621	-251.331512	1418.504395	435.074890	67.885506	1418.477783	329.933777	-66.251282	1398.206299	331.328491	-82.986603	1693.803711	393.228210	-303.738068	1133.747803	532.287415	96.681541	1145.550415	285.958527	-262.528046	893.913086	442.062225	156.795975	886.696472	369.613220	-61.794586	1003.675598	-535.251587	14.953820	900.291870	-483.004364	-126.442932
337.243683	-132.387131	898.227295	398.384125	25.324179	910.144775	420.346710	-146.939331	504.099731	394.095917	58.316357	514.388062	515.202271	-109.581520	82.428543	504.027069	53.614960	106.251190	358.283478	-251.493179	1418.511230	434.991669	67.733574	1418.698730	329.854156	-66.433449	1398.328369	330.982605	-83.207443	1693.950073	393.131256	-303.858459	1133.710815	532.448792	96.465775	1145.890259	285.938385	-262.717041	893.873352	442.521484	156.656662	886.905945	369.555389	-61.736504	1003.833679	-535.167114	14.900287	900.294189	-482.975342	-126.486969
337.220825	-132.222275	898.321533	398.317627	25.485638	910.394348	420.432129	-146.840027	504.143768	393.875427	58.565018	514.681213	515.199463	-109.564499	82.422722	503.281952	54.300476	106.386314	358.212891	-251.635986	1418.523438	434.913971	67.555550	1418.932983	329.746216	-66.598564	1398.467651	330.684326	-83.327530	1694.030273	393.045349	-303.971313	1133.709106	532.670227	96.449318	1146.215454	285.931793	-262.840576	893.844727	442.946442	156.523712	887.126526	369.507507	-61.669327	1003.997620	-535.085632	14.857660	900.294128	-482.928986	-126.507874
337.185913	-132.001221	898.378296	398.245667	25.708221	910.648071	420.486847	-146.765900	504.149567	393.489563	58.744167	514.947266	515.230591	-109.550934	82.438263	502.394440	54.942097	106.439392	358.105347	-251.765457	1418.515869	434.826294	67.426338	1419.163086	329.661255	-66.751762	1398.594727	330.226501	-83.532623	1694.230713	392.963104	-304.003174	1133.677246	532.746826	96.213020	1146.438721	285.877472	-262.988617	893.804443	443.286102	156.434952	887.297668	369.453796	-61.570560	1004.142578	-534.995911	14.866423	900.296021	-482.886230	-126.556000
337.148285	-131.789505	898.452820	398.146820	25.906347	910.863159	420.523163	-146.626297	504.170197	393.160004	58.929802	515.242493	515.217957	-109.499840	82.389587	501.506073	55.625118	106.489655	358.019836	-251.885178	1418.534790	434.833221	67.208160	1419.230835	329.586823	-66.865143	1398.715698	329.832947	-83.683144	1694.353149	392.878143	-304.064697	1133.689331	532.913818	96.251656	1146.737061	285.847717	-263.056915	893.792053	443.362061	156.363937	887.668579	369.386688	-61.454315	1004.279785	-534.949646	14.847160	900.312622	-482.850250	-126.592834
337.087067	-131.562347	898.518555	398.099518	26.155800	911.093079	420.500916	-146.468857	504.177307	392.841217	59.189533	515.533630	515.216064	-109.474815	82.411179	500.578217	56.201214	106.599792	357.918823	-251.990494	1418.549072	434.641693	67.196800	1419.602783	329.508301	-66.919807	1398.840454	329.384186	-83.605408	1694.562866	392.821808	-304.045593	1133.687256	532.955139	95.995506	1147.008789	285.815430	-263.089569	893.773865	443.835815	156.285721	887.716980	369.343994	-61.322418	1004.418274	-534.842896	14.805340	900.306091	-482.804382	-126.595840
337.009064	-131.337311	898.605164	398.034546	26.347158	911.297424	420.508850	-146.265747	504.194916	392.662598	59.503883	515.824402	515.221313	-109.472183	82.413971	499.761566	56.904751	106.669434	357.804291	-252.055588	1418.556396	434.565857	67.111000	1419.821655	329.418030	-66.991188	1398.950317	328.979675	-83.687325	1694.724854	392.768524	-304.047638	1133.705322	533.016602	95.928802	1147.279785	285.776855	-263.102936	893.770264	444.026764	156.266373	887.966125	369.279022	-61.192543	1004.556885	-534.782043	14.769215	900.311340	-482.750397	-126.639763
336.948547	-131.055496	898.662537	397.992767	26.632065	911.520752	420.479675	-146.055679	504.211426	392.308777	59.778252	516.090698	515.235413	-109.450218	82.414093	498.831482	57.678375	106.735497	357.657501	-252.085663	1418.551636	434.483887	67.056641	1420.035645	329.326630	-67.024109	1399.070068	328.627319	-83.784081	1694.847290	392.705017	-304.014618	1133.705444	533.082336	95.931343	1147.565918	285.708282	-263.048248	893.771851	444.170685	156.284149	888.177734	369.227539	-61.013157	1004.688110	-534.707764	14.755601	900.318909	-482.692047	-126.663712
336.846771	-130.704224	898.736633	397.928986	26.947781	911.767578	420.483948	-145.888840	504.230133	391.931793	60.072021	516.352966	515.258423	-109.458321	82.425285	497.714478	58.601501	106.786400	357.545441	-252.094193	1418.538940	434.407776	67.004967	1420.229736	329.209290	-67.038162	1399.181396	328.258270	-83.854553	1694.976440	392.638458	-303.943359	1133.687744	533.182678	96.063835	1147.861206	285.626343	-263.031128	893.785828	444.277374	156.320709	888.425781	369.153137	-60.793602	1004.838257	-534.620605	14.762332	900.336365	-482.639221	-126.711052
336.796204	-130.320496	898.786438	397.896790	27.296219	911.995056	420.459076	-145.683258	504.219360	391.304688	60.344864	516.630066	515.227600	-109.421288	82.432732	496.675201	59.010445	106.830017	357.392731	-252.071365	1418.582886	434.277649	66.995102	1420.444946	329.108093	-67.012367	1399.298218	327.911804	-83.911057	1695.092163	392.589752	-303.857697	1133.696533	533.189514	96.084740	1148.114014	285.554352	-262.928223	893.796143	444.315002	156.400574	888.664612	369.105774	-60.538822	1004.966980	-534.548401	14.745090	900.351013	-482.584320	-126.716217
336.722351	-129.921143	898.860046	397.829102	27.611679	912.186646	420.474670	-145.485016	504.232880	391.482605	60.926598	516.887268	515.226013	-109.406387	82.407509	495.952789	59.870522	106.940170	357.271576	-251.998413	1418.608521	434.282257	66.908112	1420.496094	328.999054	-66.989449	1399.399292	327.534180	-83.944069	1695.219482	392.523041	-303.758331	1133.713867	533.174500	96.082802	1148.312744	285.452942	-262.865540	893.812927	444.326447	156.503510	888.869385	369.030670	-60.258591	1005.092590	-534.489502	14.689430	900.348816	-482.537140	-126.783623
336.625244	-129.537842	898.929504	397.788727	27.998159	912.387695	420.483459	-145.361893	504.256073	390.832001	61.155544	517.112183	515.236389	-109.410088	82.405029	494.660767	60.815506	106.815529	357.122711	-251.943237	1418.615845	434.116455	67.022903	1420.839111	328.896881	-66.919289	1399.507446	327.126282	-83.914032	1695.366577	392.438110	-303.658752	1133.719360	533.002197	95.922798	1148.507935	285.392578	-262.729034	893.827576	444.279907	156.659592	889.106323	368.949554	-59.951931	1005.220886	-534.390991	14.697055	900.373291	-482.454285	-126.817886
336.551178	-129.135773	898.995605	397.737915	28.421030	912.567200	420.572296	-145.233505	504.304108	390.027374	61.427231	517.373901	515.301819	-109.421646	82.439354	493.559692	61.388264	106.751884	357.012299	-251.833588	1418.651978	434.059021	67.078636	1421.027954	328.800842	-66.828949	1399.624268	326.756683	-83.941238	1695.482178	392.343140	-303.507202	1133.702759	533.009949	96.195213	1148.749756	285.320099	-262.579651	893.831665	443.974823	156.864807	889.553589	368.883636	-59.608295	1005.337402	-534.313354	14.636509	900.371399	-482.399170	-126.878777
336.392639	-128.734375	899.090881	397.654968	28.863739	912.779358	420.568237	-145.037689	504.292786	389.864136	61.929501	517.634094	515.286316	-109.388924	82.446144	492.480957	62.404385	106.742393	356.841309	-251.687149	1418.651367	434.026367	67.161789	1421.220825	328.704987	-66.705536	1399.742432	326.391205	-83.914139	1695.594727	392.259827	-303.358459	1133.704102	532.951111	96.285942	1148.943359	285.376404	-262.338043	893.949829	443.844971	157.065918	889.811890	368.771912	-59.261311	1005.483948	-534.255310	14.614160	900.391724	-482.348145	-126.933250
336.320984	-128.237869	899.158325	397.606018	29.268848	912.955444	420.571289	-144.833038	504.337006	389.840210	62.481964	517.902832	515.301025	-109.398796	82.432816	491.677216	63.182781	106.856895	356.700958	-251.516434	1418.678101	434.002716	67.255020	1421.422607	328.611847	-66.547310	1399.862549	326.004211	-83.871140	1695.696411	392.143921	-303.187347	1133.720947	532.841064	96.262733	1149.105591	285.261658	-262.069519	893.958496	443.821106	157.259598	889.889160	368.689789	-58.875881	1005.599976	-534.165222	14.571282	900.405457	-482.276031	-126.946648
336.223907	-127.765259	899.203918	397.560638	29.656851	913.091797	420.526733	-144.536621	504.294525	389.548615	62.909702	518.131836	515.225586	-109.322838	82.422417	490.373291	64.343674	106.711624	356.512665	-251.328064	1418.647949	434.081818	67.269936	1421.451416	328.504883	-66.371490	1399.982666	325.615540	-83.842896	1695.789551	391.991913	-302.994843	1133.733398	532.768005	96.451332	1149.268188	285.131989	-261.793732	893.952209	443.596466	157.538254	890.127502	368.597321	-58.499874	1005.686157	-534.067322	14.555907	900.419495	-482.196686	-126.975647
336.088837	-127.298798	899.282898	397.462616	30.165937	913.271667	420.484039	-144.263321	504.343079	389.206024	63.482666	518.339844	515.223206	-109.280754	82.436218	489.279663	65.005020	106.666695	356.306702	-251.129333	1418.645386	434.080872	67.412903	1421.637939	328.413361	-66.126282	1400.101440	325.213470	-83.776398	1695.877686	391.816895	-302.735535	1133.750732	532.666809	96.627327	1149.425293	284.867401	-261.559814	893.847046	443.365631	157.892761	890.357544	368.483337	-58.074196	1005.809631	-533.996155	14.492860	900.430603	-482.138824	-127.003601
335.989929	-126.786819	899.361328	397.349884	30.665363	913.450500	420.390259	-143.923721	504.332733	389.027435	64.028847	518.564819	515.209717	-109.258194	82.448303	488.044952	66.184883	106.487152	356.110046	-250.905548	1418.643066	434.071594	67.595009	1421.830200	328.331268	-65.854698	1400.237183	324.815735	-83.737900	1695.946045	391.681000	-302.491974	1133.761841	532.576294	96.965958	1149.594482	284.744629	-261.244659	893.814880	442.837433	158.296753	890.768066	368.360535	-57.625488	1005.933105	-533.923584	14.488741	900.444458	-482.084290	-127.039070
335.886444	-126.211571	899.432373	397.225677	31.245449	913.640198	420.313446	-143.625900	504.309570	388.834229	64.528168	518.752136	515.186462	-109.196899	82.425766	486.916351	67.012505	106.397369	355.887085	-250.579742	1418.649780	434.076324	67.837540	1421.992065	328.229187	-65.537895	1400.355591	324.412537	-83.613068	1696.024658	391.494415	-302.242981	1133.748169	532.470703	97.212250	1149.732300	284.632019	-260.935486	893.759949	442.679993	158.668365	890.842834	368.227386	-57.114223	1006.057373	-533.842407	14.439384	900.442749	-481.968384	-127.090294
335.745819	-125.690117	899.490662	397.109070	31.785311	913.781372	420.253906	-143.366058	504.326294	388.698242	65.091499	518.940796	515.219788	-109.223877	82.430367	485.406250	68.202530	106.159576	355.702118	-250.293594	1418.601807	434.041321	68.127266	1422.314087	328.203613	-65.253166	1400.460449	324.042236	-83.548103	1696.054688	391.279999	-301.911530	1133.670044	532.211731	97.349136	1149.805908	284.468750	-260.576172	893.685913	442.063385	159.144424	891.209839	368.091522	-56.631824	1006.152527	-533.778198	14.404668	900.451111	-481.907928	-127.109291
335.568542	-125.120186	899.558960	396.945038	32.352867	913.923523	420.142426	-143.077103	504.334930	388.543274	65.614433	519.105225	515.216431	-109.148582	82.429626	484.113892	69.091843	106.012825	355.507507	-249.982880	1418.555542	434.100037	68.358932	1422.472046	328.144135	-64.913162	1400.569824	323.661041	-83.561668	1696.072754	391.050354	-301.572479	1133.615845	532.035339	97.636246	1149.889771	284.305298	-260.193970	893.631165	441.638916	159.673889	891.425354	367.918854	-56.108875	1006.253357	-533.698486	14.410456	900.493774	-481.807861	-127.083328
335.442535	-124.502335	899.605591	396.752472	33.000538	914.062805	420.068420	-142.748520	504.306641	388.472717	66.107010	519.288879	515.204956	-109.164925	82.440369	482.529083	70.399002	105.689232	355.309479	-249.603043	1418.491211	434.275391	68.514732	1422.445435	328.103638	-64.543854	1400.669556	323.224823	-83.413643	1696.147705	390.835144	-301.199677	1133.575928	531.957642	97.986671	1149.954468	284.258179	-259.751190	893.655518	441.396942	160.157669	891.496216	367.743256	-55.525372	1006.341736	-533.601013	14.438697	900.527649	-481.709229	-127.067223
335.282074	-123.931412	899.666443	396.546417	33.658714	914.216797	419.982788	-142.419312	504.330902	388.425995	66.637985	519.465088	515.200012	-109.171387	82.447227	481.178833	71.321220	105.515388	355.135254	-249.228531	1418.426636	434.349976	68.823639	1422.569458	328.068817	-64.164757	1400.763184	322.791748	-83.252151	1696.199097	390.600769	-300.764862	1133.472168	531.789795	98.464958	1150.029175	284.031647	-259.346252	893.569031	440.681152	160.747192	891.875732	367.547302	-54.958374	1006.444702	-533.526367	14.425107	900.541016	-481.646698	-127.076027
335.147247	-123.364876	899.710205	396.372742	34.276630	914.336487	419.946991	-142.086029	504.334534	388.452179	67.195976	519.610168	515.226379	-109.141571	82.439125	479.318207	72.721817	104.999191	354.979309	-248.820969	1418.366455	434.449982	69.124733	1422.681152	328.048676	-63.766998	1400.847168	322.353577	-83.091980	1696.251099	390.363922	-300.247101	1133.354492	531.561035	98.712753	1150.026611	283.812256	-258.917603	893.476807	440.356201	161.366806	891.899048	367.373566	-54.402607	1006.523132	-533.445129	14.409019	900.555603	-481.545380	-127.060989
334.975311	-122.673561	899.753479	396.159485	34.964142	914.482483	419.932129	-141.756210	504.378815	388.532745	67.731384	519.734558	515.239014	-109.135269	82.482628	477.628876	73.840530	104.647133	354.831879	-248.377335	1418.296387	434.572205	69.513123	1422.788818	327.988525	-63.246090	1400.932373	321.908295	-82.936600	1696.272949	390.145325	-299.750793	1133.252075	531.309570	99.116264	1150.015625	283.578857	-258.415466	893.378052	439.565826	162.004303	892.246643	367.159332	-53.768940	1006.612549	-533.396118	14.421797	900.578064	-481.474365	-127.052307
334.746643	-122.065620	899.815979	395.877563	35.670368	914.593689	419.922028	-141.374542	504.430603	388.590149	68.234810	519.885193	515.223877	-109.090294	82.484093	475.913177	75.082558	104.166443	354.737335	-247.918365	1418.211548	434.630035	69.971092	1423.054688	327.977142	-62.765381	1401.008545	321.458191	-82.702347	1696.319824	389.875458	-299.135315	1133.133179	531.103821	99.565666	1150.015259	283.180054	-257.945892	893.175781	439.186401	162.679749	892.296875	366.889160	-53.129951	1006.697815	-533.310852	14.419929	900.593445	-481.398315	-127.019165
334.537018	-121.482903	899.894531	395.612305	36.263927	914.687439	419.902344	-141.005875	504.497192	388.446838	68.625832	519.924622	515.221680	-109.014320	82.469208	473.965790	76.238136	103.747307	354.630524	-247.447266	1418.171997	434.750793	70.385025	1423.114258	327.898163	-62.249481	1401.074707	321.003174	-82.443596	1696.354126	389.659729	-298.408691	1133.030640	530.823486	99.994438	1149.978516	282.886688	-257.388794	893.060486	438.358063	163.416733	892.598572	366.642731	-52.546646	1006.783630	-533.249390	14.382092	900.592041	-481.301483	-127.038864
334.367157	-120.765923	899.935547	395.308472	37.030167	914.802124	419.806946	-140.546371	504.521515	388.201141	69.072678	519.984741	515.208008	-108.987572	82.486008	471.966125	77.404373	103.191360	354.528992	-246.964615	1418.087280	434.845917	70.848938	1423.190796	327.819641	-61.714802	1401.135620	320.558655	-82.170708	1696.354736	389.406586	-297.875610	1132.945068	530.574646	100.461533	1149.945068	282.712097	-256.562836	892.966370	437.884735	164.162903	892.619080	366.370483	-51.833160	1006.859253	-533.166321	14.397339	900.617004	-481.203827	-127.042580
334.108551	-120.082718	900.000000	394.927673	37.828423	914.916199	419.796600	-140.143692	504.604218	388.769379	69.717735	520.086792	515.185852	-108.889175	82.484573	470.368927	78.772522	102.786835	354.431152	-246.433350	1418.025269	434.962189	71.266510	1423.101563	327.732727	-61.145340	1401.185181	320.127869	-81.883171	1696.306152	389.200500	-297.069519	1132.862427	530.275391	100.950195	1149.906616	282.427673	-255.929993	892.857178	437.185089	165.117401	893.063110	366.050995	-51.115112	1006.946228	-533.086670	14.417668	900.628113	-481.110291	-127.054924
333.910370	-119.341476	900.002380	394.643402	38.447166	914.906738	419.789124	-139.700851	504.643219	388.979919	70.257805	520.099243	515.191711	-108.894165	82.494102	468.548035	80.026611	102.267151	354.349823	-245.919601	1417.964722	434.971588	71.834023	1423.174316	327.596771	-60.571705	1401.214111	319.711792	-81.582893	1696.266357	388.897766	-296.469879	1132.745361	530.065491	101.496170	1149.948975	282.101044	-255.195969	892.766174	436.709961	165.888626	893.106812	365.783813	-50.424728	1006.944153	-533.008911	14.374345	900.639832	-481.010864	-127.064560
333.670166	-118.662544	900.033081	394.256683	39.285339	914.970642	419.734863	-139.290878	504.721252	389.179077	70.829010	520.048706	515.205566	-108.838745	82.500420	466.632324	81.191986	101.610611	354.245209	-245.323837	1417.856567	434.781647	72.504814	1423.382568	327.450836	-59.977406	1401.236572	319.287018	-81.226921	1696.173340	388.683441	-295.678680	1132.594604	529.776123	102.112640	1149.952881	281.754913	-254.496613	892.714966	435.840637	166.561203	893.217468	365.480804	-49.679523	1006.989929	-532.953857	14.370770	900.646484	-480.928162	-127.078171
333.418121	-117.930817	900.048767	393.890167	40.039410	914.980713	419.631744	-138.771271	504.711914	389.411804	71.438866	519.913269	515.193604	-108.756447	82.523582	464.767609	82.336433	101.022606	354.144379	-244.727692	1417.752319	434.620026	73.103844	1423.437744	327.300568	-59.411453	1401.259888	318.880280	-80.850731	1696.075195	388.465729	-294.816010	1132.478516	529.426697	102.714653	1149.937866	281.324066	-253.921494	892.654541	434.916046	167.421997	893.618042	365.165527	-48.928341	1007.003723	-532.855469	14.346979	900.658264	-480.815552	-127.106270
333.139893	-117.166878	900.045349	393.491272	40.782269	914.924316	419.484100	-138.227921	504.707306	389.616180	72.032333	519.812744	515.200623	-108.724388	82.526321	462.833649	83.451607	100.313408	354.052612	-244.118301	1417.626831	434.432434	73.731934	1423.491211	327.157074	-58.809383	1401.273926	318.463318	-80.436340	1695.977295	388.296722	-293.924713	1132.331177	529.226501	103.462074	1150.006836	281.089264	-253.160797	892.701294	434.464905	168.269638	893.643677	364.827972	-48.142464	1006.977051	-532.810547	14.324160	900.663574	-480.724701	-127.136620
332.857666	-116.427490	900.039124	393.076233	41.638607	914.894531	419.351105	-137.710266	504.755219	389.505646	72.527306	519.705322	515.183167	-108.643532	82.528656	460.633759	84.326782	99.567863	354.035492	-243.458435	1417.565063	434.185455	74.431808	1423.555542	326.993500	-58.133385	1401.265015	318.054169	-79.972832	1695.857056	388.130676	-293.092621	1132.193359	528.853577	104.215004	1150.033691	280.686279	-252.345978	892.627502	433.523773	169.162033	894.039856	364.480286	-47.321728	1006.961365	-532.743408	14.310809	900.679749	-480.647186	-127.157120
332.562103	-115.724274	899.995972	392.668396	42.386112	914.785950	419.208588	-137.230179	504.769989	390.257324	73.337372	519.563843	515.206421	-108.640938	82.555893	458.936646	85.485344	98.863388	354.053955	-242.851105	1417.436768	433.932922	75.137993	1423.625000	326.855713	-57.488708	1401.246826	317.639191	-79.470566	1695.712769	387.980988	-292.188721	1132.013916	528.497314	105.035629	1150.069702	280.224060	-251.274200	892.455627	433.021942	170.041870	894.023499	364.126404	-46.550926	1006.890015	-532.650024	14.289820	900.691833	-480.526947	-127.162514
332.189423	-114.970558	899.979248	392.151031	43.293362	914.707275	419.033966	-136.729111	504.775085	390.632996	74.055580	519.396790	515.235718	-108.600304	82.558517	457.094757	86.303513	98.226814	354.106628	-242.098633	1417.323120	433.643372	75.937363	1423.650146	326.698242	-56.795406	1401.206665	317.254547	-78.939964	1695.547485	387.775116	-291.325775	1131.801758	528.128418	105.926476	1150.104858	279.687225	-250.522247	892.390259	432.307373	170.963364	894.150024	363.710541	-45.681881	1006.845703	-532.574829	14.251975	900.713135	-480.414185	-127.214073
331.858429	-114.194221	899.913574	391.698730	44.041325	914.557129	418.849030	-136.192993	504.806274	390.700317	74.713676	519.213928	515.253540	-108.543381	82.603180	455.103119	87.050491	97.427902	354.184235	-241.354492	1417.150757	433.378876	76.664978	1423.473877	326.521240	-56.083515	1401.181519	316.909637	-78.380188	1695.377563	387.653259	-290.398682	1131.608154	527.734192	106.948013	1150.050659	279.278778	-249.616180	892.318848	431.310760	171.902496	894.444641	363.331085	-44.872196	1006.742310	-532.504822	14.254829	900.719421	-480.323029	-127.239052
331.457611	-113.409554	899.868408	391.090027	45.153282	914.479248	418.617188	-135.670624	504.828888	391.305756	75.537056	518.987610	515.257263	-108.477135	82.612625	453.508057	87.732422	96.843414	354.296326	-240.575027	1416.979248	432.848083	77.665024	1423.665161	326.292114	-55.325005	1401.115723	316.607208	-77.796951	1695.199951	387.609375	-289.328247	1131.392090	527.323853	107.981277	1150.069824	278.803284	-248.621033	892.256409	430.845367	172.883835	894.361389	362.854523	-43.891975	1006.683472	-532.448120	14.239564	900.741577	-480.230347	-127.242348
331.096252	-112.692078	899.812805	390.685303	45.753567	914.236450	418.396973	-135.218491	504.850525	391.613770	76.319557	518.700378	515.219299	-108.366753	82.623314	451.865417	88.419678	96.188248	354.429871	-239.765717	1416.765503	432.381744	78.595695	1423.611206	326.014587	-54.541042	1401.041870	316.294983	-77.136711	1695.021851	387.468048	-288.309662	1131.132690	526.904602	109.146294	1150.056885	278.277863	-247.698959	892.204285	430.119568	173.894684	894.374023	362.482819	-43.127483	1006.544434	-532.372437	14.212785	900.753906	-480.130493	-127.292313
330.703491	-111.863083	899.746094	390.047485	46.840771	914.102478	418.231476	-134.751602	504.831879	391.639862	76.996964	518.477905	515.222229	-108.307777	82.622200	450.260895	88.976143	95.681152	354.587952	-238.871658	1416.560425	431.873962	79.635475	1423.522827	325.720612	-53.725269	1400.956787	316.040070	-76.460983	1694.853027	387.383514	-287.353424	1130.823975	526.381409	110.332878	1149.980835	277.825409	-246.781982	892.188049	429.121490	174.949295	894.568542	361.994415	-42.119480	1006.448486	-532.329529	14.242063	900.786072	-480.028625	-127.303154
330.371094	-111.103165	899.641357	389.631042	47.479084	913.791077	418.150909	-134.346024	504.887909	391.964661	77.764748	518.059998	515.249268	-108.238739	82.638199	448.906494	89.382744	95.065666	354.793213	-237.981812	1416.309692	431.342987	80.686440	1423.455078	325.429535	-52.870113	1400.852295	315.804749	-75.739777	1694.703369	387.455933	-286.193634	1130.563110	525.883972	111.588013	1149.971191	277.250610	-245.611710	892.024292	428.690887	175.978470	894.405518	361.598816	-41.290421	1006.253235	-532.263550	14.226044	900.804932	-479.955933	-127.303802
329.904785	-110.257866	899.574463	389.006592	48.595013	913.642639	417.917603	-133.823914	504.933075	392.239441	78.451248	517.770691	515.188721	-108.173141	82.631554	447.703918	89.868958	94.532234	354.976959	-237.009583	1416.122314	430.678436	81.828835	1423.373413	325.112091	-51.957016	1400.741455	315.608673	-74.993500	1694.539673	387.395447	-285.138062	1130.239258	525.312134	112.968086	1149.905273	276.783386	-244.399063	891.942749	427.971466	177.092819	894.287048	361.072083	-40.248383	1006.151062	-532.192322	14.218749	900.828369	-479.841858	-127.321663
329.537292	-109.416092	899.446106	388.509674	49.459549	913.323853	417.857758	-133.411942	504.984467	392.472931	79.209656	517.480164	515.227661	-108.136467	82.639168	446.609589	90.183083	94.003143	355.166443	-236.001694	1415.849731	430.025391	83.003349	1423.263916	324.827454	-51.045517	1400.588867	315.421539	-74.173569	1694.391724	387.381866	-283.961975	1129.909180	524.778442	114.385597	1149.828491	276.236023	-243.298981	891.885254	427.194000	178.121429	894.189575	360.622223	-39.267811	1005.939758	-532.135254	14.237906	900.860474	-479.747040	-127.318069
329.071136	-108.571854	899.384949	387.929077	50.398830	913.034363	417.669891	-132.913284	504.978546	392.630463	79.937706	517.075378	515.210876	-108.083176	82.650589	445.806274	90.462646	93.451080	355.365601	-234.975006	1415.582275	429.407288	84.224022	1423.178345	324.480499	-50.011322	1400.476807	315.287842	-73.376541	1694.218872	387.412537	-282.850403	1129.620239	524.169189	116.023918	1149.761230	275.720215	-242.267670	891.787170	426.525360	179.288101	894.063660	360.124908	-38.237061	1005.776855	-532.046814	14.201532	900.877380	-479.630676	-127.337120
328.676971	-107.768166	899.265686	387.389771	51.255085	912.664795	417.491577	-132.396194	504.994476	392.741455	80.644623	516.673279	515.223083	-108.026337	82.658203	445.270203	90.691589	92.902687	355.623627	-233.864990	1415.380493	428.674133	85.508698	1423.014282	324.145172	-49.020958	1400.316650	315.147247	-72.495094	1694.062500	387.592194	-281.292938	1129.353882	523.489380	117.607780	1149.656860	275.217041	-241.122849	891.713013	425.711365	180.451645	893.894043	359.656494	-37.246475	1005.547119	-531.961487	14.208082	900.911682	-479.533386	-127.333603
328.208679	-106.815079	899.137695	386.821167	52.353626	912.373596	417.226837	-131.810623	504.985382	392.890259	81.445717	516.192993	515.168274	-107.985779	82.662003	444.756622	90.837051	92.292908	355.846405	-232.669846	1415.146851	427.937805	86.901138	1422.900391	323.766632	-47.936668	1400.151978	315.005035	-71.538528	1693.873535	387.533081	-280.169983	1128.973389	522.701599	119.222458	1149.554565	274.768127	-240.076401	891.742432	425.024780	181.551254	893.602783	359.163635	-36.119434	1005.346130	-531.890259	14.201019	900.963379	-479.466888	-127.270462
327.721649	-105.962662	899.016296	386.180969	53.286709	911.992615	417.011780	-131.328903	505.020569	392.930389	82.118919	515.755493	515.150879	-107.914734	82.683525	444.242004	90.864647	91.745590	356.074585	-231.511795	1414.885376	427.219574	88.306335	1422.710449	323.448242	-46.804951	1400.001953	314.888275	-70.607841	1693.700195	387.718506	-278.620605	1128.767334	521.947327	120.942101	1149.405396	274.244781	-238.860718	891.595703	424.281036	182.719849	893.334351	358.604492	-35.061089	1005.109558	-531.801086	14.209485	900.996155	-479.350098	-127.265915
327.257294	-105.136284	898.894348	385.554565	54.165386	911.565186	416.801941	-130.874252	505.069641	393.051300	82.956047	515.269104	515.145386	-107.915283	82.689117	444.017670	90.908112	91.312607	356.357086	-230.246048	1414.682495	426.435089	89.791481	1422.539917	323.166107	-45.592709	1399.815186	314.768158	-69.610497	1693.506226	387.758514	-277.357666	1128.484131	521.040161	122.650284	1149.246338	273.827942	-237.738480	891.524658	423.247284	183.942734	893.205750	358.061981	-34.015400	1004.851563	-531.724609	14.210712	901.034180	-479.272003	-127.262764
326.751801	-104.228973	898.795410	384.844971	55.200375	911.160156	416.543396	-130.319107	505.068146	393.204437	83.667229	514.761230	515.126160	-107.868401	82.682457	443.877563	90.988365	90.768585	356.650696	-228.865372	1414.450562	425.709656	91.361549	1422.358276	322.840576	-44.341049	1399.672974	314.754730	-68.828720	1693.191772	387.880554	-275.833557	1128.232544	520.250671	124.496819	1149.053101	273.454468	-236.577972	891.436096	422.722534	185.114243	892.632507	357.502228	-32.862568	1004.614136	-531.661621	14.168980	901.054138	-479.193756	-127.293625
326.318451	-103.452278	898.647156	384.178131	55.987263	910.645874	416.366943	-129.837097	505.113434	393.269958	84.315895	514.164917	515.129517	-107.841774	82.698402	443.751465	91.091454	90.190086	356.973846	-227.461365	1414.258301	424.963196	93.019875	1422.113770	322.516754	-43.060883	1399.491821	314.554077	-67.455330	1693.121826	388.083740	-274.255829	1127.990723	519.257202	126.222183	1148.811523	273.049133	-235.143280	891.412537	421.925720	186.417542	892.254456	356.976898	-31.859375	1004.300781	-531.571899	14.149886	901.094910	-479.116058	-127.278336
325.798370	-102.480812	898.548401	383.381989	57.086208	910.275269	416.031097	-129.236649	505.102570	393.557159	85.047707	513.715637	515.132263	-107.791275	82.718697	443.702179	91.142326	89.645523	357.415344	-225.966919	1414.125610	424.171326	94.686913	1421.890015	322.211517	-41.683872	1399.327637	314.453918	-66.278549	1692.946167	388.196198	-272.520996	1127.741943	518.352051	128.215561	1148.518433	272.670074	-234.333298	891.292847	421.052582	187.701370	891.773926	356.341797	-30.654169	1004.079407	-531.487671	14.142365	901.130310	-479.054382	-127.241669
325.328033	-101.637032	898.461548	382.559296	58.088848	909.837585	415.799683	-128.770462	505.132019	393.778259	85.702431	513.200745	515.103149	-107.733955	82.731743	443.684204	91.108986	89.209610	357.773743	-224.425491	1413.926270	423.467896	96.396309	1421.655396	321.873657	-40.243614	1399.136230	314.363251	-65.038620	1692.818604	388.325470	-271.002686	1127.515259	517.371826	130.141251	1148.194458	272.332733	-233.025635	891.241028	420.186707	189.000229	891.279846	355.699615	-29.503088	1003.834961	-531.408020	14.129688	901.168152	-478.956940	-127.255684
324.733673	-100.790047	898.366943	381.675720	59.141285	909.415527	415.661041	-128.347198	505.200165	393.870239	86.214142	512.707275	515.087646	-107.721924	82.733429	443.529114	90.992805	88.785698	358.307892	-222.800537	1413.872559	422.679626	98.252510	1421.326904	321.500763	-38.790771	1398.998413	314.331421	-63.763191	1692.650513	388.458069	-269.380249	1127.289063	516.351929	132.133499	1147.893555	271.982758	-231.831024	891.179626	419.283081	190.316147	890.756531	354.993469	-28.348888	1003.591736	-531.324951	14.136195	901.202148	-478.875061	-127.232185
324.260437	-99.820465	898.301819	380.795807	60.208134	909.031067	415.444275	-127.836853	505.238953	394.112518	86.712769	512.254272	515.043030	-107.635223	82.767365	443.433014	90.816284	88.364319	358.643036	-221.193542	1413.687134	421.837830	100.119911	1421.032837	321.147583	-37.275299	1398.841064	314.265259	-62.380077	1692.567383	388.517792	-267.846649	1127.037720	515.365723	134.263245	1147.565430	271.676056	-230.631836	891.141968	418.093903	191.695465	890.420166	354.323914	-27.126101	1003.382019	-531.266479	14.103135	901.223206	-478.817078	-127.230453
323.714050	-98.873283	898.235840	379.787292	61.440842	908.709229	415.265717	-127.242348	505.292816	394.343231	87.192825	511.914154	515.022827	-107.549812	82.798149	443.360352	90.682816	88.019875	358.997925	-219.543335	1413.577881	420.988251	102.038055	1420.752930	320.776550	-35.744343	1398.730835	314.232208	-60.910362	1692.472900	388.704681	-266.003113	1126.901611	514.278931	136.350281	1147.162109	271.408386	-229.436951	891.111877	417.311371	192.979996	889.669556	353.545135	-25.859167	1003.200989	-531.246765	14.145986	901.240356	-479.014374	-126.998154
323.165619	-97.942932	898.232056	378.784088	62.463486	908.384277	415.074585	-126.626984	505.324738	394.483521	87.588493	511.625397	514.951599	-107.408051	82.797836	443.261597	90.489006	87.744278	359.353119	-217.901291	1413.509277	420.145142	103.986626	1420.457520	320.382874	-34.172203	1398.623657	314.231934	-59.353455	1692.426270	388.872681	-264.057404	1126.825439	513.240479	138.558121	1146.825439	271.181061	-228.226868	891.096680	416.349487	194.348969	889.117554	352.782471	-24.679264	1003.050720	-531.160400	14.134444	901.281982	-478.927155	-126.965500
322.614197	-96.906258	898.219788	377.809021	63.654987	908.139771	414.863220	-125.865723	505.379425	394.507843	87.880501	511.334015	514.901855	-107.298401	82.820030	443.103363	90.290726	87.449394	359.689636	-216.161240	1413.486450	419.240112	105.903847	1420.170898	320.018311	-32.607635	1398.520874	314.203979	-57.650173	1692.401245	389.073822	-262.284363	1126.776855	512.165405	140.803436	1146.459106	271.027161	-226.907867	891.150208	415.300446	195.705658	888.652771	352.008301	-23.406376	1002.933411	-531.021606	14.103116	901.320496	-478.625946	-127.148880
322.064240	-95.927208	898.201660	376.810089	64.855476	907.891785	414.751709	-125.121887	505.515991	394.723328	88.356651	511.053436	514.820313	-107.130623	82.827156	443.134155	90.138176	87.189133	359.952026	-214.420486	1413.530762	418.324921	107.961441	1419.913818	319.613434	-30.982237	1398.453735	314.192474	-55.912510	1692.388428	389.201660	-260.323669	1126.745728	511.012146	143.072571	1146.165161	270.874115	-225.688507	891.240173	413.976471	197.127472	888.292236	351.199982	-22.148811	1002.812256	-530.982605	14.080327	901.333618	-478.605896	-127.154968
321.544128	-94.857201	898.219055	375.796936	66.048782	907.660461	414.648376	-124.477303	505.600708	394.393036	88.723595	510.832520	514.740479	-106.980148	82.841438	442.943054	90.013573	86.962433	360.230988	-212.663361	1413.563721	417.433899	109.966415	1419.661743	319.215820	-29.359203	1398.389526	314.192871	-54.056995	1692.444458	389.448761	-258.326111	1126.856689	509.887970	145.291351	1145.864868	270.769135	-224.311172	891.389709	413.072540	198.580765	887.642761	350.404175	-20.843328	1002.717163	-530.908752	14.100358	901.369080	-478.533325	-127.085144
320.981506	-93.733505	898.284485	374.747803	67.294075	907.470764	414.595276	-123.796112	505.712524	394.213898	89.145729	510.715637	514.737000	-106.890450	82.872902	442.953064	89.941353	86.786980	360.528290	-210.847137	1413.704224	416.484100	111.968124	1419.453369	318.808929	-27.695503	1398.398193	314.225739	-52.142750	1692.528809	389.730591	-256.236755	1127.016846	508.718628	147.534851	1145.536499	270.730621	-222.926682	891.546204	411.858887	200.059967	887.240234	349.598572	-19.491375	1002.665710	-530.877136	14.191375	901.394531	-478.637115	-126.951660
320.474548	-92.644516	898.313843	373.713226	68.543785	907.286560	414.563263	-122.923218	505.797546	393.938080	89.573204	510.560516	514.691772	-106.761864	82.908623	442.945099	89.924934	86.617928	360.852753	-208.958511	1413.891479	415.577148	114.021049	1419.233154	318.384094	-25.992996	1398.398682	314.324982	-49.996384	1692.606689	389.958771	-254.387146	1127.127441	507.528778	149.729950	1145.245239	270.725983	-221.499435	891.764526	410.635681	201.589615	886.841675	348.781860	-18.163294	1002.598938	-530.826355	14.200466	901.434692	-478.557648	-126.953629
319.965210	-91.503265	898.392273	372.693420	69.888786	907.194092	414.512665	-122.046173	505.897064	393.497009	90.156563	510.398346	514.631714	-106.622726	82.922546	442.962646	89.959068	86.504173	361.024628	-207.098450	1414.087280	414.632721	116.089569	1419.043945	317.941742	-24.279371	1398.454468	314.221344	-47.893814	1692.811768	390.240723	-252.349243	1127.421997	506.330170	151.914429	1144.932373	270.781525	-220.053604	892.036377	409.339935	203.098557	886.488525	347.966766	-16.785440	1002.600891	-530.738586	14.214124	901.458496	-478.470734	-126.929962
319.417755	-90.337509	898.476868	371.670135	71.209900	907.078918	414.462921	-121.239594	506.074066	393.046722	90.892441	510.353424	514.591248	-106.478683	82.953484	443.098663	90.054695	86.458427	361.277252	-205.237686	1414.322144	413.708527	118.146187	1418.848267	317.533722	-22.596680	1398.463257	314.254974	-45.746376	1692.973022	390.496674	-250.459122	1127.681396	505.133087	154.010483	1144.673462	270.834106	-218.660980	892.316406	407.926208	204.656830	886.140930	347.183807	-15.409175	1002.593445	-530.679749	14.224014	901.487061	-478.391663	-126.939522
319.043823	-89.318626	898.405457	370.667542	72.615372	906.954834	414.442535	-120.420998	506.274200	392.414612	91.612946	510.239044	514.563171	-106.358376	82.991516	443.150085	90.179405	86.392166	361.420410	-203.317352	1414.587646	412.750000	120.209869	1418.641846	317.086548	-20.847986	1398.519287	314.266968	-43.499279	1693.147217	390.839783	-248.370834	1128.031006	503.975647	156.175613	1144.392090	270.943939	-217.179703	892.635559	406.527008	206.249817	885.822021	346.412384	-14.118038	1002.501587	-530.655701	13.942374	901.506287	-478.347565	-126.971207
318.661804	-87.996948	898.456482	369.562134	74.069778	906.851257	414.358521	-119.456741	506.363464	391.761566	92.519577	510.158661	514.448303	-106.107635	82.987099	443.383148	90.089180	86.481895	361.655701	-201.413925	1414.883667	411.832001	122.164276	1418.474854	316.542999	-19.180229	1398.625122	314.216187	-41.085320	1693.347168	391.179474	-246.292465	1128.341675	502.742096	158.276566	1144.092285	271.054230	-215.720718	892.949036	404.989563	207.901917	885.580566	345.653229	-12.618583	1002.481934	-530.604065	13.960514	901.520264	-478.263763	-126.953369
318.106018	-86.779533	898.618713	368.442230	75.335899	906.780823	414.356873	-118.586967	506.468506	391.045990	93.487518	509.977142	514.430847	-105.973206	83.022575	443.353882	90.435013	86.370026	361.787750	-199.446777	1415.137695	410.876953	124.139297	1418.302124	316.112823	-17.432295	1398.696533	314.164948	-38.571838	1693.537109	391.535828	-244.290436	1128.630371	501.530212	160.383179	1143.752563	271.170959	-214.259430	893.287109	403.528229	209.355713	885.239380	344.854645	-11.239013	1002.534912	-530.619385	13.966850	901.531433	-478.303864	-127.570641
317.278076	-85.719360	898.856445	367.102570	76.659714	906.694763	414.315491	-117.788765	506.624481	390.185791	94.413147	509.919617	514.383728	-105.789307	83.053413	443.386719	90.573830	86.417068	361.865479	-197.510742	1415.422363	409.978577	126.121300	1418.109863	315.650543	-15.650334	1398.724854	314.040009	-35.971416	1693.718018	391.896301	-242.236221	1128.967041	500.345703	162.468719	1143.405396	271.346466	-212.697800	893.632874	401.907074	210.946945	884.973755	343.874756	-9.866288	1002.618896	-530.514465	13.976245	901.561218	-478.144775	-127.304710
316.715973	-84.528755	898.923218	365.881622	78.129013	906.638550	414.228638	-116.812836	506.813110	389.364838	95.368492	509.763916	514.307251	-105.522293	83.048630	443.409363	90.707245	86.403587	361.947021	-195.517105	1415.682251	409.079803	128.150070	1417.897949	315.214142	-13.856979	1398.792725	313.897644	-33.296459	1693.886108	392.246704	-240.302826	1129.238892	499.031647	164.542160	1143.021362	271.501740	-211.206421	893.958252	400.009491	212.547791	884.844238	343.027435	-8.458379	1002.627563	-530.440613	13.951482	901.575928	-478.064667	-127.158180
316.132751	-83.193352	898.988647	364.682739	79.628639	906.571228	414.184418	-115.876945	506.892914	388.601257	96.453323	509.633209	514.220215	-105.308838	83.122917	443.496460	90.850197	86.478371	362.087067	-193.507233	1415.945190	408.268402	130.202377	1417.650757	314.790955	-12.032499	1398.816650	313.722137	-30.535755	1693.985840	392.629883	-238.303650	1129.578857	497.847412	166.658707	1142.670410	271.689178	-209.689438	894.271118	398.572479	214.143448	884.399963	342.169189	-6.957616	1002.630371	-530.391113	13.942212	901.581360	-477.991486	-127.170479
315.535309	-81.993797	899.072510	363.481537	81.131920	906.508911	414.184753	-114.881149	506.994171	387.706696	97.228821	509.483582	514.205444	-105.134148	83.150726	443.419830	90.938370	86.522652	362.129944	-191.489990	1416.191650	407.442230	132.233246	1417.439209	314.525146	-10.166472	1398.701660	313.538422	-27.688843	1694.055908	392.985962	-236.443253	1129.859009	496.688019	168.854492	1142.242065	271.898621	-208.117233	894.608765	396.851624	215.724518	884.107727	341.290009	-5.506659	1002.645935	-530.330933	13.896976	901.594116	-477.933899	-127.156967
315.002869	-80.679764	899.123413	362.284241	82.708290	906.421936	414.084839	-113.886269	507.129364	386.781799	98.180031	509.310913	514.135559	-104.876755	83.186844	443.374420	91.051247	86.577377	362.189423	-189.442871	1416.394531	406.699310	134.305450	1417.126831	313.946289	-8.270998	1398.823364	313.377472	-24.758904	1694.039551	393.337708	-234.397247	1130.193848	495.469330	170.945694	1141.826416	272.100037	-206.575653	894.886780	395.036102	217.375000	883.823547	340.430267	-3.963535	1002.632751	-530.286621	13.925647	901.623291	-477.851898	-127.124992
314.487823	-79.326721	899.173096	361.095795	84.285027	906.274658	414.011414	-113.122612	507.250946	386.045776	99.150307	509.140594	514.136597	-104.726738	83.261185	443.470490	91.212448	86.663406	362.217194	-187.355255	1416.601563	405.945099	136.439011	1416.847290	313.494934	-6.363590	1398.802002	313.054962	-21.880924	1694.112549	393.703125	-232.498840	1130.441895	494.161072	173.053162	1141.369263	272.340363	-205.054398	895.176880	392.984711	219.058075	883.617432	339.603546	-2.371641	1002.589722	-530.216064	13.904892	901.637634	-477.791290	-127.063728
313.836121	-77.916832	899.234009	359.883179	85.863533	906.154175	413.775330	-111.831657	507.197693	385.208252	100.161125	508.999207	513.981750	-104.401985	83.274132	443.553925	91.093307	86.774513	362.194946	-185.253647	1416.814209	405.256897	138.633636	1416.503784	313.050293	-4.417057	1398.762451	312.851379	-18.734638	1694.083374	394.051086	-230.462555	1130.706543	492.953217	175.195007	1140.813843	272.537323	-203.503952	895.436890	391.325653	220.869049	883.223450	338.719055	-0.769194	1002.564270	-530.178467	13.901630	901.646545	-477.721161	-127.066162
313.225128	-76.554657	899.332214	358.638062	87.606720	906.038208	413.592682	-110.665016	507.264557	384.378906	101.095795	508.815125	513.888000	-104.153252	83.298897	443.608490	91.186417	86.801651	362.184143	-183.135925	1417.032593	404.530365	140.826263	1416.133789	312.567169	-2.395337	1398.700439	312.587524	-15.773361	1694.032471	394.419464	-228.545609	1130.950562	491.764984	177.310074	1140.321411	272.768890	-201.977524	895.685730	389.393890	222.383041	882.811829	337.839050	0.918442	1002.560791	-530.127258	13.870903	901.651611	-477.653168	-127.076736
312.791046	-74.965958	899.343994	357.464417	89.360039	905.878357	413.467194	-109.722694	507.407196	383.650421	102.067177	508.645782	513.833496	-103.947823	83.338074	443.634735	91.241768	86.802734	362.125458	-180.990845	1417.177368	403.869995	143.094330	1415.781616	312.098358	-0.399005	1398.657715	312.460846	-12.641451	1693.886963	394.699799	-226.535355	1131.153076	490.494202	179.402649	1139.795776	272.980011	-200.505264	895.927124	387.415771	224.082870	882.471252	337.086365	2.692882	1002.490479	-530.068115	13.900815	901.686829	-477.557312	-127.083603
312.228546	-73.350883	899.418335	356.196259	91.464165	905.832703	413.208069	-108.646011	507.488220	382.973724	103.070534	508.537903	513.757019	-103.744629	83.352074	443.702820	91.362122	86.814423	361.996857	-178.813217	1417.326782	403.196686	145.345123	1415.373779	311.625366	1.680664	1398.592041	312.137390	-9.640998	1693.829590	395.071014	-224.525253	1131.434570	489.249329	181.542099	1139.184692	273.193420	-198.992096	896.196533	385.404785	225.889618	882.206787	336.250854	4.625615	1002.506470	-530.014526	13.861904	901.682922	-477.498383	-127.081070
311.628479	-71.716667	899.469421	354.923492	93.381119	905.673401	412.954956	-107.471138	507.520844	381.897980	103.933044	508.371918	513.703613	-103.535820	83.426903	443.637512	91.399796	86.800568	361.900299	-176.593567	1417.528809	402.579041	147.662094	1414.994141	311.140747	3.785313	1398.502563	311.925354	-6.574792	1693.731201	395.360199	-222.445648	1131.642090	488.035919	183.745178	1138.633667	273.465729	-197.513977	896.413940	383.358124	227.497604	881.813049	335.384613	6.525815	1002.456360	-529.978516	13.842405	901.673889	-477.441132	-127.078552
311.048920	-70.263924	899.519897	353.903351	94.804260	905.372803	412.763641	-106.441460	507.570953	381.053314	104.923302	508.075378	513.714355	-103.398575	83.457901	443.580353	91.461655	86.785278	361.676178	-174.353027	1417.756348	401.887085	149.988235	1414.605469	310.675415	5.920870	1398.412964	311.716248	-3.507313	1693.596924	395.712860	-220.285934	1131.922607	486.735046	185.864243	1138.069946	273.688568	-196.117935	896.659241	381.299957	229.296875	881.532898	334.660126	8.161258	1002.338013	-529.944641	13.865443	901.692078	-477.368011	-127.088081
310.525665	-68.639992	899.545898	352.861481	96.598595	905.172974	412.429230	-105.240646	507.626068	380.354004	105.950882	507.930664	513.649109	-103.182320	83.524773	443.608551	91.552017	86.791061	361.441925	-172.106583	1417.907959	401.280975	152.345764	1414.237061	310.192352	8.085601	1398.358032	311.517029	-0.477576	1693.498535	396.004211	-217.981522	1132.232178	485.514740	188.058411	1137.505127	273.855621	-194.737747	896.975342	379.240051	231.033539	881.258911	333.928833	10.004719	1002.255432	-529.901123	13.863152	901.712341	-477.316956	-127.048668
309.833344	-66.807587	899.611206	351.488678	98.962334	905.121826	412.071655	-103.967499	507.661316	379.498016	107.024864	507.788391	513.576111	-102.926048	83.589584	443.621887	91.686447	86.796310	361.254883	-169.776672	1418.161743	400.683319	154.723862	1413.840698	309.729889	10.311415	1398.277954	311.327332	2.491916	1693.379272	396.328674	-215.789063	1132.542725	484.298126	190.230576	1136.964355	274.238159	-193.349380	897.180664	377.166473	232.655457	880.896912	333.012299	12.165736	1002.262268	-529.839172	13.839835	901.700684	-477.232269	-127.067497
309.290741	-65.193268	899.624634	350.571960	100.437637	904.810852	411.644653	-102.811844	507.727509	378.808197	108.069397	507.613831	513.516785	-102.722687	83.712677	443.648285	91.812111	86.799751	361.014496	-167.380798	1418.354614	400.050629	157.140488	1413.476196	309.242706	12.599291	1398.190918	311.171844	5.425470	1693.286255	396.648499	-213.626022	1132.879272	483.037537	192.401642	1136.409790	274.799438	-192.112869	897.267151	375.059998	234.370483	880.607056	332.340759	13.893571	1002.119202	-529.801697	13.804400	901.698547	-477.183105	-127.060127
308.601349	-63.148750	899.678284	348.994232	103.285637	904.874023	411.088959	-101.468849	507.722717	378.036011	109.100838	507.501007	513.435547	-102.484276	83.798759	443.653900	91.912849	86.784790	360.767365	-164.905151	1418.610474	399.462494	159.587021	1413.092163	308.716949	14.938868	1398.106201	311.045380	8.271927	1693.216309	396.897675	-211.344208	1133.197266	481.848755	194.644470	1135.834839	275.082611	-190.727463	897.486023	372.952576	236.087769	880.268860	331.328156	16.335730	1002.174377	-529.772583	13.797110	901.692749	-477.114288	-127.070900
308.029419	-61.382439	899.675110	348.013947	104.970871	904.597595	410.572815	-100.045135	507.717499	377.342377	110.169937	507.334351	513.333984	-102.208794	83.945076	443.681305	92.029053	86.772141	360.459259	-162.491394	1418.768066	398.871002	162.057449	1412.702759	308.212433	17.322422	1398.029297	310.968506	11.096270	1693.182495	397.181915	-209.145981	1133.577148	480.615265	196.819504	1135.289551	275.488342	-189.381149	897.646912	370.845001	237.877258	880.032166	330.623230	18.212763	1002.038330	-529.742371	13.809440	901.681702	-477.074310	-127.064552
307.575043	-59.793598	899.674561	347.332214	106.398354	904.270569	409.925568	-98.704170	507.790375	376.788513	111.292397	507.097046	513.344421	-102.018951	84.123657	443.833588	92.203835	86.800209	360.195129	-159.941254	1419.015869	398.269531	164.575317	1412.323853	307.703125	19.739124	1397.922119	310.996826	13.916840	1693.113770	397.355103	-206.871613	1133.871216	479.477631	199.106659	1134.718750	275.843079	-188.138031	897.789124	368.841248	239.599426	879.695496	330.067841	19.914055	1001.880920	-529.728394	13.790897	901.660706	-477.034332	-127.044365
307.213593	-58.628563	899.676086	347.017914	106.944489	903.516907	409.251953	-97.309036	507.834839	376.043121	112.264664	506.683228	513.417603	-101.892929	84.404831	443.788727	92.265297	86.767174	359.907104	-157.438156	1419.193848	397.646820	167.113052	1411.940430	307.219604	22.190218	1397.817871	310.855621	16.517763	1693.204102	397.531097	-204.599213	1134.225830	478.277557	201.308762	1134.139038	276.213287	-186.855896	897.945129	366.849335	241.390121	879.402649	329.682526	21.222944	1001.520447	-529.719238	13.793790	901.665710	-476.984650	-127.060280
306.734436	-56.859806	899.667114	346.218048	108.746353	903.268066	408.325684	-95.820007	507.897125	375.569214	113.354477	506.484192	513.379272	-101.631660	84.752487	443.818634	92.383362	86.729149	359.611694	-154.845566	1419.347900	397.043060	169.682190	1411.565186	306.678436	24.650618	1397.683105	310.669647	19.047947	1693.392090	397.632782	-202.461975	1134.533081	477.113770	203.605148	1133.622559	276.457764	-185.606781	898.150513	364.649414	243.165527	879.297119	329.044037	23.158201	1001.395813	-529.706909	13.768496	901.662720	-476.945801	-127.058990
306.204987	-55.126392	899.700073	345.376709	110.616379	903.046570	407.167786	-94.308670	507.854156	375.099823	114.429207	506.325043	513.309753	-101.385139	85.122429	443.885223	92.551422	86.714333	359.265259	-152.257843	1419.492798	396.342926	172.323196	1411.210083	306.139374	27.117174	1397.546143	310.623840	21.621651	1693.479980	397.732758	-200.197937	1134.907471	476.018829	205.890213	1133.120972	276.894440	-184.447632	898.219421	362.902069	244.899429	878.960022	328.393555	25.112148	1001.304749	-529.700500	13.731793	901.659241	-476.882721	-127.053619
305.763550	-53.424953	899.726746	344.658051	112.451149	902.834717	405.765442	-92.708412	507.857056	374.580750	115.524506	506.095947	513.185913	-101.133499	85.468163	443.957947	92.712204	86.695969	358.996307	-149.675735	1419.753052	395.614563	174.912643	1410.914429	305.629333	29.598589	1397.401611	310.591370	24.175827	1693.554199	397.788818	-197.954666	1135.197632	474.886536	208.240875	1132.576904	277.298157	-183.191284	898.307739	361.029541	246.668808	878.670715	327.804382	27.032505	1001.216309	-529.706421	13.753139	901.655884	-476.878937	-127.036606
305.303528	-51.523827	899.746643	343.792114	114.742035	902.740051	404.226593	-91.077446	507.760986	374.157990	116.671700	506.015747	513.146179	-100.936462	85.941322	444.052856	92.854370	86.663216	358.817627	-147.082687	1419.880859	394.861206	177.597290	1410.599854	305.132507	32.035763	1397.242798	310.534729	26.690994	1693.601685	397.817200	-195.805710	1135.456787	473.804169	210.604874	1132.141479	277.525299	-182.087082	898.451172	359.009216	248.388763	878.584595	327.180817	29.200367	1001.179688	-529.709351	13.735921	901.659973	-476.837982	-126.999550
304.973267	-49.909752	899.785217	343.268951	116.113930	902.360413	402.462799	-89.379158	507.747406	373.755737	117.743225	505.685699	513.020996	-100.714912	86.494080	443.989868	93.105972	86.571022	358.621582	-144.537964	1419.986328	394.023499	180.200851	1410.288574	304.622375	34.501057	1397.093872	310.443726	29.326223	1693.655029	397.882233	-193.453094	1135.759644	472.720276	213.010666	1131.705811	277.855927	-180.921677	898.551758	357.321167	250.110428	878.256531	326.719971	30.952400	1001.015930	-529.728760	13.694806	901.630676	-476.783752	-127.002441
304.658844	-48.180698	899.835083	342.700317	117.949509	902.129822	400.601593	-87.681244	507.746063	373.419678	118.883636	505.481171	512.880432	-100.641724	87.151543	444.042114	93.253021	86.546394	358.574493	-141.987335	1420.108887	393.131561	182.816711	1410.043091	304.111298	36.876869	1396.977661	310.316711	31.715157	1693.763062	397.886261	-191.234543	1136.034790	471.663940	215.494568	1131.337158	278.174133	-179.808319	898.634583	355.614044	251.815216	878.066345	326.297638	32.904377	1000.928589	-529.764343	13.702892	901.633911	-476.781464	-126.945801
304.424408	-46.503551	899.989502	342.072021	119.701317	901.921997	398.506256	-85.943466	507.751129	372.605347	119.860168	505.298737	512.780701	-100.636879	87.961945	443.927429	93.313423	86.514107	358.582855	-139.481476	1420.288696	392.201874	185.463776	1409.833862	303.611206	39.208523	1396.876709	310.143433	34.216064	1693.854004	397.927551	-188.914001	1136.321777	470.590149	217.984451	1131.036011	278.455719	-178.746246	898.781067	353.918854	253.491028	877.912415	325.886566	34.839130	1000.905457	-529.788513	13.715057	901.622986	-476.742188	-126.912735
304.206818	-44.678020	900.159058	341.386078	121.714897	901.856201	396.115479	-84.073235	507.728394	372.397400	120.989120	505.141235	512.648376	-100.643150	88.918732	443.949005	93.402718	86.525955	358.698029	-136.955902	1420.520630	391.192413	188.070999	1409.704712	303.142273	41.533401	1396.819214	309.914459	36.756161	1694.008423	398.020203	-186.747421	1136.635742	469.460541	220.489380	1130.788208	278.773499	-177.596390	898.975769	352.286377	255.190598	877.762695	325.478943	36.899570	1000.958557	-529.808289	13.712883	901.613953	-476.727600	-126.874344
304.202637	-43.096180	900.374146	341.051422	123.197800	901.632080	393.740204	-82.336037	507.911072	372.316681	122.087555	504.922394	512.444458	-100.631607	90.032089	444.056427	93.465218	86.589691	358.852325	-134.387924	1420.711060	390.098938	190.743240	1409.612671	302.611359	43.811737	1396.824585	309.632721	39.329014	1694.179565	398.103363	-184.446899	1136.910034	468.362854	223.040955	1130.658203	278.997864	-176.555893	899.222595	350.763977	256.876953	877.703369	325.273987	38.708179	1000.959045	-529.828430	13.715643	901.625854	-476.678314	-126.837234
304.282471	-41.519108	900.715515	340.643097	124.778168	901.518372	390.933441	-80.553520	508.089996	372.257355	123.154182	504.761566	512.256958	-100.763794	91.277016	444.085724	93.607407	86.607979	359.126770	-131.875763	1421.011475	388.908325	193.418823	1409.600098	302.106384	46.079620	1396.908447	309.283325	41.902504	1694.405762	398.264893	-182.236496	1137.269287	467.165436	225.671478	1130.558960	279.286774	-175.451355	899.509399	349.279510	258.568573	877.607178	325.130402	40.563686	1001.075684	-529.906494	13.757915	901.610718	-476.700684	-126.803818
304.407806	-39.994141	901.064636	340.270386	126.471603	901.468994	387.923553	-78.814423	508.375427	372.340912	124.122726	504.713654	511.919647	-100.887222	92.716171	444.150360	93.757378	86.597946	359.480469	-129.391144	1421.302612	387.708923	196.095032	1409.611572	301.588867	48.327801	1397.046997	308.887085	44.542740	1694.620850	398.447510	-180.021149	1137.582153	465.945160	228.300018	1130.566162	279.502930	-174.406952	899.841614	347.919373	260.231903	877.551880	324.971283	42.428867	1001.228882	-529.956726	13.760508	901.593445	-476.699585	-126.763557
304.619354	-38.468792	901.510010	339.907501	127.993507	901.462341	384.629578	-76.936340	508.648682	372.465820	125.073730	504.642120	511.526184	-101.083778	94.269920	444.209076	93.899094	86.571777	359.918976	-126.889954	1421.663208	386.451477	198.782761	1409.753906	301.047760	50.535229	1397.232788	308.402802	47.224751	1694.866821	398.714417	-177.631439	1137.974365	464.754395	231.032120	1130.667969	279.669983	-173.244904	900.271484	346.588745	261.891724	877.546326	324.869995	44.238403	1001.450867	-530.018555	13.790710	901.591736	-476.696869	-126.683830
304.935455	-37.138718	902.050964	339.721161	129.379028	901.473755	381.051208	-75.095016	508.985687	372.761261	125.944466	504.609558	510.963837	-101.227028	96.037674	444.301086	94.047043	86.517197	360.458618	-124.383545	1422.021606	385.078400	201.458237	1409.909790	300.471161	52.729259	1397.493408	308.153625	50.122555	1694.912720	399.090088	-175.348434	1138.371582	463.436829	233.748108	1130.844238	279.900055	-172.110062	900.811462	345.149475	263.559906	877.665894	324.906158	45.928181	1001.728943	-530.086548	13.869840	901.581238	-476.695892	-126.641144
305.266693	-35.852177	902.674072	339.543121	130.704285	901.536255	377.205048	-73.144669	509.419312	373.161316	126.703598	504.668518	510.340454	-101.490349	97.934982	444.389008	94.173866	86.508781	360.992310	-121.922089	1422.504761	383.681549	204.153595	1410.181396	299.896637	54.878403	1397.802002	307.251617	52.664192	1695.373657	399.537048	-172.901871	1138.844360	462.115814	236.507248	1131.171143	280.124054	-170.979675	901.379211	344.175354	265.200012	877.676941	324.967010	47.581707	1002.072205	-530.152100	13.850622	901.583618	-476.716064	-126.558685
305.682831	-34.629192	903.304199	339.392487	131.946381	901.665283	373.211365	-71.195763	509.842834	373.690247	127.528900	504.708710	509.596191	-101.732132	100.007385	444.518707	94.333580	86.485336	361.558563	-119.442253	1423.042847	382.116211	206.829742	1410.503296	299.320709	56.981560	1398.129272	306.530823	55.417660	1695.639038	400.043457	-170.421722	1139.435791	460.706512	239.265869	1131.535767	280.297424	-169.756851	902.123291	342.924622	266.882202	877.875122	325.108185	49.121964	1002.450623	-530.222778	13.869187	901.588135	-476.723785	-126.521393
306.097321	-33.512009	904.031311	339.228119	133.120468	901.756104	368.825836	-69.142197	510.340210	374.209534	128.312958	504.720886	508.694946	-101.935570	102.308571	444.643738	94.459305	86.465149	362.192261	-116.915352	1423.655518	380.479065	209.462112	1410.892944	298.723450	59.066830	1398.503296	305.741089	58.221745	1695.853149	400.599518	-168.099442	1140.090576	459.345520	242.129135	1132.008179	280.516998	-168.482529	902.951843	341.907959	268.554657	878.054321	325.324066	50.639950	1002.854797	-530.271179	13.917259	901.612732	-476.720093	-126.475082
306.576477	-32.373047	904.730652	339.054199	134.380051	901.942932	364.051758	-67.097786	510.861725	374.798187	129.090790	504.787262	507.788879	-102.251686	104.863106	444.728058	94.621269	86.392830	362.808899	-114.387291	1424.346924	378.759186	212.078598	1411.269653	298.206146	61.092781	1398.860474	304.892517	61.040649	1696.104492	401.080597	-163.938889	1140.583862	457.948730	244.991943	1132.539185	280.706848	-167.198166	903.784607	341.029083	270.291656	878.200317	325.558258	52.140316	1003.292725	-530.364319	13.949243	901.631348	-476.776886	-126.402458
306.963409	-30.985596	905.487915	338.398438	136.513275	902.337952	358.883118	-64.822060	511.276337	375.336853	129.787308	504.979279	506.496246	-102.210213	107.471329	444.724915	94.713921	86.299721	363.451965	-111.875023	1425.031128	377.003143	214.652939	1411.601807	297.693848	63.102642	1399.177856	303.971222	63.841915	1696.356812	401.819244	-161.513702	1141.342163	456.469177	247.836212	1133.082031	280.946350	-165.834244	904.793945	339.922363	272.029236	878.424194	325.589844	54.097523	1003.861755	-530.441406	13.968176	901.617432	-476.795807	-126.358879
307.643280	-30.020475	906.126343	338.525421	137.324478	902.398438	353.593292	-62.499588	511.820801	375.984833	130.516251	504.903015	505.099396	-102.137688	110.266487	444.796936	94.817825	86.231712	364.144592	-109.341637	1425.848145	375.195862	217.228043	1411.938965	297.162842	65.092079	1399.484863	302.987885	66.686485	1696.576782	402.636566	-159.077637	1142.176636	455.004730	250.709412	1133.606689	281.209625	-164.480408	905.900208	339.136139	273.741028	878.580811	326.092621	55.323227	1004.203186	-530.530396	13.935369	901.614929	-476.847290	-126.322006
308.278259	-28.908350	906.785156	338.286041	138.771484	902.606384	347.979797	-60.188053	512.417297	376.550812	131.309097	504.972595	503.451385	-101.868805	113.217186	444.862946	94.936882	86.126190	364.817444	-106.777290	1426.623169	373.352814	219.702286	1412.235596	296.621948	67.053978	1399.746948	302.321686	69.726768	1696.553833	403.517395	-156.703262	1143.018311	453.488770	253.582733	1134.063721	281.449249	-163.106842	907.034241	338.048401	275.489410	878.741150	326.453125	56.854492	1004.626953	-530.602661	13.966300	901.643799	-476.882446	-126.283188
308.914856	-27.759121	907.366028	337.898987	140.402054	902.739746	342.214355	-57.913662	513.110413	376.538513	131.775177	505.068420	501.681427	-101.462067	116.420052	444.653076	94.922752	85.998550	365.446289	-104.229744	1427.375732	371.487427	222.193710	1412.406006	296.072235	68.996834	1399.936523	301.263062	72.539192	1696.745728	404.433777	-154.412979	1143.897827	452.035095	256.628754	1134.496338	281.746704	-161.703262	908.197571	337.320770	277.277344	878.707642	326.759674	58.492489	1004.973083	-530.698181	13.949883	901.662781	-476.933929	-126.268074
309.701477	-26.766031	907.914368	337.885254	141.548752	902.780029	336.194305	-55.641026	513.879395	376.966095	132.366379	505.092957	499.804657	-100.866127	119.676964	444.714691	95.022888	85.955315	366.076904	-101.692047	1428.125854	369.650482	224.610382	1412.522217	295.500244	70.937958	1400.077271	299.791504	75.150574	1697.141357	405.379486	-152.040955	1144.765991	450.476471	259.594513	1134.782715	282.023987	-160.332382	909.410339	336.228180	279.106110	878.782959	327.300842	59.851685	1005.255371	-530.747498	13.905410	901.664795	-476.947021	-126.274940
310.603088	-26.077827	908.413208	338.428131	141.969284	902.634949	330.394501	-53.661713	514.796692	377.192291	132.885742	504.918304	497.793610	-100.215034	123.145599	444.567322	95.023521	85.860504	366.673645	-99.195129	1428.885620	367.805847	226.965500	1412.574219	294.931488	72.840103	1400.184448	298.529724	77.916946	1697.361816	406.417206	-149.838974	1145.641846	449.003784	262.615479	1135.076782	282.295715	-158.936081	910.644287	335.468079	280.938141	878.603394	328.217072	60.767570	1005.415710	-530.802368	13.898745	901.685120	-476.988007	-126.260513
311.567841	-25.557268	908.915039	339.152344	142.149033	902.366333	325.005554	-52.067741	515.890564	377.945496	133.609085	504.732025	495.871460	-99.511230	126.679161	444.688080	95.115105	85.813072	367.208679	-96.691223	1429.605591	365.991364	229.305161	1412.515747	294.388519	74.721664	1400.253662	297.445404	80.799850	1697.391846	407.431580	-147.651703	1146.446899	447.478363	265.572510	1135.158447	282.670197	-157.592377	911.819519	334.568146	282.804413	878.392822	329.216003	61.561531	1005.512939	-530.857483	13.938744	901.709351	-477.027466	-126.229584
312.365936	-24.754734	909.344788	339.388306	142.878036	902.235413	319.614716	-50.427299	516.908508	378.182159	134.155960	504.629272	493.748993	-98.492332	130.169678	444.621429	95.123856	85.728233	367.717285	-94.290939	1430.393188	364.283844	231.558197	1412.343384	293.809418	76.594650	1400.364502	295.940308	83.443443	1697.606934	408.488892	-145.476089	1147.274170	445.997650	268.546875	1135.137207	283.075348	-156.210434	912.992981	333.609589	284.727661	878.119202	329.979492	62.635117	1005.642029	-530.888855	13.909984	901.712158	-477.049591	-126.214287
313.187561	-24.051619	909.810974	339.659119	143.628265	902.130554	314.579041	-48.956944	517.895081	378.541931	134.733017	504.564270	491.883453	-97.718216	133.895187	444.638824	95.182449	85.624611	368.096954	-91.947990	1431.031250	362.675354	233.751556	1412.096924	293.284058	78.381142	1400.365723	294.738403	86.258629	1697.568481	409.541412	-143.355392	1148.066895	444.543182	271.443176	1134.970459	283.309601	-154.802872	914.243774	332.697906	286.686218	877.712402	330.766846	63.675228	1005.800720	-530.950806	13.910542	901.706055	-477.102356	-126.222778
313.861328	-23.115110	910.211365	339.633820	144.797104	902.086182	309.799316	-47.596516	518.864319	378.779358	135.294937	504.544128	489.719025	-96.576721	137.318710	444.588928	95.223007	85.563278	368.427643	-89.615013	1431.684448	361.113953	235.919266	1411.795166	292.716888	80.148849	1400.352905	293.346558	88.892082	1697.567749	410.689819	-141.372589	1148.884888	443.224854	274.564667	1134.847412	283.973602	-153.530518	915.337585	331.775085	288.600677	877.337891	331.347839	64.964600	1005.957764	-530.969238	13.890073	901.721008	-477.110840	-126.229073
314.659180	-22.358599	910.620605	339.942902	145.532104	901.988281	305.212677	-46.404781	520.030273	379.009583	135.842270	504.442474	487.669678	-95.513885	140.806458	444.607391	95.262955	85.528397	368.697449	-87.371483	1432.354370	359.681396	237.976913	1411.420898	292.158966	81.897018	1400.347534	291.937042	91.528366	1697.519165	411.865234	-139.442383	1149.699463	441.855133	277.374634	1134.526123	284.685638	-152.196823	916.448303	330.814301	290.507050	876.926453	332.112274	65.992867	1006.091431	-531.005859	13.909446	901.730652	-477.165833	-126.220215
315.328796	-21.633179	910.987549	340.166992	146.237366	901.909180	300.757294	-45.219368	521.072144	379.121552	136.386002	504.404114	485.641815	-94.276894	144.086060	444.563751	95.305824	85.506653	368.870575	-85.188332	1432.981323	358.299194	239.977158	1411.046387	291.608368	83.601501	1400.250000	290.498871	94.069084	1697.484375	413.004120	-137.563248	1150.540283	440.535522	279.990662	1134.195679	285.253235	-150.907181	917.560120	329.857697	292.443695	876.440979	332.781738	66.952560	1006.213257	-531.026367	13.869936	901.743042	-477.160217	-126.274010
316.089294	-20.790064	911.333801	340.500061	147.039017	901.808228	296.629242	-44.051754	522.097229	379.132080	136.918076	504.335785	483.535736	-92.744179	147.019638	444.477600	95.318260	85.482079	368.883850	-83.118202	1433.590698	357.018799	241.919525	1410.608032	291.039185	85.235512	1400.104370	289.176270	96.600784	1697.319092	414.141174	-135.704163	1151.349854	439.273468	282.402679	1133.800415	285.949402	-149.634262	918.605042	328.933746	294.393280	875.969299	333.488403	68.030296	1006.315491	-531.042114	13.818614	901.757446	-477.187103	-126.285744
316.754303	-20.180386	911.600464	341.052460	147.264572	901.620789	292.847412	-43.016342	523.087769	379.053528	137.383835	504.133453	481.501282	-91.178452	149.726013	444.409302	95.342392	85.466049	368.814880	-81.122902	1434.182495	355.781921	243.771744	1410.127686	290.490936	86.864182	1399.949341	287.964294	99.151199	1696.987183	415.312836	-134.010880	1152.203003	438.055084	284.442139	1133.288818	286.731964	-148.337158	919.557129	328.183716	296.267517	875.411072	334.199463	68.717186	1006.336060	-531.034546	13.778307	901.774719	-477.206299	-126.351295
317.275940	-19.218016	911.868896	341.028473	148.517227	901.553711	289.241577	-41.968307	524.042786	379.014404	137.971115	504.052246	478.914063	-89.100067	151.871048	444.367645	95.373581	85.429955	368.625397	-79.161362	1434.792358	354.586060	245.576813	1409.708008	289.936890	88.453117	1399.728394	286.671417	101.582161	1696.734009	416.402191	-132.339111	1153.003906	437.058105	287.047150	1132.958740	287.463562	-147.061005	920.590088	327.228760	298.119110	874.841858	334.564606	70.014969	1006.420471	-531.060791	13.764253	901.775574	-477.238190	-126.379791
317.870636	-18.530298	912.076538	341.571167	148.791931	901.323547	286.179016	-41.009422	524.990173	379.068695	138.468323	503.844452	476.327454	-87.189735	153.594666	444.343964	95.404495	85.437454	368.343811	-77.296341	1435.338379	353.535889	247.302216	1409.286621	289.365295	90.012665	1399.502441	285.290894	103.897705	1696.527832	417.465057	-130.755737	1153.761475	435.989044	288.994598	1132.450928	288.487122	-145.866470	921.401489	326.158630	299.861969	874.458801	335.144379	70.769424	1006.393555	-531.052246	13.726939	901.788330	-477.227570	-126.433678
318.327454	-17.703907	912.289001	341.765717	149.514633	901.163574	283.360687	-39.969593	525.920349	379.036407	138.870834	503.730560	473.282654	-85.095718	154.652603	444.282227	95.392548	85.413902	367.923462	-75.478043	1435.807373	352.545166	249.030685	1408.877686	288.820221	91.558609	1399.301514	284.176971	106.221153	1696.161133	418.515900	-129.185638	1154.540527	434.922577	290.532654	1131.985352	289.477264	-144.681519	922.195251	325.334259	301.510590	874.145935	335.492493	71.773941	1006.405273	-531.041809	13.320909	901.768677	-477.270935	-126.530106
318.516846	-16.711849	912.512817	341.555206	150.838196	901.162415	280.954071	-39.054760	526.749146	379.007538	139.301743	503.736420	469.933777	-82.976608	155.173187	444.230499	95.409683	85.430740	367.484283	-73.659546	1436.295898	351.633392	250.667679	1408.502686	288.253296	93.103027	1399.049927	283.014832	108.440430	1695.911255	419.495392	-127.784721	1155.339722	434.180267	292.733154	1131.699707	290.477661	-143.542389	922.927979	324.490967	303.217255	873.654236	335.502991	73.063423	1006.507629	-531.009888	13.723596	901.824524	-477.243561	-126.527847
318.788879	-15.766916	912.660645	341.615784	151.651886	901.064026	278.938599	-38.247639	527.611328	378.956116	139.759537	503.683258	466.404938	-81.061813	155.279846	444.114502	95.405197	85.416473	366.888000	-71.970673	1436.687866	350.783569	252.316574	1408.195435	287.668304	94.674545	1398.875488	281.940186	110.577713	1695.686523	420.381287	-126.482712	1156.078369	433.253815	293.906891	1131.258301	291.589935	-142.532410	923.487793	323.675262	304.792847	873.258972	335.628845	74.105911	1006.524597	-530.961792	13.832616	901.865601	-477.217316	-126.564384
318.996063	-15.183976	912.924255	341.990417	151.842178	900.878174	277.446167	-37.415157	528.414368	379.034851	140.157333	503.543030	462.514069	-79.065460	154.727875	444.131775	95.414993	85.417679	366.310730	-70.222130	1437.171143	350.061432	253.937088	1407.891113	287.072235	96.202385	1398.711792	280.825134	112.571701	1695.646851	421.152985	-125.209877	1156.767944	432.735596	295.923981	1131.078125	292.762390	-141.631409	924.025879	323.124237	306.269592	872.969238	335.873047	74.775085	1006.548096	-530.925171	13.802724	901.920227	-477.202423	-126.616684
319.116211	-14.446928	913.181335	342.016205	152.579651	900.777954	276.189758	-36.464817	529.160156	379.057617	140.489136	503.459686	458.910370	-77.724442	153.979355	444.100037	95.424454	85.450043	365.575745	-68.609398	1437.520386	349.291992	255.486755	1407.658325	286.442200	97.761261	1398.608032	279.930847	114.545250	1695.584839	421.860016	-124.019241	1157.484375	432.020477	297.261322	1130.868652	294.031525	-140.732819	924.451416	322.292664	307.758850	872.828308	335.904297	75.733345	1006.614258	-530.880676	13.749249	901.950623	-477.184143	-126.676720
318.999664	-13.412667	913.447144	341.534332	153.828293	900.837280	275.140076	-35.653809	529.828125	379.031372	140.794373	503.535767	453.912567	-75.293350	152.149231	444.095947	95.451164	85.473236	364.821411	-66.953606	1437.859741	348.632446	257.048370	1407.448608	285.823486	99.307899	1398.509766	279.216980	116.491013	1695.495239	422.412598	-122.868179	1158.151123	431.303650	298.153259	1130.547241	295.313232	-139.909302	924.813599	321.636780	309.205719	872.645447	335.615112	76.998932	1006.767883	-530.831848	13.713223	901.992004	-477.159790	-126.747482
318.874878	-12.676103	913.748962	341.321472	154.482971	900.803833	274.390350	-34.741013	530.445679	379.223389	141.183640	503.514862	449.197937	-73.478699	150.206390	444.134644	95.477951	85.433159	363.963013	-65.365532	1438.251831	347.985382	258.605133	1407.299561	285.208771	100.846016	1398.475098	278.479706	118.274071	1695.550049	422.906525	-121.788422	1158.914185	430.801514	299.388977	1130.400024	296.640045	-139.164001	925.064270	321.108093	310.486420	872.597778	335.416412	77.903503	1006.889221	-530.804321	13.730265	902.050903	-477.151825	-126.788925
318.811371	-12.206265	914.030090	341.527863	154.586075	900.657898	274.141724	-34.011734	530.855957	379.375458	141.589050	503.409302	444.325134	-71.778214	147.916153	444.149109	95.490410	85.447815	363.103455	-63.806744	1438.598267	347.393890	260.118652	1407.180542	284.543121	102.391106	1398.478394	277.808289	119.961441	1695.644897	423.242126	-120.795441	1159.629517	430.480377	300.904877	1130.347656	298.029327	-138.580627	925.235413	320.618713	311.798584	872.547791	335.413757	78.460655	1006.941345	-530.762451	13.716111	902.110229	-477.112427	-126.835785
318.491455	-11.391217	914.336548	340.909332	155.734009	900.706360	273.854980	-33.238392	531.211975	379.397064	141.957275	503.480042	439.426849	-70.249092	145.446198	444.146118	95.519676	85.454323	362.178833	-62.296329	1438.979614	346.841095	261.601563	1407.110352	283.893250	103.930183	1398.518921	277.376129	121.682106	1695.660645	423.470184	-119.813324	1160.378906	430.136841	302.071625	1130.326904	299.431946	-138.021515	925.400391	320.404053	312.953827	872.481445	334.921173	79.593117	1007.108887	-530.731750	13.706388	902.172668	-477.104004	-126.891747
318.347321	-10.885576	914.638855	340.921326	155.877808	900.621521	273.892029	-32.482796	531.435425	379.465576	142.272278	503.372437	434.359497	-68.581413	142.666183	444.134216	95.543449	85.456902	361.229645	-60.755718	1439.311401	346.319794	263.033508	1407.024292	283.250549	105.484001	1398.512939	276.564392	122.961472	1696.027100	423.632446	-118.877769	1161.119873	429.800964	303.091583	1130.255249	300.824463	-137.513092	925.445496	319.797882	314.011139	872.567993	334.777191	80.169548	1007.202637	-530.671753	13.716138	902.271729	-477.056458	-126.924149
317.975769	-10.046367	914.898560	340.216858	156.935455	900.672791	273.991486	-31.741318	531.624634	379.209595	142.467407	503.412292	429.928040	-67.734512	140.181747	444.012665	95.507401	85.443787	360.256439	-59.263889	1439.598633	345.801331	264.461060	1406.959595	282.622955	106.983910	1398.618652	276.167297	124.403229	1696.162598	423.620941	-117.980721	1161.835327	429.570404	304.123474	1130.233887	302.272919	-137.095367	925.504517	319.509003	315.000702	872.564392	334.201691	81.246780	1007.350037	-530.621887	13.692006	902.381104	-477.017822	-126.976242
317.630981	-9.437053	915.126160	339.817047	157.523468	900.629700	274.380219	-31.117214	531.723328	379.376648	142.896790	503.456238	424.839996	-66.194885	137.293839	444.174622	95.610817	85.484161	359.262848	-57.805332	1439.987793	345.342133	265.887970	1406.895874	281.983673	108.477158	1398.628174	275.730682	125.695290	1696.343018	423.522827	-117.016998	1162.610718	429.414825	305.217682	1130.146606	303.705505	-136.846100	925.474548	319.328186	315.974640	872.586365	333.747589	82.019554	1007.432617	-530.536133	13.638422	902.493103	-476.719940	-127.160530
317.382141	-8.997352	915.341003	339.777649	157.596710	900.516602	274.947174	-30.584480	531.700012	379.454498	143.248291	503.380798	419.644501	-64.576599	134.382996	444.279755	95.665810	85.528069	358.318115	-56.347675	1440.352417	344.881561	267.236298	1406.792480	281.320282	109.963394	1398.615479	275.296478	126.870918	1696.530396	423.335999	-116.077202	1163.306763	429.162567	305.844421	1129.994995	305.150330	-136.583954	925.416504	319.067505	316.817139	872.439880	333.500671	82.495949	1007.470825	-530.525330	13.701750	902.617554	-476.682495	-127.186470
316.835754	-8.234562	915.544250	338.916840	158.615616	900.534790	275.364349	-30.033060	531.701721	379.268127	143.482437	503.460358	414.915375	-63.344830	131.674606	444.248749	95.666557	85.543671	357.376831	-54.957535	1440.614136	344.399048	268.577942	1406.635620	280.679688	111.421906	1398.611572	274.868530	127.982285	1696.687378	423.032288	-115.158203	1163.960938	429.150360	306.961212	1129.897217	306.511902	-136.438141	925.359070	319.229492	317.615570	872.287231	332.730560	83.502136	1007.575195	-530.517578	13.718018	902.731812	-476.651520	-127.191872
316.505371	-7.817157	915.683289	338.813599	158.705200	900.394836	275.962921	-29.478153	531.663513	379.252441	143.815720	503.406677	410.924408	-62.803143	129.358932	444.303284	95.693024	85.539513	356.443481	-53.572441	1440.900269	343.951569	269.892090	1406.448242	280.043304	112.823799	1398.584595	274.347107	128.947250	1696.903687	422.739960	-114.284958	1164.559204	429.047394	307.873016	1129.795898	307.892456	-136.351913	925.220154	318.832947	318.415436	872.235962	332.406982	83.945419	1007.563843	-530.503418	13.725451	902.874023	-476.605194	-127.204544
316.230286	-7.716853	915.832397	338.966125	158.146027	900.005066	276.593506	-29.125605	531.666016	379.211121	144.044312	503.165924	406.689301	-61.752495	127.009789	444.357574	95.711227	85.562347	355.523743	-52.283066	1441.122437	343.545410	271.158630	1406.250732	279.405396	114.153915	1398.526245	273.922699	129.916016	1697.017090	422.302338	-113.308945	1165.088379	429.142181	309.109467	1129.639160	309.184784	-136.361801	925.061890	318.770264	319.083130	872.070801	332.177582	84.081627	1007.419495	-530.483521	13.748065	903.046875	-476.538696	-127.209373
315.453888	-6.828595	915.970642	337.754456	159.628860	900.222107	277.053772	-28.595289	531.646423	378.948212	144.208679	503.270905	402.670013	-60.900173	124.866333	444.257050	95.692497	85.533752	354.672150	-51.078636	1441.310059	343.148834	272.348938	1406.024292	278.784424	115.447044	1398.491821	273.475372	130.903488	1697.089478	421.826752	-112.382927	1165.563110	429.054718	309.748993	1129.380737	310.391266	-136.435654	924.808655	318.737823	319.760284	871.841248	331.189240	85.200165	1007.602844	-530.478149	13.734488	903.192444	-476.499084	-127.243530
314.935455	-6.380693	916.097961	337.262024	160.038635	900.141785	277.742096	-28.106293	531.594971	378.725250	144.412750	503.174347	399.014771	-60.142612	122.877930	444.280029	95.734444	85.573128	353.837036	-49.944538	1441.451782	342.698242	273.521362	1405.746826	278.227814	116.667999	1398.450928	273.154419	131.747818	1697.133911	421.338226	-111.494545	1165.921875	429.073822	310.659393	1129.098511	311.569824	-136.532211	924.522156	318.762665	320.404510	871.580322	330.620605	85.762093	1007.617371	-530.457581	13.736938	903.370361	-476.432068	-127.214821
314.082275	-5.993912	916.283264	336.283081	160.934952	900.114197	278.364655	-27.621143	531.614929	378.347351	144.598434	503.185364	395.690216	-59.570389	121.101944	444.204163	95.720032	85.594269	353.109528	-48.848549	1441.534424	342.338989	274.630829	1405.446167	277.641235	117.831955	1398.429077	272.631226	132.734131	1697.161377	420.765076	-110.535843	1166.195557	429.122223	311.538269	1128.854980	312.642273	-136.706039	924.194702	318.883667	320.974884	871.264343	329.693817	86.507240	1007.687378	-530.469666	13.779703	903.576111	-476.369537	-127.155579
313.731964	-5.637174	916.357849	336.118530	160.877838	899.966553	279.054199	-27.184347	531.548157	378.186890	144.849258	503.075684	392.659119	-58.936981	119.456375	444.212372	95.751617	85.627220	352.433990	-47.876236	1441.618530	341.973938	275.696411	1405.164795	277.111145	118.919777	1398.373535	272.092407	133.485657	1697.239990	420.279785	-110.227402	1166.452393	429.143616	312.301392	1128.518555	313.644623	-136.921371	923.928528	318.964081	321.537628	870.951294	329.320648	86.821854	1007.640930	-530.539246	13.843635	903.802063	-476.354919	-127.069908
313.045959	-5.337568	916.504578	335.605927	161.139465	899.904480	279.610901	-26.732859	531.648926	377.913483	145.042328	503.044708	389.955231	-58.419083	117.930862	444.134644	95.739952	85.658760	351.824280	-46.950500	1441.633789	341.721100	276.666351	1404.875854	276.607697	119.948853	1398.353760	271.505768	134.363770	1697.255981	419.688538	-109.301933	1166.529663	429.227661	313.104156	1128.270630	314.562622	-137.186386	923.522095	319.415955	322.048645	870.432617	328.674225	87.230148	1007.673401	-530.646790	13.892475	904.007446	-476.367065	-126.973640
312.367737	-4.718554	916.622681	334.663635	162.114792	899.950439	280.309662	-26.009771	531.655396	377.542358	145.152512	503.088837	387.437195	-57.923813	116.515549	444.012146	95.710457	85.673332	351.278717	-46.098858	1441.645630	341.425476	277.616028	1404.588989	276.095398	120.894943	1398.353027	270.732880	135.150177	1697.342285	419.151062	-108.867264	1166.636353	429.193665	313.728516	1127.998901	315.372711	-137.403793	923.164551	319.355774	322.507416	870.135071	327.870026	88.056160	1007.752441	-530.776001	13.981303	904.204407	-476.372101	-126.889122
311.883362	-4.608451	916.739380	334.583679	161.675491	899.739258	281.162354	-25.679581	531.724915	377.302216	145.371246	502.972412	385.386993	-57.676510	115.288467	443.983337	95.701073	85.667923	350.679962	-45.325119	1441.586914	341.163635	278.470551	1404.353271	275.577942	121.769646	1398.348145	270.080139	136.145035	1697.276367	418.499512	-107.733299	1166.589844	429.191467	314.391296	1127.732056	316.091553	-137.661819	922.795105	319.655334	322.982086	869.748840	327.481049	88.120850	1007.688049	-530.903503	14.075359	904.383423	-476.367340	-126.795349
311.063080	-4.230953	916.903381	333.880615	162.201736	899.851196	281.992279	-25.206366	531.703125	377.001648	145.477829	502.997528	383.578033	-57.505013	114.163696	443.923645	95.701538	85.684044	350.222137	-44.649075	1441.567139	340.878174	279.222839	1404.095459	275.125122	122.555244	1398.339966	269.410583	136.959686	1697.209106	417.946350	-107.242981	1166.602539	429.144012	314.925293	1127.477661	316.679138	-137.904861	922.492859	319.974854	323.385468	869.352234	326.727051	88.590996	1007.823914	-531.083984	14.092174	904.551086	-476.367401	-126.708717
310.339813	-3.728095	917.002930	332.955597	163.094833	899.920471	282.651367	-24.622290	531.645630	376.686462	145.562149	503.063324	381.995605	-57.356182	113.238281	443.814606	95.675201	85.663696	349.702271	-43.966026	1441.449219	340.575134	279.952240	1403.856201	274.610291	123.287216	1398.310181	268.674561	137.895309	1697.108276	417.359924	-106.290871	1166.560669	429.060120	315.318542	1127.264771	317.211945	-138.091446	922.161072	320.350647	323.809052	868.914795	325.881561	89.292679	1007.908813	-531.260925	14.151461	904.717346	-476.375214	-126.579674
309.658234	-3.462932	917.125916	332.407104	163.354721	899.878296	283.388428	-24.105165	531.678406	376.425720	145.688995	503.021759	380.643158	-57.414059	112.409073	443.756958	95.673515	85.678154	349.175995	-43.398533	1441.429443	340.272430	280.599701	1403.626587	274.129700	123.949699	1398.281860	267.957794	138.818085	1696.987793	416.827271	-105.628525	1166.578613	429.029968	315.747620	1127.064575	317.642853	-138.314026	921.927185	320.985352	324.175415	868.419067	325.223969	89.655556	1007.941284	-531.432129	14.187426	904.864563	-476.365875	-126.457954
309.314758	-3.724778	917.208618	332.890808	162.106873	899.499756	284.165222	-23.718927	531.681152	376.377716	145.852707	502.764435	379.656372	-57.555042	111.821129	443.818329	95.728867	85.709068	348.613770	-42.858578	1441.399048	339.955414	281.212158	1403.435425	273.601471	124.589363	1398.250854	267.202881	139.829102	1696.847168	416.283752	-104.832466	1166.588013	428.872009	315.987915	1126.923828	317.920563	-138.516205	921.777222	321.127960	324.518188	868.078674	325.115265	89.236755	1007.767395	-531.637878	14.279490	905.037781	-476.389832	-126.314171
308.512756	-3.103834	917.230530	331.864075	163.274124	899.678955	284.661621	-23.265673	531.695862	376.101959	145.922745	502.882202	378.714325	-57.624329	111.176453	443.764862	95.709778	85.720947	348.088165	-42.361256	1441.385132	339.620880	281.710175	1403.279175	273.074677	125.124100	1398.220947	266.432861	140.678207	1696.734497	415.726288	-103.804169	1166.528076	428.741699	316.189545	1126.809937	318.096222	-138.712051	921.663025	321.572754	324.821564	867.658569	324.206635	90.009743	1007.879883	-531.861877	14.365666	905.221924	-476.400146	-126.196754
307.884949	-2.806303	917.260193	331.392822	163.545776	899.655151	285.207031	-22.717970	531.613831	375.869812	145.980545	502.863403	377.983398	-57.745216	110.668427	443.740692	95.695084	85.773834	347.483948	-41.923893	1441.395508	339.195465	282.187073	1403.124146	272.498199	125.607574	1398.175659	265.659668	141.567307	1696.614746	415.323059	-103.618874	1166.636475	428.629700	316.318817	1126.729736	318.189362	-138.851196	921.617432	322.317261	325.152832	867.265320	323.591431	90.333214	1007.881592	-532.092834	14.391918	905.384766	-476.454956	-126.111488
307.118622	-2.314795	917.237305	330.483673	164.352356	899.679932	285.505219	-22.238110	531.486145	375.511597	145.995758	502.951477	377.338928	-57.708923	110.121544	443.623108	95.664780	85.771133	346.778900	-41.509632	1441.365601	338.773865	282.571533	1402.952759	271.898132	126.056259	1398.125244	265.006866	142.529373	1696.393188	414.934265	-103.606644	1166.747314	428.426819	316.424072	1126.632080	318.110596	-138.965988	921.620117	322.557220	325.408356	867.016235	322.713470	90.944588	1007.887878	-532.334656	14.428201	905.538940	-476.501160	-126.056503
306.560730	-2.213603	917.207214	330.442535	164.081726	899.543762	285.896576	-22.097406	531.369080	375.367004	146.071426	502.860413	376.846191	-57.763325	109.634491	443.658600	95.677299	85.829521	346.071411	-41.154869	1441.379272	338.339417	282.926880	1402.763794	271.306976	126.456421	1398.061279	264.250671	143.393387	1696.276001	414.507599	-103.121674	1166.768066	428.246674	316.485718	1126.547119	317.917267	-139.046814	921.615356	323.061371	325.570038	866.649292	322.313721	90.947174	1007.799866	-532.563110	14.443366	905.669922	-476.599335	-125.978043
305.584198	-2.225746	917.277222	329.945404	164.239944	899.513000	286.190491	-21.850523	531.261902	375.121582	146.107773	502.840881	376.286285	-57.536163	109.126785	443.620575	95.674149	85.830521	345.295197	-40.868961	1441.437134	337.868500	283.213989	1402.649170	270.631195	126.846001	1397.979736	263.403748	144.155304	1696.217041	413.977875	-102.349083	1166.769653	428.111847	316.556366	1126.496338	317.566345	-139.078110	921.615662	323.826324	325.770203	866.194153	321.549713	91.062820	1007.816223	-532.789978	14.472568	905.805603	-476.693176	-125.918205
305.095734	-1.419140	917.088501	329.186157	165.235489	899.514526	286.393127	-21.663635	531.018555	374.831390	146.190216	502.960266	375.994232	-57.516361	108.771706	443.586792	95.696526	85.847908	344.359680	-40.611938	1441.364624	337.329926	283.454285	1402.481079	269.983398	127.172523	1397.883667	262.693573	144.914001	1696.127075	413.546204	-102.317436	1166.837524	427.874115	316.541412	1126.404907	317.163239	-139.048264	921.677856	324.121613	325.953644	865.939026	320.858734	91.856247	1007.736023	-533.046082	14.403055	905.927063	-476.835358	-125.910172
304.430725	-1.091985	917.008301	328.728302	165.590195	899.472229	286.566864	-21.534922	530.782654	374.574127	146.231766	502.934357	375.694855	-57.356331	108.317459	443.510193	95.659706	85.848328	343.485229	-40.386444	1441.379272	336.807892	283.708008	1402.317505	269.252319	127.444633	1397.791992	262.005829	145.651550	1696.030151	413.135590	-102.592430	1166.975708	427.702240	316.564423	1126.384644	316.642059	-139.001663	921.763733	324.659424	326.012878	865.611755	320.243683	92.176567	1007.678772	-533.322327	14.323671	906.043335	-476.985809	-125.943886
303.992493	-1.332205	916.889587	329.334473	164.320526	899.086914	287.054077	-21.702164	530.581482	374.536591	146.360550	502.685791	375.609863	-57.311539	107.916321	443.543732	95.675591	85.869102	342.476746	-40.187305	1441.396362	336.306549	283.901886	1402.112793	268.511658	127.701691	1397.707520	261.345154	146.318146	1695.956787	412.666260	-102.863922	1167.140381	427.491333	316.500031	1126.327637	316.030640	-138.962875	921.889282	325.191071	326.069733	865.264099	320.157013	91.644569	1007.410400	-533.631592	14.191941	906.168762	-477.170197	-125.991951
303.337616	-1.050566	916.790039	328.999969	164.520340	899.036133	287.221008	-21.754450	530.336975	374.359497	146.476364	502.670837	375.219391	-57.170982	107.279503	443.509888	95.672806	85.868439	341.446808	-40.057434	1441.457275	335.743713	284.045898	1401.952881	267.779327	127.930847	1397.617310	260.779755	146.963669	1695.833984	412.103882	-103.009399	1167.276978	427.284912	316.408661	1126.315063	315.298645	-138.867905	922.034790	325.681244	326.081726	864.933167	319.584320	91.866890	1007.339844	-533.951111	14.083294	906.276733	-477.374908	-126.070358
302.156189	-0.785326	916.744202	328.031311	165.540863	899.235596	287.116272	-21.615618	530.060486	374.096252	146.583176	502.774475	374.963684	-56.884808	106.763466	443.417999	95.642105	85.876450	340.342499	-39.941765	1441.410767	335.222198	284.138214	1401.795532	266.998077	128.143204	1397.518066	260.104950	147.475464	1695.803955	411.464050	-102.985847	1167.341187	427.079712	316.278107	1126.264526	314.486511	-138.765457	922.146240	326.226868	326.045624	864.582947	318.545166	92.309181	1007.435608	-534.241028	14.015070	906.397583	-477.596313	-126.107491
301.419128	-0.381722	916.572388	327.537872	165.928726	899.192810	287.220856	-21.655201	529.699646	373.918793	146.726669	502.765015	374.931854	-56.705219	106.285301	443.397522	95.658394	85.901154	339.210480	-39.876537	1441.450439	334.703369	284.229523	1401.649170	266.254639	128.347549	1397.415405	259.463715	147.918854	1695.729980	410.713989	-102.895828	1167.382202	426.877411	316.144287	1126.214722	313.576385	-138.635468	922.267944	326.712524	325.968109	864.276794	317.890625	92.630699	1007.337097	-534.552856	13.944374	906.507385	-477.862000	-126.146095
300.998260	0.105380	916.261047	327.186615	166.190460	899.014221	287.453674	-21.842777	529.264893	373.814941	146.865356	502.697449	375.169952	-56.555908	105.978989	443.415344	95.679924	85.893562	337.987976	-39.843342	1441.409058	334.183350	284.245392	1401.498413	265.453918	128.488449	1397.290161	258.800842	148.296539	1695.664917	409.848724	-102.636971	1167.431274	426.680786	315.998199	1126.131592	312.518250	-138.501175	922.362000	327.159851	325.894348	863.979248	317.391510	92.956299	1007.100769	-534.906067	13.881203	906.611694	-478.139648	-126.208366
300.039886	0.688304	916.040833	326.138153	167.278427	899.080383	287.608978	-21.867157	528.786194	373.507050	146.967056	502.775085	375.084198	-56.404114	105.371719	443.335419	95.667366	85.902008	336.776001	-39.844120	1441.387207	333.776825	284.223663	1401.353638	264.745911	128.645416	1397.130005	258.039185	148.510956	1695.642090	409.056213	-103.521278	1167.590454	426.550873	315.858368	1126.096313	311.444733	-138.420929	922.428345	327.670807	325.760712	863.650757	316.384857	93.595261	1007.043030	-535.285522	13.747007	906.689758	-478.456024	-126.284760
299.403198	0.627099	915.821594	326.179047	166.764313	898.860046	288.055023	-22.245535	528.327209	373.386566	147.173950	502.611542	375.118408	-56.412868	104.745621	443.383087	95.686768	85.934616	335.571381	-39.837723	1441.356445	333.397217	284.165192	1401.213257	263.986816	128.794464	1396.999634	257.404999	148.729706	1695.562500	408.119781	-103.842239	1167.672974	426.398102	315.633881	1126.070313	310.252045	-138.241776	922.517090	328.104828	325.610687	863.416565	315.983673	93.337708	1006.823669	-535.606628	13.642036	906.805481	-478.739807	-126.341599
298.436707	0.804785	915.609802	325.593353	166.960251	898.801086	288.339111	-22.573353	527.893127	373.068665	147.300034	502.560333	375.090576	-56.388844	104.028046	443.295135	95.661758	85.955315	334.303162	-39.900909	1441.274902	333.047180	284.079346	1401.100830	263.298553	128.895935	1396.902710	256.868347	148.924667	1695.423340	407.030731	-104.239449	1167.696655	426.284210	315.363037	1126.077759	308.980011	-138.077042	922.575989	328.514709	325.434875	863.210693	315.148193	93.435417	1006.698792	-535.911682	13.562531	906.941589	-479.041229	-126.396889
297.897614	0.894545	915.289673	325.505493	166.455078	898.481079	288.807922	-22.914801	527.280640	372.897980	147.431610	502.446960	375.074158	-56.306515	103.230331	443.249481	95.656830	86.001152	333.055573	-40.013374	1441.194946	332.756592	283.934570	1401.000122	262.564758	128.943970	1396.749512	256.274292	148.976196	1695.313843	405.858093	-104.484535	1167.689087	426.192169	315.073059	1126.106567	307.605652	-137.932175	922.544800	329.113068	325.190674	862.964966	314.689056	93.277710	1006.378357	-536.089294	13.571203	907.048401	-479.251709	-126.411705
296.854034	1.441685	914.985962	324.483276	167.371201	898.578613	289.233337	-23.228815	526.622925	372.561859	147.462555	502.515472	375.098297	-56.366123	102.406929	443.161163	95.641281	86.000046	331.785034	-40.167118	1441.117310	332.490814	283.747009	1400.918945	261.857880	129.001450	1396.617188	255.669693	148.971054	1695.213867	404.583435	-105.086601	1167.684448	426.047791	314.640106	1126.055176	306.112610	-137.804749	922.507935	329.192535	324.992737	862.856934	313.650543	93.750397	1006.300110	-536.343689	13.566029	907.202332	-479.538422	-126.477364
295.993408	1.714036	914.638306	323.838776	167.668808	898.471191	289.875336	-23.772959	526.005188	372.351929	147.601563	502.497620	375.201050	-56.438900	101.580658	443.118713	95.638588	86.006226	330.564178	-40.319469	1440.984009	332.282593	283.540588	1400.804443	261.210175	129.028732	1396.458130	255.088165	148.892059	1695.108643	403.166901	-105.280800	1167.507690	425.976868	314.215515	1125.995850	304.558563	-137.614883	922.358276	329.455414	324.773987	862.676147	312.835663	93.897881	1006.087219	-536.630920	13.598609	907.382935	-479.922119	-126.512901
295.179901	1.734913	914.278015	323.533722	167.279266	898.137817	290.700226	-24.558327	525.350952	372.205322	147.733658	502.350616	375.238190	-56.524921	100.753387	443.110352	95.645294	86.030525	329.302948	-40.559326	1440.820557	332.111267	283.308411	1400.698730	260.496643	129.036484	1396.293579	254.563232	148.761719	1695.021851	401.729370	-105.890236	1167.349243	425.960022	313.805969	1125.925537	302.901093	-137.522247	922.180786	329.670837	324.511566	862.495178	312.148499	93.733292	1005.742249	-536.943481	13.583380	907.534241	-480.310638	-126.596260
293.776550	2.525117	913.904907	321.777954	169.122818	898.355225	291.249115	-24.893478	524.503113	371.844849	147.801407	502.549713	375.093719	-56.427086	99.733925	443.020874	95.654793	86.019081	327.996124	-40.893967	1440.582520	331.950806	283.030151	1400.557983	259.855042	128.965195	1396.109009	254.040909	148.527863	1694.908569	400.108154	-106.145920	1167.053467	425.916779	313.278503	1125.808105	301.152710	-137.389191	921.893799	329.840942	324.228851	862.334167	310.661774	94.632607	1005.699585	-537.201599	13.579780	907.695129	-480.655029	-126.627533
293.024902	2.207723	913.518433	321.918488	167.837524	897.891479	292.269012	-25.858395	523.951904	371.797394	147.944229	502.309784	375.262482	-56.593929	98.792839	443.055878	95.675392	86.030685	326.747742	-41.245815	1440.311157	331.822388	282.705994	1400.442139	259.212769	128.875473	1395.938232	253.432297	148.166138	1694.902710	398.442841	-106.634758	1166.669800	425.929565	312.757935	1125.706055	299.280365	-137.224014	921.564514	329.945831	323.894501	862.209229	310.195831	93.941177	1005.269165	-537.263916	13.823493	907.924622	-480.848572	-126.517830
291.828156	2.647272	913.142212	320.795746	168.471725	897.893433	293.136871	-26.501751	523.226135	371.477509	148.003494	502.375641	375.239685	-56.448406	97.788116	442.963593	95.653900	86.067444	325.556274	-41.610992	1440.057007	331.726288	282.333313	1400.358521	258.624725	128.708862	1395.699341	252.980545	147.813721	1694.823120	396.747528	-107.414368	1166.298096	425.969940	312.172546	1125.628540	297.361420	-137.101959	921.197998	330.067535	323.535217	862.133667	309.052704	94.238281	1005.102844	-537.660522	13.103399	907.588074	-481.156464	-127.010712
290.624603	2.810346	912.797302	319.880188	168.781433	897.809509	293.934326	-27.216208	522.483154	371.211090	148.137512	502.406036	375.510956	-56.495438	96.795563	442.944672	95.649414	86.104851	324.301056	-42.097023	1439.720825	331.639923	281.906860	1400.287964	258.025909	128.543854	1395.589722	252.665970	147.482285	1694.672607	394.923981	-107.942085	1165.861694	426.005737	311.435577	1125.609375	295.349518	-136.937241	920.750977	330.132507	323.195313	862.072205	307.986267	94.308205	1004.902954	-537.805603	13.115502	907.717285	-481.412018	-127.037575
289.268860	3.438152	912.425781	318.239594	170.079971	897.909058	294.814270	-27.901148	521.748657	370.732941	148.184555	502.587280	375.722748	-56.420776	95.738503	442.861237	95.610832	86.108124	323.133423	-42.584320	1439.423096	331.583893	281.475281	1400.228516	257.386719	128.340958	1395.488403	252.149536	146.943329	1694.664307	392.989075	-108.196526	1165.286255	426.036591	310.748810	1125.586914	293.231323	-136.743835	920.261353	330.158752	322.801178	862.027710	306.530151	94.955124	1004.792297	-537.938293	13.216682	907.860413	-481.674591	-127.040054
288.201630	3.208921	912.074341	317.900879	169.190567	897.577148	295.881775	-28.637928	521.145325	370.321075	148.222672	502.395447	376.033112	-56.406628	94.733246	442.809479	95.643875	86.158775	321.994019	-43.120152	1439.105591	331.534332	280.946472	1400.186646	256.827972	128.081619	1395.376709	251.738159	146.394836	1694.596802	391.045410	-108.760307	1164.768921	426.045044	309.984131	1125.556641	291.039856	-136.557587	919.791382	330.142517	322.442993	861.989319	305.757813	94.416916	1004.450806	-538.068359	13.276031	907.976990	-481.962219	-127.031342
287.179504	3.080589	911.734192	317.295288	168.727722	897.260559	297.002869	-29.269432	520.463562	369.922485	148.248779	502.247101	376.324768	-56.299244	93.745186	442.808472	95.632736	86.208458	320.833832	-43.703667	1438.663940	331.563324	280.377075	1400.183960	256.323883	127.785606	1395.261475	251.482330	145.902130	1694.442627	389.102081	-109.380180	1164.225830	426.156219	309.183441	1125.521362	288.775909	-136.332977	919.294250	330.045959	321.806732	862.189087	304.868317	94.130806	1004.123718	-538.154663	13.406981	908.134155	-482.231018	-126.985291
285.810455	3.332198	911.404480	316.060730	169.229721	897.306580	297.964996	-29.864796	519.881775	369.585327	148.339157	502.292816	376.597626	-56.213650	92.765732	442.892334	95.673088	86.261284	319.740326	-44.342632	1438.300781	331.565521	279.792511	1400.228516	255.821472	127.404442	1395.114014	251.028290	145.190277	1694.455322	387.030060	-109.771545	1163.646240	426.170471	308.277740	1125.537476	286.368927	-136.097412	918.786682	329.955688	321.335968	862.267761	303.579926	94.266617	1004.001099	-538.212280	13.617444	908.321228	-482.478882	-126.875870
284.203888	3.966792	911.105408	313.983978	170.814590	897.638733	298.887512	-30.189682	519.185669	368.892090	148.280945	502.462860	376.737457	-56.032932	91.833740	442.759796	95.646133	86.315788	318.698853	-45.006744	1437.946777	331.608032	279.151794	1400.298706	255.302826	127.052353	1395.110229	250.817230	144.588562	1694.319458	384.995300	-110.380669	1163.040527	426.180450	307.443481	1125.614624	283.891968	-135.868149	918.283203	329.708374	320.879578	862.408875	301.847412	94.944344	1004.048340	-538.235962	13.818924	908.508057	-482.670105	-126.831177
282.719025	4.096332	910.792725	312.533142	171.399368	897.598328	299.956299	-30.551413	518.589233	368.129028	148.318924	502.499969	376.979340	-55.813839	90.906609	442.608276	95.608261	86.367928	317.752167	-45.737038	1437.536865	331.692993	278.416901	1400.410278	254.815109	126.620262	1395.116699	250.528046	143.838882	1694.270386	382.894562	-110.820747	1162.368530	426.243622	306.448334	1125.668823	281.319763	-135.584732	917.781616	329.607269	320.380188	862.559387	300.374237	95.120178	1003.885559	-538.246521	13.982576	908.686951	-482.875244	-126.727348
281.378845	3.809256	910.494141	311.887451	170.683884	897.429382	301.198517	-31.025372	518.178833	367.594116	148.323486	502.353546	377.236908	-55.718208	90.009064	442.589539	95.619507	86.471344	316.836090	-46.457561	1437.212402	331.797058	277.692719	1400.498901	254.390259	126.136879	1395.077515	250.149124	142.980621	1694.308716	380.705658	-114.352051	1162.229004	426.302032	305.533081	1125.771484	278.610931	-135.245331	917.451294	329.563599	319.803009	862.704956	299.356262	94.553940	1003.657227	-538.227783	14.158403	908.881958	-483.047455	-126.630959
279.952118	3.659945	910.077209	311.054352	170.506149	897.313354	302.358154	-31.270901	517.632080	367.098114	148.341614	502.353149	377.490845	-55.486916	89.183792	442.695862	95.663925	86.539650	315.930511	-47.273502	1436.839111	331.869873	276.898773	1400.579590	253.942734	125.632004	1395.023071	249.919067	142.143066	1694.256226	378.592621	-114.842468	1161.570435	426.422272	304.661713	1125.871094	275.897888	-134.888657	916.955383	329.776886	319.247009	862.786987	298.170013	94.213821	1003.405090	-538.218384	14.295012	909.060547	-483.247711	-126.516014
278.617950	3.384158	909.762207	310.296143	169.665939	897.026855	303.604828	-31.528913	517.249207	366.380707	148.292191	502.185883	377.901794	-55.251854	88.420357	442.665802	95.679520	86.619446	315.060120	-48.069214	1436.409180	331.910522	276.070190	1400.641846	253.483475	125.077736	1395.007202	249.735092	141.282455	1694.215576	376.490662	-115.374855	1160.829834	426.373779	303.516663	1125.857666	273.127106	-134.467743	916.453003	329.097229	318.817596	862.975220	297.085785	93.660950	1003.104919	-538.216125	14.523495	909.272095	-483.482422	-126.340874
277.186646	3.303554	909.429565	309.301300	169.434784	896.940308	304.639435	-31.746546	516.868835	365.768463	148.221573	502.135742	378.141022	-54.874352	87.706551	442.617737	95.682243	86.668289	314.189697	-48.936466	1435.983398	331.955292	275.245270	1400.689941	253.032043	124.463570	1394.961548	249.568237	140.353592	1694.177734	374.408691	-115.864838	1160.130737	426.275604	302.510773	1125.867920	270.330383	-134.084549	915.957031	328.457275	318.355621	863.238220	295.879028	93.356506	1002.905762	-538.249878	14.833688	909.518738	-483.928192	-125.926910
275.780518	3.206774	909.142883	308.147339	169.338409	896.886658	305.836670	-31.959564	516.479675	365.135925	148.134109	502.197876	378.472473	-54.461674	87.028908	442.538147	95.659088	86.761757	313.390015	-49.848480	1435.620850	331.979156	274.352386	1400.733154	252.581680	123.810272	1394.933105	249.696426	139.567429	1693.942993	372.381958	-116.353691	1159.415527	426.243622	301.478943	1125.821289	267.416595	-133.660950	915.565979	328.058563	317.845215	863.413879	294.592590	93.118019	1002.745544	-538.211914	15.076988	909.766907	-484.130188	-125.746124
274.341797	2.998473	908.824707	307.228851	168.821609	896.725037	306.846924	-32.153889	516.148071	364.381531	147.990997	502.077759	378.707123	-53.970528	86.441345	442.414948	95.622597	86.808968	312.540771	-50.802231	1435.152344	331.984802	273.411194	1400.787109	252.136169	123.107841	1394.892456	249.319946	138.345184	1694.113647	370.310089	-116.831467	1158.645508	426.239380	300.391235	1125.864136	264.427338	-133.171707	915.169800	327.740692	317.373718	863.573547	293.402069	92.668610	1002.511902	-538.094299	15.412561	910.063782	-484.230743	-125.529465
272.887634	2.868231	908.539551	305.949615	168.709274	896.670227	307.979248	-32.425480	515.817993	363.722656	147.764297	502.045776	379.016449	-53.465611	85.849052	442.416290	95.628609	86.885696	311.706360	-51.747852	1434.746094	331.942932	272.485901	1400.805786	251.640320	122.363655	1394.871094	249.492111	137.449814	1693.872925	368.308411	-117.411667	1157.908203	426.168518	299.332428	1125.855347	261.390411	-132.657990	914.802307	327.357269	316.831482	863.717712	292.062988	92.400452	1002.351013	-537.902771	15.667030	910.350586	-484.062836	-125.559181
271.416565	2.617272	908.265625	304.919495	168.467300	896.573303	308.978241	-32.720482	515.544739	363.170258	147.589096	502.019379	379.354797	-53.008087	85.268234	442.465240	95.639328	86.989838	310.927399	-52.716053	1434.325317	331.900024	271.516235	1400.813721	251.250885	121.567345	1394.717041	249.178116	136.131958	1694.041504	366.342621	-117.927330	1157.148193	426.125122	298.293823	1125.860718	258.330811	-132.106781	914.470337	327.336517	316.206665	863.770691	290.829254	92.037231	1002.172852	-537.807312	15.981154	910.590820	-484.175293	-125.358383
269.934204	2.510437	908.006287	303.649170	168.329910	896.532471	309.924408	-32.900856	515.225098	362.377350	147.384247	502.006927	379.523712	-52.431377	84.705055	442.298523	95.588669	87.035202	310.190826	-53.769924	1433.925293	331.851837	270.516205	1400.817139	250.723831	120.774597	1394.810303	249.396332	135.137512	1693.793823	364.421570	-118.472137	1156.380859	425.906769	297.128540	1125.794067	255.231369	-131.533997	914.191040	326.952026	315.656433	863.927490	289.488403	91.774841	1002.030823	-537.718201	16.279085	910.813293	-484.341797	-125.127792
268.521637	2.240689	907.757629	302.521301	168.073441	896.455627	310.937103	-33.509163	515.007019	361.678345	147.196747	502.011902	379.878510	-52.168560	84.278358	442.229095	95.564148	87.082527	309.431183	-54.819481	1433.520630	331.776855	269.499176	1400.837280	250.313248	119.958679	1394.755127	249.366959	133.930649	1693.757324	362.535980	-119.046387	1155.639648	425.675659	296.061798	1125.700073	252.133881	-130.910522	913.956970	326.526581	315.114838	864.025696	288.231171	91.401001	1001.874695	-537.643433	16.588604	911.022461	-484.475433	-124.905533
267.108398	1.977000	907.475769	301.494263	167.606750	896.275024	311.584412	-33.775558	514.758667	361.067139	147.010315	501.944214	380.071320	-51.857471	83.848526	442.170837	95.540749	87.117180	308.697205	-55.854481	1433.154907	331.734222	268.412109	1400.827148	249.842545	119.067207	1394.698242	249.027115	132.455002	1693.938843	361.036072	-116.820297	1154.347168	425.443878	294.987823	1125.645752	248.841675	-130.290756	913.545288	325.946838	314.524780	864.083130	286.999817	90.978775	1001.647339	-537.569092	16.886389	911.220947	-484.606506	-124.666489
265.636566	1.857477	907.202515	300.207275	167.560974	896.290283	311.856903	-33.745937	514.454590	360.354187	146.720200	501.928497	380.146362	-51.583767	83.475990	442.105957	95.501900	87.171410	307.994080	-56.952408	1432.801392	331.674500	267.339325	1400.853149	249.391541	118.179657	1394.651123	249.137512	131.212143	1693.827515	359.225281	-117.349739	1153.635132	425.190430	293.815186	1125.588501	245.723038	-129.645447	913.409241	325.490112	313.907135	864.140747	285.660553	90.708939	1001.528687	-537.456421	17.213224	911.428345	-484.714325	-124.398041
264.238831	1.668526	906.939819	299.088287	167.361298	896.259644	312.071320	-34.095230	514.160950	359.875061	146.532639	501.962433	380.351196	-51.483295	83.208351	442.084930	95.470284	87.208565	307.276947	-58.052872	1432.398438	331.601959	266.226746	1400.873047	248.924515	117.279869	1394.647461	248.971771	129.766876	1693.877441	357.420502	-117.844757	1152.892334	424.805176	292.735046	1125.513550	242.555588	-129.022919	913.292236	324.509796	313.343079	864.260315	284.403076	90.370995	1001.390503	-537.293945	17.681974	911.716125	-484.793732	-124.033974
262.889832	1.406198	906.670288	298.071350	166.955704	896.182251	312.007538	-34.290703	513.922913	359.698669	146.434967	502.035614	380.435120	-51.390724	82.946526	442.208099	95.477509	87.328033	306.589813	-59.196178	1432.003052	331.540894	265.083496	1400.891235	248.520691	116.316185	1394.605713	249.094162	128.478638	1693.767578	355.723755	-118.645943	1152.224976	424.519531	291.620514	1125.504883	239.491089	-128.418869	913.252991	323.847412	312.616547	864.225952	283.208221	89.923790	1001.223938	-537.324463	18.428709	912.000671	-484.905182	-123.692192
261.543610	1.089154	906.440125	297.027008	166.655853	896.164124	311.709930	-34.557796	513.725586	359.133362	146.186905	502.070404	380.507050	-51.433987	82.755516	442.113617	95.388023	87.348999	305.937531	-60.375385	1431.597778	331.450867	263.930054	1400.952271	248.135239	115.324295	1394.607788	248.941681	126.980392	1693.831177	353.979828	-119.103760	1151.531738	424.214447	290.537170	1125.442383	236.396606	-127.758148	913.193420	323.636963	311.866333	864.110901	282.007080	89.483650	1001.107483	-537.233826	18.802748	912.185364	-484.979065	-123.363770
260.263550	0.834859	906.243835	295.931122	166.380203	896.193176	311.280579	-34.829124	513.565918	358.505310	145.836288	502.071991	380.529053	-51.512634	82.610832	442.003937	95.327065	87.368416	305.314423	-61.551014	1431.220825	331.397339	262.759674	1400.975098	247.694000	114.300385	1394.602783	248.898834	125.547562	1693.816650	352.330658	-119.822884	1150.881592	423.812134	289.433594	1125.354004	233.266968	-127.114052	913.157898	322.953400	311.267487	864.188721	280.843414	89.075752	1001.031128	-537.288818	18.866455	912.216248	-485.108124	-123.179848
258.942749	0.490145	906.077454	294.977203	165.983078	896.189575	310.670197	-35.145988	513.428284	358.055756	145.567200	502.044830	380.445557	-51.554169	82.531250	442.004364	95.302147	87.438950	304.760773	-62.715199	1430.916504	331.290833	261.560333	1401.000610	247.311295	113.282379	1394.586914	248.875809	124.082428	1693.807129	350.675812	-120.626694	1150.220581	423.275848	288.258545	1125.220337	230.203857	-126.517227	913.174377	322.045166	310.669037	864.358215	279.693756	88.605309	1000.951904	-537.084900	19.831854	912.694214	-485.409241	-122.718452
257.649414	0.147845	905.901428	293.961731	165.612518	896.189575	309.912842	-35.556831	513.253845	357.547180	145.286865	502.068542	380.471985	-51.723412	82.528885	441.911072	95.237686	87.482239	304.204651	-63.922653	1430.576660	331.225647	260.401276	1401.077637	247.020676	112.210098	1394.471924	249.041672	122.747849	1693.627930	349.015594	-121.340118	1149.549438	422.826935	287.182281	1125.155396	227.162170	-125.912041	913.220032	321.381042	310.064575	864.408691	278.543488	88.138435	1000.869629	-536.802917	20.424068	913.130249	-485.456146	-122.124115
256.417877	-0.241924	905.793274	293.023712	165.202042	896.263062	309.140533	-35.766285	513.132080	356.957367	144.961639	502.099670	380.517822	-51.939987	82.509056	441.819305	95.150177	87.530663	303.671234	-65.150002	1430.263428	331.095276	259.179962	1401.152344	246.530823	111.167458	1394.661987	249.042572	121.245293	1693.626709	347.404266	-122.079033	1148.945801	422.315582	285.986389	1125.149780	224.163986	-125.342705	913.285522	320.692017	309.395630	864.511536	277.478699	87.620392	1000.857849	-537.461487	19.956932	912.861572	-485.707428	-122.235298
255.137634	-0.625605	905.728882	291.913055	165.007263	896.384094	308.126099	-36.137253	513.003662	356.401184	144.609497	502.172821	380.505341	-52.060307	82.541580	441.691345	95.048729	87.604317	303.194946	-66.336517	1429.990356	331.021820	257.961487	1401.228516	246.295090	110.055862	1394.595459	249.036499	119.770905	1693.603882	345.790314	-122.813751	1148.308228	421.770905	284.834412	1125.114990	220.928299	-124.675896	913.394958	320.108185	308.775513	864.518311	276.308899	87.205391	1000.891907	-537.089539	20.984335	913.333801	-485.700104	-121.529350
253.958374	-1.153280	905.647400	291.152893	164.207031	896.348755	307.204254	-36.532661	512.896851	355.928192	144.201019	502.193359	380.523773	-52.224987	82.643913	441.553619	94.923950	87.632019	302.713196	-67.554565	1429.636475	330.926392	256.773376	1401.342163	245.950409	108.932014	1394.651123	248.926514	118.154510	1693.683228	344.254364	-123.680367	1147.735962	421.227661	283.664886	1125.096680	218.021667	-124.139702	913.509399	319.403931	308.114899	864.595581	275.350769	86.512245	1000.834595	-536.829407	21.696383	913.647888	-485.713348	-120.928871
252.708435	-1.545195	905.568237	290.193665	163.707535	896.435913	306.229034	-36.763565	512.820496	355.417999	143.721939	502.206940	380.523865	-52.342697	82.730995	441.422638	94.824226	87.676491	302.249390	-68.821907	1429.340332	330.777161	255.501602	1401.420288	245.590332	107.835365	1394.695801	248.919800	116.639412	1693.642090	342.815094	-126.241936	1147.362549	420.693115	282.509338	1125.145874	215.261078	-123.638107	913.685364	318.651306	307.421326	864.799866	274.274109	85.958305	1000.843201	-536.831238	21.657742	913.919800	-485.804718	-120.482391
251.578964	-2.152501	905.502197	289.390808	163.113007	896.459656	305.112213	-36.994751	512.668762	354.997803	143.253357	502.234711	380.520142	-52.375942	82.828751	441.307251	94.738525	87.727226	301.811829	-70.026596	1429.056030	330.656830	254.255966	1401.551270	245.230133	106.717392	1394.754272	248.557892	114.871162	1693.878662	341.438660	-127.078156	1146.782227	420.023163	281.336426	1125.102173	212.501465	-123.085312	913.841797	317.508209	306.742096	864.997375	273.339935	85.290001	1000.824402	-536.862549	21.399237	914.268188	-485.924194	-119.977570
250.354645	-2.700616	905.417053	288.509460	162.579330	896.484924	303.926605	-37.123432	512.609619	354.538208	142.804672	502.317291	380.391937	-52.321495	82.961746	441.229797	94.648201	87.765640	301.368866	-71.274803	1428.737915	330.507172	253.024567	1401.655273	244.769485	105.573311	1394.921143	248.458618	113.236862	1693.931885	339.966888	-127.851212	1146.239868	419.494507	280.206696	1125.149414	209.854721	-122.705360	913.994873	316.901489	306.005554	865.030518	272.344696	84.662895	1000.796875	-536.550720	22.619329	914.363342	-485.939636	-119.419708
249.183365	-3.202483	905.341553	287.659973	161.971115	896.535889	302.952637	-37.275631	512.505127	354.037354	142.362549	502.346191	380.482513	-52.427021	83.122154	441.133514	94.583092	87.810257	300.875732	-72.510292	1428.496216	330.331818	251.790634	1401.769287	244.559113	104.431763	1394.817261	248.638870	111.782837	1693.773804	338.549774	-128.680969	1145.719604	418.862274	279.079407	1125.130249	207.258865	-122.381180	914.164246	315.982239	305.355042	865.250122	271.392151	84.015465	1000.787231	-536.478088	23.189560	914.515076	-486.002502	-118.962997
247.943115	-3.886766	905.320618	286.828064	161.283768	896.591797	301.794525	-37.423061	512.368774	353.620911	141.829544	502.372253	380.433746	-52.385818	83.287292	441.095856	94.508705	87.870827	300.385986	-73.778069	1428.187988	330.176147	250.512726	1401.858398	244.076508	103.261429	1394.955811	248.576752	110.169205	1693.785278	337.160370	-129.532425	1145.253906	418.170258	277.840942	1125.149536	204.727142	-122.076965	914.360168	314.842407	304.565369	865.480530	270.460999	83.251213	1000.805176	-536.376953	23.706324	914.679749	-486.039825	-118.503181
246.701248	-4.417760	905.184387	285.945740	160.657455	896.619202	300.616028	-37.452847	512.294434	352.635010	141.046661	502.332458	380.376556	-52.305153	83.414520	440.754852	94.325325	87.843155	299.882721	-75.073959	1427.881958	330.004822	249.222198	1401.984131	243.712952	102.130798	1394.989746	248.469696	108.506165	1693.810913	335.769196	-130.416687	1144.741089	417.583496	276.703888	1125.129395	202.220032	-121.847946	914.540833	313.853363	303.824799	865.688477	269.481659	82.549988	1000.753662	-536.244324	24.108690	914.848328	-486.020508	-118.051300
245.560989	-5.030304	905.077393	285.171661	159.931122	896.623779	299.623383	-37.491196	512.116760	352.111969	140.504929	502.322174	380.428558	-52.309410	83.506271	440.613190	94.204971	87.887085	299.372711	-76.301376	1427.590698	329.860626	247.944916	1402.044189	243.364044	100.921776	1395.007935	248.401932	106.872177	1693.804443	334.490601	-131.332230	1144.276855	416.937531	275.491425	1125.147949	199.862396	-121.597054	914.759766	312.842529	303.114258	865.839355	268.607086	81.789307	1000.703857	-536.125000	24.560757	915.022400	-485.993927	-117.565948
244.347595	-5.781099	904.970276	284.446411	159.221466	896.654236	298.669739	-37.818180	512.001648	351.593658	139.982773	502.340790	380.441467	-52.328724	83.582436	440.469788	94.084755	87.927994	298.820374	-77.608589	1427.279785	329.679810	246.596298	1402.128662	243.036667	99.721001	1394.975952	248.010651	105.047974	1693.993164	333.169037	-132.271545	1143.754517	416.420929	274.395081	1125.096069	197.575424	-121.426720	914.906616	312.061157	302.215973	865.872620	267.731903	80.942360	1000.667419	-535.942566	25.032051	915.208374	-486.017426	-117.027687
243.121124	-6.304837	904.786438	283.565948	158.546127	896.659058	297.671692	-37.942596	511.849609	350.969696	139.453140	502.423004	380.411285	-52.301804	83.623741	440.374908	93.971519	88.025551	298.313934	-78.932526	1426.976807	329.531647	245.274673	1402.150879	242.704361	98.534081	1394.950195	248.186508	103.564613	1693.766479	331.931213	-133.213257	1143.294922	415.840576	273.273834	1125.023804	195.386597	-121.313972	915.033997	311.047882	301.437134	866.059387	266.764099	80.204567	1000.580750	-535.761475	25.560478	915.380981	-486.115906	-116.428825
241.922241	-6.871365	904.656982	282.713104	158.078918	896.700867	296.819672	-38.188038	511.710510	350.455383	138.906677	502.492554	380.405762	-52.402431	83.638588	440.339172	93.911011	88.088669	297.720825	-80.261543	1426.673950	329.414398	243.928207	1402.199951	242.379578	97.331337	1394.895264	248.051147	101.920418	1693.736450	330.737183	-134.198944	1142.915527	415.189270	272.080444	1124.923096	193.338501	-121.236259	915.126282	309.701019	300.660797	866.331177	265.826385	79.552689	1000.539307	-535.721069	26.197762	915.574768	-486.456421	-115.815010
240.546219	-7.822758	904.587708	282.058197	157.049896	896.672974	296.032928	-38.501617	511.568115	349.761658	138.302292	502.453278	380.414124	-52.479645	83.646561	440.272400	93.817482	88.162544	297.210999	-81.584793	1426.418823	329.303406	242.560883	1402.172241	242.041321	96.092361	1394.860229	247.988892	100.310295	1693.701660	329.535706	-135.209488	1142.391357	414.652710	270.985870	1124.795654	191.328217	-121.244347	915.213989	308.855865	299.867035	866.394775	264.906708	78.499771	1000.489807	-535.753784	26.975742	915.746338	-486.578705	-115.458336
239.587524	-8.183130	904.317139	281.365631	156.340393	896.703430	295.385620	-38.801987	511.328796	349.065033	137.688370	502.473511	380.442017	-52.574364	83.602615	440.099213	93.693710	88.253136	296.608490	-82.943047	1426.097656	329.235016	241.141296	1402.193115	241.711960	94.836967	1394.837158	247.865707	98.716393	1693.614990	328.366058	-136.274948	1141.981689	414.089386	269.708252	1124.678223	189.459076	-121.245911	915.259766	307.622437	299.099701	866.566223	264.120850	77.774727	1000.375488	-535.111023	26.945906	916.071716	-486.126862	-114.801987
238.395050	-8.905993	904.185852	280.638763	155.639526	896.715332	294.861877	-39.222729	511.244049	348.421204	137.012070	502.543884	380.481201	-52.684006	83.548317	439.957031	93.516685	88.339890	296.035706	-84.301826	1425.794800	329.158844	239.739059	1402.140259	241.375610	93.602997	1394.769043	247.719635	97.084244	1693.589966	327.244507	-137.347778	1141.499146	413.520721	268.511017	1124.502808	187.690781	-121.397873	915.264038	306.441650	298.345093	866.762085	263.228424	76.947975	1000.317505	-534.503967	26.775749	916.458557	-485.859833	-114.125916
237.167526	-9.576758	904.002075	279.892731	154.989517	896.830505	294.337219	-39.673470	511.040344	347.785980	136.420090	502.638641	380.486664	-52.725204	83.422569	440.090790	93.471527	88.472939	295.501404	-85.663429	1425.469238	329.134827	238.336456	1402.128296	241.051865	92.309753	1394.727417	247.368591	95.362892	1693.703125	326.152954	-138.495255	1141.076538	413.033905	267.262726	1124.395386	186.012589	-121.588989	915.240723	305.518616	297.432983	866.763367	262.293945	76.081505	1000.288391	-534.112732	26.814320	916.877686	-485.982880	-113.537498
236.127823	-9.940885	903.813538	279.121460	154.678146	896.994446	293.886169	-40.086647	510.803619	347.115143	135.832733	502.681061	380.492798	-52.826359	83.340775	439.790680	93.286865	88.522949	294.912201	-87.053200	1425.137695	329.085968	236.879028	1402.082397	240.716904	91.046730	1394.648315	247.477661	93.957764	1693.473755	325.092438	-139.633698	1140.633911	412.519623	265.963318	1124.210205	184.455460	-121.846916	915.126038	304.338287	296.543945	866.921753	261.442688	75.508751	1000.281738	-533.512695	26.904913	917.350586	-485.515717	-112.632706
234.985306	-10.635775	903.653137	278.372070	153.954758	897.013611	293.555298	-40.578033	510.659821	346.296265	135.192276	502.660736	380.538177	-52.945251	83.225998	439.596375	93.140953	88.553879	294.292389	-88.475761	1424.826172	329.059235	235.447586	1402.021118	240.505844	89.784798	1394.417969	247.353943	92.445198	1693.356201	323.967438	-140.829453	1140.177734	412.044434	264.684875	1123.958252	182.976883	-122.217613	915.002869	303.146088	295.703156	867.068359	260.533447	74.672508	1000.213623	-533.584229	27.895802	917.739807	-485.774963	-112.080345
233.916138	-11.414492	903.461182	277.899750	152.854691	896.934692	293.287231	-41.198460	510.500610	345.602081	134.533310	502.639435	380.609802	-53.085239	83.145958	439.492371	93.034454	88.612556	293.618866	-89.910767	1424.441895	329.067749	234.010345	1401.956787	240.062408	88.511948	1394.486938	247.208832	90.935318	1693.303467	322.955261	-141.954681	1139.773560	411.486603	263.261749	1123.779297	181.621506	-122.591202	914.805969	301.971375	294.865570	867.191345	259.745758	73.660912	1000.080933	-533.759705	29.357794	918.107056	-485.775665	-111.457169
232.742889	-12.041193	903.227356	277.202209	152.304779	897.030090	293.051758	-41.728748	510.253082	344.843201	133.970169	502.709106	380.621735	-53.132290	83.005020	439.549683	92.988289	88.754929	292.982361	-91.286049	1424.181030	329.046722	232.548828	1401.888916	239.841248	87.206924	1394.252441	247.108276	89.463959	1693.217407	321.898773	-143.297165	1139.284302	410.919586	261.826477	1123.547729	180.358810	-123.077873	914.584229	300.627533	293.996521	867.480835	258.805847	72.861488	1000.017944	-534.213196	31.426022	918.423767	-485.806824	-110.917137
231.740662	-12.660295	903.056580	276.606720	151.583420	897.065247	293.029327	-42.386742	510.139282	344.038147	133.336456	502.698212	380.716614	-53.246956	82.890724	439.144775	92.764206	88.767090	292.304932	-92.690506	1423.793579	329.101166	231.079239	1401.825317	239.513931	85.960175	1394.197998	246.974503	87.994476	1693.162720	320.931641	-144.520706	1138.865723	410.493866	260.386627	1123.434692	179.252777	-123.599167	914.270630	299.520172	293.082184	867.656433	257.979370	72.065910	999.954529	-534.753723	33.962120	918.677490	-485.550415	-110.185356
230.798386	-13.437268	902.843628	276.104919	150.526062	896.971924	293.162811	-43.167892	510.129028	343.310730	132.727066	502.591217	380.780701	-53.379982	82.781464	439.060120	92.653030	88.883171	291.662994	-94.133995	1423.487183	329.135559	229.576187	1401.801147	239.182755	84.635170	1394.127930	246.902328	86.610062	1693.058472	319.865845	-145.758728	1138.463745	410.024536	258.880371	1123.214722	178.212128	-124.259598	913.932129	298.480316	292.178284	867.788208	257.207489	71.084000	999.804932	-535.561523	37.020977	918.853271	-485.530060	-109.742744
229.919434	-14.169357	902.697449	275.622253	149.554001	896.948120	293.364319	-44.057140	510.091125	342.647705	132.142197	502.543701	380.845917	-53.546562	82.638901	439.015442	92.574638	89.024879	290.942108	-95.581932	1423.166260	329.217712	228.039551	1401.756836	238.772369	83.347610	1394.157715	246.662109	85.120804	1693.085205	318.874115	-147.005600	1138.084961	409.595734	257.374939	1123.048828	177.312744	-124.885864	913.521912	297.399597	291.162384	867.919189	256.485382	70.163528	999.723206	-536.492676	40.417542	918.954651	-485.565399	-109.359955
229.076477	-14.653054	902.591187	275.025879	148.890167	896.999390	293.502625	-45.143703	510.055786	341.905334	131.535904	502.518005	380.885834	-53.636711	82.492722	438.843781	92.433083	89.097427	290.187286	-97.058846	1422.944946	329.253571	226.536606	1401.716431	238.552673	82.068016	1393.991455	246.513916	83.705963	1693.050415	317.887909	-148.278229	1137.771118	409.144775	255.840103	1122.865479	176.464813	-125.640884	913.122498	296.306030	290.227814	868.103271	255.771194	69.489174	999.697937	-537.430359	43.964622	918.989014	-485.584839	-108.965073
228.382324	-15.133066	902.502441	274.549469	147.974808	896.984680	293.862640	-46.048931	509.994324	341.243683	130.875031	502.451691	380.880249	-53.712532	82.308899	438.662720	92.312752	89.159172	289.447235	-98.502953	1422.679565	329.362488	225.003036	1401.657471	238.091324	80.811867	1394.094360	246.335144	82.332130	1693.036621	316.892731	-149.652649	1137.389771	408.661530	254.230042	1122.707886	175.811157	-126.449455	912.653381	295.205383	289.265930	868.326660	255.159790	68.754997	999.648071	-538.272278	47.479004	918.965149	-485.541626	-108.530327
227.297424	-16.484644	902.326721	274.057251	146.938828	896.936157	294.344788	-47.037262	510.025970	340.589996	130.237381	502.356415	380.916321	-53.873947	82.106438	438.617584	92.224915	89.271629	288.703247	-99.923775	1422.448364	329.489105	223.492218	1401.632446	237.876190	79.517418	1393.946777	246.239670	81.003716	1692.977783	315.937714	-150.941803	1137.123901	408.249878	252.742447	1122.551270	175.222656	-127.290672	912.194702	294.181427	288.405426	868.565857	254.264740	67.496208	999.541321	-538.958862	50.820007	918.886719	-485.473450	-108.094551
226.449661	-17.286303	902.190308	273.606537	146.064850	896.970032	294.812164	-47.920406	509.931091	339.925293	129.701385	502.359039	380.917664	-54.017521	81.881752	438.615143	92.139572	89.397484	287.927948	-101.313820	1422.195313	329.611298	221.965958	1401.686401	237.554047	78.249847	1393.952271	245.997055	79.544136	1693.043823	314.988312	-152.249420	1136.843018	407.871826	251.125488	1122.465088	174.724030	-128.265945	911.667725	292.997253	287.310181	868.858582	253.566315	66.560822	999.493958	-539.407532	53.861706	918.750183	-485.323639	-107.674713
225.685989	-18.015568	902.067871	273.148956	145.165955	897.029907	295.295349	-49.011154	509.876312	339.576050	129.145294	502.394196	380.968079	-54.206474	81.651772	438.648621	92.054237	89.532852	287.160706	-102.790688	1421.979492	329.786591	220.403976	1401.670898	237.064148	76.953781	1394.047607	245.822601	78.173782	1693.063965	314.079865	-153.543655	1136.671265	407.506836	249.540421	1122.352539	174.365341	-129.222015	911.162415	292.210999	286.367432	869.100159	252.876190	65.654007	999.467468	-539.615173	56.466259	918.590637	-485.154633	-107.239136
224.944992	-18.794552	901.946838	272.726929	144.386307	897.128601	295.675079	-49.955894	509.851227	338.964905	128.504761	502.353699	380.936279	-54.332897	81.436592	438.578674	91.916992	89.678123	286.183868	-104.277473	1421.696289	329.858734	218.897476	1401.738159	236.731857	75.702255	1394.037354	245.664993	76.770767	1693.104004	313.151306	-154.933670	1136.463745	407.161774	247.877060	1122.297729	174.055939	-130.316788	910.653870	291.249786	285.214478	869.341309	252.191177	64.763870	999.462036	-539.541382	58.599712	918.397522	-484.923523	-106.689171
224.245743	-19.568781	901.832703	272.283600	143.538483	897.175598	296.123718	-50.994221	509.789124	338.304413	127.881943	502.374603	380.941406	-54.499973	81.312515	438.422241	91.763931	89.763680	285.464111	-105.603470	1421.602295	329.955566	217.397171	1401.746948	236.330475	74.455437	1394.074707	245.484741	75.365387	1693.170776	312.347137	-156.244507	1136.324829	406.729553	246.161377	1122.192627	173.879410	-131.464264	910.081238	290.354004	284.300293	869.634521	251.517899	63.879932	999.433228	-539.206177	60.246586	918.185730	-484.641510	-106.129829
223.562820	-20.467268	901.757568	271.894836	142.656006	897.239014	296.432861	-51.947472	509.725891	337.675476	127.344803	502.405029	380.972900	-54.707935	81.171898	438.351715	91.662155	89.874809	284.652527	-106.972725	1421.564331	329.973145	215.868561	1401.800537	236.035828	73.249428	1393.975952	245.324875	73.979836	1693.224121	311.502777	-157.525589	1136.167725	406.379486	244.512772	1122.133789	173.759140	-132.658340	909.531128	289.301575	283.157623	869.972595	250.886505	62.926960	999.431641	-538.703674	61.499424	917.961548	-484.353577	-105.569580
223.034698	-21.254066	901.624695	271.630035	141.738373	897.287964	296.650970	-52.772007	509.663635	337.141815	126.709969	502.331940	380.919128	-54.851936	81.033470	438.311218	91.592628	89.950691	283.799133	-108.327522	1421.407227	330.011566	214.404602	1401.798096	235.519470	71.994087	1394.086060	245.161621	72.552139	1693.303955	310.737274	-158.831238	1136.116577	406.087677	242.836899	1122.070068	173.724731	-133.873123	908.974487	288.698395	282.203827	870.171570	250.348434	62.002010	999.395325	-538.107483	62.539066	917.707031	-484.047058	-104.929871
222.433441	-22.215553	901.550049	271.285339	140.761688	897.337524	296.850494	-53.703060	509.715576	336.637573	126.095161	502.294312	380.930786	-55.040710	80.931076	438.242310	91.520027	90.031631	282.910828	-109.706207	1421.312256	329.991302	212.890274	1401.828247	235.105743	70.782043	1394.040527	244.985016	71.132072	1693.387695	309.948608	-160.213257	1135.973511	405.779968	241.099136	1122.002075	173.755905	-135.210907	908.398865	287.913116	281.003143	870.373535	249.743393	60.991859	999.387451	-537.425659	63.413902	917.438782	-483.667175	-104.303009
221.982040	-23.040691	901.422668	271.006104	139.907333	897.376404	296.912659	-54.538799	509.681549	336.115814	125.538750	502.268555	380.892242	-55.176949	80.899796	438.141846	91.440331	90.126762	282.034149	-111.074387	1421.173340	329.934387	211.420532	1401.844360	234.736572	69.583244	1393.952637	244.908157	69.768974	1693.402832	309.219208	-161.452820	1135.877441	405.470154	239.316788	1121.961914	173.812622	-136.586044	907.802307	287.183533	279.890747	870.649658	249.236954	60.089989	999.348206	-536.635010	64.137970	917.141907	-483.341339	-103.702003
221.495590	-23.988611	901.324463	270.691864	138.897964	897.445923	296.845947	-55.231617	509.621094	335.586487	124.870888	502.243713	380.863159	-55.263920	80.803917	438.024536	91.305946	90.196480	281.147369	-112.414032	1421.039551	329.861877	210.000351	1401.890747	234.132126	68.326759	1393.999634	244.642029	68.254951	1693.569824	308.526611	-162.804840	1135.786865	405.175354	237.647766	1121.888428	174.011688	-137.941879	907.167786	286.536835	278.903687	870.925720	248.702179	59.046856	999.338501	-535.565613	64.589012	916.814514	-482.852661	-102.963890
221.051178	-24.983097	901.216187	270.456299	137.935547	897.455627	296.702789	-55.800484	509.514954	335.166656	124.310074	502.276398	380.847260	-55.335052	80.756348	437.965668	91.239342	90.303421	280.197449	-113.779182	1420.894409	329.709442	208.521500	1401.919312	233.686356	67.125885	1393.940552	244.527817	66.886368	1693.613525	307.795837	-164.147827	1135.614502	404.942108	236.005707	1121.896484	174.206406	-139.375107	906.557678	285.909058	277.726135	871.185120	248.230209	58.032478	999.293091	-534.531494	65.015572	916.454041	-482.489136	-102.413834
220.676147	-25.980333	901.130005	270.221466	136.875458	897.520203	296.520935	-56.378559	509.443298	334.807007	123.694267	502.257904	380.802460	-55.363609	80.725418	437.939972	91.167862	90.371971	279.255280	-115.176567	1420.691162	329.492493	207.141403	1401.878906	233.214127	65.865356	1393.880493	244.210083	65.370850	1693.770020	307.140594	-165.466812	1135.572754	404.671082	234.392212	1121.854736	174.454559	-140.850693	905.912292	285.360107	276.625458	871.409119	247.777390	56.954853	999.286621	-533.375305	65.579147	916.056824	-481.959595	-101.664886
220.413315	-26.996374	901.000977	270.073395	135.844330	897.533081	296.324799	-57.024887	509.367798	334.309387	122.972214	502.208008	380.828674	-55.461697	80.736107	437.809723	91.089218	90.390846	278.306427	-116.571053	1420.480713	329.255188	205.700409	1401.930542	232.767120	64.642761	1393.745728	243.981873	63.919334	1693.869995	306.517731	-166.773758	1135.442139	404.445404	232.824875	1121.827026	174.789825	-142.337738	905.266968	284.893555	275.315643	871.537476	247.415817	55.890343	999.232666	-532.225586	66.238327	915.719727	-481.460175	-100.895348
220.099930	-28.054209	900.905090	269.820068	134.883347	897.585388	296.123413	-57.629040	509.302185	333.961365	122.369583	502.217072	380.869293	-55.552677	80.742912	437.679077	91.008125	90.415108	277.554871	-117.905586	1420.404053	329.003143	204.272141	1401.909302	232.267471	63.430229	1393.673706	243.714203	62.456207	1693.981689	305.974518	-168.178177	1135.362793	404.162018	231.247238	1121.810913	175.172913	-143.893768	904.646423	284.275970	274.304749	871.920593	247.010162	54.825748	999.214233	-531.086731	66.751648	915.383057	-480.944733	-100.127388
219.867310	-29.151979	900.776062	269.652008	133.713684	897.599548	295.905823	-58.111794	509.219513	333.695648	121.762482	502.259796	380.868988	-55.607761	80.750565	437.653595	90.925697	90.489189	276.633728	-119.314529	1420.196533	328.687653	202.872421	1401.951538	231.772171	62.168480	1393.656250	243.401520	61.027153	1694.071289	305.435394	-169.367462	1135.340332	403.941925	229.704117	1121.841064	175.578140	-145.441330	904.016479	283.860992	273.019165	872.043701	246.683884	53.642490	999.160034	-525.235901	66.317474	915.476379	-479.796631	-98.015739
219.532227	-30.210644	900.701538	269.455933	132.632675	897.656860	295.707520	-58.618340	509.169250	333.593964	121.209862	502.314178	380.825134	-55.614761	80.719368	437.664154	90.873047	90.586105	275.977295	-120.612633	1420.166138	328.342834	201.506332	1402.003784	231.243744	60.867931	1393.587891	243.059357	59.579979	1694.163330	304.870972	-170.672333	1135.231323	403.794128	228.235809	1121.996216	175.991104	-147.112167	903.434570	283.811310	271.783081	872.046997	246.342514	52.513573	999.153625	-517.606384	62.822121	915.454041	-478.388397	-95.594322
219.289566	-31.207233	900.588989	269.295624	131.530258	897.704773	295.512817	-59.273495	509.084229	333.241730	120.464424	502.340454	380.901459	-55.758442	80.710228	437.529633	90.765060	90.622536	275.207062	-122.002991	1420.022705	327.946289	200.127823	1402.076904	230.726257	59.536076	1393.562866	242.681366	58.165806	1694.248535	304.396393	-171.884247	1135.156860	403.534424	226.742920	1122.071777	176.346573	-148.878891	902.897400	283.635559	270.723450	872.292908	246.067398	51.388054	999.123596	-514.710144	55.728157	914.529846	-477.812256	-95.078453
219.016251	-32.330662	900.512390	269.139404	130.460022	897.754333	295.320557	-59.962460	508.987518	333.067383	119.887016	502.416229	380.903717	-55.841183	80.697701	437.494446	90.687531	90.695145	274.555237	-123.424751	1419.887329	327.533813	198.725296	1402.113403	230.227554	58.217747	1393.492188	242.346191	56.809139	1694.251709	303.997467	-173.185318	1135.089355	403.315704	225.264175	1122.155640	176.732941	-150.421844	902.293091	283.418976	269.531403	872.339600	245.813293	50.224182	999.111572	-516.492981	49.422970	913.290039	-477.902649	-95.922394
218.800049	-33.279236	900.365784	269.071777	129.456238	897.779419	295.182922	-60.639824	508.889618	332.862366	119.308670	502.407776	380.879425	-55.927483	80.650391	437.424896	90.666084	90.767082	273.998627	-124.753395	1419.847656	327.099640	197.347488	1402.197388	229.750183	56.891926	1393.469971	241.875000	55.428829	1694.339111	303.598541	-174.598953	1134.998657	403.162842	223.849274	1122.275391	177.194199	-152.112823	901.809570	283.130005	268.250702	872.589172	245.600082	49.163403	999.052979	-515.517761	50.215580	913.219299	-477.399811	-95.149834
218.483780	-34.293617	900.232056	268.945740	128.422394	897.823975	295.128571	-61.340336	508.802490	332.552734	118.729996	502.390747	380.865326	-56.001606	80.623436	437.362457	90.616287	90.816925	273.375732	-126.159409	1419.762817	326.645050	196.011475	1402.264526	229.254990	55.525124	1393.419312	241.266602	53.985188	1694.462524	303.303223	-175.811066	1134.984619	402.933777	222.425568	1122.456177	177.663223	-153.801453	901.299377	283.357056	267.203400	872.617676	245.326736	48.044128	999.010254	-514.484497	51.437752	913.171509	-476.622894	-94.201027
218.213104	-35.220310	900.133118	268.873596	127.463715	897.866394	295.055511	-62.106960	508.698578	332.235229	118.216866	502.421600	380.905273	-56.138130	80.578163	437.335175	90.553459	90.879700	272.837463	-127.572098	1419.675659	326.167572	194.588287	1402.370239	228.812820	54.140045	1393.378296	240.713120	52.620022	1694.504639	303.074219	-177.076416	1134.939941	402.713409	221.044754	1122.588745	178.094452	-155.414185	900.901428	283.369873	266.161896	872.666382	245.135178	47.019123	998.983093	-513.395386	52.623547	913.194336	-475.739441	-92.849007
217.948151	-36.145344	900.041565	268.862823	126.481056	897.926819	294.852661	-62.721756	508.601227	331.783508	117.675926	502.395599	380.884369	-56.214031	80.565140	437.270416	90.491127	90.966835	272.313507	-128.976563	1419.545044	325.768860	193.219833	1402.475220	228.367554	52.782238	1393.358154	240.150192	51.295258	1694.537354	302.864960	-178.354630	1134.863647	402.527710	219.677017	1122.860962	178.612488	-157.068512	900.516418	283.490967	264.727417	872.737610	244.992294	45.971256	998.968384	-512.414673	53.795929	913.242126	-475.086456	-91.836075
217.641251	-37.077091	899.936462	268.750549	125.521957	897.994446	294.734344	-63.347496	508.503876	331.287170	117.097504	502.342163	380.892731	-56.311424	80.524910	437.233063	90.431831	91.078766	271.830353	-130.333282	1419.555786	325.284485	191.782806	1402.633301	227.872910	51.375950	1393.329590	239.513397	49.965523	1694.563477	302.732513	-179.593109	1134.807129	402.227478	218.311325	1123.048218	179.094818	-158.748154	900.107239	283.594391	263.793854	872.855347	244.782166	44.917999	998.950439	-511.448364	55.046505	913.377808	-474.637787	-90.977867
217.418671	-37.912476	899.795410	268.766083	124.546524	898.034729	294.663910	-64.034119	508.358276	330.868164	116.634827	502.312988	380.914001	-56.456123	80.470207	437.227234	90.389435	91.193840	271.275360	-131.770004	1419.413208	324.930054	190.343964	1402.635742	227.465668	49.998383	1393.290649	238.860229	48.672031	1694.552368	302.668701	-180.942444	1134.750977	401.965393	216.947037	1123.257568	179.606125	-160.408875	899.753235	283.811646	262.531769	872.971680	244.659058	43.905472	998.901062	-510.722931	56.135391	913.561646	-474.215881	-89.977249
217.107590	-38.857441	899.673279	268.790009	123.564133	898.052429	294.633636	-64.730759	508.329346	330.380432	116.164322	502.275330	380.968567	-56.586655	80.458885	437.235168	90.363220	91.344810	270.766479	-133.155960	1419.267212	324.400818	189.052078	1402.909302	227.043900	48.604794	1393.227661	238.285950	47.441143	1694.462646	302.688385	-182.170395	1134.680542	401.777649	215.638596	1123.558716	180.151932	-162.015198	899.375427	284.029968	261.380859	872.950562	244.514999	42.852787	998.849304	-509.727386	57.361443	913.675598	-473.266571	-88.767090
216.781250	-40.004635	899.552917	268.771942	122.651695	898.073486	294.632751	-65.429832	508.291595	329.707611	115.585945	502.122375	380.986725	-56.742008	80.413948	437.061951	90.282669	91.447281	270.281097	-134.510345	1419.159912	323.977753	187.670151	1403.031616	226.597000	47.246719	1393.141602	237.498276	45.980572	1694.473999	302.804718	-183.555267	1134.574707	401.593414	214.370682	1123.765259	180.878983	-163.763763	898.965332	284.184052	260.179413	873.161133	244.317337	41.740459	998.800476	-508.844238	58.611526	913.825256	-472.872040	-87.829079
216.597000	-40.640179	899.350037	268.809235	121.742210	898.078430	294.470917	-65.989861	508.183228	329.113800	115.064972	502.043182	380.917450	-56.741291	80.365906	436.925262	90.215805	91.587105	269.725220	-135.906952	1418.982056	323.604187	186.277267	1403.171265	226.197784	45.918804	1393.065552	236.784027	44.707664	1694.446655	302.837616	-184.911423	1134.462280	401.426453	213.061066	1124.033325	181.263443	-165.288712	898.614868	284.697144	259.072754	873.037720	244.203842	40.851486	998.702515	-507.905762	59.863247	913.977783	-472.231140	-86.649818
216.417542	-41.590137	899.229675	268.923950	120.771271	898.102417	294.465149	-66.649376	508.136200	328.605865	114.523964	502.019348	380.955231	-56.899654	80.361671	436.689178	90.110504	91.697365	269.212646	-137.262360	1418.817627	323.212952	184.905533	1403.301147	225.783966	44.576946	1392.982422	236.052017	43.432915	1694.415771	302.983734	-186.300018	1134.303223	401.230042	211.773697	1124.268677	181.943741	-166.970901	898.190918	285.130005	258.115143	873.130249	244.126877	39.813892	998.655212	-507.510040	61.347366	914.052246	-471.744812	-85.619087
216.232391	-42.384346	899.116211	268.926636	119.879913	898.188354	294.384888	-67.158569	508.089233	328.032196	114.252892	502.107452	380.890411	-56.934357	80.341904	436.708282	90.085579	91.923576	268.696930	-138.609207	1418.714844	322.841064	183.573730	1403.488159	225.373398	43.277603	1392.961304	235.436615	42.224068	1694.326660	303.119019	-187.719406	1134.234131	400.989380	210.436371	1124.479858	182.484848	-168.449081	897.892944	285.543976	256.903900	873.130371	244.007843	38.855690	998.642029	-506.584412	62.469246	914.182556	-471.218933	-84.419136
216.078598	-43.236362	899.032471	268.977448	118.929153	898.319397	294.519348	-67.934212	508.042389	327.655365	113.436447	502.246765	380.949982	-57.115379	80.313271	436.640625	90.022888	92.092499	268.137024	-139.913651	1418.515381	322.492554	182.211380	1403.685913	224.963821	41.991371	1392.951904	234.604904	40.885593	1694.399048	303.267609	-189.114838	1134.118408	400.921600	209.107285	1124.825195	183.020813	-169.974426	897.560608	285.974152	255.692505	873.231567	243.917984	37.832668	998.666260	-505.665771	63.655704	914.343933	-470.761993	-83.153618
215.963486	-44.081722	898.975464	269.053619	118.011795	898.406799	294.411957	-68.484528	507.957520	327.046967	112.947693	502.205048	380.946381	-57.178078	80.316406	436.686584	90.041359	92.332314	267.583679	-141.256805	1418.344482	322.225983	180.878830	1403.861206	224.574631	40.680965	1392.889038	233.857941	39.624527	1694.408081	303.473297	-190.526932	1134.040894	400.970612	207.929123	1125.120117	183.578491	-171.425659	897.275696	286.450470	254.578415	873.300110	243.856323	36.874397	998.682007	-504.725067	64.887711	914.444885	-470.322693	-81.832123
215.936951	-44.934265	898.864380	269.159271	117.118469	898.515991	294.436249	-69.153069	507.902557	326.530060	112.507851	502.230743	380.987061	-57.273621	80.291435	436.175232	89.874969	92.412575	267.016174	-142.573547	1418.192871	321.906433	179.544052	1403.986084	224.187195	39.415203	1392.848999	233.140167	38.350487	1694.407837	303.574585	-191.975586	1133.949585	400.964630	206.664169	1125.370239	184.140610	-172.916412	896.965576	286.743286	253.454086	873.532349	243.823380	35.888229	998.681824	-503.696075	66.169647	914.470154	-469.582123	-80.473907
215.914261	-45.765247	898.769714	269.272614	116.193230	898.623962	294.421173	-69.755302	507.800873	326.019928	112.124718	502.264343	380.973450	-57.319225	80.229263	436.380127	89.973160	92.720078	266.485901	-143.859070	1418.103882	321.586212	178.232605	1404.144165	223.746765	38.192913	1392.817383	232.439514	37.062912	1694.432861	303.719391	-193.398849	1133.896973	400.812347	205.272095	1125.582153	184.555634	-174.314499	896.714600	287.403412	252.651047	873.542419	243.792938	34.908760	998.689148	-502.783905	67.600868	914.460510	-469.287811	-79.060562
215.845123	-46.664505	898.718018	269.361298	115.278954	898.722229	294.365631	-70.591049	507.756195	325.349274	111.782135	502.353271	380.974945	-57.470985	80.197594	436.257965	89.970688	92.965424	265.970520	-145.099564	1418.061035	321.376434	176.845200	1404.155884	223.343491	36.951473	1392.783936	231.855713	35.847488	1694.370361	303.850159	-194.782639	1133.869141	401.123840	204.179199	1125.903442	185.241745	-175.833450	896.432678	288.140808	251.545288	873.481262	243.745117	33.927269	998.712891	-501.467072	69.439575	914.194702	-468.555206	-77.714249
215.782639	-47.300228	898.637756	269.266876	114.930763	899.088623	294.234497	-71.070274	507.561127	324.694580	111.385597	502.573517	380.883881	-57.445782	80.140305	436.102295	89.960907	93.201447	265.336334	-146.448593	1417.880981	320.984924	175.697708	1404.418579	222.977081	35.705414	1392.770386	231.194366	34.551441	1694.424683	303.969330	-196.222076	1133.885864	401.227051	202.872696	1126.214478	185.791595	-177.307693	896.192688	288.600464	250.402161	873.548523	243.637375	33.170551	998.854919	-500.526917	70.917824	914.112610	-468.359039	-76.293633
215.811737	-47.914299	898.548767	269.298798	114.461533	899.421570	294.561584	-71.464310	507.602142	323.923584	110.928101	502.677643	380.912476	-57.550816	80.077682	435.954865	89.893120	93.482941	264.814453	-147.686935	1417.894165	320.674744	174.396103	1404.623535	222.570450	34.439182	1392.773804	230.432037	33.198009	1694.566162	304.084167	-197.512329	1133.931396	401.142822	201.441483	1126.426025	186.360001	-178.690414	896.031006	289.426239	249.535278	873.719971	243.624924	32.383781	998.975525	-499.599854	72.473129	913.971863	-468.027527	-74.969872
215.816452	-48.855637	898.511902	269.465515	113.434196	899.550781	294.677490	-72.149368	507.526520	323.226196	110.476074	502.720245	380.942413	-57.656361	80.055092	435.921570	89.858971	93.810310	264.269562	-148.890839	1417.895508	320.367188	173.112457	1404.837769	222.162094	33.245316	1392.822266	229.785675	31.923286	1694.647705	304.220673	-198.866455	1133.969971	401.536774	200.251160	1126.866577	186.956146	-180.068787	895.832153	289.981720	248.294891	873.736938	243.637100	31.319920	999.021729	-498.637115	73.954063	913.834595	-467.599457	-73.558830
215.896484	-49.655445	898.470764	269.669250	112.664368	899.741943	294.694214	-72.727287	507.457886	322.713379	110.120438	502.915100	380.921692	-57.724735	80.029884	435.918762	89.858040	94.127304	263.726685	-150.125443	1417.844360	320.057129	171.850357	1404.988647	221.750534	32.082119	1392.847046	229.170380	30.644287	1694.731323	304.295990	-200.106277	1134.094238	401.687408	198.952042	1127.124634	187.540070	-181.428009	895.664795	290.659119	247.251373	873.865540	243.698013	30.418221	999.096252	-497.629333	75.508034	913.716248	-467.010254	-72.209595
216.025467	-50.504173	898.407776	269.899170	111.789185	899.859253	294.674255	-73.398033	507.302826	321.941986	109.841148	503.016327	380.940826	-57.809498	80.000641	435.798523	89.839027	94.343826	263.172150	-151.317383	1417.895996	319.764954	170.611206	1405.171753	221.395874	30.906368	1392.802856	228.563095	29.366224	1694.788574	304.333282	-201.532074	1134.170288	401.889923	197.638641	1127.399536	188.105881	-182.723587	895.506836	291.365875	246.213730	873.969666	243.787125	29.474457	999.123291	-496.681793	77.012329	913.642090	-466.680756	-70.819031
216.188293	-51.394741	898.311279	270.215698	110.829216	899.964417	294.674408	-74.177826	507.193634	321.043518	109.629463	503.081940	380.954163	-57.886932	79.982132	435.661804	89.848770	94.601379	262.584442	-152.509888	1417.855225	319.486023	169.371643	1405.285278	220.995880	29.718195	1392.779785	227.959061	28.109303	1694.857422	304.342682	-202.665817	1134.307861	402.125488	196.398972	1127.704956	188.687378	-184.098343	895.326416	292.073639	245.175186	874.119995	243.919662	28.459263	999.127380	-496.088257	78.866730	913.385498	-466.331482	-69.629814
216.335815	-52.211605	898.278137	270.432556	109.980438	900.096558	294.645142	-74.749290	507.069916	320.131226	109.356964	503.139069	380.936554	-57.935574	79.928650	435.648224	89.884308	94.833351	262.006805	-153.701447	1417.832764	319.246307	168.140854	1405.420532	220.573914	28.562614	1392.754517	227.481903	26.910355	1694.820068	304.338562	-203.981705	1134.366333	402.358246	195.093781	1128.003296	189.246445	-185.392471	895.180786	292.823975	244.181412	874.242371	244.029770	27.548038	999.176331	-495.128876	80.407196	913.316711	-465.904724	-68.220741
216.538223	-53.178413	898.181396	270.806274	109.009521	900.150513	294.763153	-75.436096	506.983276	319.052643	109.025780	503.086182	380.916748	-57.989922	79.892944	435.392303	89.871452	95.038681	261.440979	-154.869766	1417.823120	318.960449	166.875702	1405.572876	220.205490	27.427219	1392.737061	226.855499	25.581470	1694.905273	304.336914	-205.145630	1134.436646	402.624268	193.835464	1128.295776	189.812271	-186.656799	894.951172	293.578827	243.156189	874.391235	244.212570	26.520794	999.154785	-494.210876	81.898132	913.231934	-465.480499	-66.866043
216.727341	-53.992153	898.088440	271.090393	108.134300	900.236023	294.869202	-76.072517	506.877441	317.899780	108.759186	503.074890	380.935211	-58.083736	79.846428	435.214508	89.877457	95.329895	260.826172	-156.056046	1417.718872	318.716614	165.674591	1405.751953	219.858963	26.277233	1392.689331	226.273071	24.329407	1694.948242	304.285675	-206.327255	1134.514038	402.910645	192.575165	1128.626099	190.358505	-187.902634	894.747070	294.334412	242.116882	874.553589	244.352921	25.597731	999.150391	-493.204071	83.640137	913.208313	-465.068085	-65.367416
216.963165	-54.809391	897.964355	271.417786	107.217209	900.294495	294.904083	-76.641762	506.749084	316.713074	108.274467	503.013275	380.919861	-58.124218	79.786713	435.071686	89.893082	95.610687	260.248505	-157.180084	1417.690674	318.457733	164.479172	1405.878540	219.552887	25.164394	1392.601929	225.674332	23.090149	1694.986328	304.235474	-207.473175	1134.577026	403.160614	191.250198	1128.959961	190.763840	-189.048111	894.533264	295.122498	241.134872	874.697021	244.530121	24.651798	999.116821	-492.481171	84.896667	913.129089	-464.718811	-64.101395
217.171600	-55.668262	897.860107	271.736847	106.250885	900.347107	295.059204	-77.136665	506.676331	315.425476	108.031799	502.953033	380.916473	-58.167397	79.757454	434.761047	89.879814	95.934319	259.697998	-158.304535	1417.644531	318.229553	163.284836	1406.053833	219.221039	24.079151	1392.550781	225.140213	21.870409	1694.990479	304.143341	-208.571320	1134.595459	403.478088	190.003326	1129.247437	191.273041	-190.268021	894.246094	295.882202	240.097458	874.860107	244.718979	23.666374	999.090027	-491.603088	86.434982	913.061829	-464.331635	-62.662827
217.316910	-56.459328	897.749084	272.017670	105.490181	900.396118	295.201050	-77.653412	506.566681	314.244141	107.774826	502.899078	380.909119	-58.230244	79.716446	434.637909	89.960754	96.348587	259.073944	-159.478424	1417.487549	318.023102	162.109390	1406.169067	218.883301	23.035549	1392.453247	224.607635	20.669533	1694.983398	303.976410	-209.785278	1134.545654	403.803406	188.741272	1129.513672	191.711533	-191.355591	893.935852	296.668457	239.107483	874.922668	244.878113	22.809971	999.057861	-490.746552	87.967117	913.025940	-463.968353	-61.241566
217.484116	-57.406258	897.656860	272.382874	104.466942	900.369324	295.243927	-78.232399	506.501862	312.834778	107.487236	502.873993	380.935822	-58.296867	79.688202	434.340912	89.902084	96.718468	258.519196	-160.559875	1417.406128	317.798248	160.977310	1406.269287	218.622406	21.982201	1392.339966	224.063828	19.453514	1694.976807	303.813049	-210.969971	1134.443848	404.088776	187.543808	1129.783081	192.017532	-192.401016	893.641968	297.486145	238.167313	875.041565	245.080597	21.805046	998.998108	-489.869934	89.504547	912.931519	-463.628876	-59.816799
217.712387	-58.116299	897.543152	272.706329	103.747955	900.458252	295.274506	-78.642082	506.402374	311.713196	107.337990	502.943054	380.922607	-58.352776	79.642929	434.206116	89.909554	97.156677	257.984100	-161.644897	1417.235718	317.705475	159.861389	1406.396606	218.368484	20.924978	1392.236206	223.545822	18.211857	1694.927490	303.652863	-212.090179	1134.358276	404.345367	186.295074	1130.033569	192.486984	-193.541519	893.263123	298.023438	237.184540	875.339111	245.305359	20.982538	998.983826	-489.035950	91.061699	912.852173	-463.354645	-58.324524
217.961182	-58.875961	897.430664	273.097534	102.856041	900.590149	295.300934	-79.172241	506.302521	310.663696	107.108063	503.005280	380.992249	-58.422493	79.641083	433.950165	89.878433	97.619598	257.510010	-162.757401	1417.054810	317.582825	158.710098	1406.553223	218.117157	19.877979	1392.185425	223.011887	17.102800	1694.904663	303.453857	-213.171585	1134.221802	404.687958	185.152390	1130.302979	192.862579	-194.487289	892.861572	299.047638	236.174637	875.268433	245.550995	20.029512	998.991150	-488.197052	92.658295	912.738037	-463.084473	-56.842968
218.167770	-59.551708	897.344299	273.451019	101.979324	900.726318	295.389038	-79.686378	506.208344	309.868378	106.954224	503.149567	380.976105	-58.482983	79.594673	433.609528	89.876282	98.109970	257.027832	-163.873215	1416.889038	317.453522	157.562973	1406.711182	217.825058	18.835142	1392.167236	222.457214	15.999002	1694.898315	303.177612	-214.291092	1134.010376	405.024628	183.916550	1130.617188	193.052780	-195.490005	892.555481	299.879852	235.237915	875.418884	245.778091	19.131254	999.013611	-487.333923	94.151138	912.581726	-462.769501	-55.390396
218.349304	-60.279190	897.309326	273.760742	101.234833	900.894653	295.385223	-80.061111	506.124695	309.165192	107.043510	503.349762	380.982910	-58.499779	79.571678	433.543457	89.993645	98.647896	256.583130	-164.960800	1416.775024	317.326294	156.459000	1406.882935	217.593246	17.797834	1392.146362	221.890076	14.898445	1694.889648	302.942780	-215.275909	1133.849121	405.388550	182.762497	1130.959595	193.306351	-196.482712	892.187866	300.651337	234.209366	875.580688	245.970871	18.287407	999.077942	-486.501373	95.728134	912.430603	-462.581635	-53.948372
218.587570	-61.028732	897.272522	274.186951	100.351898	901.023132	295.391724	-80.401711	506.054230	308.719482	107.066696	503.549866	380.986725	-58.539948	79.538162	433.610229	90.127235	99.176224	256.145813	-166.042969	1416.645142	317.338715	155.250198	1406.950684	217.395645	16.792503	1392.117798	221.215393	13.780334	1694.978516	302.626495	-216.310730	1133.780151	405.735596	181.555237	1131.215454	193.379730	-197.357391	891.938354	301.509003	233.292175	875.707214	246.245178	17.387058	999.121826	-485.270966	96.902435	912.326843	-462.310638	-52.377998
218.757294	-61.707493	897.224609	274.517975	99.702141	901.210449	295.475830	-80.757385	505.981934	308.277832	107.194389	503.769257	381.010742	-58.574963	79.538383	433.769287	90.321930	99.742958	255.735825	-167.096725	1416.550537	317.270203	154.168106	1407.129517	217.219116	15.789357	1392.111084	220.663300	12.677384	1694.960571	302.416382	-217.264297	1133.713989	406.015167	180.408981	1131.566284	193.771957	-198.158432	891.577515	302.280670	232.388809	875.878723	246.439423	16.597115	999.188477	-484.082489	100.214394	912.116577	-461.970093	-50.807697
218.952072	-62.402233	897.172791	274.923676	98.828011	901.334412	295.770050	-81.194664	506.029999	307.796722	107.349251	503.899200	381.048859	-58.663677	79.518723	433.933990	90.612106	100.291740	255.360840	-168.163773	1416.489624	317.077087	153.165848	1407.464966	217.019043	14.815983	1392.084839	220.185333	11.658734	1694.887451	302.065033	-218.205215	1133.617310	406.306274	179.266403	1131.890869	193.769119	-199.085922	891.425232	303.150055	231.481308	876.050720	246.669998	15.725503	999.222290	-481.949463	103.536263	912.181580	-461.511078	-48.795303
219.179672	-63.046326	897.161377	275.307983	98.201599	901.536560	295.987091	-81.574203	506.017883	307.226532	107.489365	504.090607	381.081390	-58.778168	79.502411	433.942780	90.874031	100.854118	254.991196	-169.220566	1416.382324	317.115509	151.983566	1407.529175	216.803650	13.845059	1392.115356	219.584259	10.535823	1694.922852	301.830078	-219.182968	1133.573486	406.636719	178.141953	1132.204590	193.934708	-199.767624	891.146118	303.919830	230.632141	876.245483	246.923126	14.976892	999.314636	-480.702301	104.919731	912.228333	-461.236053	-47.096947
219.374283	-63.655170	897.128235	275.687653	97.399406	901.705383	296.087769	-81.973007	505.950623	306.436737	107.450256	504.240692	381.073975	-58.781815	79.493202	433.967407	91.130630	101.462845	254.649506	-170.263489	1416.316284	316.949341	151.007248	1407.947510	216.663788	12.807415	1392.135010	219.101898	9.509068	1694.882935	301.542297	-219.958374	1133.504272	406.983795	176.981430	1132.612671	193.802628	-200.567902	891.069336	304.712036	229.658905	876.491272	247.170135	14.157375	999.379333	-479.784637	107.000595	912.030701	-461.012268	-45.639709
219.538406	-64.244308	897.090454	276.042297	96.786743	901.916870	296.241974	-82.411949	505.897797	305.556000	107.470840	504.441895	381.075348	-58.871853	79.435112	433.956146	91.345497	102.059921	254.301834	-171.255630	1416.286499	316.878723	149.956039	1408.144043	216.453354	11.799952	1392.186035	218.440659	8.249777	1694.943604	301.317963	-220.819901	1133.462646	407.244751	175.772507	1132.936890	193.893250	-201.131378	890.799866	305.439148	228.934219	876.805359	247.382370	13.418423	999.462097	-478.798248	107.672188	911.634766	-460.918060	-44.350079
219.649536	-64.850266	897.082336	276.317505	96.106888	902.095703	296.367035	-82.862030	505.831909	304.315857	107.360298	504.586517	381.083344	-58.895008	79.418930	433.755829	91.553009	102.609978	254.035858	-172.298065	1416.247070	316.854095	148.858017	1408.370117	216.303818	10.871917	1392.207764	217.902863	7.203540	1694.916260	301.038971	-221.466019	1133.368164	407.594604	174.652451	1133.274048	193.673340	-201.900803	890.775757	306.338837	227.933670	876.970337	247.559219	12.664354	999.544189	-477.963715	109.137283	911.449158	-460.788422	-42.865513
219.788010	-65.419411	897.040222	276.653595	95.534309	902.264099	296.545135	-83.346245	505.783569	303.059906	107.230423	504.748566	381.107483	-58.989147	79.376183	433.639587	91.864754	103.183510	253.636475	-173.260971	1416.165283	316.760895	147.872055	1408.525635	216.134048	9.943594	1392.218262	217.390259	6.171550	1694.896240	300.798401	-222.424072	1133.273315	407.953278	173.580627	1133.649658	193.704224	-202.288696	890.579407	307.139160	227.088654	877.186523	247.768524	11.973222	999.603577	-477.125458	110.989738	911.445801	-460.637634	-41.330730
219.949783	-66.074097	897.008667	277.016602	94.851601	902.351074	296.509003	-83.550667	505.622589	301.584869	107.095779	504.857605	381.036713	-58.930767	79.335670	433.332001	92.101715	103.659142	253.340225	-174.230957	1416.102295	316.702759	146.843033	1408.716431	216.033096	9.024438	1392.221924	216.907028	5.083349	1694.845947	300.553192	-223.067825	1133.168091	408.316467	172.557465	1133.948608	193.380478	-202.884674	890.629822	307.900940	226.283371	877.371521	248.011856	11.237805	999.629089	-476.330231	112.427635	911.194824	-460.621521	-39.866863
220.076401	-66.580444	896.993103	277.318848	94.336227	902.510376	296.692566	-84.247963	505.723602	300.030151	106.937866	505.022278	381.082397	-59.013992	79.313026	433.040100	92.302498	104.143105	252.959427	-175.117142	1416.033081	316.643280	145.895676	1408.880005	215.912567	8.165367	1392.218994	216.463745	4.075637	1694.807983	300.327728	-223.820175	1133.127075	408.683167	171.482910	1134.254395	193.189514	-203.361420	890.545715	308.644653	225.446640	877.575562	248.206207	10.625899	999.697632	-475.442871	113.976517	910.917114	-460.571320	-38.495609
220.353271	-67.025101	896.924072	277.635803	93.664543	902.625427	296.755005	-84.613441	505.683075	298.542694	106.813148	505.199799	381.055695	-59.061493	79.312569	432.750214	92.416122	104.591072	252.604706	-176.067444	1415.893677	316.656342	144.932892	1409.043701	215.776825	7.272574	1392.224121	215.968933	3.023744	1694.784424	300.081573	-224.739105	1133.054321	409.006775	170.432541	1134.574341	192.980316	-203.625946	890.384521	309.171234	224.703674	877.948303	248.454590	9.966172	999.717041	-474.538239	115.547668	910.706909	-460.504089	-37.042446
220.666458	-67.483360	896.821228	277.991730	93.083580	902.777222	296.804840	-84.987099	505.579468	297.206482	106.707069	505.353607	381.034058	-59.117100	79.306717	432.611603	92.573143	105.149712	252.327728	-176.959351	1415.819702	316.694458	143.926788	1409.264526	215.669037	6.400067	1392.262085	215.526306	2.006447	1694.756958	299.828156	-225.444534	1132.950806	409.432129	169.434036	1134.910767	192.734573	-203.976486	890.285034	310.122040	223.797928	877.997253	248.737900	9.304183	999.736328	-473.684845	117.178391	910.415649	-460.530884	-35.578259
220.977386	-67.854874	896.705444	278.273346	92.616188	902.906982	296.851166	-85.414536	505.487000	295.830627	106.640999	505.492157	381.074615	-59.226742	79.286171	432.261414	92.713493	105.683784	252.004318	-177.855408	1415.671143	316.702362	143.006973	1409.416016	215.559708	5.578655	1392.277954	215.094086	0.991719	1694.764160	299.557037	-226.350235	1132.801392	409.765778	168.398865	1135.198120	192.553375	-204.324875	890.171936	310.901611	223.005661	878.207825	248.978195	8.749756	999.738159	-472.764832	118.543434	910.141479	-460.575287	-34.134895
221.124832	-68.424660	896.624695	278.537170	91.951439	902.971985	296.872345	-85.762611	505.408051	294.205963	106.451645	505.626160	381.089417	-59.318073	79.289436	431.804901	92.809448	106.190407	251.701843	-178.674835	1415.575317	316.696899	142.103775	1409.575562	215.447266	4.755116	1392.236084	214.698624	-0.056353	1694.706177	299.253754	-227.214035	1132.620972	410.187531	167.459656	1135.478271	192.222595	-204.654007	890.096375	311.604950	222.195755	878.390381	249.169418	8.045326	999.726990	-471.961548	120.016975	909.856506	-460.688477	-32.773258
221.253357	-68.987244	896.532471	278.807678	91.466537	903.056030	296.926758	-86.090530	505.364380	292.909363	106.442566	505.723999	381.099396	-59.372074	79.234215	431.517181	93.012390	106.737640	251.422516	-179.474182	1415.438354	316.736420	141.238617	1409.676636	215.361435	4.014716	1392.174194	214.319168	-0.921719	1694.690063	299.023682	-227.861954	1132.502808	410.616730	166.542557	1135.743652	191.843552	-204.969696	889.996582	312.280609	221.476212	878.555725	249.346451	7.422379	999.718994	-472.626526	119.360085	909.341980	-461.142487	-31.903194
221.336365	-69.553207	896.466125	279.022919	90.911430	903.130188	296.927490	-86.347984	505.333099	292.198425	106.488327	505.861603	381.088074	-59.342548	79.209633	431.527832	93.283432	107.392784	251.197861	-180.300552	1415.301636	316.884735	140.268387	1409.644897	215.293365	3.256273	1392.128784	213.989044	-1.960814	1694.610229	298.695404	-228.659073	1132.282715	410.997345	165.603256	1135.893555	191.470062	-205.234116	889.906372	312.976532	220.803558	878.671387	249.496994	6.774815	999.719543	-471.962769	120.662735	908.985046	-461.316437	-30.559774
221.394699	-70.129166	896.414551	279.237518	90.440422	903.220337	296.971863	-86.624329	505.283752	291.040466	106.425705	506.041931	381.092896	-59.391678	79.204147	431.373352	93.477188	108.058701	250.978882	-181.095215	1415.206055	316.794098	139.575851	1409.917969	215.211838	2.525546	1392.104248	213.667633	-2.958603	1694.571411	298.398407	-229.334488	1132.083496	411.370026	164.765701	1136.126099	190.956299	-205.415497	889.854675	313.652679	220.024307	878.812744	249.644485	6.162525	999.735413	-471.241669	122.040581	908.667053	-461.454895	-29.172575
221.460175	-70.695625	896.403870	279.483673	89.896431	903.347290	297.109161	-86.908531	505.236633	289.406799	106.192719	506.278198	381.100739	-59.401211	79.179138	430.849335	93.539124	108.722359	250.717773	-181.888321	1415.072754	316.773529	138.741043	1410.037964	215.113983	1.808452	1392.087036	213.328201	-3.961180	1694.577637	298.058258	-230.037262	1131.893555	411.716400	163.860199	1136.380859	190.522079	-205.644241	889.776123	314.277161	219.356216	878.959106	249.793411	5.525615	999.790222	-470.586273	123.465576	908.391968	-461.646667	-28.030363
221.528992	-71.184677	896.380859	279.718170	89.338257	903.502136	297.246124	-87.256355	505.234680	288.256256	105.955757	506.582581	381.082092	-59.410042	79.181587	430.619080	93.719231	109.440422	250.543060	-182.622086	1414.945923	316.849945	137.991547	1410.179810	215.084900	1.075833	1392.089355	213.023285	-4.951105	1694.603027	297.748810	-230.701111	1131.726440	412.141327	163.028900	1136.667480	190.163757	-205.834000	889.663147	315.004120	218.627396	879.090576	249.919724	4.899631	999.851746	-469.991058	124.601532	908.140320	-461.828247	-26.575727
221.591675	-71.601707	896.380432	279.943359	88.953690	903.716553	297.299744	-87.514786	505.204407	287.468750	105.927689	506.923065	381.078644	-59.435421	79.188957	430.584839	93.931137	110.203323	250.367783	-183.379623	1414.816650	316.873444	137.220581	1410.323608	215.030090	0.349972	1392.102661	212.752594	-5.954127	1694.621948	297.428253	-231.222626	1131.555176	412.430817	162.228714	1136.891235	189.669113	-205.980118	889.602478	315.383789	217.981567	879.485596	250.045624	4.373464	999.953308	-469.406372	125.981232	907.875732	-462.041260	-25.251816
221.678131	-72.005684	896.403564	280.181458	88.430664	903.892883	297.354095	-87.712959	505.195282	285.744781	105.630051	507.188324	381.070374	-59.434032	79.163498	430.171417	94.070702	110.853577	250.239975	-184.103317	1414.735596	316.928894	136.451416	1410.470337	215.011414	-0.341227	1392.134155	212.473190	-6.919825	1694.649902	297.040283	-231.889038	1131.326294	412.766663	161.413147	1137.130981	189.095367	-206.124268	889.591309	316.061066	217.344940	879.620361	250.188263	3.819448	1000.048950	-468.836334	127.319618	907.647766	-462.209503	-23.992174
221.793121	-72.366974	896.428162	280.495605	87.912994	904.060242	297.439270	-87.960770	505.134125	284.661987	105.462723	507.469879	381.044373	-59.430695	79.160965	429.945648	94.370743	111.633514	250.054077	-184.826462	1414.603271	316.951355	135.755203	1410.619263	214.958649	-0.990154	1392.155762	212.211639	-7.885321	1694.664307	296.705963	-232.457504	1131.142456	413.102936	160.748230	1137.371094	188.575470	-206.172546	889.527283	316.947327	216.680252	879.527649	250.375641	3.297719	1000.141052	-468.417175	128.516174	907.473450	-462.413757	-22.714802
221.935547	-72.667023	896.468994	280.800262	87.520111	904.257446	297.460388	-88.162628	505.102692	283.539856	105.405777	507.860321	381.010315	-59.451748	79.154106	429.714478	94.691063	112.428612	249.922012	-185.531464	1414.548828	316.986450	135.068954	1410.767334	214.949905	-1.640873	1392.155884	211.837677	-9.048464	1694.766479	296.396332	-232.818588	1131.015625	413.386017	159.992462	1137.586670	187.977982	-206.279816	889.526672	317.574493	216.069412	879.670410	250.580933	2.858896	1000.255737	-467.879669	129.789291	907.295410	-462.530548	-21.497063
222.050247	-72.863991	896.541809	281.054138	87.155724	904.482483	297.307068	-88.212936	505.023590	282.056610	105.263893	508.199768	380.954437	-59.354607	79.128181	429.426910	94.898651	113.251556	249.802338	-186.216476	1414.516968	317.087280	134.331970	1410.930298	214.951263	-2.264073	1392.213501	211.619629	-9.944197	1694.785156	296.069458	-233.147507	1130.881104	413.678589	159.296860	1137.838013	187.492111	-206.377762	889.484558	318.165588	215.514328	879.825928	250.776199	2.475244	1000.400024	-467.348999	131.017273	907.200195	-462.606842	-20.157198
222.213791	-73.025131	896.581482	281.346527	86.780830	904.738220	297.438751	-88.478180	504.980682	280.385559	104.922203	508.605438	380.947113	-59.347729	79.135742	429.037537	95.082169	114.127052	249.711426	-186.875885	1414.488770	317.161255	133.645660	1411.148071	214.983002	-2.883704	1392.299561	211.422333	-10.769586	1694.809448	295.716095	-233.677261	1130.703491	413.924286	158.594162	1138.109497	187.004333	-206.418823	889.475342	318.786346	214.964005	880.014038	250.990021	2.072118	1000.541199	-466.892609	132.269928	906.956909	-462.693604	-18.931974
222.314804	-73.212082	896.633911	281.667786	86.468285	905.010681	297.492432	-88.687080	504.932587	279.266174	104.827118	508.936066	380.943176	-59.373665	79.138626	428.712891	95.284973	114.973373	249.563370	-187.546875	1414.452637	317.181396	132.930710	1411.389893	214.956955	-3.525465	1392.382935	211.225494	-11.592098	1694.841797	295.349274	-234.165543	1130.615845	414.178040	157.939560	1138.440430	186.487228	-206.405197	889.498352	319.319733	214.457291	880.238708	251.195755	1.684405	1000.696838	-466.558838	133.553070	906.767334	-462.737305	-17.816090
222.417603	-73.407463	896.687927	281.965118	86.147118	905.262451	297.562927	-88.911751	504.898529	277.839661	104.640152	509.329590	380.950134	-59.424847	79.147377	428.443512	95.452667	115.873253	249.463028	-188.162231	1414.421265	317.420624	132.137878	1411.484497	214.990555	-4.126429	1392.498901	211.030365	-12.458240	1694.873535	294.994720	-234.439697	1130.530029	414.460388	157.279343	1138.733154	185.889847	-206.364044	889.547852	319.835907	213.962326	880.442749	251.396332	1.299592	1000.843384	-466.195587	134.695175	906.604614	-462.766327	-16.599724
222.541245	-73.612541	896.716309	282.286194	85.818909	905.476379	297.567352	-89.035049	504.847321	275.940582	104.365562	509.718475	380.950867	-59.371655	79.162025	427.848358	95.502045	116.695465	249.337646	-188.762161	1414.376831	317.427155	131.598038	1411.842041	215.021667	-4.698096	1392.599487	210.830826	-13.310527	1694.916748	294.628082	-234.732468	1130.437378	414.646637	156.640320	1139.018311	185.268158	-206.280167	889.599243	320.416138	213.445694	880.643311	251.628098	0.910595	1000.958374	-465.823608	135.829773	906.450012	-462.749451	-15.415519
222.643372	-73.849747	896.744995	282.598511	85.517929	905.648071	297.635376	-89.233803	504.846069	274.820160	104.323677	509.999542	380.707489	-59.098148	79.164490	427.577179	95.692879	117.588203	249.222549	-189.348450	1414.350708	317.572449	130.966492	1412.061035	215.084641	-5.214949	1392.650391	210.637054	-14.116390	1694.925415	294.259918	-235.136017	1130.341064	414.870300	156.052246	1139.298218	184.694199	-206.188034	889.614197	320.958466	213.028488	880.858704	251.846191	0.547042	1001.053650	-465.379913	136.968262	906.358826	-462.666748	-14.291798
222.725204	-74.059998	896.753479	282.908234	85.266045	905.838318	297.642944	-89.369713	504.835724	273.357086	104.162476	510.304077	380.610931	-59.033852	79.165459	427.262024	95.713921	118.511673	249.109528	-189.921478	1414.298462	317.703766	130.349121	1412.270508	215.164169	-5.796460	1392.714111	210.448578	-14.900743	1694.925049	293.899353	-235.436691	1130.233887	415.055298	155.407883	1139.545166	184.145081	-206.132355	889.622864	321.379913	212.601791	881.028442	252.059433	0.195527	1001.146729	-465.011078	137.978912	906.238586	-462.606018	-13.195313
222.786499	-74.197899	896.761658	283.158478	85.111015	906.034485	297.698334	-89.520210	504.834259	271.979492	104.004486	510.576202	380.550629	-58.973721	79.164658	426.946960	95.780930	119.420586	248.990662	-190.454514	1414.247192	317.828278	129.769638	1412.486084	215.211487	-6.276278	1392.785034	210.267258	-15.649812	1694.939819	293.507874	-235.814713	1130.130005	415.350128	154.918716	1139.836914	183.623306	-206.062500	889.629517	321.869781	212.114929	881.250732	252.256866	-0.083844	1001.241882	-464.681702	139.078430	906.186890	-462.530334	-12.104207
222.901520	-74.354271	896.779297	283.458557	84.838089	906.206848	297.756592	-89.649040	504.773376	270.570160	103.570534	510.899048	380.978699	-59.410332	79.193886	426.493805	95.697571	120.254135	248.876312	-190.947327	1414.184082	318.005768	129.185562	1412.723145	215.268631	-6.748137	1392.845947	210.141251	-16.378273	1694.966675	293.138977	-236.121918	1129.988647	415.610901	154.331833	1140.122314	183.088776	-205.942505	889.612549	322.489319	211.678635	881.564087	252.499191	-0.411589	1001.330811	-464.316437	140.082825	906.127258	-462.451904	-11.065397
223.001328	-74.443779	896.763184	283.744568	84.621597	906.359924	297.774750	-89.776009	504.748505	268.832794	103.063057	511.254730	380.533264	-58.971069	79.132339	425.926208	95.486923	121.111404	248.739807	-191.433273	1414.104126	318.169830	128.645187	1412.915039	215.349670	-7.233312	1392.903320	210.036758	-17.105984	1694.971680	292.736237	-236.527283	1129.842041	415.905518	153.778931	1140.408813	182.567078	-205.808777	889.601196	322.934296	211.269791	881.799255	252.746872	-0.695007	1001.392212	-463.982697	140.993500	906.080139	-462.341675	-10.133076
223.092850	-74.510109	896.763794	283.980072	84.498550	906.520691	297.794830	-89.880226	504.733032	267.643463	102.783630	511.538239	380.937988	-59.395256	79.166267	425.527161	95.331917	121.985725	248.623154	-191.908325	1413.992798	318.322754	128.103592	1413.117798	215.442810	-7.657571	1392.933594	209.955276	-17.768471	1694.979126	292.390198	-236.817444	1129.722412	416.237335	153.345734	1140.684570	182.046906	-205.643951	889.571472	323.290283	210.863800	882.018555	252.952469	-0.907448	1001.466248	-463.592133	141.860046	906.001892	-462.235535	-9.271338
223.191315	-74.547096	896.763977	284.218903	84.356613	906.631348	297.858551	-89.998177	504.710266	266.409576	102.265694	511.814636	380.539154	-58.975658	79.122375	425.055145	95.111809	122.698952	248.569901	-192.335281	1413.874634	318.538818	127.603333	1413.271973	215.572067	-8.059487	1392.974609	209.899277	-18.390564	1694.985352	292.023193	-237.070847	1129.548096	416.492706	152.843552	1140.877686	181.552124	-205.489227	889.524597	323.498901	210.488159	882.170654	253.165466	-1.086398	1001.516541	-463.277313	142.634796	905.975830	-462.135620	-8.487284
223.275620	-74.614807	896.770203	284.439941	84.309013	906.718628	297.896484	-90.068329	504.683289	265.167236	101.879181	512.031311	380.495239	-58.960991	79.116905	424.376984	94.747749	123.323570	248.416718	-192.766525	1413.767212	318.713531	127.184196	1413.424194	215.663971	-8.410938	1392.996460	209.851700	-18.982868	1694.987305	291.650757	-237.413071	1129.339233	416.774048	152.372604	1141.079590	181.074661	-205.337723	889.464661	323.809418	210.145218	882.381836	253.383301	-1.218570	1001.559143	-462.864075	143.529831	905.985901	-462.021667	-7.647732
223.391159	-74.624893	896.780579	284.688477	84.228790	906.866455	297.959900	-90.147629	504.671478	263.934692	101.302895	512.300659	380.496643	-59.009823	79.136719	423.642822	94.243217	123.853889	248.317886	-193.162460	1413.650391	319.072784	126.612015	1413.429810	215.783646	-8.733713	1393.013428	209.698181	-19.598425	1695.038940	291.249481	-237.963730	1129.092041	417.120911	151.961136	1141.238525	180.599350	-205.217972	889.376282	324.085815	209.862473	882.589233	253.608780	-1.368722	1001.632019	-462.504333	144.253098	906.026306	-461.914795	-6.903390
223.485794	-74.632248	896.792847	284.906372	84.101463	906.973511	298.027466	-90.242958	504.677032	263.017822	100.834145	512.543457	380.580872	-59.092079	79.148254	422.853180	93.888260	124.266190	248.233627	-193.495911	1413.538452	319.238403	126.278946	1413.700806	215.909058	-9.049144	1393.043945	209.663376	-20.180443	1695.037598	290.868561	-238.340973	1128.931030	417.440247	151.574097	1141.416870	180.116669	-205.085663	889.301270	324.343109	209.573853	882.834900	253.839294	-1.528377	1001.686218	-462.139008	144.982498	906.018982	-461.802246	-6.265939
223.570679	-74.655640	896.813782	285.097504	83.938423	907.106323	298.102814	-90.239784	504.624237	261.941498	99.976089	512.801331	380.651947	-59.174896	79.144196	421.771576	93.329941	124.613373	248.148987	-193.852188	1413.420898	319.588806	125.768097	1413.756470	216.058197	-9.360355	1393.080444	209.665253	-20.739697	1695.059692	290.549957	-238.374588	1128.759033	417.807251	151.118225	1141.602417	179.644409	-204.942520	889.218811	324.585571	209.246017	883.092224	254.031433	-1.717887	1001.757141	-461.714630	145.671707	906.023315	-461.666656	-5.647004
223.658859	-74.633583	896.842102	285.277618	83.884163	907.245728	298.114868	-90.245827	504.615082	261.001129	99.444748	513.157593	380.693420	-59.172806	79.155769	420.666779	92.788223	124.904655	248.130951	-194.169388	1413.280762	319.777161	125.496536	1414.051514	216.239349	-9.660429	1393.129883	209.691681	-21.331764	1695.076660	290.208130	-238.696198	1128.563477	418.124512	150.713882	1141.822632	179.184372	-204.798264	889.177368	324.954102	208.944473	883.391357	254.226974	-1.830294	1001.835022	-461.379120	146.255737	906.003357	-461.594330	-5.026814
223.728622	-74.630875	896.887695	285.437439	83.853691	907.401062	298.172058	-90.219536	504.625153	259.992554	98.484039	513.353882	380.748627	-59.243900	79.134796	419.254333	92.169495	124.983276	248.114960	-194.458160	1413.152710	320.170441	125.042023	1414.092773	216.413071	-9.911942	1393.203857	209.716858	-21.822596	1695.092896	289.831787	-239.087738	1128.354614	418.499695	150.365891	1142.009399	178.740448	-204.620590	889.123474	325.179962	208.668335	883.682190	254.401291	-1.937270	1001.929565	-461.011566	147.001938	905.990112	-461.544891	-4.485730
223.796387	-74.647331	896.948792	285.605011	83.789055	907.551270	298.183563	-90.197411	504.630310	258.967712	97.855003	513.622925	380.787689	-59.287251	79.167961	417.868622	91.815529	125.092758	248.140350	-194.732117	1413.037720	320.506805	124.743340	1414.244995	216.622574	-10.099792	1393.250366	209.740616	-22.276743	1695.115479	289.489838	-239.397659	1128.169678	418.816345	150.027924	1142.157104	178.341873	-204.420258	889.102234	325.401947	208.468460	883.955688	254.575104	-2.057374	1002.030029	-460.612427	147.440887	906.000488	-461.376678	-3.822041
223.879044	-74.650246	896.999573	285.777191	83.764801	907.678955	297.984467	-89.938072	504.577240	258.342621	97.512383	513.877563	380.763580	-59.223835	79.191544	416.493561	91.342857	125.097198	248.183121	-194.960876	1412.985352	320.731628	124.526306	1414.553955	216.851685	-10.309406	1393.320923	209.809143	-22.703207	1695.139160	289.201477	-239.547546	1128.019653	419.110901	149.653641	1142.343994	177.945740	-204.264877	889.062256	325.408752	208.285904	884.202698	254.755341	-2.140525	1002.114685	-460.208984	147.927505	905.957275	-461.257965	-3.321964
223.965973	-74.610260	897.038879	285.963959	83.772041	907.830872	297.998413	-89.915497	504.588287	257.640289	97.166519	514.206726	380.811493	-59.259815	79.194801	414.881836	90.980415	125.084801	248.232193	-195.205780	1412.938965	321.114685	124.162033	1414.570679	217.073990	-10.497725	1393.411865	209.917999	-23.135338	1695.153320	288.935547	-239.673798	1127.921997	419.448181	149.359558	1142.471191	177.563080	-204.093246	889.039917	325.613190	208.065140	884.456299	254.940887	-2.207867	1002.204163	-459.829773	148.447052	905.920471	-461.166351	-2.849295
224.033478	-74.585205	897.089722	286.125946	83.715691	907.968628	297.997925	-89.804192	504.562195	256.844910	96.675270	514.446167	380.873810	-59.309368	79.221924	413.246521	90.567787	124.903427	248.273621	-195.402756	1412.885010	321.441925	123.908546	1414.752441	217.287308	-10.689900	1393.504150	210.024887	-23.528524	1695.200317	288.699707	-239.777756	1127.848755	419.787781	149.076019	1142.677124	177.175720	-203.883392	889.036804	325.953949	207.851456	884.761963	255.118515	-2.306055	1002.292847	-459.396790	148.882507	905.865906	-461.076477	-2.403163
224.124680	-74.522034	897.123352	286.325867	83.729233	908.157776	297.989990	-89.737999	504.509674	256.113831	96.283768	514.681274	380.956085	-59.344772	79.209175	411.425354	90.097122	124.710648	248.436142	-195.598511	1412.830322	321.837952	123.624306	1414.912109	217.534729	-10.898884	1393.612427	210.173309	-23.904053	1695.230225	288.460999	-239.912476	1127.738525	420.030975	148.816528	1142.814209	176.819672	-203.697769	889.047485	325.602325	207.681091	885.103455	255.315247	-2.387421	1002.395874	-459.027588	149.199097	905.811523	-460.995331	-1.983324
224.225967	-74.491661	897.160034	286.463074	83.755089	908.282959	297.920258	-89.631607	504.430756	255.470383	95.939156	514.961670	380.987396	-59.359440	79.178452	409.619812	89.604202	124.454338	248.556366	-195.775452	1412.794189	322.179565	123.378647	1415.070313	217.783630	-11.038313	1393.695923	210.361938	-24.251717	1695.269775	288.269043	-239.953720	1127.669800	420.456085	148.649857	1143.002075	176.513367	-203.513031	889.053467	326.163910	207.419937	885.204163	255.487198	-2.435650	1002.471375	-458.626770	149.612503	905.756714	-460.956329	-1.552036
224.321838	-74.453514	897.184326	286.652771	83.762062	908.400574	297.904907	-89.605911	504.408142	254.667526	95.483093	515.140991	381.027985	-59.400658	79.183159	407.444672	89.094078	124.012894	248.637451	-195.898972	1412.788208	322.464844	123.187271	1415.201904	218.005600	-11.149080	1393.742310	210.566208	-24.548077	1695.306763	288.072021	-240.040359	1127.552124	420.752380	148.446396	1143.117798	176.220657	-203.323746	889.059570	326.173553	207.334351	885.362122	255.667908	-2.487949	1002.536926	-458.162842	149.978409	905.681274	-460.906952	-1.182197
224.448624	-74.475739	897.217773	286.845886	83.686760	908.467773	297.894257	-89.578949	504.410645	254.056671	95.212364	515.277222	381.075775	-59.456711	79.218224	405.387299	88.631348	123.542419	248.779465	-196.028900	1412.777710	322.767761	123.014755	1415.293579	218.266678	-11.256010	1393.781006	210.786163	-24.836302	1695.345093	287.874634	-240.133331	1127.458618	421.081299	148.265533	1143.207764	175.930176	-203.084274	889.093384	326.451599	207.285599	885.585815	255.852615	-2.570101	1002.584778	-457.768646	150.303207	905.644409	-460.840912	-0.842208
224.579849	-74.496399	897.242432	287.060242	83.696182	908.522400	297.874420	-89.544136	504.361084	253.699326	94.981544	515.420837	381.098846	-59.452370	79.223663	403.343079	88.083794	123.029007	248.924469	-196.184250	1412.766724	323.099274	122.851082	1415.394897	218.521194	-11.347326	1393.826050	211.052002	-25.111183	1695.378662	287.768982	-240.090744	1127.408203	421.319946	148.140900	1143.243896	175.681137	-202.816956	889.144714	326.570557	207.276138	885.734314	256.055847	-2.605178	1002.622253	-457.385254	150.577621	905.588562	-460.796204	-0.602814
224.729538	-74.445633	897.257751	287.286743	83.724960	908.603760	297.873322	-89.536484	504.343384	253.141098	94.660126	515.568115	381.098816	-59.428745	79.247261	401.175781	87.502991	122.437683	249.103333	-196.280106	1412.782227	323.486816	122.692909	1415.460693	218.799789	-11.421674	1393.870972	211.347626	-25.349541	1695.415527	287.665924	-240.087631	1127.331665	421.586761	148.019608	1143.298706	175.441589	-202.534042	889.217102	326.670502	207.281158	885.872864	256.283051	-2.623363	1002.666260	-456.945282	150.878708	905.553955	-460.690094	-0.371926
224.908844	-74.407814	897.282898	287.516724	83.731201	908.691040	297.925812	-89.494675	504.306213	252.378708	94.259239	515.767822	381.138214	-59.432980	79.242455	398.752472	86.832802	121.876335	249.322998	-196.361542	1412.736084	323.888977	122.557495	1415.535156	219.071411	-11.490003	1393.920410	211.666336	-25.548925	1695.469482	287.583221	-240.127045	1127.257813	421.837769	147.918884	1143.325562	175.214050	-202.249832	889.278076	326.621155	207.297180	885.954346	256.504730	-2.648572	1002.718994	-456.450592	151.079468	905.523071	-460.545685	-0.126742
225.071030	-74.362404	897.297791	287.719055	83.724129	908.760986	297.901337	-89.457756	504.249084	251.909821	94.028976	515.950745	381.123627	-59.414413	79.208290	396.705048	86.082275	121.353920	249.513763	-196.465988	1412.714111	324.222961	122.431740	1415.573975	219.354706	-11.588174	1393.968994	211.991882	-25.728569	1695.536133	287.568634	-239.995590	1127.230103	422.115845	147.812225	1143.356812	175.021774	-201.992645	889.345886	326.702667	207.321121	886.082458	256.705139	-2.673577	1002.758118	-455.969330	151.282227	905.481628	-460.418610	0.032793
225.252792	-74.287262	897.276550	287.929260	83.751312	908.815247	297.929199	-89.445534	504.198059	251.461685	93.782249	516.118408	381.149445	-59.367710	79.188461	394.532898	85.337479	120.861763	249.698959	-196.534866	1412.697021	324.607666	122.326591	1415.610474	219.660385	-11.629799	1394.020264	212.362030	-25.896938	1695.574829	287.548645	-239.950317	1127.177734	422.340210	147.754395	1143.351807	174.863251	-201.711472	889.406128	326.539001	207.457764	886.380737	256.922333	-2.680451	1002.770264	-455.521576	151.439651	905.437622	-460.267670	0.225458
225.410706	-74.137192	897.287903	288.265381	83.964401	908.985168	297.921814	-89.427444	504.152557	251.439743	93.768486	516.198059	381.135284	-59.357647	79.157974	392.758118	84.636032	120.393997	249.989807	-196.602234	1412.712769	324.966278	122.311676	1415.764160	220.005234	-11.663440	1394.042969	212.737167	-26.026672	1695.611206	287.595947	-239.855133	1127.145874	422.591980	147.685989	1143.321899	174.707321	-201.340958	889.474121	326.639160	207.527374	886.441467	257.229279	-2.619439	1002.851624	-455.037201	151.610367	905.423706	-460.102966	0.395912
225.574112	-74.043129	897.292847	288.465118	84.020897	908.999939	298.203583	-89.657471	504.165649	250.910263	93.502136	516.266541	381.276245	-59.509865	79.155899	390.758118	83.837433	119.848946	250.142365	-196.633835	1412.699951	325.309326	122.235260	1415.739502	220.300949	-11.659902	1394.067871	213.125076	-26.133627	1695.625488	287.669159	-239.659882	1127.105957	422.829987	147.673309	1143.238037	174.603531	-201.055222	889.489136	326.728394	207.638275	886.482056	257.450256	-2.567745	1002.859497	-454.508209	151.733093	905.390625	-459.917480	0.487232
225.716248	-73.966553	897.287292	288.644714	84.124107	908.993469	297.873657	-89.356590	504.055298	250.748444	93.401367	516.310181	381.130402	-59.341835	79.133316	388.933502	83.074829	119.356270	250.375320	-196.675644	1412.707764	325.687439	122.184486	1415.727661	220.656265	-11.663169	1394.089233	213.517609	-26.208187	1695.637817	287.724487	-239.584030	1127.082397	423.124756	147.723816	1143.223633	174.526627	-200.760803	889.543579	327.097717	207.715958	886.293579	257.675354	-2.501551	1002.851440	-454.039520	151.887177	905.363464	-459.753845	0.604887
225.882278	-73.895508	897.288452	288.865173	84.264145	909.018860	297.842834	-89.336174	504.026489	250.354813	93.204620	516.378967	381.163239	-59.361744	79.131935	387.227448	82.220245	118.832359	250.654449	-196.678482	1412.701904	326.218842	122.049294	1415.617432	221.036453	-11.679058	1394.100586	213.947327	-26.255751	1695.661743	287.838745	-239.470428	1127.065674	423.423798	147.760925	1143.161499	174.509384	-200.498032	889.618652	327.354126	207.822220	886.360352	257.926849	-2.431092	1002.861694	-453.615509	151.938492	905.329834	-459.579590	0.666928
226.045593	-73.817963	897.327942	289.053284	84.287628	909.036560	297.820679	-89.311577	503.987061	250.330353	93.150856	516.402466	381.173187	-59.425194	79.117889	385.809113	81.497513	118.453041	250.978256	-196.682373	1412.699585	326.593903	122.114510	1415.773315	221.417999	-11.666012	1394.156982	214.403198	-26.280663	1695.678223	287.925781	-239.405594	1127.040405	423.631012	147.766235	1143.112671	174.510376	-200.221283	889.689209	327.496277	207.956818	886.394653	258.181244	-2.400764	1002.888306	-453.129761	152.024979	905.286499	-459.346008	0.720102
226.220810	-73.773285	897.339233	289.228607	84.383331	909.035217	297.790802	-89.263252	503.950470	250.133118	93.072105	516.437683	381.144409	-59.460236	79.128098	384.404053	80.669357	118.107185	251.306427	-196.656418	1412.685425	327.160858	122.004501	1415.658325	221.808594	-11.639529	1394.198975	214.869980	-26.287067	1695.681885	288.056946	-239.332901	1127.001831	423.919281	147.810135	1143.091675	174.523376	-199.927322	889.761902	327.490784	208.090881	886.386902	258.432831	-2.350434	1002.891235	-452.581818	152.060059	905.273865	-459.105438	0.814261
226.432297	-73.724739	897.356201	289.396423	84.448624	909.023926	297.774689	-89.238121	503.943298	249.987213	93.011925	516.438354	381.185150	-59.539177	79.118973	383.157623	79.866295	117.730331	251.640259	-196.600952	1412.644531	327.591003	121.996681	1415.656982	222.208099	-11.622698	1394.203125	215.340546	-26.262909	1695.679565	288.189423	-239.248795	1126.970093	424.183136	147.866516	1143.062622	174.545883	-199.649429	889.806152	327.616150	208.225250	886.416016	258.678436	-2.296861	1002.893433	-452.111664	152.142639	905.263184	-458.850342	0.837369
226.673691	-73.739159	897.368469	289.566040	84.456161	908.953613	297.751953	-89.208015	503.912811	249.812683	93.174149	516.413696	381.217712	-59.546375	79.093109	382.095520	78.981255	117.332932	252.022079	-196.557800	1412.631714	327.945374	122.082214	1415.734131	222.556107	-11.527565	1394.248291	215.840790	-26.225574	1695.662109	288.361542	-239.231537	1126.909912	424.442566	147.972961	1142.997437	174.620056	-199.388382	889.826233	327.773956	208.407089	886.425049	258.925110	-2.263413	1002.866943	-451.668091	152.179657	905.226074	-458.588715	0.822809
226.930679	-73.744034	897.346619	289.746887	84.460526	908.845459	297.759033	-89.146637	503.883392	249.339279	93.224220	516.335815	381.225677	-59.575432	79.076653	381.052429	78.197617	116.944687	252.416672	-196.494629	1412.598511	328.493011	122.039337	1415.557373	222.982330	-11.427442	1394.221436	216.379120	-26.169903	1695.629639	288.612030	-239.014557	1126.873535	424.734436	148.076019	1142.866577	174.728592	-199.203278	889.838074	327.911743	208.613510	886.415649	259.168091	-2.218265	1002.805176	-451.223846	152.291824	905.195618	-458.340454	0.843144
227.188354	-73.789757	897.319336	289.894867	84.417282	908.716614	297.799683	-89.087082	503.863861	249.398422	93.473824	516.198547	381.251801	-59.568718	79.068748	380.397766	77.425568	116.647980	252.841110	-196.412689	1412.562134	328.869812	122.130264	1415.484375	223.423737	-11.400519	1394.119385	216.957336	-26.088955	1695.594238	288.869659	-238.897797	1126.780396	425.027466	148.176636	1142.760986	174.829712	-198.978912	889.833618	328.023010	208.757019	886.395325	259.414886	-2.215691	1002.730286	-450.791565	152.323257	905.164978	-458.100677	0.703198
227.463226	-73.800125	897.263794	290.085052	84.439194	908.604248	297.843018	-89.082443	503.849823	249.366699	93.650993	516.049988	381.259857	-59.592285	79.015656	380.026520	76.690125	116.461212	253.279404	-196.317642	1412.531982	329.214355	122.320869	1415.541504	223.836929	-11.324749	1394.077759	217.540039	-25.996563	1695.596313	289.161835	-238.755341	1126.695557	425.316833	148.266968	1142.644043	174.971756	-198.746353	889.856750	328.170654	208.957092	886.371216	259.664948	-2.179149	1002.648499	-450.355713	152.302124	905.114929	-457.831879	0.644759
227.740417	-73.879845	897.260132	290.276367	84.426483	908.461121	298.198486	-89.337357	503.904053	249.895782	93.975746	515.853271	381.399994	-59.728458	79.011490	380.094147	76.097740	116.442459	253.735352	-196.229858	1412.453247	329.654266	122.442337	1415.460571	224.253235	-11.240776	1394.062378	218.135635	-25.883896	1695.599121	289.487946	-238.593582	1126.637207	425.638641	148.354797	1142.535034	175.125290	-198.531342	889.885559	328.320618	209.151199	886.335266	259.932434	-2.147407	1002.580627	-449.870911	152.296432	905.115479	-457.489471	0.799776
227.983963	-73.912735	897.238342	290.458221	84.430489	908.340454	298.189514	-89.225693	503.856323	249.742737	94.148750	515.748596	381.359985	-59.634178	78.972549	380.085510	75.238121	116.465164	254.256729	-196.091309	1412.392822	330.055603	122.570709	1415.392700	224.668823	-11.139873	1394.031738	218.772293	-25.745514	1695.597168	289.831726	-238.506073	1126.539551	425.952606	148.487762	1142.387939	175.333725	-198.261917	889.900208	328.478119	209.350739	886.300171	260.182343	-2.112415	1002.512756	-449.481934	152.293762	905.074097	-457.236603	0.736721
228.239258	-73.951324	897.189758	290.659851	84.461418	908.191895	298.154480	-89.126572	503.840729	249.909042	94.461021	515.623108	381.321594	-59.580990	78.949944	380.629822	74.441483	116.623276	254.746490	-195.984879	1412.359497	330.381378	122.723999	1415.284424	225.033905	-11.007382	1394.017944	219.403000	-25.626682	1695.610474	290.221619	-238.224670	1126.465820	426.270508	148.661407	1142.237671	175.544205	-197.987869	889.910522	328.671783	209.566406	886.232117	260.443115	-2.062692	1002.417786	-448.956726	152.250320	905.045532	-456.931519	0.748808
228.489044	-73.970352	897.160950	290.855743	84.528221	908.050293	298.253784	-89.073708	503.808929	250.373306	95.024330	515.486572	381.319366	-59.596107	78.937241	381.455505	73.713623	116.965919	255.258591	-195.861877	1412.314331	330.829498	122.844719	1415.005493	225.452850	-10.855421	1393.955078	220.055618	-25.418657	1695.622681	290.615112	-237.980042	1126.374146	426.633484	148.891846	1142.091919	175.792557	-197.764023	889.924133	328.865234	209.804169	886.117981	260.697540	-1.976279	1002.336792	-448.487762	152.230316	905.036743	-456.629028	0.680572
228.756653	-73.917915	897.130249	291.035370	84.605698	907.915039	298.308441	-89.029114	503.804108	250.088486	95.230995	515.370178	381.301849	-59.546719	78.905930	382.217072	72.795860	117.229530	255.837265	-195.703705	1412.308838	331.192230	123.090935	1414.874268	225.865814	-10.697433	1393.899902	220.722198	-25.253521	1695.625488	291.054382	-237.819763	1126.301636	426.940582	149.145279	1141.876099	176.096664	-197.558838	889.912659	329.047455	210.076599	885.975525	260.941956	-1.852280	1002.257874	-448.323883	152.188904	905.158325	-456.378448	0.684747
229.054138	-73.816154	897.114441	291.231384	84.735016	907.806152	298.415131	-88.913155	503.741241	250.376053	95.812668	515.277283	381.288086	-59.497238	78.868309	383.540192	71.852264	117.731453	256.367188	-195.556900	1412.244995	331.561340	123.306229	1414.734863	226.320602	-10.496328	1393.859497	221.426270	-25.093142	1695.601440	291.548126	-237.587204	1126.244629	427.286896	149.424789	1141.724487	176.409927	-197.360764	889.894897	329.289246	210.347610	885.846680	261.189850	-1.677047	1002.199829	-447.898529	152.096710	905.202148	-456.048798	0.606440
229.327728	-73.742867	897.107910	291.432526	84.837524	907.732544	298.503540	-88.800972	503.716858	250.672958	96.262375	515.163452	381.275482	-59.432289	78.844536	385.103790	70.922592	118.364021	256.958527	-195.359161	1412.250610	331.887207	123.555222	1414.639893	226.776215	-10.355409	1393.801758	222.109940	-24.926020	1695.642944	292.121857	-237.102188	1126.207031	427.615356	149.669113	1141.622192	176.753418	-197.160019	889.896362	329.535706	210.578278	885.725708	261.447876	-1.553360	1002.162109	-447.555450	152.073990	905.259949	-455.760101	0.571632
229.587524	-73.609352	897.104004	291.593079	84.973122	907.661316	298.619354	-88.663895	503.688477	250.989243	96.677101	515.077332	381.282288	-59.411858	78.819382	386.854401	69.880402	119.078049	257.583923	-195.135773	1412.239868	332.292206	123.849312	1414.588379	227.225800	-10.189734	1393.803223	222.773865	-24.754751	1695.705933	292.661896	-236.707153	1126.219116	427.891510	149.887772	1141.504150	177.128189	-196.961411	889.953857	329.797394	210.840179	885.653137	261.711273	-1.396588	1002.125488	-447.212769	152.030090	905.335449	-455.461090	0.538109
229.851395	-73.532745	897.149841	291.817627	85.061890	907.605164	298.792480	-88.512283	503.698425	251.422760	97.183792	515.019470	381.306213	-59.398605	78.824013	388.879639	68.868912	119.909225	258.181396	-194.892548	1412.226196	332.561676	124.224854	1414.661011	227.695236	-10.006207	1393.836060	223.450317	-24.544083	1695.758179	293.193665	-236.490082	1126.202881	428.108643	150.125061	1141.425781	177.544861	-196.773849	890.023132	330.064880	211.126282	885.585510	261.972412	-1.255830	1002.124268	-446.879028	152.009140	905.449219	-455.103271	0.474665
230.096909	-73.450623	897.177490	292.023376	85.211845	907.565796	298.977509	-88.415367	503.777924	251.815918	97.695015	514.946716	381.310638	-59.385918	78.810364	391.026123	67.839981	120.787430	258.846069	-194.649292	1412.282471	332.948273	124.550568	1414.600220	228.181778	-9.786291	1393.865723	224.154755	-24.269169	1695.802979	293.767609	-236.205841	1126.195313	428.361572	150.432755	1141.343994	177.983841	-196.576492	890.077148	330.316833	211.443634	885.496216	262.224091	-1.104672	1002.120544	-446.493195	151.982666	905.473083	-454.741699	0.351583
230.339035	-73.351761	897.193665	292.252533	85.396439	907.496399	299.175873	-88.298820	503.835754	252.273804	98.197098	514.775391	381.313782	-59.365257	78.780746	393.472443	66.718384	121.700096	259.511353	-194.397385	1412.295654	333.285370	124.876724	1414.557251	228.648361	-9.552176	1393.876221	224.824829	-24.023422	1695.835693	294.365082	-235.837204	1126.235962	428.623810	150.773407	1141.242554	178.438416	-196.450226	890.108826	330.574890	211.774536	885.404175	262.483002	-0.914586	1002.097107	-446.218201	151.919830	905.531982	-454.429993	0.253761
230.613083	-73.239235	897.213806	292.500946	85.532928	907.427185	299.372284	-88.164368	503.925232	252.913208	98.868164	514.621155	381.298767	-59.329605	78.758095	396.112091	65.738571	122.778839	260.175751	-194.137711	1412.317749	333.682587	125.246887	1414.491333	229.148087	-9.279166	1393.884277	225.485550	-23.760702	1695.912964	295.054260	-235.465591	1126.296021	428.853638	151.099594	1141.139038	178.978210	-196.339325	890.156311	330.870575	212.168747	885.286133	262.752136	-0.736023	1002.076172	-445.932678	151.884598	905.597717	-454.158081	0.003697
230.937698	-73.053543	897.237366	292.722443	85.744263	907.367615	299.632538	-88.095230	503.968109	253.521896	99.330444	514.459412	381.306396	-59.286751	78.752319	398.984100	64.677124	123.893021	260.862305	-193.840851	1412.366821	334.183044	125.520439	1414.328613	229.660492	-8.980378	1393.912842	226.214890	-23.394329	1695.918701	295.685211	-235.221725	1126.314575	429.147766	151.452301	1141.062012	179.536209	-196.197891	890.214722	331.184143	212.537918	885.185730	263.018005	-0.480875	1002.062195	-445.651337	152.004456	905.579163	-453.868896	0.297289
231.196304	-72.926872	897.272766	292.896118	85.866013	907.289246	299.846008	-87.963394	504.034363	254.105881	99.730461	514.340332	381.282196	-59.229347	78.715675	401.927338	63.528442	125.031525	261.563904	-193.513504	1412.456177	334.580322	125.903214	1414.304688	230.139893	-8.702152	1393.951904	226.926041	-23.150833	1695.936768	296.319244	-234.890289	1126.356567	429.441315	151.855774	1140.988159	180.111298	-196.062485	890.264526	331.479553	212.880341	885.117249	263.251068	-0.291605	1002.044922	-445.494080	151.899109	905.669312	-453.512360	0.212410
231.478317	-72.744278	897.306702	293.085449	86.074463	907.253540	300.093414	-87.847870	504.029449	254.765549	100.237328	514.231750	381.254181	-59.179649	78.690842	405.055450	62.559364	126.334747	262.229828	-193.181244	1412.456543	334.995056	126.274025	1414.243774	230.634140	-8.420716	1393.998535	227.647491	-22.834833	1695.967896	296.984009	-234.541351	1126.357666	429.688263	152.229141	1140.902832	180.706070	-195.960678	890.316406	331.766541	213.232040	885.028259	263.485901	-0.050375	1002.047119	-445.280212	151.970856	905.554382	-453.392426	-0.250508
231.718994	-72.571579	897.357910	293.283936	86.359108	907.191162	300.326111	-87.721443	504.038879	255.497864	100.718025	514.076660	381.233856	-59.067127	78.659309	408.289093	61.452263	127.655907	262.937866	-192.811401	1412.466919	335.405365	126.691193	1414.200684	231.175156	-8.068701	1394.050903	228.365051	-22.487751	1696.002075	297.704132	-234.170227	1126.388550	429.879059	152.587967	1140.796875	181.328979	-195.859100	890.325012	332.056152	213.661667	884.920166	263.697601	0.257372	1002.046936	-445.231110	152.009094	905.410461	-453.119019	-0.321686
231.999451	-72.405411	897.395447	293.554169	86.637085	907.130859	300.548401	-87.610626	504.062866	256.238678	101.275520	513.960510	381.187012	-58.976269	78.647110	411.700592	60.477787	128.990631	263.656799	-192.419083	1412.513428	335.860077	127.150154	1414.141724	231.676315	-7.718957	1394.075317	229.083984	-22.111412	1696.017822	298.442505	-233.831528	1126.405884	430.147186	153.057388	1140.663208	181.977905	-195.737839	890.337830	332.366577	214.099152	884.758911	263.950165	0.554064	1002.040771	-445.352570	151.884323	905.480347	-452.591492	-0.192382
232.289383	-72.212578	897.447449	293.787994	86.861221	907.040283	300.741333	-87.495728	504.086823	257.137024	101.767349	513.755127	381.186432	-58.940777	78.635941	415.147919	59.447880	130.254944	264.374329	-192.065002	1412.518799	336.266998	127.582596	1414.042114	232.182983	-7.323280	1394.084229	229.800323	-21.716461	1696.046021	299.215607	-233.427689	1126.464233	430.418182	153.584763	1140.508057	182.674545	-195.592758	890.357178	332.652618	214.588867	884.576294	264.182373	0.864744	1002.028442	-445.249756	151.719315	905.544983	-452.302643	-0.340472
232.582184	-71.911972	897.501892	294.040863	87.143303	906.965149	300.942902	-87.350868	504.147949	257.972443	102.211578	513.528870	381.158783	-58.853596	78.637390	418.650330	58.542072	131.605789	265.069275	-191.642532	1412.572266	336.725067	128.063736	1413.945068	232.706604	-6.946288	1394.115479	230.557007	-21.303951	1696.056152	299.928772	-233.112671	1126.499878	430.643646	154.040115	1140.353149	183.396866	-195.485428	890.358887	332.948669	215.033905	884.413879	264.438416	1.243057	1002.023926	-445.032867	151.696442	905.548950	-451.892059	-0.295867
232.858566	-71.643539	897.558289	294.308533	87.420265	906.879578	301.144592	-87.182602	504.182037	258.938232	102.699753	513.346436	381.154327	-58.805599	78.645813	422.184052	57.511654	132.930756	265.798462	-191.204300	1412.550781	337.223938	128.567169	1413.886108	233.260651	-6.563983	1394.136841	231.273895	-20.888523	1696.099365	300.771637	-232.606339	1126.546875	430.926880	154.607040	1140.233154	184.096283	-195.387833	890.356140	333.226685	215.492264	884.246582	264.704132	1.607325	1002.015198	-444.849762	151.691330	905.531982	-451.517975	-0.273633
233.115540	-71.296280	897.589355	294.561432	87.782310	906.815918	301.276276	-86.976349	504.206940	260.019836	103.164474	513.074280	381.127625	-58.747978	78.593460	425.708252	56.584393	134.193314	266.458801	-190.723221	1412.536621	337.618011	129.056030	1413.811523	233.753784	-6.094372	1394.192261	232.031525	-20.443310	1696.134521	301.551727	-232.105194	1126.589966	431.178101	155.128754	1140.100830	184.787216	-195.298096	890.367615	333.525940	216.020615	884.085693	264.946045	2.026762	1002.003113	-444.636841	151.657990	905.527771	-451.113007	-0.325332
233.406204	-71.010994	897.612976	294.862030	88.119247	906.729065	301.457275	-86.787895	504.260956	261.227478	103.622475	512.884277	381.138641	-58.758373	78.600929	429.379181	55.641384	135.408875	267.124817	-190.229538	1412.561401	337.978180	129.688629	1413.873413	234.274368	-5.617844	1394.185913	232.779373	-20.004917	1696.163330	302.306793	-231.850052	1126.581055	431.366882	155.618576	1139.966309	185.565201	-195.153870	890.371704	333.750946	216.572495	883.937866	265.206238	2.422493	1001.977112	-444.426666	151.657013	905.541382	-450.685852	-0.392940
233.723114	-70.627419	897.621765	295.135529	88.442574	906.634399	301.614410	-86.556114	504.250061	262.529510	104.074989	512.657959	381.551392	-59.191391	78.607712	433.059174	54.748646	136.618240	267.829620	-189.749786	1412.558838	338.502960	130.253113	1413.800049	234.830429	-5.183293	1394.185791	233.518372	-19.515121	1696.184937	303.111145	-231.273590	1126.644531	431.612152	156.254944	1139.790161	186.381378	-195.233124	890.320984	333.990784	217.154694	883.792236	265.468842	2.851159	1001.939087	-444.215179	151.620438	905.529724	-450.245819	-0.449911
234.045822	-70.244240	897.636108	295.428070	88.817642	906.503296	301.758972	-86.368752	504.280487	263.918976	104.611092	512.379333	381.224121	-58.751240	78.546440	436.869934	53.971432	137.877045	268.541779	-189.205856	1412.562744	338.964386	130.837631	1413.673218	235.353561	-4.616844	1394.187866	234.298172	-19.024801	1696.225830	303.953369	-230.740601	1126.613403	431.835571	156.761185	1139.617310	187.101151	-194.962463	890.313782	334.186859	217.706833	883.653992	265.746735	3.332532	1001.887207	-443.976532	151.635223	905.522644	-449.829865	-0.471575
234.317505	-69.927078	897.675476	295.730347	89.296249	906.371948	301.936523	-86.187187	504.307007	265.578308	105.073647	512.013672	381.634125	-59.189793	78.582565	440.361328	53.033188	138.706772	269.149078	-188.636673	1412.513672	339.549316	131.356750	1413.410278	235.886475	-4.032709	1394.146118	235.090515	-18.519678	1696.233765	304.753235	-230.407074	1126.636841	432.149170	157.438675	1139.428589	188.015427	-195.053268	890.180542	334.357666	218.363953	883.472473	266.042603	3.839493	1001.847595	-443.725433	151.654739	905.556152	-449.405487	-0.497874
234.621445	-69.593910	897.709839	296.007599	89.611519	906.259460	302.071625	-85.953384	504.334290	267.132263	105.514015	511.669342	381.654083	-59.190998	78.547943	443.914795	52.152103	139.579315	269.838318	-188.031174	1412.552856	340.065094	131.980118	1413.328247	236.425598	-3.440423	1394.115234	235.904175	-18.018902	1696.245728	305.569366	-229.842896	1126.648560	432.339417	158.049393	1139.219849	188.830185	-194.923111	890.104919	334.321289	219.107025	883.511292	266.321167	4.259627	1001.814148	-443.486755	151.659805	905.567810	-448.954712	-0.451576
234.989365	-69.163239	897.711487	296.351440	89.976318	906.146606	302.199677	-85.712059	504.346680	269.005310	106.043472	511.355774	381.352356	-58.804096	78.551079	447.672821	51.343800	140.491608	270.488159	-187.420914	1412.472168	340.554810	132.630600	1413.217896	236.940918	-2.856575	1394.101196	236.733673	-17.504738	1696.242065	306.400635	-229.391403	1126.684814	432.687103	158.706131	1139.057007	189.674408	-194.792358	890.078796	334.714844	219.619812	883.223511	266.636719	4.742241	1001.763794	-443.238068	151.634109	905.594910	-448.530243	-0.505251
235.320145	-68.775597	897.711548	296.683899	90.357841	905.997803	302.348633	-85.512177	504.384857	270.964233	106.549973	511.027008	381.664520	-59.118114	78.567734	451.305328	50.500969	141.280472	271.165405	-186.749420	1412.472168	341.082733	133.318665	1413.147461	237.486542	-2.235459	1394.113403	237.588470	-16.991451	1696.270142	307.249847	-228.767334	1126.693848	432.957489	159.308350	1138.904785	190.507645	-194.694000	889.988220	334.883026	220.254562	883.118408	266.947052	5.227884	1001.695374	-443.004181	151.660614	905.618469	-448.147003	-0.510365
235.610947	-68.486214	897.737915	296.976318	90.739532	905.849243	302.522644	-85.299545	504.433105	272.853729	106.910309	510.674500	381.672333	-59.110950	78.541069	454.705872	49.595184	141.846664	271.815643	-186.059265	1412.382935	341.590210	134.014725	1413.088013	238.016190	-1.547926	1394.088135	238.400452	-16.435268	1696.306274	307.987610	-228.456100	1126.664673	433.217041	160.015503	1138.736572	191.374695	-194.552963	889.947571	335.000427	220.933990	882.973816	267.223145	5.681995	1001.640930	-442.762085	151.658020	905.647644	-447.764587	-0.488888
235.937393	-68.072456	897.723633	297.261230	91.069160	905.645569	302.684418	-85.091362	504.450165	274.941498	107.373482	510.224640	381.644836	-59.062248	78.518227	458.092743	48.742332	142.313187	272.478882	-185.358902	1412.380005	342.066376	134.725632	1412.958008	238.566223	-0.873462	1394.033081	239.236084	-15.824845	1696.339722	308.801727	-227.728897	1126.695068	433.514374	160.738770	1138.549194	192.242798	-194.405014	889.846252	335.113129	221.603394	882.863220	267.516083	6.174423	1001.538574	-442.504791	151.654221	905.670654	-447.424591	-0.471689
236.256378	-67.653786	897.759033	297.571777	91.522278	905.477722	302.914337	-84.920113	504.520050	277.263672	107.921944	509.732330	381.669586	-58.984795	78.501709	461.430298	47.844002	142.605316	273.132629	-184.584122	1412.366333	342.559967	135.560211	1412.834106	239.085266	-0.100559	1393.981201	240.096039	-15.267586	1696.333618	309.635651	-227.130157	1126.684570	433.780090	161.460098	1138.372803	193.121826	-194.247604	889.725952	335.230469	222.272568	882.742737	267.824341	6.741185	1001.479309	-442.280426	151.691528	905.668640	-447.110352	-0.472405
236.573318	-67.271118	897.768677	297.927826	91.967888	905.275024	303.169159	-84.674187	504.573181	279.862885	108.416359	509.237823	381.666412	-58.953873	78.462105	464.690002	47.088558	142.778931	273.825867	-183.811310	1412.359497	342.953949	136.447601	1412.842285	239.613998	0.655241	1393.954712	240.994339	-14.669138	1696.337646	310.399414	-226.633362	1126.660400	434.051514	162.241226	1138.171143	194.020004	-194.106766	889.617554	335.297241	223.013824	882.589661	268.154938	7.292295	1001.389832	-442.034851	151.681732	905.656494	-446.817505	-0.474009
236.823929	-66.854828	897.782104	298.230042	92.370575	905.062195	303.398712	-84.521866	504.668610	282.498077	108.866066	508.794220	381.711182	-58.985119	78.473663	467.727081	46.275143	142.615677	274.473419	-183.021255	1412.284790	343.403717	137.314682	1412.750854	240.132660	1.439487	1393.895386	241.827209	-14.051863	1696.361328	311.198151	-225.845200	1126.709106	434.385803	163.095657	1137.992554	194.891357	-193.920135	889.523621	335.381439	223.734375	882.441528	268.432648	7.842097	1001.297119	-441.842499	151.627090	905.633972	-446.547394	-0.502271
237.068329	-66.397934	897.787964	298.546844	92.903496	904.888245	303.580109	-84.275322	504.726898	285.536194	109.295685	508.221710	381.713409	-58.913719	78.463272	470.735901	45.542889	142.344223	275.138916	-182.161865	1412.302368	343.890656	138.189423	1412.603516	240.680252	2.249182	1393.823120	242.748062	-13.439345	1696.365234	311.987061	-225.301239	1126.796265	434.620697	163.860825	1137.782227	195.835617	-193.700912	889.453186	335.416840	224.386398	882.344055	268.733063	8.443824	1001.218140	-441.590027	151.616394	905.636108	-446.276733	-0.547604
237.353607	-65.831093	897.790405	298.791840	93.335930	904.659851	303.730133	-83.993805	504.756409	288.738129	109.598228	507.750153	381.708862	-58.869221	78.445984	473.539459	44.937656	141.817368	275.781799	-181.342148	1412.292358	344.361053	139.063690	1412.499634	241.242416	3.083040	1393.787354	243.629944	-12.776977	1696.365723	312.824860	-224.446777	1126.783081	434.971832	164.748749	1137.615112	196.734512	-193.527527	889.353333	335.473267	225.075562	882.243225	269.006409	9.081075	1001.111572	-441.368958	151.558578	905.624023	-446.051605	-0.571904
237.603928	-65.337433	897.825623	299.075806	93.875153	904.439453	303.884644	-83.773445	504.798523	292.316833	109.965416	507.278900	381.743866	-58.850983	78.445297	476.197083	44.368309	140.932526	276.537659	-180.415344	1412.269897	344.855804	140.023163	1412.393555	241.774368	3.956681	1393.771729	244.490067	-12.091812	1696.423950	313.598663	-223.920425	1126.778198	435.242981	165.653748	1137.408203	197.671860	-193.294373	889.271423	335.533813	225.855865	882.103333	269.292633	9.751347	1001.025940	-441.170959	151.540970	905.613708	-445.866486	-0.640824
237.859802	-64.825012	897.869934	299.380310	94.467308	904.233032	304.017456	-83.485718	504.818939	296.160095	110.344330	506.737885	381.424194	-58.450592	78.387794	478.576447	43.952892	139.704926	277.167603	-179.515854	1412.218750	345.360199	140.979263	1412.227051	242.376373	4.876371	1393.707397	245.375977	-11.394956	1696.416382	314.428284	-222.912201	1126.862427	435.523651	166.554901	1137.197388	198.536621	-193.033218	889.164246	335.602112	226.629990	881.975891	269.586823	10.457150	1000.951538	-440.955902	151.487823	905.579956	-445.692505	-0.686562
238.146484	-64.213486	897.865784	299.668427	94.947418	903.974854	304.165924	-83.169373	504.840179	300.179810	110.562012	506.143372	381.781403	-58.803825	78.450699	480.935242	43.776993	138.360428	277.874023	-178.562180	1412.218994	345.808990	141.985550	1412.136597	242.948975	5.792579	1393.639648	246.304062	-10.710037	1696.391846	315.160889	-222.293243	1126.920532	435.844269	167.532471	1136.960449	199.448471	-192.860382	889.102112	335.644073	227.403900	881.823486	269.877960	11.157119	1000.826965	-440.744110	151.487244	905.559387	-445.529724	-0.731208
238.368790	-63.662411	897.880005	299.993622	95.584755	903.731506	304.369781	-82.864838	504.883484	304.404449	110.685501	505.650421	381.843079	-58.832962	78.405838	482.844116	43.632408	136.607971	278.618317	-177.586456	1412.225586	346.428925	142.922867	1411.836426	243.535889	6.766865	1393.598755	247.200500	-9.964031	1696.411743	315.964386	-221.489288	1126.919067	436.172302	168.535629	1136.793091	200.362823	-192.578613	889.030762	335.642639	228.200317	881.679382	270.172058	11.906477	1000.718628	-440.555206	151.435547	905.551208	-445.413818	-0.797751
238.573120	-63.008121	897.899414	300.332062	96.146339	903.560120	304.534698	-82.502708	504.925568	308.780609	110.625610	505.212250	381.833557	-58.768726	78.402023	484.515015	43.536213	134.621292	279.351868	-176.561554	1412.180908	346.880066	144.054413	1411.848267	244.152344	7.761992	1393.551392	248.119431	-9.179573	1696.390015	316.805420	-220.593857	1126.995850	436.432312	169.576950	1136.554565	201.227554	-192.251083	888.954407	335.686768	228.983856	881.563538	270.461029	12.624007	1000.646851	-440.321960	151.391296	905.532227	-445.320526	-0.805986
238.806229	-62.327312	897.883667	300.619019	96.728981	903.284973	304.650330	-82.119080	504.997803	313.119080	110.391365	504.765472	381.841492	-58.753208	78.404343	485.744202	43.586689	132.343842	280.109192	-175.513336	1412.151123	347.369720	145.125381	1411.726440	244.746017	8.761480	1393.530029	249.065155	-8.376283	1696.341064	317.623657	-219.685486	1127.041260	436.656952	170.515884	1136.380249	202.114670	-191.932861	888.886047	335.760559	229.824493	881.445557	270.728790	13.412668	1000.507385	-440.096283	151.342270	905.546448	-445.230591	-0.806546
239.049667	-61.644508	897.897217	300.951599	97.350739	903.033936	304.857391	-81.801933	505.059937	317.128693	109.928978	504.326019	381.856567	-58.723164	78.400330	486.541107	43.562981	129.716080	280.857941	-174.460587	1412.152466	348.039337	146.086685	1411.485962	245.380341	9.781636	1393.493042	249.984039	-7.523375	1696.306763	318.407013	-218.826691	1127.028320	437.011963	171.615005	1136.145996	202.986771	-191.547989	888.851135	335.581238	230.727509	881.486694	271.027496	14.224881	1000.394470	-439.876099	151.272095	905.548767	-445.167206	-0.864197
239.277191	-60.874580	897.906006	301.282837	98.108688	902.769775	305.018982	-81.405731	505.172516	321.570831	109.474289	503.953949	381.917847	-58.714092	78.372734	487.557709	43.678078	127.147278	281.660492	-173.381744	1412.108765	348.601227	147.182449	1411.339478	246.038147	10.861804	1393.426758	251.036972	-6.578900	1696.186890	319.243805	-217.845215	1127.054321	437.400574	172.697052	1135.978271	203.829147	-191.202621	888.779724	335.900177	231.520233	881.146057	271.330383	15.150126	1000.272217	-439.584717	151.259506	905.533752	-445.102478	-0.896295
239.528778	-60.088711	897.897400	301.584656	99.099754	902.424988	305.204956	-81.075485	505.274994	325.845490	108.835037	503.676971	381.502045	-58.262703	78.325737	488.314575	43.735481	124.641098	282.439056	-172.235199	1412.062500	349.064545	148.474274	1411.317017	246.675583	11.963076	1393.348633	251.922058	-5.695138	1696.171265	320.085663	-216.893494	1127.019043	437.716400	173.840118	1135.747314	204.671249	-190.782593	888.706970	335.899261	232.387558	880.986511	271.602753	16.255255	1000.102905	-439.221802	151.270065	905.494934	-445.022552	-0.949352
239.717911	-59.305180	897.901855	301.956848	99.858063	902.089600	305.375092	-80.696228	505.346100	329.958405	108.121872	503.348846	381.521301	-58.273632	78.347145	489.189270	43.624302	122.418060	283.210541	-171.147186	1411.968018	349.794800	149.504898	1411.035156	247.407745	13.075747	1393.253540	252.876083	-4.694498	1696.104004	320.903656	-215.959946	1126.995117	438.059204	174.949921	1135.477173	205.488510	-190.260818	888.643005	335.909210	233.284714	880.836182	271.881683	17.238312	999.944092	-438.674500	151.065689	905.683899	-444.851746	-0.698886
240.048904	-58.378609	897.874329	302.418945	100.653732	901.791138	305.567871	-80.334106	505.407745	334.018616	107.380577	503.145477	381.603729	-58.302094	78.366638	490.343750	43.406384	120.378098	284.034149	-169.953003	1411.896606	350.287598	150.839661	1410.983521	248.034210	14.213460	1393.159302	253.863129	-3.694530	1696.058594	321.768402	-214.792404	1126.965332	438.382385	176.111511	1135.231689	206.297455	-189.811951	888.554016	335.998352	234.237244	880.670410	272.254669	18.275482	999.786560	-438.408417	150.989716	905.715759	-444.897278	-0.969589
240.326035	-57.441067	897.877258	302.934204	101.603241	901.520874	305.642303	-79.752365	505.355957	337.971619	106.678757	503.044952	381.598206	-58.272221	78.350258	491.877930	43.058640	118.707634	284.851166	-168.776917	1411.818359	350.925171	152.011948	1410.870850	248.753296	15.369983	1393.075195	254.862213	-2.647592	1695.981201	322.594025	-213.772095	1126.910034	438.772675	177.252563	1134.994751	206.959702	-189.373764	888.574707	336.024750	235.166077	880.536865	272.636383	19.394930	999.657898	-438.153198	150.964142	905.732483	-444.839783	-1.166625
240.631851	-56.472897	897.953247	303.534119	102.243797	901.382690	305.969208	-79.431511	505.543671	341.817841	105.867317	502.930176	381.741119	-58.396641	78.385643	492.749725	42.561298	116.882759	285.695923	-167.581345	1411.749268	351.596161	153.262375	1410.734497	249.478043	16.568954	1393.004883	255.881546	-1.555779	1695.940430	323.444550	-212.730331	1126.794312	439.213562	178.525955	1134.790039	207.745010	-188.748093	888.513733	336.046661	236.102295	880.362122	273.084076	20.328793	999.630310	-437.922577	150.922440	905.730225	-444.812622	-1.363270
240.925354	-55.436546	897.988342	304.127228	103.248276	901.178345	306.068359	-78.802727	505.663971	345.649323	105.140190	502.930145	382.127960	-58.834633	78.452911	493.803925	42.224480	115.085854	286.553101	-166.355133	1411.665283	352.480682	154.398056	1410.492310	250.225479	17.774509	1392.972168	256.879883	-0.415481	1695.902344	324.387787	-211.581085	1126.762939	439.642120	179.756378	1134.536133	208.651550	-188.078674	888.358643	336.081299	237.083527	880.235046	273.513000	21.503267	999.549622	-437.605591	150.765472	905.730347	-444.790771	-2.191504
241.241837	-54.367168	898.040710	304.614899	104.352364	900.880676	306.231018	-78.188736	505.793396	349.422974	104.368271	502.929504	382.210846	-58.856480	78.500656	494.547516	41.929554	113.403160	287.367615	-165.101135	1411.590454	353.113831	155.749084	1410.445679	250.978439	19.022224	1392.914185	257.907959	0.869385	1695.908447	325.213379	-210.531967	1126.711792	440.026703	181.018539	1134.306885	209.332962	-187.455399	888.396057	336.137421	238.115585	880.141724	273.875793	22.825502	999.432739	-437.337769	150.723190	905.785767	-444.460632	-1.226427
241.589081	-53.302307	898.114380	305.262573	105.289032	900.695313	306.105255	-77.214676	505.594696	353.279816	103.530853	503.090973	382.105560	-58.617481	78.506973	495.500702	41.832951	111.715630	288.241180	-163.869705	1411.505493	353.953125	157.009720	1410.360718	251.801025	20.311993	1392.870483	258.911896	1.966582	1695.873169	326.162720	-209.251007	1126.636353	440.447815	182.262741	1134.033569	210.209106	-186.665070	888.269287	336.195740	239.181671	879.982178	274.332062	24.002497	999.380920	-437.279327	150.853943	905.863159	-444.415955	-1.005373
241.999176	-52.173775	898.190063	306.154205	106.063965	900.660645	306.310760	-76.544395	505.718719	356.632019	102.499458	503.263702	382.090118	-58.538464	78.538322	495.971497	41.522015	110.091614	289.082947	-162.629578	1411.517090	354.854858	158.257919	1410.220093	252.594299	21.598225	1392.890137	259.940460	3.223112	1695.859131	327.026398	-208.098663	1126.649414	440.985474	183.595139	1133.844360	210.874634	-185.957291	888.320923	336.273468	240.200119	879.917053	274.952820	25.028906	999.403137	-436.859497	150.539291	906.035522	-444.276489	-0.797232
242.408508	-51.001770	898.298828	306.874084	107.098907	900.554932	306.480011	-75.834450	505.879730	360.310211	101.566940	503.465088	382.121460	-58.523586	78.607994	496.685638	41.318619	108.624390	289.887421	-161.361099	1411.472412	355.828766	159.383911	1410.022949	253.458694	22.909620	1392.871460	260.970673	4.478171	1695.868896	327.898987	-206.854492	1126.610718	441.462433	184.847931	1133.647949	211.622314	-185.201019	888.314636	336.338501	241.350922	879.815918	275.482239	26.278959	999.407654	-436.645721	150.573441	905.924866	-444.273315	-0.796699
242.704514	-49.838959	898.458130	307.432953	108.370583	900.385132	306.698578	-75.036919	506.064880	363.642700	100.841866	503.581940	382.197937	-58.439289	78.610054	497.404846	41.166279	107.362808	290.709961	-160.047195	1411.424072	356.835938	160.636963	1410.004639	254.300644	24.209198	1392.923828	261.998932	5.793380	1695.899902	328.800781	-205.716568	1126.647827	441.960175	186.070724	1133.456543	212.573837	-184.426575	888.383850	336.471497	242.482605	879.798340	275.875275	27.718012	999.406372	-436.543823	150.699280	905.746643	-444.321350	-0.828633
243.285919	-48.757484	898.602844	308.383392	109.152565	900.383118	307.223602	-74.314941	506.320709	366.979797	100.233093	503.685272	382.367889	-58.490456	78.735329	497.990112	40.977154	106.151840	291.544098	-158.730377	1411.469604	357.789124	162.004044	1410.120483	255.230896	25.542463	1392.963257	263.071930	7.124694	1695.942993	329.708710	-204.297287	1126.723389	442.477264	187.270538	1133.367310	213.142563	-183.406677	888.425659	336.599274	243.585663	879.821594	276.604584	28.752913	999.479614	-436.432495	150.819580	905.600159	-444.367401	-0.863542
[truncated: 82 more rows]
[truncated: 40 more columns]
