# Supplementary material for: A dyadic stimulus set of audiovisual affective displays for the study of multisensory, emotional, social interactions
Source: Behav Res Methods. 2015 Nov 5;48(4):1285–95. doi: 10.3758/s13428-015-0654-4 (PMC5101291; doi:10.3758/s13428-015-0654-4)
Supplement: Supplementary file 1 — (ZIP 270 MB) [file 13428_2015_654_MOESM1_ESM.zip › supplementary_material_2_stimuli_set_files/D/D14.txt]

458.005798	-122.948990	901.938721	415.058044	41.882580	913.867981	507.896088	-100.768463	507.946899	333.541931	3.875939	528.595215	537.135681	-36.124714	79.285683	293.662476	-25.156174	105.809723	550.104248	-220.578232	1411.437744	420.819275	82.944283	1425.837158	417.360229	-87.123657	1400.095093	345.412659	-171.791168	1638.636108	594.879456	-219.837570	1123.120117	477.522614	163.748734	1153.451660	479.912140	-258.128510	886.404724	363.076691	158.639160	897.602417	446.759613	-45.060154	1007.275879	-563.771423	188.993179	896.867432	-557.075256	38.117336
457.877045	-123.242790	901.893250	414.746063	41.571484	913.762512	507.759186	-100.921799	507.917755	333.668121	4.265416	528.224731	537.093811	-36.094059	79.248558	294.412842	-24.077023	105.364777	550.505615	-220.584015	1411.282104	420.317200	82.554893	1425.800537	417.405518	-87.493263	1400.024292	345.725250	-172.370575	1638.639648	595.392212	-219.530487	1123.002075	476.997772	163.705444	1153.491089	480.174774	-257.886627	886.476013	362.766388	158.459366	897.517090	446.595154	-45.300659	1007.197449	-563.782776	189.023300	896.875732	-557.091248	38.154247
457.664124	-123.540031	901.850159	414.402100	41.259216	913.673340	507.568665	-101.117744	507.896301	333.784607	4.647858	527.910156	537.063904	-36.090801	79.268280	295.095428	-23.122055	104.994255	550.953735	-220.500885	1411.133301	419.903320	82.268318	1425.792236	417.472076	-87.807076	1399.942261	346.114563	-172.918442	1638.611816	595.930542	-219.202255	1122.842651	476.429474	163.628296	1153.467773	480.734253	-257.633270	886.325623	362.445221	158.268463	897.397522	446.390442	-45.550175	1007.126099	-563.799316	189.040649	896.866699	-557.119141	38.165771
457.435333	-123.725784	901.779968	414.071747	41.006256	913.572754	507.350830	-101.307487	507.868835	333.857635	5.038121	527.637024	537.063599	-36.102570	79.326927	296.471863	-21.448469	104.501266	551.383362	-220.384918	1410.994873	419.494781	82.039345	1425.747192	417.546387	-88.077019	1399.864624	346.401886	-173.408066	1638.667725	596.502930	-218.860519	1122.701538	475.779175	163.638306	1153.467163	481.321014	-257.376465	886.192932	362.086914	158.079865	897.278259	446.176270	-45.729034	1007.035645	-563.819763	189.092941	896.864807	-557.142761	38.233013
457.164948	-123.967659	901.722534	413.749268	40.755199	913.460327	507.132599	-101.465591	507.818909	333.966156	5.455484	527.368896	537.051880	-36.110859	79.283936	298.371033	-19.251095	103.898972	551.553284	-220.412247	1410.757935	419.117615	81.779449	1425.658936	417.595947	-88.285492	1399.792358	346.788147	-173.935501	1638.694824	597.096313	-218.535110	1122.593262	475.212677	163.618088	1153.392944	482.180206	-257.101990	885.873779	361.716217	157.934280	897.134705	445.930481	-45.925674	1006.947632	-563.827942	189.105576	896.855713	-557.154358	38.229988
456.849640	-124.197777	901.675903	413.463226	40.503632	913.354431	506.896881	-101.633110	507.757721	334.070038	5.828450	527.062866	537.046814	-36.089039	79.291145	300.563080	-16.805452	103.362137	551.959106	-220.345200	1410.603394	418.752167	81.569939	1425.601074	417.671326	-88.484825	1399.734009	347.191650	-174.376160	1638.735107	597.574280	-218.087250	1122.465088	474.546173	163.553055	1153.329590	482.514679	-256.963684	885.965576	361.304413	157.739502	896.970093	445.677368	-46.120438	1006.868286	-563.853455	189.151245	896.860413	-557.197754	38.256039
456.892090	-123.881721	901.540039	413.270477	40.456997	913.245239	506.825470	-101.756111	507.656769	334.239044	6.302854	526.777100	537.164368	-36.144894	79.335510	303.129486	-13.999432	102.812065	552.387146	-220.219482	1410.478760	418.409790	81.392059	1425.522949	417.743652	-88.662056	1399.691040	347.693420	-174.869858	1638.738403	598.232056	-217.677979	1122.368652	473.932800	163.552643	1153.224243	483.425842	-256.742035	885.629089	360.920044	157.268158	896.737427	445.637024	-45.986759	1006.742065	-563.843872	189.175415	896.862427	-557.208618	38.296585
456.164215	-124.664658	901.562073	412.895630	40.088238	913.169128	506.402374	-101.968781	507.694763	334.273712	6.593956	526.565796	537.097290	-36.081799	79.320572	305.917664	-11.069770	102.281891	552.777344	-220.052444	1410.358032	418.136536	81.268196	1425.459106	417.817535	-88.817688	1399.647217	348.213837	-175.398621	1638.822998	598.355957	-217.106445	1122.214600	473.286041	163.576080	1153.148193	483.856140	-256.591400	885.723145	360.402740	157.135788	896.578735	445.167999	-46.493237	1006.709229	-563.834167	189.250565	896.861877	-557.212524	38.334820
455.731049	-124.941238	901.537781	412.586517	39.853561	913.124268	506.143524	-102.072861	507.645508	334.394104	7.045523	526.369202	537.101257	-36.081100	79.328682	309.110168	-7.960106	101.788292	553.116150	-219.964661	1410.243042	417.901276	81.114639	1425.406006	417.729523	-88.822975	1399.739380	348.792328	-175.925247	1638.943359	599.014893	-216.698608	1122.183350	472.568085	163.435928	1152.968384	484.515198	-256.404327	885.616882	359.872437	157.143738	896.424683	444.855408	-46.727707	1006.669189	-563.823364	189.273026	896.863953	-557.221436	38.370064
455.275940	-125.199181	901.533630	412.279694	39.668179	913.097412	505.872345	-102.252197	507.626373	334.478699	7.503160	526.182556	537.088867	-36.061420	79.342293	312.601563	-4.541632	101.442596	553.470581	-219.739685	1410.136963	417.660217	81.067284	1425.378052	417.937927	-89.036110	1399.601563	349.205933	-176.240662	1639.084839	599.620483	-216.286133	1122.113403	471.978058	163.388657	1152.867798	485.183289	-256.234772	885.525391	359.344757	156.945679	896.266663	444.529663	-46.928684	1006.648621	-563.833496	189.287354	896.860291	-557.234009	38.369015
454.779266	-125.392555	901.515137	411.982697	39.505501	913.077759	505.664978	-102.418938	507.616028	334.666779	8.066893	526.016235	537.163757	-36.081383	79.365257	316.601440	-0.745238	101.092255	553.777771	-219.558807	1410.052368	417.445221	81.025574	1425.315308	417.995148	-89.088829	1399.589966	349.811401	-176.731186	1639.214600	600.532532	-216.052414	1122.107300	471.281433	163.438599	1152.760986	485.941376	-256.107391	885.437988	358.802155	156.482697	896.115601	444.186707	-47.103924	1006.623840	-563.815674	189.312256	896.851807	-557.235107	38.408497
454.267487	-125.552765	901.476440	411.670593	39.360874	913.064392	505.099121	-102.563850	507.556915	334.881409	8.690940	525.835266	537.052551	-36.052124	79.405205	320.819977	3.201879	100.820816	553.997559	-219.424255	1409.966431	417.249786	81.004562	1425.258179	418.003601	-89.124756	1399.612793	350.392883	-177.188171	1639.357910	601.089661	-215.676544	1122.113647	470.674591	163.310669	1152.592407	486.717590	-255.976456	885.340637	358.152832	156.439896	896.009155	443.826172	-47.270565	1006.591614	-563.842529	189.331802	896.853027	-557.263733	38.403309
453.713989	-125.795273	901.494812	411.388550	39.196999	913.061035	504.791138	-102.646248	507.552368	335.040131	9.225549	525.690674	537.100098	-36.096394	79.452461	325.227570	7.154780	100.626259	554.231384	-219.281296	1409.876587	417.126892	81.001030	1425.241699	417.840271	-89.043800	1399.853027	350.968231	-177.588608	1639.537842	601.717102	-215.365051	1122.104126	470.017761	163.233917	1152.463013	487.481934	-255.862213	885.234680	357.516296	156.165070	895.930542	443.452942	-47.464764	1006.594604	-563.829529	189.405945	896.834412	-557.248901	38.470932
453.162537	-125.956474	901.474487	411.112457	39.087688	913.062561	504.482361	-102.757523	507.524170	335.218292	9.825605	525.549438	537.148132	-36.091953	79.466782	330.020813	11.235330	100.466293	554.406494	-219.093582	1409.792480	417.012817	81.039452	1425.222656	417.857483	-89.010323	1399.889893	351.510925	-177.936981	1639.722412	602.270386	-215.072113	1122.093018	469.448486	163.285599	1152.358276	488.275757	-255.753891	885.105957	356.887665	155.590179	895.796143	443.081970	-47.618782	1006.579712	-563.823792	189.433228	896.844360	-557.264709	38.523750
452.620361	-126.055283	901.447937	410.872284	39.002975	913.063965	504.244049	-102.938080	507.499420	335.409454	10.522592	525.326416	537.239319	-36.173405	79.505409	334.962799	15.261217	100.518501	554.521667	-218.968719	1409.740479	416.877167	81.080200	1425.236328	417.838898	-89.000488	1399.970215	352.188141	-178.400146	1639.896851	602.800232	-214.770447	1122.062378	468.861237	163.146652	1152.234497	489.111084	-255.655014	884.994690	356.172272	155.539383	895.798523	442.709045	-47.742176	1006.563782	-563.863953	189.479706	896.832825	-557.299316	38.564377
452.082367	-126.194832	901.453491	410.613525	38.927044	913.077576	503.985107	-103.153160	507.500427	335.602386	11.222843	525.149902	537.327454	-36.220909	79.570854	340.078125	19.206728	100.690681	554.662476	-218.783936	1409.662476	416.779297	81.107567	1425.221924	417.811646	-88.976463	1400.023193	352.720093	-178.688309	1640.141968	603.336121	-214.519440	1122.073364	468.290680	163.034454	1152.125732	489.975555	-255.594223	884.863159	355.446930	155.086197	895.769775	442.338806	-47.864346	1006.569641	-563.843872	189.536346	896.841064	-557.260254	38.600189
452.026520	-125.698997	901.565247	410.493256	38.983521	913.103516	503.965363	-103.274712	507.407501	335.794098	12.016248	524.988342	537.452637	-36.249229	79.563629	345.416992	23.164017	100.898598	554.744263	-218.609650	1409.598511	416.711243	81.186256	1425.277222	417.784119	-88.880844	1400.066162	353.298950	-179.036331	1640.372803	603.818176	-214.320587	1122.106812	467.818298	162.952484	1152.062500	490.815613	-255.513885	884.704834	354.702057	154.675201	895.818604	442.261414	-47.540802	1006.639343	-563.864990	189.588608	896.833435	-557.279297	38.642002
451.206268	-126.164558	901.537476	410.210571	38.896244	913.130127	503.537476	-103.410248	507.378693	335.908386	12.657199	524.915833	537.382935	-36.231712	79.548637	350.901398	27.173071	101.209259	554.786926	-218.468857	1409.534302	416.626709	81.258553	1425.308960	417.725800	-88.830917	1400.104248	353.856445	-179.343521	1640.637207	603.951233	-214.033310	1122.050415	467.361633	162.859863	1151.970581	491.709961	-255.438217	884.500244	353.931244	154.322723	895.890137	441.706177	-47.876995	1006.636597	-563.890686	189.637115	896.817322	-557.282104	38.734169
450.673218	-126.218018	901.503479	409.987091	38.909199	913.137939	503.177795	-103.569077	507.364288	336.016174	13.307099	524.853638	537.336731	-36.236286	79.555130	356.592590	31.248991	101.752312	554.769287	-218.371246	1409.457275	416.512360	81.290321	1425.365723	417.602753	-88.792961	1400.148071	354.386963	-179.596176	1640.908203	604.389099	-213.915024	1122.056152	466.903992	162.789963	1151.953979	492.608612	-255.373856	884.326050	353.204773	153.677460	895.983582	441.308289	-47.946133	1006.623596	-563.904785	189.702637	896.822876	-557.275452	38.751209
450.169281	-126.236809	901.479004	409.770508	38.929871	913.145325	502.971649	-103.705391	507.385315	335.816437	13.590895	524.823303	537.279541	-36.114319	79.452957	362.390686	35.061127	102.310493	554.717590	-218.261261	1409.339478	416.421112	81.369873	1425.419922	417.512390	-88.739906	1400.163330	354.935547	-179.887360	1641.188843	605.186096	-213.976959	1122.153198	466.496948	162.766937	1151.922119	493.516205	-255.326172	884.124634	352.417328	152.998245	896.096497	440.915131	-47.990574	1006.616699	-563.903625	189.737091	896.817200	-557.265686	38.811874
449.677704	-126.246902	901.443115	409.602356	38.975956	913.147705	502.761139	-103.769188	507.343750	336.087677	14.711922	524.624512	537.365479	-36.161343	79.480782	368.552399	39.129398	103.085983	554.610352	-218.204422	1409.220215	416.304565	81.399544	1425.487549	417.360626	-88.677361	1400.184570	355.463867	-180.200073	1641.459229	605.623291	-213.963669	1122.124268	466.133942	162.666016	1151.881348	494.387390	-255.244934	883.874146	351.590515	152.593552	896.277283	440.554291	-48.023136	1006.601135	-563.908264	189.810623	896.811035	-557.253784	38.858021
449.117126	-126.357590	901.408691	409.457977	39.007729	913.171448	502.430420	-103.916771	507.342682	336.056458	15.348453	524.472717	537.389343	-36.191200	79.481133	374.908020	43.322422	104.377876	554.461609	-218.133575	1409.103882	416.197357	81.472443	1425.581665	417.228516	-88.610664	1400.212524	355.879150	-180.378143	1641.787964	605.683472	-213.898819	1122.023926	465.784027	162.538574	1151.837280	495.250793	-255.191589	883.598938	350.755127	152.354599	896.542969	440.127777	-48.139294	1006.600525	-563.913025	189.892792	896.828735	-557.229919	38.935734
448.378265	-126.686195	901.382263	409.230621	38.984768	913.165955	501.942780	-104.026985	507.328949	336.034515	15.834626	524.331604	537.292236	-36.169136	79.495613	380.952637	46.970169	105.364655	554.272339	-218.077301	1408.965698	416.027679	81.504387	1425.647705	417.042999	-88.555740	1400.200439	356.276367	-180.575790	1642.100220	606.041138	-214.037140	1121.965576	465.383179	162.426422	1151.813721	496.081940	-255.123734	883.293152	349.809937	152.160278	896.877014	439.602448	-48.363007	1006.586975	-563.929993	189.932983	896.814758	-557.219299	38.958794
447.854797	-126.673386	901.342102	409.029480	39.043537	913.146729	501.561157	-104.038658	507.278748	336.073883	16.307396	524.221008	537.252991	-36.180138	79.517441	386.956909	50.501968	106.483078	554.041443	-218.069519	1408.823975	415.878204	81.552879	1425.736206	416.857117	-88.507843	1400.194824	356.656128	-180.785675	1642.440308	606.412537	-214.273376	1121.928833	465.043274	162.425751	1151.819702	497.006500	-255.065155	883.027466	348.984619	151.644211	897.111450	439.216888	-48.364994	1006.558044	-563.937683	189.983185	896.818542	-557.201538	39.025570
447.377777	-126.635841	901.322571	408.843689	39.171032	913.163757	501.283020	-104.078835	507.279541	336.289795	17.118273	524.075684	537.230225	-36.166000	79.529076	393.006042	53.971218	107.671700	553.745789	-218.039307	1408.697144	415.714966	81.583145	1425.839355	416.632843	-88.437218	1400.174805	356.992065	-180.986130	1642.769531	606.737122	-214.586044	1121.855835	464.714478	162.393173	1151.842896	497.807434	-254.950485	882.709473	348.126648	151.251648	897.404297	438.852692	-48.328606	1006.558228	-563.942322	190.069733	896.845825	-557.202698	39.097424
447.090576	-126.500381	901.365051	408.872711	39.302483	913.220520	501.077026	-104.040588	507.238342	336.615265	18.064402	523.877258	537.262085	-36.199619	79.543182	399.078339	57.454941	108.977745	553.372681	-218.050598	1408.537598	415.528137	81.611107	1425.923828	416.386871	-88.381241	1400.146606	357.275146	-181.195053	1643.082764	607.425598	-215.109161	1121.864136	464.469696	162.438416	1151.906128	498.673035	-254.821335	882.365906	347.411591	150.319412	897.618469	438.528839	-48.270390	1006.625244	-563.953796	190.149506	896.847900	-557.197632	39.144108
446.674500	-126.385216	901.312866	408.724274	39.460236	913.191040	500.724152	-104.043060	507.185028	337.039703	18.990856	523.678650	537.283508	-36.212940	79.596893	404.840149	60.388020	110.214577	553.025146	-218.024231	1408.430298	415.318268	81.641823	1426.028931	416.113403	-88.308937	1400.098389	357.514496	-181.389801	1643.381836	607.774902	-215.559387	1121.839111	464.197937	162.390808	1151.933594	499.801453	-254.719543	881.851807	346.530579	149.867188	897.949280	438.178375	-48.179348	1006.589478	-563.944946	190.181717	896.843262	-557.168640	39.193527
446.256409	-126.270065	901.278992	408.559479	39.592609	913.172302	500.370026	-104.009071	507.163910	337.489655	19.873100	523.403564	537.321472	-36.228279	79.599258	410.716217	63.664631	111.492561	552.590881	-218.057663	1408.288818	415.124390	81.656372	1426.134644	415.804810	-88.219307	1400.035400	357.630798	-181.524338	1643.669800	607.968750	-215.990952	1121.803589	463.871338	162.312576	1152.007813	500.406036	-254.732971	881.744995	345.680450	149.891388	898.371887	437.819244	-48.095921	1006.568359	-563.940796	190.250290	896.855835	-557.161255	39.257801
445.896698	-126.203346	901.251709	408.421021	39.748161	913.104797	500.055664	-104.047005	507.192566	337.993286	20.816418	523.132019	537.379028	-36.267933	79.645508	416.462097	66.778175	112.788094	552.098755	-218.080063	1408.144043	414.831238	81.676918	1426.260620	415.434875	-88.151520	1399.957031	357.882477	-181.855850	1643.891846	608.174988	-216.427933	1121.761597	463.565399	162.268997	1152.093018	501.255646	-254.729263	881.406128	344.765900	149.652145	898.784058	437.471985	-47.994896	1006.530762	-563.957703	190.297699	896.845215	-557.151794	39.307877
445.597412	-126.064140	901.164856	408.352478	39.945133	913.003967	499.686493	-104.011688	507.144348	338.447083	21.580688	522.902893	537.373596	-36.253197	79.597908	421.954254	69.487991	114.060089	551.537476	-218.141510	1407.969238	414.555237	81.688606	1426.339478	415.019745	-88.080307	1399.642212	357.986267	-182.129684	1644.089478	608.386658	-216.837555	1121.725098	463.234344	162.309021	1152.210938	502.264343	-254.696045	880.897034	343.982269	149.326019	899.156555	437.170502	-47.858246	1006.447449	-563.955994	190.353577	896.838440	-557.140808	39.349659
445.293427	-125.971481	901.083923	408.299957	40.102551	912.871765	499.303955	-103.958351	507.097626	338.998566	22.489428	522.597595	537.363892	-36.250507	79.614143	427.363617	72.271385	115.243729	550.927307	-218.199005	1407.806641	414.220795	81.702568	1426.423950	414.603149	-88.003944	1399.722534	357.974609	-182.303558	1644.287598	608.425781	-217.116623	1121.657837	462.937134	162.376816	1152.306885	502.675415	-254.760300	880.807190	343.143646	148.979752	899.487976	436.866486	-47.744995	1006.353210	-563.974060	190.408325	896.843872	-557.153076	39.430813
445.054596	-125.848816	901.004517	408.278778	40.251057	912.727478	498.884186	-104.021324	507.041656	339.780579	23.654837	522.304199	537.263367	-36.243469	79.633392	432.591766	75.073357	116.460312	550.611938	-218.109283	1407.730469	413.891632	81.726837	1426.472534	414.147339	-87.940056	1399.595215	358.010376	-182.576843	1644.422852	608.521912	-217.290527	1121.574219	462.662628	162.450912	1152.385376	503.297729	-254.817703	880.490417	342.407227	148.684830	899.840027	436.596680	-47.614986	1006.255127	-563.942261	190.478745	896.840698	-557.108582	39.481129
444.850189	-125.689819	900.921814	408.287354	40.417343	912.592041	498.493347	-103.938156	506.966705	340.479004	24.818504	521.993164	537.197510	-36.234440	79.615273	437.608521	77.632980	117.676064	549.952332	-218.166397	1407.576904	413.556244	81.776970	1426.512085	413.807953	-87.960770	1399.306885	358.007416	-182.864319	1644.504395	608.462524	-217.332886	1121.482788	462.387634	162.527618	1152.448120	503.830261	-254.886978	880.209717	341.620361	148.506561	900.206055	436.364349	-47.463795	1006.158875	-563.951721	190.540329	896.821350	-557.111450	39.583431
444.744110	-125.470123	900.774841	408.734344	40.579601	912.395020	498.196014	-103.920898	506.900391	341.366760	26.064213	521.611694	537.170410	-36.222294	79.636909	442.412262	80.103271	118.686371	549.269470	-218.250549	1407.390503	413.185699	81.773697	1426.598511	413.188080	-87.797859	1398.974731	357.933838	-183.176743	1644.555298	608.428711	-217.323929	1121.434692	462.119568	162.646286	1152.519775	504.395447	-254.952255	879.985840	340.853149	148.120056	900.502747	436.375061	-47.312737	1006.000488	-563.974426	190.596909	896.815735	-557.121826	39.639637
444.511597	-125.181808	900.662292	408.518829	40.947304	912.290649	498.275116	-103.987854	506.906738	342.197510	27.281860	521.296753	537.213196	-36.241829	79.637352	447.028412	82.470726	119.844322	548.556946	-218.273529	1407.185303	412.771881	81.784927	1426.609985	412.760986	-87.775665	1398.937500	357.815125	-183.546082	1644.592773	608.306274	-217.206039	1121.355469	461.826172	162.735184	1152.563477	504.778931	-254.896393	879.652588	340.130188	148.174088	900.846191	435.992371	-47.023582	1005.905396	-563.989380	190.635712	896.811951	-557.113281	39.701958
444.400085	-124.972527	900.567200	408.717102	41.216770	912.131287	498.176819	-103.947304	506.893738	343.053284	28.533152	521.033813	537.248657	-36.271297	79.639732	451.555847	84.914093	120.871620	547.894897	-218.358139	1407.000244	412.345947	81.806793	1426.621216	412.147308	-87.641769	1398.826416	357.638855	-183.928940	1644.596069	608.177429	-217.086151	1121.282227	461.596741	162.916794	1152.662354	505.188141	-254.821152	879.361572	339.473633	147.717117	901.075623	435.867004	-46.798958	1005.793396	-563.976929	190.698914	896.820618	-557.086365	39.778271
444.256042	-124.716362	900.492737	408.977692	41.470768	912.027222	498.033997	-103.828758	506.846924	343.806641	29.712753	520.733887	537.269653	-36.281681	79.640388	455.837799	87.200439	121.929878	547.192993	-218.423035	1406.789551	411.867554	81.849335	1426.647949	411.548920	-87.580521	1398.637817	357.433136	-184.347260	1644.591187	608.018677	-216.881989	1121.205078	461.276459	163.096481	1152.733765	505.828735	-254.637772	878.886047	338.795044	147.663651	901.363892	435.787689	-46.578846	1005.715149	-563.981445	190.769043	896.816040	-557.072266	39.828438
444.189819	-124.404297	900.388489	409.301331	41.789829	911.866211	497.924927	-103.800690	506.796600	344.662872	31.029364	520.315796	537.266418	-36.282585	79.628349	459.751984	89.071587	122.781242	546.500244	-218.455338	1406.610107	411.336426	81.884033	1426.671265	410.947327	-87.514748	1398.260254	357.164642	-184.803146	1644.540527	607.382202	-216.513840	1121.053223	460.918060	163.225128	1152.769775	505.964081	-254.577774	878.837952	338.164368	147.924988	901.645996	435.761719	-46.284023	1005.595642	-563.995361	190.824097	896.799194	-557.073425	39.923019
444.162018	-124.125137	900.289307	409.754883	42.158207	911.667297	497.828064	-103.799355	506.772430	345.464539	32.256001	520.081543	537.286438	-36.277706	79.612762	463.903717	91.554131	123.865463	545.814331	-218.466125	1406.407715	410.816681	81.909973	1426.648926	410.347015	-87.457771	1398.233032	356.836578	-185.266129	1644.463623	607.154968	-216.270050	1120.980469	460.584351	163.421005	1152.825806	506.242096	-254.376129	878.513062	337.594116	147.886932	901.852417	435.802124	-45.960735	1005.462036	-563.984802	190.894638	896.781860	-557.060791	39.985905
444.135376	-123.871658	900.218628	410.169281	42.568012	911.503357	497.772552	-103.751877	506.764099	346.408569	33.751461	519.747314	537.361389	-36.295746	79.613449	467.650482	93.587738	124.792061	545.051758	-218.521194	1406.204102	410.188812	81.864311	1426.638184	409.647308	-87.412102	1397.849731	356.464203	-185.739700	1644.374023	606.872742	-215.979355	1120.884766	460.252045	163.660172	1152.921021	506.454010	-254.146469	878.182617	337.103699	147.710770	902.005066	435.823944	-45.628269	1005.359924	-563.956665	190.972885	896.769897	-557.033875	40.053825
444.083405	-123.520042	900.130249	410.495636	42.970375	911.389343	497.693665	-103.685104	506.734131	347.142395	34.825279	519.527771	537.370239	-36.296921	79.617538	471.132599	95.407646	125.688660	544.344604	-218.541245	1405.994751	409.577148	81.895309	1426.646118	408.938965	-87.346390	1397.807739	356.018555	-186.218201	1644.284790	606.545837	-215.699875	1120.768677	459.871887	163.827362	1153.009644	506.534729	-253.801208	877.783325	336.600311	147.939133	902.203857	435.806488	-45.286133	1005.270325	-563.985229	191.043503	896.768005	-557.040771	40.126328
444.079376	-123.099548	900.042664	410.907379	43.515217	911.284546	497.628815	-103.576462	506.702911	347.585602	35.491665	519.388367	537.418152	-36.307735	79.612152	474.123169	96.924927	126.362442	543.709534	-218.592804	1405.897583	408.938721	81.920273	1426.718140	408.277954	-87.295647	1397.590332	355.538361	-186.723770	1644.184570	606.088745	-215.351944	1120.647949	459.524719	164.034882	1153.147461	506.825500	-253.584793	877.534668	336.192932	148.021805	902.359741	435.821259	-44.849255	1005.187805	-563.972534	191.065643	896.737427	-557.012634	40.147461
444.130646	-122.623993	899.950745	411.372437	44.009556	911.195251	497.537109	-103.445465	506.666840	348.381989	36.591820	519.303528	537.354797	-36.285374	79.595978	476.804016	98.056740	126.959206	542.837585	-218.630173	1405.685425	408.156219	81.885323	1426.765625	407.534027	-87.279266	1397.181274	355.019348	-187.231689	1644.061157	606.068542	-215.154099	1120.630249	459.110809	164.226196	1153.314819	507.203033	-253.177612	877.021912	335.814819	148.105377	902.512573	435.884949	-44.425117	1005.110229	-563.957642	191.156830	896.734619	-557.000122	40.227665
444.168427	-122.184494	899.890686	411.791412	44.565994	911.167114	497.526093	-103.292160	506.637634	349.441406	38.206894	519.071289	537.379211	-36.281776	79.589424	479.736664	99.748131	127.746727	541.986206	-218.656891	1405.460815	407.464935	81.836617	1426.789307	406.788055	-87.254181	1397.214111	354.433929	-187.773132	1643.947510	605.506836	-214.753693	1120.514648	458.643219	164.449249	1153.497559	507.013428	-252.866211	876.899963	335.485596	148.258728	902.663391	435.938416	-43.995884	1005.076660	-563.918091	191.251205	896.732666	-556.962830	40.258961
444.221039	-121.628548	899.813477	412.277344	45.194996	911.147705	497.512177	-103.128441	506.610565	350.546844	39.724918	518.971985	537.428833	-36.267796	79.586502	482.826904	101.862862	128.550125	541.223938	-218.764099	1405.341187	406.782532	81.783669	1426.899414	405.964630	-87.199860	1397.015381	353.819824	-188.284225	1643.816772	604.649902	-214.316422	1120.374390	458.178650	164.661957	1153.719116	507.023407	-252.517426	876.603149	335.236359	148.502853	902.808472	436.023987	-43.492157	1005.038208	-563.897156	191.321701	896.738708	-556.933533	40.338486
444.248688	-121.093040	899.734131	412.765259	45.741737	911.145752	497.598328	-102.955528	506.602356	351.577911	41.311077	518.819458	537.459900	-36.276310	79.576187	485.387451	103.329918	129.206680	540.310974	-218.774277	1405.149780	406.002228	81.770142	1426.967041	405.210724	-87.152870	1396.895630	353.138489	-188.809341	1643.705688	604.128357	-214.010025	1120.300171	457.751038	164.852463	1153.951416	506.972504	-252.127274	876.342163	335.026855	148.720413	902.918335	436.087006	-43.055668	1005.007019	-563.890198	191.367035	896.721008	-556.918213	40.384041
444.285278	-120.602325	899.718567	413.206482	46.340549	911.160583	497.603333	-102.726517	506.591919	352.551788	42.525955	518.769165	537.468506	-36.249454	79.575233	487.566040	104.451645	129.551224	539.391418	-218.862823	1405.029297	405.262695	81.713135	1427.084351	404.401550	-87.102516	1396.680786	352.422424	-189.352753	1643.586914	603.919800	-213.835236	1120.338013	457.306763	165.087006	1154.235107	506.877167	-251.703110	876.115906	334.937012	148.827057	902.999084	436.155518	-42.576279	1005.015930	-563.870117	191.419235	896.712158	-556.892639	40.462460
444.475006	-119.932930	899.685669	413.730774	46.993492	911.179321	497.739868	-102.473381	506.578003	353.005188	43.103573	518.773193	537.517212	-36.256870	79.559036	489.262299	105.161903	129.577621	538.415955	-218.931778	1404.940308	404.482758	81.633484	1427.244507	403.575195	-87.074570	1396.302979	351.677002	-189.845367	1643.484253	602.975830	-213.396378	1120.306519	456.808075	165.343445	1154.569214	506.620789	-251.182693	875.866821	334.843292	149.144958	903.141296	436.345459	-41.992661	1005.016846	-563.873047	191.539139	896.706909	-556.881348	40.564133
444.510651	-119.324844	899.681335	414.128357	47.603008	911.275513	497.777191	-102.130974	506.591431	354.042206	44.283226	518.724243	537.487915	-36.219460	79.534798	491.064117	105.968674	129.624603	537.434143	-219.018982	1404.842407	403.712891	81.593262	1427.396606	402.743408	-87.008949	1396.196899	350.847748	-190.327988	1643.404663	602.362488	-213.163452	1120.378784	456.311035	165.499420	1154.883545	506.399475	-250.680054	875.712585	334.736206	149.769547	903.302429	436.419556	-41.485710	1005.067322	-563.864807	191.597275	896.690125	-556.847595	40.610901
444.593628	-118.793144	899.716492	414.561798	48.205589	911.364258	497.856323	-101.744904	506.650360	355.145660	45.557911	518.573364	537.435730	-36.185452	79.520393	492.512695	106.550087	129.562042	536.468628	-219.118713	1404.847900	402.989532	81.548836	1427.592041	401.920593	-86.934151	1396.283691	350.009216	-190.758347	1643.310791	602.099548	-213.089905	1120.515015	455.874969	165.723907	1155.245605	506.132660	-250.218155	875.618469	334.762604	150.000565	903.406921	436.527527	-40.990528	1005.135803	-563.838684	191.664276	896.693909	-556.822021	40.705997
444.713593	-118.135475	899.717529	414.961914	48.878117	911.466431	498.014526	-101.439636	506.679260	356.407043	47.029449	518.543884	537.480042	-36.142712	79.525597	493.976440	107.233604	129.461197	535.456604	-219.204819	1404.833862	402.199982	81.490974	1427.793701	401.111023	-86.877213	1396.014282	349.154724	-191.161118	1643.237061	601.460327	-212.938995	1120.626099	455.356934	165.919891	1155.646973	505.864471	-249.740326	875.568359	334.780029	150.458084	903.537964	436.640564	-40.423405	1005.191895	-563.840576	191.730194	896.689697	-556.772705	40.755089
444.816132	-117.604393	899.724243	415.317596	49.498310	911.544861	498.084229	-101.004478	506.686920	357.653473	48.462673	518.449280	537.450012	-36.119713	79.495583	495.146393	107.714127	129.039337	534.383911	-219.290405	1404.836060	401.502655	81.485863	1428.015259	400.272339	-86.809059	1396.123657	348.276215	-191.544174	1643.166626	600.814575	-212.786514	1120.737793	454.921661	166.127441	1156.021851	505.674500	-249.126434	875.325684	334.879089	150.668274	903.597046	436.716766	-39.925098	1005.240295	-563.830627	191.823837	896.676392	-556.750488	40.853111
444.888519	-117.069328	899.744690	415.586426	50.076611	911.665100	498.146454	-100.809967	506.712830	359.043610	50.069901	518.327454	537.447205	-36.080395	79.525475	496.139099	107.969437	128.553894	533.353821	-219.440079	1404.893799	400.781219	81.410522	1428.214233	399.480499	-86.676041	1395.908203	347.401733	-192.072311	1643.087036	600.087830	-212.660370	1120.854614	454.415405	166.344162	1156.456665	505.278229	-248.672470	875.327454	334.951691	151.395355	903.785645	436.750122	-39.458504	1005.314331	-563.815063	191.911804	896.678284	-556.725403	40.946167
445.029358	-116.477631	899.750000	415.891083	50.666553	911.759521	498.201599	-100.578911	506.756012	360.449585	51.481617	518.195923	537.365234	-35.998043	79.480705	496.951416	107.999321	127.859825	532.280273	-219.563522	1404.947510	400.085175	81.393890	1428.463745	398.696442	-86.580620	1395.848755	346.562042	-192.311249	1643.098389	599.387756	-212.572769	1121.006592	453.971130	166.627121	1156.868164	504.755981	-248.155594	875.319458	335.106018	151.930161	903.866333	436.805695	-38.956802	1005.369629	-563.816833	192.002899	896.673279	-556.695129	41.042091
445.165344	-115.923889	899.766663	416.169586	51.272057	911.847900	498.309753	-100.253517	506.781830	362.073944	53.386604	518.002563	537.379761	-35.959953	79.446678	497.725250	108.213684	127.024330	531.205994	-219.619232	1404.991089	399.408142	81.396729	1428.682861	397.888519	-86.473381	1395.838745	345.639069	-192.595215	1643.030884	598.628662	-212.476898	1121.156494	453.508209	166.849838	1157.247437	504.237183	-247.671844	875.331299	335.203125	152.724960	903.992371	436.854218	-38.451344	1005.427612	-563.813354	192.042709	896.638550	-556.668701	41.130745
445.252625	-115.479172	899.802917	416.362885	51.745850	911.953857	498.502075	-99.750534	506.813629	363.911438	55.428200	517.888123	537.397400	-35.937130	79.396629	498.447205	108.239532	126.128044	530.176819	-219.716827	1405.082520	398.759521	81.427856	1428.830322	397.088013	-86.311821	1395.782715	344.780609	-192.786331	1643.015625	597.820557	-212.397705	1121.309692	453.048950	167.130142	1157.599976	503.361053	-247.235199	875.577698	335.353699	153.334000	904.051270	436.846466	-38.062378	1005.503418	-563.807251	192.127197	896.631165	-556.636536	41.198406
445.397369	-114.841713	899.810120	416.495605	52.286427	912.039551	498.643555	-99.383583	506.855377	365.224609	56.856438	517.696289	537.547668	-35.989067	79.499962	498.698730	107.734528	124.977013	529.146606	-219.745468	1405.165527	398.051025	81.528252	1429.062500	396.334229	-86.181450	1395.811279	343.914734	-192.834366	1643.034668	597.064758	-212.441559	1121.413818	452.672607	167.391830	1157.953003	502.705872	-246.797028	875.663269	335.545258	154.035843	904.120850	436.827820	-37.550854	1005.554443	-563.823364	192.179230	896.605896	-556.633789	41.283699
445.457794	-114.343216	899.825500	416.582489	52.816269	912.109802	498.693085	-99.025299	506.894928	367.306213	58.446018	517.341064	537.534973	-35.983665	79.533768	498.704834	107.141098	123.538170	528.097534	-219.756042	1405.273071	397.436951	81.609894	1429.196777	395.578400	-86.021225	1395.776611	343.090729	-193.005341	1643.047607	595.856323	-212.277359	1121.525513	452.326172	167.640442	1158.241577	501.953552	-246.324097	875.751404	335.733398	154.670563	904.139587	436.747040	-37.096252	1005.602478	-563.788513	192.254776	896.605896	-556.603088	41.373009
445.529083	-113.846329	899.875977	416.544708	53.352535	912.207947	498.734131	-98.745880	506.934814	369.394562	60.216511	517.013245	537.529602	-35.952492	79.571053	499.468903	107.237671	122.416000	527.162109	-219.833511	1405.397583	396.796967	81.667084	1429.308350	394.837982	-85.840019	1395.750488	342.290070	-193.013733	1643.093506	595.051331	-212.279114	1121.679810	452.011353	167.918915	1158.504639	501.383820	-245.811340	875.697021	335.929962	155.282120	904.159485	436.634735	-36.625504	1005.681213	-563.763794	192.301010	896.608948	-556.571777	41.432343
445.593475	-113.362610	899.904846	416.475372	53.841858	912.274780	498.812714	-98.277359	507.002594	371.567322	61.988892	516.689575	537.490784	-35.866653	79.552231	499.698578	106.970947	121.124847	526.223633	-219.762680	1405.538330	396.119385	81.860580	1429.412476	394.128479	-85.667221	1395.791748	341.504028	-192.944611	1643.136963	594.239624	-212.301880	1121.894043	451.688354	168.245834	1158.750488	500.469788	-245.352890	875.793945	336.125366	155.955536	904.164490	436.508453	-36.178795	1005.733398	-563.764832	192.369186	896.605286	-556.565308	41.522743
445.649750	-112.845757	899.935303	416.367828	54.286327	912.303955	498.843781	-97.890076	507.062531	373.835144	63.763680	516.333496	537.456482	-35.812111	79.575531	499.831146	106.441498	119.566299	525.349487	-219.696487	1405.707642	395.486176	82.002441	1429.469971	393.464172	-85.471840	1395.757568	340.758514	-192.819092	1643.199951	593.654724	-212.453064	1122.082642	451.414673	168.532532	1158.915894	499.235626	-244.910522	876.085754	336.377319	156.640778	904.084106	436.360291	-35.716671	1005.768677	-563.748230	192.427551	896.613159	-556.533997	41.548389
445.603546	-112.486221	899.962402	416.212158	54.639961	912.273071	498.840546	-97.565758	507.127319	376.125031	65.430031	515.945496	537.137695	-35.542645	79.376396	499.864685	105.837906	117.992470	524.518982	-219.604904	1405.842163	394.853302	82.186111	1429.506104	392.807068	-85.223183	1395.749634	340.024567	-192.584412	1643.281250	592.388977	-212.310791	1122.158325	451.211823	168.892792	1159.100342	498.179932	-244.455383	876.153870	336.609772	156.974014	903.991272	436.120697	-35.347225	1005.774902	-563.744934	192.528595	896.610962	-556.534973	41.644958
445.551361	-112.157410	899.978394	415.967926	54.995895	912.234619	498.970337	-97.230789	507.196960	378.575745	66.913185	515.395569	537.358948	-35.661762	79.478844	499.448456	104.753471	116.293739	523.754883	-219.457718	1406.007568	394.188232	82.426994	1429.546021	392.176025	-84.999641	1395.762329	339.335266	-192.340546	1643.332397	591.458435	-212.264969	1122.262451	451.002686	169.222122	1159.226563	497.364777	-244.032425	876.133728	336.889862	157.738800	903.892151	435.861328	-34.985554	1005.770752	-563.736511	192.566833	896.604675	-556.533813	41.699619
445.414673	-111.894157	899.989380	415.634155	55.326313	912.196594	498.966492	-96.914261	507.253845	381.172607	68.596306	514.966797	537.429077	-35.670357	79.538589	499.956390	104.715019	114.746429	523.080017	-219.215073	1406.129150	393.554749	82.693962	1429.526367	391.566376	-84.746460	1395.731079	338.685913	-191.952377	1643.437988	590.447937	-212.171097	1122.352173	450.794769	169.617233	1159.324707	496.011383	-243.795746	876.487061	337.158539	158.294830	903.740234	435.524353	-34.669514	1005.763550	-563.721130	192.643158	896.596497	-556.522034	41.770771
445.304688	-111.520813	899.989563	415.325958	55.661709	912.139771	498.945251	-96.597107	507.277374	383.667206	70.349556	514.485840	537.481689	-35.662731	79.570404	499.940460	104.138840	113.126488	522.430908	-218.944595	1406.288696	392.917145	82.938805	1429.415649	390.989838	-84.444580	1395.696167	338.194885	-191.762619	1643.577393	589.547363	-212.091843	1122.473267	450.609558	170.020615	1159.367432	495.009033	-243.382751	876.495911	337.444977	158.970871	903.587402	435.217377	-34.294697	1005.741394	-563.695496	192.707825	896.622131	-556.500061	41.838825
445.123779	-111.245697	900.012756	415.001190	55.946716	912.021240	498.163361	-96.293724	507.244598	386.158936	72.101540	513.984924	537.160950	-35.548630	79.585289	500.012512	103.660408	111.624352	521.867004	-218.625534	1406.465820	392.262115	83.253113	1429.312500	390.447083	-84.148735	1395.694946	337.688629	-191.353317	1643.715210	588.853455	-212.117569	1122.579712	450.429688	170.441620	1159.373901	493.458984	-243.202805	876.820007	337.745819	159.578171	903.356628	434.852600	-33.946392	1005.703491	-563.682739	192.798248	896.616638	-556.488220	41.902954
445.040222	-111.077927	899.986389	414.985199	56.099358	911.793945	497.724365	-96.083794	507.285919	388.743286	73.614006	513.335266	537.001282	-35.462833	79.585754	499.971466	103.109879	109.814545	521.332703	-218.210144	1406.597290	391.579834	83.635239	1429.190063	389.915375	-83.819862	1395.659790	337.222382	-190.889542	1643.868530	587.820007	-211.982681	1122.644043	450.239136	170.834976	1159.383789	492.027832	-243.016968	877.042664	338.072601	160.326401	903.081177	434.670715	-33.693466	1005.588745	-563.695618	192.815033	896.606445	-556.499146	41.945438
444.667450	-110.911079	899.946533	414.306305	56.404877	911.595581	497.528961	-95.807640	507.341675	390.032104	74.299911	512.817993	536.919617	-35.383160	79.608299	499.263184	102.080307	108.036629	520.881287	-217.773132	1406.699219	390.939758	84.027069	1429.018921	389.349396	-83.389046	1395.590088	336.757294	-190.212769	1643.985718	586.493713	-211.633926	1122.555420	449.999725	171.285645	1159.300659	490.906189	-242.778534	877.052368	338.330475	161.051727	902.796326	434.018402	-33.372883	1005.480713	-563.708435	192.927444	896.615173	-556.499268	41.995686
444.327026	-110.740219	899.877380	413.869965	56.632816	911.316895	497.418335	-95.687965	507.372742	392.645752	75.769547	512.130432	537.015076	-35.371952	79.617493	499.224487	101.632942	106.386284	520.455261	-217.196365	1406.788696	390.259430	84.479149	1428.858154	388.850311	-82.949791	1395.499023	336.465759	-189.710892	1644.147705	585.483826	-211.430222	1122.539795	449.735870	171.778717	1159.199951	489.436157	-242.661957	877.204407	338.603485	161.818771	902.455872	433.503784	-33.067780	1005.318848	-563.711121	193.014862	896.619934	-556.510986	42.116772
443.999329	-110.590675	899.794983	413.453552	56.887852	911.010071	497.341248	-95.575455	507.383667	395.096497	77.570618	511.460449	537.093689	-35.380981	79.653114	498.789246	100.950806	104.694206	520.082886	-216.595581	1406.862305	389.587738	84.975304	1428.574585	388.333557	-82.492386	1395.372314	336.173309	-189.092224	1644.296631	584.410706	-211.154816	1122.430664	449.514282	172.287689	1159.028320	487.528442	-242.617416	877.564270	338.952484	162.220001	902.007690	433.006470	-32.749428	1005.136658	-563.697815	193.099976	896.602600	-556.503479	42.148296
443.624390	-110.388611	899.701660	413.081329	57.114262	910.653870	497.337494	-95.488228	507.404633	396.999786	78.369873	510.786316	537.234741	-35.400768	79.655716	498.322632	100.326859	103.037498	519.751343	-215.919617	1406.879150	388.893707	85.519844	1428.272827	387.820160	-81.958649	1395.232056	335.920349	-188.433868	1644.392456	583.425171	-210.898956	1122.323853	449.215881	172.726044	1158.785645	485.857941	-242.595795	877.744324	339.175537	162.925583	901.578186	432.518799	-32.399532	1004.924622	-563.712708	193.161880	896.609619	-556.529724	42.243839
443.197723	-110.163857	899.574707	412.582977	57.383617	910.239746	496.934723	-95.426498	507.374268	399.707367	79.866371	510.162292	537.117126	-35.332012	79.569580	498.481873	100.289261	101.466827	519.443848	-215.141449	1406.903931	388.143585	86.125389	1428.050537	387.325745	-81.410690	1395.091187	335.709961	-187.656601	1644.530396	582.389954	-210.559509	1122.136230	448.945282	173.312531	1158.589355	484.172211	-242.556564	877.861877	339.461395	163.278854	901.066956	431.936554	-32.000912	1004.667664	-563.707336	193.235901	896.612183	-556.516235	42.315533
442.647919	-109.961784	899.462646	412.126831	57.586826	909.843689	496.506042	-95.443565	507.345154	402.242432	81.327339	509.481689	537.062927	-35.317482	79.610825	499.134460	100.409798	100.198555	519.153870	-214.360260	1406.880859	387.471313	86.767731	1427.710083	386.841797	-80.757942	1394.907227	335.665039	-187.071533	1644.710083	581.401855	-210.249222	1121.928101	448.619263	173.882904	1158.320435	482.428162	-242.589996	878.053589	339.728516	163.942184	900.485168	431.329437	-31.651133	1004.425964	-563.717163	193.337845	896.612305	-556.559753	42.408768
442.119232	-109.809944	899.376465	411.678253	57.865585	909.460571	496.207458	-95.518860	507.343414	404.946747	82.750710	508.888031	537.227234	-35.413921	79.693237	499.013000	100.143852	98.787514	518.849976	-213.482544	1406.834351	386.723541	87.482742	1427.357666	386.341339	-80.103897	1394.735840	335.557098	-186.184860	1644.828613	580.764221	-210.043335	1121.790405	448.196869	174.409027	1157.917236	480.562927	-242.621750	878.212219	339.928558	164.584656	899.913696	430.732422	-31.277330	1004.204102	-563.762024	193.379852	896.591492	-556.595337	42.463406
441.527649	-109.600044	899.270813	411.273621	58.138454	909.050964	495.867371	-95.524147	507.350525	407.529388	84.130760	508.562164	537.161743	-35.368237	79.669846	499.756500	100.574158	97.640961	518.614746	-212.535141	1406.813843	385.976807	88.224983	1427.006104	385.834106	-79.349747	1394.582764	335.492554	-185.303757	1645.015991	579.835938	-209.691788	1121.526855	447.754608	175.041855	1157.584473	479.047058	-242.628342	878.209961	340.127594	165.101273	899.327026	430.121338	-30.878529	1003.958984	-563.791016	193.456650	896.586487	-556.643311	42.507488
440.899170	-109.379898	899.180725	410.883850	58.334053	908.613525	495.461578	-95.550545	507.344299	409.954285	85.128441	508.073334	537.035889	-35.262554	79.585602	500.353912	100.778084	96.486160	518.359558	-211.515762	1406.739014	385.273895	89.064331	1426.727173	385.343323	-78.598213	1394.404297	335.533203	-184.531174	1645.182617	578.464294	-209.133835	1121.178101	447.275665	175.637466	1157.213745	476.922852	-242.813004	878.546570	340.355957	165.742859	898.634155	429.484222	-30.493711	1003.708862	-563.812256	193.523544	896.589233	-556.672485	42.569714
440.219635	-109.142754	899.125610	410.477814	58.683079	908.269043	495.120941	-95.446640	507.346954	412.177643	85.992325	507.692078	537.098938	-35.301449	79.626068	500.386444	100.873734	95.378372	518.128418	-210.482941	1406.659912	384.567780	89.959213	1426.347900	384.866638	-77.735687	1394.257324	335.558899	-183.675186	1645.354248	577.404419	-208.677383	1120.883545	446.808960	176.313507	1156.859741	474.982666	-242.892700	878.710083	340.617981	165.775467	897.862488	428.844971	-30.048744	1003.519958	-563.819397	193.598038	896.594299	-556.678833	42.639759
439.479401	-108.906380	899.062073	410.125885	59.098263	907.956482	494.783997	-95.389938	507.360718	414.337891	86.581589	507.288940	537.123535	-35.313324	79.634995	500.799988	101.160675	94.258369	517.583862	-209.527344	1406.452026	383.938202	90.845802	1426.036865	384.351135	-76.853981	1394.127319	335.679413	-182.733765	1645.643921	576.487366	-208.275391	1120.662720	446.174530	176.970642	1156.484375	473.059814	-243.033295	878.897705	340.729523	166.462540	897.246582	428.204834	-29.594860	1003.341248	-563.842712	193.658829	896.594055	-556.726379	42.677734
438.769287	-108.566757	899.053406	409.827820	59.391315	907.679993	494.460022	-95.338791	507.321594	416.282318	87.194885	507.000702	537.194824	-35.347755	79.664345	501.249481	101.642647	93.225624	517.332031	-208.351273	1406.374878	383.272766	91.826973	1425.838867	383.839478	-75.925301	1394.039185	335.758850	-181.828720	1645.794922	575.811890	-207.930710	1120.435547	445.574890	177.564789	1156.106812	471.205139	-243.116699	879.109497	340.836456	167.133179	896.611633	427.598511	-29.147120	1003.208191	-563.883972	193.748123	896.596741	-556.782593	42.764393
438.032837	-108.182770	899.000977	409.610382	59.805695	907.388977	494.058807	-95.332382	507.319153	418.055298	87.405876	506.755157	537.234375	-35.367256	79.703804	501.818390	102.172508	92.382858	517.092285	-207.227432	1406.286255	382.655304	92.803192	1425.558838	383.316528	-74.911797	1393.924316	335.913269	-180.951813	1646.019287	574.902649	-207.509888	1120.198608	444.887238	178.224075	1155.729980	469.613068	-243.205719	879.142395	340.964539	167.627930	895.945862	427.011383	-28.634583	1003.045166	-563.922485	193.788528	896.596802	-556.824158	42.819458
437.271118	-107.890945	899.021362	409.474213	60.142090	907.140869	493.784637	-95.237892	507.343628	419.722137	87.696533	506.509094	537.485718	-35.547615	79.838562	501.662506	102.195755	91.426636	516.760620	-206.015594	1406.213867	382.103424	93.854660	1425.335449	382.804718	-73.900284	1393.886475	335.984924	-179.872391	1646.239380	573.532227	-206.857330	1119.859497	444.265320	178.913727	1155.425415	467.668365	-243.294083	879.405762	341.030426	167.807526	895.277222	426.471283	-28.187098	1002.940002	-563.958740	193.854568	896.585266	-556.873169	42.887356
436.476715	-107.394531	899.042053	409.173096	60.727917	906.983826	493.403381	-95.075432	507.356262	421.222687	87.887024	506.362640	537.539063	-35.588665	79.896446	501.749847	102.208382	90.745193	516.424011	-204.744934	1406.139893	381.602051	94.989479	1425.185669	382.324921	-72.797081	1393.864136	336.133484	-178.845337	1646.498169	572.567566	-206.349319	1119.707031	443.571289	179.534073	1155.076782	465.812256	-243.399384	879.701050	341.041321	168.196304	894.704529	425.847443	-27.559864	1002.877869	-564.027893	193.884354	896.571411	-556.911865	42.919846
435.687225	-106.933128	899.098572	408.910339	61.269226	906.875427	492.958832	-94.878517	507.368927	422.499939	88.013161	506.411743	537.567688	-35.617836	79.925293	501.896423	102.117828	90.270744	516.072021	-203.539841	1406.112183	381.182343	96.154106	1425.098511	381.856049	-71.662659	1393.894409	336.248138	-177.689529	1646.803833	571.943420	-205.966232	1119.597656	442.845764	180.214584	1154.803833	463.914978	-243.441803	880.077576	340.982025	168.664841	894.233521	425.249451	-26.979721	1002.857361	-564.067749	193.918198	896.576172	-556.939148	42.958233
434.940704	-106.396339	899.191284	408.695251	61.927700	906.807434	492.656433	-94.801544	507.454376	423.653503	88.277534	506.473999	537.647095	-35.631050	79.964203	501.954315	101.917236	89.953796	515.760010	-202.304993	1406.135132	380.840088	97.330688	1425.038086	381.389099	-70.493332	1393.921509	336.356781	-176.592072	1647.108032	570.561462	-205.214264	1119.411377	442.168335	180.735535	1154.466553	461.753479	-243.548203	880.573792	340.734375	169.305939	893.798279	424.688446	-26.305855	1002.875183	-564.120667	193.957336	896.570862	-557.005127	43.021389
434.148132	-105.806175	899.254456	408.411896	62.574245	906.809692	492.168091	-94.719696	507.490753	424.735382	88.425079	506.839813	537.592834	-35.620811	79.992897	502.510437	102.113213	89.882210	515.336304	-201.126785	1406.135986	380.551819	98.538628	1425.041992	380.919647	-69.278664	1394.025146	336.507141	-175.453705	1647.442871	569.524963	-204.613174	1119.317383	441.450256	181.338623	1154.266602	459.933350	-243.486923	880.963379	340.475342	169.653229	893.387390	424.090454	-25.667967	1002.910400	-564.185547	193.983688	896.583008	-557.049133	43.036457
433.420685	-105.234863	899.379272	408.181000	63.141720	906.817383	491.782288	-94.438278	507.519043	425.111267	88.193321	506.733337	537.593384	-35.555527	79.949959	501.989960	101.586357	89.654099	514.855347	-199.882477	1406.187744	380.304626	99.827003	1425.040039	380.477081	-68.058289	1394.140137	336.600098	-174.261032	1647.799683	568.956787	-204.167725	1119.335205	440.814178	181.905991	1154.011108	458.400085	-243.312805	881.171631	340.152283	169.946182	893.077698	423.556946	-25.045742	1002.980286	-564.254700	194.026840	896.571838	-557.128296	43.136555
432.660217	-104.621727	899.484924	407.911255	63.824112	906.883789	491.391785	-94.064156	507.546997	425.474701	88.075790	506.922974	537.612915	-35.546059	79.959732	502.007813	101.526497	89.587395	514.384094	-198.785461	1406.250122	380.176727	101.063995	1425.084473	380.065735	-66.801895	1394.281250	336.721283	-173.083237	1648.161987	567.911682	-203.577530	1119.302368	440.281158	182.615570	1153.874390	456.305603	-243.217194	881.786255	340.088226	170.089096	892.741882	422.995453	-24.387997	1003.068054	-564.328125	194.058792	896.563843	-557.203430	43.178329
431.933441	-104.194565	899.662842	407.665100	64.473007	906.948792	491.001190	-93.756378	507.612885	425.834351	88.220108	507.418854	537.672302	-35.530792	79.991501	502.645081	101.884590	89.695084	513.767700	-197.648376	1406.324463	380.063904	102.332863	1425.134277	379.590912	-65.549255	1394.427246	336.816803	-171.800232	1648.550049	566.538269	-202.783569	1119.311157	439.691803	183.152954	1153.597046	454.547180	-242.970688	882.210327	339.565857	170.422119	892.490173	422.477753	-23.790222	1003.192688	-564.415710	194.141006	896.557312	-557.276611	43.250351
431.211243	-103.669952	899.832092	407.428467	65.008232	906.983337	490.643341	-93.481331	507.718231	425.543854	87.990540	507.422974	537.856140	-35.651688	80.151688	502.594574	101.783707	89.721008	513.146545	-196.614044	1406.438232	380.011353	103.616524	1425.148071	379.163361	-64.284966	1394.530884	336.787292	-170.509430	1648.939209	565.910950	-202.326569	1119.477295	439.134979	183.687943	1153.407715	453.158569	-242.610031	882.446899	338.731079	170.826233	892.368713	421.970459	-23.192076	1003.297974	-564.520386	194.156479	896.536804	-557.355530	43.295727
430.694702	-102.898727	899.850342	407.194519	65.743515	907.053223	490.312500	-93.091446	507.740601	425.244629	87.999596	507.659546	537.881165	-35.663548	80.212090	502.251587	101.531403	89.725700	512.490967	-195.552628	1406.567993	380.003113	104.888176	1425.248535	378.739532	-63.045837	1394.645752	336.816559	-169.075394	1649.322510	564.995178	-201.761932	1119.605225	438.690399	184.326721	1153.258301	451.459656	-242.243164	882.909546	338.187012	170.841217	892.217896	421.559784	-22.479563	1003.341431	-564.607300	194.191223	896.538879	-557.424194	43.350544
430.092590	-102.287445	899.958252	406.882385	66.408119	907.109680	490.035278	-92.756958	507.818878	424.800415	88.116043	507.869354	537.859619	-35.564003	80.174828	502.297211	101.619446	89.867592	511.745941	-194.583679	1406.712769	380.044952	106.177605	1425.281250	378.286713	-61.784138	1394.799316	336.875122	-167.600494	1649.778809	563.497803	-200.958618	1119.703125	438.226746	184.863281	1153.029785	449.568878	-241.866943	883.552979	337.410309	171.268463	892.196716	421.089600	-21.816257	1003.424927	-564.703796	194.203445	896.552002	-557.507629	43.402782
429.588409	-101.728645	900.025940	406.655823	66.915398	907.071289	489.734619	-92.401711	507.830780	424.154236	88.196167	507.890991	537.877686	-35.567768	80.206596	502.230957	101.629623	89.997116	510.926392	-193.600433	1406.849487	380.088837	107.469276	1425.250732	377.850494	-60.476616	1394.924683	336.934753	-166.068527	1650.240234	562.459045	-200.361633	1119.789185	437.872803	185.541626	1152.831909	447.953766	-241.384506	883.951843	336.730255	171.223206	892.094421	420.691589	-21.230415	1003.442444	-564.783386	194.247681	896.551880	-557.602234	43.451180
429.088196	-101.199104	900.110413	406.366638	67.498055	907.028748	489.405884	-92.207901	507.871674	423.318054	88.410263	507.864929	537.923828	-35.594219	80.288025	502.175659	101.716255	90.159775	510.437225	-192.556946	1407.091553	380.152069	108.723213	1425.248169	377.405548	-59.193264	1395.048340	336.992828	-164.500885	1650.705322	561.518311	-199.878418	1119.946411	437.563446	186.233673	1152.598267	446.667175	-240.764328	884.141663	335.926910	171.376877	892.075317	420.278168	-20.603798	1003.466553	-564.916931	194.280090	896.559021	-557.706970	43.485138
428.575745	-100.614441	900.142151	406.020782	68.134399	906.964417	489.178802	-92.017914	507.907043	422.506866	88.555847	507.818268	537.882507	-35.519295	80.252609	502.162537	101.800781	90.292137	509.537262	-191.634674	1407.229492	380.211029	110.057274	1425.175415	377.001587	-57.897648	1395.060669	337.040161	-162.841156	1651.162598	560.512024	-199.377319	1120.014160	437.328552	186.876144	1152.335327	445.170258	-240.195450	884.430908	335.081696	171.533920	891.986267	419.860718	-19.936289	1003.452087	-564.993347	194.323227	896.556335	-557.767578	43.518612
428.117584	-100.127312	900.155457	405.698486	68.662399	906.873962	488.939606	-91.766640	507.933350	421.132629	88.763695	507.402832	538.004639	-35.605137	80.341789	502.422211	102.176437	90.548294	508.641907	-190.742355	1407.303467	380.326141	111.333130	1425.056519	376.554138	-56.618839	1395.154419	337.035339	-161.199585	1651.608887	559.341309	-198.878235	1120.110596	437.063599	187.630630	1152.006348	443.356934	-239.628098	884.945801	334.175110	171.898071	891.973022	419.481110	-19.367142	1003.415527	-565.068726	194.409927	896.569641	-557.832825	43.557961
427.733582	-99.569687	900.123352	405.408173	69.215172	906.699585	488.755127	-91.390343	507.973480	420.215698	89.110207	507.293640	538.002747	-35.568417	80.324211	502.006042	102.025665	90.630943	507.767517	-189.849213	1407.391113	380.418213	112.690071	1424.910156	376.159241	-55.261391	1395.066406	337.104797	-159.546082	1652.041504	558.355896	-198.429886	1120.208252	436.861359	188.343781	1151.584839	442.238647	-238.952072	884.962402	333.244965	172.071609	891.893616	419.144623	-18.729288	1003.315186	-565.166016	194.445129	896.558289	-557.918091	43.620049
427.274323	-99.041748	900.113464	404.959961	69.787155	906.569214	488.527069	-90.894760	507.999023	419.049316	89.594971	507.230957	537.890137	-35.492836	80.243980	502.336670	102.381714	90.880043	506.849213	-188.898529	1407.444824	380.481232	114.025238	1424.700806	375.735199	-53.942440	1395.055420	337.040527	-157.725494	1652.483887	557.234192	-197.950073	1120.267090	436.710022	189.107117	1151.157715	440.504181	-238.311859	885.367737	332.263733	172.134232	891.808899	418.725006	-18.102837	1003.246887	-565.243042	194.474350	896.544128	-557.989563	43.645435
426.877167	-98.511932	900.114380	404.491455	70.397896	906.408325	488.328094	-90.584641	507.991699	418.137054	89.980759	507.147766	537.839294	-35.445080	80.227051	501.851105	102.159439	90.964104	506.021881	-187.974167	1407.534546	380.621735	115.369469	1424.508667	375.355133	-52.647934	1395.020508	337.039734	-155.923065	1652.924438	556.182800	-197.525742	1120.247681	436.610901	189.885452	1150.714478	439.443512	-237.585510	885.308838	331.300659	172.242538	891.735657	418.309692	-17.431889	1003.169922	-565.297729	194.532700	896.560059	-558.036682	43.700787
426.531097	-97.938881	900.078186	404.050354	70.906471	906.190674	488.136566	-90.317879	508.008179	417.384613	90.618584	507.162872	537.802246	-35.396145	80.275589	502.224030	102.600983	91.185936	505.150696	-187.028412	1407.592651	380.687988	116.747498	1424.206665	374.929779	-51.291000	1394.940918	337.017029	-154.118164	1653.346680	555.021973	-197.099243	1120.217896	436.535736	190.688507	1150.178833	437.785767	-236.905273	885.627686	330.347351	172.094238	891.613098	417.935730	-16.781004	1003.046143	-565.375122	194.542496	896.560364	-558.100769	43.748802
426.142731	-97.430954	900.073975	403.527679	71.380867	906.003540	487.523254	-89.993111	507.993530	416.379303	91.052673	506.652008	537.612366	-35.330875	80.285065	501.524292	102.191505	91.134903	504.354187	-186.051773	1407.652466	380.825867	118.086670	1423.920166	374.561066	-49.945103	1394.933228	337.025391	-152.325134	1653.745361	553.911316	-196.734390	1120.205200	436.452332	191.535828	1149.682495	436.509216	-236.173279	885.676392	329.234009	172.355026	891.517883	417.527100	-16.173939	1002.952881	-565.438660	194.587494	896.571167	-558.168701	43.783016
425.821381	-96.818550	900.029236	402.993347	71.950203	905.779480	487.333466	-89.666512	508.011536	415.741699	91.696793	506.422943	537.591003	-35.273556	80.311279	501.431030	102.218048	91.134544	503.618561	-185.066010	1407.725098	380.926941	119.517563	1423.536499	374.205383	-48.585201	1394.854858	336.926727	-150.403946	1654.146729	552.875671	-196.335892	1120.253540	436.389252	192.349609	1149.100220	435.247559	-235.445160	885.763367	328.211426	172.465057	891.385925	417.107941	-15.473258	1002.821655	-565.502625	194.630569	896.579407	-558.236572	43.851360
425.501984	-96.297478	900.004639	402.455292	72.434471	905.552734	487.205444	-89.271080	508.031036	415.328644	92.414337	506.378143	537.437500	-35.122318	80.266968	501.925507	102.695618	91.255913	502.827545	-184.073273	1407.733643	380.986633	120.889732	1423.208618	373.865173	-47.226517	1394.786743	336.878021	-148.544266	1654.534912	551.781921	-195.902420	1120.282593	436.351135	193.132523	1148.428955	434.298004	-234.598389	885.632080	327.150543	172.484756	891.299377	416.681396	-14.847872	1002.699646	-565.561584	194.649399	896.573486	-558.296631	43.873642
425.141846	-95.780609	899.968750	401.812256	72.961273	905.315430	487.032745	-88.924194	508.051331	414.898010	93.067902	506.106079	537.367798	-35.094982	80.250496	501.946289	102.814674	91.215317	502.146881	-182.997284	1407.781860	381.050995	122.375084	1422.842896	373.570068	-45.851086	1394.719604	336.813721	-146.638611	1654.897217	550.721252	-195.461884	1120.239746	436.344055	194.014847	1147.902344	432.842773	-233.887726	885.835205	326.123169	172.606674	891.190735	416.201813	-14.199099	1002.566040	-565.627808	194.703278	896.577759	-558.362732	43.887062
424.743530	-95.225334	899.969482	401.051941	73.507324	905.106079	486.983917	-88.501221	508.117035	414.362793	93.390472	505.618378	537.394836	-35.065498	80.290802	501.835999	102.748970	91.093460	501.498047	-181.859543	1407.884644	381.076294	123.824799	1422.510620	373.205383	-44.472221	1394.661865	336.657013	-144.617447	1655.271606	549.571228	-194.964661	1120.299805	436.307831	194.943008	1147.320068	431.953613	-233.080917	885.718994	325.155487	172.376968	891.030945	415.647736	-13.514893	1002.464661	-565.695129	194.775375	896.580444	-558.432434	43.979153
424.356567	-94.682800	899.974976	400.403137	73.944344	904.883789	486.818817	-88.045868	508.135101	414.430206	93.880943	505.690918	537.311584	-34.987930	80.282890	501.969879	102.827614	90.978981	500.985443	-180.670364	1408.009644	381.063263	125.255135	1422.160645	372.892517	-43.091076	1394.623535	336.570129	-142.649887	1655.641724	548.431396	-194.361618	1120.357422	436.284119	195.816467	1146.771118	430.662140	-232.267014	885.918335	324.178253	172.540909	890.949158	415.136841	-12.886631	1002.359680	-565.717712	194.828781	896.589966	-558.467712	44.025425
423.907806	-94.126541	899.987488	399.603180	74.509987	904.696899	486.640747	-87.572197	508.176880	414.389923	94.153809	505.626099	537.329529	-34.960724	80.335014	501.982697	102.824020	90.859955	500.139465	-179.585785	1408.037720	380.968018	126.681519	1421.821289	372.556610	-41.684631	1394.618042	336.517975	-140.735107	1656.002930	547.307312	-193.723602	1120.478516	436.334198	196.753448	1146.341431	429.576935	-231.448914	886.054016	323.217560	172.398560	890.837097	414.567505	-12.193755	1002.274170	-565.804749	194.840759	896.574585	-558.532227	44.047981
423.497498	-93.561096	900.056091	398.863434	74.999359	904.540710	486.440155	-87.150543	508.235931	414.438873	94.380554	505.547180	537.236572	-34.879574	80.350098	502.034698	102.832161	90.759064	499.995667	-178.197845	1408.341064	380.874115	128.178375	1421.515137	372.279968	-40.317364	1394.639771	336.393951	-138.721893	1656.396240	546.316101	-193.057541	1120.620850	436.253540	197.643051	1145.857544	428.658112	-230.637344	886.155518	322.335480	172.497360	890.773804	413.991455	-11.528867	1002.233643	-565.846252	194.904755	896.577209	-558.598328	44.139328
423.050079	-93.073288	900.141785	398.107697	75.479759	904.386230	486.185211	-86.703224	508.345642	414.351654	94.494453	505.246643	537.132813	-34.780041	80.364220	501.531158	102.379684	90.536072	499.265747	-177.000229	1408.463745	380.720490	129.651627	1421.257813	371.890900	-38.907024	1394.753418	336.210632	-136.647644	1656.792725	545.189453	-192.227448	1120.799194	436.023376	198.473221	1145.353638	427.788116	-229.847504	886.243774	321.381226	172.854401	890.713989	413.383331	-10.898395	1002.202576	-565.896118	194.990967	896.583618	-558.637573	44.231464
422.546997	-92.410797	900.222168	397.331909	76.141785	904.285034	485.875702	-86.234192	508.370911	414.453827	94.648361	505.239532	537.043335	-34.639969	80.329048	501.541290	102.349854	90.394516	498.861694	-175.688446	1408.667969	380.532471	131.101776	1421.000732	371.612579	-37.506367	1394.817749	336.175415	-134.696640	1657.196045	544.176453	-191.339890	1120.994995	435.816986	199.427887	1144.937012	426.812195	-228.843918	886.463501	320.564209	172.990875	890.655884	412.749176	-10.123173	1002.194336	-565.980164	195.073822	896.588196	-558.719666	44.306396
422.113464	-91.840958	900.339233	396.706451	76.659248	904.194641	485.596100	-85.710037	508.490662	414.527100	94.749565	505.217285	537.032043	-34.649326	80.411354	501.517334	102.268288	90.272591	498.539978	-174.276535	1408.963623	380.309082	132.573914	1420.742798	371.261505	-36.100147	1394.944946	335.981964	-132.592957	1657.626953	543.215271	-190.393829	1121.282593	435.582703	200.423492	1144.494629	425.840088	-228.036606	886.770325	319.772125	173.160736	890.560364	412.190430	-9.458360	1002.210815	-566.026855	195.134567	896.559326	-558.785278	44.378609
421.631470	-91.217560	900.485291	396.011383	77.306450	904.135925	485.307953	-85.234566	508.585052	414.664337	94.934975	505.233490	536.955811	-34.538380	80.376175	501.541962	102.245605	90.167389	498.195251	-172.854202	1409.254395	379.980896	134.052200	1420.491211	371.066437	-34.795807	1394.998779	335.945709	-130.619232	1658.049316	542.274353	-189.337463	1121.553101	435.249481	201.332153	1144.115234	424.886108	-226.985260	887.110291	318.985413	173.436737	890.450134	411.579437	-8.701369	1002.257324	-566.084900	195.228592	896.562744	-558.867126	44.472649
421.114288	-90.510490	900.598755	395.346710	77.957642	904.102600	485.018921	-84.752617	508.634979	414.863861	95.181297	505.300995	537.018799	-34.517090	80.467453	501.617767	102.267059	90.101349	497.928192	-171.430954	1409.618530	379.660553	135.497437	1420.316895	370.634399	-33.286705	1395.200195	335.884949	-128.635376	1658.500244	541.383850	-188.181015	1121.882813	434.867767	202.283585	1143.751953	423.928406	-226.124146	887.481995	318.233154	173.580841	890.326111	410.986023	-7.933702	1002.299011	-566.131897	195.327866	896.565430	-558.938538	44.563755
420.571136	-89.885567	900.765564	394.661072	78.628975	904.076294	484.682190	-84.206367	508.676880	415.074677	95.510605	505.352264	536.789612	-34.283302	80.292183	502.128510	102.677628	90.123672	497.650421	-169.953156	1409.961304	379.300629	136.999100	1420.132568	370.366547	-31.968510	1395.266479	335.720459	-126.460472	1658.966064	540.574280	-187.010269	1122.206055	434.489655	203.251602	1143.419312	422.997314	-224.917618	887.920044	317.502228	173.826111	890.199585	410.362885	-7.169652	1002.371277	-566.188049	195.410034	896.560547	-559.010681	44.650730
420.035950	-89.173058	900.909058	393.984619	79.340042	904.071777	484.407013	-83.577408	508.792328	415.196594	95.732597	505.392914	536.783569	-34.222561	80.342468	502.174866	102.638405	90.015503	497.381561	-168.469925	1410.340210	378.958466	138.454834	1419.914307	369.805817	-30.468086	1395.535645	335.645782	-124.386726	1659.429932	539.804321	-185.710144	1122.561646	433.949341	204.277557	1143.095947	422.084930	-223.995804	888.397888	316.826080	173.916977	890.017517	409.747711	-6.369257	1002.442383	-566.231934	195.465515	896.543579	-559.078979	44.740402
419.493744	-88.528847	901.042847	393.397247	79.983025	904.021057	484.069946	-83.109375	508.912415	415.314545	95.997086	505.398865	536.696533	-34.152393	80.375130	502.193878	102.690208	89.927010	497.062653	-166.951614	1410.697510	378.503510	139.941696	1419.737671	369.535980	-29.173279	1395.599976	335.548706	-122.260620	1659.923584	539.184631	-184.441284	1123.030396	433.397919	205.189972	1142.695923	421.184601	-222.698242	888.971863	316.114960	174.463867	889.838135	409.152985	-5.620183	1002.486206	-566.294312	195.511505	896.551758	-559.133301	44.784641
418.971680	-87.804276	901.175476	392.788666	80.683228	903.981750	483.705688	-82.618057	509.003815	415.379852	96.370964	505.389374	536.954895	-34.315193	80.658859	502.274017	102.749756	89.869179	496.734955	-165.463837	1411.075195	378.042114	141.418884	1419.541992	369.121613	-27.766703	1395.723877	335.426056	-120.097893	1660.428223	538.514893	-183.029861	1123.384521	432.774261	206.181686	1142.418091	420.304077	-221.510742	889.473938	315.416656	174.919525	889.638428	408.524475	-4.814461	1002.535767	-566.325806	195.596039	896.545166	-559.197266	44.846966
418.392456	-87.135834	901.305603	392.128448	81.400284	903.947815	483.421967	-82.123726	509.053131	415.395050	96.774734	505.386749	536.916321	-34.263489	80.688538	502.341095	102.874802	89.841347	496.384705	-163.957428	1411.438721	377.500031	142.869339	1419.387939	368.640961	-26.376001	1395.900269	335.386963	-118.029861	1660.920654	537.958008	-181.626495	1123.808105	432.097748	207.160248	1142.084351	419.412415	-220.478317	890.012878	314.788544	175.292816	889.347595	407.903870	-4.022907	1002.585083	-566.386963	195.683289	896.544434	-559.270630	44.919670
417.879883	-86.358337	901.402100	391.602905	82.086685	903.902588	483.085114	-81.672989	509.093628	415.346375	97.266380	505.377289	536.914673	-34.240402	80.728157	502.403870	102.952148	89.802193	496.004456	-162.415436	1411.783081	377.016022	144.317902	1419.173950	368.178009	-24.972467	1395.987061	335.305359	-115.902557	1661.433105	537.519409	-180.203720	1124.133667	431.387329	208.194061	1141.764038	418.567261	-219.061981	890.614685	314.221863	175.617798	889.005188	407.337585	-3.214697	1002.612793	-566.435852	195.731644	896.536133	-559.329529	44.968723
417.284790	-85.686493	901.507996	390.964325	82.862167	903.840942	482.782166	-81.308418	509.197754	415.203461	97.721642	505.345062	536.878418	-34.160240	80.691879	502.409882	103.003983	89.726898	495.618591	-160.901169	1412.144287	376.482727	145.807663	1418.925903	367.692383	-23.574907	1396.082520	335.225220	-113.743507	1661.918457	537.089539	-178.703796	1124.513184	430.585815	209.160309	1141.435547	417.742828	-217.764084	891.134644	313.513824	176.421539	888.691589	406.728546	-2.389133	1002.635803	-566.455078	195.795563	896.535583	-559.363770	45.053207
416.708221	-84.905327	901.605530	390.391937	83.568420	903.792419	482.469727	-80.892410	509.258148	415.056061	98.231964	505.322937	536.887878	-34.153103	80.748405	502.410706	103.064316	89.670670	495.166656	-159.440155	1412.461670	375.907501	147.277542	1418.738037	367.192108	-22.150866	1396.205933	335.173553	-111.663513	1662.437134	536.714722	-177.239929	1124.883057	429.802582	210.168457	1141.076538	416.970093	-216.524185	891.739624	312.973572	176.852783	888.308044	406.148285	-1.560143	1002.661255	-566.510620	195.846085	896.536011	-559.409546	45.108665
416.131348	-84.100349	901.677063	389.801514	84.401115	903.756409	482.051697	-80.439697	509.261383	415.025177	98.856125	505.273926	536.872925	-34.102604	80.813293	502.475128	103.204453	89.655174	494.761108	-157.909439	1412.799438	375.343658	148.759476	1418.531616	366.700897	-20.731621	1396.259644	335.019348	-109.411995	1662.941895	536.431885	-175.710114	1125.195801	428.986694	211.232681	1140.711792	416.253418	-215.357529	892.238647	312.387085	177.420685	887.815491	405.558167	-0.678189	1002.679749	-566.556702	195.929581	896.524902	-559.468811	45.180931
415.578583	-83.353615	901.753174	389.255341	85.168259	903.698120	481.769684	-79.933510	509.277771	414.962494	99.492134	505.143433	536.715454	-34.002613	80.783348	502.453369	103.273788	89.600807	494.340485	-156.358017	1413.147827	374.775055	150.237534	1418.251587	366.204193	-19.320486	1396.349854	334.956482	-107.316315	1663.396729	536.120056	-174.242569	1125.524170	428.083679	212.208740	1140.299805	415.551453	-214.022247	892.764954	311.819275	178.111984	887.351318	405.002533	0.157479	1002.689392	-566.609802	196.035599	896.527832	-559.525085	45.254330
414.928253	-82.562500	901.809631	388.607086	86.064400	903.649292	481.553894	-79.521896	509.333679	414.795868	100.102119	505.155396	536.722534	-33.945263	80.814095	502.444122	103.368561	89.568657	493.882263	-154.880356	1413.427734	374.186523	151.714249	1417.948120	365.667755	-17.845257	1396.367676	334.814423	-105.155106	1663.876221	535.918152	-172.756866	1125.869873	427.253113	213.307709	1139.955322	414.910675	-212.558701	893.330505	311.291199	178.770126	886.862610	404.381287	1.068356	1002.692993	-566.646240	196.081161	896.507690	-559.566711	45.312969
414.391083	-81.707634	901.878235	388.103302	86.873589	903.565308	481.371063	-79.028603	509.415863	414.626434	100.787567	505.129059	536.736938	-33.941711	80.892982	502.395477	103.404083	89.508675	493.439667	-153.370819	1413.726685	373.632446	153.185272	1417.712646	365.175293	-16.448553	1396.447021	334.587860	-102.907440	1664.320557	535.786987	-171.339752	1126.174805	426.334717	214.348175	1139.527710	414.303040	-211.227081	893.821045	310.657654	179.681946	886.336426	403.844757	1.987634	1002.686279	-566.653809	196.213806	896.528259	-559.571716	45.413807
413.828918	-80.811646	901.909851	387.592590	87.763023	903.500977	481.096008	-78.428322	509.436310	414.560791	101.474197	505.113068	536.708374	-33.886902	80.942429	502.406494	103.500534	89.468155	492.941833	-151.865265	1414.005615	373.074188	154.679977	1417.395630	364.678345	-15.015574	1396.497192	334.417450	-100.713486	1664.741699	535.598938	-169.906799	1126.540283	425.423828	215.416092	1139.087402	413.807007	-210.050125	894.294250	310.132355	180.491547	885.800781	403.277405	2.931621	1002.671021	-566.706787	196.264069	896.512268	-559.617004	45.468529
413.280579	-79.958328	901.987854	387.035889	88.726784	903.438904	480.717468	-77.816139	509.477142	414.482330	102.037971	505.017700	536.663452	-33.861237	80.979317	502.415741	103.629837	89.427048	492.531281	-150.340546	1414.288574	372.535065	156.189438	1417.122803	364.168304	-13.565800	1396.545532	334.219849	-98.587196	1665.151978	535.375061	-168.460861	1126.839966	424.586975	216.595062	1138.670898	413.328583	-208.720779	894.736023	309.652954	181.100052	885.290283	402.704407	3.920448	1002.679871	-566.755127	196.321655	896.511597	-559.645691	45.528942
412.727966	-78.983734	902.057373	386.536743	89.660217	903.366516	480.459137	-77.250618	509.521606	414.365326	102.706413	504.987396	536.600769	-33.770779	81.007378	502.409607	103.683693	89.416145	492.087402	-148.823013	1414.592529	372.023224	157.727707	1416.852417	363.686981	-12.089807	1396.581665	333.987976	-96.385948	1665.515381	535.250488	-167.104996	1127.161377	423.725891	217.576813	1138.277588	412.890106	-207.260956	895.256348	309.126709	181.882187	884.704163	402.132507	4.950489	1002.679932	-566.775146	196.405289	896.511230	-559.677368	45.610130
412.188110	-78.075867	902.109863	385.980164	90.607086	903.310730	480.215210	-76.713860	509.591919	414.257233	103.259407	504.956451	536.498779	-33.661594	81.001457	502.423157	103.768944	89.385307	491.729248	-147.248749	1414.903198	371.508972	159.248886	1416.568848	363.191071	-10.632132	1396.630981	333.701324	-94.200142	1665.888794	535.144226	-165.738068	1127.508057	422.862366	218.760712	1137.923462	412.538666	-205.956909	895.676331	308.605103	183.004837	884.236450	401.566284	5.939559	1002.678955	-566.801208	196.504333	896.535828	-559.704224	45.664940
411.698395	-77.069832	902.210510	385.476288	91.594376	903.267273	480.105865	-76.057961	509.682983	414.064850	103.734596	504.920166	536.480530	-33.603954	81.070694	502.382904	103.784996	89.376923	491.358368	-145.689545	1415.282959	370.979126	160.781601	1416.297607	362.693176	-9.170222	1396.693726	333.428925	-92.025963	1666.227783	534.994873	-164.362350	1127.863037	421.905914	219.908463	1137.391357	412.258331	-204.845291	896.073486	308.169312	183.910507	883.704346	400.993591	7.009989	1002.709595	-566.827393	196.556381	896.539734	-559.728333	45.724785
411.129120	-76.057190	902.282043	384.872864	92.577431	903.202698	479.871918	-75.303055	509.751373	413.932831	104.271896	504.881287	536.074402	-33.224007	80.766502	502.358154	103.816124	89.349907	490.908844	-144.149567	1415.587280	370.463318	162.315079	1416.042114	362.233459	-7.663540	1396.674438	333.147949	-89.937271	1666.543579	534.874634	-163.004349	1128.219971	421.183441	221.079193	1136.994629	411.971252	-203.451645	896.531067	307.741272	184.587051	883.223206	400.380127	8.084750	1002.713928	-566.881653	196.642822	896.542297	-559.776123	45.764202
410.639771	-75.101776	902.373108	384.351196	93.514992	903.098938	479.586273	-74.657402	509.813232	413.831268	104.702705	504.869843	535.992798	-33.101067	80.774719	502.280792	103.766838	89.293343	490.332031	-142.662964	1415.742798	369.934570	163.831009	1415.820313	361.739410	-6.176424	1396.721191	332.778503	-87.689438	1666.854858	534.734192	-161.686096	1128.562256	420.377045	222.237244	1136.605957	411.751862	-202.237991	896.919678	307.237183	185.796844	882.744507	399.829773	9.140198	1002.708740	-566.922668	196.712250	896.538818	-559.789246	45.832245
410.133575	-74.064240	902.432007	383.786926	94.622833	903.052307	479.176239	-74.074081	509.866943	413.982330	105.208336	505.115112	535.921936	-33.022121	80.842575	502.324677	103.844986	89.282120	489.898895	-141.027328	1416.062866	369.429047	165.432999	1415.561157	361.257965	-4.672514	1396.766479	332.433411	-85.521988	1667.114380	534.570923	-160.288345	1128.887451	419.653137	223.535614	1136.343872	411.578369	-201.015289	897.248962	306.845734	186.507263	882.320190	399.276276	10.273389	1002.715332	-566.982605	196.778000	896.533447	-559.823486	45.891537
409.660095	-73.025467	902.504395	383.213745	95.646141	902.940369	478.802155	-73.421494	509.932465	413.970764	105.715034	505.120331	535.827759	-32.892673	80.841026	502.303925	103.846657	89.245163	489.473419	-139.456635	1416.322632	368.959320	166.980881	1415.254639	360.784363	-3.177806	1396.782349	332.071686	-83.356712	1667.404907	534.438538	-159.007370	1129.231934	419.023712	224.887161	1135.960571	411.467712	-199.820831	897.574646	306.480927	187.592682	881.944702	398.721588	11.410155	1002.696228	-567.012939	196.876602	896.546997	-559.845215	45.980953
409.162018	-71.972542	902.586792	382.629272	96.694878	902.869324	478.395508	-72.791901	509.931213	413.877747	106.313072	505.095062	535.552551	-32.771469	80.877182	502.265747	103.850990	89.241142	488.979218	-137.860626	1416.618896	368.442383	168.551300	1415.076538	360.307892	-1.626036	1396.792847	331.722656	-81.259140	1667.639526	534.275330	-157.666977	1129.581909	418.357208	226.158661	1135.683105	411.390137	-198.636353	897.877380	306.017975	188.801773	881.558289	398.170105	12.551499	1002.702026	-567.053955	196.939987	896.561829	-559.893188	46.095242
408.668732	-70.960564	902.641541	382.014587	97.655380	902.755798	477.985931	-72.193314	509.971436	413.769836	106.901962	505.018158	535.909607	-32.982578	81.230209	502.259247	103.897263	89.236519	488.499817	-136.309708	1416.845947	367.933655	170.102509	1414.860596	359.827240	-0.137427	1396.834717	331.271484	-79.049644	1667.884521	534.010742	-156.353104	1129.806641	417.796356	227.644501	1135.456055	411.356964	-197.661118	898.098938	305.785614	189.426544	881.148132	397.642517	13.643393	1002.671753	-567.111877	196.997925	896.566956	-559.945496	46.165520
408.124054	-69.917198	902.741333	381.336700	98.720207	902.693787	477.518250	-71.523155	510.031372	413.740417	107.540245	505.061249	535.929932	-32.923038	81.290962	502.262848	103.982391	89.207687	488.005432	-134.746262	1417.092407	367.436157	171.687393	1414.649902	359.345947	1.406429	1396.825562	330.858185	-76.927193	1668.105713	533.934631	-155.073090	1130.154663	417.185028	228.958450	1135.154663	411.422577	-196.456299	898.306091	305.320465	190.875961	880.926392	397.083527	14.803501	1002.689087	-567.162598	197.104645	896.587769	-559.979675	46.175850
407.603516	-68.883331	902.810913	380.678192	99.710953	902.604248	477.071045	-70.867935	510.096558	413.667908	108.053772	505.098083	535.368835	-32.473206	80.990845	502.266846	104.021111	89.169258	487.480225	-133.188995	1417.322754	366.962219	173.281891	1414.437866	358.898224	2.943791	1396.805664	330.426819	-74.793282	1668.308105	533.689941	-153.741028	1130.486206	416.670990	230.378159	1134.911987	411.486877	-195.176041	898.531189	305.049896	191.744827	880.595215	396.521667	15.916600	1002.677979	-567.211243	197.181000	896.577576	-559.928772	46.049999
407.080719	-67.832626	902.867737	380.020142	100.705246	902.535400	476.549133	-70.234818	510.099152	413.667633	108.710129	505.075653	535.332153	-32.369640	81.049263	502.257385	104.129265	89.186821	487.032745	-131.599594	1417.583984	366.465332	174.824097	1414.231201	358.450226	4.512997	1396.782593	329.957642	-72.669945	1668.475708	533.531555	-152.485748	1130.804077	416.181610	232.018402	1134.706787	411.634521	-194.043686	898.737000	304.798370	192.842133	880.360046	395.997864	17.026398	1002.669861	-567.264526	197.245255	896.582581	-559.925781	46.136684
406.602631	-66.720963	902.911804	379.404816	101.737129	902.416138	476.632568	-69.612244	510.254181	413.620605	109.497940	505.000275	536.007813	-32.716846	81.467072	502.316040	104.266388	89.169106	486.462555	-130.060516	1417.737183	365.929901	176.410110	1414.030762	357.992584	6.051793	1396.753784	329.538879	-70.616226	1668.609375	533.279785	-151.133591	1131.096191	415.727692	233.483429	1134.483643	411.816772	-193.071640	898.825439	304.538300	193.972198	880.099121	395.471771	18.200699	1002.631104	-567.320435	197.269333	896.579102	-559.972473	46.196907
406.095215	-65.696533	902.979919	378.739136	102.800095	902.317200	475.975372	-69.004074	510.262878	413.523621	110.263557	504.997406	535.947754	-32.596241	81.541695	502.328644	104.387451	89.173065	485.985138	-128.487625	1417.966919	365.442841	177.955521	1413.874390	357.573792	7.634746	1396.698975	329.040863	-68.444832	1668.759277	533.102966	-149.862137	1131.344360	415.310242	235.045761	1134.264038	412.059509	-191.778870	898.975952	304.315552	194.935013	879.853333	394.952362	19.356573	1002.613159	-567.353210	197.343292	896.595947	-559.983215	46.250278
405.608551	-64.668289	903.025757	378.172760	103.773392	902.192810	474.862732	-68.234528	510.169647	413.533600	111.001747	504.948914	535.648071	-32.431667	81.553040	502.314484	104.488121	89.144531	485.441833	-126.956169	1418.132935	364.956390	179.547775	1413.634277	357.109833	9.194121	1396.658203	328.577972	-66.356964	1668.881226	532.844177	-148.536911	1131.646973	414.890503	236.786026	1134.057983	412.383240	-190.894012	898.950134	304.034729	196.300797	879.672974	394.467255	20.466566	1002.571899	-567.417725	197.402130	896.592041	-560.033203	46.300106
405.106781	-63.644707	903.060425	377.539368	104.839218	902.078735	474.160950	-67.550652	510.156006	413.377228	111.810341	504.843781	535.604248	-32.364548	81.611580	502.315552	104.590210	89.106140	484.889435	-125.383163	1418.276733	364.424438	181.128510	1413.391602	356.654175	10.751287	1396.593506	328.094421	-64.277542	1668.968994	532.680298	-147.205917	1131.878174	414.485840	238.358643	1133.800049	412.697693	-189.834976	899.009888	303.791443	197.558228	879.487549	393.968048	21.612446	1002.529419	-567.482422	197.477249	896.594666	-560.089478	46.361481
404.664612	-62.536224	903.098572	376.964081	105.909454	901.947205	473.494965	-66.966446	510.120422	413.400299	112.595566	504.778198	535.595398	-32.260246	81.670166	502.335419	104.738121	89.105400	484.371460	-123.804108	1418.426758	363.958527	182.711929	1413.183228	356.224976	12.345172	1396.510132	327.614929	-62.187027	1669.020264	532.535889	-145.836700	1132.149048	414.207733	240.016266	1133.576294	413.089539	-188.589645	899.090698	303.583588	198.710739	879.272095	393.491333	22.810093	1002.480774	-567.530029	197.520630	896.601563	-560.138306	46.395573
404.148834	-61.459320	903.143738	376.292633	106.922081	901.849365	472.740173	-66.301125	510.118500	413.310455	113.339371	504.688873	535.558655	-32.192829	81.733932	502.349243	104.839966	89.065964	483.853394	-122.240685	1418.562134	363.517120	184.264954	1412.911499	355.783173	13.952788	1396.411987	327.141968	-60.160240	1669.079102	532.364380	-144.488312	1132.445068	413.883606	241.725327	1133.358276	413.544861	-187.672165	899.086914	303.311920	200.192017	879.116577	392.973328	23.955141	1002.451172	-567.561951	197.584000	896.605591	-560.162598	46.450153
403.686768	-60.400890	903.165466	375.740173	107.896301	901.729858	472.012085	-65.634354	510.088074	413.218170	114.156517	504.561340	535.126404	-31.762865	81.453186	502.396454	104.987816	89.026848	483.305664	-120.629791	1418.714233	363.022400	185.875885	1412.641724	355.292725	15.541774	1396.344482	326.637329	-58.088871	1669.120361	532.155762	-143.068542	1132.627930	413.653778	243.408875	1133.028931	413.990143	-186.684113	899.078613	303.099243	201.439301	878.908752	392.511169	25.064901	1002.399841	-567.619385	197.641754	896.612305	-560.198853	46.522671
403.178558	-59.263657	903.136108	375.122406	109.007393	901.553223	471.190948	-64.972748	510.053986	413.193115	114.971298	504.484924	535.366211	-31.924824	81.833855	502.403748	105.161880	88.997299	482.770813	-119.052193	1418.843506	362.547852	187.501740	1412.405518	354.812866	17.141438	1396.241577	326.104645	-56.040756	1669.134277	532.055420	-141.740570	1132.884033	413.355011	245.104065	1132.804077	414.414642	-185.413635	899.135254	302.887146	202.752396	878.653931	392.009369	26.288750	1002.293762	-567.672058	197.689972	896.607544	-560.260193	46.552048
402.731659	-58.253242	903.117249	374.593933	110.035667	901.334351	470.324768	-64.272720	510.006836	413.091156	115.670441	504.442017	534.995239	-31.540680	81.646736	502.388428	105.253891	88.932312	482.267090	-117.427048	1418.982300	362.061615	189.079163	1412.071289	354.327057	18.769871	1396.082275	325.508972	-53.931366	1669.168457	531.936584	-140.337280	1133.099365	413.107117	246.874893	1132.523682	414.951233	-184.561432	899.064758	302.731812	204.075714	878.449829	391.598053	27.440798	1002.170715	-567.737488	197.704269	896.609436	-560.311218	46.609425
402.257141	-57.123722	903.103149	374.062775	111.127731	901.206726	469.542938	-63.606625	509.957428	413.131409	116.435341	504.410156	535.009827	-31.466558	81.765755	502.415710	105.371078	88.876312	481.674408	-115.851540	1419.051392	361.552826	190.711075	1411.785156	353.807434	20.308949	1395.973511	324.962921	-51.913773	1669.167603	531.785583	-138.885376	1133.330811	412.905334	248.597031	1132.194336	415.452972	-183.513596	899.057861	302.691315	204.991013	878.119385	391.144257	28.628586	1002.097168	-567.790161	197.762146	896.602783	-560.355774	46.659885
401.831451	-56.042809	903.062683	373.551025	112.125343	901.006775	468.713348	-62.905117	509.921021	413.151154	117.155655	504.322845	535.266418	-31.623924	82.108459	502.469055	105.505463	88.840988	481.143921	-114.260185	1419.169434	361.040649	192.274292	1411.446045	353.296906	21.903860	1395.801392	324.434967	-49.954075	1669.118896	531.733887	-137.522919	1133.607910	412.618042	250.290344	1131.908936	415.999664	-182.453827	899.058655	302.458282	206.759018	877.864685	390.723999	29.773066	1001.973694	-567.827087	197.783112	896.598511	-560.404724	46.679451
401.387238	-54.847763	903.028748	372.972687	113.275879	900.844482	467.824890	-62.277634	509.842041	413.040100	117.727875	504.282562	535.224243	-31.540451	82.273209	502.448517	105.542168	88.749641	480.599426	-112.663231	1419.296265	360.514252	193.877884	1411.092163	352.776276	23.536781	1395.654663	323.828491	-47.933544	1669.092773	531.610291	-136.097549	1133.796265	412.437683	252.055023	1131.591064	416.642853	-181.425003	899.071777	302.514374	207.747742	877.533142	390.278809	31.036148	1001.871948	-567.877075	197.856384	896.597412	-560.447876	46.724731
401.038208	-53.745815	903.041931	372.557190	114.360893	900.708679	467.099976	-61.577286	509.839844	413.111267	118.435684	504.276276	535.174072	-31.251133	82.107506	502.521027	105.663658	88.752457	480.053406	-111.051445	1419.420654	360.010620	195.500580	1410.784668	352.235199	25.098490	1395.520020	323.101898	-45.913807	1669.090576	531.540955	-134.660095	1134.072998	412.170349	253.712189	1131.252075	417.261108	-180.426056	899.076904	302.319489	209.668900	877.252441	389.909119	32.221737	1001.808533	-567.949341	197.869125	896.585938	-560.514282	46.705185
400.727509	-52.641605	903.053162	372.253204	115.460098	900.585876	466.346985	-60.911587	509.788422	413.036346	119.032516	504.198395	535.144104	-31.334860	82.470757	502.467102	105.671242	88.682678	479.479584	-109.391579	1419.598755	359.443939	197.125183	1410.478760	351.683075	26.678612	1395.375488	322.552002	-43.933254	1669.032471	531.565552	-133.241882	1134.430908	411.983856	255.472733	1131.035522	417.869293	-179.154037	899.169495	302.401489	210.904938	876.924377	389.579468	33.399246	1001.751953	-567.997253	197.941681	896.609985	-560.548706	46.769333
400.443756	-51.466251	903.076843	371.955536	116.566650	900.453003	465.664154	-60.326084	509.764984	413.097015	119.686104	504.167725	535.131165	-31.279776	82.631760	502.467499	105.729256	88.663948	478.937531	-107.810844	1419.735229	358.863251	198.684937	1410.107544	351.153503	28.258171	1395.255127	321.860168	-41.945728	1669.009521	531.595642	-131.824646	1134.743286	411.741882	257.177399	1130.716431	418.579590	-178.270844	899.181396	302.338959	212.411560	876.596375	389.245819	34.627113	1001.696960	-568.048523	197.987289	896.602173	-560.602295	46.754787
400.186920	-50.278324	903.094482	371.616516	117.668777	900.360718	465.049896	-59.568104	509.693634	413.171509	120.251465	504.194275	535.095032	-31.174324	82.689552	502.471832	105.792213	88.637794	478.392548	-106.167847	1419.913330	358.280090	200.280136	1409.817261	350.626831	29.812830	1395.075806	321.153412	-39.955185	1668.958008	531.478027	-130.283600	1135.043091	411.507690	258.934875	1130.449097	419.215027	-177.303986	899.295044	302.452240	213.912827	876.213867	388.942596	35.839161	1001.658325	-568.105164	198.031372	896.608276	-560.632690	46.788013
399.932373	-49.096130	903.089294	371.368408	118.869118	900.250244	465.101166	-59.095009	509.807312	413.228973	120.796654	504.144318	535.404236	-31.179199	82.795784	502.408447	105.776466	88.581894	477.788330	-104.543999	1420.072144	357.645081	201.877243	1409.460815	349.960419	31.380367	1394.973511	320.399994	-37.997185	1668.898804	531.606873	-128.896698	1135.385986	411.259949	260.570435	1130.188477	419.951965	-176.281876	899.381958	302.470764	215.476501	875.861328	388.683960	37.091461	1001.599426	-568.172974	198.059860	896.604675	-560.704590	46.825977
399.745728	-47.992043	903.122986	371.212341	119.961815	900.117676	464.564178	-58.483967	509.777222	413.263000	121.451241	504.107117	535.340942	-31.089552	82.855934	502.414429	105.840637	88.545563	477.248413	-102.895683	1420.272339	357.019287	203.462189	1409.125610	349.396179	32.942829	1394.843384	319.618683	-35.961670	1668.847046	531.694336	-127.414970	1135.785645	410.968414	262.277008	1129.889771	420.614441	-175.235672	899.523132	302.501984	217.256729	875.491272	388.485291	38.283688	1001.548706	-568.213928	198.086014	896.627808	-560.743286	46.877884
399.530945	-46.837109	903.127258	371.009247	121.084793	900.023071	464.001404	-57.887486	509.741089	413.176178	122.077240	503.997986	535.362732	-31.054691	82.961685	502.376434	105.866280	88.539627	476.678009	-101.233131	1420.506958	356.273376	205.001434	1408.770386	348.759216	34.525517	1394.692383	318.817291	-34.073036	1668.779541	531.743896	-125.948929	1136.124023	410.682800	263.881897	1129.628174	421.344360	-174.059769	899.686584	302.618866	218.843170	875.053894	388.299194	39.485588	1001.501343	-568.283752	198.128906	896.625183	-560.819397	46.919323
399.473511	-45.669651	903.100891	371.004272	122.230484	899.865601	463.490936	-57.326893	509.747833	413.328033	122.803429	503.985077	535.445679	-31.010101	83.078407	502.407043	105.995361	88.527260	476.067688	-99.651283	1420.667969	355.532959	206.535721	1408.447144	348.121399	36.059795	1394.568359	317.981201	-32.045448	1668.722656	531.749023	-124.471489	1136.491699	410.378876	265.489532	1129.369751	422.066437	-173.267059	899.847412	302.693115	220.463104	874.647766	388.206421	40.709087	1001.409668	-568.346497	198.156128	896.634216	-560.879456	46.905952
399.475952	-44.540619	903.135620	371.063019	123.341530	899.736267	462.918365	-56.643482	509.710602	413.263794	123.379944	503.945404	535.467834	-30.962440	83.232826	502.331726	105.981827	88.498405	475.500336	-97.959763	1420.913696	354.767639	208.103638	1408.122681	347.515289	37.568798	1394.429688	317.115051	-30.068148	1668.686035	532.035706	-123.086319	1137.007446	410.105011	267.145752	1129.144897	422.751038	-172.061722	900.059570	302.916382	221.790619	874.217896	388.171478	41.914928	1001.362183	-568.407715	198.200500	896.636902	-560.932800	46.940125
399.521759	-43.342899	903.122742	371.111969	124.522667	899.606384	462.409973	-56.144951	509.692780	413.302185	124.048088	503.872620	535.546143	-30.953564	83.399651	502.342102	106.028046	88.484772	474.926514	-96.331215	1421.155762	353.895508	209.592133	1407.786865	346.833954	39.075169	1394.292847	316.240356	-28.119167	1668.612305	532.051086	-121.590240	1137.371826	409.831085	268.680481	1128.908447	423.464325	-171.261856	900.292419	303.034393	223.568024	873.814392	388.157379	43.163818	1001.291077	-568.501526	198.231125	896.643188	-561.015015	46.963219
399.673676	-42.153728	903.114197	371.291779	125.677635	899.437256	461.638672	-55.521427	509.703156	413.270691	124.666771	503.744141	535.563477	-30.938097	83.583115	502.309631	106.090958	88.467300	474.335114	-94.648758	1421.441284	353.023834	211.074768	1407.410400	346.215454	40.594513	1394.095093	315.315552	-26.149509	1668.545898	532.166260	-120.166786	1137.777710	409.496643	270.287537	1128.673706	424.209351	-170.294769	900.557983	303.188293	225.173889	873.386719	388.236847	44.416962	1001.202515	-568.568481	198.225052	896.649719	-561.080200	46.999645
399.869019	-40.984280	903.083740	371.483124	126.776543	899.240845	460.903503	-54.987404	509.664398	413.234558	125.308533	503.646118	535.597900	-30.912033	83.771568	502.332611	106.198029	88.518242	473.672394	-92.992264	1421.672974	352.083405	212.570206	1407.121826	345.559265	42.095879	1393.880249	314.349091	-24.175339	1668.486938	532.291016	-118.717354	1138.276245	409.227783	271.842041	1128.420166	424.932220	-169.298294	900.787109	303.460785	226.606934	872.919312	388.365326	45.640179	1001.088440	-568.622925	198.260559	896.649536	-561.134827	47.016933
400.157959	-39.690861	903.020874	371.701721	128.062073	899.081055	460.020813	-54.544228	509.558472	413.145721	125.977631	503.551453	535.206116	-30.537918	83.652466	502.304443	106.236893	88.522018	473.076599	-91.272980	1421.935303	351.100616	213.989166	1406.747925	344.829498	43.563843	1393.716919	313.376190	-22.199532	1668.403198	532.490234	-117.339119	1138.747314	408.895966	273.334473	1128.266602	425.697998	-168.286926	901.095581	303.640747	228.379745	872.472229	388.545593	46.976200	1000.977783	-568.707703	198.243820	896.659912	-561.205566	47.004150
400.512726	-38.447918	902.971802	371.971344	129.260727	898.875732	459.129913	-53.989471	509.488342	413.136597	126.646881	503.443085	535.146057	-30.442327	83.850861	502.329651	106.332443	88.514473	472.433411	-89.584404	1422.229370	350.107513	215.425476	1406.393311	344.108551	45.050587	1393.521240	312.377167	-20.225775	1668.347168	532.579651	-115.921249	1139.223755	408.561371	275.018280	1128.065308	426.403687	-167.378555	901.393982	303.954620	229.732269	872.026428	388.759613	48.275463	1000.850891	-568.765381	198.270645	896.661621	-561.268555	47.062103
400.972687	-37.194290	902.907288	372.338226	130.415222	898.669067	458.177765	-53.540085	509.441467	413.241608	127.339546	503.387115	535.102661	-30.383610	84.080925	502.385620	106.466209	88.512115	471.781219	-87.909767	1422.518311	349.115387	216.894135	1406.063110	343.323578	46.526577	1393.274902	311.322693	-18.276438	1668.276123	532.806152	-114.501495	1139.732544	408.164703	276.479614	1127.793579	427.127869	-166.165375	901.733887	304.141022	231.509232	871.563049	389.101776	49.555180	1000.714844	-568.839294	198.283295	896.659241	-561.342163	47.067802
401.470886	-35.982712	902.881470	372.681763	131.557693	898.516846	457.072296	-53.078773	509.302124	413.137085	127.851067	503.316467	535.356750	-30.568911	84.635956	502.393524	106.534813	88.507668	471.127411	-86.210220	1422.778931	348.043945	218.384018	1405.739258	342.596069	47.974712	1393.071167	310.249481	-16.316954	1668.209961	532.841553	-113.076378	1140.163574	407.716217	278.007202	1127.663330	427.861450	-165.416412	902.003601	304.422760	233.150635	871.072693	389.427826	50.794777	1000.626282	-568.938049	198.293457	896.667480	-561.420532	47.082878
402.060852	-34.757275	902.852722	373.022736	132.722733	898.321228	455.969086	-52.724842	509.281006	413.197723	128.530396	503.187531	535.338135	-30.500015	84.949104	502.408325	106.631744	88.490166	470.472565	-84.525574	1423.087646	346.960876	219.848083	1405.359619	341.817139	49.441750	1392.833740	309.179199	-14.333107	1668.134277	533.066772	-111.714737	1140.682861	407.293427	279.666382	1127.444458	428.662140	-164.236710	902.362305	304.822418	234.512695	870.536072	389.827423	52.082722	1000.512756	-568.994751	198.284256	896.673279	-561.497925	47.093735
402.731171	-33.507336	902.845154	373.462372	133.889771	898.174316	454.909790	-52.303589	509.248169	413.250153	129.282074	503.047638	535.267517	-30.491510	85.326714	502.416992	106.714043	88.453476	469.873810	-82.811523	1423.391235	345.895752	221.274719	1404.962280	341.092438	50.890755	1392.634521	308.112732	-12.447670	1668.071655	533.212036	-110.347221	1141.192139	406.835663	281.129761	1127.212769	429.399750	-163.490585	902.645508	305.084381	236.324371	870.012695	390.256073	53.356987	1000.436279	-569.104736	198.298843	896.672485	-561.587036	47.132717
403.389343	-32.202061	902.797058	373.738403	135.005447	898.021484	453.513000	-51.965393	509.190887	413.286194	129.872543	502.920135	535.114807	-30.444117	85.782158	502.347382	106.749214	88.382813	469.171478	-81.143745	1423.706177	344.763184	222.687256	1404.626343	340.324036	52.353943	1392.381836	306.947388	-10.425685	1668.001587	533.341858	-108.937454	1141.726196	406.331848	282.753601	1127.031982	430.184387	-162.520981	903.000183	305.388763	237.928757	869.507996	390.645172	54.624725	1000.335632	-569.189819	198.277954	896.673462	-561.654358	47.129768
404.163727	-31.046865	902.783386	374.277618	136.046097	897.829468	452.185028	-51.654671	509.158936	413.441772	130.531326	502.858673	535.060486	-30.519709	86.296036	502.400208	106.878387	88.330025	468.508087	-79.528542	1423.973389	343.656982	224.041351	1404.227295	339.620087	53.761200	1392.136841	305.809906	-8.456604	1667.883789	533.523987	-107.581909	1142.229980	405.807526	284.369080	1126.770508	430.947083	-161.288025	903.374817	305.754578	239.473679	868.954102	391.256622	55.826275	1000.230347	-569.295532	198.287216	896.686707	-561.753418	47.127983
405.030457	-29.907755	902.787842	374.753418	137.186249	897.650635	450.702850	-51.447918	509.228973	413.747070	131.587524	502.992126	534.489380	-30.150703	86.467186	502.580353	107.144211	88.301117	467.881348	-77.846848	1424.292236	342.527832	225.439484	1403.857544	338.869415	55.127663	1391.901123	304.635223	-6.545804	1667.811523	533.542542	-106.128471	1142.713379	405.249420	285.894348	1126.541626	431.749695	-160.518372	903.716492	306.112061	240.992783	868.387695	391.819580	57.060619	1000.142090	-569.391846	198.255676	896.687988	-561.827087	47.123966
405.889984	-28.773916	902.832520	375.170715	138.161835	897.483032	449.265198	-51.214012	509.303497	414.076477	132.544601	503.089111	534.597412	-30.428202	87.314049	502.718475	107.337982	88.209808	467.245026	-76.203156	1424.602417	341.371460	226.762680	1403.452148	338.183960	56.490578	1391.645874	303.481201	-4.583309	1667.669800	533.830322	-104.845818	1143.315674	404.740021	287.545593	1126.354004	432.527466	-159.290070	904.107666	306.553741	242.372223	867.824585	392.371368	58.234718	1000.078125	-569.515930	198.287628	896.701782	-561.944031	47.170830
406.928009	-27.632675	902.882507	375.756958	139.220352	897.286926	447.801788	-50.932178	509.512268	415.028412	133.874680	503.175110	534.452148	-30.522120	88.046318	503.074829	107.723289	88.122002	466.628998	-74.564713	1424.879761	340.242218	228.079788	1403.075195	337.456390	57.804741	1391.398071	302.337097	-2.898445	1667.542725	533.879761	-103.435585	1143.849121	404.139679	289.138824	1126.136719	433.322449	-158.482727	904.440430	306.907776	243.990723	867.241577	393.019012	59.457935	1000.003479	-569.638245	198.292786	896.701843	-562.056702	47.165989
408.007568	-26.521622	902.973572	376.244019	140.092712	897.153076	446.485779	-50.656628	509.806641	415.474304	134.730133	503.090820	534.258484	-30.546158	88.733932	503.177673	107.897423	88.046951	466.141907	-72.893280	1425.288452	339.127014	229.360001	1402.714111	336.788910	59.128754	1391.202759	300.990265	-0.969866	1667.544312	534.132629	-102.094139	1144.382446	403.538483	290.751709	1125.948975	434.135223	-157.203186	904.858032	307.305298	245.526535	866.688110	393.649353	60.566509	999.980225	-569.752930	198.265442	896.709045	-562.144287	47.161198
409.529785	-24.963217	903.015564	376.956665	141.165848	896.943726	444.749939	-50.356285	510.078705	415.964569	135.575317	502.998199	533.872681	-30.509222	89.550125	503.285400	108.080643	87.938545	465.677490	-71.277489	1425.637939	338.008820	230.640228	1402.336182	336.118134	60.396423	1390.984863	299.794556	0.884004	1667.456299	534.222900	-100.619888	1144.976196	402.927612	292.332947	1125.646240	434.915283	-156.414551	905.203674	307.669037	246.970428	866.137085	394.523926	62.004238	999.895264	-569.868896	198.287064	896.714050	-562.246094	47.191875
410.506714	-24.415094	903.359802	377.527252	141.820160	896.873657	443.150513	-50.272099	510.606903	416.306824	136.222061	502.877289	533.359192	-30.343189	90.225952	503.243408	108.088440	87.804047	465.171509	-69.670090	1425.981934	336.905518	231.883759	1401.999878	335.485077	61.680416	1390.809204	298.523193	2.836588	1667.392822	534.348267	-99.240387	1145.481689	402.309479	293.874329	1125.535645	435.739716	-155.355820	905.646729	308.033386	248.538620	865.580627	395.068817	62.809475	1000.026794	-570.001160	198.290802	896.728271	-562.322815	47.157265
411.933807	-23.373974	903.639526	378.243256	142.698532	896.802490	441.635406	-50.088623	511.154938	416.761322	136.934464	502.780579	533.355591	-30.705235	91.525726	503.161957	108.102272	87.700813	464.759796	-68.061150	1426.415649	335.749420	233.076508	1401.551758	334.855835	62.920200	1390.625977	297.347351	4.650585	1667.336670	534.568054	-97.805550	1146.129517	401.692413	295.559845	1125.446411	436.534424	-154.308090	906.059387	308.641388	250.293884	865.060303	395.816101	63.922920	1000.127563	-570.102539	198.241882	896.723694	-562.404175	47.123875
413.300293	-22.386078	903.941711	378.895599	143.491226	896.720215	440.134979	-50.044605	511.811554	417.248199	137.608780	502.613434	533.064331	-30.830734	92.644852	503.330994	108.275291	87.654495	464.396667	-66.446304	1426.863647	334.603607	234.291931	1401.356079	334.256012	64.147896	1390.522217	296.164124	6.726223	1667.263306	534.771667	-96.342178	1146.734375	401.022766	296.977112	1125.228394	437.346680	-153.241547	906.531006	308.808716	251.420761	864.584412	396.613586	65.008667	1000.230286	-570.234558	198.270782	896.747986	-562.512024	47.153645
414.653625	-21.415352	904.297424	379.490356	144.222961	896.671204	438.914612	-49.969265	512.564880	417.720825	138.267090	502.513977	532.861511	-30.982101	93.859787	503.356079	108.339630	87.574608	464.057251	-64.798935	1427.337036	333.475220	235.490829	1401.125854	333.652069	65.348900	1390.447754	294.903809	8.599398	1667.264038	535.267029	-95.017792	1147.449341	400.295868	298.430573	1125.136719	437.992767	-152.158569	907.156494	309.179535	253.479950	864.282898	397.377350	66.067764	1000.375000	-570.346741	198.249954	896.748474	-562.601013	47.145645
416.080933	-20.447136	904.684326	380.130157	144.921677	896.652710	437.107788	-49.910389	513.402222	418.081848	138.729126	502.342804	532.497986	-31.237955	95.282890	503.280884	108.292511	87.494141	463.733704	-63.232346	1427.801514	332.308685	236.655029	1400.892944	333.041382	66.546402	1390.352905	293.719055	10.367831	1667.229248	535.275452	-93.418526	1148.046875	399.662384	299.899841	1125.062988	438.876709	-151.031921	907.596558	309.692017	255.440826	863.826172	398.194519	67.107635	1000.549805	-570.417603	198.265274	896.748779	-562.681091	47.129196
417.910095	-18.919750	904.980042	380.877319	145.812637	896.624207	435.255554	-49.988682	514.180847	418.633301	139.333054	502.199249	532.043091	-31.391680	96.694092	503.307434	108.386276	87.431686	463.455872	-61.585114	1428.331665	331.169617	237.791626	1400.674194	332.488739	67.687782	1390.354370	292.481201	12.226705	1667.231689	535.522766	-91.923882	1148.720337	398.956940	301.320801	1125.018799	439.541901	-149.954636	908.284241	309.855194	256.493469	863.503784	399.250854	68.480270	1000.675232	-570.534851	198.211914	896.767700	-562.770447	47.048828
419.310730	-18.039396	905.469055	381.486908	146.444626	896.638794	433.138153	-50.022167	515.136414	419.285645	139.880508	502.176361	531.346069	-31.511457	98.040504	503.382416	108.456627	87.351692	463.233459	-59.976440	1428.884766	330.043030	238.879303	1400.379883	331.933746	68.828659	1390.309814	291.286621	13.984415	1667.247070	536.064453	-90.505913	1149.501587	398.281281	302.762207	1125.004395	440.272675	-148.867126	908.932922	310.181396	258.138275	863.189575	400.079163	69.490021	1000.913513	-570.613770	198.213501	896.771667	-562.848450	47.063808
420.741211	-17.106810	905.949890	382.080658	147.044159	896.679016	430.944183	-50.196194	516.159363	419.828918	140.390366	502.027985	530.666443	-31.710772	99.612808	503.363678	108.512459	87.269112	462.994720	-58.375134	1429.431030	328.804047	239.946335	1400.374268	331.369659	69.933083	1390.339600	290.125061	15.739397	1667.237793	536.200500	-88.845520	1150.201050	397.643433	304.248230	1125.133057	441.141876	-147.756775	909.531616	310.877289	259.409698	862.827576	400.935272	70.495735	1001.160461	-570.709045	198.181900	896.782227	-562.926025	46.996685
421.926331	-16.586899	906.504517	382.640198	147.556564	896.711731	428.934235	-50.350525	517.279419	420.279968	140.871765	501.868378	529.997314	-31.852785	101.110298	503.306183	108.547951	87.196114	462.771454	-56.785332	1429.993530	327.600098	240.944641	1400.233765	330.870636	70.995949	1390.346680	289.023224	17.371948	1667.231812	536.485168	-87.282974	1150.917725	396.901764	305.600922	1125.152710	441.822815	-146.626633	910.319397	310.904907	260.876617	862.643005	401.672363	71.294449	1001.437378	-570.808167	198.167191	896.802429	-563.027161	47.004971
423.225403	-15.800472	906.971558	383.094421	148.133209	896.685974	426.803925	-50.655128	518.378906	421.223145	141.975632	502.212280	529.013672	-31.963692	102.462845	503.619568	108.863358	87.136917	462.607361	-55.213470	1430.524170	326.441925	241.992874	1400.144043	330.418915	72.087311	1390.362061	287.880066	19.117720	1667.225098	536.924438	-85.768944	1151.700317	396.219818	307.017487	1125.267090	442.661469	-145.483261	910.980957	311.336700	262.056000	862.444153	402.524536	72.273224	1001.640137	-570.895813	198.110718	896.796875	-563.109924	46.936359
424.617401	-14.874962	907.437805	383.665039	148.704163	896.726746	424.971649	-50.876732	519.539612	422.265900	143.344955	502.614807	528.261414	-32.329750	104.032715	503.969391	109.217918	87.116226	462.452728	-53.649651	1431.115967	325.242340	242.945404	1400.001709	329.946960	73.072906	1390.373047	286.822571	20.783134	1667.214111	537.464722	-84.266426	1152.480713	395.559021	308.533264	1125.340820	443.618652	-144.062363	911.665222	311.979034	263.109283	862.192200	403.386902	73.260307	1001.877869	-571.002075	198.082703	896.801819	-563.215271	46.903568
426.054993	-13.977514	907.933655	384.289948	149.311996	896.777588	423.373688	-51.062595	520.706848	422.875824	143.934601	502.592957	527.690125	-32.709431	105.568077	503.975494	109.321442	87.037971	462.334320	-52.100365	1431.663940	324.061890	243.858734	1399.885498	329.502441	74.083031	1390.391968	285.792419	22.425896	1667.200928	538.176331	-82.857399	1153.330322	394.836975	309.746338	1125.415283	444.248566	-143.197311	912.430908	312.124054	264.917877	861.965210	404.273712	74.254303	1002.134399	-571.083984	198.027649	896.817139	-563.290161	46.856014
427.552155	-12.758777	908.315979	384.907837	149.968323	896.777771	421.802704	-51.395832	521.804443	423.519592	144.597229	502.550903	527.213318	-33.153156	107.177101	504.084747	109.430290	86.956520	462.234467	-50.598030	1432.185669	322.850891	244.687851	1399.725342	329.061676	75.013000	1390.363647	284.840790	24.001604	1667.173096	538.485107	-81.216293	1154.007324	394.147003	311.165771	1125.493774	445.248871	-142.020416	912.989380	312.291901	265.849060	861.823975	405.199219	75.408379	1002.309875	-571.191772	197.985519	896.815308	-563.391357	46.803280
428.571136	-12.346473	908.901794	385.393585	150.327789	896.843201	420.114899	-51.688103	522.950256	424.065704	145.083176	502.501190	526.719666	-33.534607	108.634125	504.055756	109.443336	86.858932	462.251892	-49.034389	1432.737305	321.708893	245.584442	1399.546509	328.683411	75.976891	1390.352417	283.863556	25.647827	1667.148193	539.116394	-79.733833	1154.719238	393.498352	312.569244	1125.628418	446.037018	-140.682663	913.762573	312.833862	266.773682	861.586060	405.826355	76.077431	1002.614380	-571.257690	197.970764	896.834717	-563.468994	46.799198
429.779938	-11.465569	909.337097	385.925140	150.902313	896.836243	418.794281	-51.974251	524.031738	424.684753	145.617950	502.465393	526.272339	-33.905430	110.020584	504.049866	109.513580	86.771362	462.220398	-47.568977	1433.176514	320.557587	246.408844	1399.374634	328.334595	76.872704	1390.318237	282.873779	27.167274	1667.121094	539.694092	-78.263695	1155.425903	392.758728	313.869690	1125.606079	446.889801	-139.826172	914.382935	312.907532	268.465088	861.357544	406.625214	77.064606	1002.808899	-571.342285	197.924332	896.851501	-563.531128	46.728199
430.936127	-10.595018	909.627808	386.802216	151.166458	896.873230	417.694153	-52.201622	525.000427	425.189178	146.115768	502.400513	525.839417	-34.162136	111.220909	504.043640	109.599045	86.690331	462.217133	-46.123745	1433.653809	319.355072	247.167343	1399.201294	327.980347	77.712448	1390.260010	282.164124	28.700565	1667.045410	540.345764	-76.847931	1156.065674	392.030457	315.196442	1125.636841	447.500092	-138.734131	915.184204	313.101227	269.520691	861.162292	407.540588	77.785172	1002.960083	-571.415466	197.881073	896.856812	-563.630676	46.689438
432.115662	-9.383291	909.889282	387.205566	151.841049	896.875000	416.656311	-52.400932	525.816040	425.674805	146.687805	502.352173	525.478088	-34.430626	112.462730	504.106506	109.667870	86.632660	462.223511	-44.755188	1434.100708	318.249237	247.923752	1399.039795	327.658630	78.626297	1390.207275	281.379211	30.201162	1666.965332	541.086548	-75.489525	1156.674316	391.379608	316.523987	1125.647583	448.284607	-137.463287	915.887939	313.489166	270.110382	860.988953	408.283813	78.892998	1003.078491	-571.518555	197.858047	896.855286	-563.724670	46.662281
432.981720	-8.401065	910.146362	387.530212	152.559555	896.874329	415.850677	-52.643024	526.671631	426.245544	147.330444	502.350098	525.189636	-34.712345	113.576042	504.174683	109.777634	86.570892	462.351868	-43.264767	1434.501343	317.142334	248.704330	1398.858398	327.382599	79.466835	1390.153320	280.601410	31.733047	1666.865234	541.823792	-74.100006	1157.244995	390.596497	317.270813	1125.556396	449.368530	-136.665726	916.334290	313.592560	271.378540	860.736633	408.855286	79.903168	1003.193970	-571.596802	197.851959	896.860291	-563.805176	46.625980
433.667542	-7.800173	910.468079	387.839844	153.224426	896.895691	414.951172	-52.746967	527.440430	426.586334	148.040543	502.276306	524.773804	-34.944046	114.611755	504.128967	109.793312	86.540176	462.393799	-41.927059	1434.848145	316.081421	249.423935	1398.702759	327.117126	80.295982	1390.070679	279.859070	33.104794	1666.793579	542.519653	-72.725639	1157.740601	389.933014	318.932159	1125.586548	449.958740	-135.655350	917.055847	313.613068	272.594849	860.546570	409.334930	80.709259	1003.351501	-571.672852	197.825897	896.896545	-563.877808	46.570255
434.325165	-6.998107	910.700684	388.171906	153.814514	896.907288	414.543335	-52.878632	528.043457	426.890167	148.465118	502.246582	524.244812	-35.061031	115.220375	504.087555	109.746399	86.464066	462.492279	-40.585537	1435.229980	315.122162	250.130798	1398.449707	326.890930	81.089745	1390.030396	279.273865	34.594738	1666.670044	543.351563	-71.433937	1158.257080	389.172943	319.800476	1125.408691	451.046997	-134.678772	917.513611	313.861603	273.387054	860.273071	409.778992	81.534454	1003.462463	-571.743591	197.769302	896.892273	-563.963318	46.557896
434.788635	-6.335631	910.914795	388.380646	154.510330	896.909363	414.093018	-52.933281	528.551453	427.235107	148.940720	502.282593	523.754089	-35.458591	115.832222	504.049805	109.744179	86.407936	462.579590	-39.269207	1435.503418	314.201477	250.849228	1398.182861	326.718872	81.872971	1389.971191	278.736023	35.907795	1666.570801	544.072510	-70.120041	1158.706543	388.514862	321.167572	1125.421387	451.752167	-133.857086	918.209106	313.878082	274.445007	860.089722	410.108551	82.338181	1003.560181	-571.816711	197.740768	896.917725	-564.029114	46.499622
435.237946	-5.634198	911.135132	388.657684	155.131180	896.905762	413.788147	-52.761055	529.006104	427.612335	149.499390	502.265106	522.855591	-35.723915	115.906975	504.037872	109.786293	86.361580	462.731537	-37.999680	1435.811523	313.367523	251.594757	1398.102051	326.530029	82.675285	1389.917725	278.175720	37.273743	1666.482544	544.950562	-68.802109	1159.168335	387.849030	322.444916	1125.349121	452.848358	-132.924866	918.561829	313.932098	275.351074	859.832214	410.441223	83.130791	1003.657104	-571.871704	197.721161	896.926392	-564.101685	46.454727
435.512238	-5.080075	911.337830	388.858032	155.682297	896.901001	413.816162	-52.513500	529.386719	427.913116	149.904617	502.225494	521.928345	-36.153656	115.845360	504.020294	109.775932	86.286278	462.849182	-36.792179	1436.105347	312.652985	252.278458	1397.876099	326.368286	83.481018	1389.885620	277.677490	38.663445	1666.380005	545.733643	-67.474510	1159.555908	387.125458	323.371185	1125.188232	453.724365	-131.999435	919.025696	313.989288	276.283386	859.563721	410.651093	83.802582	1003.745544	-571.910767	197.730850	896.939270	-564.174011	46.423988
435.747070	-4.496318	911.518372	389.057495	156.231827	896.876038	414.045471	-52.277840	529.597351	428.181366	150.330353	502.131897	520.735901	-36.841061	115.526749	504.032074	109.810959	86.259651	462.951660	-35.598705	1436.369507	311.991150	253.042496	1397.748047	326.209534	84.264153	1389.895020	277.284912	39.900867	1666.305908	546.470459	-66.194344	1159.978027	386.492340	324.509552	1125.092407	454.348755	-131.193222	919.610107	314.019348	277.057587	859.314148	410.817169	84.482292	1003.812866	-571.968506	197.685425	896.945129	-564.268616	46.401379
435.922424	-3.825981	911.658691	389.257599	156.795410	896.840698	414.555969	-52.049942	529.736511	428.572113	150.722122	502.095520	519.218628	-37.555634	114.875854	504.045105	109.853737	86.224236	463.033752	-34.459843	1436.647461	311.399475	253.810165	1397.628418	326.054657	85.033844	1389.911743	276.917175	41.156471	1666.261230	547.196716	-64.971687	1160.386353	385.821106	325.323029	1124.950195	455.483795	-130.376724	919.902710	314.081818	277.572113	859.076599	410.935608	85.193176	1003.856018	-572.038757	197.641464	896.953918	-564.346741	46.378025
436.010162	-3.296724	911.852173	389.407043	157.367783	896.848328	415.696777	-51.665359	529.958313	428.595612	151.197647	502.132843	517.651550	-38.495564	114.001221	503.952972	109.822182	86.218964	463.120056	-33.375088	1436.949829	310.891937	254.602859	1397.568237	325.890625	85.887009	1389.950073	276.584351	42.405941	1666.235840	547.892822	-63.779987	1160.832275	385.215912	326.171906	1124.796875	456.613068	-129.502640	920.441345	313.906769	278.549469	858.864990	411.007294	85.842979	1003.947083	-572.112793	197.556213	896.953674	-564.513184	45.867146
435.965179	-2.746236	912.030884	389.450989	157.903717	896.852356	416.915222	-51.279945	529.977173	428.798401	151.350510	502.074554	515.824951	-39.668545	113.016586	503.862671	109.758591	86.136742	463.088837	-32.323578	1437.168579	310.413757	255.409805	1397.538696	325.741211	86.679497	1390.031006	276.254547	43.646389	1666.235840	548.404480	-62.593639	1161.203979	384.673340	327.026306	1124.598511	457.364166	-129.090424	920.964722	313.819519	279.262726	858.653564	410.979767	86.487541	1004.028992	-572.189270	197.555023	896.947449	-564.526550	46.275146
435.815857	-2.355737	912.268005	389.481293	158.366669	896.872009	418.411316	-50.922043	529.959290	428.921509	151.651825	502.018921	513.666138	-40.850346	111.617996	503.806396	109.734749	86.095680	463.048187	-31.304119	1437.460571	310.041138	256.230469	1397.471924	325.567963	87.502487	1390.110718	276.021149	44.821224	1666.257935	548.943848	-61.445053	1161.616211	384.183105	327.790405	1124.491577	458.344574	-128.448212	921.294495	313.674042	279.904236	858.473694	410.885406	87.035759	1004.145813	-572.236023	197.494003	896.952393	-564.597229	46.207321
435.631439	-1.843629	912.460693	389.497162	158.817963	896.932190	420.540680	-50.613224	529.872803	429.099152	152.001877	501.997894	511.413849	-42.181973	110.012939	503.792053	109.747910	86.085548	462.957001	-30.375380	1437.702637	309.718689	257.083374	1397.459229	325.371338	88.360367	1390.228516	275.890076	45.934120	1666.284668	549.459229	-60.394096	1162.033813	383.776825	328.544891	1124.456421	459.532349	-127.715622	921.456787	313.550964	280.328613	858.380127	410.758667	87.592300	1004.264709	-572.276611	197.435593	896.981628	-564.781189	45.492809
435.473755	-1.249828	912.565979	389.507355	159.342789	896.958557	422.439240	-50.365768	529.629333	429.301697	152.378845	502.015442	508.677429	-43.572014	108.236771	503.837555	109.790619	86.075470	462.814514	-29.416101	1438.020752	309.418640	257.955139	1397.508301	325.219543	89.188087	1390.347778	275.720184	47.122204	1666.335815	549.799561	-59.324066	1162.467651	383.442291	329.190308	1124.444214	460.168823	-127.133827	921.862122	313.362610	280.877441	858.333679	410.616425	88.186302	1004.326050	-572.332520	197.460358	897.015564	-564.794495	45.673046
435.181427	-0.828896	912.704468	389.451355	159.835739	896.965637	424.692841	-50.049152	529.484131	429.400665	152.576813	502.009491	506.110748	-45.139759	106.455605	503.805481	109.745720	86.054588	462.549133	-28.589590	1438.225098	309.240784	258.755066	1397.538940	325.039276	90.074837	1390.445923	275.631073	48.247936	1666.382324	550.599426	-58.567120	1163.079224	383.190369	329.730530	1124.399658	461.324127	-126.211342	921.994080	313.119659	281.484680	858.285828	410.396576	88.709618	1004.391846	-572.408081	197.586548	897.053589	-564.830750	45.847794
434.864319	-0.274997	912.805542	389.304871	160.348724	896.984375	427.401489	-49.599777	529.166382	429.432007	152.709381	501.981934	503.361267	-46.781723	104.610672	503.757721	109.745979	86.043457	462.258301	-27.842030	1438.454590	309.077087	259.631500	1397.656738	324.826752	90.942413	1390.591797	275.614410	49.315151	1666.451294	550.829041	-57.707558	1163.481689	382.996918	330.259094	1124.395752	462.264130	-125.766266	922.075317	312.905609	281.926758	858.290222	410.147675	89.293167	1004.446777	-572.488770	197.726532	897.109680	-564.857178	45.997086
434.522186	0.147512	912.915710	389.143372	160.852814	896.975586	429.971619	-49.285271	528.866760	429.437225	152.914764	501.976318	500.109863	-48.286217	102.465965	503.754822	109.745628	86.025917	461.908875	-27.106520	1438.700806	309.009277	260.513702	1397.732788	324.670776	91.741722	1390.736450	275.589050	50.385612	1666.518188	550.945923	-56.877213	1163.874512	382.875092	330.784973	1124.412109	462.899994	-125.155579	922.369751	312.681366	282.278412	858.349731	409.874817	89.821068	1004.491028	-572.464600	197.492752	897.012512	-564.916077	46.033661
434.107208	0.561190	913.012451	388.931915	161.284912	896.972534	432.529755	-48.894581	528.533264	429.414063	153.110229	501.970490	497.375092	-50.349823	100.829201	503.712219	109.720146	85.985023	461.549896	-26.424126	1438.912109	309.020050	261.380676	1397.839722	324.459290	92.598228	1390.892944	275.567047	51.526840	1666.602417	551.136475	-56.173668	1164.344360	382.832916	331.272797	1124.403076	464.066681	-124.362900	922.411499	312.484344	282.414795	858.429260	409.554596	90.304596	1004.532104	-572.502930	197.394150	897.024963	-564.960876	46.021423
433.770142	1.093844	913.044495	388.718597	161.765228	896.952454	435.272217	-48.634674	528.222656	429.363892	153.334641	501.954651	494.393127	-52.403999	99.167313	503.716705	109.771652	86.011879	461.157410	-25.785313	1439.105347	309.094391	262.229187	1397.982544	324.281952	93.457039	1391.031738	275.703766	52.518944	1666.710205	550.775330	-55.389629	1164.498657	382.812042	331.670929	1124.366211	465.061798	-123.901352	922.420471	312.089355	282.856903	858.537415	409.239990	90.836548	1004.534851	-572.542969	197.316055	897.024719	-564.994080	45.961288
433.218964	1.197674	913.233521	388.382935	162.047516	896.961731	437.844391	-48.432533	527.920532	429.195221	153.509247	501.916718	491.266663	-54.434288	97.457634	503.684601	109.757370	86.007050	460.771271	-25.216112	1439.307373	309.226349	263.114563	1398.097900	324.139496	94.287529	1391.150024	275.692169	53.604607	1666.805664	550.735657	-54.873863	1164.807617	382.927429	332.156464	1124.349487	465.961884	-123.433334	922.416382	311.947418	282.673401	858.656372	408.801392	91.133446	1004.624207	-572.569153	197.284912	897.036194	-565.030945	45.917934
432.643890	1.245530	913.351807	388.033203	162.354843	896.944641	440.179871	-48.105511	527.663757	428.968475	153.674103	501.873230	488.208893	-56.447365	95.923042	503.625977	109.788773	86.000084	460.284149	-24.702122	1439.390259	309.388702	263.960419	1398.172607	323.937622	95.107010	1391.273560	275.797821	54.665909	1666.900146	550.940796	-54.521248	1165.253662	383.000671	332.481659	1124.341187	466.914703	-123.193298	922.320618	311.533478	283.072784	858.791748	408.332031	91.379562	1004.668152	-572.624939	197.231003	897.044006	-565.082153	45.888302
432.009064	1.147543	913.589233	387.616150	162.542526	896.972046	442.101563	-47.845413	527.380676	428.729614	153.812698	501.800995	485.051636	-58.394306	94.481735	503.596344	109.772049	86.023628	459.791840	-24.252003	1439.472656	309.621979	264.819763	1398.312866	323.735901	95.850319	1391.418701	275.868317	55.752834	1667.026733	550.348694	-53.957867	1165.317627	383.163391	332.875275	1124.297485	467.515930	-122.733582	922.400085	311.109375	283.361298	858.913025	407.830963	91.545364	1004.789307	-572.665710	197.191666	897.038879	-565.117249	45.827633
431.583435	1.292995	913.701782	387.259277	162.825867	896.937317	444.032776	-47.649586	527.098938	428.506744	153.961716	501.744141	481.909088	-60.177773	93.051857	503.571106	109.795067	86.014999	459.356964	-23.829533	1439.602417	309.905487	265.654938	1398.420166	323.582855	96.628120	1391.492065	276.017365	56.738510	1667.123535	550.104004	-53.654068	1165.503174	383.338928	333.254852	1124.262451	468.682404	-122.596764	922.013123	310.719757	283.479004	859.083191	407.436615	91.841354	1004.820190	-572.702759	197.165085	897.050110	-565.125061	45.830280
431.223022	1.493127	913.733582	386.940002	163.075394	896.910950	445.529907	-47.422668	526.791138	428.361023	154.203690	501.702057	479.427887	-62.374916	92.253212	503.574371	109.841240	86.026146	458.876190	-23.475227	1439.646851	310.192322	266.455780	1398.520142	323.400604	97.409927	1391.595459	276.156555	57.770023	1667.252075	550.159363	-53.581291	1165.826782	383.583282	333.612213	1124.168457	469.465118	-122.360886	921.801331	310.311401	283.508423	859.265137	407.088135	92.096802	1004.819702	-572.731628	197.102142	897.046875	-565.133179	45.757286
431.022614	1.820840	913.705566	386.604675	163.396286	896.860168	446.884338	-47.214985	526.504944	428.222504	154.425964	501.686432	476.715393	-64.200912	91.280174	503.624695	109.913895	86.045059	458.322357	-23.126394	1439.641724	310.489655	267.265045	1398.604248	323.221161	98.115746	1391.677856	276.305634	58.767254	1667.382446	549.457458	-53.320946	1165.829468	383.878815	334.022552	1124.103760	470.247894	-122.176109	921.589294	309.946564	283.498779	859.442932	406.779236	92.422493	1004.779358	-572.806274	197.009430	897.049805	-565.154785	45.718353
430.865082	2.139828	913.648499	386.282684	163.680191	896.785034	447.931885	-47.168011	526.286865	428.083069	154.648346	501.670532	474.397888	-66.033173	90.483444	503.680389	109.987801	86.058327	457.831177	-22.823587	1439.695435	310.785828	268.024841	1398.683228	323.052765	98.777763	1391.762939	276.429810	59.800976	1667.532959	549.012085	-53.212978	1165.925537	384.206116	334.327911	1124.096313	470.681976	-122.025620	921.532288	309.554108	283.483948	859.668823	406.496124	92.723106	1004.712463	-572.851501	196.972885	897.047180	-565.153870	45.675007
430.706329	2.434494	913.576477	385.956757	163.931595	896.727417	448.847717	-47.032681	526.053955	427.982086	154.873077	501.637634	472.571716	-67.694504	89.873978	503.713684	110.060616	86.046379	457.353699	-22.564987	1439.744873	311.106903	268.749146	1398.742676	322.863647	99.431595	1391.847412	276.643158	60.738632	1667.684937	548.621521	-53.229504	1166.068481	384.550659	334.688843	1124.052246	471.603088	-121.682289	921.305420	309.169739	283.356232	859.900146	406.211060	92.976013	1004.648682	-572.940247	196.876236	897.061462	-565.167786	45.637772
430.652679	2.708925	913.518677	385.687927	164.143875	896.683105	449.616058	-46.965477	525.985291	427.843994	155.078354	501.633698	471.238800	-69.182266	89.446968	503.773468	110.154694	86.091789	456.835144	-22.321684	1439.749268	311.413635	269.432434	1398.811401	322.705536	100.087677	1391.933105	276.800354	61.711716	1667.831665	548.406982	-53.390594	1166.308350	384.930878	335.098785	1124.052612	471.814880	-121.825317	921.164673	308.906830	283.025482	860.157471	406.007751	93.200378	1004.598572	-572.999573	196.786041	897.069153	-565.164612	45.591011
430.709351	3.116847	913.447144	385.449707	164.377792	896.648926	450.140442	-47.091530	525.848877	427.706055	155.255554	501.655334	470.268219	-70.435677	89.132240	503.848083	110.252266	86.115433	456.352753	-22.064787	1439.781616	311.706909	270.088837	1398.854004	322.551636	100.660812	1391.993042	276.956604	62.698849	1667.986938	547.584412	-53.302212	1166.253418	385.343384	335.433228	1124.013306	472.529846	-121.743454	920.831360	308.583893	283.020660	860.418274	405.875519	93.493408	1004.547546	-573.070313	196.709061	897.092041	-565.173279	45.537746
430.710327	3.366726	913.401367	385.202087	164.559784	896.612976	450.331696	-47.279118	525.803101	427.515106	155.370193	501.618286	469.770599	-71.349724	88.979240	503.854797	110.292633	86.125633	455.929535	-21.835869	1439.869263	311.920990	270.633575	1398.855469	322.449585	101.207108	1392.042603	277.177124	63.571892	1668.135986	547.041809	-53.420956	1166.348389	385.722351	335.727783	1123.947632	472.912811	-121.725555	920.684814	308.280914	282.919525	860.662903	405.707306	93.691406	1004.507446	-573.133728	196.620911	897.126526	-565.165039	45.445663
431.274323	4.648844	912.864380	385.169617	165.089203	896.471436	451.149719	-47.704308	525.712219	427.544647	155.672287	501.617096	470.331787	-72.198578	88.913445	503.976135	110.426941	86.147270	455.528503	-21.655163	1439.954224	312.138489	271.131226	1398.828369	322.309723	101.710670	1392.065063	277.309509	64.506042	1668.278931	546.416809	-53.541733	1166.476685	386.145386	336.149475	1123.939331	472.906464	-121.787979	920.711670	308.119873	282.481781	860.895630	405.873413	94.362633	1004.188538	-573.229187	196.534195	897.147827	-565.182068	45.370075
431.308868	4.810680	912.856445	384.964478	165.174026	896.417480	451.348114	-48.071079	525.775757	427.309174	155.961243	501.602875	470.999420	-72.828545	88.991302	503.992615	110.498322	86.160820	455.144165	-21.473700	1440.030640	312.331329	271.612030	1398.791626	322.188660	102.157402	1392.101929	277.543274	65.323105	1668.437988	545.897339	-53.727131	1166.609131	386.506561	336.496399	1123.893799	473.055573	-121.841980	920.636292	307.865753	282.311371	861.157410	405.796570	94.517708	1004.154785	-573.305054	196.414291	897.178040	-565.184265	45.258476
431.316010	4.912468	912.902222	384.754974	165.266464	896.387695	451.283264	-48.388855	525.942200	427.111633	156.077637	501.554504	471.961670	-73.278091	89.222321	504.011841	110.525536	86.197403	454.849518	-21.256149	1440.171631	312.498352	272.032654	1398.775391	322.091278	102.588539	1392.129639	277.737946	66.180359	1668.594849	545.456604	-53.877758	1166.750732	386.864655	336.805542	1123.834106	473.465057	-121.883781	920.520691	307.661133	282.103729	861.386475	405.708740	94.662567	1004.158447	-573.393372	196.309082	897.209595	-565.173889	45.150436
431.330872	4.996552	912.972473	384.542633	165.304611	896.361572	450.911499	-48.855572	526.114624	426.966064	156.112015	501.542206	473.562134	-73.702049	89.646530	504.038910	110.564201	86.203743	454.553680	-21.021643	1440.275757	312.635925	272.433533	1398.724976	322.025726	102.937386	1392.161499	277.916718	66.997437	1668.745483	544.932678	-54.091057	1166.892212	387.173218	337.119629	1123.706787	473.059753	-121.989799	920.660583	307.392426	282.234619	861.602112	405.666473	94.798820	1004.174622	-573.447876	196.186951	897.237854	-565.140930	45.034927
431.417450	5.107283	913.054688	384.398254	165.295914	896.331543	450.236511	-49.269081	526.304016	426.842865	156.181030	501.520813	475.324341	-73.888603	90.111984	504.048889	110.638039	86.232529	454.324219	-20.795698	1440.441772	312.661316	272.747009	1398.679565	321.924957	103.252411	1392.204102	278.085938	67.771263	1668.914551	544.455688	-54.278473	1167.030396	387.456146	337.437408	1123.638794	472.891083	-122.084908	920.759277	307.113251	281.995880	861.778137	405.676483	94.934105	1004.193359	-573.511658	196.034424	897.288147	-565.085754	44.880352
431.131439	4.596578	913.404236	383.998962	165.111435	896.395630	449.107361	-49.542236	526.636536	426.620483	156.008301	501.473724	477.449768	-74.125626	90.779503	503.998322	110.602768	86.226707	454.184143	-20.554276	1440.622314	312.710266	273.051636	1398.633301	321.872253	103.512405	1392.255981	278.260193	68.515556	1669.080322	544.133789	-54.512775	1167.174561	387.724274	337.721039	1123.573853	472.883301	-122.140976	920.776978	307.008392	281.848969	861.913879	405.438232	94.771088	1004.384277	-573.549805	195.899017	897.320984	-564.998352	44.736687
431.542023	5.231111	913.299622	383.971313	165.298615	896.358398	448.084991	-49.797367	526.915833	426.592255	156.075073	501.477539	479.769653	-74.324829	91.516151	504.057953	110.667976	86.276100	454.095093	-20.356369	1440.793701	312.714813	273.344910	1398.555908	321.823212	103.814682	1392.326660	278.406311	69.229179	1669.240845	543.707092	-54.665104	1167.313354	387.957825	337.936066	1123.527588	472.267975	-122.305054	921.068237	307.101349	281.790955	862.014648	405.649780	95.168121	1004.315125	-573.589111	195.773102	897.367371	-564.922485	44.610569
431.745209	5.356262	913.389038	383.908813	165.238693	896.351990	446.706696	-50.240551	527.205078	426.528473	156.082779	501.494812	482.475586	-74.495712	92.428032	504.068298	110.696289	86.244209	453.988983	-20.490738	1441.007324	312.657501	273.566895	1398.486816	321.795105	104.015022	1392.378906	278.558228	69.901703	1669.386963	543.333740	-54.794258	1167.526733	388.153839	338.126495	1123.460815	471.820740	-122.428391	921.317383	307.012360	281.796234	862.067932	405.743958	95.274712	1004.349731	-573.651245	195.624741	897.417175	-564.837158	44.480255
431.910858	5.289653	913.567566	383.863922	165.147720	896.368042	445.226990	-50.517578	527.615356	426.461670	155.963562	501.454803	485.180481	-74.503754	93.438210	504.068420	110.686096	86.244659	454.006958	-20.190022	1441.220337	312.544800	273.752411	1398.412598	321.765717	104.194069	1392.431763	278.724304	70.530174	1669.529297	543.151611	-55.031193	1167.749756	388.305878	338.302185	1123.402466	471.465332	-122.576050	921.508667	307.042236	281.675110	862.129150	405.835449	95.304062	1004.436768	-573.681641	195.530304	897.453857	-564.749146	44.341759
432.140686	5.185006	913.754333	384.055481	164.851563	896.358887	443.439941	-50.997021	528.040100	426.449799	155.903412	501.439423	487.930023	-74.551125	94.580467	504.075623	110.671478	86.220573	454.092682	-19.884483	1441.473755	312.420258	273.933716	1398.332520	321.785217	104.352890	1392.533691	278.873077	71.192207	1669.677124	542.919922	-55.192532	1167.926514	388.424744	338.459412	1123.336792	470.590088	-122.724648	921.931519	307.107391	281.546478	862.181519	406.048462	95.236565	1004.512024	-573.725769	195.383362	897.480652	-564.646484	44.226784
432.271973	5.057116	913.965271	384.070160	164.701263	896.432556	441.777527	-51.427685	528.479309	426.439178	155.818985	501.423004	490.778198	-74.399971	95.798172	504.096222	110.687363	86.216545	454.191711	-19.625351	1441.727539	312.274872	274.043152	1398.265625	321.815155	104.482841	1392.628662	279.003906	71.750267	1669.826538	542.832214	-55.326523	1168.156860	388.513367	338.550171	1123.285156	470.063904	-122.885101	922.319580	307.024292	281.341766	862.231384	406.171082	95.196892	1004.645142	-573.801758	195.254929	897.510498	-564.547058	44.062973
432.342621	5.093141	914.156677	383.862000	164.704376	896.555054	439.829712	-51.871643	528.815308	426.514984	155.598099	501.461578	493.643921	-74.204033	97.137634	504.089508	110.666862	86.226112	454.333801	-19.357388	1441.993042	312.064331	274.062714	1398.197876	321.816956	104.535240	1392.731812	279.142761	72.303886	1669.982544	542.716248	-55.435940	1168.331421	388.522095	338.629883	1123.257080	468.926086	-123.025383	922.784058	307.191162	281.261597	862.221558	406.192108	95.284729	1004.796692	-573.843445	195.127350	897.548279	-564.431458	43.916050
432.472321	4.929935	914.395203	383.921051	164.485168	896.631775	438.235291	-52.299538	529.365906	426.473663	155.640472	501.533020	496.720154	-74.031197	98.598808	504.052032	110.632187	86.224846	454.495972	-19.090866	1442.287598	311.844238	274.040924	1398.140869	321.847565	104.555550	1392.827271	279.268616	72.863525	1670.134521	542.651123	-55.549747	1168.570190	388.536804	338.684082	1123.240112	468.065826	-123.177505	923.249207	307.410706	281.168457	862.181763	406.338806	95.211777	1004.942932	-573.877686	194.995895	897.589355	-564.311951	43.773621
432.544891	4.763197	914.616150	383.955261	164.273575	896.723938	436.114838	-52.791183	529.767151	426.530457	155.571976	501.571930	499.567505	-73.683174	100.016762	504.065277	110.643982	86.239754	454.723846	-18.806448	1442.598389	311.614563	274.030975	1398.117798	321.912018	104.553673	1392.948975	279.389771	73.365051	1670.299316	542.642761	-55.645641	1168.794678	388.462036	338.702850	1123.247803	467.031464	-123.297012	923.800720	307.636932	281.061401	862.129639	406.470428	95.128120	1005.089661	-573.927979	194.835205	897.627563	-564.187378	43.614029
432.610840	4.587788	914.864441	383.995850	164.043396	896.817566	433.085205	-52.937702	530.188049	426.623169	155.466599	501.605438	501.906036	-73.027092	101.502060	504.043945	110.622154	86.224174	454.958405	-18.550571	1442.881958	311.374847	273.950867	1398.072510	321.997253	104.545441	1393.052979	279.469147	73.877556	1670.431519	542.668091	-55.764706	1169.048828	388.384766	338.768677	1123.263184	465.914398	-123.457512	924.307373	308.085785	281.028625	861.995178	406.630371	95.056290	1005.248413	-573.961365	194.671494	897.675964	-564.047485	43.443008
432.597229	4.372424	915.067139	384.010620	163.799561	896.877686	431.142731	-53.308044	530.584106	426.677460	155.359329	501.621521	504.805634	-72.677750	103.094757	504.028534	110.576439	86.215843	455.231934	-18.284670	1443.169067	311.116425	273.871643	1398.031982	322.071655	104.507965	1393.145020	279.543457	74.348267	1670.556152	543.003357	-56.012886	1169.385620	388.225220	338.711578	1123.225952	464.748413	-123.605904	924.897888	308.385742	280.925598	861.845703	406.741425	94.950119	1005.368225	-573.989563	194.529221	897.713013	-563.897095	43.246399
432.545013	4.168205	915.269165	383.974884	163.577560	896.961548	429.452942	-53.624367	531.006104	426.781219	155.237076	501.644531	507.547852	-72.277710	104.705360	504.032959	110.552452	86.203964	455.520660	-18.031376	1443.446411	310.873901	273.788910	1397.978271	322.184570	104.449493	1393.224243	279.620575	74.800819	1670.659424	542.854675	-56.038044	1169.533691	388.008728	338.649963	1123.193848	463.682953	-123.628616	925.426819	308.704468	280.811615	861.648376	406.824493	94.849602	1005.500732	-574.038452	194.320450	897.770874	-563.776306	43.065510
432.433563	3.885433	915.490662	383.946930	163.316910	897.039185	427.786560	-53.910431	531.466614	426.933044	154.954605	501.672028	510.259552	-72.053490	106.349007	503.975281	110.485687	86.199455	455.828796	-17.789053	1443.745605	310.652740	273.659607	1397.895752	322.290466	104.379120	1393.307373	279.667480	75.243866	1670.760498	542.984924	-56.141987	1169.723389	387.751648	338.551575	1123.154297	462.316437	-123.674675	926.122803	308.952698	280.409882	861.431335	406.883575	94.704521	1005.638000	-574.039429	194.169327	897.811096	-563.618347	42.925732
432.287598	3.613147	915.689575	383.917938	163.054733	897.139954	426.238983	-54.094761	531.899780	427.020996	154.779449	501.695465	512.901062	-71.980118	107.994362	503.943481	110.438713	86.189835	456.142578	-17.580570	1443.983032	310.442902	273.528564	1397.816528	322.442474	104.254646	1393.377686	279.722473	75.677536	1670.824951	543.179626	-56.283325	1169.963013	387.451477	338.462616	1123.070557	461.197174	-123.685318	926.672546	309.244324	280.641205	861.171387	406.937408	94.540421	1005.778015	-574.056885	193.983490	897.859253	-563.497620	42.705517
432.116394	3.337526	915.868530	383.888947	162.763657	897.199829	424.342163	-54.457535	532.330811	426.940552	154.724716	501.737976	515.203491	-71.920792	109.643021	503.888611	110.381668	86.181778	456.453552	-17.429018	1444.218750	310.262909	273.356415	1397.705200	322.577820	104.163200	1393.457642	279.747864	76.097878	1670.866089	543.301514	-56.423828	1170.124023	387.148102	338.319977	1122.931274	459.771545	-123.704163	927.359070	309.600739	280.626404	860.855591	406.969269	94.371979	1005.885864	-574.088501	193.754929	897.907532	-563.337036	42.463142
431.922180	3.128948	915.985413	383.843994	162.535461	897.251343	422.879730	-54.601944	532.781677	426.961975	154.570801	501.761597	517.619446	-72.059837	111.312958	503.863861	110.291031	86.163063	456.770111	-17.284273	1444.438232	310.115021	273.186340	1397.604492	322.713531	104.007790	1393.531616	279.747070	76.532158	1670.921387	543.489563	-56.544022	1170.281616	386.809387	338.142151	1122.828491	458.604034	-123.692886	927.911682	310.111572	280.631622	860.455017	406.992706	94.238853	1005.961731	-574.071838	193.576538	897.972595	-563.171631	42.264660
431.681824	2.797620	916.144409	383.775024	162.259811	897.290710	421.229462	-54.879536	533.081787	426.942200	154.409836	501.782562	519.626343	-72.130142	112.836235	503.867645	110.303352	86.191574	457.095032	-17.169464	1444.639771	310.043152	273.006378	1397.495239	322.885437	103.842484	1393.607300	279.729370	76.941933	1670.959961	543.695190	-56.708305	1170.408691	386.489777	337.952789	1122.702515	457.570282	-123.761948	928.412659	310.532990	280.342041	860.049133	406.954681	94.040634	1006.049683	-574.085449	193.370987	898.015808	-563.027405	42.020214
431.453094	2.498586	916.260559	383.746796	161.972473	897.332886	419.602692	-55.013111	533.431519	426.910461	154.215927	501.811523	521.362976	-72.406479	114.244987	503.813171	110.267204	86.165916	457.359741	-17.135992	1444.814819	309.986237	272.822937	1397.413086	323.028442	103.656410	1393.677490	279.692383	77.323959	1670.981445	543.803589	-56.842064	1170.501343	386.140991	337.613373	1122.527832	456.064392	-123.822937	929.051270	310.782013	280.530304	859.616089	406.922974	93.821663	1006.120972	-574.117065	193.155975	898.063416	-562.924622	41.835289
431.217346	2.196965	916.325073	383.701202	161.713867	897.355225	418.059875	-55.229431	533.725464	426.904205	154.028717	501.828461	523.021057	-72.803352	115.652710	503.792664	110.214943	86.182739	457.612793	-17.125919	1444.987793	310.003021	272.644806	1397.330933	323.153015	103.457771	1393.741455	279.625854	77.714859	1670.996338	543.892944	-56.971889	1170.553101	385.784363	337.322876	1122.362183	454.742889	-123.935059	929.633240	311.083069	280.458344	859.197693	406.865479	93.589622	1006.159302	-574.147339	192.952423	898.096008	-562.799622	41.605045
430.996094	1.836483	916.424377	383.888275	161.258179	897.364685	416.536469	-55.334717	534.008240	426.927155	153.635529	501.782227	524.288147	-73.250648	116.878998	503.765717	110.169533	86.165421	457.838654	-17.157774	1445.141968	310.042236	272.433472	1397.211182	323.244263	103.266174	1393.803589	279.545502	78.136620	1671.002197	543.977783	-57.105598	1170.616577	385.484741	337.032959	1122.203491	453.464447	-123.999413	930.145386	311.565521	279.974365	858.751526	406.901917	93.260719	1006.204651	-574.159058	192.734299	898.138611	-562.639160	41.394928
430.643158	1.414653	916.541382	383.816162	160.936325	897.410645	415.210876	-55.480675	534.198669	426.715179	153.572678	501.805450	525.345093	-73.961372	117.899216	503.741791	110.139198	86.179642	458.007416	-17.254881	1445.289429	310.147461	272.212982	1397.126221	323.334717	103.046410	1393.860229	279.461243	78.515289	1671.016846	544.005432	-57.275681	1170.651001	385.165558	336.519531	1121.955322	452.198212	-124.128487	930.594360	311.689880	280.294525	858.317505	406.777283	92.951675	1006.279175	-574.167908	192.522034	898.191284	-562.502869	41.161442
430.320221	1.121998	916.584045	383.778900	160.668655	897.453796	413.584961	-55.599190	534.334412	426.586212	153.350021	501.813416	526.027405	-74.673500	118.741798	503.686493	110.114410	86.185432	458.159332	-17.420048	1445.424561	310.259399	272.027039	1397.036743	323.425873	102.840256	1393.905762	279.338654	78.910309	1671.014282	543.968933	-57.468674	1170.678345	384.927917	336.095337	1121.773438	450.903229	-124.157509	931.044861	312.122314	279.815979	857.930786	406.682343	92.694748	1006.319702	-574.168640	192.272446	898.229065	-562.337585	40.927673
429.848297	0.806086	916.644775	383.468170	160.473862	897.543884	412.693207	-55.823727	534.483459	426.447968	153.031891	501.826080	526.525085	-75.635941	119.440605	503.665894	110.064270	86.199455	458.223846	-17.626423	1445.532715	310.371521	271.824921	1396.931274	323.477600	102.609703	1393.946167	279.173004	79.322670	1670.998779	543.870361	-57.705681	1170.712524	384.683899	335.463104	1121.511841	449.614563	-124.114975	931.469299	312.214691	280.109344	857.465820	406.410645	92.447258	1006.394531	-574.199890	192.057541	898.277100	-562.192932	40.701221
429.510162	0.584340	916.642090	383.373413	160.228668	897.566284	411.955383	-56.078503	534.510010	426.270172	152.878632	501.842712	526.706665	-76.637291	119.885788	503.672394	110.056236	86.220764	458.219604	-17.865923	1445.627197	310.516724	271.596954	1396.815430	323.528442	102.340492	1393.933105	278.994659	79.742447	1670.987305	543.767273	-58.043026	1170.759155	384.548920	334.912720	1121.312622	448.324799	-124.048546	931.781433	312.412415	279.966644	857.060547	406.289185	92.227531	1006.402954	-574.190369	191.845505	898.347717	-562.038574	40.508045
429.158630	0.285257	916.618591	383.300507	159.927032	897.591858	411.332825	-56.542545	534.473633	426.156219	152.542892	501.790039	526.592224	-77.942863	120.089157	503.645142	110.004845	86.188622	458.170563	-18.179113	1445.688477	310.655304	271.348358	1396.651978	323.535889	102.073341	1393.924316	278.777618	80.174576	1670.977051	543.631775	-58.429054	1170.791138	384.464996	334.277222	1121.107422	447.015686	-123.691002	932.141113	312.579224	279.777588	856.695984	406.160645	91.921257	1006.404785	-574.160461	191.590988	898.388306	-561.864014	40.284763
428.691833	-0.263193	916.630188	383.226715	159.554062	897.588928	410.904572	-56.850597	534.494873	426.016968	152.231216	501.779572	526.207336	-79.358589	120.169739	503.612732	109.954224	86.184875	458.063812	-18.556889	1445.747925	310.810974	271.078766	1396.532104	323.535706	101.764626	1393.918457	278.524048	80.632446	1670.969971	543.353943	-58.790974	1170.818481	384.437775	333.630707	1120.916138	445.896240	-123.965790	932.383484	312.749298	279.539551	856.340515	405.963440	91.477325	1006.407104	-574.129272	191.374039	898.447388	-561.681335	40.018318
428.319336	-0.644892	916.597900	383.191101	159.207855	897.587585	410.561310	-57.310379	534.381897	425.866913	151.989685	501.735565	525.225952	-80.806198	119.834702	503.631805	109.963356	86.197845	457.898743	-19.016954	1445.796387	311.000122	270.803345	1396.407471	323.526489	101.477806	1393.883789	278.234955	81.093971	1670.974731	543.135803	-59.283989	1170.859741	384.482971	333.033752	1120.717407	444.699066	-123.693687	932.613037	312.968536	279.080231	856.031372	405.818542	91.108276	1006.390869	-574.088623	191.116913	898.509033	-561.501099	39.776089
428.052521	-0.898861	916.533386	383.286804	158.822372	897.567566	410.295929	-57.781502	534.202759	425.658844	151.945511	501.750153	524.121826	-82.408791	119.339325	503.617065	109.985634	86.208145	457.667023	-19.507206	1445.793945	311.176117	270.524017	1396.290161	323.480774	101.136917	1393.866089	277.913361	81.566360	1670.985474	542.746094	-59.811920	1170.784912	384.539307	332.388184	1120.513306	443.574829	-123.949867	932.703857	313.022644	278.883087	855.764648	405.776428	90.782722	1006.349304	-574.047791	190.872223	898.557129	-561.344421	39.578285
427.436279	-1.710035	916.601685	383.149841	158.365921	897.584412	410.118622	-58.136730	534.106995	425.429321	151.637314	501.717682	522.607422	-84.083588	118.574432	503.563812	109.890785	86.210846	457.383759	-20.082554	1445.789551	311.388336	270.207855	1396.151001	323.370331	100.748817	1393.844238	277.585724	82.062012	1670.990479	542.350159	-60.382607	1170.743530	384.686676	331.736877	1120.359253	442.542725	-123.990028	932.777344	313.157776	278.534576	855.530640	405.484406	90.177292	1006.388306	-573.996948	190.653244	898.610413	-561.210510	39.389763
427.038513	-2.177751	916.527405	383.085815	158.055588	897.567444	410.213562	-58.493847	533.899475	425.242340	151.457993	501.736145	520.848511	-85.830185	117.667877	503.551727	109.914124	86.213135	457.020782	-20.683937	1445.780396	311.617645	269.905151	1396.047363	323.241913	100.370804	1393.807007	277.222137	82.587509	1670.999512	541.925598	-61.115025	1170.662354	384.874634	331.101624	1120.204346	441.481628	-124.035301	932.759338	313.251495	278.163635	855.348755	405.298035	89.753433	1006.346802	-573.940186	190.413483	898.641174	-561.076965	39.139355
426.882843	-2.207112	916.320007	383.103851	157.885391	897.542725	410.565674	-58.932198	533.603699	425.140991	151.303543	501.743805	518.989197	-87.683395	116.667328	503.578522	109.863686	86.209442	456.564758	-21.386358	1445.749268	311.873901	269.574310	1395.985229	323.098419	99.999588	1393.779663	276.847382	83.126312	1671.038818	541.402466	-61.876923	1170.571045	385.110931	330.510284	1120.110229	440.500031	-124.094772	932.732117	313.421906	277.461060	855.244019	405.244629	89.556023	1006.242249	-573.873596	190.134903	898.685547	-560.901428	38.881126
426.321716	-3.045912	916.374207	383.054443	157.416245	897.547668	410.852783	-59.251461	533.380432	424.978638	151.042938	501.729401	516.888000	-89.506859	115.533569	503.537201	109.840698	86.190147	456.085419	-22.112080	1445.711304	312.160034	269.236023	1395.951538	322.934753	99.595406	1393.750122	276.468109	83.704567	1671.080811	540.879517	-62.729946	1170.549683	385.391205	329.867493	1119.991333	439.625153	-124.196594	932.591675	313.378540	277.175018	855.145447	404.974915	88.914146	1006.270325	-573.813599	189.877457	898.751465	-560.746338	38.613506
425.958282	-3.511699	916.276062	383.004181	157.092346	897.555359	411.183868	-59.711727	533.177979	424.896515	150.810944	501.760620	514.502075	-91.393356	114.303963	503.532623	109.799934	86.211563	455.566620	-22.902517	1445.681763	312.477448	268.876160	1395.912598	322.769989	99.226028	1393.684448	276.101440	84.238052	1671.150146	540.304138	-63.647976	1170.473999	385.728180	329.263550	1119.917480	438.783691	-124.299652	932.423523	313.438141	276.608856	855.151184	404.783691	88.448128	1006.233398	-573.759399	189.554016	898.808411	-560.577393	38.287731
425.829376	-3.509603	916.039246	382.725128	157.223465	897.451233	411.558655	-60.298996	532.792175	424.857788	150.623703	501.862305	511.917542	-93.300880	113.046669	503.548462	109.804886	86.198746	454.860260	-23.837540	1445.645874	312.741882	268.419159	1395.929199	322.497314	98.728455	1393.630859	275.709320	84.818184	1671.190918	539.609619	-64.668297	1170.425781	386.173523	328.621368	1119.886719	437.944763	-124.427948	932.181091	313.546600	275.827301	855.187378	404.550995	88.417290	1006.074402	-573.693359	189.181625	898.850159	-560.425476	37.918533
425.576660	-3.980114	915.939880	383.066345	156.479416	897.527710	412.306549	-60.888325	532.485718	424.843048	150.430130	501.834198	509.324707	-95.244492	111.729759	503.562103	109.804115	86.218346	454.161133	-24.733412	1445.618896	313.062866	268.059357	1395.965454	322.227448	98.301422	1393.604248	275.314209	85.380608	1671.259277	538.939697	-65.726349	1170.431519	386.558228	327.961792	1119.874512	437.146759	-124.555298	931.936890	313.464539	275.532715	855.301575	404.579071	87.716827	1006.073792	-573.619385	188.834793	898.917847	-560.245850	37.556629
425.206818	-4.350310	915.824951	382.688782	156.504517	897.509216	412.844666	-61.530994	532.226563	424.827942	150.222534	501.928467	506.437164	-97.241837	110.408867	503.562744	109.800110	86.223244	453.372375	-25.756168	1445.620605	313.326141	267.596619	1396.000854	321.928894	97.784286	1393.592529	274.886078	86.008133	1671.351929	538.198303	-66.900558	1170.416870	387.052460	327.339722	1119.943970	436.442596	-124.682259	931.679749	313.472321	274.916687	855.479553	404.176849	87.450226	1006.017944	-573.530579	188.496704	898.994202	-560.039001	37.214321
424.846954	-4.849714	915.752502	382.662231	156.158432	897.561401	413.539185	-62.228359	531.899658	424.869720	150.018021	501.954254	503.609772	-99.174683	109.049202	503.566895	109.777382	86.206848	452.589447	-26.737251	1445.582031	313.719421	267.152954	1395.988281	321.699402	97.333733	1393.550049	274.385345	86.669205	1671.482788	537.419800	-68.146385	1170.464355	387.609833	326.696289	1120.012695	435.722107	-124.870506	931.389465	313.440552	274.198273	855.705688	403.975891	86.938393	1006.018005	-573.434753	188.129883	899.031128	-559.877014	36.890358
424.312042	-5.685864	915.776611	382.568817	155.645325	897.629883	414.245239	-62.944798	531.671936	424.962952	149.632965	501.966553	500.698853	-101.096230	107.782463	503.544617	109.729309	86.190033	451.625458	-27.880367	1445.546509	313.952576	266.557953	1396.052856	321.313812	96.718094	1393.513306	273.945496	87.330048	1671.612305	536.565857	-69.419197	1170.496704	388.171112	326.132202	1120.078247	435.048615	-125.108673	931.093262	313.477386	273.337646	855.960266	403.672302	86.216576	1006.069641	-573.350769	187.775406	899.100403	-559.727173	36.548340
424.127625	-5.898505	915.602112	382.598267	155.321915	897.659729	415.014984	-63.809669	531.351501	425.063660	149.379608	501.984497	497.632141	-102.920456	106.424210	503.484802	109.666222	86.187492	450.722595	-28.979824	1445.523193	314.267120	266.078491	1396.109619	320.951752	96.164940	1393.474365	273.477814	87.980011	1671.732422	535.752930	-70.787163	1170.585449	388.788940	325.414795	1120.127686	434.733246	-125.397369	930.596069	313.417542	272.899384	856.179871	403.584259	85.828796	1006.010803	-573.233826	187.400269	899.154419	-559.544006	36.145012
423.682098	-6.502064	915.521240	382.558075	154.916901	897.694031	415.666443	-64.586662	530.997742	425.128998	149.072418	501.989777	494.534393	-104.653351	105.070663	503.497162	109.604759	86.165993	449.747894	-30.174578	1445.501221	314.591156	265.494202	1396.187500	320.619843	95.594322	1393.435059	272.976227	88.639465	1671.899780	534.506409	-72.003265	1170.689819	389.403503	324.803741	1120.229980	433.858795	-125.605919	930.384216	313.379486	272.160492	856.498596	403.343414	85.240936	1005.996826	-573.108765	187.033005	899.224304	-559.360718	35.746830
423.148071	-7.243759	915.498840	382.495880	154.487259	897.754944	416.340729	-65.526764	530.662048	425.127899	148.891876	502.095062	491.356110	-106.371841	103.816147	503.462067	109.516808	86.197716	448.710480	-31.431707	1445.491577	314.892822	264.841003	1396.301270	320.247375	94.947166	1393.423340	272.592102	89.267624	1672.005737	533.437561	-73.467743	1170.687134	390.049011	324.216766	1120.397949	433.330170	-125.853134	930.004333	313.459534	271.098938	856.858032	403.050476	84.584259	1006.023926	-572.966309	186.630249	899.303711	-559.169006	35.362644
422.651123	-7.767753	915.360168	382.380432	154.153656	897.809082	416.748962	-66.561157	530.174377	425.297577	148.417618	502.111206	488.177979	-107.945602	102.554695	503.411469	109.415390	86.166634	447.686401	-32.696194	1445.497681	315.171112	264.138611	1396.409912	319.855927	94.251640	1393.373901	272.155426	89.952690	1672.123779	532.345093	-75.010941	1170.697144	390.734467	323.608795	1120.581909	432.823822	-126.092613	929.570923	313.575012	270.208160	857.233459	402.780579	84.034149	1005.994873	-572.811340	186.172318	899.376709	-558.971191	34.943649
421.981110	-8.552786	915.298218	382.291504	153.644135	897.866699	417.304688	-67.439651	529.804932	425.340210	148.152298	502.124390	485.002045	-109.675056	101.308014	503.369598	109.316772	86.151070	446.604248	-34.080521	1445.447021	315.359680	263.386780	1396.508667	319.483612	93.539856	1393.317993	271.692841	90.684593	1672.256104	531.153931	-76.554520	1170.642090	391.364044	322.846802	1120.768188	432.343414	-126.388313	929.171936	313.517120	269.792511	857.634644	402.431671	83.302658	1006.001770	-572.645569	185.758118	899.460571	-558.773438	34.527225
421.751495	-8.811258	915.110535	382.372833	153.371506	897.944031	417.916290	-68.299538	529.240601	425.490936	147.999374	502.141541	481.831757	-111.246872	100.041077	503.406036	109.326012	86.174278	445.548248	-35.412762	1445.419678	315.638947	262.654938	1396.654297	319.086212	92.777390	1393.277588	271.240997	91.447350	1672.338867	530.170715	-78.292213	1170.706909	392.088409	322.217438	1120.942505	431.825867	-126.629143	928.739929	313.537628	268.942047	858.023499	402.253784	82.852013	1005.966736	-572.507202	185.302658	899.527649	-558.598572	34.133507
420.354431	-10.642563	915.222046	382.141449	152.556549	898.047302	418.109497	-69.134766	528.957825	425.389252	147.652039	502.121063	478.729980	-112.864204	98.877037	503.259613	109.143898	86.135651	444.408722	-36.893127	1445.382935	315.856812	261.821808	1396.808838	318.765656	91.979324	1393.231567	270.820313	92.225876	1672.419189	529.104431	-80.001823	1170.783813	392.719208	321.550598	1121.169312	431.336945	-126.923714	928.286682	313.599731	268.212982	858.452698	401.493866	81.479935	1006.079163	-572.365295	184.805801	899.591431	-558.423218	33.655342
420.193420	-10.527963	914.793945	382.149963	152.422653	898.031616	418.522614	-70.099350	528.256470	425.517334	147.558258	502.160248	475.703186	-114.463104	97.753197	503.307495	109.153000	86.136185	443.407867	-38.356602	1445.404541	316.058838	260.960846	1396.968872	318.434174	91.141579	1393.141846	270.367798	93.014198	1672.476074	528.136597	-81.838387	1170.806763	393.379547	320.694885	1121.418579	431.196686	-127.234680	927.703918	313.373901	267.701752	858.914734	401.424194	81.238396	1005.881531	-572.180115	184.316193	899.661011	-558.193848	33.161243
419.237610	-11.610793	914.600159	381.982147	151.887238	898.048950	418.478302	-71.077118	527.667908	425.483276	147.233383	502.181000	472.931763	-116.207024	96.740799	503.232910	109.022766	86.100822	442.306458	-39.803932	1445.171753	316.253387	260.018707	1397.133911	318.041504	90.228416	1393.038574	269.954773	93.864761	1672.516113	527.133423	-83.726128	1170.754639	394.060394	319.960693	1121.700195	430.717926	-127.546661	927.179016	313.631653	266.786713	859.367249	400.897491	80.274757	1005.809082	-571.988831	183.787827	899.734375	-558.000671	32.622078
419.148041	-11.394155	914.086304	382.037872	151.753784	898.027344	418.637787	-71.857201	526.913452	425.568359	147.113129	502.233337	470.181183	-117.949364	95.708412	503.270813	109.034752	86.147789	441.132355	-41.518566	1445.019287	316.460388	259.008850	1397.326172	317.708527	89.312874	1392.932373	269.576691	94.736580	1672.528442	525.945984	-85.773071	1170.553833	394.828186	319.349365	1122.099121	430.257751	-127.783028	926.655640	314.045563	266.112732	859.800293	400.874786	80.039124	1005.569214	-571.832214	183.295929	899.802124	-557.844238	32.158936
417.950073	-12.777196	913.933655	381.714111	151.145981	898.054138	418.000427	-72.674225	526.237305	425.366364	146.809906	502.242554	467.056091	-119.436256	94.560989	503.188934	108.946548	86.117737	440.014740	-43.125332	1444.845581	316.613281	258.008362	1397.538452	317.403870	88.270065	1392.844971	269.227509	95.657852	1672.488525	524.954407	-87.770348	1170.482422	395.485657	318.322418	1122.347046	429.825348	-128.055069	926.074280	313.926086	265.386047	860.248291	400.211243	78.909386	1005.519165	-571.620789	182.766129	899.896484	-557.619385	31.697180
417.283447	-13.292054	913.477234	381.542877	150.817123	897.990845	418.049286	-73.625084	525.581848	425.295929	146.559128	502.261993	464.666260	-121.251373	93.650047	503.184967	108.904388	86.132912	438.930023	-44.857143	1444.657837	316.805603	256.913239	1397.769409	317.117432	87.273842	1392.703857	268.808075	96.677109	1672.398926	523.941040	-89.825943	1170.361694	396.212616	317.579285	1122.664551	429.401337	-128.294510	925.437012	314.392822	264.769989	860.653015	399.835266	78.248451	1005.282227	-571.393127	182.226883	899.993347	-557.430725	31.220633
416.511169	-13.891953	913.064087	381.306671	150.397430	897.963501	417.878052	-74.508820	524.871887	425.167511	146.296570	502.261200	462.382263	-123.019333	92.739807	503.165283	108.853256	86.126183	437.811554	-46.642342	1444.393677	316.938324	255.747330	1397.932617	316.753876	86.163765	1392.547485	268.519836	97.698990	1672.360229	522.918213	-91.935104	1170.190430	396.931793	316.711151	1123.048584	428.933868	-128.573685	924.789673	314.378693	264.237549	861.115784	399.409668	77.511909	1005.082947	-571.204163	181.640564	900.085938	-557.257935	30.726479
415.715149	-14.483695	912.590454	381.013947	149.958191	897.929199	417.360229	-75.448746	524.062988	424.974030	146.046997	502.284973	460.087799	-124.690521	91.821007	503.162323	108.836929	86.138237	436.714539	-48.464951	1444.123535	317.178711	254.550720	1398.130859	316.432465	85.012573	1392.378540	268.180267	98.763664	1672.337402	521.891357	-94.035454	1169.989990	397.630463	315.823212	1123.406372	428.227783	-128.860657	924.225708	314.682892	263.605743	861.530029	398.985718	76.747665	1004.851135	-570.991882	181.048187	900.173706	-556.997864	30.116636
414.930603	-15.154983	912.120667	380.745728	149.541672	897.869751	416.843567	-76.202675	523.404480	424.786041	145.745850	502.318878	458.046722	-126.396507	90.927551	503.148926	108.826668	86.163437	435.526306	-50.362679	1443.801880	317.385895	253.285065	1398.352783	316.134583	83.776985	1392.245361	267.909790	99.843018	1672.255371	521.064209	-96.283195	1169.808228	398.387115	314.943970	1123.797119	427.898163	-129.161636	923.452087	315.115845	262.704010	861.945740	398.558502	75.962128	1004.607361	-570.787109	180.445877	900.268005	-556.775635	29.559183
414.133514	-15.774655	911.634460	380.492310	149.082977	897.830627	416.173645	-77.216949	522.642273	424.521179	145.365387	502.373230	456.234985	-128.014038	90.076057	503.115845	108.726891	86.156517	434.411163	-52.268982	1443.435547	317.700775	251.981201	1398.512451	315.861145	82.555267	1392.073364	267.693146	100.952095	1672.125366	520.000854	-97.901489	1169.341431	399.071747	313.811707	1124.093628	427.233612	-129.546173	922.736511	315.486023	262.088898	862.315430	398.090759	75.155502	1004.367493	-570.539001	179.862198	900.365784	-556.517944	28.975586
413.283508	-16.472855	911.153687	380.257751	148.558838	897.784790	415.862640	-78.110001	521.900879	424.198547	144.907333	502.419464	454.700928	-129.667343	89.198128	503.069061	108.698486	86.185204	433.314484	-54.284733	1443.067505	318.074066	250.634247	1398.750000	315.509369	81.223198	1391.894287	267.497498	102.001366	1671.979004	518.938843	-100.037109	1169.026733	399.827484	312.859650	1124.470215	426.560516	-129.962982	922.056824	315.993378	261.263702	862.605164	397.632690	74.288452	1004.125000	-570.267578	179.182999	900.463623	-556.257080	28.395149
412.333282	-17.208130	910.663391	379.894287	148.059082	897.752991	415.572296	-78.982590	521.214783	423.811340	144.422180	502.482513	453.475830	-131.227768	88.318817	503.009674	108.611343	86.201759	432.216248	-56.253914	1442.645508	318.517975	249.261810	1398.959106	315.140533	79.933159	1391.781982	267.376526	103.031746	1671.864746	517.854126	-102.027931	1168.591309	400.481079	311.687042	1124.761230	425.833710	-130.344162	921.403748	316.572266	261.187317	862.847412	397.073486	73.400467	1003.885071	-569.998474	178.515778	900.558838	-555.980896	27.784397
411.325073	-17.952686	910.195679	379.528168	147.441498	897.738220	415.162201	-79.963531	520.406189	423.436859	143.948975	502.468231	452.341736	-132.589935	87.418678	502.957672	108.544395	86.211014	431.135345	-58.281296	1442.230347	318.936798	247.895340	1399.041626	314.806854	78.593925	1391.603882	267.368591	103.987740	1671.705200	516.856995	-104.185226	1168.209351	401.169220	310.311768	1124.982178	425.092987	-130.836731	920.675171	316.771881	260.599274	863.078918	396.497345	72.459351	1003.663208	-569.722717	177.921310	900.681335	-555.680359	27.124441
410.258331	-18.659458	909.677307	379.049133	146.906891	897.715942	415.348022	-80.977333	519.750305	423.180145	143.586700	502.486450	451.743378	-133.947327	86.629890	503.006378	108.555962	86.221428	430.016663	-60.327610	1441.774536	319.384552	246.496216	1399.180054	314.488831	77.211967	1391.423584	267.459137	104.875977	1671.492188	515.846008	-106.446335	1167.773193	401.816345	308.802765	1125.131958	424.272186	-131.334595	920.017822	317.321014	259.877228	863.259521	395.830383	71.549568	1003.413574	-569.510498	177.280930	900.735229	-555.452454	26.466188
409.190155	-19.521122	909.186157	378.751404	146.358459	897.660950	414.713013	-81.930519	519.001038	423.256287	143.514771	502.536407	451.000214	-134.926102	85.761772	503.224457	108.694496	86.295502	428.948700	-62.401867	1441.357666	319.843994	245.056976	1399.256470	314.174408	75.782761	1391.228149	267.632599	105.728661	1671.284668	514.791748	-108.661758	1167.332520	402.742584	308.010651	1125.496216	423.449249	-131.817184	919.389282	317.857330	259.269623	863.474304	395.269287	70.586433	1003.157898	-569.204895	176.591980	900.839722	-555.134460	25.779249
408.036377	-20.312399	908.682251	378.358429	145.679672	897.623901	414.453827	-82.893539	518.210876	422.867828	142.994278	502.603851	450.819122	-135.735321	84.992630	503.210968	108.653534	86.348038	427.825806	-64.502319	1440.903320	320.247345	243.575027	1399.380127	313.875702	74.352341	1391.001831	267.895844	106.512566	1671.056885	513.702576	-110.769287	1166.907715	403.521027	306.546539	1125.703491	422.612671	-132.378128	918.692261	318.371918	259.007355	863.657654	394.613678	69.582291	1002.904785	-568.943298	175.945618	900.942505	-554.864746	25.212559
406.802826	-21.151163	908.151428	377.852661	145.051224	897.627197	414.131744	-83.786232	517.415283	422.398163	142.447861	502.645447	450.950897	-136.325775	84.282707	503.237701	108.569206	86.387054	426.715668	-66.639626	1440.481201	320.651611	242.038712	1399.444336	313.557953	72.856651	1390.787964	268.231567	107.217865	1670.851196	512.668945	-113.024239	1166.505493	404.392487	305.154449	1125.964600	421.700500	-132.895096	918.060791	319.008057	258.447937	863.828125	393.876038	68.537392	1002.660095	-568.643494	175.213638	901.022766	-554.535461	24.501066
405.527649	-22.044207	907.660767	377.407684	144.375244	897.584045	414.146759	-84.654884	516.689514	421.911469	141.802521	502.661133	451.611633	-136.749237	83.587105	503.187592	108.462616	86.414719	425.594940	-68.845322	1440.108643	321.132660	240.445465	1399.494507	313.240936	71.291809	1390.604004	268.626373	107.807144	1670.642578	511.588196	-115.318390	1166.085449	405.294403	303.840820	1126.262085	420.734131	-133.471344	917.414001	319.819580	257.538452	863.983948	393.152374	67.492188	1002.407837	-568.313293	174.510269	901.109680	-554.193481	23.801064
404.229858	-22.975443	907.174194	376.961609	143.620514	897.575378	414.104645	-85.487717	516.008606	421.560120	141.327347	502.702545	451.549652	-136.634781	82.693710	503.155365	108.397293	86.492058	424.481873	-71.024506	1439.635742	321.818451	238.845764	1399.732666	312.941254	69.795143	1390.431274	269.076172	108.309181	1670.470093	510.490540	-117.506569	1165.629517	406.198975	302.449646	1126.476074	419.731720	-134.043976	916.821533	320.397095	257.310547	864.100647	392.379608	66.364799	1002.176147	-568.048462	173.847565	901.186829	-553.891663	23.162809
402.715118	-23.818527	906.736206	375.945923	142.993393	897.660583	414.029205	-86.358910	515.247681	421.085907	140.620819	502.813629	451.809753	-136.456802	81.911888	503.088806	108.256332	86.525314	423.328094	-73.257652	1439.213745	322.346619	237.241684	1399.815063	312.576447	68.228279	1390.307739	269.605469	108.703476	1670.294434	509.294373	-119.627304	1165.156250	407.131592	300.958160	1126.731934	418.587738	-134.732468	916.273132	321.223389	256.523865	864.209045	391.273682	65.329872	1002.014465	-567.696594	173.117813	901.279968	-553.526611	22.456606
401.310760	-24.808439	906.286560	375.443085	142.187393	897.641846	414.382660	-87.080368	514.606018	420.648376	139.902710	502.905609	451.988678	-136.211060	81.245644	503.029907	108.147850	86.542870	422.267731	-75.473083	1438.762817	322.928406	235.614532	1399.921875	312.239288	66.699402	1390.157227	270.255585	108.966736	1670.159668	508.174896	-121.842476	1164.703491	408.041962	299.492188	1126.967407	417.403778	-135.373718	915.700745	322.048462	256.169342	864.322021	390.424042	64.174286	1001.792725	-567.374695	172.377914	901.326477	-553.182556	21.682592
399.896027	-25.861502	905.866028	375.002380	141.287674	897.665833	414.628540	-87.754959	513.938965	420.244751	139.125824	503.007538	451.982574	-135.771881	80.634460	503.016693	108.053810	86.571243	421.316711	-77.671448	1438.377930	323.576141	234.037354	1400.018677	311.876831	65.124611	1390.074585	270.910248	109.152283	1670.073730	507.035645	-126.912788	1164.672974	409.048126	297.920135	1127.152588	416.187439	-136.043228	915.363525	322.928925	255.551926	864.387207	389.602264	62.931839	1001.606445	-567.019409	171.660995	901.400085	-552.824768	21.013056
398.496643	-26.992281	905.536743	374.622528	140.345123	897.714783	414.871490	-88.348289	513.354553	419.849182	138.274994	502.993317	452.061523	-135.305817	80.116875	502.956085	107.903313	86.628410	419.845184	-80.150421	1438.133911	324.223724	232.381363	1400.153076	311.544403	63.547611	1390.003906	271.659454	109.206085	1669.999023	505.816803	-128.491287	1164.183960	410.007355	296.252350	1127.435791	414.799377	-136.776138	914.824707	323.813599	255.131821	864.501587	388.810272	61.664886	1001.475891	-566.873657	170.652451	901.450745	-552.479980	20.138073
397.129883	-28.140102	905.214050	374.288422	139.375031	897.728394	415.048370	-88.841858	512.865051	419.478485	137.537231	503.043213	452.182922	-134.914078	79.777481	502.955444	107.781052	86.704079	418.674255	-82.446564	1437.784424	324.844666	230.765106	1400.359741	311.177612	61.995907	1389.980469	272.460907	109.072098	1670.034912	504.578064	-130.185593	1163.667480	411.034088	294.602631	1127.682983	413.379822	-137.555161	914.346619	324.796906	254.466583	864.604614	388.000214	60.392216	1001.330872	-566.280090	170.026459	901.525696	-552.042114	19.391745
395.543488	-29.586863	904.952087	373.914093	138.212479	897.809326	414.883148	-89.193192	512.439514	418.679688	136.102783	502.853180	452.218842	-134.564240	79.511452	502.610901	107.393150	86.699692	417.459442	-84.735916	1437.471436	325.378906	229.163071	1400.477417	310.747711	60.421558	1390.004150	273.292603	108.882423	1670.078003	503.246765	-132.199432	1163.246460	412.124420	292.892151	1128.033936	411.877319	-138.395844	913.920959	325.852509	253.763336	864.730957	387.067352	58.865398	1001.249695	-565.895935	169.207474	901.568420	-551.695007	18.581116
394.109253	-30.898380	904.783813	373.580231	137.105057	897.861084	414.468964	-89.449295	512.108643	418.276642	135.092636	502.920135	452.393890	-134.208298	79.391098	502.357483	107.109108	86.695763	416.120087	-87.057487	1437.174316	326.086761	227.534393	1400.820801	310.375702	58.830147	1390.045410	274.163116	108.628159	1670.175659	501.879242	-134.326599	1162.894531	413.187408	291.169067	1128.352783	410.313629	-139.270752	913.549927	326.919739	253.197144	864.937317	386.224792	57.509583	1001.197021	-565.458862	168.289398	901.612000	-551.275452	17.723372
392.690643	-32.209629	904.630127	373.209473	135.982346	897.969727	414.181915	-89.510391	512.015625	417.924225	134.162048	502.981964	452.588593	-133.929779	79.359062	502.406342	107.063286	86.740547	414.802826	-89.414299	1436.934937	326.675354	225.865799	1401.114868	309.988678	57.323311	1390.130493	275.046570	108.281891	1670.349121	500.434509	-136.727890	1162.589111	414.320618	289.336182	1128.820190	408.699005	-140.275742	913.190552	328.040100	252.657654	865.228821	385.379669	56.123055	1001.180603	-565.072937	167.443298	901.663147	-550.886292	16.834848
391.297302	-33.508324	904.564209	372.889313	134.776703	898.132141	413.082428	-89.814934	511.820129	417.607239	133.201431	503.058533	452.600403	-133.597565	79.434654	502.409760	106.974342	86.795731	413.455414	-91.728783	1436.762695	327.280640	224.200974	1401.536011	309.502960	55.732651	1390.275513	275.966492	107.747887	1670.559814	498.914612	-139.063065	1162.282227	415.487427	287.529877	1129.374634	407.123230	-141.333618	912.908264	329.270264	252.081802	865.586853	384.527954	54.718334	1001.235046	-564.609680	166.507156	901.706360	-550.465576	15.966640
389.890045	-34.865986	904.558350	372.536011	133.624832	898.296448	411.991699	-89.976334	511.797760	417.053986	131.963379	502.951141	452.803223	-133.366119	79.581406	502.147675	106.664383	86.847603	412.052094	-94.086990	1436.670044	327.817871	222.542130	1402.010498	309.089417	54.194298	1390.442505	276.925812	107.055565	1670.845459	497.299530	-141.602020	1162.037720	416.671387	285.636566	1130.018921	405.421112	-142.512787	912.699402	330.523926	251.474030	866.069824	383.650787	53.342930	1001.319092	-564.147339	165.650940	901.761536	-550.003479	15.079755
388.465820	-36.210316	904.617493	372.100037	132.363861	898.530823	410.667358	-90.271652	511.909241	416.682892	130.933075	502.958710	452.889313	-133.139633	79.688271	502.011475	106.442787	86.871925	410.625458	-96.336632	1436.587036	328.329224	220.874420	1402.567383	308.651306	52.636951	1390.662598	277.854706	106.379585	1671.172363	495.672424	-144.005402	1161.869263	417.928131	283.778351	1130.890503	403.741852	-143.782745	912.547852	331.814667	250.320328	866.587952	382.756775	51.923832	1001.469482	-563.706970	164.801086	901.838928	-549.544373	14.197419
387.067322	-37.624958	904.703918	371.735535	131.108047	898.705139	409.331421	-90.642601	511.916107	416.430664	129.887390	503.096710	453.267395	-133.158524	79.841942	501.910004	106.238213	86.917938	409.193085	-98.549538	1436.568359	328.831787	219.155838	1403.248657	308.208099	51.091084	1390.937500	278.804901	105.588226	1671.490845	494.016510	-146.487976	1161.786621	419.206604	281.817291	1131.797485	402.032410	-145.123108	912.514526	333.201752	249.561142	867.313049	381.921021	50.522015	1001.601318	-563.184082	163.716827	901.876099	-549.037354	13.206548
385.684113	-39.039967	904.826111	371.305176	129.811111	898.910156	407.839142	-91.245728	512.014038	416.440125	128.935745	503.420715	453.019867	-133.019730	79.932320	501.932220	106.097961	86.952377	407.729553	-100.794609	1436.598267	329.340332	217.531601	1404.004272	307.761780	49.614933	1391.197388	279.694519	104.641762	1671.890137	492.285461	-148.997940	1161.821655	420.513977	279.934967	1132.822388	400.239532	-146.570206	912.520813	334.671326	248.886475	868.155518	381.060303	49.104122	1001.765991	-562.725403	162.733047	901.896362	-548.611755	12.209267
384.692413	-40.004230	904.849792	371.017120	128.654343	899.094482	406.830780	-91.802490	512.008728	416.130249	127.971733	503.353210	453.220093	-133.106415	80.045616	501.842010	105.890419	86.967255	406.280060	-102.942978	1436.588989	329.799103	215.853745	1404.802490	307.287628	48.082844	1391.445801	280.645447	103.667076	1672.263550	490.568512	-151.474716	1161.830566	421.903351	278.067322	1133.929810	398.468933	-148.037460	912.629700	336.176788	248.179871	869.043030	380.431396	47.943027	1001.873474	-562.231079	161.658173	901.937378	-548.107910	11.188578
383.300629	-41.392429	904.972839	370.610901	127.380539	899.312195	405.592468	-92.628395	512.156799	416.145081	127.138870	503.685577	453.309479	-133.229980	80.211189	501.859375	105.773071	87.026550	404.810699	-105.059914	1436.771851	330.189575	214.127365	1405.592773	306.838074	46.602089	1391.717896	281.639923	102.599205	1672.650269	488.889099	-154.023575	1161.967896	423.287567	276.254791	1135.156982	396.674377	-149.548386	912.773499	337.707275	247.455032	870.037415	379.592590	46.543041	1002.044739	-561.689270	160.651581	901.999268	-547.582581	10.168663
381.902283	-42.808765	905.077576	370.177948	126.127846	899.480774	404.413910	-93.495804	512.067139	415.771667	125.897270	503.569885	453.661591	-133.516342	80.377022	501.684906	105.460953	87.066406	403.309540	-107.229668	1436.792847	330.551300	212.415085	1406.442261	306.364319	45.105293	1391.997559	282.676147	101.503059	1672.955811	487.203583	-156.638458	1162.090576	424.764862	274.435974	1136.365967	394.885254	-151.061432	912.988525	339.267242	246.559601	871.156860	378.753845	45.157585	1002.181152	-561.135620	159.663376	902.078796	-547.024719	9.122249
380.545502	-44.188877	905.160583	369.807678	124.798477	899.642456	403.392181	-94.486092	512.186096	415.588440	124.898064	503.600342	453.550812	-133.539459	80.470085	501.622223	105.271667	87.133980	401.803192	-109.340843	1436.847900	330.900635	210.661819	1407.236084	305.869171	43.609352	1392.264038	283.643494	100.329735	1673.324463	485.543915	-159.212540	1162.242310	426.248779	272.700684	1137.597290	393.055359	-152.581146	913.179138	340.936127	245.668655	872.272522	377.973846	43.744747	1002.303162	-560.576477	158.569046	902.139526	-546.451538	8.058208
379.128082	-45.514954	905.245789	369.439850	123.506607	899.810181	402.279053	-95.554420	512.094299	415.429047	123.827171	503.755432	453.934814	-133.857803	80.613625	501.544067	105.056519	87.119499	400.304749	-111.452232	1436.899902	331.205627	208.837402	1408.063965	305.384888	42.074806	1392.531128	284.504913	99.022240	1673.760010	483.894104	-161.995956	1162.312256	427.817047	270.991364	1138.859253	391.233704	-154.106369	913.404724	342.749908	244.772995	873.367188	377.162292	42.373577	1002.429443	-560.006470	157.394516	902.179138	-545.846313	6.891057
377.671417	-46.843075	905.270874	369.009308	122.291695	899.970276	401.216858	-96.516159	512.017822	415.175842	122.905319	503.905334	453.723724	-133.868973	80.657814	501.457825	104.861298	87.174698	398.784027	-113.594940	1436.905762	331.600464	207.017593	1408.854370	304.915955	40.576241	1392.774780	285.423615	97.706337	1674.144775	482.319611	-164.624237	1162.428223	429.402832	269.469635	1140.148315	389.370300	-155.638260	913.607422	344.538086	243.773407	874.503784	376.312103	41.007393	1002.522461	-559.429871	156.162537	902.229980	-545.267273	5.732546
376.236511	-48.170570	905.271667	368.710388	121.046059	900.079407	400.017242	-97.558144	511.907349	414.991577	121.897202	503.913910	453.809113	-134.050873	80.760704	501.325348	104.653938	87.185097	397.287140	-115.759018	1436.857910	332.004211	205.235764	1409.676147	304.416382	39.035805	1393.004761	286.392517	96.257530	1674.430420	480.775543	-167.336639	1162.401978	431.009521	268.021576	1141.368286	387.569092	-157.201920	913.803894	346.300140	242.802704	875.664978	375.523621	39.638821	1002.577759	-558.809509	155.025253	902.274170	-544.628906	4.576100
374.788452	-49.459682	905.197021	368.407623	119.814354	900.181335	399.196350	-98.601517	511.781464	415.304657	121.265686	504.040985	454.302734	-134.462296	80.884361	501.443298	104.614098	87.200012	395.751556	-117.981544	1436.782471	332.422302	203.363800	1410.442749	304.010284	37.485596	1393.216675	287.254608	94.848145	1674.741699	479.286835	-170.058685	1162.448364	432.616791	266.804291	1142.621582	385.730713	-158.746445	914.016785	348.178009	241.763245	876.855774	374.722504	38.255333	1002.592957	-558.231384	153.907532	902.355957	-543.985840	3.453690
373.089325	-50.817547	905.222961	367.987579	118.534248	900.325623	398.030884	-99.587715	511.549683	414.791992	120.055641	504.049103	454.136353	-134.491974	80.895187	501.236237	104.367027	87.220222	394.151520	-120.163765	1436.759888	332.834778	201.497757	1411.276001	303.541779	35.948486	1393.394775	288.161102	93.330910	1675.033081	477.928925	-172.709015	1162.481567	434.267365	265.746002	1143.890991	383.959778	-160.293701	914.251465	350.114044	240.527298	878.050476	373.776642	36.844910	1002.677246	-557.539917	152.676193	902.414795	-543.217041	2.193492
371.558807	-52.206013	905.163940	367.727814	117.293411	900.413574	397.089600	-100.499161	511.481049	414.581085	119.159004	504.055603	454.508820	-134.854340	80.984924	501.205872	104.203934	87.220825	392.483673	-122.415131	1436.655029	333.303589	199.581955	1412.052124	303.035248	34.392067	1393.600708	289.019440	91.766304	1675.308472	476.603607	-175.535736	1162.565308	435.914917	264.859833	1145.239868	382.306641	-161.758301	914.559021	352.118011	239.356964	879.281738	372.959625	35.418514	1002.692383	-557.113892	151.070770	902.455688	-542.546753	0.865861
370.212708	-53.339432	904.969177	367.500366	116.167686	900.552795	396.006836	-101.596802	511.243530	414.658020	118.427345	504.165863	454.629059	-135.099609	81.058022	501.248657	104.123070	87.267090	390.865234	-124.619560	1436.634644	333.845825	197.650024	1412.880859	302.421448	32.856586	1393.912720	289.698334	90.149696	1675.673950	475.382568	-178.434479	1162.708740	437.564392	264.093628	1146.560425	380.738037	-163.226761	914.937012	354.219574	238.266205	880.574646	372.205811	34.070782	1002.669556	-556.435547	149.645233	902.479248	-541.787292	-0.441536
368.673676	-54.604755	904.845093	367.252075	114.951523	900.653076	395.107208	-102.584625	511.070251	414.761536	117.684853	504.255768	454.787598	-135.321442	81.116058	501.275513	104.056625	87.308846	389.145844	-126.751930	1436.563721	334.349243	195.783478	1413.654663	302.066467	31.340578	1393.932495	290.698120	88.462486	1675.877319	474.280670	-181.227203	1162.918945	439.187256	263.460968	1147.935791	379.286774	-164.571793	915.338257	356.360596	237.079086	881.884216	371.380493	32.672169	1002.659424	-555.457703	148.659439	902.570923	-540.873108	-1.693400
366.933319	-55.959675	904.839722	366.919342	113.693947	900.777283	394.097717	-103.570694	510.891968	413.837555	116.196869	504.161865	454.742432	-135.480194	81.114326	500.844299	103.583214	87.252106	387.404785	-128.887100	1436.586060	334.917725	193.868500	1414.441284	301.536926	29.848740	1394.096680	291.553802	86.953857	1676.176880	473.193420	-184.271408	1163.173340	440.891296	262.903778	1149.345581	377.901978	-165.838821	915.812988	358.575684	235.909714	883.210205	370.423920	31.259840	1002.718689	-554.729004	147.381577	902.651062	-540.044556	-2.955947
365.353424	-57.232887	904.777161	366.668640	112.488785	900.926025	393.217010	-104.654686	510.817352	413.842102	115.424843	504.242126	454.818634	-135.655151	81.144325	500.968628	103.537666	87.331879	385.614044	-131.042236	1436.526245	335.563232	191.963562	1415.151978	300.859436	28.399099	1394.380371	292.289368	85.236168	1676.480103	472.164337	-187.253998	1163.452026	442.642822	262.319702	1150.712646	376.594727	-167.017624	916.338928	360.799011	234.850067	884.531677	369.561890	29.867512	1002.763428	-554.250793	145.630585	902.667053	-539.294861	-4.404577
363.806000	-58.524181	904.712524	366.439331	111.214279	901.005310	392.317505	-105.737206	510.625244	413.994385	114.745667	504.371674	454.838623	-135.841263	81.153549	501.057831	103.496872	87.373833	383.766357	-133.177216	1436.403931	336.113220	190.054169	1415.863892	300.462311	26.899496	1394.447632	293.035217	83.454529	1676.756348	471.222321	-190.319916	1163.724365	444.426544	261.757690	1152.069214	375.376129	-168.179031	916.866272	363.040314	233.765671	885.845642	368.714905	28.471489	1002.771729	-553.223511	144.511398	902.714355	-538.346863	-5.763633
362.203186	-59.777870	904.664063	366.134735	110.013527	901.173401	391.572937	-106.759232	510.571411	413.830109	113.857765	504.454529	454.865387	-135.997650	81.164734	500.992523	103.268959	87.424995	381.987549	-135.302231	1436.345337	336.808380	188.200638	1416.505493	299.906830	25.429054	1394.595825	293.731018	81.610641	1677.040405	470.305481	-193.388474	1164.041748	446.355469	261.126831	1153.393921	374.232147	-169.328995	917.414734	365.310944	232.685104	887.132813	367.797058	27.087919	1002.833496	-552.443115	143.051575	902.759399	-537.407104	-7.200131
360.644928	-61.059536	904.635132	365.908112	108.732574	901.306641	390.963287	-107.766418	510.420044	413.668213	112.735428	504.558350	454.942291	-136.179825	81.174347	500.893646	103.005890	87.489769	380.247375	-137.414383	1436.259399	337.514984	186.289246	1417.155518	299.141632	23.938536	1394.923218	294.348328	79.726944	1677.407349	469.368500	-196.525925	1164.290527	448.329193	260.444550	1154.716919	373.152588	-170.525192	917.962463	367.724335	231.696289	888.459290	366.905487	25.682760	1002.887939	-551.595886	141.546326	902.805786	-536.443298	-8.713762
359.124237	-62.300632	904.625427	365.736725	107.397301	901.459229	390.444000	-108.578522	510.452240	413.541107	111.775536	504.653442	454.985138	-136.320999	81.191620	500.889832	102.776260	87.542610	378.508087	-139.522202	1436.123169	338.200134	184.413925	1417.828979	298.609863	22.499311	1395.120483	294.960083	77.772575	1677.751709	468.509949	-199.651794	1164.596680	450.380157	259.611237	1156.026733	372.133636	-171.773972	918.494385	370.087219	230.599731	889.789734	366.051727	24.271507	1002.961853	-550.722351	140.026855	902.895386	-535.429382	-10.150336
357.605225	-63.581123	904.666016	365.468781	106.106979	901.644775	389.679382	-109.657158	510.441345	413.423065	110.818390	504.740387	455.011536	-136.475906	81.290947	500.797943	102.547523	87.578522	376.699493	-141.662079	1435.987183	338.923737	182.557388	1418.428101	298.063293	21.002527	1395.348755	295.581787	75.771904	1678.061523	467.616241	-202.688446	1164.834229	452.475586	258.711853	1157.299194	371.200256	-173.074722	919.010132	372.539459	229.515930	891.072449	365.157837	22.874186	1003.076843	-550.020630	137.883545	902.881042	-534.399353	-11.858178
356.133209	-64.835655	904.672180	365.318542	104.826881	901.791138	389.089722	-110.514153	510.477173	413.139343	109.510506	504.856110	455.015594	-136.568619	81.317467	500.596161	102.252716	87.578941	374.950592	-143.760269	1435.822144	339.573883	180.637329	1419.039185	297.476135	19.550577	1395.510620	296.131531	73.748337	1678.377930	466.739441	-205.729889	1165.059937	454.639648	257.678894	1158.583862	370.290222	-174.476486	919.475342	375.035858	228.393295	892.303345	364.330414	21.497271	1003.155396	-548.844910	136.656723	903.002747	-533.207581	-13.391446
354.936829	-65.886925	904.582947	365.226715	103.573677	901.926941	388.540619	-111.458443	510.479736	412.713684	108.258087	504.851044	455.071259	-136.678696	81.356026	500.318085	101.934700	87.571541	373.190521	-145.884888	1435.597046	340.281464	178.764557	1419.625732	296.947235	18.087568	1395.696167	296.666779	71.672829	1678.712402	465.769562	-208.811829	1165.218994	456.883942	256.498047	1159.874634	369.459320	-175.909714	919.835876	377.607819	227.218445	893.514709	363.617310	20.194910	1003.183289	-547.848816	135.052902	903.083862	-532.040833	-14.992399
353.564667	-67.086220	904.563843	365.075806	102.340591	902.091064	388.043427	-112.247406	510.442657	412.232880	106.997704	504.865265	455.113037	-136.781433	81.390961	500.091187	101.631783	87.616425	371.472534	-147.940842	1435.423706	340.942352	176.890747	1420.206787	296.386017	16.617380	1395.872192	297.140106	69.595970	1679.032959	464.800018	-211.751312	1165.442139	459.053986	255.153320	1161.157349	368.669525	-177.399185	920.157410	380.195465	226.019058	894.673035	362.807434	18.848757	1003.259155	-546.830322	133.349152	903.183899	-530.771118	-16.671801
352.194763	-68.316391	904.556458	364.919891	101.070427	902.236206	387.414398	-113.131493	510.396545	411.699066	105.485550	504.882721	455.132477	-136.866791	81.459259	499.771088	101.262100	87.571854	369.725861	-150.004211	1435.149902	341.535980	175.016647	1420.799316	295.992950	15.108977	1395.838623	297.592651	67.461227	1679.344971	463.761047	-214.769806	1165.478027	461.328125	253.617920	1162.412354	367.885773	-178.982330	920.312561	382.882416	224.789917	895.821716	362.022949	17.485563	1003.330139	-546.066101	131.065735	903.180359	-529.592163	-18.547918
350.708405	-69.761719	904.571350	364.781860	99.684860	902.320984	387.027344	-113.952530	510.372437	411.118988	104.097946	504.883453	455.239136	-136.980850	81.481056	499.419098	100.887520	87.552902	368.025085	-152.040482	1434.881226	342.158569	173.138351	1421.301514	295.615936	13.689888	1395.843628	298.021667	65.296196	1679.661621	462.654510	-217.687164	1165.521484	463.579102	251.877075	1163.638794	367.153748	-180.657303	920.366638	385.514557	223.532150	896.895691	361.204376	16.001471	1003.380920	-544.689331	129.828064	903.366760	-528.212219	-20.134264
349.663666	-70.735352	904.454285	364.762604	98.431091	902.421509	387.386169	-113.169212	510.243774	410.864868	103.012268	504.993073	455.245636	-137.061691	81.346649	499.459290	100.750801	87.639931	366.448486	-154.056107	1434.562988	342.821808	171.238297	1421.822998	294.685394	12.216166	1396.232178	298.455078	63.103970	1679.956055	461.523773	-220.478409	1165.510254	465.831177	249.943542	1164.858521	366.434143	-182.393326	920.334229	388.184448	222.269073	897.963684	360.631012	14.743722	1003.375427	-543.468567	128.205902	903.610229	-526.745667	-21.858257
348.374908	-71.947563	904.385193	364.678375	97.142418	902.504517	385.752716	-115.692421	510.285950	410.750610	101.877914	504.993622	455.344360	-137.201706	81.584923	498.943329	100.211205	87.562958	364.828491	-156.123734	1434.282593	343.427979	169.373474	1422.329956	294.121582	10.718317	1396.382568	298.854889	60.886398	1680.234253	460.005920	-223.762741	1165.333008	468.162506	247.819382	1166.015625	365.710175	-184.186981	920.238525	390.940491	221.029984	898.847534	359.931519	13.380676	1003.383789	-542.353943	126.412163	903.932556	-525.310364	-23.520082
347.048737	-73.054024	904.326538	364.329742	96.227516	902.680969	385.398529	-116.692871	510.277954	410.517914	100.835533	505.055878	455.461212	-137.380768	81.656898	499.232971	100.234337	87.662880	363.229218	-158.114990	1433.948730	344.029938	167.496338	1422.789795	293.603729	9.253754	1396.453491	299.238708	58.647423	1680.490356	458.688538	-226.481064	1165.179321	470.354614	245.546402	1167.123413	365.125519	-185.971848	919.900513	393.679260	219.799530	899.661377	359.112244	12.208825	1003.443237	-540.656799	125.179848	904.114319	-523.761353	-25.123386
345.758667	-74.265663	904.299377	364.244324	94.982475	902.776001	384.732025	-117.361443	510.238373	410.253265	99.774124	505.101288	455.478638	-137.492096	81.664597	498.722656	99.722076	87.591141	361.677917	-160.164581	1433.632568	344.588409	165.602615	1423.251831	293.061829	7.757754	1396.545654	299.609528	56.397285	1680.754272	457.227020	-229.065857	1165.008179	472.558899	243.143066	1168.203247	364.379578	-187.938797	919.507263	396.498474	218.593201	900.408081	358.449799	10.881306	1003.476807	-539.876404	122.601723	903.945557	-522.403931	-27.307262
344.636505	-75.530090	904.249329	364.332214	93.437225	902.775513	384.815765	-116.862961	510.095764	410.077423	98.877274	505.155151	455.424042	-137.535538	81.547318	498.576324	99.454163	87.595200	360.122864	-162.184708	1433.237305	345.107025	163.691315	1423.720581	292.737274	6.333616	1396.524902	299.982452	54.111599	1681.007813	455.800629	-231.147675	1164.791260	474.646637	240.524277	1169.283203	363.471130	-190.175903	918.997742	399.314728	217.186630	901.001892	357.949921	9.421313	1003.451233	-538.676575	120.660904	904.121826	-520.932068	-29.178881
343.572266	-76.732086	904.141418	364.509766	91.769836	902.814148	384.514679	-117.692001	510.044098	409.862518	97.905586	505.089691	455.542572	-137.793076	81.597939	498.495300	99.228615	87.616982	358.643402	-164.217987	1432.874146	345.721405	161.838058	1424.193970	292.081390	4.744608	1396.746582	300.333496	51.800175	1681.255127	454.144806	-233.555206	1164.435181	476.664124	237.761642	1170.241089	362.727631	-192.320953	918.366638	402.115723	215.892044	901.464233	357.499695	7.876331	1003.417358	-537.433899	118.706917	904.256470	-519.444397	-31.126892
342.457642	-77.975906	904.062439	364.642151	90.353767	902.864563	383.782776	-118.916389	509.923737	409.524445	96.840782	505.046356	455.565979	-137.957733	81.626022	498.278137	98.958496	87.610565	357.187653	-166.304657	1432.512817	346.224731	159.912079	1424.637817	291.625122	3.218379	1396.814209	300.673340	49.445816	1681.476074	452.355621	-235.995865	1163.970459	478.549683	234.837692	1171.067383	362.131287	-194.319916	917.482239	404.763794	214.652710	901.855896	357.007355	6.444454	1003.403381	-536.127625	116.769531	904.476013	-517.915833	-33.029827
341.403900	-79.145988	904.013916	364.773590	88.960129	902.965149	383.316681	-119.861961	509.912079	409.326996	95.924217	505.009064	455.626526	-138.157532	81.648552	498.209167	98.745689	87.602661	355.829071	-168.320160	1432.101440	346.764587	158.033676	1425.123169	291.158112	1.653530	1396.902954	300.993713	47.109753	1681.711670	450.484985	-238.211853	1163.386230	480.331512	231.730118	1171.895386	361.175354	-196.741623	916.652771	407.319641	213.444839	902.318970	356.520721	5.053452	1003.430481	-534.072266	115.625908	904.833923	-516.148254	-34.736454
340.119507	-80.161118	904.021790	364.257507	88.338539	903.241821	382.579529	-120.873032	509.795166	409.049255	95.059242	505.130737	455.624115	-138.287582	81.678406	498.151733	98.593254	87.629677	354.384918	-170.404831	1431.668701	347.271088	156.114563	1425.552734	291.151642	0.121478	1396.696533	301.343658	44.740288	1681.932861	448.477356	-240.459641	1162.767944	482.059265	228.539841	1172.703247	360.344666	-199.072311	915.631470	410.135223	212.105957	902.756653	355.712585	4.046458	1003.569702	-533.417480	112.705696	904.809509	-514.796265	-37.093647
339.003387	-81.322639	903.968872	364.327850	86.800247	903.355591	382.097443	-121.833511	509.705719	408.814697	94.098778	505.086456	455.678711	-138.464249	81.701851	497.961273	98.368172	87.576027	352.974701	-172.546646	1431.195190	347.870758	154.209808	1426.036255	290.372162	-1.440862	1397.108643	301.685822	42.385658	1682.148804	446.453918	-242.397766	1162.093872	483.769684	225.418503	1173.527344	359.594513	-201.270493	914.327515	413.670837	210.530014	902.688416	355.234283	2.565797	1003.598389	-531.409241	111.616600	905.210571	-513.076721	-38.838402
337.992371	-82.523636	903.877869	364.552612	85.197678	903.357544	381.595673	-122.731102	509.660065	408.631836	93.134270	505.085114	455.697327	-138.597061	81.764015	497.920197	98.200966	87.554558	351.823486	-174.536896	1430.822998	348.432892	152.280518	1426.511963	290.028839	-3.022093	1397.229614	302.016510	40.018097	1682.383057	444.228210	-244.385696	1161.313110	485.291260	222.077972	1174.262695	358.375885	-203.850723	913.142151	416.802246	209.079514	902.866882	354.864563	1.078213	1003.552795	-530.015564	109.617325	905.433777	-511.476563	-40.926346
337.043274	-83.883934	903.806702	364.934509	83.197823	903.324158	381.790588	-123.845642	509.736237	408.361816	92.189117	504.972382	455.969238	-138.911606	81.801010	497.816498	98.026588	87.576118	350.548523	-176.609604	1430.363281	349.009491	150.338577	1427.016602	289.894958	-4.535369	1397.236938	302.356262	37.730301	1682.631836	442.007141	-246.225922	1160.538696	486.751007	218.640625	1174.956177	357.636780	-206.286880	911.629211	419.655975	207.477905	903.127258	354.575745	-0.653188	1003.500610	-529.192383	107.380531	905.714417	-510.021790	-43.217865
335.975769	-85.094208	903.773682	364.995453	81.809006	903.430542	381.317871	-124.839890	509.635803	408.168732	91.378555	504.928375	456.008881	-139.060608	81.878525	497.800110	97.913704	87.643578	349.224030	-178.771088	1429.908936	349.597656	148.364532	1427.562134	289.599945	-6.134535	1397.402710	302.724548	35.377804	1682.878174	439.660919	-247.960403	1159.748413	488.040131	215.127563	1175.672241	356.653809	-209.015488	910.236877	422.503540	205.760101	903.293701	354.088348	-2.063548	1003.536316	-528.903503	100.465202	904.076416	-509.220703	-47.082413
334.959167	-86.334824	903.707458	365.095551	80.257652	903.514587	381.040283	-125.612915	509.598572	408.042206	90.392952	504.923584	456.001923	-139.168259	81.878212	497.790039	97.781158	87.697327	348.000885	-180.937958	1429.443115	350.141907	146.373505	1428.119019	289.291779	-7.781125	1397.571655	303.104431	33.021343	1683.134155	437.269897	-249.527649	1158.846924	489.312286	211.617401	1176.364624	355.587708	-211.811859	908.798523	425.406250	203.973618	903.521790	353.637573	-3.575957	1003.544373	-527.480652	97.759041	904.112732	-507.746002	-49.513130
333.983734	-87.437576	903.640869	365.102722	78.970367	903.610107	380.308289	-125.895844	509.137360	407.813538	89.398956	504.955444	455.829651	-139.132935	81.832916	498.011993	97.771294	87.806671	347.083344	-182.915237	1429.129517	350.696320	144.334930	1428.680542	289.010193	-9.444147	1397.748535	303.464386	30.661297	1683.392090	434.863129	-250.900131	1157.985352	490.455048	208.033936	1177.051270	354.436523	-214.759537	907.319153	428.142609	202.157822	903.887207	353.165100	-4.892430	1003.557739	-525.922241	95.620193	904.385132	-506.218109	-51.740791
332.914154	-88.489006	903.557800	364.933990	78.064621	903.810364	379.760742	-126.646599	508.969574	407.591919	88.455811	505.018494	455.762360	-139.207794	81.813118	497.605072	97.385529	87.786591	345.745087	-185.158234	1428.536621	351.262756	142.279785	1429.274414	288.757904	-11.097209	1397.926636	303.876007	28.226194	1683.644653	432.435638	-252.073318	1157.103882	491.592987	204.499496	1177.736450	353.168884	-217.767319	905.876465	430.948059	200.264343	904.187012	352.549530	-6.060734	1003.614746	-524.411194	93.204552	904.535522	-504.779480	-54.151718
332.004730	-89.880180	903.472778	365.166565	76.145294	903.746216	379.566498	-127.438896	509.073456	407.357330	87.469963	504.989563	455.812195	-139.364334	81.804070	497.861877	97.405121	87.876831	344.711731	-187.236252	1428.181030	351.846863	140.231247	1429.853394	288.511353	-12.771963	1398.131592	304.295929	25.872360	1683.899536	429.972992	-253.191177	1156.280640	492.633484	201.111557	1178.440186	351.767822	-220.777573	904.486511	433.589935	198.249329	904.438110	352.185944	-7.751130	1003.540771	-522.942200	90.759171	904.644592	-503.385406	-56.588902
331.030090	-90.879021	903.398438	364.947906	75.296799	903.966919	379.220734	-128.297134	509.102570	407.204529	86.511398	505.077637	455.857971	-139.476440	81.788177	497.780640	97.166206	87.884491	343.706757	-189.363998	1427.763306	352.423798	138.156998	1430.477173	288.279022	-14.409606	1398.336182	304.794220	23.509113	1684.138672	427.534271	-254.130783	1155.443481	493.643616	197.648972	1179.149780	350.322113	-223.794876	903.179626	436.097992	196.128128	904.660400	351.591919	-8.868332	1003.611938	-521.419983	88.374268	904.810242	-501.941742	-59.014400
330.074982	-92.068001	903.329468	364.947998	74.016121	904.086548	379.360168	-129.412628	509.283142	407.141998	85.636444	505.114838	456.061890	-139.760254	81.825378	497.316986	96.777618	87.854454	342.738800	-191.368378	1427.415894	353.072906	136.103241	1431.106812	287.891815	-16.105169	1398.660156	305.346100	21.174889	1684.423218	425.092987	-255.233704	1154.592041	494.609039	194.285507	1179.811646	348.719727	-226.620316	901.973755	438.485748	193.938705	904.950073	351.081329	-10.231021	1003.637024	-519.932434	85.900215	904.962585	-500.545349	-61.519367
329.283173	-93.441414	903.294434	365.192261	72.051117	904.082886	379.027283	-130.436111	509.278320	407.184143	84.743736	505.150177	456.122345	-139.947281	81.889153	497.220886	96.579117	87.893860	341.757690	-193.488266	1427.138916	353.638000	134.009262	1431.742432	287.842590	-17.781057	1398.815674	305.916779	18.877079	1684.727417	422.645813	-256.145142	1153.797363	495.576935	190.943329	1180.475464	346.982697	-229.417923	900.860229	440.769653	191.629623	905.318054	350.757813	-11.935050	1003.619019	-518.455627	83.345940	905.106689	-499.184753	-64.072472
328.354706	-94.510117	903.249023	365.008240	71.101990	904.299255	378.750916	-131.434555	509.338013	407.037231	83.799095	505.304169	456.192078	-140.106812	81.903770	497.435852	96.562424	88.011269	340.829803	-195.555115	1426.862915	354.271667	131.956207	1432.355347	287.643677	-19.427713	1399.058594	306.526855	16.522964	1685.049316	420.326660	-257.039673	1152.975708	496.457642	187.603516	1181.105957	345.149628	-231.986343	899.811584	442.479187	189.373550	905.903931	350.169067	-13.109643	1003.703430	-516.941711	80.768021	905.238464	-497.788239	-66.609116
327.639801	-95.816071	903.151794	365.227509	69.340385	904.336182	378.989258	-132.596649	509.427063	406.961029	82.803436	505.272430	456.372162	-140.407776	81.935501	496.893677	96.113129	87.934937	339.836639	-197.635574	1426.485229	354.886627	129.880402	1433.011108	287.445007	-21.100821	1399.286377	307.185913	14.307639	1685.308838	418.000549	-257.960846	1152.225098	497.370056	184.388779	1181.820190	343.147552	-234.374542	898.916931	444.359283	186.927475	906.332581	349.865875	-14.735623	1003.673828	-515.486633	78.179260	905.363708	-496.450287	-69.187622
326.824341	-97.045898	903.093323	365.205444	67.989639	904.441528	378.578033	-133.622131	509.274384	406.963287	81.833275	505.333130	456.376495	-140.531799	81.960144	496.770233	95.897583	87.894775	338.936768	-199.684753	1426.240601	355.501312	127.826889	1433.656860	287.244751	-22.762383	1399.549683	307.764374	11.898826	1685.642822	415.795502	-258.789551	1151.414063	498.336884	181.277054	1182.484741	340.961304	-236.603973	898.061768	446.150299	184.369492	906.869263	349.406921	-16.133358	1003.696960	-513.820190	75.508942	905.586731	-495.041107	-71.590134
326.019135	-98.284752	903.026306	365.217010	66.625938	904.572571	378.874603	-134.356964	509.299164	406.999939	81.014969	505.359589	456.550781	-140.841324	81.941849	496.711975	95.726212	87.899467	337.997314	-201.724869	1425.909912	356.078125	125.751579	1434.271240	287.099731	-24.428173	1399.793091	308.358124	9.525484	1685.980957	413.551697	-259.610779	1150.639648	499.330750	178.229340	1183.147827	338.140839	-238.723175	897.650757	447.781281	181.700668	907.378235	348.980255	-17.565527	1003.727844	-512.319275	73.577728	905.903625	-493.643860	-73.890869
325.290039	-99.539642	902.999207	365.198639	65.284904	904.660034	378.890747	-135.541962	509.265808	407.030426	80.155167	505.365295	456.672516	-141.061707	81.955116	496.798828	95.760780	87.994408	337.120056	-203.721268	1425.717773	356.643311	123.745567	1434.895630	286.884308	-26.059351	1400.059570	309.010468	7.186285	1686.322754	411.476746	-260.646393	1149.879883	500.522278	175.306900	1183.987305	335.707916	-240.642761	896.946289	450.228912	178.704529	907.535156	348.556183	-18.936182	1003.758423	-511.309723	70.837769	905.657471	-492.522888	-76.651527
324.508057	-100.624641	902.934021	365.002472	64.289650	904.861023	378.926270	-136.506866	509.261688	407.087494	79.267914	505.505035	456.757996	-141.258392	81.942757	496.613586	95.809036	87.927528	336.344238	-205.699234	1425.503174	357.206970	121.687782	1435.532227	286.589172	-27.710436	1400.408569	309.666748	4.829453	1686.684082	409.437531	-261.768951	1149.181763	501.488831	172.209534	1184.689453	333.249664	-242.408920	896.302368	451.206329	176.343216	908.352966	348.035126	-20.140490	1003.824280	-509.995148	68.374168	905.726501	-491.259094	-79.061195
323.865356	-102.053635	902.909729	365.203064	62.430328	904.854614	378.680542	-137.555588	509.209656	406.999603	78.370155	505.468597	456.940338	-141.140335	81.987862	496.394684	95.428574	87.855370	335.514801	-207.667023	1425.295288	357.703339	119.637245	1436.175293	286.534027	-29.297054	1400.573486	310.323425	2.516928	1687.042847	407.509338	-262.840820	1148.537842	502.609344	169.221405	1185.463989	330.686829	-244.032700	895.748840	452.368530	173.490875	909.147827	347.754059	-21.802431	1003.810486	-508.679840	65.968964	905.799866	-490.011200	-81.452682
323.217102	-103.236786	902.800110	365.230255	61.079002	904.984558	378.893829	-138.777832	509.170288	407.016388	77.507904	505.493317	457.098633	-141.776505	82.012611	496.328430	95.278084	87.943451	334.763062	-209.561554	1425.135620	358.179504	117.654755	1436.867065	286.247559	-30.954536	1400.972046	310.980316	0.195660	1687.439087	405.603210	-264.043518	1147.992554	503.771454	166.324524	1186.316040	328.154175	-245.533417	895.231689	453.370117	170.540924	910.027283	347.395966	-23.218454	1003.819092	-507.295349	64.034882	906.092224	-488.732513	-83.674965
322.546844	-104.467140	902.772278	365.174866	59.780994	905.100403	378.450623	-139.764679	509.043304	407.040344	76.600906	505.582428	457.019989	-141.566833	81.954681	496.301880	95.162247	88.037437	334.066925	-211.444412	1425.135986	358.602173	115.665337	1437.556274	286.048279	-32.569141	1401.255493	311.703339	-2.048008	1687.776245	403.679474	-265.253448	1147.419922	504.980988	163.475357	1187.210938	325.108490	-247.057465	895.050171	454.224945	167.463318	910.987000	346.995239	-24.572968	1003.862366	-505.723541	62.423721	906.550293	-487.410339	-85.716621
322.179016	-105.379700	902.710938	365.260254	58.429615	905.214172	378.036255	-141.235229	508.955231	407.105469	75.743965	505.648315	457.033478	-141.781281	81.982567	496.280060	94.949745	88.111328	333.332520	-213.310501	1425.054077	358.934540	113.670341	1438.242920	285.950806	-34.136826	1401.445190	312.442169	-4.266915	1688.094604	401.743286	-266.554230	1146.908936	506.278381	160.850464	1188.230713	322.101990	-248.482025	894.912292	454.997040	164.199844	912.063965	346.782654	-25.807619	1003.888428	-503.197144	64.014664	907.742432	-485.705017	-86.993423
321.555206	-106.677315	902.711182	365.270203	56.988865	905.304993	378.270447	-142.106873	508.916595	407.098541	75.022835	505.701080	456.973541	-142.049576	81.904999	496.418579	94.905235	88.251198	332.618134	-215.144028	1425.013672	359.254303	111.680771	1438.952637	285.750214	-35.762680	1401.716797	313.134277	-6.462398	1688.396484	399.849701	-267.940704	1146.430786	507.631134	158.260468	1189.266846	318.979950	-249.837906	894.803833	455.445160	160.853394	913.684875	346.441711	-27.236910	1003.933533	-501.290741	61.732971	907.696045	-484.508118	-89.264717
320.663849	-108.364723	902.742188	365.306702	55.329819	905.366211	378.471436	-142.965683	508.899414	407.117310	74.211639	505.636658	457.199615	-142.308655	81.901810	496.340576	94.724434	88.256691	331.983643	-217.002747	1425.013672	359.549133	109.661453	1439.624878	285.493713	-37.339817	1401.971436	313.835022	-8.616173	1688.718506	397.977234	-269.445465	1146.000732	509.058228	155.877350	1190.435181	315.855804	-251.197067	894.787170	455.886353	157.417648	915.019653	346.007202	-28.943375	1003.979065	-500.844360	59.801823	907.849060	-483.404938	-90.870079
319.895203	-109.894928	902.713135	365.265320	53.879349	905.414978	378.276672	-143.912811	508.827301	407.134430	74.237877	505.775330	457.181915	-142.468185	81.885460	496.473389	94.656067	88.422943	331.325592	-218.761841	1424.973267	359.775391	107.628639	1440.355469	285.182495	-38.963444	1402.275513	314.555298	-10.775486	1689.003662	396.128143	-270.945831	1145.666626	510.594025	153.658661	1191.687134	312.567078	-252.366928	894.906494	456.242615	153.701813	916.649292	345.580780	-30.487503	1003.988281	-499.669800	57.650845	907.909668	-482.254303	-93.077446
319.364136	-111.287003	902.666992	365.202026	52.530674	905.540222	377.974731	-144.708817	508.791962	407.095337	72.905800	505.724762	457.115814	-142.635712	81.822922	496.336365	94.488716	88.412292	330.662842	-220.539261	1424.984619	359.967743	105.701134	1441.035034	285.012054	-40.534901	1402.482178	315.246155	-12.857033	1689.316528	394.285278	-272.585663	1145.320435	512.169800	151.415146	1192.978760	309.333649	-253.562485	895.055054	456.381439	150.014938	918.311157	345.266388	-31.965462	1004.025574	-498.461426	55.438133	907.965515	-481.204132	-95.264786
319.298645	-112.283264	902.466248	365.346375	51.252228	905.571411	378.379883	-146.069626	508.801788	406.982330	72.270317	505.638794	457.336731	-142.944626	81.819534	496.380127	94.371803	88.543236	330.058105	-222.250061	1425.068970	360.136414	103.726967	1441.730591	284.768036	-42.123577	1402.730713	315.926178	-14.914849	1689.613647	392.483673	-274.353821	1145.046509	513.788696	149.188782	1194.325684	306.179169	-254.532684	895.185364	456.411041	146.347305	920.054443	345.186646	-33.219311	1003.941223	-498.666748	51.732800	907.579834	-480.590576	-98.393677
318.838867	-113.636978	902.457458	365.307343	49.816536	905.701782	378.384003	-147.089294	508.800995	406.907166	71.090630	505.675201	457.356140	-143.096069	81.784195	496.390839	94.320068	88.610268	329.461365	-223.938110	1425.195190	360.304230	101.766533	1442.327026	284.531494	-43.664349	1402.971436	316.614349	-16.920485	1689.897461	390.639069	-275.918823	1144.771118	515.506226	147.001724	1195.612427	302.604279	-255.643509	895.669800	456.439484	142.756485	921.879089	344.901215	-34.697502	1004.000732	-496.940674	51.589485	907.668030	-479.703857	-100.416626
318.474762	-115.031342	902.428162	365.418182	48.274979	905.773438	378.765808	-148.398422	508.797272	407.011993	70.597870	505.756104	457.481354	-143.374985	81.778954	496.445435	94.276802	88.696404	328.827057	-225.625458	1425.288086	360.472382	99.896561	1442.951050	284.292664	-45.203537	1403.208252	317.269989	-18.906309	1690.151245	388.902069	-277.732605	1144.588989	517.275085	144.776291	1196.954712	299.376251	-256.439026	895.904114	456.438171	139.219055	923.701233	344.719147	-36.222038	1004.021912	-499.284454	54.280590	908.084229	-479.131195	-103.088379
318.061066	-116.357727	902.409241	365.386108	46.812027	905.864868	378.372681	-149.162399	508.674652	406.900635	69.381248	505.738281	457.269775	-143.352722	81.688957	496.363708	94.095604	88.734940	328.171387	-227.256607	1425.361572	360.582123	98.037537	1443.544189	284.086273	-46.707855	1403.414673	317.916504	-20.861887	1690.378662	387.093475	-279.586243	1144.355103	519.038147	142.615570	1198.345215	295.943115	-257.321411	896.329407	456.253845	135.709137	925.647522	344.458069	-37.682064	1004.057312	-499.718292	54.826538	908.225769	-478.299744	-105.455078
317.671875	-117.619019	902.379395	365.303497	45.566780	905.996704	378.533386	-150.228363	508.630066	406.717712	68.350143	505.728546	457.256744	-143.475616	81.594734	496.291321	93.953049	88.811836	327.593933	-228.898178	1425.515381	360.693054	96.202560	1444.148193	283.828522	-48.194897	1403.642212	318.566467	-22.727528	1690.565430	385.311127	-281.414246	1144.166016	520.913696	140.445740	1199.762451	292.434906	-258.129730	896.831177	456.060944	132.219376	927.740967	344.190704	-39.029991	1004.106384	-490.263184	43.769600	908.686218	-475.821533	-105.451561
317.415985	-118.994583	902.356934	365.340179	44.096279	906.077515	378.835052	-151.416763	508.620758	406.702026	67.790894	505.826508	457.389221	-143.736832	81.559448	496.335480	93.869675	88.958656	327.005890	-230.416885	1425.645508	360.796478	94.392052	1444.784790	283.630310	-49.666576	1403.828979	319.186615	-24.613060	1690.774902	383.557190	-283.185944	1144.011963	522.851440	138.269867	1201.216675	288.742859	-258.780579	897.431030	455.861969	128.705368	929.892883	344.053589	-40.514751	1004.134399	-496.772339	49.671959	908.527893	-476.163452	-109.109741
317.060791	-120.250404	902.370911	365.187286	43.009201	906.315186	378.895996	-152.446442	508.520874	406.556305	66.903282	505.912689	457.396118	-143.903549	81.503166	496.273010	93.707245	89.073822	326.400024	-232.024887	1425.831909	360.849365	92.547462	1445.444702	283.380829	-51.158360	1404.034912	319.641754	-26.396877	1691.053345	381.765106	-285.166260	1143.848511	524.807556	136.193176	1202.813721	285.278809	-259.481903	898.009033	455.559998	125.200180	932.222107	343.801819	-41.823807	1004.255859	-495.984741	48.024994	908.695313	-475.807861	-111.299126
316.846649	-121.732841	902.340515	365.439758	41.134491	906.318604	379.442841	-153.667587	508.577026	406.393860	65.654411	505.848053	457.579254	-144.215057	81.464951	496.077271	93.437317	89.188881	325.807648	-233.578720	1425.987183	360.911652	90.753311	1446.132935	283.161682	-52.590134	1404.257813	320.231903	-28.221247	1691.265259	380.016449	-286.945007	1143.816284	526.830566	134.266418	1204.522339	281.820587	-260.117218	898.697449	455.344147	121.689056	934.654907	343.782593	-43.527084	1004.242554	-494.749603	45.966114	908.958374	-474.641968	-113.153290
316.588989	-122.888298	902.324585	365.297760	40.109581	906.573730	379.541748	-154.748184	508.473633	406.311462	64.945961	505.995331	457.609192	-144.401138	81.422310	496.056610	93.267616	89.429901	325.263947	-235.048798	1426.278687	361.004333	88.905861	1446.855591	282.951935	-54.034122	1404.475830	320.735626	-29.963480	1691.513916	378.269379	-288.817169	1143.752197	528.867798	132.338699	1206.224243	278.330536	-260.727417	899.521912	455.123199	118.266708	937.165161	343.564331	-44.777065	1004.357361	-493.624237	43.978558	909.179321	-473.577057	-114.732597
316.428802	-124.272240	902.313293	365.466919	38.543770	906.640991	379.635468	-155.799164	508.452423	406.140961	64.145294	506.106232	457.578857	-144.485245	81.399872	495.964172	93.042206	89.586075	324.750824	-236.553543	1426.576538	361.152771	87.119133	1447.510254	282.809906	-55.426880	1404.719482	321.184906	-31.686390	1691.743896	376.509125	-290.584564	1143.796021	530.963196	130.434006	1207.934570	274.778748	-261.321686	900.439270	454.909180	115.016335	939.738525	343.540070	-46.300533	1004.384460	-492.157928	41.674267	909.485291	-471.456207	-115.452660
316.410614	-125.398232	902.403870	365.583679	37.018383	906.789001	379.745239	-156.718140	508.358185	406.007843	63.442780	506.256531	457.653381	-144.720245	81.374886	495.933105	92.902306	89.837654	324.231506	-237.994232	1426.834229	361.278473	85.333038	1448.243164	282.604065	-56.815060	1404.951904	321.557739	-33.342361	1692.014404	374.812744	-292.391022	1143.910156	533.034485	128.533661	1209.697876	271.453522	-261.846680	901.372925	454.960327	111.889061	942.253357	343.612488	-47.679096	1004.501282	-491.020599	39.628166	909.780151	-470.172638	-116.777222
316.175964	-126.798538	902.513672	365.548676	35.796280	907.026794	379.763641	-157.664413	508.300385	405.744141	62.149033	506.343506	457.688721	-144.920715	81.370148	495.652283	92.587952	89.992104	323.711151	-239.394165	1427.190186	361.439545	83.604668	1448.865234	282.452972	-58.171219	1405.206665	322.034515	-35.015202	1692.215576	373.126892	-294.197784	1144.018188	535.067566	126.575302	1211.407715	268.218597	-262.322113	902.326111	455.000763	109.086716	944.692993	343.478088	-49.068401	1004.672363	-488.652588	35.064358	910.051575	-470.088806	-119.617668
316.036926	-128.155579	902.593262	365.674835	34.400288	907.220520	379.865387	-158.619858	508.238983	405.698242	61.791550	506.625977	457.739624	-145.097595	81.363014	495.710022	92.479759	90.322227	323.166962	-240.817291	1427.597656	361.641632	81.882332	1449.556519	282.279358	-59.525127	1405.473999	322.381104	-36.678471	1692.499146	371.437592	-295.956299	1144.233765	537.114990	124.627930	1213.086304	265.073425	-262.822144	903.336975	455.200195	106.479736	947.037354	343.461273	-50.516922	1004.806702	-483.219208	29.566729	909.985413	-468.648529	-120.752037
316.071930	-129.512131	902.652832	365.880829	32.927105	907.389771	380.012573	-159.547745	508.223907	405.635956	61.078133	506.877197	457.766113	-145.270218	81.346420	495.620026	92.222549	90.577431	322.635986	-242.175919	1427.959473	361.880920	80.193352	1450.135742	282.117584	-60.828735	1405.750244	322.618500	-38.352657	1692.805298	369.783203	-297.781677	1144.375732	539.148682	122.631294	1214.712036	262.026123	-263.227081	904.386047	455.527222	104.112434	949.240173	343.563446	-51.998905	1004.919067	-483.911560	27.134619	910.542175	-467.990021	-122.409477
316.034485	-130.796997	902.717285	366.003021	31.637871	907.618042	379.986664	-160.368256	508.189575	405.430328	60.336403	507.041473	457.728546	-145.346237	81.356377	495.408630	91.858215	90.819160	322.090973	-243.517426	1428.376953	362.137115	78.520569	1450.775391	281.958008	-62.127312	1405.997314	322.873962	-39.995216	1693.062134	368.139526	-299.605408	1144.636108	541.023560	120.762199	1216.226563	259.016602	-263.562592	905.444153	456.025879	102.004425	951.352234	343.599487	-53.387318	1005.061829	-481.399689	26.274717	910.822571	-466.389709	-123.202728
316.062347	-131.969910	902.758362	366.091888	30.484247	907.859802	380.030884	-161.276291	508.122559	405.328857	59.597492	507.233246	457.722839	-145.437469	81.304947	495.324158	91.565453	91.008263	321.437805	-244.829529	1428.714966	362.391418	76.875496	1451.330322	281.833191	-63.383244	1406.251465	323.062744	-41.576267	1693.313843	366.520752	-301.494324	1144.895142	542.858643	118.917610	1217.682495	256.271637	-263.716431	906.433289	456.618469	100.067352	953.263062	343.624207	-54.664013	1005.199707	-480.378906	24.866352	911.102173	-465.523010	-124.784950
316.229767	-133.317490	902.894043	366.345184	29.052910	908.002686	380.215698	-162.105118	508.087555	405.123169	58.761105	507.340759	457.772797	-145.578308	81.311882	495.256470	91.079140	91.258270	320.714203	-246.080063	1429.068848	362.687408	75.266548	1451.883667	281.665253	-64.604240	1406.488892	323.251282	-43.174198	1693.562012	364.975159	-303.325775	1145.183838	544.683167	117.276299	1219.080200	253.632477	-263.850586	907.491699	457.184967	98.157494	955.179199	343.836182	-56.061787	1005.338562	-479.607605	22.834146	911.216858	-464.798187	-126.521584
316.271210	-134.506119	902.962891	366.513245	27.933931	908.216064	380.286865	-162.874481	508.015839	405.032654	58.172096	507.477936	457.823120	-145.676651	81.293495	495.305511	90.556839	91.525452	319.991547	-247.321671	1429.390137	362.987915	73.669960	1452.381592	281.539337	-65.806892	1406.709595	323.422638	-44.798000	1693.773804	363.472748	-305.270630	1145.510620	546.466614	115.816559	1220.476196	251.182770	-263.842560	908.606140	457.762482	96.357018	957.120728	343.937256	-57.303532	1005.476318	-478.887207	21.233385	911.371948	-463.978333	-128.139969
316.364899	-135.748642	902.999023	366.736664	26.690046	908.373840	380.439423	-163.761765	508.051819	404.829773	57.390110	507.661713	457.852112	-145.797318	81.281487	495.002075	90.415993	91.598213	319.245209	-248.524780	1429.813354	363.211365	72.112267	1452.794556	281.383362	-66.965263	1406.915161	323.526855	-46.329147	1694.007568	361.899292	-307.573120	1145.923096	548.309753	114.548195	1221.970703	248.870026	-263.764954	909.704285	458.296814	94.584366	959.174927	344.089508	-58.621548	1005.570435	-478.078857	20.055265	911.691162	-463.142334	-129.620621
316.485504	-136.964188	903.037476	367.049438	25.392273	908.534912	380.615967	-164.599716	508.027222	404.530273	56.585762	507.754211	457.895172	-145.915878	81.246101	494.752075	89.903969	91.818787	318.538361	-249.660919	1430.236816	363.498230	70.577599	1453.255615	281.213928	-68.116676	1407.074951	323.666382	-47.895508	1694.229248	360.442657	-309.992676	1146.399780	550.228638	113.460541	1223.376953	247.044922	-263.838684	910.924561	458.861389	92.652283	961.221069	344.290161	-59.953606	1005.667419	-477.451935	18.758148	911.846741	-462.503754	-131.183350
316.622681	-138.199005	903.074280	367.428711	24.090416	908.692566	380.751709	-165.312073	507.949615	404.372253	55.863392	507.818787	457.890137	-146.032837	81.195442	494.681946	89.458977	92.077095	317.843353	-250.745529	1430.647827	363.728058	69.074532	1453.699585	281.053406	-69.224052	1407.235718	323.764038	-49.377266	1694.466187	358.966919	-312.475037	1146.842651	552.169067	112.502396	1224.900635	245.157425	-263.653992	912.167847	459.328491	90.703461	963.384277	344.524231	-61.294193	1005.762268	-477.164978	16.324532	911.726501	-461.951752	-132.919128
316.715607	-139.364120	903.101563	367.753052	22.898458	908.861877	380.839050	-166.028488	507.871429	404.079041	54.984550	507.966919	457.899445	-146.141357	81.185951	494.566864	89.006989	92.249680	317.141663	-251.832901	1431.163574	363.983185	67.573898	1454.006226	280.896210	-70.371536	1407.370728	323.844299	-50.904846	1694.667725	357.654236	-314.761719	1147.415283	554.091431	111.570526	1226.425903	243.567764	-263.673981	913.365845	459.898438	88.956863	965.590515	344.731110	-62.563740	1005.856689	-476.492065	14.730137	911.876099	-461.223083	-134.388245
316.832397	-140.457520	903.072998	368.092865	21.634180	908.940247	380.970306	-166.884491	507.802307	403.813721	54.203632	508.090271	457.935364	-146.273849	81.134247	494.418030	88.530342	92.401314	316.432220	-252.861832	1431.616211	364.178009	66.107147	1454.372803	280.757416	-71.432381	1407.451538	323.901550	-52.365799	1694.864014	356.244171	-317.448822	1147.945435	556.044373	110.699303	1227.885742	242.198471	-263.698883	914.573730	460.416168	87.270294	967.817566	344.968506	-63.819206	1005.877991	-475.543701	13.470225	911.961670	-460.516968	-135.807541
316.986725	-141.502762	903.038330	368.420441	20.612442	909.074463	380.987518	-167.593613	507.759430	403.480438	53.410339	508.191223	457.931030	-146.373520	81.144882	494.134644	87.917938	92.530548	315.802948	-253.886765	1432.009155	364.463196	64.648697	1454.717285	280.621490	-72.417290	1407.530640	323.998779	-53.856415	1695.013550	355.036194	-320.075043	1148.529907	558.012451	109.865570	1229.325806	240.992706	-263.707275	915.824036	460.853210	85.899117	970.296387	345.181122	-64.949661	1005.924194	-475.019104	12.020118	912.015442	-459.856567	-137.270050
317.127838	-142.650131	903.022400	368.938263	19.297197	909.137512	381.122925	-168.297516	507.702087	403.229370	52.607597	508.228516	457.995575	-146.494629	81.090515	493.936615	87.324982	92.755630	314.998352	-254.811371	1432.457642	364.730438	63.249805	1455.022705	280.466370	-73.431679	1407.632690	324.021179	-55.292576	1695.192749	353.926636	-322.614166	1149.157471	559.948364	109.008293	1230.734131	239.959366	-263.565063	917.133850	461.264954	84.677292	972.853821	345.488007	-66.232819	1005.945923	-475.098785	9.747444	912.137573	-459.391785	-138.821732
317.235474	-143.630600	903.051575	369.335022	18.310837	909.347351	381.193085	-168.990463	507.617188	403.068207	51.830433	508.392029	458.044006	-146.633942	81.108223	493.777405	86.709404	92.947876	314.289185	-255.750519	1432.877686	364.976898	61.828556	1455.349487	280.359192	-74.389565	1407.716675	324.002747	-56.722408	1695.345215	353.003632	-325.195618	1149.771729	561.911377	108.211006	1232.186279	239.122421	-263.526367	918.437988	461.822296	83.209503	975.102295	345.724884	-67.327049	1006.060669	-474.354919	8.178456	912.248108	-458.760590	-140.294113
317.469421	-144.617630	903.020203	369.794769	17.139473	909.420044	381.308899	-169.687302	507.564789	402.803375	50.983326	508.491638	458.107727	-146.783127	81.101440	493.507965	86.038635	93.036217	313.639893	-256.612671	1433.312744	365.323273	60.487015	1455.714233	280.204742	-75.306496	1407.797363	323.903656	-58.108017	1695.556885	352.189270	-327.762299	1150.453125	563.816040	107.459602	1233.668579	238.556046	-263.630798	919.777039	462.350433	81.637062	977.329956	346.024353	-68.463814	1006.079773	-472.912445	7.857664	912.273560	-457.950806	-141.426712
317.651306	-145.603210	903.023376	370.313232	15.897379	909.546021	381.410278	-170.298401	507.528503	402.656799	50.138718	508.656006	458.138885	-146.890137	81.088737	493.347076	85.375519	93.224915	312.945496	-257.474548	1433.756714	365.621460	59.138531	1456.018188	280.062408	-76.216248	1407.902588	323.835571	-59.505878	1695.731689	351.597992	-330.361450	1151.192749	565.691345	106.761879	1235.181763	238.205322	-263.732635	921.109619	462.937286	80.032440	979.478882	346.336487	-69.653572	1006.141602	-472.078552	7.703604	912.372742	-457.280640	-142.670883
317.832916	-146.620499	903.043213	370.856506	14.782198	909.655090	381.510681	-170.902069	507.490784	402.553223	49.296097	508.761841	458.134003	-147.002182	81.062340	493.225494	84.744095	93.482170	312.311035	-258.319305	1434.199951	365.911224	57.824081	1456.306396	279.938934	-77.068062	1407.979858	323.847687	-60.851013	1695.865967	351.105835	-332.935638	1151.912109	567.605530	106.085182	1236.632568	237.997025	-263.999512	922.386963	463.485138	78.544525	981.742798	346.685822	-70.778786	1006.203552	-471.497437	5.585737	912.616455	-456.665680	-143.993805
318.036804	-147.602936	903.060913	371.384735	13.771142	909.764954	381.483490	-171.429276	507.439514	402.327423	48.506321	508.779755	458.154602	-147.135834	81.042099	493.071533	84.147324	93.643890	311.662659	-259.122101	1434.613403	366.200867	56.570824	1456.588257	279.801880	-77.906273	1408.024414	323.855286	-62.181282	1696.035400	350.795380	-335.651367	1152.697510	569.448242	105.486847	1238.134155	238.159149	-264.113281	923.696472	464.438629	77.085503	983.939026	347.032593	-71.831657	1006.265015	-470.701172	4.941146	912.919739	-456.045380	-145.054993
318.260101	-148.530609	903.083252	371.930756	12.621986	909.829834	381.484650	-172.050995	507.375031	402.151672	47.652248	508.855316	458.175232	-147.229538	81.029999	492.929047	83.498856	93.740036	310.990051	-259.888733	1434.942993	366.470581	55.343643	1456.915527	279.667023	-78.763618	1408.069824	323.738953	-63.438786	1696.190308	350.538452	-338.234436	1153.429688	571.288452	104.856346	1239.629517	238.351303	-264.643250	924.989380	464.759308	75.535408	986.228333	347.390564	-72.898949	1006.307861	-470.085846	3.808971	912.699890	-455.520905	-146.488220
318.466553	-149.440994	903.087585	372.483582	11.617859	909.888123	381.435486	-172.759674	507.299896	401.999786	46.776840	508.978516	458.226196	-147.396255	81.036964	492.718933	82.840034	93.791016	310.329895	-260.627289	1435.379761	366.710907	54.131245	1457.170532	279.523590	-79.531517	1408.095581	323.563599	-64.629997	1696.347656	350.481354	-340.922150	1154.259644	573.049927	104.244682	1241.044922	239.060928	-264.657318	926.306946	465.087006	74.259705	988.721985	347.746948	-73.889587	1006.338074	-468.501678	3.206501	912.966919	-454.719940	-147.337234
318.750305	-150.388290	903.095093	373.096130	10.545793	909.979309	381.486481	-173.397003	507.266937	401.831146	45.935814	509.043274	458.348206	-147.537674	81.037170	492.529968	82.158966	93.924957	309.667419	-261.336212	1435.698242	366.908020	52.986507	1457.413696	279.347412	-80.293991	1408.120605	323.369110	-65.851486	1696.514893	350.428040	-343.555969	1155.082397	574.813416	103.686096	1242.569702	239.732727	-265.354431	927.542053	465.565613	72.684326	990.930603	348.176453	-74.953278	1006.385132	-467.523438	2.239127	912.982544	-454.173279	-148.427551
318.982849	-151.310791	903.107483	373.708679	9.484013	910.048950	381.505249	-173.977753	507.213684	401.678925	45.092487	509.121948	458.395691	-147.709229	81.040428	492.384705	81.605080	94.023666	309.027161	-262.009186	1436.045654	367.062469	51.883324	1457.646362	279.142792	-81.002518	1408.158569	323.374084	-67.035072	1696.574219	350.551208	-346.221466	1155.944702	576.540833	103.062485	1243.968750	240.927673	-265.418335	928.724731	465.821228	71.388680	993.319031	348.575470	-75.982635	1006.424744	-466.941284	1.015542	912.973145	-453.654419	-149.653214
319.229553	-152.225250	903.142883	374.337738	8.470840	910.183899	381.391022	-174.523590	507.162415	401.527008	44.320671	509.139679	458.423340	-147.805389	81.069893	492.199615	81.072311	94.141861	308.402313	-262.650818	1436.393799	367.261932	50.763496	1457.916382	278.966553	-81.748398	1408.186035	323.093994	-68.265053	1696.754395	350.773987	-348.937714	1156.836548	578.226379	102.474586	1245.451050	242.336929	-265.568115	929.869385	466.215546	69.908127	995.565186	349.004303	-77.013435	1006.506714	-465.976715	0.163627	912.872437	-453.107361	-150.647888
319.497742	-153.102234	903.171997	374.980682	7.369958	910.267273	381.290436	-175.099167	507.122162	401.356903	43.507511	509.219238	458.826294	-148.369629	81.258606	491.978638	80.471863	94.285072	307.840973	-263.334930	1436.704834	367.469055	49.707531	1458.160767	278.840576	-82.392555	1408.183838	322.890228	-69.329376	1696.844604	351.082947	-351.499390	1157.731079	579.870300	101.834038	1246.797852	243.821594	-266.196472	930.979614	466.620026	68.465691	997.714600	349.451202	-78.045410	1006.560913	-464.926208	-1.190518	912.930542	-452.536346	-151.646484
319.754639	-153.913727	903.196838	375.605347	6.464106	910.337036	381.268311	-175.686264	507.095306	401.201935	42.806263	509.292053	458.933136	-148.525284	81.313232	491.779602	79.828110	94.401199	307.249237	-263.960754	1436.966309	367.653381	48.685776	1458.389526	278.714539	-83.066895	1408.199219	322.701721	-70.385506	1696.925171	351.485565	-354.110474	1158.630859	581.501160	101.277496	1248.216064	245.693130	-266.300873	932.098022	467.199738	66.923393	999.652649	349.861267	-78.929459	1006.607605	-464.410065	-2.410693	913.310303	-452.005493	-152.527908
319.976196	-154.687271	903.198425	376.217468	5.556656	910.439270	381.231262	-176.166733	507.079681	401.047516	42.108776	509.403412	458.956421	-148.639130	81.291954	491.590424	79.321350	94.501068	306.661713	-264.569458	1437.194336	367.822784	47.668694	1458.585449	278.606537	-83.730690	1408.161621	322.479431	-71.416893	1696.997314	351.990112	-356.586578	1159.492065	583.007019	100.680000	1249.499146	247.682114	-266.804413	933.081726	467.605347	65.517677	1001.678284	350.308197	-79.852623	1006.654480	-463.821899	-4.376351	913.201416	-451.565399	-153.632980
320.263336	-155.556534	903.182434	376.957855	4.388531	910.445496	381.232819	-176.653366	507.027313	400.983887	41.459965	509.500336	458.991608	-148.747055	81.287651	491.426605	78.774719	94.605675	306.083984	-265.192169	1437.387573	368.008240	46.710136	1458.825562	278.511627	-84.384682	1408.142578	322.337891	-72.419823	1697.037231	352.600555	-358.970459	1160.356201	584.447449	100.070503	1250.751099	249.743912	-267.535339	934.068237	467.882019	64.295471	1003.827332	350.826294	-80.902809	1006.647827	-463.188629	-5.890634	913.281738	-451.132355	-154.583954
320.513336	-156.381180	903.160339	377.592499	3.510857	910.504456	381.118042	-177.085770	506.946014	401.005554	40.865196	509.585236	458.996521	-148.803619	81.245995	491.138458	78.094795	94.620628	305.547302	-265.794037	1437.554810	368.225616	45.748287	1458.993164	278.414825	-85.014145	1408.118896	322.023560	-73.366722	1697.135620	353.384094	-361.273193	1161.225220	585.837524	99.471886	1251.972412	252.078720	-268.042053	934.928650	468.281708	63.001469	1005.757141	351.281952	-81.816269	1006.662659	-462.601563	-7.035333	913.389648	-450.660614	-155.574768
320.744110	-157.124222	903.148438	378.255798	2.473083	910.574524	380.966278	-177.554138	506.866974	401.070862	40.249172	509.703522	459.065887	-148.903503	81.275986	490.902679	77.488640	94.749512	304.962799	-266.384369	1437.710327	368.384033	44.796860	1459.149292	278.335297	-85.598038	1408.074463	321.802521	-74.307716	1697.199219	354.266235	-363.493988	1162.104004	587.167786	98.896767	1253.148926	254.571014	-268.537109	935.748535	468.730194	61.593349	1007.545959	351.741119	-82.778091	1006.687561	-461.908234	-7.860396	913.418457	-450.234833	-156.451248
321.023529	-157.955292	903.154175	378.954071	1.516695	910.620483	380.890564	-177.963303	506.820007	401.264984	39.689514	509.905914	459.039001	-148.954300	81.251633	490.730957	76.804268	94.812309	304.392242	-266.969421	1437.780640	368.593079	43.918854	1459.289063	278.235443	-86.182175	1408.046387	321.568176	-75.192383	1697.240845	355.250824	-365.517548	1162.890381	588.424500	98.330238	1254.231934	257.089752	-269.252594	936.456665	469.238739	60.113022	1009.068359	352.229523	-83.706963	1006.711487	-461.072205	-8.215425	913.366089	-449.723419	-157.459961
321.301514	-158.654480	903.144043	379.643250	0.611338	910.720276	380.806610	-178.392075	506.772797	401.458374	39.127293	509.988892	459.045410	-149.020477	81.269356	490.578125	76.181190	94.852119	303.895599	-267.568451	1437.855103	368.773804	43.061028	1459.404785	278.143616	-86.776451	1407.989868	321.309875	-76.064468	1697.280029	356.332336	-367.427307	1163.632324	589.631592	97.721550	1255.203735	259.659210	-270.012207	937.037109	469.654388	58.854145	1010.598389	352.717712	-84.592476	1006.751587	-460.197968	-8.990740	913.458191	-449.276306	-158.258102
321.563477	-159.376724	903.127869	380.313049	-0.302003	910.784363	380.739685	-178.771027	506.741547	401.631531	38.563793	510.012787	459.093292	-149.076370	81.271027	490.369934	75.568581	94.882431	303.367798	-268.201813	1437.911133	368.966583	42.234482	1459.479248	278.063507	-87.317383	1407.945923	321.077209	-76.866463	1697.318848	357.435699	-369.150909	1164.337524	590.667908	97.138008	1256.026123	262.291473	-270.934692	937.511169	469.998352	57.730923	1012.140625	353.182709	-85.472595	1006.772095	-459.307037	-9.755956	913.567810	-448.735321	-159.085480
321.814453	-160.109100	903.116272	380.996613	-1.175081	910.834290	380.696808	-179.103790	506.672363	401.963745	38.079842	510.093964	459.128662	-149.161118	81.280510	490.163055	74.927444	94.841148	302.856873	-268.796631	1437.903564	369.122894	41.459164	1459.568115	277.981995	-87.866661	1407.878662	320.846558	-77.585083	1697.379272	358.643860	-370.748718	1165.060303	591.689941	96.561852	1256.842529	264.981262	-271.724792	937.833069	470.642303	56.349876	1013.160400	353.653198	-86.326073	1006.788330	-458.317230	-10.526080	913.794189	-448.217255	-159.781723
322.139069	-160.830948	903.110168	381.677460	-2.042001	910.928345	380.727570	-179.541061	506.600220	402.160583	37.525383	510.235291	459.118591	-149.173294	81.264107	489.945709	74.211281	94.861984	302.323090	-269.444000	1437.873779	369.293030	40.636269	1459.649414	277.914886	-88.431229	1407.818237	320.474060	-78.322166	1697.468994	359.868469	-372.161469	1165.701294	592.644165	95.937637	1257.495728	267.814392	-272.512695	938.104614	471.091187	55.288090	1014.374573	354.118073	-87.179367	1006.829773	-457.397491	-11.191410	913.999146	-447.989319	-161.076736
322.471222	-161.506485	903.074463	382.418213	-2.905963	911.020691	380.758820	-179.992416	506.512512	402.542297	37.011616	510.415314	459.148499	-149.233627	81.221527	489.757263	73.530083	94.912567	301.811951	-270.039337	1437.872681	369.428101	39.916115	1459.704346	277.824707	-88.985413	1407.768433	320.331390	-79.085831	1697.459229	361.618103	-371.739807	1166.136353	593.440674	95.367393	1258.147827	270.617065	-273.361481	938.114136	471.688934	54.106514	1015.276978	354.640503	-88.036644	1006.853271	-456.545807	-11.828702	914.196411	-447.527161	-161.772385
322.790100	-162.227066	903.053589	383.146576	-3.779988	911.108887	380.801971	-180.510757	506.467438	402.853271	36.488571	510.562378	459.216095	-149.334824	81.233994	489.358032	72.743324	94.864037	301.376038	-270.685577	1437.820068	369.614288	39.149544	1459.768433	277.769592	-89.560509	1407.737061	320.139496	-79.738754	1697.450317	362.895416	-372.864685	1166.696777	594.196045	94.700012	1258.650513	273.531586	-274.310272	938.068054	472.313599	52.941799	1015.963318	355.129456	-88.900612	1006.883850	-455.548767	-12.499267	914.449951	-446.852722	-162.446716
323.064758	-162.816696	903.037292	383.809509	-4.522665	911.213867	380.816833	-180.908218	506.394531	403.242401	36.013668	510.719482	459.206635	-149.344193	81.202820	488.995300	71.978516	94.797379	300.930420	-271.295410	1437.742065	369.812378	38.393070	1459.844971	277.685760	-90.111298	1407.701416	319.962982	-80.399590	1697.461792	364.111023	-373.854431	1167.255859	594.852844	94.040344	1259.092773	276.517426	-275.246185	937.969116	472.912079	51.921513	1016.484680	355.570343	-89.643318	1006.924194	-454.510193	-13.151389	914.733154	-446.258606	-162.974350
323.423950	-163.507523	903.035645	384.519043	-5.380270	911.306763	380.953369	-181.371964	506.366730	403.557800	35.394634	510.821808	459.210876	-149.379440	81.172806	488.637787	71.168579	94.834465	300.480042	-271.934875	1437.704834	369.997833	37.645786	1459.881714	277.623749	-90.658409	1407.666748	319.769684	-81.038498	1697.469727	365.406006	-374.569061	1167.726074	595.412109	93.387558	1259.445923	279.562439	-276.272369	937.648682	473.655060	50.706776	1016.708618	356.061249	-90.471298	1006.967529	-453.753265	-13.650797	914.946777	-445.655853	-163.677246
323.804199	-164.087143	903.019470	385.236206	-6.015824	911.449951	381.110291	-181.826920	506.338287	403.904419	34.799873	510.990570	459.216156	-149.426849	81.158249	488.281555	70.233231	94.779442	300.029541	-272.548920	1437.629272	370.146881	36.991409	1459.925659	277.559875	-91.165070	1407.645996	319.636597	-81.654007	1697.505371	366.639252	-375.269501	1168.210449	595.835876	92.659004	1259.698853	282.616333	-277.377747	937.402588	474.221619	49.786320	1016.885315	356.539825	-91.158676	1007.027588	-452.780487	-14.202223	915.150146	-445.062561	-164.138474
324.145721	-164.700592	903.037903	385.991180	-6.841223	911.549744	381.297577	-182.290359	506.243896	404.356659	34.317886	511.157532	459.275177	-149.499878	81.141342	488.046783	69.492973	94.735634	299.617615	-273.200317	1437.598877	370.329559	36.298161	1459.953857	277.505096	-91.678268	1407.630005	319.509766	-82.247688	1697.534912	367.911560	-375.760681	1168.625610	596.239929	91.937546	1259.858276	285.928680	-278.461273	936.688721	474.785553	48.818733	1017.013000	357.018494	-91.915726	1007.085815	-451.787231	-14.721816	915.425110	-444.365784	-164.659332
324.506622	-165.247787	903.052979	386.698883	-7.484840	911.667542	381.461334	-182.828964	506.179169	404.822235	33.787804	511.313629	459.336182	-149.606934	81.132309	487.786621	68.625381	94.669975	299.218536	-273.812103	1437.557983	370.474579	35.686996	1460.045898	277.414764	-92.192337	1407.646851	319.421875	-82.804924	1697.567627	369.141632	-376.068298	1168.923828	596.564331	91.184570	1259.963257	288.831360	-279.544647	936.052124	475.210449	48.077976	1017.247620	357.480011	-92.555382	1007.150940	-450.972656	-15.047440	915.667603	-443.716064	-165.096436
324.912476	-165.877884	903.068848	387.506195	-8.225482	911.755737	381.649323	-183.333328	506.144440	405.190308	33.241161	511.428772	459.374542	-149.686691	81.120392	487.549805	67.676582	94.656754	298.874756	-274.462219	1437.500488	370.640717	35.066013	1460.133545	277.352905	-92.719315	1407.653198	319.338379	-83.386124	1697.612305	370.284760	-376.250458	1169.211670	596.814148	90.427048	1260.094116	291.799683	-280.292511	935.285645	475.773071	47.137234	1017.256409	357.989807	-93.257240	1007.203674	-450.113495	-15.478512	915.829346	-443.062500	-165.506073
325.276581	-166.407089	903.076172	388.216339	-8.837251	911.863037	381.835266	-183.773773	506.093811	405.610382	32.676201	511.553162	459.444946	-149.748474	81.110443	487.278687	66.634453	94.549820	298.546783	-275.096741	1437.452026	370.804474	34.448536	1460.212402	277.283173	-93.239685	1407.696533	319.300903	-83.890526	1697.690430	371.458008	-376.011780	1169.406006	597.046631	89.587006	1260.229736	294.596771	-281.746704	934.397339	476.287170	46.252468	1017.273682	358.477570	-93.878357	1007.258728	-449.289124	-15.668710	916.027405	-442.354187	-166.015289
325.643555	-166.945465	903.101318	388.959991	-9.572693	911.939758	382.071960	-184.226639	506.048798	406.010101	32.207924	511.635681	459.433502	-149.780060	81.049713	486.957977	65.627419	94.423920	298.219940	-275.662079	1437.353516	370.910370	33.878345	1460.325439	277.225250	-93.715622	1407.730957	319.288757	-84.400612	1697.758301	372.495422	-375.995422	1169.587646	597.233948	88.805031	1260.379028	297.626190	-282.728333	933.305786	476.870544	45.347172	1017.223328	358.969177	-94.534355	1007.309509	-448.333496	-15.998282	916.307800	-441.684845	-166.182007
325.969879	-167.401459	903.125183	389.676300	-10.182255	912.055359	382.256531	-184.650208	506.012848	406.354004	31.723734	511.702148	459.387177	-149.746658	81.037041	486.621155	64.449341	94.320290	297.919250	-276.317139	1437.285034	370.957886	33.297752	1460.452393	277.164673	-94.160629	1407.756714	319.294006	-84.861618	1697.847778	373.534241	-375.465027	1169.658447	597.423645	88.028435	1260.558228	300.380524	-284.004791	932.107361	477.584412	44.289074	1017.028381	359.410919	-95.103271	1007.378296	-447.834198	-16.025558	916.620178	-440.951447	-166.652786
326.345093	-167.905914	903.177185	390.418030	-10.788213	912.182617	382.567352	-185.126465	505.994720	406.887665	31.283470	511.837494	459.416687	-149.798340	80.955673	486.482056	63.302814	94.228935	297.621887	-276.864716	1437.227051	370.973755	32.761524	1460.612061	277.081116	-94.597267	1407.788452	319.275116	-85.392799	1697.907715	374.502014	-374.807983	1169.741943	597.576233	87.221703	1260.752563	303.100128	-285.395752	930.819885	478.152740	43.374329	1017.054993	359.892853	-95.682823	1007.467529	-447.081635	-16.369871	916.796265	-440.271851	-166.970581
326.760620	-168.357574	903.176758	391.142426	-11.392862	912.216187	382.976532	-185.606628	505.956757	407.312134	30.850948	511.945221	459.468964	-149.880966	80.937569	486.195862	62.072388	94.087708	297.332062	-277.473755	1437.166138	371.037170	32.205353	1460.788574	277.029053	-95.010574	1407.832031	319.303528	-85.877922	1697.977783	375.437622	-373.988281	1169.753784	597.775269	86.483261	1261.020752	305.766083	-286.747070	929.655090	478.757935	42.495758	1017.091858	360.402802	-96.217178	1007.484619	-446.373077	-16.588610	916.959534	-439.614014	-167.232071
327.479584	-168.362305	902.932922	392.038910	-11.803231	912.325806	383.291107	-185.975388	505.827576	407.876343	30.324911	511.974915	459.498322	-149.910507	80.910522	485.950470	60.691505	93.930931	297.108643	-278.031281	1437.104248	371.165466	31.685612	1460.970215	276.988434	-95.465599	1407.882568	319.363037	-86.350471	1698.043335	376.313934	-373.068970	1169.745728	598.009888	85.745613	1261.317505	308.434021	-288.018341	928.091553	479.376892	41.638462	1017.149292	361.016327	-96.587547	1007.409668	-445.381439	-16.970604	917.171143	-438.806946	-167.508408
327.858276	-168.752655	902.950867	392.769409	-12.330153	912.442688	383.585205	-186.433701	505.799286	408.421112	29.884716	512.097656	459.505951	-149.949661	80.858910	485.909912	59.262718	93.773544	296.863495	-278.577545	1437.009033	371.270966	31.173019	1461.202148	276.932831	-95.877899	1407.928223	319.450012	-86.788773	1698.131104	377.143066	-372.035095	1169.686646	598.233948	85.036324	1261.644775	311.098633	-289.259125	926.651550	480.022736	40.813210	1017.282837	361.487976	-97.083290	1007.475647	-444.408234	-17.202085	917.349121	-438.108063	-167.637268
328.211395	-169.128967	902.962219	393.476593	-12.857633	912.548035	383.883728	-186.913055	505.748352	408.935974	29.421097	512.146484	459.545532	-150.025452	80.830513	485.684113	57.878696	93.723495	296.614258	-279.087067	1436.906860	371.363861	30.677053	1461.430420	276.927002	-96.217995	1408.011719	319.529388	-87.236954	1698.213867	377.198151	-373.092010	1169.845459	598.480408	84.317078	1261.919189	313.765198	-290.408752	925.422913	480.535004	40.252048	1017.594299	361.950073	-97.575653	1007.532104	-443.489807	-17.517653	917.530151	-437.343872	-167.803329
328.532227	-169.477264	903.099243	394.158966	-13.420754	912.687317	384.232391	-187.328705	505.719788	409.350891	28.991791	512.228760	459.569489	-150.120026	80.772949	485.647583	56.365017	93.668671	296.376923	-279.570435	1436.823608	371.474182	30.203779	1461.691406	276.918640	-96.510666	1408.083008	319.682159	-87.658562	1698.342407	377.794250	-372.057678	1169.729736	598.796509	83.627998	1262.327515	316.316803	-291.425842	924.091370	481.214417	39.587425	1017.820068	362.416260	-98.029564	1007.670776	-442.537018	-18.017994	917.590149	-436.634186	-168.041748
328.893433	-169.854675	903.008728	394.914276	-13.796670	912.766541	384.547119	-187.675125	505.713837	410.009583	28.583466	512.364380	459.584839	-150.163528	80.741302	485.839539	54.932961	93.570274	296.146851	-280.004211	1436.731934	371.634033	29.711046	1461.959595	276.898895	-96.771431	1408.128418	319.752106	-88.091591	1698.466064	378.258575	-371.015259	1169.546875	599.177185	83.015953	1262.797363	318.773010	-292.395172	922.786865	482.053406	38.815163	1017.822876	362.861237	-98.469269	1007.662109	-441.744263	-18.407557	917.565002	-436.042145	-168.241501
329.287811	-170.190399	903.041443	395.621979	-14.311152	912.899902	384.914673	-188.029938	505.689728	410.489929	28.052467	512.402344	459.594086	-150.180618	80.706940	485.731781	53.287983	93.560455	295.902710	-280.402618	1436.603882	371.825592	29.294619	1462.259521	276.911591	-97.012680	1408.175903	319.913727	-88.460648	1698.575684	378.720825	-369.850311	1169.334106	599.572937	82.394539	1263.179688	320.997040	-293.276123	921.493652	482.785645	38.227848	1018.043091	363.301910	-98.921356	1007.744324	-440.866791	-19.150913	917.527283	-435.342773	-168.491257
329.692322	-170.504898	903.084229	396.330902	-14.756382	913.027466	385.323364	-188.407974	505.687988	410.908875	27.560476	512.485657	459.610748	-150.237778	80.676971	485.844421	51.876385	93.546593	295.661255	-280.810364	1436.444336	372.056885	28.856428	1462.526123	276.927429	-97.228691	1408.262207	320.020020	-88.868057	1698.730713	379.105011	-368.698425	1169.074829	599.989868	81.809219	1263.588257	322.869415	-294.307465	920.428040	483.329590	37.824287	1018.544922	363.764404	-99.322418	1007.828857	-440.092865	-20.007553	917.442688	-434.751343	-168.678116
330.031189	-170.787048	903.134399	396.988495	-15.103563	913.191528	385.666534	-188.733612	505.633972	411.372864	27.128599	512.557312	459.624420	-150.233963	80.637344	486.036591	50.341858	93.626907	295.383148	-281.212677	1436.236938	372.307190	28.416565	1462.745728	276.964935	-97.406181	1408.324707	320.180695	-89.267776	1698.905762	379.493652	-367.531281	1168.793091	600.520508	81.310524	1264.082886	324.744446	-294.803436	919.124573	484.167694	37.085712	1018.683655	364.164764	-99.672195	1007.934265	-439.244781	-20.104227	917.535400	-434.115814	-168.741959
330.400970	-170.994888	903.180542	397.687653	-15.499833	913.367432	385.955780	-189.045761	505.615448	411.655243	26.663597	512.598511	459.596802	-150.251144	80.589684	486.179565	48.840725	93.641747	295.165497	-281.560028	1436.036011	372.594086	28.050667	1462.996460	276.981018	-97.572456	1408.424927	320.346313	-89.633896	1699.069824	379.823914	-366.281311	1168.511841	601.021973	80.772827	1264.480225	326.148590	-295.755737	918.172668	484.813507	36.757298	1019.267212	364.614258	-100.030067	1008.042053	-438.421570	-20.363232	917.606018	-433.470886	-168.829330
330.760773	-171.176193	903.240784	398.348694	-15.856586	913.506226	386.309143	-189.332260	505.620026	411.989624	26.259335	512.695862	459.602478	-150.288422	80.565643	486.416534	47.225910	93.691559	294.928131	-281.874542	1435.857422	372.884369	27.707066	1463.218384	277.020172	-97.697174	1408.496216	320.505493	-89.982445	1699.239868	380.216064	-365.071838	1168.223877	601.555603	80.330482	1264.954468	327.608215	-296.247101	917.080566	485.524902	36.174393	1019.620911	365.031372	-100.317673	1008.140808	-437.668274	-20.539272	917.624146	-432.840820	-169.005661
331.092072	-171.366364	903.323853	399.026764	-16.221407	913.669006	386.660645	-189.662048	505.684021	412.440735	25.904940	512.884888	459.624573	-150.334412	80.523933	486.784790	45.742085	93.773117	294.683868	-282.158752	1435.683594	373.262726	27.371475	1463.456177	277.086090	-97.786583	1408.569946	320.621857	-90.361923	1699.395996	380.539673	-363.851593	1167.856323	602.128662	79.943878	1265.369995	328.619537	-297.084961	916.246155	486.362915	35.534084	1019.763977	365.452423	-100.618439	1008.262512	-437.053711	-19.104723	917.471130	-432.333618	-169.239471
331.417664	-171.518188	903.422974	399.672241	-16.488962	913.844788	386.979614	-189.903885	505.684784	412.751221	25.589911	513.068481	459.613403	-150.355652	80.460983	487.398163	44.213669	93.959595	294.435791	-282.404572	1435.469116	373.616608	27.088079	1463.654297	277.165344	-97.818321	1408.660034	320.814972	-90.675514	1699.560303	380.837555	-362.679016	1167.586670	602.720337	79.528595	1265.730591	329.621918	-297.923584	915.342590	486.903015	35.160480	1020.130432	365.853912	-100.846313	1008.399048	-436.287506	-19.267054	917.415649	-431.727203	-169.377335
331.728760	-171.642548	903.519043	400.293152	-16.675259	914.028137	387.303680	-190.102127	505.706482	413.103973	25.365946	513.190186	459.652252	-150.406250	80.426392	488.071960	42.703804	94.148689	294.242828	-282.603271	1435.297729	374.048584	26.804689	1463.846924	277.265869	-97.859123	1408.739868	321.068634	-90.934494	1699.716553	381.095551	-361.603180	1167.298462	603.319946	79.132675	1266.059570	330.498291	-298.076508	914.445068	487.719788	34.579697	1020.272156	366.242462	-101.026802	1008.537170	-435.465881	-19.473640	917.409119	-431.113495	-169.596466
331.961212	-171.687637	903.581421	400.847107	-16.918312	914.163696	387.622467	-190.272354	505.678833	413.372559	25.148371	513.310974	459.648438	-150.439819	80.400345	488.623535	41.228413	94.426186	294.013367	-282.730072	1435.103638	374.439484	26.577566	1464.017456	277.356018	-97.816307	1408.841064	321.268616	-91.205490	1699.869385	381.242462	-360.443024	1166.979370	603.916565	78.849045	1266.388550	330.903992	-298.861023	913.807922	488.522247	34.198658	1020.618896	366.645721	-101.231514	1008.631958	-434.773407	-19.371964	917.360596	-430.600403	-170.062439
332.283600	-171.756256	903.688660	401.482208	-17.147100	914.327271	387.935638	-190.483215	505.710175	413.775757	24.972582	513.507813	459.648010	-150.443146	80.327576	489.492218	39.826550	94.596100	293.851410	-282.840881	1434.921265	374.945282	26.322670	1464.194092	277.476990	-97.784721	1408.927124	321.472778	-91.453781	1700.030029	381.462646	-359.298981	1166.700806	604.586731	78.543610	1266.687866	331.301300	-299.583618	913.078552	489.210907	33.822117	1020.835266	367.068420	-101.399017	1008.766174	-433.895203	-19.739109	917.324463	-430.059570	-170.242416
332.607971	-171.824615	903.794250	402.087982	-17.286379	914.461426	388.228882	-190.621002	505.730652	413.990692	24.767653	513.603943	459.635773	-150.444473	80.283875	490.352264	38.326580	94.952049	293.642303	-282.902893	1434.736206	375.419373	26.159174	1464.359131	277.622681	-97.713272	1409.032227	321.735474	-91.616089	1700.208740	381.571320	-358.215790	1166.418945	605.195679	78.222565	1266.933594	331.343353	-299.868225	912.487793	489.875214	33.431843	1021.103821	367.471588	-101.497040	1008.886597	-433.198639	-19.615746	917.222900	-429.407990	-169.689606
332.921234	-171.832626	903.871643	402.709259	-17.500038	914.605713	388.504791	-190.745529	505.744537	414.321014	24.600521	513.766602	459.609344	-150.451767	80.207207	491.381836	36.881603	95.207726	293.464813	-282.910126	1434.581421	375.892181	25.993490	1464.531006	277.729065	-97.585312	1409.122559	321.971863	-91.851669	1700.333374	381.622101	-357.184448	1166.154785	605.812561	77.947441	1267.165771	331.453796	-300.205933	911.818420	490.435364	33.052086	1021.200439	367.879211	-101.633537	1008.995667	-432.412811	-19.661263	917.164490	-428.772003	-169.750732
333.222290	-171.815842	903.975037	403.244720	-17.617586	914.753723	388.710419	-190.865051	505.755554	414.888855	24.536320	514.090027	459.602539	-150.463150	80.182167	492.498810	35.539494	95.596909	293.343109	-282.917114	1434.440918	376.403229	25.882502	1464.662109	277.914734	-97.467331	1409.215210	322.030670	-92.030365	1700.497437	381.587128	-356.128632	1165.860962	606.467651	77.667931	1267.367188	331.047455	-300.739594	911.383789	490.944855	32.965359	1021.714661	368.263916	-101.703575	1009.119995	-431.538849	-19.763405	917.148010	-428.168579	-169.699448
333.507874	-171.730362	904.093262	403.764160	-17.679277	914.954895	388.864197	-190.927414	505.741119	414.865875	24.236830	514.204529	459.592346	-150.497803	80.149315	493.417694	34.206825	95.906624	293.273499	-282.901428	1434.361328	376.956451	25.776604	1464.800781	278.097290	-97.274361	1409.371948	322.226166	-92.166588	1700.650757	381.503723	-355.182343	1165.624268	607.115784	77.427902	1267.499756	330.616241	-300.996490	910.981689	491.481476	32.646542	1021.744873	368.626099	-101.733551	1009.276733	-431.460175	-18.384748	916.761780	-427.808472	-170.159729
333.792877	-171.652664	904.185730	404.298553	-17.847460	915.065125	388.965790	-190.970154	505.767975	415.151642	24.177767	514.390259	459.616516	-150.514359	80.133125	494.613678	32.857361	96.373642	293.186951	-282.850189	1434.305908	377.498383	25.703886	1464.914795	278.332947	-97.074783	1409.463623	322.402161	-92.254074	1700.799561	381.351166	-354.360291	1165.383667	607.773010	77.200714	1267.593994	330.157654	-300.969543	910.498718	492.131287	32.455379	1021.974426	369.015839	-101.792274	1009.377136	-429.628815	-19.896061	917.011780	-426.874390	-169.752533
334.071899	-171.609741	904.280029	404.837372	-17.925871	915.200806	389.027924	-190.991226	505.766266	415.477509	24.083496	514.642212	459.645416	-150.572403	80.114960	495.896942	31.543465	96.730530	293.131012	-282.765717	1434.200317	378.094116	25.650084	1465.019653	278.588745	-96.865677	1409.533936	322.644592	-92.264656	1700.966919	381.039703	-353.526794	1165.106567	608.425476	77.007431	1267.717651	329.182617	-301.156982	910.239380	492.838379	32.089211	1021.892517	369.391846	-101.827179	1009.490906	-429.198151	-19.647478	916.830994	-426.388428	-169.889618
334.293091	-171.561478	904.378540	405.313141	-17.970343	915.337097	389.060120	-190.998566	505.747375	415.655365	23.835794	514.921143	459.667023	-150.623047	80.105232	497.122437	30.199106	97.167854	293.100708	-282.590118	1434.187744	378.698334	25.665131	1465.099365	278.902161	-96.666809	1409.594727	322.799561	-92.279427	1701.107422	380.661194	-352.877899	1164.842651	609.013062	76.835136	1267.728516	328.396484	-301.128601	909.934631	493.221222	32.081631	1022.208496	369.727875	-101.848091	1009.606689	-428.559174	-19.444290	916.777161	-425.762421	-169.492905
334.544861	-171.453674	904.451355	405.759003	-18.013895	915.465942	389.062683	-190.966171	505.721802	415.968384	24.233315	515.390137	459.683868	-150.666580	80.097900	498.608337	28.934736	97.737892	293.094116	-282.418457	1434.112305	379.243958	25.700903	1465.223145	279.190796	-96.445396	1409.671509	322.967712	-92.254463	1701.256958	380.156219	-352.272552	1164.534302	609.676331	76.687737	1267.814941	327.086914	-300.801270	909.723389	493.747803	31.916220	1022.332947	370.060333	-101.851509	1009.704956	-427.756927	-19.469624	916.756042	-425.028717	-169.555878
334.764984	-171.348236	904.521973	406.226105	-18.060698	915.563354	389.065369	-190.921127	505.700684	416.049561	24.328882	515.590698	459.671783	-150.656845	80.069130	499.828857	27.584883	98.175247	293.098236	-282.206299	1434.066284	379.853180	25.729218	1465.266846	279.498413	-96.175812	1409.759766	323.072815	-92.240150	1701.377563	379.569855	-351.754608	1164.217163	610.336975	76.555359	1267.887207	325.860413	-300.445099	909.466003	494.362610	31.597614	1022.198730	370.387421	-101.838768	1009.787781	-426.842102	-19.573074	916.738281	-424.419800	-170.176331
334.937225	-171.275787	904.589600	406.661011	-18.105112	915.630737	389.085388	-190.874023	505.700439	416.248138	24.679264	515.925842	459.694366	-150.691055	80.047684	501.337891	26.161776	98.771843	293.161804	-281.978271	1434.034546	380.469818	25.802258	1465.307251	279.853119	-95.883736	1409.815430	323.249451	-92.191605	1701.523315	378.941742	-351.348785	1163.908813	610.974915	76.469376	1267.890625	324.624908	-299.683319	909.168091	494.827545	31.495724	1022.291809	370.703674	-101.835732	1009.854553	-426.116669	-19.450047	916.728516	-424.026428	-170.594772
335.127106	-171.075592	904.637634	407.029388	-18.039993	915.722168	389.114960	-190.865387	505.725159	416.154266	24.871817	516.138611	459.733154	-150.726761	80.047501	502.632233	24.847359	99.239426	293.258240	-281.725250	1434.018188	381.082153	25.885466	1465.336060	280.215424	-95.550751	1409.879761	323.436462	-91.962387	1701.627075	378.168365	-350.939056	1163.506958	611.609497	76.399704	1267.824219	323.050171	-299.136963	908.975525	495.103424	31.544497	1022.606689	370.972229	-101.732452	1009.922119	-425.278412	-19.200886	916.675842	-423.222260	-169.379822
335.281342	-170.903290	904.702698	407.430725	-18.018194	915.835876	389.151276	-190.812668	505.719330	416.068817	25.123224	516.306885	459.765350	-150.801514	80.058022	503.878448	23.439430	99.899513	293.398163	-281.425110	1434.048096	381.729065	26.049789	1465.330566	280.573181	-95.252106	1409.945435	323.519775	-91.876808	1701.796387	377.325928	-350.634186	1163.109375	612.299377	76.402603	1267.870605	321.347656	-298.518982	908.790283	495.688721	31.218880	1022.474487	371.258148	-101.677643	1010.008484	-424.507385	-19.062807	916.615784	-422.552948	-169.123703
335.470673	-170.718491	904.746338	407.829376	-17.964182	915.912598	389.173340	-190.734009	505.708740	415.995605	25.354406	516.448669	459.808929	-150.860199	80.081116	505.082764	22.103851	100.395760	293.510559	-281.137390	1434.016968	382.328766	26.196266	1465.342407	280.961121	-94.930176	1410.026611	323.705322	-91.629013	1701.891724	376.321075	-350.348022	1162.690918	612.996460	76.446312	1267.800781	319.583557	-297.806732	908.620544	495.942200	31.331146	1022.802979	371.544373	-101.582024	1010.066895	-423.595123	-18.850210	916.564270	-421.869293	-169.301849
335.611328	-170.551422	904.784912	408.206665	-17.902845	915.967957	389.236877	-190.723663	505.733643	415.884674	25.671442	516.618774	459.832825	-150.891281	80.063675	506.312134	20.760803	101.001076	293.608307	-280.823395	1433.998657	382.968018	26.371000	1465.316528	281.360596	-94.549156	1410.089600	323.845306	-91.355934	1702.010864	375.264008	-350.100708	1162.303223	613.633362	76.539963	1267.754761	317.668091	-297.086700	908.486145	496.520569	31.055353	1022.634094	371.790405	-101.477470	1010.113159	-422.789093	-18.558517	916.513855	-421.124329	-169.202164
335.706055	-170.360199	904.838684	408.504272	-17.803762	916.032532	389.270996	-190.672195	505.763031	415.725891	26.031622	516.712341	459.833221	-150.904327	80.044975	507.329681	19.424450	101.558922	293.741333	-280.471802	1433.975708	383.561432	26.619989	1465.285278	281.760406	-94.158051	1410.178955	323.987244	-91.022484	1702.126221	374.131653	-349.767731	1161.921387	614.331116	76.693634	1267.664795	315.604126	-296.395477	908.352173	496.950989	30.959665	1022.697571	372.006561	-101.353027	1010.170898	-421.955658	-18.215508	916.489746	-420.407562	-168.888397
335.738861	-170.219513	905.018860	408.785553	-17.764040	916.095825	389.289307	-190.586121	505.751587	415.712830	26.428469	516.808167	459.853882	-150.938644	80.025322	508.345551	18.191013	102.062164	293.931580	-280.076996	1434.002319	384.197845	26.921017	1465.255493	282.145996	-93.781731	1410.232544	324.192474	-90.681343	1702.198242	372.964050	-349.507172	1161.454468	615.000977	76.893936	1267.539063	313.495026	-295.640106	908.261169	497.208160	31.091625	1022.992310	372.201447	-101.209404	1010.296509	-421.083801	-17.906990	916.438354	-419.710999	-168.547455
335.929016	-169.885849	904.940308	409.181793	-17.553123	916.152832	389.316772	-190.599899	505.719849	415.846130	26.866472	516.832947	459.827301	-150.950897	79.987457	509.218994	16.909674	102.613121	294.167603	-279.681549	1434.056396	384.867218	27.161297	1465.171509	282.587067	-93.340355	1410.284912	324.230957	-90.260017	1702.330688	371.751648	-349.180298	1160.987305	615.680054	77.143982	1267.433838	311.266205	-294.901611	908.150085	497.803497	30.789907	1022.772339	372.427643	-100.999039	1010.281189	-420.143951	-17.595594	916.383179	-419.012817	-168.166870
335.980774	-169.702866	905.005676	409.480835	-17.460434	916.166931	389.312256	-190.510269	505.718597	415.921387	27.195244	516.859741	459.810730	-150.942902	79.971016	509.817719	15.680562	102.929710	294.330750	-279.282745	1434.016235	385.497650	27.428633	1465.159912	283.002350	-92.918587	1410.339233	324.344299	-89.833267	1702.421875	370.501373	-348.809631	1160.585449	616.337891	77.408195	1267.331543	308.799255	-293.918274	907.964539	498.245850	30.728455	1022.784363	372.593140	-100.827133	1010.323364	-419.277039	-17.212219	916.336731	-418.220917	-167.895233
336.052612	-169.462723	905.053528	409.781189	-17.289911	916.196411	389.396057	-190.487518	505.732391	416.409546	27.934599	516.959656	459.865784	-150.997665	79.974915	510.497070	14.519626	103.344559	294.556915	-278.872437	1434.068237	386.196259	27.703310	1465.113647	283.424408	-92.512230	1410.434937	324.438782	-89.358131	1702.515991	369.231720	-348.376099	1160.197510	616.968140	77.719978	1267.160767	306.520172	-293.260742	907.909485	498.614166	30.856956	1022.950806	372.771667	-100.609253	1010.362976	-418.338806	-16.777784	916.286438	-417.450012	-167.562164
335.577271	-169.837982	905.391602	409.830322	-17.298681	916.242371	389.353149	-190.347260	505.836792	416.645905	28.318436	516.971436	459.877533	-151.001053	79.977516	510.700439	13.417121	103.641495	294.747040	-278.439026	1434.157593	386.817993	28.031172	1465.018433	283.907684	-92.029388	1410.490356	324.558868	-88.815300	1702.606201	367.951050	-347.906158	1159.846436	617.597229	78.087128	1267.023804	304.019928	-292.469635	907.942017	498.999268	30.754225	1022.924377	372.706726	-100.665253	1010.564880	-417.411316	-16.484070	916.199707	-416.697601	-167.110687
335.585083	-169.580032	905.437439	410.081879	-17.139883	916.239929	389.348602	-190.211868	505.873108	417.093140	28.643270	516.935669	459.874084	-150.979736	79.994019	510.826965	12.331201	103.785759	294.983673	-277.934052	1434.217896	387.497864	28.381250	1464.955566	284.350647	-91.562721	1410.522583	324.575073	-88.277504	1702.723389	366.679230	-347.491425	1159.443848	618.234253	78.493950	1266.826904	301.403198	-291.617706	907.987976	499.181488	30.961082	1023.269775	372.825897	-100.424934	1010.588806	-416.354553	-16.118683	916.131897	-415.855499	-166.656799
336.183044	-168.496643	905.149963	410.553925	-16.771049	916.227234	389.351654	-190.015503	505.757324	417.651581	28.900934	516.939026	459.895508	-150.973953	80.031464	510.650421	11.246137	103.881271	295.222473	-277.415680	1434.265137	388.136688	28.750351	1464.873291	284.773254	-91.068771	1410.568115	324.625214	-87.722038	1702.801758	365.361328	-346.901001	1159.044434	618.858582	78.945953	1266.655396	298.744293	-290.655609	908.076416	499.437103	30.967375	1023.376770	373.159058	-99.813171	1010.430359	-415.500366	-15.603685	916.050903	-415.094696	-166.291794
335.639313	-168.812622	905.486267	410.600220	-16.598267	916.267212	389.335480	-189.753693	505.891968	418.283386	29.198204	516.935852	459.905884	-150.961960	80.016998	510.308960	10.137332	103.812714	295.492126	-276.904175	1434.333496	388.809418	29.145435	1464.741455	285.259125	-90.513145	1410.608521	324.659821	-87.238655	1702.898926	364.136383	-346.307495	1158.710815	619.540588	79.442635	1266.475830	296.063293	-289.664337	908.169128	499.679993	30.965162	1023.493408	373.084106	-99.753014	1010.628113	-414.492188	-15.081820	915.944153	-414.228333	-165.812912
335.640900	-168.446945	905.517517	410.792389	-16.276535	916.300720	389.361633	-189.462814	505.902405	418.923950	29.364708	516.913452	459.949280	-150.980713	79.997841	510.020599	9.357839	103.801971	295.743805	-276.374542	1434.398926	389.483276	29.621933	1464.587891	285.734314	-90.003357	1410.641235	324.658539	-86.572906	1702.969482	362.876740	-345.675049	1158.315552	620.197021	79.985252	1266.230469	293.228943	-288.649750	908.339294	499.902069	31.061569	1023.638367	373.181763	-99.413132	1010.660217	-413.394379	-14.626030	915.790161	-413.309784	-165.273193
335.593384	-167.874451	905.571655	410.986481	-15.107389	916.509583	389.287750	-189.123123	505.924011	419.774689	29.600033	517.025696	459.995605	-150.967926	79.993530	509.356049	8.297360	103.619835	296.013702	-275.823486	1434.529419	390.145386	30.090675	1464.456543	286.200714	-89.440277	1410.706421	324.578949	-85.890434	1703.068115	361.619232	-344.971039	1157.931763	620.849243	80.614182	1266.011719	290.416718	-287.532104	908.523376	500.205322	30.800564	1023.490356	373.262299	-98.618935	1010.786255	-412.227783	-13.940683	915.655334	-412.382141	-164.820602
335.579926	-167.451355	905.582458	411.206573	-14.799062	916.514771	389.267517	-188.775909	505.939911	420.583954	29.678347	516.982910	459.989288	-150.964722	80.034523	508.451477	7.359269	103.366631	296.264526	-275.213318	1434.612793	390.830261	30.572388	1464.370972	286.673065	-88.842941	1410.779175	324.514282	-85.276894	1703.176514	360.367035	-344.243225	1157.590332	621.460754	81.289963	1265.762817	287.572571	-286.320129	908.749207	500.291229	31.063017	1023.837158	373.356750	-98.250534	1010.794434	-411.139893	-13.303209	915.556213	-411.394318	-164.263123
335.583344	-166.975250	905.613464	411.447327	-14.425231	916.528503	389.251282	-188.430206	505.972473	421.459229	29.759333	516.983826	460.011475	-150.957474	80.057251	507.552856	6.511772	103.077019	296.538330	-274.625641	1434.728516	391.516815	31.078709	1464.243408	287.142212	-88.251831	1410.840698	324.540710	-84.607925	1703.255371	359.146515	-343.514252	1157.275757	622.066345	82.009331	1265.541748	284.794098	-284.920410	909.049927	500.557465	31.131445	1023.916382	373.475952	-97.817566	1010.817383	-410.025513	-12.639926	915.378845	-410.434296	-163.647781
335.602051	-166.427216	905.643616	411.726257	-14.018629	916.567688	389.373413	-188.237915	506.017578	422.326660	29.799803	516.923645	460.067383	-150.990570	80.069412	506.320892	5.699622	102.666733	296.797913	-274.007507	1434.842041	392.175354	31.594053	1464.145020	287.651001	-87.584297	1410.882080	324.401062	-83.900932	1703.348877	357.930084	-342.677490	1156.916992	622.624634	82.759766	1265.292358	281.941254	-283.728394	909.437744	500.876953	31.209097	1023.940674	373.611481	-97.345993	1010.851624	-408.789978	-11.968043	915.212646	-409.431152	-163.067551
336.130096	-165.137421	905.357666	412.185028	-13.511066	916.511414	389.359863	-187.960220	505.938538	423.356567	29.860748	516.933411	460.125885	-151.038422	80.106033	505.283813	4.973773	102.387459	297.046814	-273.322510	1434.928955	392.829742	32.167973	1464.071777	288.101532	-86.934601	1410.940186	324.291809	-83.143677	1703.446289	356.751129	-341.742157	1156.652100	623.167175	83.540520	1265.069702	278.941681	-282.447235	909.683899	501.219696	31.392864	1023.948608	373.915009	-96.539444	1010.673584	-407.556763	-11.365464	915.029724	-408.317749	-162.439423
335.994446	-164.595505	905.418945	412.396423	-13.075782	916.489319	389.252563	-187.560684	505.973267	424.157379	29.821301	516.831116	460.104095	-150.979050	80.129501	503.924683	4.303470	101.952110	297.310303	-272.594604	1434.984985	393.462646	32.738972	1463.994019	288.620300	-86.224159	1410.998535	324.242737	-82.390038	1703.505371	355.578583	-340.735291	1156.292969	623.723022	84.348869	1264.871216	276.054199	-281.287354	910.024292	501.594971	31.667780	1023.956482	373.950470	-95.999542	1010.696899	-406.337341	-10.628441	914.871582	-407.225311	-161.876328
335.274658	-165.010239	905.787354	412.387512	-13.615837	916.302429	389.144012	-187.162933	506.137115	424.699219	29.732033	516.688965	460.108368	-150.967865	80.120934	502.220703	3.604814	101.395935	297.580170	-271.857330	1435.060059	394.128113	33.363369	1463.894531	289.067322	-85.507866	1411.054688	324.128479	-81.585007	1703.555176	354.461670	-339.780151	1156.069702	624.259216	85.163567	1264.657349	273.287323	-279.906799	910.401306	501.937469	32.052326	1023.967346	373.785889	-96.218925	1010.806152	-405.078583	-9.899175	914.616577	-406.149872	-161.111038
335.690735	-163.526428	905.508362	412.798676	-12.102057	916.442139	389.026062	-186.740845	506.010834	425.527435	29.649403	516.679993	460.127380	-150.945557	80.157173	500.844574	3.114059	100.940399	297.853333	-271.080109	1435.110107	394.715302	34.057693	1463.817505	289.517029	-84.762619	1411.094116	324.148926	-80.754318	1703.606934	353.356812	-338.808319	1155.733643	624.787903	85.975517	1264.561157	270.687286	-278.235046	910.738403	502.398407	32.268330	1023.709473	374.057739	-94.921402	1010.722168	-403.744568	-9.167166	914.383667	-404.993744	-160.491211
334.814636	-163.416092	905.793457	412.781281	-11.763458	916.424133	388.850677	-186.217606	506.181335	426.038696	29.417818	516.539795	460.049896	-150.891861	80.168427	499.030640	2.645093	100.331299	298.095398	-270.295288	1435.118530	395.301086	34.732533	1463.701904	290.004181	-83.922050	1411.104370	324.006287	-79.850838	1703.672363	352.236450	-337.725861	1155.410889	625.355042	86.785263	1264.379395	267.896301	-276.970398	911.045166	502.731659	32.729893	1023.706055	373.720245	-94.542740	1010.866760	-402.436401	-8.444860	914.072571	-403.783386	-159.761978
334.743958	-162.671570	905.812317	412.962799	-11.244785	916.346741	388.766357	-185.724213	506.192963	426.495300	29.237932	516.418518	460.087952	-150.898529	80.170784	497.310913	2.217525	99.691483	298.408875	-269.437469	1435.159058	395.909454	35.455887	1463.580200	290.466248	-83.127296	1411.106445	323.971008	-78.995186	1703.658081	351.183441	-336.576324	1155.091675	625.867065	87.598625	1264.150146	265.234802	-275.667145	911.362671	502.875702	33.518688	1024.021851	373.791504	-93.866348	1010.840576	-401.054352	-7.667765	913.734131	-402.617157	-159.086685
336.172577	-161.361267	905.566711	413.562286	-10.448599	916.239319	388.943604	-185.454330	506.088989	427.391144	29.015099	516.256592	460.266571	-150.996384	80.199570	495.765900	1.849295	99.041275	298.700043	-268.561768	1435.110962	396.538788	36.233650	1463.374878	290.930054	-82.263123	1411.078247	323.791565	-78.041656	1703.688965	350.165131	-335.591705	1154.776489	626.469971	88.467957	1263.933105	262.906677	-273.773163	911.647522	503.191101	34.070919	1024.053589	374.711395	-92.879730	1010.659363	-399.544495	-6.935542	913.406799	-401.285461	-158.318008
335.597595	-161.471329	905.870117	413.511688	-9.926688	916.131653	388.840271	-184.952133	506.243408	427.723389	28.782040	515.980164	460.262451	-150.938980	80.229828	493.993347	1.535292	98.217888	299.055634	-267.654053	1435.041626	397.137268	37.039124	1463.143799	291.396942	-81.399330	1411.004761	323.723969	-77.181381	1703.585205	349.057556	-334.398590	1154.372559	627.096924	89.435432	1263.703491	260.295502	-272.560425	911.922607	503.633942	34.422714	1023.779358	374.632172	-92.494545	1010.769714	-398.060486	-6.107111	913.049194	-399.981232	-157.602341
335.459625	-160.808563	905.835266	413.571686	-9.353871	915.962219	388.712738	-184.490082	506.311890	428.141693	28.456406	515.691467	460.258972	-150.896561	80.255730	492.299225	1.339017	97.497047	299.430969	-266.766724	1434.872192	397.733154	37.891739	1462.854614	291.920837	-80.464172	1410.867432	323.563812	-76.156288	1703.555908	348.096497	-333.327606	1153.962646	627.651123	90.300102	1263.352173	258.104614	-270.610504	912.137329	503.759705	35.243896	1023.937927	374.644958	-91.819153	1010.671387	-396.501373	-5.261524	912.653259	-398.647339	-156.723038
335.567596	-160.057999	905.794434	413.746521	-8.633771	915.767456	388.624817	-184.015808	506.345703	428.691254	28.172014	515.425537	460.272583	-150.854111	80.281647	490.618866	1.191067	96.672432	299.909973	-265.788239	1434.743896	398.500214	38.703926	1462.546631	292.383789	-79.561310	1410.741211	323.432861	-75.191742	1703.436035	347.091736	-332.174866	1153.523926	628.268921	91.264206	1262.936646	255.722702	-269.065948	912.328735	504.031403	35.852364	1023.780579	374.835663	-91.009590	1010.558533	-394.917297	-4.472808	912.248596	-397.257996	-156.058517
336.282715	-158.545380	905.429199	414.079041	-7.811349	915.498840	388.539551	-183.592926	506.261169	429.301941	27.841492	515.093445	460.283356	-150.859482	80.313652	489.093292	0.996669	95.981438	300.402802	-264.814026	1434.554932	398.980591	39.790531	1462.192871	292.958038	-78.577759	1410.561523	323.291077	-74.213768	1703.266602	346.113098	-331.069702	1153.017578	628.834412	92.187920	1262.482300	253.608322	-267.289795	912.510925	504.277588	36.521450	1023.540161	375.234528	-89.871490	1010.239746	-393.305725	-3.776559	911.715515	-395.873383	-155.321976
335.547974	-158.560867	905.631775	413.867004	-7.146801	915.213501	388.337006	-183.099609	506.416656	429.262299	27.215221	514.485291	460.289032	-150.815018	80.352448	487.584595	0.847320	95.180893	300.971924	-263.800446	1434.317505	399.583649	40.807873	1461.789673	293.438110	-77.534111	1410.428955	323.203156	-73.238571	1703.023682	345.108704	-329.867188	1152.463989	629.331299	93.150421	1261.984863	251.242462	-265.972015	912.526978	504.709503	36.992630	1022.946594	375.045166	-89.343277	1010.211304	-391.701477	-2.769390	911.372742	-394.476807	-154.377487
335.497498	-157.876419	905.538086	413.889984	-6.452893	914.815918	388.150909	-182.641602	506.459351	429.858643	27.001831	514.223450	460.318390	-150.814850	80.380028	486.847900	0.590547	94.635345	301.508636	-262.762573	1433.921387	400.200714	41.828419	1461.402710	293.968933	-76.468781	1410.168945	323.104736	-72.195358	1702.770874	344.102692	-328.650513	1151.788696	629.812622	94.132027	1261.401611	248.999313	-264.498474	912.527222	504.922150	37.656643	1022.519531	375.120728	-88.500435	1009.975159	-389.968231	-2.031612	910.874390	-392.984344	-153.637314
336.147003	-156.297745	905.088562	414.117920	-5.501098	914.364807	387.957306	-182.120071	506.320587	430.289307	26.605259	513.701050	460.345551	-150.791138	80.399055	486.285492	0.369469	94.086937	302.184784	-261.673126	1433.569824	400.807983	42.930122	1460.918701	294.569427	-75.411430	1409.901489	322.867981	-71.083107	1702.504150	343.189392	-327.409882	1151.180420	630.249939	95.100372	1260.701172	246.869308	-262.932098	912.491943	505.143738	38.453358	1022.062439	375.499268	-87.228195	1009.525513	-388.245270	-1.180613	910.418884	-391.472412	-152.730377
335.650482	-156.194931	905.062012	413.963287	-4.725321	913.898804	387.817963	-181.688843	506.427246	430.546875	26.221027	513.155823	460.399597	-150.771027	80.384148	485.958435	0.120970	93.569527	302.901764	-260.644531	1433.164307	401.485077	43.993069	1460.464600	295.183228	-74.369919	1409.579712	322.833252	-70.001244	1702.160034	342.297180	-326.172913	1150.503052	630.630676	96.137436	1259.969727	244.807632	-261.206360	912.360718	505.072723	39.289234	1021.775024	375.362671	-86.570526	1009.291992	-386.467896	-0.342322	909.965576	-389.950470	-151.807755
335.494781	-155.496063	904.899841	413.874268	-3.946634	913.374329	387.550079	-181.188248	506.446045	430.595947	26.061935	512.461426	459.977722	-150.229370	80.237091	485.783081	-0.017260	93.052856	303.609314	-259.525360	1432.786377	402.209290	45.112679	1459.989868	295.798950	-73.252579	1409.212036	322.701202	-68.850121	1701.765259	341.413605	-324.873077	1149.681152	630.993347	97.178482	1259.141846	242.666977	-259.751038	912.242920	505.320648	39.913380	1020.940063	375.378906	-85.662361	1008.958008	-384.751221	0.666658	909.594238	-388.373230	-150.903061
334.952820	-154.620178	904.883850	413.539886	-3.135382	912.859131	387.149323	-180.636597	506.502380	430.701904	25.911495	511.856873	459.930206	-150.147537	80.265564	485.727600	-0.120944	92.466728	304.340759	-258.476532	1432.327148	402.725586	46.410770	1459.411377	296.476318	-72.165710	1408.830933	322.578796	-67.702667	1701.373291	340.562958	-323.524414	1148.912231	631.212402	98.198341	1258.257690	240.487320	-258.191101	912.048584	505.147827	40.842278	1020.529968	375.162445	-84.608894	1008.702942	-382.980591	1.729761	909.225281	-386.797119	-149.719055
335.576538	-153.072495	904.398193	413.669464	-2.141856	912.273804	386.995972	-180.257309	506.355652	431.257263	25.745029	511.319061	459.949402	-150.129196	80.277046	485.938599	-0.181998	91.789757	305.182465	-257.335022	1431.931030	403.364380	47.696354	1458.905640	297.106995	-71.050552	1408.501221	322.331970	-66.419350	1700.981812	339.753448	-322.106354	1148.151489	631.546570	99.287407	1257.336060	238.506622	-256.720856	911.837585	505.216766	41.417244	1019.659363	375.520416	-83.280937	1008.170898	-381.183624	2.835133	908.873413	-385.191162	-148.774933
334.746857	-152.934662	904.542236	413.255493	-1.462387	911.751526	386.640198	-179.763992	506.467102	431.468170	25.559267	510.780823	459.953827	-150.120041	80.308235	485.978210	-0.230611	91.118301	305.980530	-256.256744	1431.384521	404.098480	48.916161	1458.375977	297.846680	-69.901222	1408.143311	322.296509	-65.229706	1700.598267	339.072449	-320.757782	1147.455078	631.851868	100.363647	1256.358032	236.749542	-254.665085	911.601746	505.069702	42.233906	1018.958252	375.202515	-82.573433	1007.995056	-379.425873	4.066646	908.585999	-383.604309	-147.654785
334.188782	-151.880951	904.328064	412.873596	-0.523926	911.199585	386.103699	-179.046188	506.391083	431.785522	25.376080	510.189819	459.942078	-150.065048	80.374580	486.138550	-0.259580	90.565407	306.875000	-255.125031	1430.950928	404.816010	50.259113	1457.871460	298.543243	-68.752350	1407.871460	322.143646	-63.917229	1700.309570	338.394867	-319.332153	1146.675049	632.075745	101.506218	1255.342651	235.098267	-253.296753	911.484314	504.890930	43.092087	1018.227356	374.931061	-81.463387	1007.615540	-377.655701	5.270429	908.385376	-382.038544	-146.269928
334.210602	-150.980255	904.271851	412.675873	0.405988	910.729858	385.783875	-178.537888	506.360992	432.246918	25.263250	509.724396	459.934265	-150.049774	80.387520	486.306213	-0.247987	89.999352	307.865356	-253.986664	1430.521606	405.366058	51.700325	1457.297363	299.269653	-67.590141	1407.614380	322.085754	-62.682934	1699.972290	337.734314	-317.802460	1145.949707	632.297119	102.644600	1254.325806	233.318848	-252.186050	911.283752	504.692841	43.974640	1017.512817	375.067261	-80.388680	1007.357422	-375.908966	6.525562	908.246948	-380.411194	-145.044388
333.904358	-150.010071	904.186340	412.343079	1.215322	910.234436	385.344635	-177.916229	506.344635	432.710785	25.236788	509.278870	459.978638	-150.033737	80.471954	486.450073	-0.203806	89.550888	308.879272	-252.845261	1430.147217	406.197174	52.954071	1456.825562	300.008850	-66.371048	1407.376953	322.011047	-61.368652	1699.701782	337.168640	-316.249542	1145.258057	632.518250	103.860260	1253.254761	231.649307	-250.977386	911.070374	504.458923	44.926952	1016.787842	374.938721	-79.332649	1007.072083	-374.237213	7.910790	908.256958	-378.857971	-143.734390
333.720123	-148.355026	903.822449	412.071625	2.289199	909.771240	384.746033	-177.061447	506.237854	433.270721	25.283026	508.925568	459.860443	-149.887497	80.517914	486.579285	-0.225627	89.178482	309.927094	-251.651016	1429.742676	406.926941	54.345222	1456.329834	300.754547	-65.153008	1407.185181	321.940125	-60.049240	1699.467896	336.652130	-314.617371	1144.651123	632.652588	105.118401	1252.248169	230.037216	-250.036850	910.884399	504.088013	46.157619	1016.321960	374.779572	-77.956078	1006.657837	-372.620117	9.299905	908.302979	-377.319641	-142.242981
332.765076	-147.759369	904.051697	411.475891	3.078742	909.439575	384.331848	-176.223221	506.354340	433.571381	25.399467	508.663208	459.867584	-149.803635	80.573738	486.583069	-0.206528	88.940659	311.092072	-250.500717	1429.410034	407.744995	55.715740	1455.800659	301.551819	-63.975594	1407.027222	321.805267	-58.673256	1699.327759	336.168488	-313.042877	1144.111328	632.885559	106.494690	1251.175171	228.681747	-248.619232	910.764343	503.945404	46.955162	1015.342590	374.333862	-77.062401	1006.609558	-370.990753	10.693612	908.438965	-375.770599	-140.842163
333.041107	-147.193497	904.010803	411.312653	4.049736	909.119690	384.169312	-175.573883	506.456940	434.003265	25.633348	508.590698	459.992584	-149.875259	80.680084	486.699341	-0.173699	88.781990	312.068817	-249.255142	1429.041504	408.550446	57.111572	1455.310547	302.255707	-62.694332	1406.937134	321.784515	-57.380543	1699.139526	335.820221	-311.402710	1143.660278	633.092468	107.985817	1250.150146	227.413849	-247.163849	910.683960	503.652557	47.981247	1014.686890	374.605652	-76.202110	1006.428467	-369.473480	12.115267	908.593079	-374.259918	-139.440277
333.182465	-145.675507	903.766418	411.115479	5.086292	908.884766	383.830658	-174.754257	506.462463	434.436615	25.943520	508.648132	460.022766	-149.831863	80.787086	486.833405	-0.166023	88.695663	313.070618	-248.033737	1428.799072	409.430969	58.418480	1454.812500	303.074646	-61.406334	1406.806763	321.712463	-56.029549	1699.037720	335.529999	-309.766144	1143.230347	633.416809	109.541870	1249.130737	226.247986	-245.804611	910.651367	503.353516	49.062546	1014.125000	374.612610	-74.958366	1006.186401	-368.003601	13.555750	908.745361	-372.792572	-138.011185
331.523743	-144.728027	904.277954	410.160522	5.781017	908.754150	383.204712	-173.616104	506.645508	434.377441	26.323471	508.703644	459.848694	-149.600266	80.845024	486.668640	-0.094293	88.617493	314.127716	-246.810684	1428.517700	410.531464	59.646473	1454.352295	303.821899	-60.157806	1406.734375	321.639709	-54.676308	1698.931885	335.273132	-308.073151	1142.775513	633.718079	111.196831	1248.026855	225.184952	-244.483002	910.606812	502.880737	50.379677	1013.881165	373.724030	-73.949020	1006.374268	-366.573792	14.997039	908.834656	-371.289459	-136.637115
331.171844	-143.644348	904.409485	409.733215	6.712317	908.676147	383.015594	-172.656311	506.759369	434.483185	26.760517	508.717468	459.869049	-149.513687	80.909782	486.584473	-0.041456	88.547745	315.017029	-245.523987	1428.286865	411.377380	61.000610	1453.850708	304.552032	-58.879562	1406.619629	321.552643	-53.349129	1698.781494	335.107178	-306.428009	1142.436768	634.096680	112.907425	1247.040527	224.220490	-242.990707	910.569458	502.559235	51.495415	1013.470337	373.481079	-72.882027	1006.399353	-365.124390	16.510557	908.910339	-369.795441	-135.145615
330.739807	-142.509018	904.583191	409.215851	7.706527	908.657715	382.780457	-171.830811	506.876343	434.531921	27.244425	508.617249	459.910950	-149.437180	80.978798	486.573792	0.032020	88.553246	315.841644	-244.337036	1428.066162	412.158997	62.454475	1453.342407	305.311462	-57.611012	1406.557861	321.476501	-51.981079	1698.638672	334.992615	-304.714752	1142.159546	634.507324	114.594803	1246.129395	223.400742	-241.519455	910.606812	502.406891	52.432198	1012.853760	373.206055	-71.796181	1006.471680	-363.740082	18.001715	908.934021	-368.400177	-133.608017
331.516144	-141.057800	904.516235	409.138123	8.830287	908.650208	382.833405	-171.299118	506.940796	435.043060	27.965034	508.743195	460.010437	-149.444458	81.019493	486.745819	0.114196	88.540062	316.658844	-243.108490	1427.934204	412.954346	63.834183	1452.913330	306.232361	-56.402424	1406.352783	321.366028	-50.614292	1698.490234	334.907928	-303.090942	1141.922363	634.879150	116.320557	1245.277832	222.677475	-240.001282	910.639038	502.147858	53.554523	1012.649414	373.592255	-70.558502	1006.430969	-362.366119	19.598835	908.861389	-367.005493	-132.178345
330.015350	-140.335754	904.885071	408.430267	9.647861	908.673767	382.407837	-170.257523	507.074097	435.084351	28.225044	508.756256	459.870941	-149.248657	81.063164	486.721039	0.158611	88.476196	317.443329	-241.790375	1427.822510	413.749084	65.327461	1452.540527	306.986206	-55.115685	1406.298096	321.262146	-49.203087	1698.423828	334.920013	-301.441925	1141.698853	635.325745	118.018883	1244.574341	222.052139	-238.565414	910.676270	501.856232	54.763622	1012.466125	372.692444	-69.680122	1006.625061	-361.099091	20.341007	908.776855	-365.627747	-130.711258
329.841339	-139.963852	905.060425	408.196960	10.777978	908.710083	382.491241	-169.742676	507.255280	435.309753	28.800247	508.666992	459.991364	-149.285919	81.129379	486.781830	0.173206	88.448830	318.158264	-240.526764	1427.782104	414.443207	66.699417	1452.289185	307.726807	-53.843281	1406.300537	321.282196	-47.857849	1698.321045	334.962738	-299.841339	1141.612793	635.730225	119.694031	1243.987671	221.659195	-236.819412	910.740967	501.599091	56.156235	1012.626160	372.644928	-68.894905	1006.726868	-359.690857	21.943390	908.677307	-364.261841	-129.107025
329.465881	-138.754013	905.130188	407.870575	11.821700	908.700195	382.341461	-169.100494	507.289978	435.221008	29.612099	508.425537	459.952545	-149.154510	81.153557	486.719330	0.231295	88.420036	318.871307	-239.271179	1427.721802	415.058319	68.055183	1452.095703	308.446320	-52.589703	1406.334717	321.311768	-46.471035	1698.258057	335.066742	-298.247284	1141.555542	636.154846	121.401329	1243.526611	221.300644	-235.326187	910.847961	501.638794	57.084957	1012.431458	372.392303	-67.772346	1006.752991	-358.326599	24.083086	908.629028	-362.989655	-127.492470
329.052551	-137.532654	905.187805	407.503113	12.879123	908.658569	382.254669	-168.379456	507.363861	435.402161	30.007198	508.509613	459.871887	-149.011536	81.189362	486.849060	0.284667	88.383629	319.583862	-237.990585	1427.756714	415.676392	69.310364	1451.921509	309.161987	-51.352734	1406.364624	321.392334	-45.057030	1698.196533	335.173889	-296.635162	1141.535278	636.580627	123.091698	1243.147949	221.001190	-234.054810	911.016663	501.541321	58.291862	1012.452515	372.127625	-66.638359	1006.755981	-357.036316	25.674282	908.492859	-361.788361	-125.872719
328.702423	-136.343491	905.323730	407.248291	14.044660	908.675659	382.221161	-167.750504	507.431854	435.404419	30.504370	508.484985	459.889587	-148.930328	81.233826	486.898010	0.319394	88.378166	320.304626	-236.734573	1427.823486	416.395813	70.478027	1451.744751	309.687988	-50.018257	1406.551025	321.485962	-43.675102	1698.124390	335.366302	-295.122803	1141.564209	636.990601	124.746758	1242.739502	220.921982	-232.457550	911.164917	501.367554	59.731934	1012.764221	371.887878	-65.417976	1006.831909	-355.680420	26.580833	908.336304	-360.589630	-124.336693
328.403168	-135.125458	905.329712	407.002014	15.233973	908.618042	382.244537	-167.050064	507.549866	435.091553	31.115181	508.235962	459.865967	-148.797531	81.253365	486.732239	0.382447	88.355759	320.949738	-235.473846	1427.851685	417.033325	71.752663	1451.602417	310.321075	-48.791569	1406.634033	321.664917	-42.279774	1698.070190	335.604614	-293.569183	1141.656860	637.405823	126.481010	1242.400146	220.899002	-231.071533	911.330811	501.465912	60.779346	1012.532410	371.702698	-64.219978	1006.802429	-354.370453	28.144196	908.206970	-359.433746	-122.767441
328.495728	-134.199127	905.446594	406.894958	16.428631	908.614807	382.283936	-166.430298	507.636536	435.201599	31.801651	508.265198	459.904785	-148.725266	81.274857	486.758728	0.404430	88.363403	321.630585	-234.211945	1427.949707	417.642700	72.959770	1451.421997	310.880066	-47.522717	1406.685181	321.880676	-40.903221	1698.008057	335.919006	-292.088287	1141.758545	637.749878	128.250366	1242.007935	220.978027	-229.584213	911.527466	501.306183	62.182079	1012.795593	371.759094	-63.100086	1006.859131	-353.033508	29.780594	908.146729	-358.239990	-121.106659
328.223145	-132.992935	905.510498	406.694977	17.640821	908.585754	382.203705	-165.876266	507.669434	435.012085	32.290905	508.186127	459.883972	-148.612122	81.330246	486.617889	0.426885	88.385483	322.290161	-232.931427	1428.022217	418.180725	74.280014	1451.208496	311.433319	-46.270096	1406.763916	322.150757	-39.556007	1697.987915	336.266235	-290.725250	1141.859253	638.173828	130.028503	1241.606934	221.250488	-227.839539	911.744446	501.384766	63.240322	1012.584290	371.582214	-61.862022	1006.875366	-351.784180	31.360361	908.053345	-357.154938	-119.538673
327.907684	-131.809326	905.604126	406.466583	18.825808	908.578796	382.146179	-165.181183	507.735321	435.267120	32.592224	508.371490	459.888550	-148.467407	81.361198	486.701904	0.434924	88.371773	322.905884	-231.683105	1428.091064	418.868958	75.511375	1450.997559	311.991943	-45.023758	1406.857666	322.427124	-38.213120	1698.003662	336.632904	-289.292603	1141.971924	638.546509	131.816299	1241.207642	221.415482	-226.442810	911.929932	501.292267	64.487526	1012.609924	371.349243	-60.633705	1006.918945	-350.521942	32.919090	908.043274	-356.089996	-117.978500
327.632385	-130.332855	905.475098	406.320831	20.142982	908.558533	382.077393	-164.266891	507.799408	435.022827	33.259018	508.201050	459.780457	-148.285156	81.383209	486.441010	0.460079	88.342728	323.482391	-230.442337	1428.140503	419.494720	76.702766	1450.821899	312.459747	-43.795269	1406.944580	322.710999	-36.957294	1698.047119	337.055023	-287.941742	1142.078125	638.885803	133.531570	1240.720459	221.726059	-225.025620	912.098267	501.096985	65.958733	1012.780518	371.041229	-59.266102	1006.847046	-349.318695	34.653610	908.000549	-355.137177	-116.436287
327.499695	-129.044495	905.468933	406.183197	21.408762	908.529846	381.898163	-163.713165	507.784149	435.294708	33.912373	508.258301	459.765259	-148.198425	81.432411	486.500305	0.490169	88.344681	324.070923	-229.221390	1428.218750	420.272858	77.819931	1450.585815	312.955261	-42.576321	1406.995239	323.116272	-35.688881	1698.074097	337.480530	-286.725708	1142.144287	639.285767	135.296280	1240.185425	222.161362	-223.318680	912.303528	501.129700	67.068329	1012.455994	370.900238	-57.971523	1006.830627	-348.103485	36.253216	907.994324	-354.117340	-114.861740
327.075043	-127.867622	905.628113	405.863922	22.583170	908.487793	381.844910	-163.059769	507.872620	435.418121	34.490402	508.264374	459.780151	-148.142761	81.482788	486.453125	0.547466	88.309883	324.585968	-227.998245	1428.257935	420.904449	79.021133	1450.286377	313.526154	-41.368874	1406.922119	323.564880	-34.425369	1698.064209	337.982452	-285.405243	1142.171387	639.633606	137.051880	1239.618286	222.531662	-222.016174	912.382751	501.041473	68.402321	1012.311462	370.596619	-56.701099	1006.890259	-346.964142	37.835899	907.958008	-353.240143	-113.387352
326.929108	-126.691635	905.648315	405.649506	23.773628	908.391296	381.819824	-162.293396	507.952667	435.984955	34.978130	508.497528	459.762177	-148.049088	81.497002	486.697296	0.615114	88.265564	325.118683	-226.793625	1428.211182	421.555359	80.291054	1450.038086	313.959930	-40.160847	1406.963867	323.954071	-33.215263	1698.100830	338.571136	-284.214203	1142.142334	639.978210	138.678940	1239.009033	223.125183	-220.373459	912.386536	500.760010	69.939857	1012.420837	370.412415	-55.436146	1006.855591	-345.823425	38.868317	907.864807	-352.408478	-111.990997
326.830414	-125.478043	905.664734	405.448120	24.992477	908.318359	381.820282	-161.492508	508.057465	436.127960	35.372372	508.408600	459.765900	-147.955566	81.540329	486.689514	0.650759	88.217941	325.635620	-225.569717	1428.154053	422.198120	81.511269	1449.725952	314.413940	-38.922207	1406.994263	324.371216	-32.059303	1698.148438	339.117889	-283.027802	1142.090088	640.269897	140.279129	1238.399048	223.621109	-219.154510	912.399780	500.580109	71.343872	1012.212891	370.274536	-54.164070	1006.829041	-344.749603	40.225132	907.784607	-351.602264	-110.552773
326.623322	-124.350929	905.732605	405.222717	26.148977	908.233276	381.749146	-160.774094	508.121399	436.223785	35.739006	508.326630	459.807526	-147.911667	81.589615	486.644531	0.687542	88.157822	326.146820	-224.343384	1428.099976	422.853485	82.697327	1449.458496	314.870361	-37.652985	1407.033447	324.729767	-30.924809	1698.237305	339.812836	-281.930817	1142.052124	640.642822	141.882706	1237.859131	224.509918	-217.171890	912.410522	500.601349	72.411774	1011.738159	370.084442	-52.933208	1006.822754	-343.754425	41.520340	907.785645	-350.875763	-109.277779
326.501099	-123.123520	905.786865	405.203064	27.547235	908.361206	381.631439	-159.955505	508.150726	436.597961	36.248390	508.351440	459.841492	-147.833160	81.657921	486.754456	0.727893	88.131676	326.620178	-223.141907	1428.031860	423.414520	84.026978	1449.152466	315.162628	-36.282936	1407.232422	325.149750	-29.878263	1698.316895	340.453247	-280.637848	1141.992432	640.901855	143.435120	1237.291016	225.054474	-216.185516	912.368591	500.198792	73.776077	1011.957153	370.051849	-51.687611	1006.909668	-342.761475	42.861301	907.761353	-350.184906	-107.977638
326.473572	-121.967209	905.800232	405.046753	28.761240	908.311157	381.628510	-159.099167	508.297882	436.798218	36.736824	508.323090	459.858490	-147.765594	81.702194	486.769135	0.741134	88.125526	327.081940	-221.878937	1427.949097	424.156952	85.140709	1448.930298	315.614349	-35.003899	1407.277954	325.552887	-28.809277	1698.375244	341.199585	-279.433685	1141.963745	641.249207	144.949371	1236.670654	225.920029	-214.598648	912.277588	500.183624	74.899605	1011.379211	369.941711	-50.445957	1006.894287	-341.821045	44.080437	907.761108	-349.503571	-106.680267
326.353516	-120.899063	905.818604	404.851044	29.847883	908.203369	381.506500	-158.354904	508.371002	436.909576	37.157684	508.292084	459.850586	-147.656143	81.745575	486.731995	0.753632	88.099289	327.504578	-220.614975	1427.929565	424.647095	86.523888	1448.616943	316.094940	-33.817551	1407.187500	325.947937	-27.790495	1698.450928	341.990784	-278.248749	1141.895264	641.514221	146.477707	1236.096191	226.920334	-212.972748	912.194580	499.986298	76.111290	1011.177795	369.786896	-49.284092	1006.852661	-340.889801	45.461990	907.759827	-348.869171	-105.397835
326.239044	-119.781715	905.830994	404.670624	31.047945	908.143372	381.400085	-157.669388	508.419098	436.991577	37.571453	508.296356	459.878937	-147.590775	81.758522	486.739624	0.794014	88.056923	327.929840	-219.368179	1427.922729	425.253235	87.757553	1448.363037	316.508759	-32.481201	1407.171997	326.333496	-26.796324	1698.479248	342.800476	-277.108368	1141.853271	641.784363	148.071976	1235.535278	227.934021	-211.387939	912.097534	499.796722	77.342400	1011.041626	369.639923	-48.073837	1006.830750	-339.881317	46.762341	907.745605	-348.241730	-104.040688
326.174835	-118.640022	905.787903	404.512634	32.184444	908.029297	381.349060	-156.987259	508.386078	437.116425	38.077778	508.276245	459.911285	-147.562531	81.827240	486.829163	0.845253	88.053345	328.296753	-218.131607	1427.809448	425.911377	88.967239	1448.109863	316.896118	-31.181089	1407.164307	326.691803	-25.790371	1698.498535	343.641663	-275.853455	1141.847168	642.064514	149.582748	1234.949829	228.991043	-210.082672	911.918091	499.500824	78.674530	1011.164001	369.506195	-46.873543	1006.755371	-338.655975	47.777977	907.763428	-347.634277	-102.652771
326.061188	-117.580811	905.796387	404.365448	33.253296	907.927551	381.160889	-156.153900	508.450592	437.265381	38.531559	508.218323	459.890564	-147.452774	81.853775	486.846069	0.883650	88.042664	328.648438	-216.890137	1427.682129	426.365479	90.267883	1447.846069	317.211578	-29.853659	1407.293457	326.997314	-24.858541	1698.546021	344.477875	-274.624969	1141.836182	642.291138	151.141357	1234.427002	230.070999	-208.776306	911.722107	499.443085	79.670258	1010.782959	369.357147	-45.725788	1006.712585	-337.884277	49.483807	907.978821	-347.054016	-101.312920
325.919403	-116.531357	905.800293	404.181793	34.354004	907.840759	381.126709	-155.509293	508.515533	437.236115	39.045052	508.176788	459.889069	-147.412827	81.881104	486.784271	0.892403	88.018013	328.990448	-215.652496	1427.674316	426.943054	91.415924	1447.624634	317.613953	-28.543787	1407.280518	327.423645	-23.884392	1698.561646	345.331024	-273.349854	1141.810181	642.572449	152.651917	1233.947144	231.241867	-207.543671	911.541748	499.353943	80.805374	1010.679749	369.197418	-44.589931	1006.673157	-337.074463	50.836170	907.960815	-346.512421	-100.064049
325.824829	-115.435951	905.771790	404.059967	35.331062	907.761353	381.044342	-154.919022	508.542175	437.270233	39.619904	508.110077	459.937256	-147.379395	81.942116	486.820160	0.937728	88.019104	329.372742	-214.397415	1427.659790	427.334808	92.773926	1447.394409	317.945068	-27.277838	1407.260986	327.740906	-22.978148	1698.632568	346.272858	-272.018097	1141.816895	642.791748	154.111160	1233.573608	232.475723	-206.326950	911.353088	499.139832	82.127518	1010.940247	369.068665	-43.511303	1006.621521	-336.335022	52.125927	907.913757	-345.991638	-98.862755
325.670319	-114.398964	905.797302	403.884949	36.372734	907.687622	380.811340	-154.288269	508.542633	437.275055	40.147640	508.047180	459.872681	-147.247421	81.952904	486.822205	0.975519	88.008743	329.667511	-213.122528	1427.633179	427.829071	93.962357	1447.229004	318.438110	-26.071018	1407.080322	328.004974	-22.090513	1698.696655	347.158844	-270.711609	1141.878296	643.084412	155.636734	1233.142944	233.795731	-205.217255	911.137695	499.157928	83.202850	1010.545593	368.907501	-42.407513	1006.599487	-335.585724	53.421688	907.885925	-345.415771	-97.525597
325.569611	-113.317680	905.802979	403.777710	37.407925	907.616455	380.693665	-153.633804	508.571625	437.422516	40.702351	508.002380	459.840576	-147.151764	81.984375	486.870178	1.042331	88.003075	329.971527	-211.876007	1427.626953	428.243927	95.208443	1446.998779	318.804932	-24.847353	1407.036255	328.217896	-21.206615	1698.714111	348.092224	-269.393829	1141.925903	643.335449	157.129318	1232.721313	235.192368	-204.046402	910.900269	498.960419	84.568047	1010.698975	368.801270	-41.298046	1006.568542	-334.724396	54.885525	907.727478	-344.939545	-96.408356
325.498566	-112.283775	905.796143	403.676056	38.327950	907.480591	380.698364	-153.020889	508.618805	437.516510	41.395466	507.944366	459.818726	-147.070236	81.995979	486.959656	1.089716	88.031158	330.257324	-210.673615	1427.606934	428.542847	96.538391	1446.756592	319.068237	-23.445612	1407.139282	328.399323	-20.347666	1698.750977	349.010376	-267.955170	1141.993164	643.571655	158.626266	1232.384766	236.349121	-202.994583	910.782227	498.916473	85.795982	1010.640625	368.713654	-40.236599	1006.500061	-334.078796	56.211079	907.625977	-344.492767	-95.121170
325.362122	-111.200294	905.836182	403.537598	39.410667	907.433533	380.624329	-152.369476	508.656067	437.450592	41.961689	507.915497	459.796753	-146.945923	82.032478	486.986603	1.174995	88.018669	330.566528	-209.393784	1427.629272	428.934723	97.852463	1446.475952	319.388184	-22.194567	1407.070068	328.729462	-19.362349	1698.693115	349.974304	-266.457672	1141.988159	643.838623	160.184784	1232.077515	237.656479	-201.953796	910.553162	498.958801	86.740112	1010.565735	368.606842	-39.111629	1006.496582	-333.689423	57.324474	907.654541	-343.892517	-94.515099
325.360962	-110.134956	905.821106	403.487183	40.471241	907.351868	380.585266	-151.879349	508.698395	437.441315	42.569077	507.926758	459.806244	-146.913803	82.057899	486.984741	1.248763	88.024857	330.787109	-208.186996	1427.552734	429.270172	99.132042	1446.298828	319.695526	-20.967478	1407.006104	328.913788	-18.448595	1698.729126	350.942474	-265.007996	1142.070557	644.082397	161.660965	1231.687866	238.973434	-200.963379	910.260132	498.894318	87.817009	1010.343506	368.593750	-38.009865	1006.448975	-333.095886	58.701218	907.540344	-343.479553	-92.286613
325.260101	-109.104271	905.860474	403.365387	41.259754	907.284607	380.537231	-151.318710	508.693726	437.336639	43.181515	507.865295	459.797729	-146.834442	82.068207	486.910889	1.268175	88.048141	331.038086	-206.929733	1427.529053	429.622894	100.387253	1446.072632	320.075958	-19.785339	1406.827759	329.119751	-17.554392	1698.761719	351.894073	-263.549530	1142.083252	644.352173	163.107498	1231.344116	240.254272	-200.026794	909.966431	498.744080	89.204239	1010.799927	368.518860	-37.052910	1006.434998	-332.525604	60.030762	907.372192	-343.390015	-90.844269
324.903625	-108.074600	905.996094	403.163818	42.263981	907.256531	380.394196	-150.667068	508.626526	437.304077	43.641621	507.803284	459.745880	-146.698257	82.077187	486.828857	1.317564	88.061325	331.281433	-205.745865	1427.517700	429.991119	101.625359	1445.870239	320.363312	-18.565630	1406.782104	329.322571	-16.672850	1698.821655	352.910828	-262.084808	1142.091064	644.559814	164.569382	1231.053589	241.648270	-199.153381	909.638611	498.825592	90.216644	1010.450439	368.363037	-35.996189	1006.484741	-331.950348	61.174469	907.225159	-343.036743	-89.651772
324.644012	-107.006416	906.083862	403.012756	43.334446	907.230774	380.276794	-149.952255	508.650909	437.294708	44.211166	507.790039	459.698029	-146.588974	82.080864	486.989655	1.371262	88.090004	331.519653	-204.463165	1427.448608	430.390198	102.850792	1445.694824	320.628143	-17.304888	1406.728149	329.528564	-15.796839	1698.876953	353.886261	-260.669708	1142.163086	644.783386	166.094955	1230.696899	243.031830	-198.348755	909.311218	498.745636	91.224472	1010.596191	368.251984	-34.903667	1006.512329	-331.395264	62.338306	907.093872	-342.689301	-88.508255
324.671478	-105.975845	906.108032	402.999878	44.315426	907.181519	380.295929	-149.327209	508.686493	437.391968	44.771114	507.755646	459.716003	-146.485641	82.091789	487.031982	1.390102	88.132973	331.762726	-203.307648	1427.428345	430.606995	104.175743	1445.459717	320.795380	-15.992512	1406.821289	329.773895	-14.926047	1698.879761	354.779510	-259.162598	1142.197876	644.939514	167.519730	1230.369629	244.218781	-198.066681	908.930481	498.704834	92.502365	1010.716553	368.291992	-33.865944	1006.499268	-330.776306	63.511246	906.925842	-342.306854	-87.411842
324.702209	-105.077576	906.110718	403.024017	45.264736	907.090454	380.315948	-148.856644	508.760437	437.454681	45.235966	507.708221	459.743591	-146.407776	82.154175	487.063446	1.457428	88.119156	332.015045	-202.075180	1427.391968	430.875519	105.424622	1445.192261	321.045593	-14.719242	1406.772095	329.940887	-14.010507	1698.915039	355.538269	-257.304291	1142.136963	645.096191	168.940155	1230.050293	244.682678	-199.320786	908.575256	498.870209	93.614853	1010.322021	368.381561	-32.911015	1006.453247	-330.190704	64.593735	906.763855	-341.972504	-86.261467
324.842896	-104.025047	906.078796	403.113525	46.513836	907.050903	380.274689	-148.302078	508.804596	437.492065	45.717770	507.682526	459.751312	-146.339600	82.174225	487.070099	1.502860	88.115936	332.222504	-200.834320	1427.370117	431.159515	106.691063	1445.032837	321.388031	-13.575928	1406.536011	330.183777	-13.077746	1698.925415	356.451355	-256.080170	1142.217041	645.265320	170.440308	1229.728638	246.326202	-198.312790	908.259644	498.950439	94.730942	1010.225220	368.526276	-31.765095	1006.416016	-329.662872	65.675743	906.621033	-341.737366	-85.177368
325.027893	-103.022293	906.031372	403.220215	47.628151	906.978149	380.375183	-147.793518	508.871857	437.510529	46.260292	507.675476	459.789337	-146.252975	82.191269	487.047455	1.544749	88.119644	332.487854	-199.621933	1427.360962	431.329407	107.984154	1444.776245	321.626068	-12.363731	1406.438477	330.417725	-12.147704	1698.941650	357.443329	-255.007126	1142.322388	645.380005	171.819565	1229.442627	248.239594	-195.722260	907.883362	499.025055	95.818398	1010.125549	368.683350	-30.691011	1006.355896	-329.082031	66.741463	906.464661	-341.453552	-83.994553
325.114227	-101.865555	906.043945	403.621094	49.386406	907.239929	380.459473	-147.235062	508.949432	437.969696	46.919678	507.873993	459.820862	-146.237244	82.222450	487.318268	1.575936	88.187386	332.750977	-198.451904	1427.313232	431.553009	109.217865	1444.597290	321.725555	-11.067061	1406.497192	330.634949	-11.208585	1698.939575	358.290527	-253.737457	1142.414307	645.539063	173.207199	1229.221924	249.515976	-195.050034	907.570984	499.065338	96.841934	1010.069336	368.984985	-29.425657	1006.484436	-328.591309	67.760925	906.326538	-341.202698	-82.984566
325.299927	-100.881012	906.017578	403.719696	50.332165	907.192078	380.584991	-146.823990	509.047760	437.995209	47.422825	507.824341	459.874390	-146.230865	82.226433	487.317474	1.610757	88.237450	332.953674	-197.236008	1427.243774	431.778870	110.376244	1444.401855	321.900574	-9.899858	1406.413818	330.834045	-10.215250	1698.967407	359.054199	-252.451508	1142.387817	645.677673	174.550995	1228.979126	250.598831	-194.643692	907.292725	499.103119	97.952774	1009.943542	369.128021	-28.444948	1006.447815	-328.057983	68.825996	906.245361	-340.874786	-81.919083
325.755219	-100.017487	906.035706	403.891632	51.364605	907.124878	380.797668	-146.438477	509.139191	438.095764	47.964458	507.836945	459.930756	-146.216263	82.261383	487.349091	1.645590	88.254326	333.231293	-196.076889	1427.221191	431.806213	111.753601	1444.190063	322.111359	-8.740541	1406.302856	331.064728	-9.209385	1698.972656	359.837067	-251.321854	1142.465088	645.817566	175.836639	1228.755371	251.837967	-193.827026	906.962830	499.164459	98.992897	1009.871033	369.480408	-27.448526	1006.422974	-327.467194	69.951622	906.187317	-340.573090	-80.841103
325.736420	-99.096359	905.927673	403.723328	51.797401	906.802185	380.840424	-145.807816	509.216156	437.951080	48.458099	507.704071	459.928497	-146.100388	82.263702	487.247650	1.691192	88.244789	333.515198	-194.910568	1427.167358	431.877869	113.043648	1443.946777	322.292969	-7.560794	1406.192749	331.275085	-8.161301	1698.965210	360.512360	-250.021469	1142.519165	645.955505	177.109360	1228.498535	252.686615	-194.042953	906.687439	499.146606	100.090523	1009.973877	369.327911	-26.604609	1006.215454	-326.902618	70.897621	906.135864	-340.278625	-79.757164
325.935516	-97.903015	905.947632	404.250397	53.576824	907.139648	380.926880	-145.150314	509.224884	438.248505	49.108765	507.772125	459.886871	-146.022629	82.269554	487.358276	1.731285	88.269028	333.794891	-193.743607	1427.171143	432.093872	114.220894	1443.725586	322.469330	-6.383532	1406.119263	331.461273	-7.093395	1698.955811	361.141296	-248.927124	1142.587646	646.099426	178.451263	1228.314697	253.703415	-193.539444	906.427612	499.262634	100.973244	1009.776245	369.681946	-25.321293	1006.388367	-326.368469	71.828857	906.048096	-339.965698	-78.737244
326.141174	-97.073433	905.909729	404.254913	54.256683	906.884583	380.815948	-143.699112	508.905243	438.223389	49.696850	507.690521	459.638580	-145.650391	82.189850	487.313995	1.801446	88.280487	334.092712	-192.590775	1427.126099	432.092255	115.573349	1443.468506	322.634857	-5.277798	1405.988525	331.656738	-5.999463	1698.939453	361.754974	-247.781174	1142.605713	646.180115	179.769836	1228.092896	254.361282	-193.477264	906.153259	499.374878	102.046188	1009.627258	369.788544	-24.421116	1006.246277	-325.783447	72.765266	905.967773	-339.662262	-77.849556
326.337738	-96.122734	905.876038	404.405426	55.190399	906.781799	380.960846	-143.136536	508.922638	438.240875	50.152721	507.658539	459.643463	-145.576248	82.195595	487.352020	1.859007	88.272011	334.396484	-191.440826	1427.129761	432.125031	116.889420	1443.238525	322.814941	-4.118404	1405.881470	331.822998	-4.897896	1698.921631	362.422638	-246.871948	1142.667358	646.298035	181.033249	1227.874268	255.457382	-192.685196	905.909180	499.440338	103.231827	1009.610168	369.953461	-23.427845	1006.179993	-325.200653	73.699242	905.933044	-339.312103	-76.744995
326.527802	-95.184540	905.855286	404.557159	56.102787	906.726440	381.103180	-142.674683	508.939056	438.320892	50.687321	507.649933	459.657410	-145.488876	82.166061	487.396118	1.891631	88.305283	334.698151	-190.286865	1427.079590	432.194000	118.124596	1443.020142	323.025574	-3.082646	1405.632202	332.004517	-3.781225	1698.886963	362.980499	-245.917587	1142.724243	646.429077	182.239426	1227.664185	256.296570	-192.261230	905.699280	499.657135	104.099258	1009.332825	370.103516	-22.468294	1006.143921	-324.596771	74.576591	905.867554	-338.959290	-75.973503
327.081238	-93.736633	905.632568	405.228333	57.888973	907.034729	381.223969	-142.148880	508.853516	438.750092	51.314430	507.724060	459.631683	-145.392975	82.152626	487.635468	1.931734	88.378822	335.007050	-189.139755	1427.023438	432.272919	119.396637	1442.823853	323.107269	-1.865816	1405.678833	332.147522	-2.617152	1698.844849	363.564575	-245.136047	1142.738892	646.557800	183.505142	1227.440186	257.285187	-191.569733	905.463684	499.761597	105.114212	1009.191223	370.612762	-21.144794	1006.182312	-324.025330	75.462067	905.812378	-338.585052	-75.033813
326.931274	-93.070778	905.897766	405.195770	58.771687	907.013184	381.328522	-141.533432	508.916229	438.669006	51.865517	507.586761	459.613739	-145.308899	82.143188	487.667694	1.992196	88.393051	335.311462	-187.975342	1427.007324	432.328156	120.647354	1442.620850	323.261292	-0.772602	1405.605957	332.303467	-1.451824	1698.801636	364.094666	-244.307693	1142.818481	646.622986	184.776642	1227.261963	258.062439	-191.229782	905.301086	499.754333	106.237984	1009.250732	370.643066	-20.243452	1006.302673	-323.421082	76.313171	905.763916	-338.313751	-74.525269
327.232208	-92.446121	905.838196	405.046997	58.949284	906.484680	381.457123	-141.029144	508.959106	438.420593	52.373817	507.409027	459.611359	-145.206207	82.147194	487.556946	2.015775	88.399757	335.584900	-186.803543	1427.065063	432.368896	121.961082	1442.446655	323.497528	0.290906	1405.378174	332.435730	-0.263891	1698.748657	364.542999	-243.444901	1142.888062	646.748291	186.033585	1227.106689	258.639679	-191.288742	905.145630	499.873993	107.122375	1009.060120	370.660797	-19.498697	1006.021301	-322.834900	77.102966	905.725525	-337.969635	-73.767342
327.340149	-91.292267	905.867188	405.439972	60.552456	906.812988	381.514832	-140.502457	508.944855	438.614807	52.948055	507.477692	459.564148	-145.116760	82.155411	487.690002	2.084759	88.409401	335.892731	-185.659195	1427.084717	432.457306	123.153519	1442.274658	323.674896	1.440694	1405.279175	332.554016	0.926819	1698.681641	365.026672	-242.648468	1143.009644	646.837036	187.260803	1226.912720	259.404785	-191.030014	905.049622	499.996765	108.189682	1008.882263	370.944794	-18.334538	1006.192322	-322.180420	78.004601	905.695984	-337.573578	-73.039482
327.549744	-90.417900	905.845947	405.527344	61.477665	906.709473	381.683044	-140.029205	509.007294	438.606689	53.473045	507.425110	459.548492	-145.036285	82.176552	487.654846	2.159634	88.391907	336.183777	-184.487076	1427.111328	432.473053	124.426247	1442.048340	323.859650	2.557364	1405.202881	332.657288	2.138487	1698.614136	365.442413	-241.933212	1143.140015	646.899597	188.525894	1226.681763	260.048279	-190.777740	904.957642	499.992279	109.240555	1008.976135	371.063324	-17.360634	1006.133484	-321.585052	78.899872	905.675293	-337.460297	-73.670036
327.838776	-89.504417	905.838379	405.661682	62.353825	906.627686	381.870026	-139.535324	509.005280	438.686951	54.081520	507.389038	459.557465	-144.954636	82.146179	487.708801	2.205583	88.419273	336.501892	-183.358292	1427.141113	432.590515	125.634583	1441.891113	323.963470	3.789951	1405.253784	332.738525	3.375556	1698.546631	365.858917	-241.179794	1143.249146	647.008850	189.763153	1226.493164	260.642548	-190.548950	904.898682	500.093445	110.163506	1008.761475	371.240112	-16.395288	1006.092407	-320.946869	79.638931	905.597778	-336.824402	-72.435173
328.392853	-88.412636	905.606506	405.879761	63.267853	906.491821	382.157379	-139.114487	509.000977	438.813477	54.658569	507.355591	459.602905	-144.913940	82.149055	487.795441	2.253079	88.424271	336.780151	-182.171188	1427.193604	432.713531	126.874695	1441.716064	324.146179	4.909263	1405.197021	332.811127	4.595279	1698.504761	366.285797	-240.439163	1143.418457	647.136353	191.038177	1226.299561	261.272156	-190.330734	904.846619	500.218018	111.178192	1008.643372	371.511017	-15.390114	1005.913696	-320.338257	80.446686	905.491150	-336.308716	-71.336067
328.240051	-87.868698	905.906494	405.817383	63.997326	906.441162	382.305389	-138.597580	509.121796	438.747864	55.114220	507.271545	459.586029	-144.846741	82.141525	487.750031	2.318981	88.462753	337.058533	-181.008270	1427.241211	432.802948	128.093338	1441.548584	324.346313	6.061069	1405.094482	332.855957	5.852815	1698.443726	366.670624	-239.748795	1143.572388	647.222534	192.311188	1226.188232	261.819153	-190.163162	904.822754	500.325714	112.270889	1008.593811	371.516693	-14.579852	1006.038086	-319.697754	81.283951	905.434631	-335.790741	-70.270119
328.511688	-86.960449	905.928772	405.929504	64.876320	906.363892	382.512390	-138.164261	509.148621	438.770752	55.629761	507.211426	459.578461	-144.773590	82.143906	487.770996	2.364014	88.453331	337.306549	-179.803833	1427.343628	432.944458	129.336746	1441.360596	324.526001	7.180978	1405.049683	332.879028	7.147035	1698.383545	367.077484	-239.040543	1143.766724	647.310242	193.593292	1226.023682	262.354004	-189.904251	904.860718	500.411987	113.383224	1008.494873	371.683563	-13.603795	1006.013855	-319.086639	82.042686	905.343872	-335.356750	-69.272278
328.701935	-86.152130	905.953857	405.942535	65.747963	906.245117	382.687805	-137.657990	509.178528	438.836945	56.262970	507.116943	459.524231	-144.663864	82.123993	487.772369	2.397082	88.469986	337.557922	-178.620224	1427.475708	433.210052	130.394196	1441.167725	324.702362	8.357118	1404.998901	332.890320	8.403122	1698.310425	367.424438	-238.359589	1143.924072	647.472473	194.865570	1225.838867	262.915253	-189.644028	904.874878	500.531311	114.467941	1008.355957	371.784576	-12.662695	1005.969543	-318.498535	82.873421	905.248169	-334.996979	-68.234451
329.253998	-85.072548	905.685852	406.214539	66.717903	906.117737	382.972382	-137.144104	509.184418	439.000946	56.814098	507.057922	459.532410	-144.592880	82.115776	487.871918	2.478767	88.460854	337.796692	-177.437729	1427.562744	433.213959	131.754318	1441.058350	324.894867	9.489437	1404.952637	332.894684	9.748713	1698.262817	367.809998	-237.672028	1144.180786	647.569458	196.192169	1225.606812	263.481354	-189.318466	904.909485	500.557892	115.769951	1008.381653	372.058075	-11.653748	1005.777588	-317.881439	83.652771	905.141846	-334.616089	-67.256493
329.157959	-84.488251	905.971924	406.121155	67.417755	906.033325	383.224518	-136.696701	509.267639	438.991699	57.336281	507.004395	459.532959	-144.509109	82.085472	487.826813	2.542398	88.432755	338.007690	-176.239822	1427.701294	433.312714	132.978638	1440.906738	325.133728	10.635015	1404.892212	332.865173	11.080101	1698.180176	368.199799	-236.977081	1144.425293	647.666626	197.489273	1225.494385	264.084869	-188.843491	904.968445	500.776489	116.839493	1008.116211	372.067963	-10.819255	1005.878418	-317.244049	84.392029	905.010620	-334.251373	-66.339417
329.378601	-83.627945	905.978271	406.235565	68.252037	905.940613	383.488678	-136.274216	509.335693	439.121887	57.859230	507.008270	459.561279	-144.469498	82.101784	487.869965	2.591334	88.446892	338.258148	-175.040054	1427.800659	433.459900	134.193039	1440.729248	325.384125	11.792252	1404.835083	332.841125	12.405308	1698.075928	368.485931	-236.254883	1144.610718	647.795410	198.793823	1225.315918	264.449493	-188.854248	905.078857	500.858643	117.971054	1008.024109	372.209778	-9.891127	1005.838196	-316.645142	85.117401	904.937988	-333.887390	-65.499565
329.943665	-82.519630	905.713196	406.476898	69.309273	905.822632	383.799072	-135.742035	509.338257	439.364777	58.376373	506.982941	459.433685	-144.265198	82.019539	488.023071	2.651437	88.480843	338.549011	-173.845276	1427.931885	433.662994	135.402069	1440.595825	325.620605	12.927696	1404.806274	332.800964	13.785328	1697.962402	368.816895	-235.479843	1144.811646	647.905273	200.046570	1225.093628	264.973053	-188.928192	905.391174	500.887299	119.179382	1008.087219	372.497650	-8.838326	1005.651001	-315.995544	85.816811	904.852478	-333.472046	-64.699387
329.823639	-81.913910	906.020447	406.361053	70.066681	905.771729	384.301697	-135.482697	509.653198	439.343048	58.933090	506.871582	459.593201	-144.308731	82.016167	487.948273	2.712355	88.473717	338.765198	-172.656174	1428.049805	433.839661	136.624557	1440.473511	325.882813	14.022157	1404.764282	332.667938	14.993679	1697.913330	369.140747	-234.787766	1145.073853	648.012878	201.386642	1224.912231	265.374939	-188.724823	905.493774	501.069427	120.195572	1007.919067	372.501434	-7.980585	1005.777710	-315.322388	86.556358	904.796265	-333.093597	-64.006989
330.041901	-81.071899	906.040344	406.460876	70.927963	905.693604	384.503876	-135.070358	509.694458	439.445068	59.474045	506.812439	459.625397	-144.316406	82.023888	487.970215	2.748674	88.496246	339.038483	-171.452332	1428.147827	434.158905	137.709854	1440.319092	326.142334	15.174370	1404.700806	332.606689	16.416876	1697.796875	369.503448	-234.077240	1145.315063	648.121948	202.747543	1224.678101	265.853241	-188.200668	905.547546	501.104645	121.328781	1007.908142	372.677185	-7.069203	1005.749023	-314.626923	87.203606	904.754700	-332.693329	-63.238865
330.338837	-80.225426	906.045410	406.593475	71.837799	905.619934	384.551605	-134.250015	509.493866	439.632874	59.954884	506.757050	459.481354	-144.111557	82.008659	487.995758	2.793493	88.495094	339.318726	-170.269409	1428.286743	434.217346	139.045486	1440.200684	326.511261	16.230358	1404.527710	332.526276	17.857327	1697.689819	369.758789	-233.306030	1145.489014	648.208435	204.029648	1224.474609	266.037170	-188.208344	905.646118	501.037537	122.529495	1007.893311	372.859375	-6.117386	1005.717590	-313.988739	87.909500	904.674866	-332.362549	-62.507591
330.600800	-79.309151	906.067444	406.664276	72.760521	905.530884	384.788635	-133.718948	509.464935	439.738312	60.427082	506.710785	459.448212	-144.012772	81.977486	488.026276	2.857966	88.530602	339.654297	-169.092407	1428.438965	434.462372	140.225418	1440.086792	326.733429	17.441349	1404.617920	332.529541	19.304470	1697.572266	370.084320	-232.519867	1145.680786	648.333801	205.418198	1224.231445	266.353943	-187.775497	905.751892	501.071289	123.613091	1007.810913	373.014618	-5.113757	1005.686157	-313.395660	88.537109	904.602722	-332.014526	-61.838554
331.206207	-78.245789	905.848877	406.994293	73.800240	905.459656	385.241852	-133.381500	509.620209	440.105438	60.990646	506.741455	459.549469	-144.000870	81.979813	488.145050	2.919729	88.513954	339.988770	-167.912003	1428.532104	434.666107	141.422928	1439.906616	327.047089	18.573503	1404.573608	332.373505	20.812809	1697.424072	370.412750	-231.756866	1145.892700	648.471008	206.750717	1224.006348	266.619415	-187.385544	905.843445	501.271606	124.614326	1007.543213	373.315796	-4.068315	1005.548340	-312.793640	89.306839	904.565491	-331.725281	-61.075439
331.064880	-77.575493	906.103699	406.877502	74.596634	905.361633	385.442444	-132.915909	509.723419	440.206787	61.532936	506.688019	459.530762	-143.912506	81.972115	488.127777	2.967348	88.510925	340.325928	-166.739685	1428.578369	434.917633	142.613495	1439.726685	327.324005	19.676327	1404.508545	332.372070	22.306561	1697.276245	370.732208	-231.041397	1146.055298	648.588562	208.012192	1223.702271	266.910522	-186.766586	905.933777	501.233643	125.828857	1007.546509	373.368469	-3.193079	1005.621399	-312.150177	89.972542	904.484680	-331.282959	-60.348076
331.354706	-76.725220	906.126831	406.995453	75.514130	905.281921	385.739044	-132.551163	509.832794	440.395599	62.014523	506.650269	459.554352	-143.829193	81.937592	488.180786	3.034511	88.521339	340.690552	-165.580414	1428.629028	435.163849	143.775436	1439.553101	327.639282	20.823795	1404.460083	332.228912	23.855141	1697.131348	371.012421	-230.136520	1146.144287	648.733582	209.374954	1223.442993	266.922363	-186.706100	906.037170	501.323212	126.961548	1007.446899	373.582916	-2.241216	1005.593811	-311.576935	90.739113	904.439331	-331.008026	-59.555931
331.644196	-75.890022	906.167358	407.157623	76.447136	905.233643	385.818726	-131.747803	509.677338	440.590942	62.501686	506.654938	459.485138	-143.693130	81.933990	488.198822	3.077579	88.524529	341.065613	-164.400330	1428.686768	435.400177	144.948288	1439.381104	328.003998	21.809828	1404.285889	332.270752	25.394693	1697.000244	371.345825	-229.293350	1146.232178	648.887390	210.742401	1223.257568	267.069611	-186.266754	906.126099	501.455505	128.050491	1007.302490	373.784058	-1.281938	1005.592224	-310.953979	91.422249	904.354980	-330.666748	-58.808647
331.901276	-74.985229	906.162598	407.216400	77.418488	905.136841	386.067688	-131.259613	509.672760	440.740967	62.981277	506.615601	459.475555	-143.610397	81.910927	488.254364	3.132824	88.536034	341.416992	-163.271179	1428.716187	435.651367	146.148712	1439.169434	328.347015	22.930323	1404.164063	332.217926	27.214258	1696.773315	371.653107	-228.470947	1146.339478	649.054565	212.035461	1223.040527	267.177368	-185.804596	906.236389	501.685669	129.101120	1007.214111	373.980042	-0.295944	1005.540466	-310.422211	92.179176	904.264343	-330.427307	-58.140560
332.110107	-74.081085	906.144287	407.327209	78.357460	905.033875	386.214935	-130.735397	509.663177	440.920288	63.491634	506.528992	459.429688	-143.495728	81.905167	488.266266	3.190652	88.528221	341.783356	-162.115784	1428.698120	435.826538	147.348694	1438.969604	328.657227	24.029602	1404.044800	332.109314	28.602812	1696.694092	371.970734	-227.573532	1146.396729	649.255554	213.224945	1222.715698	267.261078	-185.357452	906.339722	501.645081	130.301758	1007.037842	374.165222	0.671772	1005.479370	-309.792145	92.888161	904.157654	-330.108490	-57.441032
332.314941	-73.218117	906.107910	407.409821	79.250168	904.889282	386.396149	-130.289627	509.686096	441.111877	64.080544	506.443176	459.460693	-143.390793	81.886482	488.348053	3.300775	88.548820	342.158966	-160.924622	1428.693237	436.062561	148.590393	1438.730469	328.983490	25.142689	1403.916260	332.102661	30.212364	1696.547729	372.275024	-226.707352	1146.420532	649.467407	214.510025	1222.431152	267.323212	-184.871170	906.449646	501.729889	131.417526	1006.913940	374.379395	1.589657	1005.386353	-309.201813	93.552368	904.072327	-329.770844	-56.679813
332.607208	-72.366898	906.100342	407.568237	80.189751	904.801147	386.578674	-129.742279	509.691071	441.241577	64.625496	506.400146	459.441437	-143.302429	81.888290	488.367065	3.373757	88.504295	342.581757	-159.771790	1428.668823	436.307739	149.772476	1438.497437	329.205170	26.361214	1403.892944	332.097412	31.870909	1696.394043	372.634674	-225.825729	1146.505493	649.718689	215.827225	1222.256714	267.357758	-184.335678	906.554199	502.017914	132.523163	1006.856262	374.613983	2.538029	1005.338806	-308.519531	94.169472	903.967163	-329.272644	-55.766136
332.880676	-71.475113	906.083069	407.705292	81.105820	904.699890	386.696747	-129.120224	509.669983	441.439575	65.145554	506.391266	459.445801	-143.223602	81.882530	488.502106	3.459069	88.465363	342.945221	-158.571030	1428.649536	436.496552	151.001114	1438.217407	329.602325	27.502760	1403.689453	332.140137	33.514370	1696.246582	373.013916	-224.976517	1146.508423	649.929993	217.069519	1221.972168	267.493469	-183.525482	906.646362	502.151947	133.676483	1006.725403	374.810089	3.505696	1005.280823	-307.855347	94.885048	903.903442	-328.891846	-55.027405
333.178986	-70.635605	906.059082	407.839630	82.028915	904.575562	386.793945	-128.550598	509.657837	441.561920	65.754150	506.362091	459.402008	-143.127243	81.864647	488.584412	3.591047	88.483864	343.330139	-157.329224	1428.545044	436.708679	152.232162	1437.913086	329.933380	28.611034	1403.458130	332.304657	35.096867	1696.129639	373.393372	-223.985046	1146.519409	650.211304	218.267868	1221.709106	267.452881	-183.028107	906.744690	502.350250	134.776184	1006.519348	375.041748	4.450742	1005.206787	-307.228790	95.578415	903.808105	-328.543304	-54.260845
333.482849	-69.761131	906.008484	408.042969	82.881638	904.470520	386.935883	-128.037033	509.652924	441.733368	66.376503	506.255585	459.404785	-143.067978	81.884781	488.726013	3.688293	88.485405	343.719574	-156.062317	1428.389038	436.921448	153.456528	1437.569458	330.232605	29.760321	1403.209351	332.341034	36.763172	1696.032837	373.727600	-223.106064	1146.410400	650.492493	219.485489	1221.362305	267.397797	-182.462036	906.815063	502.436310	135.801300	1006.173767	375.286469	5.357128	1005.129883	-306.594666	96.228897	903.700562	-328.219421	-53.672096
333.711182	-68.976967	905.963562	408.217987	83.721718	904.310974	386.952332	-127.523178	509.612427	441.807373	66.919769	506.107574	459.363037	-142.963089	81.894623	488.810730	3.762762	88.483734	344.079712	-154.834686	1428.189209	437.093719	154.725754	1437.176147	330.588928	30.899651	1402.776489	332.513550	38.382435	1695.948364	374.074646	-222.196854	1146.311768	650.840759	220.753677	1221.031982	267.343475	-181.848587	906.856934	502.674835	137.035950	1006.166260	375.507935	6.236575	1005.027527	-305.969666	96.930679	903.608398	-327.907654	-52.697136
334.025421	-68.098061	905.887878	408.385620	84.480156	904.143982	387.004974	-127.076385	509.614990	441.872375	67.465111	506.035492	459.409119	-142.927628	81.933411	488.846588	3.857085	88.461197	344.424713	-153.553955	1427.942627	437.334839	156.015900	1436.728760	330.873749	32.098572	1402.441895	332.707733	40.025627	1695.884277	374.427856	-221.182632	1146.126587	651.207275	221.948471	1220.671875	267.147949	-181.487427	906.866333	502.857819	138.134216	1006.001038	375.741150	7.122292	1004.907288	-305.253265	97.440887	903.580139	-327.267639	-52.252579
334.317444	-67.260269	905.826233	408.607483	85.435760	904.011230	387.054901	-126.608475	509.593964	441.975861	68.037338	505.935638	459.418213	-142.878998	81.922272	488.943878	3.973610	88.436127	344.784363	-152.278992	1427.662598	437.512207	157.350266	1436.250122	331.149780	33.341408	1402.093994	332.989471	41.583191	1695.817139	374.835632	-220.309692	1145.955200	651.560059	223.115662	1220.265991	267.190094	-180.587463	906.800842	502.893341	139.176239	1005.768188	375.995270	8.069785	1004.810791	-304.688629	98.152000	903.518127	-326.922852	-51.772869
334.625397	-66.434479	905.746094	408.772614	86.224808	903.831726	387.040436	-126.021652	509.561768	442.118469	68.649109	505.837830	459.378326	-142.787643	81.910675	489.028046	4.047107	88.426292	345.162018	-151.030563	1427.440186	437.733032	158.671600	1435.784546	331.298035	34.712002	1401.849976	333.393402	43.148659	1695.793091	375.222473	-219.370956	1145.766846	651.986816	224.353333	1219.815918	267.098633	-179.918427	906.758606	503.244965	140.269150	1005.606445	376.237183	8.943584	1004.681335	-304.007080	98.784447	903.484375	-326.369781	-50.969902
334.850006	-65.560135	905.697510	408.904022	87.075256	903.663818	386.998566	-125.530983	509.532471	442.142853	69.160019	505.737335	459.398682	-142.756378	81.950645	489.012268	4.115930	88.400162	345.540192	-149.730560	1427.199097	437.969849	160.081940	1435.259277	331.472656	36.032536	1401.562256	333.659607	44.764496	1695.742432	375.630249	-218.436905	1145.555176	652.377747	225.542175	1219.457642	267.100708	-179.085770	906.719116	503.393280	141.283585	1005.431580	376.425598	9.881688	1004.573303	-303.466492	99.459953	903.400940	-326.048828	-50.022472
335.116302	-64.684586	905.610046	409.102844	87.934029	903.516418	386.902008	-124.999596	509.453674	442.274109	69.690872	505.644775	459.406403	-142.687119	81.978226	489.065277	4.152882	88.379120	345.860565	-148.388641	1427.002197	438.146088	161.515991	1434.818726	331.719452	37.258217	1401.155029	334.010010	46.306038	1695.671631	376.017883	-217.460648	1145.385986	652.781250	226.666107	1219.006104	267.059662	-178.340256	906.711365	503.509460	142.267502	1005.188171	376.638062	10.799751	1004.457214	-302.855011	100.040596	903.326538	-325.608643	-49.449425
335.449280	-63.889416	905.527283	409.287262	88.487633	903.257263	386.914032	-124.546608	509.435242	442.415375	70.172554	505.543060	459.407501	-142.655975	82.016525	489.155334	4.216130	88.370621	346.198517	-147.056381	1426.890381	438.324829	162.953003	1434.382813	331.882721	38.636425	1400.916992	334.463043	47.821075	1695.593262	376.357361	-216.391083	1145.248047	653.168274	227.770966	1218.633545	266.947968	-177.845139	906.761230	503.923706	143.199600	1004.977539	376.850220	11.615516	1004.289429	-302.341003	100.728241	903.221436	-325.279510	-48.975407
336.037201	-62.898224	905.220825	409.696320	89.360046	903.048157	386.907410	-124.015083	509.355286	442.611633	70.704269	505.450562	459.440887	-142.611664	82.055977	489.253174	4.280370	88.368736	346.528870	-145.714371	1426.758423	438.566925	164.398254	1433.964111	331.941772	40.069168	1400.889404	334.778015	49.338406	1695.498413	376.741638	-215.328079	1145.204956	653.562195	228.936356	1218.254517	266.949402	-177.193527	906.821655	504.123596	144.121674	1004.783264	377.197479	12.561409	1004.038452	-301.697418	101.209053	903.171692	-324.680328	-48.164825
335.984833	-62.522022	905.420898	409.692352	89.101631	902.708496	386.933350	-123.453705	509.440155	442.621307	71.196167	505.160675	459.413605	-142.553391	82.080009	489.178864	4.313569	88.335960	346.791901	-144.328018	1426.764404	438.761444	165.866837	1433.616943	332.131836	41.500599	1400.685059	335.144684	50.823555	1695.384644	377.106415	-214.115051	1145.239258	653.901550	230.048386	1217.867798	266.933868	-176.513672	906.932983	504.201782	145.121826	1004.541199	377.253510	12.930755	1003.966553	-301.083649	101.762711	903.096619	-324.187256	-47.601223
336.243164	-61.622044	905.353271	409.907288	89.894341	902.502869	386.895355	-123.003418	509.463654	442.785126	71.753365	505.052124	459.407532	-142.492325	82.118195	489.167297	4.358760	88.311493	347.044067	-142.908890	1426.807373	438.916992	167.369598	1433.248413	332.328491	42.884468	1400.555054	335.486511	52.338375	1695.267822	377.468414	-213.006714	1145.364014	654.232239	231.148895	1217.511108	267.060181	-175.597229	907.108582	504.549377	146.023880	1004.425232	377.452301	13.887523	1003.831909	-300.515869	102.340874	903.051025	-323.684113	-46.987934
336.387909	-60.729012	905.330078	410.126373	90.978157	902.370361	386.847351	-122.460762	509.455353	442.967773	72.247490	505.039978	459.374756	-142.400284	82.184105	489.196930	4.450848	88.277481	347.268951	-141.488800	1426.927612	439.157104	168.823013	1432.965576	332.530396	44.291302	1400.435669	335.815186	53.869621	1695.191406	377.838776	-211.650864	1145.555054	654.517517	232.376221	1217.174683	267.038574	-175.059753	907.392761	504.800903	146.907196	1004.223694	377.625458	14.950367	1003.754639	-299.935333	102.936707	902.955811	-323.200348	-46.373299
336.621338	-59.820969	905.309998	410.288513	91.815437	902.228210	386.823761	-121.921341	509.448730	443.171997	72.713043	504.944611	459.364288	-142.327499	82.273964	489.230713	4.519108	88.228004	347.530579	-140.053116	1427.153931	439.381104	170.228653	1432.694580	332.724457	45.718327	1400.406494	336.138702	55.421879	1695.091553	378.152435	-210.438324	1145.889038	654.812500	233.542618	1216.898682	267.123566	-174.392624	907.724609	505.039825	147.827011	1004.019165	377.799377	15.917066	1003.674622	-299.449188	103.530907	902.900513	-322.854156	-45.945332
336.784424	-58.888096	905.317200	410.528046	92.789383	902.140869	386.778168	-121.414139	509.439819	443.434082	73.286850	504.865509	459.314484	-142.246124	82.363884	489.257263	4.590267	88.214005	347.749878	-138.584549	1427.448608	439.600037	171.659622	1432.473755	332.943665	47.097652	1400.372925	336.411499	56.984226	1695.011475	378.457520	-209.144287	1146.265625	655.052429	234.721420	1216.584839	267.234833	-173.666809	908.087830	505.147034	148.829926	1003.830811	377.987274	16.937136	1003.635193	-298.960480	104.131310	902.828674	-322.390228	-45.411953
336.854889	-58.093918	905.402161	410.683075	93.584511	902.026001	386.762115	-120.900337	509.480621	443.659363	73.802124	504.808258	459.304962	-142.179398	82.448730	489.299683	4.655799	88.204300	347.932190	-137.157089	1427.729736	439.859436	173.060120	1432.311279	333.197113	48.490898	1400.372070	336.668091	58.546223	1694.931885	378.741821	-207.853775	1146.685059	655.269897	235.974091	1216.336060	267.411865	-173.336243	908.434998	505.427490	149.691849	1003.548950	378.129578	17.846569	1003.618896	-298.419678	104.574791	902.798584	-321.829620	-44.669910
336.997467	-57.165234	905.496704	410.834961	94.353844	901.956116	386.779541	-120.370125	509.559113	443.941833	74.284912	504.729004	459.296906	-142.076172	82.568359	489.298584	4.709324	88.166122	348.130127	-135.708786	1428.059570	440.143005	174.420731	1432.183228	333.493103	49.842773	1400.409912	336.985779	60.135513	1694.845215	379.030090	-206.549026	1147.148926	655.434875	237.286133	1216.072266	267.574249	-172.520432	908.845703	505.470520	150.769547	1003.595520	378.293060	18.795902	1003.630371	-297.984650	105.222321	902.758606	-321.462921	-44.290356
337.497925	-55.968792	905.271851	411.148071	95.494980	901.865540	386.681519	-119.802078	509.536896	444.274078	74.709373	504.714600	459.305786	-142.041870	82.668625	489.383240	4.799474	88.132675	348.334351	-134.302231	1428.372070	440.438934	175.747864	1432.061401	333.813904	51.209766	1400.445557	337.113037	61.742996	1694.739868	379.271332	-205.238358	1147.566406	655.655823	238.657837	1215.819092	267.657257	-171.828354	909.224182	505.748016	151.710266	1003.514465	378.594238	19.933056	1003.477295	-297.443848	105.675079	902.718506	-320.925110	-43.608822
337.150604	-55.315350	905.642151	411.013947	96.239502	901.828918	386.451935	-119.255707	509.648102	444.402924	75.177139	504.659851	459.221741	-141.913315	82.770546	489.394012	4.848852	88.114952	348.546722	-132.886932	1428.666382	440.789063	177.079605	1431.955078	334.150604	52.546078	1400.459839	337.428009	63.408829	1694.623535	379.570709	-203.883102	1147.948486	655.869263	239.954346	1215.544800	267.774628	-171.072128	909.572937	505.919678	152.614456	1003.241455	378.537720	20.804201	1003.635681	-297.052063	106.312584	902.654968	-320.612823	-43.233047
337.217255	-54.421837	905.682434	411.206940	97.156876	901.761108	386.347534	-118.805901	509.705719	444.681580	75.719330	504.640564	459.192963	-141.840271	82.845314	489.462280	4.921417	88.098969	348.822327	-131.512344	1428.959961	441.153687	178.372040	1431.828613	334.483215	53.860355	1400.482544	337.516998	65.130058	1694.507324	379.730194	-202.611465	1148.312744	656.061462	241.363998	1215.239258	267.824036	-170.365295	909.919495	506.028992	153.631256	1003.160950	378.682281	21.769911	1003.620972	-296.586304	106.716270	902.604919	-320.076477	-42.552750
337.259155	-53.493988	905.723267	411.276672	97.988464	901.664490	386.242737	-118.310509	509.810608	444.929260	76.154274	504.570557	459.170227	-141.738907	82.937881	489.491394	4.978121	88.048553	349.100830	-130.105621	1429.210205	441.584717	179.629974	1431.687378	334.838928	55.231487	1400.527832	337.745911	66.838448	1694.357666	379.947510	-201.380081	1148.642090	656.212952	242.752014	1214.909302	267.923706	-169.502930	910.227600	506.044250	155.007675	1003.271790	378.817535	22.700727	1003.589294	-296.147491	107.215439	902.539307	-319.656403	-42.067135
337.307648	-52.665810	905.820313	411.429840	98.775108	901.617676	386.091217	-117.735641	509.827942	445.100525	76.574356	504.541534	459.178894	-141.694016	83.019722	489.531647	5.029618	88.046913	349.428772	-128.774658	1429.474243	442.001038	180.868073	1431.540283	335.185028	56.551544	1400.523193	337.976929	68.647766	1694.255737	380.048889	-200.263031	1148.900391	656.476013	244.148438	1214.639404	267.830902	-169.037811	910.533875	506.344391	155.706406	1002.964539	378.902649	23.607742	1003.614624	-295.806915	107.690720	902.530396	-319.289764	-41.578857
337.321411	-51.741714	905.895447	411.557617	99.599716	901.560608	385.906799	-117.191643	509.858215	445.471558	77.223373	504.609650	459.138977	-141.595413	83.112022	489.627930	5.090543	88.054108	349.682678	-127.373894	1429.678101	442.404114	182.122131	1431.365234	335.494873	57.907253	1400.503296	338.228149	70.291306	1694.121582	380.217133	-199.071060	1149.225342	656.744934	245.525116	1214.277954	267.878601	-168.230637	910.810852	506.506012	156.715897	1002.814514	379.023224	24.541822	1003.621033	-295.418549	108.162155	902.491089	-318.916168	-41.122623
337.387054	-50.941036	905.917908	411.692688	100.344353	901.436646	385.811798	-116.833992	509.974152	445.455902	77.446777	504.432220	459.297211	-141.683701	83.272942	489.556122	5.092556	88.037659	349.892059	-125.982491	1429.851196	442.805359	183.366791	1431.163696	335.722595	59.249752	1400.486206	338.512329	71.991028	1694.006470	380.299774	-198.041504	1149.439575	656.983643	246.870804	1213.910645	267.794800	-167.507843	911.085693	506.569122	157.859985	1002.840393	379.144928	25.398750	1003.568787	-295.073883	108.702393	902.428528	-318.656525	-40.820724
337.337830	-50.059776	905.926697	411.721222	101.208488	901.310852	385.369904	-116.206528	509.963379	445.861145	78.231956	504.472748	459.246735	-141.625229	83.394096	489.713959	5.162668	88.054420	350.022980	-124.617149	1430.001465	443.134888	184.659958	1430.894531	335.995117	60.601749	1400.366699	338.787476	73.727676	1693.867798	380.423706	-196.927505	1149.656006	657.268433	248.118515	1213.607666	267.744720	-166.777100	911.312866	506.875122	158.659164	1002.563477	379.252197	26.300034	1003.504578	-294.781067	109.147362	902.404846	-318.337860	-40.360981
337.827423	-48.935196	905.642517	412.100220	102.134972	901.182007	385.101227	-115.741333	509.889374	446.123779	78.737808	504.381348	459.256104	-141.588425	83.534126	489.781769	5.223493	88.060265	350.107330	-123.177086	1430.134888	443.426270	185.975403	1430.606812	336.360077	61.854397	1400.113037	339.124359	75.398445	1693.719604	380.518921	-195.804489	1149.901489	657.585999	249.439926	1213.226074	267.631653	-166.029922	911.562317	507.076935	159.660446	1002.415527	379.531036	27.303875	1003.305420	-294.419922	109.565605	902.366821	-317.985260	-39.943069
337.569763	-48.360386	905.899963	412.074707	102.837151	901.050293	384.798340	-115.339073	509.991028	446.164581	79.237160	504.281921	459.295929	-141.642319	83.705833	489.764130	5.278294	88.033836	350.199890	-121.832161	1430.248901	443.791748	187.280869	1430.316162	336.499664	63.306225	1400.138428	339.422272	77.067780	1693.601440	380.582733	-194.845337	1150.116089	657.867615	250.634094	1212.832397	267.589905	-165.288956	911.804138	507.248657	160.535583	1002.229919	379.563049	28.106092	1003.358887	-294.165009	110.248695	902.311523	-317.981384	-38.825996
337.568207	-47.596947	905.921753	412.262573	103.613045	900.907532	384.367218	-114.760941	510.014709	446.273987	79.684296	504.204590	459.256744	-141.589645	83.862312	489.770233	5.314011	88.005249	350.262054	-120.409004	1430.352295	444.090271	188.620895	1430.013062	336.709534	64.671799	1400.008179	339.752136	78.714149	1693.464111	380.608643	-193.825165	1150.246094	658.191711	251.747009	1212.408325	267.394318	-164.901031	912.061890	507.570251	161.650421	1002.050842	379.718750	28.947376	1003.294800	-293.808258	110.426208	902.285767	-317.331451	-38.944172
337.595825	-46.747627	905.887207	412.304291	104.337173	900.715515	383.864899	-114.194778	510.048309	446.316711	80.152351	504.160339	459.266968	-141.539001	84.002892	489.782959	5.364803	87.983017	350.326996	-118.994545	1430.501221	444.357941	189.979019	1429.689941	337.009308	65.937958	1399.745117	340.155945	80.332359	1693.344849	380.667084	-192.931763	1150.471558	658.491943	252.858032	1212.040649	267.460815	-163.876633	912.312866	507.728516	162.236206	1001.794495	379.867432	29.781958	1003.175537	-293.524445	110.790939	902.242859	-317.019775	-38.556583
337.709229	-45.957886	905.872803	412.506104	105.045082	900.562012	383.330475	-113.629234	510.077301	446.369019	80.632744	504.069580	459.305511	-141.561539	84.227600	489.810150	5.414466	87.997482	350.391296	-117.568367	1430.646362	444.699188	191.315552	1429.412231	337.135529	67.422813	1399.786987	340.358215	81.930794	1693.249756	380.721771	-192.016968	1150.765381	658.844788	253.905106	1211.615356	267.398071	-163.181290	912.590576	508.179993	162.988876	1001.474487	380.056854	30.604605	1003.089233	-293.238159	111.239906	902.208252	-316.755646	-38.132713
337.764709	-45.232025	905.904175	412.658264	105.615730	900.389038	382.759216	-112.944962	510.107971	446.371490	81.072334	503.913422	459.255371	-141.488358	84.458817	489.753723	5.480144	88.002815	350.438568	-116.150948	1430.860107	445.012329	192.602356	1429.117310	337.358643	68.767426	1399.719238	340.621765	83.509972	1693.138428	380.768097	-190.962219	1151.099243	659.131836	254.931702	1211.225830	267.305420	-162.557175	912.890564	508.293213	163.655426	1001.309692	380.209961	31.361475	1003.014771	-292.956238	111.622536	902.167847	-316.511200	-37.719639
337.984039	-44.526184	905.959595	412.948822	106.326035	900.272827	382.131256	-112.442986	510.189301	446.430481	81.496170	503.794464	459.266724	-141.496231	84.797981	489.784424	5.516734	87.991455	350.492889	-114.746284	1431.055908	445.356567	193.957794	1428.832153	337.593048	70.148178	1399.614746	340.872253	85.073730	1693.043213	380.729767	-189.990326	1151.399048	659.441162	255.870071	1210.852295	267.130005	-162.039337	913.211487	508.681061	164.393509	1000.958496	380.403809	32.211163	1002.985657	-292.732025	111.978790	902.135010	-316.285248	-37.344513
338.108612	-43.698059	905.979309	413.164063	107.050232	900.161072	381.361298	-111.750313	510.256714	446.432861	81.884850	503.708466	459.119537	-141.361557	85.068359	489.790558	5.569773	87.974907	350.558899	-113.347198	1431.297485	445.635651	195.291779	1428.540161	337.798584	71.523132	1399.538696	341.111115	86.624649	1692.954956	380.700867	-189.251694	1151.745483	659.752930	256.837769	1210.365112	267.185852	-160.985382	913.557190	508.825073	165.253784	1000.826111	380.597076	33.060677	1002.937439	-292.486694	112.342659	902.091553	-316.064636	-36.951351
338.151947	-42.955048	906.001404	413.269958	107.693352	899.962891	380.534546	-111.161194	510.285034	446.415527	82.280655	503.594604	459.043854	-141.356216	85.420586	489.780212	5.628654	87.958473	350.596039	-111.921021	1431.522949	445.945679	196.618027	1428.242798	338.007782	72.861267	1399.456787	341.312531	88.169258	1692.875244	380.675903	-188.058304	1152.071655	660.074158	257.789154	1210.000732	266.888336	-160.744537	913.934937	509.180420	165.820526	1000.453064	380.741486	33.863602	1002.844360	-292.249298	112.724457	902.055237	-315.862152	-36.585835
338.247070	-42.221031	906.083008	413.470886	108.458054	899.860535	379.594727	-110.561440	510.383667	446.457794	82.663429	503.540619	458.937805	-141.332565	85.807724	489.821014	5.649528	87.972427	350.628754	-110.576637	1431.753662	446.271484	197.895004	1427.917969	338.206787	74.193977	1399.397827	341.533936	89.679710	1692.794434	380.663605	-187.083359	1152.437988	660.438843	258.674469	1209.589600	266.775269	-159.980164	914.288269	509.282959	166.496750	1000.287109	380.930817	34.710258	1002.830383	-291.986572	113.102760	902.008057	-315.650543	-36.153942
338.439667	-41.503658	906.175537	413.669006	109.090744	899.781677	378.650818	-110.002510	510.408264	446.636963	83.061012	503.487518	458.834290	-141.264404	86.205551	489.854950	5.696154	87.983093	350.679108	-109.207527	1431.993530	446.559906	199.162247	1427.666992	338.388000	75.493706	1399.316528	341.796753	91.171478	1692.738647	380.570099	-186.203323	1152.796631	660.783508	259.496887	1209.231079	266.627167	-159.310425	914.645386	509.501221	167.351685	1000.224243	381.135498	35.494884	1002.834961	-291.873688	113.700157	901.944641	-315.854370	-35.187050
338.628082	-41.093967	906.279663	413.743774	108.933151	899.402771	377.558777	-109.501610	510.547699	446.588409	83.441444	503.310883	458.706055	-141.140686	86.650772	489.752319	5.698094	87.988647	350.755859	-107.858704	1432.228027	446.874176	200.374100	1427.331909	338.601868	76.792038	1399.251099	341.890015	92.660316	1692.669067	380.427063	-185.269058	1153.090210	661.187073	260.334015	1208.848511	266.409027	-158.768326	915.015869	509.741302	168.065842	1000.053223	381.266266	35.952827	1002.691406	-291.696259	113.994110	901.901184	-315.694214	-34.858883
339.082275	-40.179604	906.155151	414.018188	109.602234	899.281311	376.640625	-109.035156	510.592377	446.654449	83.761040	503.262085	458.741486	-141.193481	87.164108	489.754486	5.735860	87.993401	350.741180	-106.500023	1432.461914	447.172150	201.622284	1427.074951	338.829620	78.081596	1399.183594	342.134094	94.101837	1692.619385	380.331268	-184.324951	1153.403931	661.561890	261.202576	1208.608032	266.185883	-158.132889	915.370667	510.092072	168.568939	999.762207	381.515533	36.809746	1002.572876	-291.484894	114.335213	901.848755	-315.536652	-34.498577
338.884155	-39.658592	906.514099	413.982971	110.289436	899.299561	375.276398	-108.406845	510.765228	446.680450	84.088409	503.212372	458.486511	-141.021484	87.649727	489.690155	5.766620	87.999275	350.776520	-105.213058	1432.649048	447.585815	202.719696	1426.690918	339.158722	79.234528	1398.936646	342.171417	95.563972	1692.558960	380.279938	-183.207596	1153.788452	661.969116	261.981293	1208.251221	265.933807	-157.433777	915.741333	510.314819	169.211411	999.602173	381.561066	37.551216	1002.750305	-291.256866	114.659828	901.793823	-315.356110	-34.147259
338.966614	-38.931469	906.668579	414.085907	111.052078	899.262024	374.153717	-107.943359	510.920746	446.796997	84.400063	503.177917	458.386383	-141.004425	88.196114	489.661987	5.815383	87.991394	350.813812	-103.881401	1432.874878	447.799225	204.073456	1426.508179	339.273712	80.597504	1398.998779	342.379944	96.946701	1692.525146	380.171478	-182.305679	1154.082886	662.358704	262.734528	1207.935181	265.723846	-156.825150	916.092285	510.441803	170.038620	999.591309	381.707733	38.395382	1002.803650	-291.016174	115.026154	901.755432	-315.179932	-33.825584
338.989563	-38.160934	906.782593	414.154968	111.961143	899.240234	372.712708	-107.283035	511.011658	446.915314	84.741325	503.117310	458.188538	-140.895920	88.806244	489.645813	5.816350	87.966110	350.872955	-102.562675	1433.113770	448.201019	205.180344	1426.135864	339.578094	81.766907	1398.807983	342.406525	98.375946	1692.470215	380.036957	-181.446045	1154.376831	662.778625	263.532440	1207.550293	265.510101	-156.142242	916.410095	510.718781	170.646774	999.451599	381.842255	39.277187	1002.844177	-290.800049	115.319519	901.702454	-314.959717	-33.488625
339.385773	-37.143696	906.587952	414.398346	112.833038	899.156128	371.410614	-106.850273	511.100800	447.107666	85.079605	503.110748	458.003571	-140.777130	89.404823	489.674011	5.830245	87.982765	350.936890	-101.300598	1433.302368	448.413666	206.473083	1425.966431	339.727844	83.132751	1398.873535	342.513489	99.726357	1692.419556	379.817322	-180.582916	1154.609863	663.188782	264.244446	1207.286743	265.260834	-155.523727	916.719849	510.996979	171.290359	999.275757	382.107666	40.183212	1002.708557	-290.647095	115.594299	901.677185	-314.761841	-33.202862
339.232544	-36.716625	907.000488	414.425842	113.419472	899.209290	370.083344	-106.264580	511.263733	447.214661	85.360565	503.056610	457.837280	-140.721786	89.973816	489.682709	5.815024	88.009285	351.024261	-100.042381	1433.467529	448.749481	207.672714	1425.688354	339.968048	84.325432	1398.782959	342.570892	101.071037	1692.370850	379.719513	-179.744003	1154.896484	663.598816	264.964050	1206.976807	265.018677	-154.933029	916.978516	511.212799	171.947815	999.098694	382.161957	40.861000	1002.931091	-290.398529	115.932037	901.648987	-314.537140	-32.873116
339.273956	-36.084423	907.162292	414.523804	114.061562	899.150879	368.641174	-105.693642	511.465454	447.361145	85.642441	502.985504	457.597504	-140.655258	90.626823	489.658569	5.852066	88.005630	351.089172	-98.795403	1433.608398	449.011169	208.813156	1425.424927	340.183685	85.538300	1398.731689	342.681213	102.358604	1692.344238	379.659729	-178.676712	1155.146851	663.981262	265.588684	1206.669922	264.729126	-154.281464	917.259216	511.423889	172.507004	998.923889	382.299530	41.608040	1002.976257	-290.186920	116.234566	901.613647	-314.319977	-32.548676
339.263947	-35.479347	907.363342	414.593567	114.550499	899.097473	367.307220	-105.105499	511.683502	447.456879	85.907379	502.881989	457.393097	-140.565430	91.322243	489.658813	5.887750	88.012993	351.190155	-97.570107	1433.748657	449.303741	209.948441	1425.155396	340.403259	86.688118	1398.668579	342.894379	103.608543	1692.338745	379.560303	-177.728287	1155.411255	664.386353	266.280487	1206.299683	264.460449	-153.592194	917.537781	511.541718	173.151810	998.862976	382.414032	42.280537	1003.042114	-289.861298	116.324303	901.577698	-313.699127	-32.824982
339.303925	-34.951664	907.519592	414.715393	114.806274	898.921082	365.961700	-104.536507	511.906830	447.543152	86.196732	502.824768	457.226563	-140.606552	91.983536	489.645508	5.914956	88.001106	351.288635	-96.379097	1433.887085	449.588837	211.063797	1424.857300	340.539307	87.878761	1398.591187	342.948792	104.842087	1692.371582	379.424316	-177.009689	1155.610107	664.753967	266.899109	1205.989502	264.292786	-152.726822	917.778748	511.779510	173.697601	998.583191	382.566193	42.859543	1003.022766	-289.655121	116.601639	901.528076	-313.485199	-32.540730
339.369293	-34.371155	907.653809	414.822021	115.207817	898.756653	364.442108	-103.873924	512.157837	447.595581	86.466431	502.781708	456.969391	-140.567917	92.699638	489.596405	5.937614	87.986389	351.346741	-95.200027	1434.016357	449.828857	212.181335	1424.556274	340.665649	89.049438	1398.512817	343.246582	105.972282	1692.413086	379.218719	-175.934341	1155.749512	665.132629	267.563141	1205.711914	263.636719	-152.431046	918.224121	512.014160	174.240723	998.397888	382.709045	43.522675	1002.999268	-289.457977	116.852051	901.492188	-313.246826	-32.267479
339.406952	-33.758747	907.810669	414.902039	115.734650	898.691528	363.089142	-103.243553	512.389038	447.602814	86.721115	502.728363	456.748718	-140.552689	93.431755	489.566956	5.964229	87.985245	351.420044	-94.049675	1434.131348	450.094330	213.285080	1424.286133	340.760834	90.182556	1398.468750	343.508026	107.052666	1692.487305	379.144348	-175.187943	1155.975220	665.494507	268.175018	1205.385864	263.512177	-151.714951	918.395691	512.181946	174.831726	998.245056	382.831299	44.208138	1003.037903	-289.196136	117.129921	901.477478	-312.945038	-32.015148
339.427185	-33.146622	907.947144	414.977173	116.288933	898.598755	361.686127	-102.677666	512.653870	447.645599	86.975449	502.668976	456.584534	-140.673981	94.187782	489.553894	5.963169	87.990166	351.460510	-92.940117	1434.248901	450.280365	214.373779	1424.031250	340.875366	91.304688	1398.413330	343.713501	108.117699	1692.586792	379.021851	-174.274750	1156.097656	665.766235	268.753754	1205.130981	263.012146	-150.999924	918.752869	512.241211	175.498581	998.192871	382.968811	44.897610	1003.051086	-288.960724	117.393219	901.442017	-312.694550	-31.760086
339.439697	-32.568684	908.116943	415.102631	116.727928	898.522095	360.187103	-101.935730	512.912292	447.694153	87.237053	502.593994	456.221588	-140.561066	94.913780	489.566010	5.991315	88.021507	351.434692	-91.787361	1434.326904	450.434753	215.474945	1423.797485	340.912842	92.399353	1398.352661	344.033508	109.108437	1692.688110	379.001251	-173.333115	1156.294800	666.072144	269.338196	1204.850952	262.877136	-150.271484	918.887878	512.410889	176.033585	998.011841	383.087891	45.543671	1003.090088	-288.710999	117.684654	901.420776	-312.432373	-31.501867
339.472046	-31.952797	908.287598	415.190674	117.230949	898.455994	358.780884	-101.325867	513.177673	447.692719	87.463036	502.502533	456.061218	-140.649979	95.716614	489.575287	6.007859	88.048347	351.400665	-90.646866	1434.457031	450.693207	216.443024	1423.497925	340.997589	93.509285	1398.324829	344.403625	110.069260	1692.833496	378.904266	-172.446136	1156.446899	666.352234	269.935883	1204.619995	262.510254	-149.655243	919.178833	512.639709	176.460480	997.720459	383.188812	46.240780	1003.135132	-288.505219	117.925552	901.411316	-312.200623	-31.220789
339.491913	-31.380024	908.440674	415.273254	117.703529	898.371155	357.314911	-100.748108	513.407654	447.714661	87.678200	502.418030	455.848358	-140.733215	96.504753	489.521515	6.036567	88.070526	351.347382	-89.538055	1434.602051	450.697845	217.615372	1423.400513	341.074829	94.574669	1398.277832	344.856293	110.941254	1692.952393	378.858276	-171.670593	1156.664795	666.543762	270.484314	1204.490356	262.285278	-148.896759	919.460388	512.835266	176.987488	997.523865	383.292480	46.895397	1003.161316	-288.288696	118.177567	901.394836	-311.923065	-30.980326
339.479950	-30.808657	908.581726	415.340729	118.134514	898.260132	355.791412	-100.028229	513.619568	447.687592	87.899429	502.351135	455.549316	-140.765839	97.365334	489.427795	6.029552	88.049286	351.257782	-88.435524	1434.765747	450.836060	218.644012	1423.234619	341.146576	95.621719	1398.239624	345.264801	111.813721	1693.098022	378.755096	-170.671936	1156.868530	666.777100	271.154846	1204.277954	261.790497	-148.263992	919.868835	513.000854	177.532730	997.354919	383.388641	47.530289	1003.167114	-288.052704	118.415596	901.394775	-311.650818	-30.770327
339.483032	-30.105846	908.655151	415.456177	118.719872	898.160034	354.154694	-99.251404	513.789856	447.746735	88.115883	502.294678	455.254303	-140.803955	98.112495	489.410492	6.050615	88.064255	351.172546	-87.345375	1434.923340	450.935364	219.643570	1423.101196	341.345154	96.557556	1398.057251	345.645386	112.662277	1693.250488	378.718842	-169.796982	1157.102905	666.944153	271.695892	1204.076538	261.559937	-147.503876	920.134399	513.192566	178.062439	997.211670	383.468658	48.278282	1003.148499	-287.834503	118.662544	901.379700	-311.384979	-30.518425
339.460297	-29.492632	908.763428	415.555237	119.195839	898.079224	352.606689	-98.559891	514.077209	447.796417	88.325478	502.229980	454.999786	-140.928177	98.924477	489.325897	6.067218	88.024887	351.143524	-86.350967	1435.064941	451.167419	220.505875	1422.854126	341.303711	97.671295	1398.185181	346.018616	113.490364	1693.402466	378.658020	-169.049683	1157.345703	667.112061	272.322388	1203.873047	261.514130	-146.665405	920.309814	513.296448	178.715607	997.189514	383.526398	48.938000	1003.156372	-287.648804	118.870354	901.365845	-311.107513	-30.342628
339.449646	-28.941053	908.885315	415.696808	119.774529	898.038330	351.239349	-97.880112	514.338013	447.927582	88.544899	502.174652	454.692017	-140.970444	99.784149	489.304077	6.082055	88.027863	351.095184	-85.314476	1435.227783	451.281860	221.412186	1422.747070	341.394348	98.652512	1398.184570	346.293030	114.296043	1693.551636	378.564240	-168.200729	1157.596191	667.242188	272.974518	1203.728516	261.280975	-145.908432	920.575195	513.454346	179.256058	997.058105	383.621552	49.589821	1003.191467	-287.427917	119.106171	901.355774	-310.850983	-30.107313
339.340668	-28.355946	908.993286	415.730042	120.395073	897.962463	349.658386	-97.163887	514.560547	447.982483	88.776672	502.165497	454.381714	-141.068085	100.595718	489.283112	6.096568	88.032692	351.079742	-84.314919	1435.354736	451.298401	222.458832	1422.778076	341.576141	99.508759	1398.020996	346.624176	115.044373	1693.690308	378.428680	-167.428986	1157.763672	667.374939	273.706390	1203.572998	260.975250	-145.188980	920.849304	513.637878	179.661972	996.795105	383.671234	50.263519	1003.199158	-287.156067	119.290268	901.342590	-310.545715	-29.884785
339.276367	-27.733002	909.136841	415.757477	120.931076	897.935547	348.157471	-96.474838	514.846008	448.053894	89.001053	502.130188	454.042175	-141.031403	101.414230	489.212402	6.120277	88.002678	351.146423	-83.384277	1435.504028	451.458984	223.317795	1422.685913	341.591400	100.468857	1398.197510	346.932678	115.831894	1693.815186	378.303009	-166.553711	1157.870850	667.493042	274.390778	1203.433716	260.513214	-144.555145	921.176819	513.760193	180.210556	996.683105	383.689667	50.936607	1003.251221	-286.947662	119.531715	901.351929	-310.251648	-29.636374
339.253204	-27.105762	909.310974	415.858765	121.504097	897.956116	346.779663	-95.671616	515.097473	448.245636	89.273224	502.114990	453.734558	-141.130264	102.306511	489.196045	6.142120	88.015884	351.228760	-82.526764	1435.621582	451.717224	224.023071	1422.504639	341.716675	101.328430	1398.231323	347.254486	116.617599	1693.940430	378.171448	-165.814301	1158.024658	667.623535	275.121399	1203.292358	260.325134	-143.760666	921.293884	513.893982	180.854950	996.759460	383.723785	51.638405	1003.344421	-286.739380	119.716217	901.360107	-309.951782	-29.450579
339.159271	-26.456064	909.450195	415.899384	122.170494	897.987915	345.266510	-94.952171	515.441772	448.380615	89.523857	502.075409	453.417694	-141.112701	103.146652	489.209045	6.184021	88.004776	351.339081	-81.666779	1435.704102	451.908661	224.880066	1422.434570	341.863708	102.193329	1398.277588	347.459076	117.429634	1694.033203	378.039185	-164.948853	1158.129150	667.737183	275.876282	1203.106689	259.944427	-143.010239	921.570557	514.001404	181.421341	996.710876	383.736603	52.341736	1003.425415	-286.529236	119.906105	901.355103	-309.666351	-29.290119
339.016113	-25.513521	909.657959	416.179840	123.752350	898.361328	343.825439	-94.098984	515.748901	448.668274	89.756737	502.140167	452.866760	-140.931747	104.005722	489.288422	6.221512	87.998154	351.444519	-80.841331	1435.801880	451.950836	225.760788	1422.466797	342.115753	102.842453	1398.165527	347.535645	118.237099	1694.109985	377.932526	-164.217224	1158.254028	667.783081	276.596344	1202.967773	259.749451	-142.214981	921.686401	513.943359	182.165283	996.776855	383.888519	53.413616	1003.719177	-286.309784	120.095711	901.348877	-309.389404	-29.119396
339.251801	-25.010189	909.532837	416.103851	123.330009	897.933777	342.458405	-93.268517	516.185486	448.681702	89.965881	502.006653	452.643707	-141.088699	104.971336	489.193176	6.236457	88.000870	351.577942	-80.085411	1435.894043	452.221619	226.415451	1422.344360	342.190186	103.780502	1398.373901	347.610382	119.066818	1694.199097	377.672760	-163.505188	1158.260742	667.931396	277.362427	1202.839233	259.144897	-141.801285	921.965271	514.135925	182.559708	996.585022	383.865051	53.750443	1003.436096	-286.106842	120.257927	901.314575	-309.165405	-28.931870
339.188324	-24.140228	909.715576	416.362946	124.638405	898.280090	341.072479	-92.246262	516.588501	448.955872	90.175575	502.092468	452.005646	-140.724152	105.776398	489.282776	6.227544	87.989838	351.745117	-79.313789	1435.942017	452.275970	227.241760	1422.414429	342.386444	104.530479	1398.406250	347.719940	119.922287	1694.266846	377.552216	-162.779358	1158.350220	667.984985	278.039337	1202.706177	258.855591	-141.100266	922.087708	514.201111	183.103775	996.518677	384.009949	54.678955	1003.704956	-285.877716	120.464882	901.311646	-308.887817	-28.776783
338.845520	-23.781275	910.203247	416.259705	125.104454	898.385864	339.622772	-91.094139	516.996033	448.982910	90.333931	502.064972	451.778442	-140.918152	106.803986	489.253510	6.253402	87.973602	351.921448	-78.600555	1436.040039	452.531769	227.868744	1422.308716	342.663391	105.123573	1398.277222	347.675842	120.809700	1694.304810	377.442932	-162.013641	1158.385376	668.069153	278.745178	1202.610107	258.447784	-140.370514	922.350769	514.284058	183.667526	996.475647	383.931641	55.257427	1003.984985	-285.631500	120.667549	901.313049	-308.636108	-28.541336
338.715515	-23.272280	910.392944	416.190948	125.579758	898.353210	338.128876	-90.026306	517.425476	449.005035	90.458672	502.051300	451.135468	-140.542831	107.742134	489.199188	6.256589	87.976845	352.142761	-77.910362	1436.070068	452.678741	228.562332	1422.261108	342.827942	105.802170	1398.312012	347.559814	121.730118	1694.357178	377.330200	-161.382767	1158.398804	668.109497	279.454620	1202.496826	258.170929	-139.436127	922.482605	514.306396	184.239487	996.438232	383.907196	55.857109	1004.053711	-285.447479	120.850578	901.293945	-308.409485	-28.391735
338.649048	-22.735956	910.585205	416.157928	126.055656	898.380554	336.644775	-88.999092	517.823120	449.062836	90.611732	502.055664	450.585175	-140.234482	108.654060	489.216064	6.278852	87.996460	352.389343	-77.291313	1436.116577	452.726013	229.337051	1422.339233	342.905670	106.532623	1398.506470	347.321228	122.688881	1694.378418	377.216949	-160.576752	1158.375488	668.156555	280.127899	1202.410767	257.599915	-139.147919	922.608521	514.329956	184.767075	996.390320	383.899872	56.451473	1004.156555	-285.207825	120.993439	901.292847	-308.133270	-28.225157
338.571259	-22.168941	910.783813	416.083893	126.544464	898.411255	335.058655	-87.943787	518.219727	449.111786	90.778564	502.072418	450.213348	-140.031586	109.729607	489.202515	6.293810	87.987221	352.641022	-76.654236	1436.119873	452.852478	230.008606	1422.324097	343.055267	107.174706	1398.548584	347.138000	123.697884	1694.358521	377.128815	-159.951385	1158.324463	668.166016	280.713623	1202.264526	257.281616	-138.541000	922.805664	514.224792	185.434082	996.469849	383.904388	57.051640	1004.262390	-285.008698	121.112167	901.263428	-307.899597	-28.055014
338.519287	-21.636217	910.976257	416.043579	126.992058	898.442627	333.522156	-86.926659	518.603943	449.210052	90.954788	502.075623	450.380432	-140.488678	111.025620	489.187531	6.321568	87.975548	352.897919	-76.079346	1436.156616	453.101532	230.575378	1422.182739	343.190216	107.803635	1398.585571	346.795898	124.713852	1694.304077	377.190643	-159.179077	1158.324463	668.218201	281.303619	1202.118164	256.966187	-137.541763	922.856628	514.235779	185.899216	996.412964	383.938751	57.609341	1004.365662	-284.773499	121.267647	901.234863	-307.657288	-27.947935
338.732758	-20.935413	910.942139	416.109344	127.458046	898.429016	332.006104	-85.877220	518.957092	449.377075	91.091896	502.088867	449.544495	-139.740967	111.909500	489.261017	6.320705	87.967529	353.144165	-75.472160	1436.157837	453.092804	231.363174	1422.256958	343.322815	108.429855	1398.604858	346.489929	125.740295	1694.177734	377.139984	-158.408447	1158.266479	668.213623	281.870270	1202.014526	256.516663	-137.098297	923.037292	514.330933	186.158066	996.179626	384.051361	58.207607	1004.342834	-284.588867	121.468117	901.209351	-307.401154	-27.805613
338.377258	-20.700460	911.412476	415.888855	127.749733	898.472595	330.567688	-84.598236	519.385254	449.368378	91.224503	502.033325	449.329926	-139.559708	112.905357	489.139954	6.314662	87.944229	353.390717	-74.885086	1436.189453	453.198792	231.980652	1422.230469	343.438354	109.039528	1398.654175	346.245148	126.770226	1694.019531	377.123688	-157.739441	1158.236206	668.235840	282.418976	1201.859741	256.186676	-136.414948	923.227112	514.287354	186.579056	996.154053	383.982422	58.633068	1004.576843	-284.323120	121.662956	901.184204	-307.124725	-27.651302
338.279297	-20.305927	911.652100	415.760010	128.037323	898.436035	329.091675	-83.523178	519.830750	449.403534	91.359192	502.020477	448.694122	-138.847351	113.886406	489.126892	6.315498	87.928795	353.627411	-74.314301	1436.267944	453.234528	232.599579	1422.202271	343.512146	109.600647	1398.684082	345.893372	127.800461	1693.854126	377.081360	-157.165726	1158.243164	668.224060	282.969147	1201.756348	255.837524	-135.772644	923.460449	514.235901	186.982269	996.113831	383.992493	59.098923	1004.663330	-284.087799	121.767532	901.145813	-306.878601	-27.517872
338.233673	-19.903383	911.856384	415.658936	128.388199	898.455139	327.725586	-82.370316	520.224426	449.451355	91.526421	501.978760	448.534698	-138.657104	114.954460	489.101654	6.311347	87.935638	353.835358	-73.715225	1436.319702	453.262024	233.228561	1422.136841	343.566895	110.143677	1398.680908	345.617462	128.814606	1693.653809	377.155884	-156.456009	1158.293457	668.187988	283.467285	1201.678955	255.599808	-135.187164	923.701721	514.179565	187.367447	996.081787	384.035858	59.542458	1004.763184	-283.852570	121.953926	901.123047	-306.651306	-27.346714
338.133728	-19.526045	912.074097	415.547485	128.762436	898.462280	326.420898	-81.367203	520.652222	449.432526	91.741302	501.937714	448.261536	-138.298706	116.009140	489.093628	6.338377	87.950584	353.945557	-73.150414	1436.412109	453.303009	233.772598	1421.951294	343.582153	110.725861	1398.658325	345.290100	129.819794	1693.476196	377.202026	-155.893082	1158.368774	668.122620	283.953857	1201.609253	255.317200	-134.515411	923.951233	514.157349	187.781204	996.058350	384.072968	59.984535	1004.861816	-283.650757	122.088226	901.112061	-306.434143	-27.170277
338.121185	-19.121859	912.243347	415.498871	129.170746	898.451050	324.883942	-80.126991	521.009338	449.399109	91.941078	501.863373	447.447296	-137.261627	116.779709	489.054413	6.345649	87.952179	354.011658	-72.558907	1436.512939	453.084473	234.509033	1421.983276	343.585815	111.263809	1398.626099	344.910492	130.827286	1693.309570	377.339722	-155.302277	1158.496216	668.038391	284.523499	1201.607056	255.163071	-133.543900	924.177307	514.155701	188.140594	996.030762	384.153992	60.454254	1004.929260	-283.450226	122.239754	901.069336	-306.240479	-27.035454
338.162476	-18.733124	912.364685	415.440186	129.546295	898.393494	323.379456	-78.877960	521.299316	449.338409	92.192787	501.818604	447.104187	-136.654282	117.837326	489.046814	6.363542	87.949509	354.028870	-71.955673	1436.646973	452.949860	235.118881	1421.874634	343.634521	111.708794	1398.445557	344.598816	131.814026	1693.144409	377.422699	-154.680954	1158.611206	667.985596	285.007813	1201.531738	254.901855	-133.014999	924.409851	514.191162	188.515030	995.953857	384.236481	60.913498	1004.950134	-283.239594	122.371773	901.022583	-306.024445	-26.868971
338.203857	-18.408049	912.477783	415.412994	129.873093	898.319275	321.938446	-77.583755	521.583191	449.270844	92.413605	501.748810	447.178802	-136.637787	119.028252	488.997589	6.393200	87.936714	354.020081	-71.340790	1436.744995	452.925568	235.603210	1421.646484	343.438263	112.375618	1398.588135	344.222351	132.757446	1693.017822	377.534027	-154.062485	1158.790039	667.909180	285.520325	1201.445313	254.627869	-132.653687	924.769897	514.100830	188.898056	995.920654	384.315643	61.330009	1004.959106	-283.036438	122.577026	900.975952	-305.857880	-26.667442
338.544037	-17.863623	912.334412	415.513855	130.203705	898.224243	320.602325	-76.276779	521.791138	449.273621	92.639107	501.730316	446.693848	-135.909866	119.852264	489.035919	6.407331	87.953712	353.991089	-70.778969	1436.905273	452.746307	236.189911	1421.546021	343.292694	112.923935	1398.553467	343.857452	133.682983	1692.905884	377.666046	-153.634506	1159.002441	667.782166	286.076843	1201.382202	254.632050	-131.709518	925.054932	514.099792	189.215317	995.863831	384.482727	61.783352	1004.843079	-282.776154	122.830772	900.930481	-305.669250	-26.433477
338.557678	-17.559294	912.441772	415.463470	130.430725	898.197205	319.193420	-74.723801	522.020264	449.199219	92.831589	501.713654	445.755219	-134.686234	120.439034	489.019073	6.428716	87.974342	353.929993	-70.166527	1437.037476	452.403473	236.889038	1421.522949	343.144196	113.435043	1398.513550	343.565308	134.539459	1692.793335	377.745483	-153.114929	1159.154785	667.580200	286.654694	1201.293213	254.421341	-131.387680	925.442017	514.194580	189.391296	995.638000	384.520813	62.115467	1004.875183	-282.541138	123.053520	900.903320	-305.466064	-26.199259
338.553986	-17.293139	912.514465	415.433319	130.699829	898.175842	317.894043	-73.254387	522.243164	449.136902	93.009613	501.708344	445.314148	-134.283630	121.193100	488.973969	6.422233	87.978760	353.822662	-69.554924	1437.219116	452.284027	237.377701	1421.279419	342.961975	113.987434	1398.480225	343.202972	135.415604	1692.742188	377.899567	-152.625198	1159.375000	667.433716	287.192261	1201.184082	254.422287	-130.797272	925.826111	514.088074	189.828964	995.738159	384.560577	62.417549	1004.894592	-282.328888	123.256256	900.878723	-305.275360	-25.989149
338.542328	-17.061634	912.597900	415.390350	130.835190	898.117798	316.659241	-71.875824	522.490662	449.100922	93.156815	501.657013	444.255157	-133.304153	121.670151	488.966797	6.424211	87.993561	353.645935	-68.949921	1437.381470	451.862274	238.081985	1421.239990	342.749390	114.514122	1398.439209	342.814331	136.240921	1692.665283	377.974609	-152.180420	1159.621094	667.247437	287.707306	1201.125366	254.216385	-130.620270	926.097839	514.055847	190.099960	995.679077	384.571716	62.680798	1004.899719	-282.119751	123.459801	900.836914	-305.057770	-25.797487
338.192474	-17.112299	912.868713	415.226318	130.928986	898.095154	315.476959	-70.559685	522.765686	448.966949	93.296127	501.615509	442.909180	-132.284561	121.908234	488.921570	6.442947	88.005524	353.445251	-68.392067	1437.541626	451.557159	238.650635	1421.075439	342.546661	115.061569	1398.354004	342.436249	137.048172	1692.617554	378.019958	-151.828857	1159.875610	667.068481	288.289490	1201.060425	254.099884	-130.291824	926.364990	514.084473	190.224625	995.507385	384.445740	62.814697	1005.007141	-281.895660	123.686371	900.789063	-304.879089	-25.586210
338.149719	-16.839808	912.916138	415.162079	131.118851	898.050171	314.458801	-69.324394	522.989746	448.911621	93.472191	501.582245	441.476135	-131.321045	122.069359	488.905792	6.464047	88.009430	353.202118	-67.767647	1437.674805	451.303833	239.187958	1420.805420	342.314850	115.591446	1398.271362	342.125641	137.824799	1692.557373	378.083344	-151.465759	1160.069092	666.863831	288.882599	1200.996460	254.031540	-129.906799	926.631714	514.010864	190.481491	995.445251	384.428558	63.092991	1005.002686	-281.682068	123.985268	900.756531	-304.685059	-25.323429
338.043396	-16.622797	912.977539	415.089966	131.327606	898.031250	313.483948	-67.930840	523.132507	448.868195	93.575386	501.564819	439.855438	-130.250839	121.999535	488.899109	6.469012	88.019363	352.973846	-67.178688	1437.810669	450.829620	239.862793	1420.721680	342.100708	116.115654	1398.203735	341.738434	138.623703	1692.525391	378.139191	-151.101883	1160.271973	666.632996	289.383209	1200.929810	254.017181	-129.568100	926.889160	513.942139	190.737625	995.381287	384.366028	63.344055	1005.019592	-281.421906	124.235535	900.722290	-304.435394	-25.097368
337.918060	-16.363123	913.034424	414.977631	131.490402	897.979553	312.613190	-66.486092	523.231567	448.825134	93.662575	501.551056	438.015656	-128.990997	121.765411	488.916748	6.471668	88.024246	352.727295	-66.603203	1437.951660	450.433533	240.471390	1420.559937	341.846680	116.624847	1398.119751	341.348022	139.365845	1692.494873	378.006195	-151.092926	1160.452637	666.400269	289.875092	1200.870972	254.054398	-129.247253	927.096252	513.858887	190.988556	995.330200	384.292542	63.607304	1005.015442	-281.168396	124.523590	900.664063	-304.193329	-24.831882
337.768738	-15.997226	913.130493	414.783813	131.617905	897.944458	311.728912	-65.088997	523.306274	448.721375	93.755623	501.533020	436.072144	-127.564232	121.351707	488.860107	6.462937	88.026154	352.473572	-66.015930	1438.131104	450.083984	241.066452	1420.380005	341.585388	117.120544	1398.047974	340.867615	140.085419	1692.471924	377.967590	-150.829971	1160.686035	666.128235	290.387238	1200.721191	254.095657	-128.966721	927.270325	513.745728	191.218109	995.276672	384.187744	63.918758	1005.036682	-280.911591	124.736816	900.611145	-303.914246	-24.616819
337.582947	-15.700818	913.199402	414.626556	131.838394	897.951965	310.982758	-63.720154	523.433533	448.653595	93.804710	501.511261	433.925171	-126.004837	120.765228	488.848389	6.478506	88.040192	352.223785	-65.487167	1438.278931	449.699463	241.624359	1420.231934	341.355621	117.594269	1397.998657	340.422455	140.821548	1692.429565	377.881927	-150.588165	1160.939209	665.819031	290.934845	1200.626587	254.109207	-128.789902	927.465393	513.616516	191.454102	995.215210	384.053802	64.200150	1005.070496	-280.641815	124.972336	900.585571	-303.637787	-24.368137
337.327271	-15.449039	913.266663	414.445465	132.048462	897.955566	310.318573	-62.234951	523.478271	448.591461	93.861649	501.509888	431.486877	-124.009583	119.999146	488.824066	6.471543	88.022911	352.059326	-64.988472	1438.392700	449.368774	242.150467	1420.071411	341.118317	118.055649	1397.974731	340.046448	141.522202	1692.407104	377.797333	-150.343735	1161.173462	665.574402	291.446594	1200.546509	254.148117	-128.630600	927.629517	513.514954	191.665207	995.152405	383.862244	64.457314	1005.102173	-280.355865	125.227791	900.542786	-303.335815	-24.101252
337.126831	-15.246676	913.319885	414.258728	132.150009	897.923889	309.878510	-60.921085	523.575623	448.562134	93.923271	501.485687	429.034760	-122.115707	119.174706	488.789124	6.486941	88.024773	351.731598	-64.487282	1438.518799	449.130188	242.536713	1419.832520	340.850891	118.524467	1397.923950	339.547791	142.240463	1692.384033	377.697784	-150.134933	1161.391846	665.312927	291.956390	1200.442749	254.326080	-128.146286	927.678345	513.364136	191.873550	995.079529	383.664825	64.671669	1005.109375	-280.027435	125.495644	900.480896	-303.033661	-23.831314
336.883392	-15.020991	913.382324	414.047516	132.305222	897.906982	309.460297	-59.456871	523.669189	448.462860	93.952896	501.456299	426.331024	-120.020302	118.178436	488.768036	6.485675	88.030235	351.434967	-64.010223	1438.628784	448.798187	243.009811	1419.680298	340.568665	118.971092	1397.877563	339.005890	142.949127	1692.339355	377.556061	-149.880692	1161.563599	664.997864	292.472748	1200.333374	254.373550	-128.008041	927.757324	513.222351	192.051682	994.997559	383.431885	64.919525	1005.128967	-279.695831	125.804787	900.427185	-302.719391	-23.558529
336.598907	-14.857222	913.452637	413.826172	132.330673	897.856628	309.585968	-58.305759	523.825012	448.371033	93.967163	501.417786	423.523071	-117.868179	117.159256	488.749695	6.491545	88.022049	351.168304	-63.583549	1438.701782	448.366302	243.561539	1419.628052	340.274261	119.385689	1397.837402	338.566010	143.632370	1692.314209	377.435852	-149.648834	1161.707031	664.683655	292.967987	1200.164429	254.414688	-127.857712	927.810913	513.004761	192.258133	994.932800	383.156830	65.109375	1005.134644	-279.382294	126.014282	900.343994	-302.402069	-23.329350
336.331299	-14.666720	913.526489	413.613800	132.413055	897.827698	309.342743	-56.811054	523.975830	448.267181	93.960091	501.401886	420.539032	-115.439590	115.989891	488.734589	6.486016	88.002213	350.813202	-63.128101	1438.755371	448.167480	243.880997	1419.414429	339.897675	119.856125	1397.815918	338.112885	144.343384	1692.283203	377.290985	-149.400543	1161.867676	664.389954	293.291046	1199.992920	254.472061	-127.770561	927.833801	512.666382	192.555954	994.998352	382.877899	65.337219	1005.154297	-279.091003	126.260063	900.310486	-302.063934	-23.060324
336.060455	-14.460526	913.581421	413.421021	132.496872	897.810486	309.351868	-55.290394	524.157959	448.177277	93.933846	501.396057	417.378571	-112.890076	114.776314	488.721466	6.480345	88.022568	350.393188	-62.592861	1438.531982	447.729584	244.397217	1419.379761	339.526581	120.263786	1397.770874	337.606445	145.028183	1692.290771	377.075165	-149.085266	1161.954590	664.034973	293.633453	1199.867432	254.369431	-128.068344	927.888123	512.421997	192.834747	995.034973	382.607422	65.552391	1005.171631	-278.747345	126.526642	900.299866	-301.704620	-22.805840
335.735870	-14.318359	913.696655	413.191315	132.585052	897.830811	309.268250	-53.771072	524.265259	448.052521	93.894798	501.408478	414.214050	-110.263603	113.571701	488.732697	6.472095	88.032578	349.916870	-62.139973	1438.615356	447.506805	244.722610	1419.174438	339.146332	120.709900	1397.755615	337.110718	145.724121	1692.288940	376.887329	-148.799133	1162.133301	663.741089	293.981873	1199.789917	254.418823	-128.017380	927.879578	512.104004	192.883209	994.875061	382.260040	65.766098	1005.238464	-278.399933	126.759743	900.246216	-301.365112	-22.529411
335.383392	-14.128966	913.805664	412.895294	132.692108	897.852295	309.341522	-52.453850	524.442749	447.962494	93.838387	501.443970	410.959320	-107.395004	112.270699	488.724060	6.476820	88.033508	349.456909	-61.803226	1438.984131	447.122925	245.113403	1419.071533	338.738708	121.159492	1397.775879	336.558624	146.417419	1692.314209	376.653503	-148.536697	1162.325195	663.451050	294.281494	1199.724609	254.478058	-127.966621	927.868042	511.915222	192.887924	994.676086	381.891022	65.997749	1005.301636	-278.061676	127.031929	900.189697	-301.021271	-22.280691
334.987000	-13.922371	913.922119	412.599335	132.821304	897.899048	309.285431	-50.875092	524.455139	447.772156	93.809570	501.486084	407.623688	-104.403633	110.906342	488.642487	6.473975	88.048882	348.936646	-61.369617	1439.072510	446.724121	245.501999	1419.008911	338.275787	121.597755	1397.766968	336.083923	147.100464	1692.300781	376.415070	-148.251068	1162.463623	663.140076	294.460968	1199.642944	254.572144	-127.939789	927.848145	511.595184	192.981354	994.645691	381.503754	66.232719	1005.381836	-277.735870	127.300148	900.169189	-300.692169	-22.010725
334.531097	-13.785490	914.034302	412.302460	132.831421	897.894714	309.351685	-49.488857	524.547729	447.642883	93.795692	501.491089	404.381775	-101.408424	109.628853	488.652008	6.456449	88.045471	348.248993	-60.762150	1438.852417	446.132263	246.058746	1419.014893	337.831818	121.951866	1397.564819	335.567810	147.774078	1692.279297	376.149933	-147.976578	1162.625488	662.764954	294.576813	1199.633057	254.664841	-127.943756	927.794189	511.254181	193.058884	994.633301	381.082611	66.406151	1005.432373	-277.441132	127.547119	900.156555	-300.395752	-21.740147
334.098480	-13.622210	914.103760	411.993408	132.826050	897.879700	309.426056	-48.290459	524.661499	447.481750	93.759659	501.502380	401.073334	-98.287682	108.384048	488.581787	6.453409	88.062111	347.595856	-60.302670	1438.927856	445.789154	246.336075	1418.842285	337.233643	122.497208	1397.678589	335.067139	148.436325	1692.218994	375.854950	-147.657379	1162.822510	662.403442	294.641541	1199.620728	254.768402	-127.976334	927.728516	510.911499	193.134918	994.629028	380.683014	66.558899	1005.456665	-277.152252	127.804634	900.125183	-300.094696	-21.452402
333.682770	-13.446309	914.183838	411.736023	132.919327	897.922668	309.655670	-46.791733	524.715332	447.322937	93.766434	501.515656	397.673523	-94.935448	107.000694	488.580170	6.459104	88.062462	346.877716	-59.967403	1439.326904	445.170898	246.817596	1418.883179	336.690155	122.942841	1397.653809	334.550354	149.103485	1692.195068	375.490723	-147.403702	1163.058228	662.030090	294.677368	1199.637695	254.858078	-128.006210	927.663879	510.564667	193.176392	994.642151	380.293518	66.742653	1005.518799	-276.856873	128.051102	900.120667	-299.807465	-21.201149
333.171112	-13.236525	914.213074	411.434784	133.054672	897.909485	309.740875	-45.509197	524.741577	447.155548	93.756767	501.531738	394.234039	-91.615410	105.705711	488.511200	6.438321	88.066116	346.134796	-59.542915	1439.397827	444.803680	247.051941	1418.751465	336.109497	123.399902	1397.603394	333.987854	149.769363	1692.165039	375.115936	-147.174332	1163.252441	661.719482	294.721161	1199.669434	254.962616	-128.043701	927.565918	510.241913	193.189484	994.652344	379.854584	66.954079	1005.526550	-276.544098	128.276199	900.083862	-299.489563	-20.981707
332.690857	-13.033335	914.261597	411.142761	133.251434	897.956909	309.873596	-44.039822	524.822937	447.000488	93.777954	501.557281	390.745026	-88.003082	104.422768	488.480560	6.440695	88.052376	345.211456	-58.974453	1439.190918	444.247375	247.422440	1418.726074	335.484772	123.811447	1397.526855	333.529297	150.449982	1692.116699	374.689148	-146.951782	1163.446045	661.399536	294.694153	1199.736694	255.053772	-128.112137	927.442078	509.973236	193.248367	994.776184	379.413666	67.175056	1005.577209	-276.241577	128.543884	900.064758	-299.210663	-20.728199
332.216187	-12.835015	914.287048	410.809692	133.291977	897.931763	309.984863	-42.862801	524.816406	446.771210	93.768639	501.543182	387.375092	-84.579353	103.310547	488.446442	6.458893	88.051788	344.446930	-58.556374	1439.197510	443.686279	247.747604	1418.678467	334.829712	124.237740	1397.477539	333.028687	151.149643	1692.062500	374.217621	-146.762985	1163.642456	661.061523	294.623077	1199.803955	255.131409	-128.180939	927.308716	509.695892	193.202560	994.770874	378.971680	67.349701	1005.576294	-276.016785	128.803970	900.027832	-298.982941	-20.550858
331.648712	-12.896402	914.296387	410.550385	133.283279	897.890564	309.888916	-41.331673	524.886414	446.607697	93.735741	501.541199	383.513123	-81.020905	102.264130	488.474365	6.433814	88.095551	343.364960	-58.128780	1439.596313	442.950134	248.237778	1418.703125	334.123138	124.704529	1397.400024	332.538452	151.860718	1692.011719	373.659607	-146.499802	1163.815674	660.632019	294.507538	1199.947266	255.215637	-128.288284	927.178589	509.383820	193.170486	994.799744	378.488495	67.368553	1005.561646	-275.756348	129.013748	900.022034	-298.718567	-20.287071
331.239166	-12.525807	914.292969	410.182098	133.219894	897.822998	310.094879	-40.014008	524.902283	446.341034	93.716690	501.515350	380.526306	-77.362213	101.078278	488.418579	6.439094	88.112694	342.312469	-57.608311	1439.333740	442.469330	248.471542	1418.590942	333.461456	125.097626	1397.299683	331.992065	152.605728	1691.956787	373.135223	-146.334885	1164.009155	660.228943	294.425262	1200.048096	255.263565	-128.352264	927.013977	509.111267	193.157791	994.828979	378.048950	67.612343	1005.523376	-275.543549	129.229477	899.977417	-298.459198	-20.075636
330.801697	-12.354193	914.271729	409.884277	133.305496	897.761963	309.888885	-38.587349	524.939209	446.116180	93.716095	501.540466	377.062134	-73.656250	100.001953	488.390869	6.424660	88.112587	341.275269	-57.158535	1439.421021	441.868591	248.786499	1418.542725	332.703369	125.540741	1397.188110	331.527771	153.342941	1691.905762	372.500885	-146.249115	1164.231323	659.835022	294.320374	1200.122681	255.296326	-128.434280	926.848328	508.687775	193.107910	994.876465	377.593811	67.812996	1005.483398	-275.281555	129.474426	899.952393	-298.171143	-19.809826
330.327942	-12.226243	914.281433	409.589539	133.434814	897.762390	309.766266	-36.943832	524.984497	445.916351	93.694695	501.532959	373.715302	-69.944481	99.072014	488.369415	6.421757	88.120041	340.143341	-56.721317	1439.456787	441.193817	249.111572	1418.506836	331.983002	125.953934	1397.094849	330.989197	154.145691	1691.841797	371.843170	-146.050064	1164.394409	659.434937	294.191620	1200.205811	255.307129	-128.562805	926.661926	508.225403	193.229507	995.063599	377.129425	67.982880	1005.491211	-275.027039	129.683273	899.916748	-297.923157	-19.581890
329.768158	-12.088093	914.297180	409.241272	133.635452	897.772400	309.487000	-35.479927	524.999512	445.713287	93.637405	501.541443	370.451019	-66.199768	98.207611	488.384888	6.406568	88.127365	339.044952	-56.283291	1439.475098	440.578491	249.373001	1418.453979	331.241516	126.366211	1397.004517	330.470764	154.859940	1691.763306	371.119751	-145.915878	1164.560425	659.066956	293.993164	1200.301880	255.283173	-128.678970	926.482361	507.962280	193.027588	994.921326	376.603149	68.182381	1005.507019	-274.836365	129.968414	899.874512	-297.722656	-19.396490
329.227631	-12.014658	914.295776	408.924805	133.621857	897.745117	309.135101	-33.974804	525.075684	445.541412	93.611320	501.562805	367.268097	-62.451595	97.438606	488.362366	6.391836	88.136726	337.879242	-55.829327	1439.540771	439.799500	249.741486	1418.462769	330.534729	126.792236	1396.901367	329.828979	155.653397	1691.692139	370.414764	-145.769531	1164.809326	658.619507	293.810211	1200.443359	255.269028	-128.772522	926.303101	507.603149	192.914551	994.957886	376.084747	68.272888	1005.494507	-274.602783	130.167633	899.837830	-297.511322	-19.189861
328.712433	-12.098033	914.269409	408.389984	132.999405	897.509705	308.681458	-32.317471	525.064575	445.149719	93.506966	501.456726	364.047241	-58.517227	96.646126	488.201202	6.383370	88.137260	336.784851	-55.503479	1439.970581	439.286255	249.884644	1418.385254	329.757202	127.192902	1396.855225	329.223755	156.401581	1691.607422	369.676819	-145.419510	1165.133545	658.257507	293.729767	1200.516846	255.225189	-128.944229	926.135620	507.204315	192.834671	995.020813	375.453156	68.149330	1005.353577	-274.434113	130.336945	899.816284	-297.306549	-19.004261
328.129761	-11.822634	914.269409	408.100861	133.398636	897.653809	308.206604	-30.806002	525.051331	445.010345	93.469208	501.533325	361.033844	-54.719711	95.984009	488.228821	6.386233	88.156715	335.586731	-55.045971	1440.055176	438.580688	250.221008	1418.364746	328.988525	127.581665	1396.774658	328.624817	157.164703	1691.557495	368.890656	-145.504715	1165.367065	657.808472	293.554321	1200.611206	255.430527	-128.431549	925.994019	506.778839	192.704620	995.066284	374.935394	68.413841	1005.436890	-274.239075	130.588852	899.804810	-297.106781	-18.778284
327.550781	-11.666548	914.257202	407.694000	133.428284	897.645813	307.631744	-29.145321	525.032532	444.802795	93.432838	501.551056	357.980103	-50.792789	95.347267	488.160522	6.372976	88.162834	334.363159	-54.516907	1439.857422	437.945435	250.508484	1418.275269	328.207855	128.004593	1396.657959	327.950500	157.905243	1691.461670	367.981262	-145.344528	1165.620117	657.395325	293.345276	1200.645386	255.125687	-128.977859	925.901428	506.338135	192.633316	995.107544	374.362488	68.546806	1005.429138	-274.028870	130.783356	899.763123	-296.875000	-18.624479
326.942200	-11.537939	914.227417	407.276733	133.591003	897.636902	307.149170	-27.636566	525.052002	444.621002	93.395981	501.594604	355.150146	-47.084206	94.708771	488.115417	6.360497	88.165451	333.124817	-54.046280	1439.936401	437.336029	250.772675	1418.185425	327.409424	128.391617	1396.553711	327.170074	158.656967	1691.379883	367.065125	-145.408524	1165.901489	656.944336	293.167023	1200.670654	255.143600	-128.631104	925.765198	505.870575	192.554688	995.114136	373.782990	68.704727	1005.413330	-273.830475	131.024963	899.732178	-296.694550	-18.401562
326.247345	-11.547929	914.224548	406.811157	133.444656	897.589600	306.612885	-26.027193	525.011414	444.369263	93.319420	501.620911	352.495911	-43.189983	94.145744	488.048035	6.326892	88.202217	331.945282	-53.727394	1440.272827	436.685272	250.976669	1418.074585	326.677734	128.793396	1396.457764	326.460327	159.356293	1691.278564	366.143494	-145.207428	1166.125610	656.519958	292.954163	1200.695313	254.999390	-129.265884	925.571350	505.429291	192.500916	995.119446	373.155884	68.679649	1005.387268	-273.639038	131.231049	899.705017	-296.496033	-18.230986
325.563782	-11.803208	914.163330	406.008636	132.209229	897.107788	306.215881	-24.615479	525.042114	443.925812	93.234108	501.497437	350.029144	-39.521721	93.635216	487.865295	6.315657	88.208923	330.738068	-53.316135	1440.372070	436.158875	251.089005	1417.934326	325.922363	129.133026	1396.328857	325.650024	160.076126	1691.175293	365.139130	-145.072433	1166.316406	656.140015	292.634888	1200.666504	254.635254	-129.576904	925.458435	504.964844	192.597183	995.211243	372.329834	68.326256	1005.090027	-273.436340	131.393173	899.664612	-296.287903	-18.040123
324.771576	-11.271595	914.114685	405.780731	133.375793	897.478394	305.523010	-22.985855	524.997009	443.888885	93.165817	501.678802	347.564148	-34.333897	92.766647	487.930450	6.313944	88.206039	329.493317	-52.871552	1440.394043	435.544586	251.278107	1417.811890	325.099548	129.533569	1396.218262	324.800537	160.744812	1691.042725	364.061584	-145.049698	1166.535645	655.784851	292.372681	1200.653076	254.225433	-129.709717	925.340576	504.529572	192.291641	995.053345	371.802094	68.839012	1005.279053	-273.286591	131.559479	899.626404	-296.115631	-17.828167
323.979736	-11.481479	914.064209	404.950775	132.359756	897.061157	304.955536	-21.490416	525.017578	443.463440	93.065117	501.571075	345.486328	-32.252274	92.777130	487.750427	6.268790	88.237892	328.297699	-52.476063	1440.444458	434.955444	251.445267	1417.655762	324.294189	129.878174	1396.081665	323.855560	161.392639	1690.919189	362.947235	-144.915817	1166.701416	655.462341	292.093842	1200.626709	253.560287	-129.874222	925.353394	504.056793	192.178619	995.042786	370.941162	68.550575	1005.022583	-273.141632	131.727081	899.592529	-295.943970	-17.698732
323.084930	-10.911885	914.012878	404.662659	133.494003	897.414673	304.152405	-19.778294	524.961914	443.467468	92.998596	501.749420	343.441864	-28.554239	92.452881	487.794342	6.254842	88.234680	327.048401	-52.074703	1440.444580	434.322296	251.636246	1417.478027	323.509552	130.234100	1395.973755	322.973511	162.010880	1690.767090	361.877655	-144.814453	1166.838989	655.117004	291.848114	1200.603271	253.062576	-130.101639	925.268799	503.577484	192.092957	995.022705	370.356537	69.063919	1005.200195	-273.028381	131.888809	899.549500	-295.807495	-17.487553
322.275848	-11.069512	913.879578	403.776520	132.337402	896.955200	303.654602	-18.344656	524.942505	443.019257	92.878250	501.586121	341.708160	-25.248409	92.232231	487.596954	6.240405	88.209991	325.822327	-51.684158	1440.504517	433.607971	251.885254	1417.301392	322.679504	130.592758	1395.831543	322.012451	162.600235	1690.608398	360.896912	-144.748917	1167.095337	654.724670	291.516846	1200.602905	252.739517	-130.157104	925.066711	503.072693	191.971527	994.990479	369.426208	68.735260	1004.882996	-272.892181	132.048737	899.500854	-295.629211	-17.331808
321.400299	-10.817593	913.722717	403.223175	132.441772	896.850769	302.801392	-16.696842	524.903687	442.811890	92.806847	501.619751	340.000549	-21.894279	91.927879	487.552979	6.191828	88.245277	324.554901	-51.278698	1440.446899	433.086792	251.973877	1417.093872	321.852600	130.962006	1395.700439	320.963684	163.119659	1690.426147	359.772827	-144.765152	1167.199707	654.370239	291.159302	1200.534058	252.220596	-129.875259	924.917236	502.590698	191.806274	994.955566	368.657166	68.902641	1004.756714	-272.734711	132.240707	899.465027	-295.478516	-17.153858
320.424652	-10.499246	913.625793	402.597412	132.655212	896.822144	302.174835	-15.265609	524.864685	442.549896	92.759125	501.644379	338.649048	-18.630062	91.706154	487.455444	6.191917	88.241463	323.299408	-50.927307	1440.403687	432.425140	252.141769	1416.885986	320.984680	131.283554	1395.495972	320.010529	163.624725	1690.239136	358.580292	-144.644424	1167.238525	654.017273	290.741791	1200.470459	251.304504	-130.061569	924.861084	502.112549	191.685822	994.893555	367.840027	69.121559	1004.698792	-272.601349	132.417938	899.421753	-295.355438	-16.987370
319.385620	-10.263298	913.523254	401.922546	132.785446	896.726135	301.538239	-13.872003	524.814819	442.291382	92.655029	501.641266	337.451782	-15.600468	91.483017	487.350555	6.152000	88.221611	322.024506	-50.610809	1440.305908	431.886292	252.181961	1416.627808	320.152588	131.576721	1395.348267	318.990723	164.038666	1690.048828	357.450653	-144.610489	1167.227417	653.720337	290.282257	1200.383301	250.686310	-130.470337	924.648010	501.496094	191.767303	994.992310	366.971619	69.296707	1004.600891	-272.456085	132.618408	899.409790	-295.172760	-16.843443
318.427490	-9.872784	913.332947	401.289001	132.838150	896.626343	300.809631	-12.616193	524.723328	442.027191	92.599434	501.645752	336.361359	-12.684918	91.240074	487.268951	6.129917	88.231415	320.717926	-50.274536	1440.187866	431.275818	252.266617	1416.376831	319.273834	131.884094	1395.156494	317.881561	164.393631	1689.875244	356.289185	-144.526657	1167.280396	653.433594	289.852295	1200.350952	249.859985	-130.019424	924.485901	501.078857	191.538788	994.775818	366.125183	69.489914	1004.461365	-272.346710	132.752441	899.390564	-295.051880	-16.667620
317.394318	-9.480941	913.161987	400.670288	133.119171	896.590332	300.036804	-11.290789	524.580017	441.860443	92.535141	501.667969	335.478943	-9.902218	91.017197	487.223297	6.093000	88.259392	319.358429	-49.968224	1440.063110	430.667175	252.333282	1416.138306	318.498657	132.040039	1394.814819	316.908203	164.695190	1689.673584	354.998840	-144.289780	1167.166870	653.108765	289.337494	1200.329468	248.663223	-130.460800	924.440063	500.546631	191.417664	994.694275	365.223236	69.765701	1004.367493	-272.259125	132.932831	899.356384	-294.935547	-16.509281
316.333008	-9.065645	912.992188	399.991730	133.382324	896.512756	299.270477	-10.041883	524.414001	441.530701	92.489441	501.659851	334.634247	-7.443749	90.825447	487.092987	6.069336	88.260750	318.079132	-49.738121	1439.939697	430.067841	252.346237	1415.954590	317.466614	132.481735	1394.817017	315.831207	164.929916	1689.525757	353.792450	-144.317551	1167.113770	652.771606	288.738922	1200.268677	247.969269	-130.376358	924.154602	500.052887	191.296097	994.610107	364.312531	70.056999	1004.250122	-272.157837	133.111420	899.374512	-294.824280	-16.338032
315.207245	-8.647604	912.840942	399.284058	133.603256	896.444702	298.593628	-8.996023	524.282471	441.246277	92.487373	501.648773	334.061035	-5.187529	90.582237	486.995667	6.047090	88.290947	316.686707	-49.466824	1439.778442	429.424866	252.365509	1415.757568	316.558502	132.724823	1394.692749	314.861877	165.087631	1689.388672	352.450836	-144.161835	1167.007446	652.415344	288.204926	1200.247314	246.686310	-130.220367	924.077881	499.515808	191.229355	994.519409	363.341888	70.343742	1004.146362	-272.082367	133.251678	899.364502	-294.697235	-16.172426
314.075287	-8.061383	912.645142	398.568542	133.963776	896.397156	297.785370	-7.812515	524.054626	440.906036	92.521492	501.655579	333.431549	-3.089708	90.309135	486.927368	6.003982	88.311951	315.240875	-49.216518	1439.620850	428.805969	252.336029	1415.585693	315.566620	132.995514	1394.524414	313.774048	165.169189	1689.273193	351.136871	-144.314758	1166.963379	652.059387	287.587158	1200.234619	245.962967	-129.727173	923.726379	498.928345	191.177734	994.448914	362.357819	70.744812	1004.034119	-272.045776	133.411179	899.363464	-294.613220	-16.043926
312.855530	-7.483971	912.467773	397.805817	134.249771	896.327087	297.008362	-6.864080	523.764465	440.524963	92.591431	501.633606	332.873108	-1.218515	90.046806	486.814606	6.021034	88.321335	313.741241	-48.964184	1439.407593	428.099152	252.312912	1415.439819	314.613525	133.279190	1394.402710	312.797150	165.210037	1689.178833	349.676880	-144.092056	1166.804565	651.691589	286.958679	1200.233154	244.495331	-129.965973	923.650146	498.318481	191.116135	994.376465	361.348297	71.109428	1003.916687	-271.978882	133.551178	899.356567	-294.516174	-15.852194
311.567291	-6.977140	912.253174	396.957123	134.604080	896.219971	296.414886	-6.067418	523.541931	440.084076	92.641579	501.635101	332.458923	0.274860	89.690186	486.671814	5.998858	88.354012	312.221985	-48.751251	1439.178711	427.480164	252.268097	1415.310913	313.579285	133.499359	1394.225952	311.777130	165.153885	1689.076416	348.230957	-144.108459	1166.611816	651.259338	286.202362	1200.270752	243.467987	-129.536530	923.247681	497.675354	191.069931	994.284363	360.260345	71.466644	1003.762695	-271.922607	133.719711	899.364746	-294.411621	-15.717551
310.249908	-6.192419	911.936096	396.164856	135.120087	896.162476	295.615967	-5.153353	523.181580	439.587860	92.707016	501.617950	331.993164	1.854311	89.293587	486.542328	5.950109	88.364052	310.653778	-48.573669	1438.947754	426.796051	252.172363	1415.199829	312.567810	133.684860	1394.137451	310.805786	165.043869	1689.013550	346.722870	-144.203308	1166.435181	650.849426	285.472656	1200.300537	242.454575	-128.658600	922.830994	497.038818	191.016541	994.216309	359.150269	71.961716	1003.590515	-271.896881	133.904358	899.361938	-294.341919	-15.531340
308.841827	-5.493759	911.712402	395.283844	135.472427	896.065674	294.978363	-4.447479	522.731262	439.100220	92.776993	501.622192	331.755585	3.034441	88.800751	486.430908	5.946109	88.419785	309.059601	-48.392860	1438.656372	426.131104	251.999771	1415.171387	311.558472	133.895950	1393.995850	309.844360	164.829651	1688.959351	345.075104	-143.988220	1166.176514	650.420959	284.736938	1200.377686	240.816925	-128.866165	922.626282	496.353516	191.032562	994.193115	358.030426	72.379410	1003.436890	-271.890991	134.116577	899.367920	-294.271484	-15.363543
307.348755	-4.614223	911.373718	394.337769	136.151962	896.002380	294.268799	-3.875955	522.174316	438.567261	92.869141	501.652313	331.447723	4.010938	88.242744	486.303497	5.919184	88.437706	307.387939	-48.268620	1438.375854	425.457275	251.786560	1415.147705	310.522949	134.054077	1393.866455	308.904602	164.552017	1688.895752	343.463043	-143.989105	1165.953491	649.926758	283.927399	1200.479858	239.713638	-128.136963	922.143311	495.614044	190.898468	993.973938	356.804993	72.956772	1003.251038	-271.881714	134.295242	899.356262	-294.222656	-15.235649
305.863068	-3.774204	910.995300	393.485687	136.713699	895.883911	293.757751	-3.335972	521.568176	438.104523	93.005310	501.649963	331.184235	4.723914	87.531281	486.209839	5.882299	88.476463	305.662384	-48.122547	1438.026367	424.727966	251.598694	1415.128540	309.476044	134.197784	1393.715454	307.951904	164.204163	1688.830933	341.734467	-143.773880	1165.622192	649.453857	283.108978	1200.608643	238.182266	-127.693611	921.656982	494.909027	190.843704	993.825256	355.607513	73.480164	1003.016968	-271.848724	134.454285	899.357483	-294.159637	-15.067093
304.255981	-2.646678	910.566650	392.460388	137.457611	895.792114	293.264832	-2.906465	520.817627	437.367706	93.065086	501.545197	330.966644	5.174233	86.844276	485.978668	5.882952	88.476181	303.946411	-48.031979	1437.684082	424.095032	251.242615	1415.130127	308.442780	134.299576	1393.578979	307.052917	163.802734	1688.771362	339.921661	-143.785889	1165.273438	648.989502	282.317841	1200.711182	236.705246	-127.060387	921.170410	494.042267	191.384094	994.085876	354.298981	74.167961	1002.773438	-271.835358	134.637283	899.342468	-294.109863	-14.875436
302.523651	-1.584892	910.105774	391.407349	138.198181	895.618896	292.780914	-2.569714	519.972290	436.839203	93.275642	501.472900	330.792786	5.424768	86.074677	485.903107	5.902083	88.510277	302.147583	-47.958199	1437.269043	423.483398	250.906113	1415.157471	307.388702	134.407623	1393.422974	306.160248	163.332825	1688.667480	338.077454	-143.521301	1164.830200	648.497253	281.437714	1200.881104	235.018311	-126.607178	920.679321	493.231506	191.484573	993.966125	352.947083	74.826302	1002.470154	-271.797699	134.813873	899.357239	-294.042938	-14.733663
300.891083	-0.393807	909.523071	390.450470	139.176041	895.487854	292.309662	-2.227409	519.072327	436.358704	93.603882	501.483429	330.474365	5.467834	85.239388	485.816864	5.894042	88.538551	300.330231	-47.967079	1436.761475	422.910309	250.420609	1415.250732	306.343201	134.408264	1393.269287	305.313171	162.759155	1688.543457	336.064392	-143.485275	1164.323120	647.980774	280.152557	1201.007080	233.280945	-126.027229	920.075928	492.540192	191.346283	993.587830	351.552094	75.636200	1002.136841	-271.785522	134.983414	899.347412	-294.008759	-14.554952
299.077972	0.817305	908.913696	389.291718	139.990814	895.261841	292.011353	-2.138864	518.132813	435.809906	93.936325	501.413666	330.160400	5.024991	84.325249	485.712769	5.896302	88.565147	298.496002	-47.974590	1436.305542	422.324158	249.921616	1415.340942	305.271393	134.418472	1393.072021	304.341644	162.163986	1688.437988	334.021057	-143.422836	1163.718140	647.544800	279.777863	1201.189819	231.596115	-125.192749	919.441406	491.560211	191.544815	993.765076	350.097748	76.345978	1001.735779	-271.788910	135.159546	899.342224	-293.996674	-14.377193
297.254913	2.135890	908.264832	388.184235	141.049500	895.091309	291.611481	-1.947140	517.158875	435.285614	94.391693	501.343689	329.896454	4.797932	83.323334	485.602234	5.915200	88.605331	296.621979	-48.045544	1435.753906	421.755615	249.335602	1415.421021	304.207275	134.339661	1392.891968	303.519226	161.476913	1688.307983	331.969238	-143.244751	1163.050659	646.983154	278.441467	1201.230225	229.802322	-124.487053	918.714172	490.812531	191.905365	993.512878	348.590515	77.201637	1001.347900	-271.745819	135.262665	899.347351	-293.953003	-14.258490
295.447937	3.444094	907.615784	387.028290	141.990524	894.875732	291.250854	-1.977748	516.178528	434.830505	94.929192	501.207642	329.726135	4.425672	82.230354	485.463226	5.906603	88.635620	294.739105	-48.146172	1435.116211	421.215454	248.695160	1415.516724	303.106750	134.313110	1392.678345	302.543640	160.766083	1688.213257	329.796570	-143.126221	1162.353882	646.583435	278.092102	1201.355103	227.906021	-123.782013	917.931335	489.829346	192.255630	993.612366	347.033295	78.053566	1000.934998	-271.762451	135.407120	899.344849	-293.947296	-14.114194
293.539642	4.791817	906.915344	385.880157	143.055099	894.675110	290.794250	-1.994355	515.192444	434.291779	95.495010	501.143860	329.578064	4.044228	81.232780	485.366089	5.931687	88.670753	292.830292	-48.313728	1434.474121	420.629761	247.970001	1415.633667	302.022919	134.181671	1392.491333	301.683533	159.992020	1688.089355	327.572906	-142.914108	1161.538940	645.960815	276.605164	1201.416382	225.878128	-123.044868	917.082581	488.601257	192.464722	993.589600	345.407440	78.945557	1000.506409	-271.766083	135.561127	899.341064	-293.937744	-13.981454
291.589783	6.121668	906.314636	384.579071	144.040497	894.483276	290.442719	-2.080950	514.320251	433.654327	96.044594	501.079468	329.479523	3.808836	80.270058	485.310425	5.986114	88.746033	290.912476	-48.482815	1433.818848	420.017944	247.265549	1415.740601	300.916565	134.097260	1392.343994	300.746765	159.183868	1688.004150	325.288177	-142.716843	1160.667236	645.446716	276.126617	1201.541992	223.834869	-122.237526	916.246338	487.907257	192.912384	993.383423	343.721863	79.835236	1000.126648	-271.786285	135.715408	899.337280	-293.961578	-13.850159
289.579285	7.830939	905.736389	383.485596	146.384125	894.553467	289.923492	-2.123277	513.376648	433.152740	96.583534	501.161560	329.403687	3.836081	79.332581	485.330994	5.985271	88.821121	289.016022	-48.729191	1433.146484	419.471954	246.467590	1415.896729	299.787170	133.925995	1392.185059	299.783295	158.312119	1687.924194	322.963776	-142.482483	1159.730347	644.891541	275.166595	1201.604736	221.708435	-121.522369	915.350952	486.823395	193.301270	993.313721	342.096680	81.387596	999.898254	-271.818085	135.848785	899.308960	-293.989349	-13.668763
287.586945	9.178633	905.185486	382.077026	147.334320	894.379272	289.572845	-2.468941	512.558838	432.344818	97.155998	500.981232	329.528900	3.881677	78.605057	485.238800	6.008208	88.930984	287.103546	-48.940899	1432.442261	418.825836	245.742035	1416.075317	298.643585	133.795319	1392.072876	298.714600	157.445770	1687.868896	320.549377	-142.415268	1158.835815	644.179932	274.018280	1201.619995	219.681778	-120.368393	914.477234	484.986725	194.233566	993.730713	340.325714	82.302643	999.549316	-271.872711	135.995819	899.325562	-294.011627	-13.530423
285.625610	10.538782	904.744324	380.660583	148.205246	894.280518	289.206360	-2.606845	511.841736	431.447906	97.624306	500.847443	329.695099	4.222006	78.036453	485.073242	5.977199	89.012405	285.199280	-49.216644	1431.716553	418.215607	244.922256	1416.240601	297.515442	133.608612	1391.993774	297.672852	156.519119	1687.857666	318.122803	-141.933182	1157.829956	643.465454	272.937500	1201.625244	217.239517	-120.042274	913.737854	483.707062	194.555878	993.686157	338.585297	83.199120	999.290894	-271.923889	136.169037	899.328125	-294.042480	-13.359789
283.552795	11.753447	904.383789	379.179871	149.184555	894.217773	288.871368	-2.652830	511.273224	430.587952	98.006729	500.804840	329.789246	4.736847	77.686867	485.057709	5.972291	89.146240	283.336182	-49.563847	1431.062134	417.635437	244.100449	1416.498413	296.400421	133.391098	1391.958130	296.590942	155.555145	1687.867432	315.726563	-141.825592	1156.919067	642.703918	271.700745	1201.655029	215.099640	-117.908951	912.591736	482.581146	194.945816	993.584656	336.772400	84.088875	999.088928	-272.014618	136.384598	899.321106	-294.087250	-13.237900
281.488434	12.917205	904.175659	377.662201	149.963501	894.217712	288.687408	-2.571816	510.900360	429.570801	98.345909	500.823059	329.815399	6.755279	77.030647	485.010773	5.967273	89.313477	281.476868	-49.850628	1430.407715	417.032440	243.347961	1416.768921	295.286224	133.187698	1391.995361	295.567657	154.592697	1687.930542	313.239288	-141.405731	1155.897461	641.947144	270.561462	1201.719849	212.572311	-116.699760	911.576111	481.108124	194.979370	993.462402	334.994659	84.888412	998.990173	-272.105042	136.533142	899.315247	-294.135223	-13.066834
279.311554	13.817988	904.112549	376.176880	150.791229	894.374878	288.549805	-2.300653	510.698456	428.568451	98.607834	500.805054	330.125336	5.562160	77.350891	484.967468	5.932273	89.535889	279.706970	-50.229584	1429.821289	416.459534	242.517319	1417.113892	294.204651	132.978058	1392.110107	294.311707	153.627701	1688.054199	310.813446	-140.921890	1154.980835	640.987122	268.849518	1201.702637	210.227402	-115.367188	910.752502	479.627747	195.208115	993.382996	333.079559	85.626640	999.045959	-272.160614	136.701065	899.297302	-294.193512	-12.945270
277.049957	14.798202	903.958618	374.416016	151.776596	894.366760	288.194611	-1.737331	510.634125	427.277313	98.740807	500.811676	330.277802	6.013277	77.305634	484.823334	5.893714	89.744484	277.880646	-50.566551	1429.295776	415.888947	241.749863	1417.506226	293.072906	132.731232	1392.263550	293.105591	152.681915	1688.189697	308.323547	-140.439026	1154.079956	640.175293	268.021362	1201.852783	207.695160	-114.336174	910.004150	478.128693	195.501404	993.373230	331.111115	86.453384	998.967773	-272.229919	136.841690	899.283813	-294.225006	-12.838161
274.699524	15.608274	904.001892	372.655975	152.712540	894.471558	287.849030	-1.137466	510.692596	426.026489	98.852684	500.841339	330.415558	6.582938	77.212852	484.693604	5.840553	89.961983	276.178680	-50.949131	1428.790771	415.300476	240.919388	1417.939819	292.010956	132.493362	1392.475708	291.878479	151.745392	1688.349731	305.879669	-139.932465	1153.227417	639.176636	266.726929	1201.931885	205.243164	-112.908516	909.298706	476.535522	195.787842	993.378479	329.048706	87.260834	999.044250	-272.271179	136.978897	899.267761	-294.295990	-12.696998
272.755676	16.647579	904.034607	370.898376	153.551819	894.532349	287.381165	-0.554931	510.726837	424.597107	98.819687	500.940155	330.519165	6.960791	77.198097	484.518951	5.757140	90.229233	274.483643	-51.306267	1428.337646	414.655182	240.084579	1418.422119	290.861237	132.238770	1392.693115	290.709808	150.759064	1688.493652	303.459839	-139.334503	1152.451538	638.180725	265.442688	1202.010620	202.659317	-111.531464	908.646057	474.900696	196.059814	993.359680	327.181335	88.188881	999.092285	-272.322784	137.080261	899.254639	-294.351593	-12.563200
270.660522	17.421928	904.075562	369.122375	154.257080	894.607300	286.772919	0.012272	510.763092	422.893097	98.590012	500.876038	330.604126	7.342922	77.220909	484.158752	5.672780	90.460663	272.761749	-51.719120	1427.915649	413.998444	239.248886	1418.875122	289.723175	131.957764	1392.942017	289.450714	149.801712	1688.619507	301.121124	-138.665726	1151.642456	637.068909	264.108551	1202.088013	200.193741	-109.593735	908.042908	473.245972	196.331940	993.370605	325.212616	88.917000	999.152344	-272.372314	137.161957	899.259155	-294.385986	-12.446577
[truncated: 53 more rows]
[truncated: 40 more columns]
