# Supplementary material for: A dyadic stimulus set of audiovisual affective displays for the study of multisensory, emotional, social interactions
Source: Behav Res Methods. 2015 Nov 5;48(4):1285–95. doi: 10.3758/s13428-015-0654-4 (PMC5101291; doi:10.3758/s13428-015-0654-4)
Supplement: Supplementary file 1 — (ZIP 270 MB) [file 13428_2015_654_MOESM1_ESM.zip › supplementary_material_2_stimuli_set_files/D/D15.txt]

326.288239	-78.497437	903.228699	377.680450	85.004181	903.150818	393.526703	-106.956566	509.534790	0	0	0	478.779816	-111.329300	82.853447	0	0	0	394.993378	-189.340408	1415.657715	443.631256	136.751419	1411.947876	354.834076	-7.204682	1398.584595	260.780884	21.822937	1621.867310	424.544739	-232.792755	1127.478882	519.518555	174.291183	1132.543335	306.856995	-188.173782	892.612793	402.213165	202.413742	879.021240	357.988068	1.413799	1002.992432	-567.165894	32.811195	912.049927	-546.940735	-119.513397
326.219849	-78.725410	903.212158	377.611511	84.759483	903.151550	393.486969	-107.069580	509.544250	0	0	0	478.824371	-111.383438	82.856537	0	0	0	395.036102	-189.620331	1415.665039	443.635773	136.484085	1411.956909	354.840637	-7.457607	1398.602539	260.902130	21.459986	1622.025757	424.583466	-233.013641	1127.458618	519.490479	174.007324	1132.577515	306.902100	-188.385345	892.596863	402.160187	202.129532	879.034302	357.946198	1.158338	1002.982544	-566.595947	32.659512	912.047241	-546.141174	-119.640778
326.180481	-78.898773	903.204651	377.551117	84.528496	903.187439	393.418243	-107.184776	509.495239	0	0	0	478.827911	-111.359306	82.848656	0	0	0	395.026154	-189.883636	1415.638062	443.642487	136.223907	1412.009155	354.836273	-7.757897	1398.617920	260.988525	21.122168	1622.198975	424.637207	-233.205826	1127.447998	519.468079	173.715530	1132.592651	306.929932	-188.551804	892.567688	402.128052	201.828064	879.071899	357.908447	0.925943	1002.995422	-566.082947	32.434128	912.060242	-545.356873	-119.830803
326.132202	-79.066208	903.191467	377.477295	84.335503	903.234436	393.347900	-107.282288	509.485779	0	0	0	478.793488	-111.337013	82.854805	0	0	0	395.000366	-190.143478	1415.616211	443.651367	135.951141	1412.076538	354.818146	-8.075549	1398.640015	261.080536	20.755594	1622.380371	424.649078	-233.435593	1127.421387	519.456848	173.413544	1132.608398	306.958710	-188.788071	892.566040	402.065308	201.492615	879.123657	357.855957	0.706946	1003.011108	-565.869934	31.350214	911.934753	-544.762817	-120.164230
326.087189	-79.277802	903.180054	377.420837	84.072792	903.233643	393.368958	-107.446602	509.508148	0	0	0	478.845032	-111.383759	82.864403	0	0	0	395.001495	-190.424774	1415.611572	443.660278	135.674194	1412.096924	354.817169	-8.332454	1398.637939	261.180756	20.376228	1622.545532	424.631500	-233.772064	1127.394531	519.462402	173.160568	1132.622803	306.997742	-188.956375	892.547546	402.023468	201.166855	879.161255	357.805878	0.462958	1003.004822	-565.454834	30.929190	911.863647	-544.127502	-120.366058
326.019531	-79.552208	903.187439	377.376495	83.881119	903.235779	393.317078	-107.555351	509.484161	0	0	0	478.817535	-111.422661	82.869324	0	0	0	394.982819	-190.698746	1415.574463	443.643524	135.424011	1412.093018	354.810272	-8.613067	1398.611816	261.236725	20.036978	1622.695923	424.621918	-234.164063	1127.342773	519.455139	172.867645	1132.606079	307.019775	-189.164917	892.533447	401.997894	200.868317	879.164246	357.755798	0.231343	1003.009216	-564.943665	30.853439	911.866943	-543.373657	-120.529655
325.978180	-79.837921	903.173035	377.340515	83.644211	903.200623	393.375061	-107.738373	509.510468	0	0	0	478.827942	-111.464958	82.846474	0	0	0	394.986572	-191.001236	1415.546387	443.623138	135.165695	1412.107300	354.791168	-8.863133	1398.580200	261.315369	19.689249	1622.821655	424.654480	-234.378067	1127.336548	519.441956	172.577942	1132.630981	307.032776	-189.418213	892.511047	401.969025	200.565704	879.156433	357.716583	-0.016744	1002.984741	-564.158386	31.901840	912.062073	-542.540344	-120.398392
325.907745	-80.091560	903.166321	377.277649	83.448540	903.205261	393.311920	-107.826988	509.467865	0	0	0	478.827545	-111.472153	82.845535	0	0	0	394.974762	-191.267395	1415.530762	443.605988	134.886871	1412.112671	354.783783	-9.125551	1398.554810	261.418274	19.274561	1622.978516	424.707306	-234.490906	1127.330688	519.452454	172.286499	1132.657715	307.046875	-189.684799	892.479797	401.939850	200.250961	879.196960	357.659943	-0.251095	1002.982910	-563.976685	31.098358	911.937866	-542.020630	-120.654587
325.847565	-80.331352	903.161682	377.238861	83.229637	903.208496	393.307739	-107.999344	509.451782	0	0	0	478.859833	-111.511559	82.868507	0	0	0	395.027435	-191.488831	1415.520020	443.588470	134.616119	1412.148193	354.769104	-9.378606	1398.577393	261.512360	18.897449	1623.139404	424.767303	-234.664261	1127.296265	519.424438	171.934784	1132.696289	307.072266	-189.944244	892.436646	401.907318	199.943481	879.241516	357.619293	-0.488539	1002.981506	-563.581726	30.808914	911.904907	-541.455139	-120.763397
325.644440	-80.582588	903.201782	377.129211	82.919754	903.224670	393.272217	-108.077744	509.459717	0	0	0	478.837128	-111.506157	82.798950	0	0	0	395.028168	-191.766754	1415.479126	443.549500	134.351654	1412.167969	354.744690	-9.647405	1398.594238	261.583466	18.573900	1623.318481	424.826080	-234.762161	1127.298462	519.435669	171.604843	1132.753418	307.067627	-190.198547	892.424072	401.924957	199.630081	879.279114	357.484863	-0.765574	1003.008362	-563.209045	30.696981	911.918640	-540.880493	-120.881035
325.602142	-80.802483	903.213257	377.096466	82.687782	903.237854	393.250977	-108.219177	509.459198	0	0	0	478.815887	-111.491066	82.815788	0	0	0	395.034912	-192.048431	1415.504761	443.550476	134.072891	1412.215088	354.727264	-9.938780	1398.617310	261.671631	18.181217	1623.519531	424.831848	-235.025970	1127.296265	519.388855	171.293121	1132.755981	307.062805	-190.426361	892.418518	401.722443	199.303726	879.445129	357.453461	-0.994973	1003.020264	-562.822327	30.548676	911.918335	-540.318787	-121.047279
325.625946	-81.005554	903.201904	377.088226	82.449821	903.238098	393.229401	-108.341461	509.444336	0	0	0	478.807526	-111.485825	82.838875	0	0	0	395.047485	-192.338776	1415.499878	443.518951	133.790482	1412.245972	354.701538	-10.192533	1398.632813	261.793396	17.783152	1623.720093	424.844482	-235.219910	1127.290161	519.471313	171.084564	1132.802734	307.058929	-190.672073	892.396179	401.963226	198.978317	879.332825	357.447083	-1.217340	1003.015564	-562.436584	30.435062	911.915039	-539.782959	-121.144653
325.563538	-81.247459	903.196228	377.050171	82.227974	903.223877	393.243652	-108.516541	509.465759	0	0	0	478.833984	-111.554779	82.847008	0	0	0	395.056030	-192.592010	1415.466064	443.510529	133.526627	1412.277588	354.670624	-10.458742	1398.632080	261.893158	17.427277	1623.914185	424.811890	-235.573898	1127.238159	519.478394	170.809311	1132.819702	307.074890	-190.871078	892.389038	401.965179	198.689499	879.352112	357.396698	-1.444641	1003.005676	-562.058960	30.316593	911.881470	-539.291870	-121.209328
325.569305	-81.478722	903.164429	377.037048	82.106033	903.238403	393.238403	-108.655746	509.425812	0	0	0	478.835602	-111.589355	82.822472	0	0	0	395.005432	-192.867737	1415.403564	443.485016	133.275131	1412.311646	354.639008	-10.734920	1398.607056	261.989990	17.056166	1624.108887	424.786682	-235.821487	1127.189209	519.500427	170.549942	1132.850708	307.058502	-191.145615	892.350342	401.983124	198.405304	879.354553	357.378815	-1.643025	1002.997498	-561.686951	30.215431	911.853027	-538.778931	-121.314415
325.518433	-81.692932	903.132996	376.991150	81.898636	903.239258	393.250031	-108.837227	509.418610	0	0	0	478.822296	-111.637352	82.812523	0	0	0	394.971588	-193.140976	1415.356567	443.470490	132.980682	1412.327881	354.608002	-11.003990	1398.588135	262.082825	16.659266	1624.315308	424.775635	-236.038712	1127.145020	519.499329	170.270737	1132.892822	307.037109	-191.378937	892.328308	402.016266	198.107697	879.376526	357.323242	-1.871352	1002.982300	-561.344238	28.958029	911.509827	-538.401733	-121.677551
325.450714	-81.912109	903.120850	376.934265	81.646812	903.248535	393.236786	-108.990845	509.398438	0	0	0	478.828491	-111.635292	82.773544	0	0	0	394.972290	-193.440811	1415.336792	443.483612	132.669830	1412.370239	354.588226	-11.312890	1398.607788	262.156525	16.301079	1624.522949	424.806763	-236.215988	1127.132813	519.506226	169.950867	1132.932739	307.016876	-191.579865	892.258179	402.056213	197.774887	879.394592	357.275146	-2.125178	1002.979614	-560.964600	28.814772	911.500977	-537.914063	-121.733124
325.532135	-82.092628	903.086731	376.980804	81.327141	903.232300	393.271759	-109.184578	509.345093	0	0	0	478.854187	-111.658127	82.736923	0	0	0	394.965057	-193.713089	1415.323975	443.475769	132.361877	1412.401123	354.546600	-11.593959	1398.624756	262.241638	15.951615	1624.747803	424.830017	-236.419067	1127.109497	519.513184	169.610062	1132.992798	307.020294	-191.815979	892.232056	402.089783	197.454620	879.426392	357.328766	-2.383361	1002.954956	-560.638672	28.729906	911.488342	-537.455566	-121.763550
325.515350	-82.268410	903.067078	376.972290	81.085320	903.236511	393.266785	-109.322769	509.299622	0	0	0	478.835144	-111.681396	82.732910	0	0	0	394.865814	-193.975464	1415.273560	443.471680	132.081787	1412.444702	354.506836	-11.857480	1398.638550	262.364868	15.528469	1624.979126	424.828125	-236.627396	1127.104004	519.527039	169.279602	1133.032715	306.998047	-192.008408	892.214783	402.120361	197.175766	879.436096	357.308777	-2.605558	1002.947388	-559.989685	30.298101	911.873901	-536.834290	-121.389824
325.470154	-82.511353	903.046692	376.947327	80.903008	903.225220	393.262756	-109.504341	509.316803	0	0	0	478.840820	-111.708076	82.746712	0	0	0	394.832184	-194.239044	1415.258667	443.455597	131.825668	1412.463623	354.380737	-12.152119	1398.679321	262.454102	15.147825	1625.220581	424.828003	-236.810120	1127.123779	519.530396	168.971161	1133.045776	306.968903	-192.213913	892.185425	402.175201	196.921143	879.445801	357.268280	-2.822029	1002.931824	-559.658508	30.484724	911.903931	-536.408447	-121.379669
325.422363	-82.762390	903.057922	376.924805	80.674530	903.217285	393.234802	-109.690674	509.336792	0	0	0	478.838562	-111.708527	82.760628	0	0	0	394.802063	-194.470032	1415.302002	443.432678	131.604431	1412.434448	354.286102	-12.576875	1398.633789	262.542938	14.784052	1625.434937	424.791718	-237.079849	1127.085571	519.638367	168.944763	1133.144897	306.957214	-192.449509	892.151245	402.241791	196.685577	879.473755	357.235382	-3.051412	1002.933533	-559.736450	28.602163	911.416138	-536.221130	-121.885727
325.356598	-83.014763	903.040100	376.910492	80.497169	903.235107	393.254669	-109.837799	509.350830	0	0	0	478.822327	-111.746178	82.766724	0	0	0	394.714111	-194.801651	1415.268433	443.391174	131.306412	1412.453003	354.287811	-12.643509	1398.675293	262.616394	14.443085	1625.652100	424.713074	-237.422379	1127.073364	519.644348	168.695648	1133.189697	306.926117	-192.670029	892.140381	402.280945	196.424057	879.495850	357.192535	-3.288174	1002.933289	-559.185852	30.900621	911.955750	-535.585571	-121.394096
325.310822	-83.271713	903.010010	376.882050	80.283463	903.232483	393.265900	-110.033157	509.337189	0	0	0	478.805267	-111.769119	82.739952	0	0	0	394.635040	-195.130692	1415.204590	443.412842	130.976639	1412.545532	354.353027	-12.863153	1398.639526	262.673462	14.046755	1625.871582	424.590302	-237.760635	1127.001953	519.553284	168.135361	1133.139404	306.871674	-192.935211	892.100586	402.341156	196.117615	879.494934	357.147888	-3.537986	1002.917053	-559.183899	29.924431	911.761780	-535.330750	-121.638092
325.295837	-83.474304	902.967285	376.901093	80.051613	903.225220	393.290710	-110.144028	509.316895	0	0	0	478.845306	-111.790604	82.705269	0	0	0	394.533112	-195.419510	1415.158203	443.413330	130.679337	1412.590210	354.299835	-13.138605	1398.644287	262.767975	13.638455	1626.077393	424.515900	-238.057297	1126.967285	519.600037	167.847931	1133.205688	306.856018	-193.157715	892.066772	402.404144	195.814636	879.548462	357.137054	-3.774428	1002.892456	-558.914612	28.503601	911.372437	-535.092468	-121.934502
325.212952	-83.684807	902.949707	376.869080	79.784729	903.233276	393.274231	-110.283379	509.291077	0	0	0	478.835388	-111.820076	82.682083	0	0	0	394.495300	-195.695877	1415.080811	443.393921	130.393600	1412.661133	354.261353	-13.446471	1398.679077	262.855377	13.259279	1626.289673	424.458954	-238.279083	1126.920044	519.638367	167.556915	1133.283569	306.842621	-193.356720	892.033813	402.486725	195.525009	879.592957	357.081390	-4.031906	1002.887207	-558.651550	28.379404	911.354919	-534.746338	-121.972687
325.168701	-83.892189	902.954651	376.858185	79.526878	903.261230	393.271515	-110.425148	509.282074	0	0	0	478.829529	-111.814819	82.657547	0	0	0	394.481415	-195.957626	1415.112915	443.393372	130.071945	1412.700317	354.204254	-13.721255	1398.688354	262.948792	12.868593	1626.518433	424.418976	-238.492050	1126.899414	519.780029	167.563644	1133.417725	306.815002	-193.578766	892.001221	402.557251	195.247803	879.646362	357.048096	-4.278598	1002.903687	-558.448853	28.331823	911.305542	-534.445801	-121.971336
325.217346	-84.115974	902.935364	376.899841	79.304398	903.257019	393.320618	-110.601181	509.278107	0	0	0	478.823914	-111.831360	82.649628	0	0	0	394.425690	-196.262085	1415.127563	443.364136	129.768127	1412.721191	354.138916	-13.985987	1398.689331	263.017944	12.488260	1626.710449	424.345215	-238.733566	1126.890991	519.763794	167.239700	1133.459595	306.752441	-193.774490	891.990540	402.633179	195.031143	879.676941	357.082825	-4.507401	1002.892456	-558.325317	29.617630	911.625671	-534.085205	-121.687004
325.168365	-84.354607	902.919556	376.899841	79.087044	903.251587	393.348541	-110.764748	509.310333	0	0	0	478.855499	-111.892326	82.673386	0	0	0	394.357330	-196.548233	1415.121704	443.352814	129.496078	1412.754761	354.062317	-14.243806	1398.694214	263.054291	12.154547	1626.885376	424.292938	-238.947464	1126.894653	519.778748	166.959351	1133.472046	306.710144	-193.958908	891.975098	402.695831	194.765396	879.699890	357.048492	-4.740166	1002.882324	-558.164734	29.653297	911.600281	-533.810364	-121.683846
325.145721	-84.611656	902.910278	376.932343	78.853348	903.253296	393.404724	-110.951599	509.329834	0	0	0	478.871124	-111.927895	82.671951	0	0	0	394.289185	-196.823792	1415.133057	443.357422	129.200195	1412.794556	354.023865	-14.507600	1398.695068	263.132660	11.785923	1627.079102	424.220612	-239.187958	1126.887451	519.823181	166.691055	1133.510376	306.638367	-194.151001	891.987244	402.766785	194.472321	879.717041	357.053833	-4.994089	1002.878296	-557.895996	28.308662	911.195618	-533.630371	-121.935852
325.089874	-84.817696	902.906555	376.918427	78.658569	903.287903	393.423950	-111.087395	509.337250	0	0	0	478.853577	-111.921219	82.670265	0	0	0	394.219788	-197.098740	1415.125366	443.348236	128.874161	1412.844116	353.974060	-14.771670	1398.728882	263.174652	11.413000	1627.267212	424.139648	-239.469849	1126.846558	519.733154	166.151657	1133.479004	306.583801	-194.365707	891.971802	402.832397	194.237885	879.735840	357.013611	-5.217618	1002.893555	-557.844055	29.061934	911.390381	-533.328613	-121.807648
325.126862	-84.962181	902.849365	376.933350	78.429214	903.301819	393.442413	-111.238213	509.317993	0	0	0	478.900818	-112.000633	82.651413	0	0	0	394.131287	-197.372849	1415.065430	443.341217	128.575989	1412.900513	353.899414	-15.061925	1398.743896	263.199860	11.034054	1627.421021	424.081512	-239.637405	1126.821899	519.852600	166.148987	1133.639282	306.517670	-194.597595	891.931641	402.714325	193.937088	879.949402	357.030762	-5.445465	1002.871643	-557.654175	29.141760	911.388367	-533.096252	-121.741516
325.109406	-85.142784	902.826477	376.940308	78.187836	903.308289	393.429504	-111.342110	509.270691	0	0	0	478.894531	-112.037209	82.596588	0	0	0	394.095764	-197.661301	1415.058105	443.331268	128.283127	1412.993530	353.831055	-15.346808	1398.762329	263.239746	10.667192	1627.560669	423.970581	-240.023453	1126.761963	519.773621	165.613220	1133.648682	306.453857	-194.803970	891.914856	402.769012	193.653976	879.986145	357.015228	-5.672833	1002.863647	-557.463806	29.154518	911.386658	-532.881714	-121.730621
325.090393	-85.285957	902.814453	376.939484	78.039909	903.335266	393.455658	-111.535782	509.241730	0	0	0	478.890167	-112.044907	82.569374	0	0	0	394.017029	-197.956848	1415.027710	443.338898	127.985733	1413.070190	353.754456	-15.638255	1398.781006	263.259979	10.290911	1627.688477	423.894897	-240.285400	1126.760376	519.994568	165.712402	1133.839111	306.391693	-195.000519	891.877136	403.059418	193.352554	879.911011	357.012634	-5.845250	1002.870117	-557.301086	29.214643	911.371216	-532.675293	-121.690483
325.069397	-85.505363	902.799133	376.958221	77.824257	903.317810	393.338074	-111.801201	509.223267	0	0	0	478.921997	-112.097420	82.587433	0	0	0	393.981354	-198.264633	1415.014038	443.324493	127.656548	1413.126709	353.713867	-15.899023	1398.784058	263.249939	9.945457	1627.794312	423.819855	-240.525909	1126.759399	520.057190	165.520157	1133.934570	306.325500	-195.203033	891.864685	403.172211	193.061905	879.969055	357.007477	-6.061604	1002.854004	-557.179688	29.216507	911.340149	-532.519653	-121.685684
325.046509	-85.710945	902.771240	376.993713	77.660759	903.313965	393.396851	-111.749260	509.192444	0	0	0	478.897217	-112.062302	82.560715	0	0	0	393.925568	-198.517120	1415.011719	443.305298	127.396957	1413.179565	353.639679	-16.186172	1398.816162	263.277283	9.569244	1627.873657	423.760132	-240.737274	1126.768555	520.109802	165.326904	1134.023071	306.242889	-195.375702	891.868103	403.263306	192.771484	880.020264	357.006866	-6.260209	1002.838196	-557.064819	29.271980	911.311890	-532.364807	-121.683403
324.985992	-85.916412	902.786377	377.000031	77.501495	903.354736	393.242523	-112.029610	509.196777	0	0	0	478.919220	-112.127899	82.594147	0	0	0	393.863251	-198.793350	1415.046509	443.278870	127.091026	1413.248779	353.571716	-16.439566	1398.841919	263.279236	9.219687	1627.955322	423.698242	-241.045609	1126.779297	520.169250	165.164917	1134.171143	306.201019	-195.523788	891.878479	403.341217	192.482849	880.112976	357.007263	-6.468791	1002.863892	-556.942749	29.206488	911.271362	-532.218079	-121.679977
324.944031	-86.151604	902.788635	377.020844	77.275070	903.356995	393.212799	-112.169388	509.218933	0	0	0	478.935394	-112.165756	82.615517	0	0	0	393.787842	-199.078934	1415.050415	443.246460	126.813049	1413.339478	353.478851	-16.715441	1398.906250	263.278290	8.865966	1628.012451	423.587372	-241.358109	1126.770752	520.116760	164.718582	1134.200562	306.145813	-195.683960	891.880615	403.421967	192.188370	880.196655	357.011322	-6.706444	1002.865173	-556.807312	29.182476	911.254089	-532.062256	-121.678284
324.903107	-86.356911	902.793945	377.024689	77.053093	903.386902	393.184662	-112.264664	509.198395	0	0	0	478.952820	-112.207382	82.621140	0	0	0	393.736572	-199.343231	1415.037231	443.216064	126.540459	1413.437012	353.295654	-17.035969	1398.995361	263.239746	8.506676	1628.065552	423.491455	-241.658951	1126.753662	520.322510	164.942032	1134.432861	306.108276	-195.866043	891.875549	403.535492	191.878860	880.344360	357.018555	-6.945240	1002.880615	-556.398560	30.768120	911.603149	-531.768677	-121.263359
324.910217	-86.526009	902.766907	377.069580	76.780678	903.407410	393.129913	-112.377281	509.171143	0	0	0	478.923859	-112.204216	82.620071	0	0	0	393.593384	-199.633469	1415.035278	443.146301	126.212708	1413.554077	353.348907	-17.207970	1398.983398	263.197845	8.152897	1628.090820	423.361877	-241.950821	1126.763672	520.425720	164.890060	1134.608765	306.043091	-196.066422	891.883545	403.646545	191.527283	880.451843	357.036865	-7.195425	1002.877136	-556.288025	30.833904	911.598694	-531.660889	-121.266655
324.883087	-86.724731	902.743347	377.103912	76.535049	903.402161	393.063080	-112.533020	509.151978	0	0	0	478.904297	-112.248520	82.619972	0	0	0	393.540253	-199.894089	1415.037964	443.121307	125.928505	1413.669067	353.279358	-17.455524	1399.005249	263.133392	7.811888	1628.108643	423.277435	-242.255920	1126.762085	520.526672	164.842041	1134.757324	306.016296	-196.256500	891.867554	403.743408	191.189301	880.570190	357.055969	-7.436701	1002.861328	-556.148438	30.881578	911.571106	-531.574768	-121.241356
324.894684	-86.927605	902.719238	377.154388	76.339035	903.413696	393.063477	-112.674225	509.115814	0	0	0	478.950134	-112.281174	82.606010	0	0	0	393.415680	-200.185364	1415.041504	443.065613	125.643318	1413.760620	353.200623	-17.716379	1399.020020	263.064514	7.460327	1628.100830	423.145233	-242.603348	1126.749268	520.615967	164.788071	1134.891602	305.968201	-196.441696	891.886963	403.880676	190.854691	880.669861	357.087891	-7.659545	1002.854431	-556.020691	30.971130	911.525513	-531.485046	-121.223900
324.886627	-87.114395	902.714478	377.180511	76.129189	903.416931	392.991669	-112.808304	509.114258	0	0	0	478.934021	-112.293831	82.597992	0	0	0	393.301483	-200.463287	1415.052856	443.007111	125.365494	1413.867310	353.117493	-17.946030	1399.071899	262.990021	7.134769	1628.083130	423.043427	-242.835861	1126.797974	520.704590	164.729263	1135.023804	305.921600	-196.661911	891.915466	403.994751	190.488937	880.775513	357.104645	-7.866819	1002.853027	-555.935059	31.057440	911.497925	-531.425720	-121.210106
324.882111	-87.329643	902.699890	377.198395	75.932388	903.426575	392.940216	-112.940727	509.114502	0	0	0	478.964783	-112.324181	82.599792	0	0	0	393.216583	-200.722092	1415.113647	442.951324	125.090454	1413.974243	353.027222	-18.195553	1399.111450	262.909088	6.809832	1628.061279	422.954712	-243.040802	1126.838257	520.754028	164.615021	1135.185547	305.857483	-196.871964	891.946411	403.990021	190.113586	881.027466	357.132660	-8.095061	1002.848694	-555.838379	31.064711	911.443787	-531.403442	-121.197983
324.728821	-87.605873	902.726685	377.197021	75.710800	903.453613	392.890808	-113.033394	509.113159	0	0	0	478.934265	-112.276611	82.597816	0	0	0	393.139404	-200.914291	1415.192993	442.898712	124.816956	1414.133301	352.946625	-18.459778	1399.160767	262.821503	6.472692	1628.039795	422.870728	-243.255127	1126.903931	520.771606	164.207001	1135.315796	305.835052	-197.060013	891.999939	404.328796	189.742462	881.046570	357.080017	-8.356896	1002.873779	-555.742676	31.064352	911.431641	-531.349121	-121.215103
324.748077	-87.810524	902.733582	377.218140	75.492508	903.472229	392.855560	-113.157448	509.096680	0	0	0	478.935913	-112.330368	82.620415	0	0	0	393.017639	-201.149231	1415.238892	442.828217	124.534935	1414.281982	352.840607	-18.687237	1399.223145	262.736389	6.126023	1628.004883	422.800446	-243.505814	1126.961548	520.834473	164.111343	1135.520996	305.806641	-197.270599	892.015442	404.482788	189.381912	881.215576	357.122192	-8.582862	1002.884888	-555.657471	31.035774	911.417969	-531.313293	-121.208618
324.717865	-88.068710	902.736938	377.217468	75.205795	903.470215	392.857086	-113.370346	509.113983	0	0	0	478.954926	-112.384247	82.609657	0	0	0	392.884613	-201.412338	1415.257202	442.737854	124.270912	1414.412354	352.772888	-18.936569	1399.299561	262.640717	5.757765	1627.946655	422.683929	-243.843735	1127.013306	521.128052	164.512878	1135.887573	305.776215	-197.461182	892.067139	404.668457	189.005981	881.408569	357.113403	-8.855709	1002.885071	-555.558105	31.043312	911.398560	-531.297668	-121.224854
324.730743	-88.253036	902.736450	377.259308	74.997604	903.475403	392.801178	-113.476357	509.062256	0	0	0	478.910370	-112.385521	82.599937	0	0	0	392.773315	-201.653961	1415.295166	442.631042	124.055191	1414.560913	352.559753	-19.211905	1399.374634	262.522369	5.408484	1627.861084	422.579041	-244.138901	1127.055298	521.252136	164.474472	1136.117310	305.743378	-197.693222	892.096191	404.824280	188.636169	881.587402	357.148895	-9.059488	1002.886780	-555.770142	30.041777	911.166565	-531.438721	-121.483856
324.770508	-88.393456	902.702087	377.286163	74.855225	903.479553	392.789581	-113.630531	509.053223	0	0	0	478.934296	-112.427437	82.580368	0	0	0	392.617126	-201.909866	1415.306763	442.465332	123.835480	1414.731445	352.546814	-19.389235	1399.388062	262.399536	5.058479	1627.768799	422.534943	-244.341537	1127.151489	521.409119	164.455978	1136.340454	305.735870	-197.885941	892.126465	404.993896	188.282608	881.827881	357.195221	-9.228137	1002.870239	-555.686035	30.120588	911.155151	-531.419983	-121.502083
324.915955	-88.523109	902.656677	377.368683	74.675560	903.484375	392.780762	-113.802460	508.984741	0	0	0	478.912750	-112.448097	82.543045	0	0	0	392.467804	-202.117935	1415.358154	442.314423	123.594513	1414.912476	352.443542	-19.592882	1399.454468	262.286804	4.743554	1627.674561	422.405762	-244.779724	1127.211792	521.633606	164.392853	1136.636353	305.737946	-198.096390	892.193237	405.209747	187.856674	882.082336	357.307861	-9.411462	1002.849243	-555.618774	30.258112	911.156250	-531.444580	-121.462448
324.893646	-88.756363	902.665527	377.386597	74.420799	903.494934	392.762970	-113.961868	508.970245	0	0	0	478.912323	-112.492737	82.559448	0	0	0	392.382446	-202.269409	1415.397827	442.133209	123.385666	1415.110107	352.240906	-19.886427	1399.528198	262.156769	4.392776	1627.570190	422.319427	-245.193970	1127.305664	521.878113	164.393326	1136.943604	305.755768	-198.342010	892.284119	405.373932	187.427795	882.373474	357.328278	-9.665647	1002.857300	-555.611938	30.080767	911.083069	-531.520447	-121.520485
324.894714	-88.990692	902.651489	377.420868	74.191833	903.517151	392.733551	-114.077606	508.925171	0	0	0	478.894714	-112.505554	82.534035	0	0	0	392.224792	-202.521912	1415.474243	441.950195	123.116837	1415.346924	352.251678	-20.047096	1399.550171	262.027435	4.039534	1627.468262	422.236023	-245.731873	1127.442627	521.941467	163.868454	1137.146362	305.805786	-198.554886	892.428528	405.551880	187.013672	882.685669	357.359161	-9.924869	1002.859863	-555.547546	30.043182	911.057190	-531.541260	-121.534424
324.891907	-89.269951	902.672729	377.449005	73.936668	903.523743	392.753693	-114.215523	508.928345	0	0	0	478.934082	-112.544685	82.522644	0	0	0	392.059113	-202.728836	1415.573608	441.735626	122.876656	1415.533936	352.137817	-20.268118	1399.609985	261.913269	3.696630	1627.364258	422.251770	-246.108154	1127.632935	522.405701	164.291779	1137.649658	305.861603	-198.780136	892.589905	405.524231	186.577621	883.278625	357.381073	-10.186893	1002.873352	-555.486572	30.010658	911.014404	-531.590454	-121.549042
324.908203	-89.513840	902.667664	377.470734	73.692520	903.536743	392.764252	-114.374588	508.921875	0	0	0	478.955353	-112.597740	82.542145	0	0	0	391.862091	-202.885162	1415.686890	441.542236	122.659370	1415.717651	352.029846	-20.492044	1399.683716	261.786865	3.363260	1627.243408	422.238586	-246.540573	1127.820679	522.823120	164.310486	1138.036987	305.903503	-199.182327	892.769775	406.028931	186.119476	883.523071	357.401489	-10.442639	1002.876953	-555.450867	29.935112	910.959351	-531.600220	-121.620850
324.930267	-89.718552	902.679932	377.459961	73.471367	903.544861	392.770294	-114.478188	508.907257	0	0	0	478.917664	-112.592087	82.541229	0	0	0	391.654144	-203.080109	1415.848145	441.302032	122.470848	1415.938599	351.915161	-20.684193	1399.732544	261.648956	3.010885	1627.137085	422.208771	-247.201950	1128.048340	523.250671	164.392853	1138.456177	306.023651	-199.487640	893.013855	406.337036	185.650269	883.922974	357.406158	-10.651725	1002.887329	-555.133667	31.043518	911.140137	-531.516846	-121.394882
324.926086	-89.949646	902.676025	377.456970	73.250221	903.555298	392.754944	-114.666389	508.923615	0	0	0	478.948761	-112.661903	82.545158	0	0	0	391.440460	-203.250366	1416.001221	441.026520	122.261238	1416.168945	351.776306	-20.867001	1399.784668	261.500549	2.653012	1627.028198	422.315094	-247.593445	1128.353271	523.760742	164.509598	1138.895630	306.128143	-199.795258	893.238281	406.757690	185.198669	884.340210	357.404602	-10.887124	1002.890198	-555.363159	29.975710	910.889282	-531.669006	-121.680740
324.942078	-90.182137	902.668579	377.417755	73.055954	903.573792	392.770691	-114.810104	508.890900	0	0	0	478.939026	-112.662445	82.526054	0	0	0	391.212677	-203.399582	1416.163940	440.751648	122.015129	1416.389648	351.619537	-21.074823	1399.852661	261.345093	2.319210	1626.938477	422.376251	-248.196060	1128.650391	524.298950	164.698517	1139.287109	306.334137	-199.951797	893.511719	407.203430	184.694794	884.790039	357.402252	-11.116634	1002.894714	-555.203857	28.366386	910.497131	-531.815857	-121.923790
324.924774	-90.400581	902.673950	377.375427	72.881096	903.619873	392.839630	-114.923241	508.895172	0	0	0	478.924774	-112.707115	82.479439	0	0	0	390.998932	-203.547623	1416.382935	440.489624	121.791237	1416.631836	351.430908	-21.274878	1399.945313	261.180878	1.983397	1626.868408	422.296082	-249.099197	1128.890015	524.973022	164.989029	1139.834106	306.450653	-200.415665	893.813721	407.719574	184.192123	885.314941	357.386536	-11.341078	1002.918884	-555.181824	28.301260	910.449585	-531.865479	-121.935768
324.780701	-90.702179	902.691467	377.282684	72.608932	903.620544	392.802612	-115.062325	508.902069	0	0	0	478.927124	-112.742119	82.462082	0	0	0	390.812531	-203.672272	1416.542236	440.196411	121.605179	1416.873901	351.124420	-21.549311	1400.053833	260.997925	1.651039	1626.822632	422.407318	-249.831802	1129.222656	525.677979	165.406372	1140.381104	306.677185	-200.690781	894.166077	408.286194	183.687302	885.845520	357.276825	-11.621943	1002.927551	-555.116272	28.495520	910.460754	-531.873657	-121.885651
324.763000	-90.935829	902.710510	377.216522	72.345757	903.646301	392.879883	-115.188217	508.896851	0	0	0	478.939880	-112.754837	82.453751	0	0	0	390.694641	-203.805725	1416.744629	439.905670	121.357246	1417.086548	350.937866	-21.756548	1400.127197	260.822449	1.344769	1626.778076	422.534271	-250.611526	1129.541504	526.518250	165.836349	1140.937134	306.868500	-201.173935	894.523987	408.731750	183.258087	886.606873	357.259033	-11.880795	1002.948181	-555.072388	28.508169	910.441895	-531.897522	-121.854324
324.746460	-91.128876	902.717041	377.148987	72.135109	903.672974	392.888733	-115.320724	508.882751	0	0	0	478.953796	-112.827141	82.443535	0	0	0	390.513916	-203.959732	1416.987549	439.520569	121.127968	1417.312134	350.727661	-21.959265	1400.203125	260.644897	1.056940	1626.746826	422.725800	-251.310364	1129.896729	527.387207	166.366379	1141.528198	307.087616	-201.628479	894.870605	409.681946	182.898865	887.113342	357.231445	-12.097932	1002.963501	-555.056824	28.438894	910.395996	-531.932312	-121.868217
324.765106	-91.316406	902.719543	377.097382	71.936073	903.694397	392.850494	-115.491379	508.876434	0	0	0	478.955963	-112.855049	82.438103	0	0	0	390.317474	-204.119965	1417.198242	439.156586	120.893250	1417.537720	350.544128	-22.141603	1400.232788	260.457123	0.779589	1626.727783	422.967987	-252.074524	1130.266724	528.349365	166.986557	1142.138672	307.377686	-202.115860	895.226746	410.379974	182.632858	887.919739	357.219086	-12.301567	1002.974915	-554.681824	29.839645	910.701599	-531.769531	-121.483932
324.809204	-91.507530	902.690247	377.048157	71.745827	903.708557	392.849884	-115.590729	508.864105	0	0	0	478.941925	-112.857979	82.448578	0	0	0	390.124847	-204.289963	1417.405273	438.785034	120.674980	1417.725586	350.340393	-22.350374	1400.298950	260.227325	0.472285	1626.715088	423.220459	-252.908371	1130.610718	529.378479	167.659256	1142.786743	307.638062	-202.756927	895.601685	411.562500	182.378052	888.478577	357.220001	-12.516310	1002.966492	-554.932861	28.545193	910.385681	-531.904053	-121.837120
324.955994	-91.716354	902.652588	377.030609	71.579849	903.725769	392.881104	-115.828590	508.837738	0	0	0	478.961029	-112.948288	82.433624	0	0	0	389.934906	-204.471085	1417.646851	438.367706	120.439804	1417.945557	350.208191	-22.481457	1400.304321	259.999023	0.153865	1626.700562	423.438385	-253.810349	1130.951904	530.484924	168.386871	1143.469604	307.927826	-203.293701	895.981628	412.366882	182.171768	889.349670	357.278687	-12.728292	1002.955994	-554.862305	28.492226	910.355164	-531.902283	-121.828224
324.993713	-91.970779	902.626892	376.962738	71.384499	903.758606	392.849304	-116.035027	508.840576	0	0	0	478.979980	-112.995689	82.442696	0	0	0	389.753113	-204.585495	1417.881348	437.918701	120.218681	1418.162109	349.942810	-22.684584	1400.359253	259.749817	-0.136317	1626.688599	423.745972	-254.787201	1131.340088	531.648010	169.146072	1144.170898	308.343689	-203.950958	896.395020	413.604858	182.028320	889.960938	357.264343	-12.984147	1002.958679	-554.782471	28.575865	910.350586	-531.859619	-121.812889
324.980804	-92.244591	902.624573	376.864410	71.102013	903.762451	392.818512	-116.123878	508.795502	0	0	0	478.940857	-113.023254	82.405724	0	0	0	389.568970	-204.691833	1418.140503	437.522186	120.026123	1418.322510	349.671143	-22.894125	1400.398193	259.489014	-0.411675	1626.679932	424.089508	-255.829407	1131.782837	532.824646	169.843796	1144.866089	308.785034	-204.578857	896.815002	414.446991	182.008759	890.969910	357.227814	-13.268991	1002.958069	-554.700378	28.587214	910.333679	-531.837036	-121.778542
325.049438	-92.478386	902.599243	376.810242	70.882629	903.758484	392.816345	-116.336784	508.781769	0	0	0	478.978058	-113.102806	82.433502	0	0	0	389.397644	-204.762192	1418.435547	437.088776	119.866074	1418.521851	349.424927	-23.095322	1400.435059	259.212585	-0.723372	1626.669189	424.499176	-256.815063	1132.287598	534.087402	170.652344	1145.528809	309.317657	-205.318069	897.222961	415.444153	182.082489	891.856628	357.220673	-13.499085	1002.944214	-554.630920	28.603140	910.313171	-531.768311	-121.781815
325.084534	-92.712616	902.579102	376.725220	70.656013	903.749756	392.825104	-116.497292	508.746613	0	0	0	478.998413	-113.120529	82.379967	0	0	0	389.211426	-204.834167	1418.697388	436.687042	119.697411	1418.689331	349.020477	-23.346821	1400.526611	258.940613	-1.038135	1626.643921	424.900482	-258.003601	1132.794434	535.507141	171.437134	1146.301758	309.937134	-206.029602	897.683167	416.732025	182.111603	892.500610	357.193420	-13.731018	1002.929932	-554.545227	28.668861	910.324219	-531.720459	-121.723068
325.076416	-92.985481	902.568848	376.630554	70.453445	903.748962	392.842102	-116.609200	508.743530	0	0	0	478.975800	-113.137749	82.366096	0	0	0	388.997925	-204.881729	1418.982544	436.197662	119.511047	1418.889526	348.756683	-23.505241	1400.561523	258.636444	-1.318256	1626.630981	425.313477	-259.264435	1133.341797	536.829956	172.228027	1147.059204	310.667267	-206.821442	898.188354	417.587402	182.180252	893.660339	357.146759	-13.971489	1002.924011	-554.458801	28.718643	910.305237	-531.655212	-121.711777
325.103729	-93.265984	902.559814	376.540344	70.267456	903.746643	392.812531	-116.765572	508.736542	0	0	0	478.968781	-113.160301	82.334900	0	0	0	388.750916	-204.958466	1419.283691	435.757202	119.368835	1419.076660	348.454742	-23.667915	1400.582153	258.294647	-1.609038	1626.600952	425.666351	-260.797882	1133.891113	538.330566	173.068207	1147.910767	311.449615	-207.678833	898.694214	419.031647	182.124741	894.441467	357.113800	-14.202245	1002.918457	-554.346680	28.762049	910.292664	-531.552063	-121.703117
325.071991	-93.559921	902.562500	376.445374	70.020683	903.743286	392.765472	-116.846214	508.689850	0	0	0	478.928345	-113.171257	82.329681	0	0	0	388.537140	-205.005966	1419.568726	435.306427	119.242310	1419.281250	348.167450	-23.828634	1400.608643	257.920441	-1.913628	1626.586304	426.081970	-262.244110	1134.457520	539.852966	174.003052	1148.742798	312.248413	-208.580429	899.174500	420.159393	182.005646	895.461243	357.052124	-14.466241	1002.918213	-554.243652	28.814024	910.285645	-531.461304	-121.673737
325.113617	-93.772263	902.539856	376.349945	69.782310	903.739319	392.728088	-117.013161	508.682007	0	0	0	478.909393	-113.174110	82.315086	0	0	0	388.298706	-205.046539	1419.822754	434.818176	119.092087	1419.490601	347.891449	-23.992912	1400.653809	257.566467	-2.230998	1626.570679	426.608917	-263.673431	1135.032471	541.322449	174.896057	1149.603882	313.105774	-209.487228	899.743713	420.919250	181.929245	896.805115	357.022705	-14.697364	1002.904968	-554.136963	28.886240	910.283813	-531.381531	-121.618622
325.171844	-93.975151	902.534607	376.276733	69.587387	903.753967	392.694550	-117.118713	508.634735	0	0	0	478.929779	-113.252991	82.315002	0	0	0	388.012329	-205.107513	1420.076904	434.346436	118.926788	1419.663818	347.773163	-24.033806	1400.596802	257.170258	-2.516152	1626.546265	427.139160	-265.077881	1135.653076	542.858154	175.816040	1150.543457	313.993439	-210.491867	900.273071	422.010498	181.815262	897.980042	357.023590	-14.905824	1002.908875	-553.983521	28.907181	910.276428	-531.224548	-121.572876
325.273712	-94.207886	902.528198	376.205566	69.343742	903.759155	392.694275	-117.224998	508.591125	0	0	0	478.900116	-113.245331	82.301834	0	0	0	387.737366	-205.131348	1420.314941	433.851074	118.780243	1419.877686	347.506042	-24.149681	1400.631714	256.754211	-2.796864	1626.520752	427.792450	-266.556213	1136.255737	544.398315	176.784363	1151.526978	314.876587	-211.515686	900.792847	423.226593	181.756973	899.091919	357.042236	-15.145639	1002.907959	-553.855835	28.965498	910.260925	-531.099182	-121.543999
325.323883	-94.507965	902.528015	376.095612	69.130173	903.749695	392.692322	-117.354263	508.602112	0	0	0	478.885773	-113.215042	82.264442	0	0	0	387.440765	-205.149353	1420.575195	433.363220	118.685150	1420.086792	347.174561	-24.259045	1400.660645	256.319519	-3.069931	1626.478882	428.424805	-268.020508	1136.810547	545.940430	177.739853	1152.524048	315.852814	-212.469955	901.324097	424.353027	181.676620	900.328674	357.032928	-15.395599	1002.902039	-553.709412	29.074728	910.248474	-530.935791	-121.472565
325.383728	-94.769249	902.538086	375.975647	68.901474	903.746948	392.730255	-117.487541	508.571045	414.516327	76.877281	505.069244	478.907959	-113.267250	82.277061	491.671173	51.017132	87.693779	387.207855	-205.135620	1420.860962	432.880035	118.550087	1420.320068	346.718842	-24.447693	1400.725342	255.862991	-3.326526	1626.450195	429.112549	-269.450134	1137.353516	547.611572	178.777649	1153.643677	316.805237	-213.500580	901.861938	426.266357	181.597610	901.123657	357.016998	-15.629624	1002.905090	-553.549500	29.160234	910.250610	-530.766357	-121.438614
325.471985	-94.963295	902.541016	375.881744	68.704994	903.762512	392.728271	-117.595200	508.547577	414.470459	76.796783	505.055725	478.882385	-113.275650	82.299973	491.668945	51.010376	87.691628	386.894836	-205.193192	1421.078613	432.417145	118.433098	1420.545898	346.519928	-24.502216	1400.686768	255.406281	-3.590336	1626.425415	429.875763	-270.857544	1137.923584	549.137329	179.755814	1154.721436	317.787994	-214.558731	902.386597	427.510132	181.489807	902.355591	357.020660	-15.827592	1002.913879	-553.430237	29.196318	910.236816	-530.622437	-121.370148
325.531769	-95.191246	902.534912	375.807465	68.470528	903.750061	392.768402	-117.690208	508.544647	414.614258	76.776237	505.076721	478.855072	-113.254196	82.279945	491.793884	51.028797	87.730461	386.628326	-205.191864	1421.307495	431.896698	118.349243	1420.810669	346.073792	-24.694212	1400.779663	254.948593	-3.883641	1626.361816	430.629669	-272.251831	1138.530884	550.615417	180.762527	1155.843994	318.809357	-215.667877	902.932617	429.130676	181.671722	903.655823	357.019531	-16.051723	1002.904358	-553.264526	29.292578	910.253418	-530.414185	-121.310478
325.612671	-95.449112	902.525208	375.745941	68.250763	903.730103	392.812225	-117.813904	508.552460	414.883972	76.779564	505.107391	478.852997	-113.250435	82.251404	491.978790	51.038410	87.804825	386.315491	-205.276047	1421.463745	431.423859	118.188873	1421.031494	345.890076	-24.719709	1400.740234	254.446198	-4.157776	1626.306641	431.406860	-273.705566	1139.127930	552.099304	181.767548	1156.977295	319.840454	-216.750748	903.509644	430.711670	181.714600	904.917297	357.023438	-16.276358	1002.890320	-553.086609	29.396433	910.271423	-530.231079	-121.197807
325.698425	-95.705612	902.500061	375.712982	68.028214	903.702820	392.852600	-117.920013	508.553528	415.225830	76.816757	505.127319	478.863129	-113.267555	82.253998	492.196014	51.101826	87.823669	386.073700	-205.324448	1421.704224	430.871643	118.046669	1421.294678	345.537415	-24.845448	1400.764648	253.939117	-4.421979	1626.223999	432.203308	-275.178070	1139.743774	553.645996	182.865692	1158.188721	320.929352	-217.842789	904.040833	432.348999	181.588516	905.990784	357.047699	-16.508793	1002.864380	-552.910095	29.488003	910.278076	-530.010132	-121.131851
325.726257	-95.968445	902.485168	375.625763	67.833229	903.685791	392.946014	-118.094162	508.571136	415.502258	76.854095	505.149994	478.866608	-113.296638	82.250328	492.385681	51.154190	87.887924	385.808075	-205.368408	1421.947754	430.329498	117.933067	1421.538086	345.159424	-24.977654	1400.784424	253.435867	-4.653790	1626.156250	433.029297	-276.665710	1140.406250	555.078308	183.902237	1159.362915	322.092224	-218.975647	904.649719	433.387543	181.506088	907.597412	357.024048	-16.732670	1002.848206	-552.737610	29.573952	910.267212	-529.828552	-121.038467
325.836151	-96.185974	902.469299	375.608917	67.596283	903.656250	393.049835	-118.226944	508.571808	415.773712	76.868889	505.171539	478.894592	-113.318535	82.259827	492.539764	51.201939	87.895447	385.509888	-205.377502	1422.263062	429.738312	117.831139	1421.785767	344.831757	-25.127707	1400.799683	252.906006	-4.909187	1626.060303	433.833740	-278.055511	1141.085815	556.567444	185.056961	1160.657837	323.302155	-220.303635	905.289978	435.386993	181.577362	908.821655	357.052887	-16.941607	1002.827087	-552.444580	30.058441	910.353638	-529.539001	-120.877190
325.876221	-96.432678	902.482178	375.526398	67.379005	903.651489	393.058777	-118.299530	508.577820	416.053864	76.903641	505.191589	478.888245	-113.312706	82.206223	492.737732	51.227604	87.921440	385.254700	-205.383209	1422.513550	429.190796	117.713860	1421.986938	344.388367	-25.297604	1400.880005	252.365845	-5.164081	1625.986328	434.681549	-279.560791	1141.835327	558.013855	186.209015	1161.903931	324.589935	-221.386902	905.908142	436.959869	181.404129	910.169128	357.035950	-17.158972	1002.831299	-552.246399	30.155802	910.363831	-529.312561	-120.784256
326.011414	-96.633270	902.465454	375.496979	67.221756	903.654358	393.064850	-118.398285	508.577820	416.252930	76.923790	505.188263	478.856384	-113.278610	82.205383	492.845459	51.262386	87.953506	384.954285	-205.399185	1422.790649	428.568665	117.622223	1422.240601	344.175964	-25.340034	1400.843994	251.816406	-5.440362	1625.912231	435.562866	-281.028442	1142.677124	559.443848	187.300598	1163.169312	325.919952	-222.560303	906.633972	438.463043	181.178345	911.534485	357.086578	-17.342072	1002.824341	-552.046143	30.250246	910.360229	-529.091248	-120.704605
326.129730	-96.926308	902.464905	375.477753	66.969406	903.637451	393.119995	-118.502403	508.616882	416.252533	76.831932	505.183411	478.880707	-113.325172	82.209816	492.878418	51.261963	87.975891	384.650604	-205.390488	1423.084595	428.014160	117.527771	1422.478027	343.694855	-25.529236	1400.934448	251.188416	-5.751186	1625.886719	436.397705	-282.589111	1143.533081	560.828735	188.471420	1164.532959	327.337799	-223.654251	907.324158	440.023163	180.881012	912.963928	357.126038	-17.595821	1002.816772	-551.570068	31.360424	910.571960	-528.736938	-120.355934
326.214600	-97.140137	902.458740	375.434906	66.746918	903.635010	393.153198	-118.605949	508.619995	416.310181	76.746910	505.155975	478.866272	-113.289146	82.202164	492.911560	51.261940	87.969696	384.264343	-205.411545	1423.394897	427.404907	117.401894	1422.708496	343.323090	-25.664488	1400.959229	250.610718	-6.021301	1625.804321	437.277435	-284.129333	1144.438599	562.262451	189.685776	1165.891113	328.806305	-224.758957	908.002502	441.660858	180.596970	914.345825	357.140686	-17.809542	1002.812988	-551.324646	31.567034	910.592529	-528.492920	-120.209969
326.294312	-97.380836	902.465637	375.413635	66.527153	903.642883	393.207581	-118.743172	508.627075	416.017303	76.585396	505.145233	478.859894	-113.302689	82.202881	492.774933	51.209549	87.953812	383.904877	-205.393997	1423.727661	426.769501	117.316528	1422.960693	343.098114	-25.725203	1400.911133	250.022476	-6.289748	1625.727783	438.226654	-285.711517	1145.368042	563.696228	190.825348	1167.301270	330.406433	-225.886780	908.671021	443.246155	180.334015	915.785278	357.156586	-18.032135	1002.821472	-551.567749	30.175552	910.291870	-528.461365	-120.478958
326.387085	-97.605453	902.466003	375.402679	66.354919	903.661316	393.247955	-118.839119	508.646942	416.001038	76.516693	505.135925	478.875305	-113.323814	82.192070	492.754028	51.169201	87.949356	383.545746	-205.380798	1424.002808	426.162964	117.227486	1423.187378	342.718903	-25.829132	1400.924927	249.422455	-6.551207	1625.641113	439.170624	-287.328644	1146.276611	565.089478	192.017075	1168.739868	332.084473	-227.007843	909.380859	444.875336	180.006851	917.224365	357.185730	-18.233246	1002.831482	-551.361145	30.193184	910.261963	-528.204224	-120.401016
326.469818	-97.782791	902.460388	375.379700	66.170555	903.655762	393.293030	-118.975456	508.634705	416.341675	76.562859	505.184418	478.862549	-113.307014	82.182678	492.938324	51.226467	87.973572	383.116455	-205.360352	1424.352661	425.500183	117.103966	1423.450684	342.346924	-25.908337	1400.933228	248.816467	-6.855739	1625.565918	440.152252	-288.886292	1147.284302	566.421082	193.165939	1170.187622	333.785095	-228.164261	910.116699	446.536987	179.699203	918.642639	357.200043	-18.405558	1002.827148	-551.163330	30.314625	910.269836	-527.972229	-120.321823
326.587463	-97.953026	902.463379	375.335022	65.983246	903.662842	393.368866	-119.117348	508.624359	416.187836	76.407875	505.145172	478.872955	-113.315193	82.180374	492.821594	51.193451	87.969536	382.723999	-205.314651	1424.700562	424.875366	117.051163	1423.663940	341.952454	-25.982327	1400.954346	248.191452	-7.127671	1625.496704	441.124969	-290.460785	1148.243774	567.782349	194.299835	1171.636597	335.477203	-229.355927	910.868774	448.159546	179.312225	920.114502	357.223450	-18.576996	1002.833191	-550.955994	30.434986	910.266663	-527.742126	-120.229042
326.686584	-98.165871	902.467651	375.310760	65.822517	903.665649	393.446503	-119.143135	508.641815	416.778046	76.537567	505.212585	478.863617	-113.345528	82.156403	493.155121	51.296150	88.034622	382.385620	-205.275497	1425.037354	424.221802	116.992592	1423.898926	341.433289	-26.151258	1401.044922	247.561752	-7.413457	1625.435669	442.144318	-292.054871	1149.263428	569.167664	195.490189	1173.071167	337.244934	-230.545059	911.627991	449.822205	178.923584	921.554382	357.258118	-18.756506	1002.837097	-550.782898	30.548861	910.266357	-527.521667	-120.109062
326.802704	-98.399803	902.462708	375.305603	65.595596	903.637085	393.485687	-119.273697	508.656738	416.731140	76.452194	505.220734	478.853424	-113.331543	82.136551	493.127563	51.278328	88.030510	382.026245	-205.200836	1425.368774	423.588501	116.926628	1424.094604	341.021729	-26.229465	1401.050415	246.924652	-7.707816	1625.378052	443.152740	-293.579529	1150.281006	570.556946	196.648300	1174.608643	339.004181	-231.782181	912.350952	451.455505	178.584427	923.004883	357.304047	-18.965027	1002.821533	-550.596619	30.673250	910.260742	-527.299377	-120.014595
326.911530	-98.643486	902.472046	375.287109	65.396370	903.629395	393.526215	-119.346565	508.647949	416.750427	76.349571	505.213348	478.825836	-113.301216	82.133347	493.130035	51.249153	88.005646	381.628998	-205.173782	1425.703735	422.906372	116.861168	1424.283813	340.617462	-26.291208	1401.040649	246.269379	-7.994307	1625.302124	444.171051	-295.032135	1151.266113	571.943420	197.819672	1176.147339	340.792633	-233.007416	913.097168	453.168518	178.184067	924.461243	357.346405	-19.169754	1002.822937	-550.030396	32.160439	910.559570	-526.918030	-119.574631
327.038452	-98.810883	902.455017	375.305420	65.227486	903.627747	393.627014	-119.413712	508.667847	416.812408	76.276230	505.225311	478.818756	-113.292816	82.129257	493.192657	51.230061	88.012665	381.231384	-205.122971	1426.028076	422.228485	116.833305	1424.466919	340.327148	-26.320086	1401.001587	245.613937	-8.163874	1625.243652	445.203674	-296.481537	1152.238892	573.249878	199.059647	1177.679688	342.501434	-234.249603	913.862488	454.901855	177.888306	925.965698	357.407776	-19.339827	1002.814209	-549.816528	32.349907	910.590637	-526.678101	-119.444313
327.125305	-99.179588	902.592224	375.265808	64.976433	903.621582	393.777008	-119.435112	508.708771	416.024200	75.881279	505.123444	478.825958	-113.282684	82.108261	492.713104	51.061966	87.930428	380.898163	-205.074951	1426.276855	421.579224	116.802261	1424.648926	339.787201	-26.461990	1401.075684	244.960632	-8.466347	1625.173950	446.255951	-297.866364	1153.196167	574.589905	200.263077	1179.166748	344.276917	-235.532700	914.649902	456.788513	177.711441	927.525208	357.481842	-19.570719	1002.878601	-549.613586	32.472321	910.598206	-526.465515	-119.350159
327.225555	-99.346222	902.568726	375.273926	64.812500	903.597900	393.759705	-119.597176	508.708282	415.847870	75.718819	505.127777	478.842987	-113.303680	82.123100	492.598236	51.045689	87.913307	380.502625	-205.089264	1426.561035	420.889099	116.723511	1424.866089	339.488586	-26.476355	1401.010742	244.230515	-8.786419	1625.075317	447.239380	-299.181946	1154.203003	575.853760	201.447952	1180.694702	346.001495	-236.858536	915.332947	458.545837	177.318542	928.986023	357.520935	-19.727919	1002.856140	-549.428284	32.614136	910.599915	-526.267822	-119.283775
327.285797	-99.517471	902.523315	375.262665	64.645363	903.574341	393.773346	-119.631813	508.713654	416.206665	75.767159	505.162659	478.801666	-113.254791	82.103752	492.789886	51.079624	87.949356	380.199158	-205.069733	1426.843872	420.273315	116.692062	1425.009277	338.907318	-26.648476	1401.086548	243.517166	-9.096647	1625.007690	448.206177	-300.476135	1155.140625	577.115967	202.697403	1182.244019	347.727051	-238.188843	916.015503	460.278870	176.832916	930.411316	357.562103	-19.912455	1002.820251	-549.278198	32.611561	910.567505	-526.065857	-119.223152
327.382813	-99.732407	902.532898	375.287048	64.467087	903.575012	393.861298	-119.753349	508.738922	415.732086	75.500557	505.102081	478.815491	-113.274643	82.090706	492.487335	50.973125	87.891594	379.849823	-205.025314	1427.127563	419.566895	116.658058	1425.157104	338.505402	-26.689850	1401.071533	242.808121	-9.416697	1624.913940	449.201080	-301.702789	1156.097046	578.276855	203.914337	1183.736328	349.447021	-239.460739	916.619507	461.992767	176.455811	931.965332	357.610474	-20.096741	1002.826416	-549.139221	32.668613	910.550354	-525.914368	-119.142815
327.516724	-99.933739	902.540039	375.341431	64.307884	903.599854	393.879852	-119.856209	508.747070	416.384125	75.654266	505.196045	478.806915	-113.233597	82.090492	492.837708	51.066265	87.948776	379.498230	-204.994476	1427.429443	418.964081	116.591774	1425.342285	338.240234	-26.694296	1401.014771	242.082718	-9.771624	1624.803711	450.192749	-302.832642	1157.027344	579.377991	205.083801	1185.237061	351.192505	-240.780914	917.247192	463.673035	176.148026	933.604919	357.685486	-20.278543	1002.843567	-548.969666	32.782825	910.533630	-525.732666	-119.075668
327.633453	-100.143173	902.548401	375.389618	64.122070	903.614380	394.026337	-119.960266	508.771790	416.480652	75.614189	505.217010	478.838806	-113.288368	82.078011	492.904327	51.050381	87.965767	379.157867	-204.974442	1427.717773	418.337921	116.563889	1425.572998	337.835938	-26.776001	1401.012451	241.359146	-10.113142	1624.670898	451.204498	-303.903168	1158.014282	580.406555	206.244736	1186.727539	352.990997	-242.096756	917.835388	464.960602	175.794678	935.464172	357.732513	-20.466618	1002.857483	-549.208496	31.497036	910.255127	-525.750854	-119.318748
327.750519	-100.294006	902.561646	375.395325	64.131226	903.682678	394.110748	-120.053703	508.766388	416.828125	75.680977	505.328339	478.825134	-113.277237	82.089470	493.080139	51.111965	87.990730	378.785431	-204.941498	1427.984009	417.755463	116.542892	1425.752197	337.323181	-26.931408	1401.076538	240.637177	-10.481366	1624.540771	452.149261	-305.020782	1158.999268	581.386597	207.348038	1188.278076	354.887238	-243.343842	918.426025	466.711121	175.552795	937.171143	357.759247	-20.554251	1002.899963	-549.058044	31.508249	910.240173	-525.583191	-119.264854
327.928772	-100.454193	902.573242	375.491577	63.942520	903.705322	394.218719	-120.164513	508.779358	417.002869	75.634933	505.346283	478.822632	-113.302574	82.089706	493.160767	51.131008	87.992912	378.375885	-204.922729	1428.234863	417.107605	116.458069	1425.957397	337.086212	-26.920866	1401.010498	239.904419	-10.873244	1624.377930	453.094757	-306.042847	1160.038208	582.351563	208.457520	1189.768311	356.821106	-244.568634	919.008850	468.218109	175.135468	938.796509	357.821136	-20.710983	1002.922180	-548.961853	31.586088	910.234009	-525.457458	-119.198959
328.057434	-100.613594	902.563904	375.558105	63.762173	903.701782	394.287994	-120.275421	508.772980	416.550842	75.349319	505.283356	478.814941	-113.306252	82.085426	492.899200	51.023849	87.948326	378.039185	-204.828873	1428.570557	416.507111	116.407120	1426.138916	336.743073	-26.990513	1401.010864	239.172363	-11.322891	1624.204224	454.033447	-307.076263	1161.023438	583.304932	209.630447	1191.382935	358.837128	-245.774353	919.508362	470.305237	174.700348	939.919434	357.867157	-20.867504	1002.919189	-548.779419	31.618618	910.250183	-525.151428	-119.278458
328.144348	-100.825226	902.506531	375.717407	63.420567	903.672729	394.340942	-120.340919	508.783508	416.557617	75.273201	505.252686	478.821686	-113.271790	82.086220	492.899750	50.996262	87.950165	377.690399	-204.760635	1428.907104	415.941162	116.365936	1426.392700	336.380432	-27.043266	1401.024780	238.398682	-11.753451	1624.049683	454.938385	-308.019897	1162.057739	584.100769	210.597198	1192.878296	360.958374	-247.013916	920.004883	471.326660	174.245056	941.706177	357.892487	-21.137629	1002.882080	-548.726135	31.764122	910.236450	-525.187195	-119.063919
328.234558	-100.949333	902.468445	375.808716	63.252514	903.665405	394.558044	-120.284988	508.778656	416.455872	75.152161	505.249115	478.781311	-113.249344	82.027206	492.812897	50.954895	87.930374	377.367584	-204.701569	1429.149902	415.374664	116.311325	1426.575806	335.860382	-27.105745	1401.108887	237.655075	-12.206395	1623.894287	455.853729	-309.004364	1163.041992	584.936279	211.677124	1194.374023	363.069092	-248.221161	920.427856	472.771118	173.679459	943.211060	357.921265	-21.285183	1002.863037	-548.605225	31.837786	910.238831	-525.050476	-119.005714
328.409119	-101.042725	902.467102	375.868835	63.105850	903.685852	394.521393	-120.576195	508.774078	416.597687	75.072060	505.271606	478.816040	-113.300285	82.062958	492.846954	50.965096	87.941040	377.045258	-204.642563	1429.428223	414.818756	116.288818	1426.810791	335.503784	-27.129608	1401.123535	236.904709	-12.701649	1623.727295	456.700867	-309.866089	1164.024170	585.743958	212.720703	1195.848022	365.176575	-249.516876	920.851013	474.338043	173.252899	944.789734	358.005646	-21.405628	1002.874512	-548.540527	31.873350	910.234009	-524.948059	-118.946022
328.582611	-101.156715	902.460632	375.944794	62.954876	903.708374	394.733368	-120.463867	508.761658	416.425537	74.877045	505.266846	478.809540	-113.276108	82.023941	492.720581	50.897858	87.929886	376.680481	-204.570206	1429.683105	414.233429	116.263748	1427.026123	335.276154	-27.104521	1401.060913	236.110245	-13.192431	1623.582764	457.569519	-310.710571	1164.934814	586.519531	213.723724	1197.287720	367.211365	-250.844055	921.169556	475.795197	172.838226	946.423157	358.106567	-21.545952	1002.883728	-548.438538	32.017212	910.227356	-524.842529	-118.882271
328.706085	-101.345848	902.473022	376.005402	62.790741	903.712158	394.814941	-120.561836	508.734985	416.658051	74.882797	505.307892	478.804596	-113.270050	82.007553	492.802979	50.918789	87.934082	376.329041	-204.482132	1429.907227	413.703766	116.235924	1427.203369	334.782166	-27.158819	1401.122192	235.376175	-13.803499	1623.440430	458.426971	-311.535217	1165.867920	587.363953	214.752472	1198.758301	369.397919	-251.610611	921.500305	477.614594	172.164139	947.578064	358.175842	-21.708189	1002.893494	-548.374695	32.083374	910.238342	-524.758972	-118.824738
328.813751	-101.513138	902.486511	376.057739	62.581367	903.707581	394.808319	-120.848587	508.762634	416.455109	74.671806	505.274170	478.789825	-113.291298	82.004059	492.644714	50.861736	87.892342	375.951843	-204.441498	1430.082642	413.154297	116.208298	1427.366455	334.546692	-27.112103	1401.058716	234.590576	-14.391305	1623.324951	459.237885	-312.203705	1166.734009	588.028992	215.634995	1200.018921	371.229614	-253.105804	921.785400	478.577332	171.643036	949.137878	358.234314	-21.878016	1002.899658	-548.306030	32.120411	910.229858	-524.681152	-118.753273
328.929535	-101.713341	902.479004	376.134827	62.393341	903.701050	394.869202	-120.954704	508.780396	416.441589	74.544632	505.282257	478.789978	-113.289894	82.000954	492.614258	50.841244	87.882309	375.611511	-204.365692	1430.316162	412.623962	116.235313	1427.502441	334.203674	-27.099632	1401.052979	233.898254	-15.117216	1623.234985	460.056274	-312.965302	1167.585571	588.787292	216.525757	1201.317871	373.577850	-254.000137	921.960510	479.792236	171.087646	950.482056	358.314880	-22.066612	1002.893677	-548.240479	32.192287	910.234375	-524.595764	-118.711235
329.056183	-101.897659	902.487732	376.201843	62.205936	903.696106	394.978790	-121.064056	508.768707	416.494293	74.438957	505.255188	478.802887	-113.282516	81.993843	492.615509	50.787868	87.875748	375.171753	-204.333481	1430.457031	412.147797	116.251610	1427.616943	333.872955	-27.066973	1401.047119	233.145935	-15.840442	1623.177246	460.810974	-313.586121	1168.375244	589.474487	217.295181	1202.545532	375.650208	-255.313934	922.245911	481.052399	170.675873	951.697083	358.394073	-22.237013	1002.896973	-548.201050	32.210445	910.218872	-524.545532	-118.663605
329.021698	-102.145470	902.555054	376.214722	61.949860	903.684814	395.109772	-121.201630	508.819153	416.498993	74.349426	505.263336	478.825714	-113.325813	81.993935	492.588013	50.777786	87.862251	374.777802	-204.232773	1430.571899	411.624115	116.302292	1427.715332	333.474945	-27.007423	1401.026367	232.394791	-16.644268	1623.132935	461.547852	-314.167633	1169.147827	590.200378	218.105698	1203.750000	377.757446	-256.304565	922.481445	482.682587	170.276245	952.541748	358.396454	-22.446741	1002.925232	-548.170837	32.291389	910.231262	-524.487671	-118.604736
329.309418	-102.263184	902.460327	376.387512	61.772121	903.648315	395.224426	-121.357437	508.830719	416.564636	74.226334	505.256439	478.806671	-113.333649	81.986359	492.594818	50.777168	87.866753	374.331024	-204.155823	1430.701294	411.143646	116.359970	1427.793945	333.078827	-26.968718	1400.986328	231.661560	-17.409195	1623.148438	462.210327	-314.682373	1169.909302	590.798645	218.821594	1204.833374	379.818237	-257.281982	922.647400	483.701813	170.040070	953.776550	358.573761	-22.611513	1002.862244	-548.115356	32.289955	910.213135	-524.434509	-118.586060
329.405396	-102.473511	902.447510	376.469391	61.593910	903.622131	395.284851	-121.469673	508.820343	416.816101	74.211296	505.289429	478.797424	-113.320129	81.948860	492.705841	50.801907	87.884506	373.895416	-204.070160	1430.834106	410.692535	116.422409	1427.883667	332.700012	-26.869736	1400.973022	230.869324	-18.316910	1623.119751	462.860870	-315.171326	1170.732910	591.393982	219.535278	1205.850342	382.028076	-258.220673	922.856445	484.616760	169.829224	954.911743	358.646790	-22.792154	1002.843994	-548.084595	32.325928	910.227539	-524.406433	-118.533798
329.496521	-102.677666	902.459656	376.546967	61.400021	903.592468	395.372467	-121.590706	508.824066	416.845367	74.106010	505.283447	478.795349	-113.343864	81.927330	492.688293	50.790382	87.891754	373.442902	-203.934692	1431.015259	410.276154	116.522667	1427.927368	332.202606	-26.834789	1401.013794	230.164001	-19.249849	1623.164917	463.494659	-315.690796	1171.564697	591.931824	220.231506	1206.849976	384.243347	-259.087097	923.039185	485.419342	169.626053	955.981079	358.721710	-22.962433	1002.836426	-548.081482	32.399734	910.232178	-524.385864	-118.496307
329.586823	-102.894775	902.447632	376.619019	61.219025	903.552246	395.425812	-121.704567	508.804596	416.874847	74.000557	505.263611	478.794891	-113.365349	81.910851	492.685272	50.758457	87.900124	372.935455	-203.798798	1431.130127	409.805420	116.626282	1427.918091	331.933136	-26.668571	1400.896606	229.572617	-20.100580	1623.186035	464.113312	-316.090668	1172.402954	592.399231	220.903656	1207.777466	386.420898	-260.082123	923.251465	486.191650	169.374222	957.012817	358.779266	-23.136450	1002.812256	-548.072693	32.414871	910.236755	-524.355286	-118.475998
329.690491	-103.060028	902.439819	376.691254	61.071602	903.542114	395.490662	-121.753098	508.799805	416.849762	73.881340	505.245697	478.790405	-113.348442	81.885956	492.628052	50.739323	87.880203	372.448639	-203.680771	1431.252808	409.395020	116.715034	1427.950928	331.539093	-26.539635	1400.839844	228.847641	-21.156094	1623.309814	464.695618	-316.495514	1173.243408	592.845093	221.585739	1208.628174	388.616486	-261.017303	923.379578	486.919952	169.154984	957.981140	358.843933	-23.283348	1002.804810	-548.071228	32.451633	910.230896	-524.345093	-118.427666
329.796997	-103.246552	902.445129	376.813232	60.880180	903.526733	395.531067	-121.911072	508.806396	416.877136	73.792984	505.249054	478.834045	-113.386658	81.919426	492.638489	50.716747	87.874466	372.043549	-203.554459	1431.380737	408.960602	116.848946	1427.935547	331.035187	-26.484182	1400.865112	228.177658	-22.208355	1623.412598	465.260864	-316.871155	1174.073120	593.225769	222.269150	1209.494019	390.896088	-261.753357	923.611206	487.568085	169.000305	958.903687	358.918762	-23.449070	1002.802490	-548.073914	32.454468	910.238281	-524.348755	-118.410431
329.922699	-103.397652	902.427429	376.910126	60.681808	903.499451	395.619263	-122.034737	508.818939	416.839172	73.662437	505.226074	478.834198	-113.372665	81.893051	492.593353	50.676010	87.879890	371.638702	-203.388519	1431.549805	408.492401	116.928070	1427.960205	330.779785	-26.334995	1400.768433	227.559845	-23.286732	1623.555420	465.846191	-317.249481	1174.921021	593.564819	222.866440	1210.210938	393.251190	-262.173676	923.852417	488.139618	168.826218	959.753296	358.983459	-23.604319	1002.783081	-548.086548	32.495010	910.239197	-524.346252	-118.399193
330.029327	-103.565262	902.436829	377.009430	60.466576	903.489807	395.714966	-122.134949	508.804413	416.803101	73.563034	505.223999	478.806976	-113.393959	81.889465	492.547089	50.665852	87.870354	371.163818	-203.236298	1431.703979	408.045624	117.037994	1427.963257	330.373962	-26.254950	1400.728027	226.921066	-24.396168	1623.692139	466.384216	-317.505798	1175.726685	593.805237	223.425674	1210.964966	395.187653	-263.283325	924.017822	488.643585	168.660492	960.514038	359.034515	-23.769743	1002.786438	-547.698792	34.001926	910.586365	-524.197388	-117.992897
330.167725	-103.709999	902.438660	377.149261	60.272903	903.482605	395.769806	-122.246078	508.799255	416.809723	73.431343	505.224274	478.782379	-113.370041	81.859329	492.524139	50.648701	87.856972	370.737396	-203.088867	1431.849731	407.626160	117.141655	1427.951904	329.960754	-26.211021	1400.674683	226.370819	-25.489918	1623.834961	466.952362	-317.836060	1176.455322	594.005554	223.920441	1211.573608	397.401794	-263.457184	924.272888	489.095764	168.479477	961.248779	359.129486	-23.921495	1002.786560	-547.701355	34.057396	910.588013	-524.202759	-117.971848
330.264160	-103.860474	902.451477	377.244995	60.091530	903.485107	395.903748	-122.364082	508.779907	416.786530	73.289383	505.233948	478.789459	-113.391129	81.828407	492.495453	50.610020	87.855537	370.228699	-203.012848	1431.990967	407.184326	117.245575	1427.976563	329.473938	-26.186447	1400.665771	225.917999	-26.459997	1623.958740	467.527435	-317.949066	1177.182739	594.125366	224.389389	1212.175903	399.227936	-264.324738	924.510010	489.454315	168.378983	961.898254	359.199677	-24.074121	1002.795959	-547.733765	34.059830	910.570313	-524.230347	-117.998734
329.951050	-104.248672	902.621826	377.205261	59.811741	903.511414	395.954193	-122.450546	508.828613	416.702362	73.140244	505.216644	478.823364	-113.418976	81.847542	492.431427	50.565151	87.827751	369.962799	-202.767044	1432.165405	406.723663	117.360840	1428.006958	329.117950	-26.077009	1400.606079	225.192291	-27.792805	1624.152466	468.112274	-318.113251	1177.848267	594.188904	224.747162	1212.699097	401.081451	-264.909454	924.713928	489.691498	168.299042	962.435913	359.053223	-24.336761	1002.894165	-547.778137	34.894814	910.762695	-524.202332	-117.841148
330.504578	-104.153564	902.438660	377.488373	59.718201	903.450989	396.271942	-122.439407	508.770325	416.768005	73.044777	505.218842	478.796417	-113.398125	81.780548	492.434326	50.566910	87.837097	369.562592	-202.624252	1432.312744	406.269806	117.474983	1428.009155	328.681427	-26.017168	1400.565063	224.828552	-28.757236	1624.282227	468.677338	-318.229980	1178.479492	594.175537	225.108200	1213.155029	402.858795	-265.202942	924.991699	489.854462	168.232788	962.957092	359.360962	-24.372444	1002.777588	-547.803040	34.078373	910.592102	-524.313782	-117.977730
330.204346	-104.616898	902.610779	377.457214	59.415806	903.463257	396.353699	-122.492340	508.827484	416.615967	72.858459	505.208008	478.763641	-113.357559	81.757660	492.272552	50.502655	87.797920	369.106750	-202.509766	1432.447388	405.744873	117.639557	1428.038940	328.297577	-25.932722	1400.509766	224.280655	-30.101191	1624.496460	469.228058	-318.367981	1179.160645	594.069946	225.428360	1213.561035	404.700897	-265.099701	925.270264	489.955811	168.131149	963.409973	359.231628	-24.675196	1002.869507	-548.231323	32.498398	910.251282	-524.545349	-118.387283
330.299347	-104.736504	902.609131	377.554840	59.285492	903.470154	396.444397	-122.591522	508.785217	416.608582	72.754555	505.213257	478.770386	-113.385269	81.784683	492.249329	50.486588	87.817719	368.684113	-202.411255	1432.577881	405.232574	117.792183	1428.050659	327.975372	-25.820030	1400.431641	224.000610	-31.156555	1624.685181	469.727539	-318.307861	1179.740967	593.906982	225.709381	1213.923462	406.100891	-265.664734	925.493103	489.974701	167.949738	963.789001	359.306122	-24.799303	1002.873291	-548.283630	32.417747	910.242249	-524.613342	-118.440506
330.431274	-104.866737	902.595459	377.657898	59.158493	903.454468	396.501038	-122.932159	508.840576	416.530792	72.637611	505.227509	478.796204	-113.435066	81.794357	492.172119	50.463005	87.796204	368.263062	-202.312881	1432.751221	404.684784	117.940582	1428.072510	327.555603	-25.737309	1400.414307	223.512833	-32.493740	1624.934082	470.180542	-318.331512	1180.302246	593.644592	226.049683	1214.300049	407.750580	-265.882874	925.702332	490.000885	167.737869	964.138306	359.386749	-24.915102	1002.860901	-548.330688	32.484001	910.269592	-524.657593	-118.429100
330.553925	-104.986923	902.582397	377.757904	59.007656	903.446472	396.612152	-122.991226	508.812683	416.336945	72.542030	505.191498	478.772095	-113.409172	81.786324	492.015686	50.398342	87.772758	367.895355	-202.222809	1432.929443	404.071594	118.049454	1428.077271	327.021210	-25.330126	1400.501587	223.197372	-33.689522	1625.193604	470.606903	-318.316010	1180.871216	593.328796	226.424332	1214.600342	409.231750	-265.521088	925.980103	490.022339	167.423492	964.461548	359.463684	-25.043442	1002.852356	-548.365601	32.430801	910.267151	-524.713501	-118.483742
330.671478	-105.117523	902.569336	377.863617	58.883583	903.439575	396.748535	-123.099846	508.839233	416.522247	72.422310	505.206085	478.771790	-113.391403	81.757439	492.106110	50.389317	87.767532	367.548309	-202.113586	1433.078491	403.434021	118.180458	1428.079346	326.544556	-25.292614	1400.521973	223.038437	-34.725594	1625.461914	470.987946	-318.222015	1181.395874	592.914734	226.831985	1214.941162	410.663086	-265.582764	926.203674	490.047058	167.080185	964.747009	359.546600	-25.165789	1002.843994	-548.428894	32.387054	910.257690	-524.800354	-118.496613
330.802643	-105.252228	902.551819	377.955261	58.732109	903.423584	396.914795	-123.197380	508.843933	416.793121	72.351242	505.260040	478.758759	-113.346321	81.726860	492.237152	50.413124	87.799103	367.256714	-202.011490	1433.282104	402.723541	118.333405	1428.098389	326.122742	-25.227913	1400.507324	222.810501	-35.932961	1625.785400	471.296722	-317.990662	1181.829834	592.432007	227.205872	1215.233765	411.708740	-266.063354	926.351929	490.074310	166.706161	965.030884	359.625336	-25.299372	1002.829163	-548.479248	32.354187	910.255432	-524.859253	-118.538666
330.963745	-105.366158	902.531738	378.048157	58.594776	903.414612	397.067352	-123.350014	508.864594	416.971069	72.272041	505.279327	478.777222	-113.418716	81.745338	492.319275	50.434391	87.818138	367.017761	-201.927841	1433.492310	402.009094	118.485603	1428.068604	325.759155	-25.176947	1400.427856	222.589539	-37.111553	1626.123779	471.610870	-317.862396	1182.260132	591.921753	227.600677	1215.517944	413.020020	-265.754211	926.458618	490.066528	166.350113	965.279907	359.717590	-25.419964	1002.816528	-548.539368	32.354595	910.267273	-524.950562	-118.543327
331.114166	-105.487671	902.519958	378.150238	58.495861	903.414795	397.248566	-123.510712	508.903259	416.937866	72.202156	505.298248	478.814972	-113.443588	81.737587	492.274841	50.422546	87.816231	366.818085	-201.834244	1433.637329	401.237183	118.615265	1428.082642	325.325592	-25.180237	1400.413940	222.459320	-38.249447	1626.529175	471.822418	-317.541809	1182.590820	591.331299	227.973251	1215.770142	414.020020	-266.235931	926.480652	490.028961	166.045959	965.470520	359.799988	-25.523054	1002.813171	-548.592957	32.350723	910.268738	-524.989929	-118.582680
331.265808	-105.603348	902.512207	378.216370	58.392242	903.424133	397.448669	-123.675621	508.919250	416.707397	72.132896	505.295929	478.835052	-113.467667	81.704063	492.136139	50.382084	87.791817	366.646515	-201.794815	1433.805054	400.481384	118.743095	1428.037964	324.878906	-25.219227	1400.390625	222.312424	-39.403408	1626.944336	472.039581	-317.159027	1182.812134	590.703369	228.309280	1215.961060	414.840088	-266.350494	926.490723	489.971069	165.823242	965.586060	359.881592	-25.632462	1002.815430	-548.653076	32.346935	910.287170	-525.078796	-118.597832
331.406860	-105.663857	902.515869	378.214691	58.418701	903.468689	397.546082	-123.778450	508.932739	416.777954	72.082565	505.328033	478.791260	-113.399887	81.692368	492.145935	50.375946	87.791756	366.501984	-201.766342	1433.973755	399.713928	118.867569	1428.048950	324.456909	-25.251112	1400.382813	222.234161	-40.640804	1627.398682	472.262543	-316.796783	1183.034058	590.030945	228.621750	1216.152954	415.885529	-265.863190	926.400452	489.877625	165.668884	965.633179	359.927856	-25.662138	1002.840454	-548.672852	33.990246	910.678528	-525.042664	-118.273499
331.582214	-105.864716	902.517395	378.325500	58.089718	903.444458	397.723358	-123.897186	508.972626	416.874359	72.005135	505.326996	478.791229	-113.415047	81.693977	492.204376	50.348522	87.836212	366.381256	-201.728775	1434.153442	398.943878	118.979897	1427.994385	324.010498	-25.292648	1400.366333	222.180496	-41.738472	1627.904785	472.365295	-316.211578	1183.096313	589.282166	228.886780	1216.255859	416.180847	-266.299286	926.293030	489.737396	165.624649	965.583252	360.038483	-25.901733	1002.831238	-548.671387	33.699818	910.657837	-524.935974	-118.454559
331.780792	-106.081566	902.527466	378.376465	57.898777	903.445129	397.898865	-124.038445	508.984528	416.584717	71.631874	505.251007	478.830780	-113.465851	81.700691	492.007813	50.275169	87.771866	366.232697	-201.731079	1434.262451	398.116913	119.124565	1427.965820	323.499908	-25.393269	1400.389282	222.173706	-42.865040	1628.432373	472.485809	-315.589050	1183.098999	588.522095	229.086777	1216.313477	416.753693	-266.137360	926.071960	489.547882	165.679337	965.436157	360.129272	-26.085339	1002.838745	-548.720398	33.486576	910.626953	-525.024292	-118.506462
331.951935	-106.318642	902.560791	378.387756	57.732159	903.456604	398.059357	-124.164124	509.027008	416.929108	71.847046	505.342041	478.820068	-113.432541	81.686394	492.184418	50.309799	87.821877	366.131195	-201.739120	1434.400269	397.330017	119.257896	1427.906006	323.010956	-25.482065	1400.383545	222.212784	-43.996479	1628.976807	472.580383	-314.870697	1183.011230	587.637512	229.367737	1216.311646	417.045319	-266.060547	925.841919	489.334076	165.827484	965.144592	360.212372	-26.265850	1002.862000	-548.810608	33.266262	910.596313	-525.122131	-118.611137
332.094574	-106.490967	902.568604	378.314575	57.715443	903.484802	398.191833	-124.257713	509.040314	416.904205	71.772278	505.400909	478.794922	-113.401756	81.665138	492.189392	50.303169	87.820152	366.033691	-201.745590	1434.510864	396.528473	119.430740	1427.853394	322.580139	-25.578930	1400.320313	222.286987	-45.113430	1629.551147	472.555573	-314.064331	1182.893311	586.722656	229.487534	1216.220337	417.211761	-265.941895	925.569214	489.134460	166.060333	964.747498	360.226196	-26.358339	1002.881104	-548.635010	33.648655	910.675354	-525.150269	-118.575638
332.277283	-106.650475	902.539795	378.293915	57.557667	903.465454	398.328522	-124.312843	509.045593	416.908264	71.677032	505.367706	478.769470	-113.377174	81.622505	492.168610	50.300652	87.814438	365.840240	-201.800949	1434.612061	395.582092	119.549171	1427.823242	322.182434	-25.666574	1400.245117	222.436737	-46.246391	1630.121948	472.533142	-313.160797	1182.708984	585.632080	229.636536	1216.035522	417.297058	-265.763428	925.246033	488.876862	166.371918	964.179138	360.296936	-26.513653	1002.857605	-548.714417	33.483601	910.646973	-525.207642	-118.563835
332.511810	-106.988571	902.577148	378.399597	57.091034	903.406433	398.548218	-124.432648	509.057953	416.922607	71.556282	505.305328	478.761871	-113.367500	81.613617	492.169525	50.285599	87.806877	365.664520	-201.865860	1434.689697	394.679291	119.714020	1427.785400	321.761841	-25.736143	1400.178589	222.641220	-47.375969	1630.691528	472.426849	-312.298523	1182.568359	584.494568	229.838348	1215.867310	417.357025	-265.659119	924.942017	488.705109	166.645706	963.559021	360.419220	-26.841631	1002.850586	-548.778748	33.321251	910.612427	-525.275940	-118.606911
332.702026	-107.199440	902.571228	378.403656	56.908737	903.402039	398.766205	-124.568840	509.076721	416.898193	71.472908	505.295227	478.786102	-113.348572	81.611549	492.190979	50.276333	87.812508	365.542480	-201.855606	1434.871704	393.736633	119.879059	1427.817749	321.420776	-25.847216	1400.062622	222.923569	-48.514751	1631.264282	472.229553	-311.575073	1182.465820	583.238098	230.054108	1215.693359	417.490692	-265.565155	924.677612	488.571991	166.899216	962.865784	360.483704	-27.024084	1002.847290	-548.887268	33.162033	910.584229	-525.356689	-118.671776
332.910950	-107.426971	902.594299	378.386658	56.748924	903.415649	399.130737	-124.524078	509.081909	416.868774	71.374619	505.290558	478.758301	-113.301834	81.542305	492.191956	50.256184	87.825935	365.349884	-201.825439	1435.082642	392.776031	120.025894	1427.844971	320.914948	-25.972603	1400.085571	223.197784	-49.683548	1631.827515	471.917694	-310.933167	1182.439575	581.901245	230.318512	1215.494629	417.658997	-265.556885	924.463562	488.524902	167.167618	962.170349	360.532257	-27.191341	1002.868469	-549.002502	32.966862	910.547363	-525.458252	-118.737122
333.093475	-107.700882	902.576416	378.326324	56.586922	903.397827	399.396393	-124.667557	509.119690	416.824097	71.278275	505.268860	478.766937	-113.308418	81.529564	492.183716	50.221149	87.826553	365.136566	-201.783264	1435.327881	391.801178	120.169373	1427.843628	320.533203	-26.068317	1400.061157	223.619568	-50.786060	1632.388184	471.432709	-310.628998	1182.539673	580.423340	230.590042	1215.359985	418.022339	-265.541412	924.392151	488.570343	167.454193	961.412476	360.557343	-27.390955	1002.852722	-549.221680	32.611588	910.460449	-525.599548	-118.888115
333.347229	-107.998001	902.587891	378.320404	56.392262	903.391785	399.604614	-124.797401	509.125244	416.408691	70.883186	505.138000	478.763397	-113.273857	81.517731	491.975983	50.171776	87.771736	364.941864	-201.748611	1435.577393	390.779327	120.274452	1427.932739	320.182037	-26.130024	1400.048218	224.033661	-51.931274	1632.982178	470.775726	-310.319977	1182.665894	578.963745	230.900299	1215.270264	417.634979	-266.972168	924.467407	488.660339	167.743378	960.701050	360.574066	-27.588070	1002.861511	-549.284912	32.582184	910.454651	-525.650818	-118.906242
333.528381	-108.223160	902.568787	378.213043	56.202812	903.367126	399.791931	-124.855965	509.127411	416.588837	71.108170	505.208038	478.712463	-113.224701	81.488327	492.157074	50.215427	87.814667	364.790070	-201.615326	1435.868774	389.775879	120.378105	1428.031372	319.862854	-26.300430	1399.972290	224.528351	-53.066170	1633.602295	470.093506	-310.459229	1183.009033	577.488770	231.274033	1215.228638	417.999939	-267.271729	924.660950	488.792572	168.085297	960.062622	360.544800	-27.765343	1002.843262	-549.508972	32.251640	910.376770	-525.779968	-119.033409
333.737030	-108.414360	902.550354	378.120026	56.001156	903.347473	399.937744	-124.912834	509.132111	416.489380	71.015121	505.151520	478.687134	-113.183800	81.440201	492.146179	50.218952	87.822327	364.626312	-201.497269	1436.222656	388.812103	120.464066	1428.158325	319.462433	-26.252344	1400.017822	225.012085	-54.172832	1634.278931	469.364014	-310.837128	1183.504517	576.073242	231.749847	1215.323853	418.270325	-267.542816	925.023682	488.929047	168.475967	959.482483	360.520294	-27.930338	1002.828552	-549.655151	32.305206	910.352600	-526.073608	-118.893669
333.930084	-108.684021	902.568237	378.025116	55.834236	903.350464	400.130585	-125.058044	509.190857	416.434418	71.018692	505.161133	478.692383	-113.175690	81.429955	492.185760	50.217209	87.841316	364.477692	-201.330490	1436.525757	387.762787	120.554329	1428.283447	319.111633	-26.343563	1400.019165	225.579926	-55.289810	1634.964111	468.635742	-311.372101	1184.043823	574.665039	232.214996	1215.432129	418.399048	-267.831696	925.515564	489.082153	168.910217	959.050293	360.503876	-28.112967	1002.842590	-549.672974	32.236973	910.361633	-525.940735	-119.084709
334.120422	-108.977745	902.590088	377.931915	55.673035	903.352966	400.362854	-125.187706	509.247833	416.426666	71.003235	505.135345	478.662567	-113.133850	81.404976	492.268188	50.213913	87.877487	364.379517	-201.126083	1436.881958	386.792511	120.647514	1428.447144	318.736267	-26.360613	1400.044678	226.091385	-56.363022	1635.697021	468.039154	-312.053589	1184.662109	573.356873	232.847687	1215.616333	418.365570	-268.085815	926.134399	489.263489	169.419205	958.743713	360.491425	-28.303288	1002.858154	-549.755493	32.188889	910.343384	-526.030884	-119.125786
334.322235	-109.228424	902.631470	377.805115	55.495777	903.357422	400.638245	-125.341805	509.294098	416.070313	70.671013	505.035889	478.704742	-113.191498	81.396027	492.084839	50.176250	87.845009	364.382721	-200.930023	1437.230713	385.822784	120.762642	1428.606567	318.177887	-26.433502	1399.847900	226.615250	-57.443542	1636.455078	467.680786	-312.868652	1185.350342	572.120728	233.618103	1215.910889	418.149200	-268.332153	926.897095	489.464813	169.864120	958.560608	360.452728	-28.465143	1002.885315	-549.895813	32.255077	910.327087	-526.302734	-118.985283
334.510162	-109.424255	902.678772	377.596558	55.353577	903.383362	400.858795	-125.475220	509.319885	415.985931	70.654884	505.058228	478.655701	-113.122581	81.370018	492.106445	50.192852	87.867310	364.286591	-200.750763	1437.552368	384.812622	120.758278	1428.640015	317.869324	-26.488142	1399.829834	227.136169	-58.636024	1637.267822	467.495056	-313.720734	1186.035645	570.997498	234.446213	1216.308594	417.780090	-268.623535	927.708862	489.704376	170.306656	958.547546	360.369476	-28.591082	1002.925720	-549.980469	32.243965	910.330383	-526.404785	-118.985207
334.641693	-109.572044	902.735291	377.260437	55.446442	903.429321	401.100372	-125.598228	509.337616	415.904114	70.640854	505.072327	478.687317	-113.165268	81.357330	492.141327	50.217052	87.889832	364.237061	-200.595184	1437.921143	383.874695	120.910461	1428.794312	317.426880	-26.675022	1399.884033	227.748352	-59.599907	1638.053589	467.520752	-314.693695	1186.746094	569.938232	235.521545	1216.796509	417.294922	-268.900665	928.709351	489.983215	170.737106	958.700623	360.217926	-28.584925	1002.979614	-550.058777	32.228580	910.325439	-526.468445	-119.030128
334.684662	-109.679604	902.791992	376.854584	55.573563	903.479614	401.273010	-125.689323	509.377472	415.771271	70.606743	505.082855	478.609497	-113.057724	81.310875	492.107056	50.210743	87.888504	364.208038	-200.473495	1438.252563	382.856934	120.968773	1428.888062	316.862091	-26.757427	1400.141968	228.379974	-60.524666	1638.858887	467.751343	-315.666138	1187.472900	568.944885	236.676651	1217.388916	416.723602	-269.316833	929.754395	490.286652	171.154800	959.040710	360.036285	-28.557486	1003.033447	-550.143433	32.191387	910.308411	-526.549622	-119.035858
334.881866	-109.977486	902.853088	376.810150	55.153767	903.454834	401.451385	-125.776505	509.401154	415.748688	70.624313	505.017944	478.628845	-113.059822	81.316414	492.135834	50.218838	87.895897	364.180634	-200.285828	1438.641968	381.918304	121.075890	1428.931885	316.410217	-26.921301	1400.206177	229.032425	-61.398548	1639.676270	468.166931	-316.726746	1188.280884	568.099487	237.973663	1218.047729	416.366302	-269.517914	930.802551	490.601929	171.529984	959.558716	360.006256	-28.832222	1003.057312	-550.224121	32.175457	910.308228	-526.657043	-119.026466
335.000671	-110.225998	902.899231	376.575012	54.956867	903.432922	401.687408	-125.896469	509.439026	415.696014	70.638893	505.000336	478.600220	-113.018288	81.278175	492.144287	50.211506	87.911789	364.127808	-200.141815	1438.950806	380.900879	121.124352	1428.938232	315.945862	-27.096943	1400.276001	229.693436	-62.254440	1640.503174	468.626343	-317.671539	1189.159424	567.311829	239.422852	1218.871460	415.714264	-270.472046	932.106384	490.897766	171.959503	960.307800	359.900482	-28.992439	1003.072266	-550.289612	32.158794	910.301697	-526.717407	-119.044212
335.111420	-110.387421	902.904297	376.285339	54.798603	903.439331	401.867950	-125.984436	509.463470	415.597137	70.641891	504.997742	478.577148	-113.013374	81.257195	492.160889	50.228287	87.942192	364.139069	-199.999054	1439.371094	379.867401	121.158211	1428.975708	315.476135	-27.244343	1400.339355	230.348267	-63.069992	1641.313965	469.152496	-318.747162	1190.107178	566.627319	240.982986	1219.759888	415.314880	-271.348816	933.340820	491.143585	172.431915	961.259277	359.755707	-29.129324	1003.080505	-550.392944	32.158806	910.294373	-526.803894	-119.016510
335.181396	-110.592812	902.890869	375.978424	54.669765	903.397949	402.046478	-126.053230	509.481537	415.501099	70.632149	505.000458	478.524139	-112.953819	81.190521	492.185181	50.239037	87.961731	364.168762	-199.803162	1439.851196	378.858734	121.262978	1428.967407	315.147675	-27.434196	1400.226074	231.030899	-63.860512	1642.099609	469.728851	-319.950500	1191.199585	566.033813	242.657471	1220.750488	415.295776	-271.977051	934.589600	491.365326	172.840424	962.399170	359.622681	-29.266087	1003.054138	-550.432678	32.111607	910.286560	-526.698975	-119.140343
335.290009	-110.755447	902.889160	375.727448	54.590397	903.424622	402.158142	-126.078865	509.491394	415.452789	70.690453	504.984222	478.524170	-112.928413	81.197014	492.194397	50.244980	87.979233	364.234375	-199.616272	1440.402466	377.835236	121.273888	1428.986328	314.568542	-27.492506	1400.463867	231.740753	-64.673622	1642.893188	470.254333	-321.138062	1192.296509	565.483643	244.401840	1221.860229	415.013885	-273.369446	936.021790	491.566162	173.341568	963.701843	359.472595	-29.375492	1003.069946	-550.411560	32.337154	910.365295	-526.743652	-119.058502
335.297638	-110.944527	902.879028	375.328125	54.571659	903.400085	402.299072	-126.118309	509.488525	415.282501	70.629837	504.995331	478.497162	-112.909760	81.166389	492.199066	50.248131	87.999969	364.135376	-199.464493	1440.872681	376.761047	121.310555	1428.924561	314.149109	-27.678278	1400.466187	232.424377	-65.433464	1643.642700	470.736023	-322.430847	1193.593750	564.954102	246.200974	1223.046997	415.158875	-274.211517	937.393982	491.714417	173.761108	965.130920	359.281464	-29.460762	1003.052612	-550.615356	32.091179	910.271362	-526.889221	-119.114441
335.274475	-111.170677	902.876953	374.975464	54.417412	903.376282	402.377930	-126.154640	509.524750	414.860687	70.392067	504.807465	478.458405	-112.861099	81.147270	492.002350	50.203186	87.962730	364.152527	-199.245758	1441.374756	375.856079	121.376175	1429.008179	313.699799	-27.800611	1400.531982	233.110001	-66.159241	1644.376343	471.179596	-323.678558	1194.919312	564.462830	247.988586	1224.352539	415.090607	-275.611298	938.949829	491.889954	174.248169	966.663391	359.040863	-29.616789	1003.042236	-550.733948	32.092834	910.262817	-527.010437	-119.101105
335.397797	-111.294769	902.868286	374.687866	54.297897	903.367737	402.494812	-126.205818	509.536499	414.779510	70.399864	504.810089	478.442444	-112.815224	81.134750	492.000549	50.203419	87.983437	364.120880	-199.017227	1441.860352	374.883881	121.339661	1429.118652	313.275482	-27.805439	1400.676270	233.803696	-66.855881	1645.101929	471.699097	-324.990753	1196.301758	563.968384	249.908401	1225.673584	415.212097	-276.773621	940.487793	492.126495	174.849564	968.389587	358.908051	-29.716909	1003.035828	-550.840820	32.092461	910.237610	-527.104919	-119.081276
335.447571	-111.416328	902.888489	374.350830	54.221302	903.388794	402.537170	-126.234909	509.535522	414.735626	70.469414	504.835907	478.433289	-112.812683	81.121117	492.044708	50.213394	88.010696	364.078247	-198.748947	1442.383789	374.023804	121.387970	1429.224609	312.830322	-27.884293	1400.725708	234.505875	-67.554054	1645.802490	472.264221	-326.253754	1197.735718	563.502441	251.775269	1227.104736	415.383392	-277.940430	942.109253	492.254791	175.288589	970.190247	358.718445	-29.796356	1003.058472	-550.944580	32.104744	910.250183	-527.215576	-119.055077
335.482422	-111.543152	902.922180	374.001129	54.167892	903.422913	402.614899	-126.318489	509.558868	414.890594	70.685715	505.003113	478.379211	-112.794746	81.128746	492.267822	50.284569	88.087547	363.979523	-198.543930	1442.859741	373.108154	121.429001	1429.406494	312.363007	-27.957642	1400.777954	235.202789	-68.234657	1646.508789	472.853302	-327.561493	1199.174561	562.988281	253.619141	1228.529175	415.531006	-279.041504	943.762756	492.348755	175.801697	972.032532	358.487549	-29.860241	1003.095459	-551.073730	32.127319	910.251587	-527.352234	-119.003319
335.474976	-111.732307	902.963562	373.638245	54.051517	903.450195	402.705261	-126.398125	509.594849	414.461914	70.436783	504.886169	478.367462	-112.783836	81.110703	492.060913	50.210499	88.052795	363.876343	-198.326706	1443.316650	372.263580	121.421692	1429.636841	311.933868	-27.985945	1400.840698	235.917007	-68.864281	1647.188843	473.525238	-328.838104	1200.635620	562.471436	255.511337	1229.975952	415.743835	-279.997131	945.464172	492.402283	176.470306	973.992310	358.294678	-29.994192	1003.130310	-551.156982	32.104679	910.267700	-527.414368	-119.000237
335.510834	-111.965775	902.991882	373.343323	53.958969	903.448547	402.806122	-126.444115	509.620697	414.321808	70.426994	504.852631	478.381470	-112.785690	81.102295	492.056946	50.219669	88.083046	363.711029	-198.084152	1443.732788	371.389526	121.394569	1429.862305	311.533691	-28.027842	1400.916016	236.579773	-69.491951	1647.834717	474.265839	-330.144043	1202.154907	561.983887	257.312836	1231.401855	415.932281	-280.997498	947.174255	492.268036	177.025299	975.912415	358.131775	-30.123144	1003.145325	-551.294250	32.110645	910.270813	-527.540161	-118.977379
335.511200	-112.139336	903.019287	372.995026	53.915115	903.450012	402.884430	-126.507904	509.663269	414.200592	70.495117	504.817505	478.330048	-112.777077	81.096367	492.102783	50.243340	88.093338	363.614410	-197.805420	1444.120728	370.635040	121.373688	1430.112915	311.077637	-28.042397	1400.958374	237.272507	-70.059135	1648.460938	475.063080	-331.449249	1203.662109	561.505798	259.154602	1232.896973	416.200775	-281.880829	948.957703	492.126984	177.613327	977.876160	357.937775	-30.203066	1003.160767	-551.521057	32.743828	910.384277	-527.650391	-118.886650
335.456757	-112.177856	903.042053	372.486145	54.142242	903.519348	402.913025	-126.579727	509.657776	414.000732	70.494781	504.831726	478.328613	-112.782272	81.118469	492.095551	50.255318	88.101646	363.470459	-197.550110	1444.548096	369.804443	121.301651	1430.376221	310.596741	-28.039949	1401.041138	237.942657	-70.608116	1649.072510	475.913422	-332.774078	1205.219116	561.017578	260.966309	1234.412964	416.664886	-282.528351	950.746155	491.752228	178.190216	979.878662	357.647797	-30.123062	1003.206970	-551.609131	32.810520	910.408325	-527.729980	-118.837494
335.413177	-112.330261	903.086365	372.137268	54.083290	903.530029	402.974609	-126.638145	509.704498	413.801636	70.467461	504.790619	478.327301	-112.777039	81.104668	492.082611	50.248375	88.126625	363.339722	-197.304291	1444.973755	369.095154	121.249893	1430.603516	310.148438	-28.066790	1401.087158	238.605728	-71.088196	1649.670166	476.765747	-334.055573	1206.797241	560.570984	262.763092	1235.937256	416.944946	-283.624298	952.669739	491.341553	178.876358	981.994141	357.452301	-30.201342	1003.234802	-551.791626	32.878265	910.399841	-528.021240	-118.712677
335.360992	-112.415321	903.104797	371.769287	54.077232	903.551575	402.971008	-126.626633	509.683746	413.560364	70.388008	504.779358	478.277344	-112.724670	81.083244	492.033691	50.209518	88.150024	363.231903	-197.064682	1445.373657	368.352936	121.158516	1430.868408	309.700989	-28.097628	1401.156738	239.347977	-71.594810	1650.260986	477.614563	-335.397583	1208.469727	560.090149	264.598969	1237.496704	417.557159	-284.520264	954.549072	490.882050	179.566711	984.130920	357.241425	-30.241104	1003.254822	-551.918457	32.843098	910.415222	-528.119385	-118.720024
335.370605	-112.623901	903.111511	371.572052	53.697769	903.464478	402.909943	-126.620201	509.718414	413.433655	70.404915	504.717438	478.201904	-112.677147	81.068939	492.093536	50.225590	88.183662	363.141907	-196.810150	1445.753296	367.696503	121.072433	1431.134155	309.269867	-28.112473	1401.197388	239.922409	-72.101418	1650.839600	478.448151	-336.735168	1210.076172	559.642334	266.412445	1239.102417	418.145477	-285.425171	956.413513	490.360352	180.338364	986.393005	357.121307	-30.469582	1003.216248	-552.155273	32.599247	910.343079	-528.263428	-118.766304
335.332733	-112.756531	903.133484	371.217438	53.621395	903.455566	403.050629	-126.714920	509.751617	413.261383	70.376472	504.729462	478.226257	-112.699158	81.084785	492.097809	50.231956	88.210312	363.051483	-196.527222	1446.128418	366.996246	121.006302	1431.398438	308.883453	-28.147501	1401.261841	240.451050	-72.572693	1651.378906	479.287109	-338.067902	1211.683594	559.201599	268.268341	1240.739258	418.892334	-286.270752	958.292175	489.767914	181.161148	988.689514	356.921051	-30.547388	1003.223206	-552.270996	32.570213	910.336792	-528.338989	-118.750458
335.240540	-112.855087	903.140320	370.884979	53.553768	903.448792	403.030273	-126.728996	509.763153	413.093109	70.354843	504.721588	478.215332	-112.670456	81.079132	492.101593	50.237621	88.258720	362.953796	-196.246780	1446.511230	366.319092	120.957214	1431.652100	308.470978	-28.297516	1401.162720	240.980850	-73.018280	1651.918701	480.139374	-339.354340	1213.363403	558.682678	270.042267	1242.375610	419.739410	-287.227203	960.150452	489.199554	181.970886	991.092712	356.745148	-30.624647	1003.221985	-552.411499	32.589062	910.343262	-528.466736	-118.730621
335.098419	-112.839867	903.164001	370.366089	53.931496	903.544739	402.932220	-126.701439	509.760254	412.883606	70.322899	504.776733	478.132477	-112.615883	81.072182	492.100067	50.227634	88.259422	362.900787	-195.993729	1446.850464	365.718262	120.892776	1431.880005	308.012726	-28.289850	1401.241577	241.557205	-73.455429	1652.450317	481.041290	-340.633606	1215.029785	558.235046	272.051514	1244.076172	420.641022	-288.086060	961.983093	488.683563	182.816025	993.575073	356.439331	-30.466261	1003.280518	-552.510925	32.595730	910.336670	-528.547058	-118.702484
335.090393	-113.210793	903.325684	370.146729	53.404850	903.446777	403.108612	-126.854332	509.819122	412.627045	70.289696	504.698364	478.173492	-112.662140	81.095276	492.044678	50.239014	88.275841	362.824219	-195.762772	1447.154541	365.069763	120.809326	1432.120239	307.623657	-28.193930	1401.468628	242.122452	-73.883408	1652.927124	481.930847	-341.880524	1216.743530	557.739136	273.949615	1245.778931	421.646179	-289.096863	963.773438	488.011780	183.497696	995.887878	356.353241	-30.761385	1003.312744	-552.576294	32.575634	910.339172	-528.481934	-118.795097
334.993073	-113.288193	903.360962	369.767426	53.354931	903.446472	403.109100	-126.885269	509.840332	412.434326	70.294838	504.656281	478.151276	-112.667740	81.091232	492.039825	50.207191	88.280525	362.747833	-195.467606	1447.477295	364.451447	120.751099	1432.374146	307.259155	-28.342913	1401.276611	242.737839	-74.255997	1653.374756	482.839142	-343.179993	1218.410889	557.201660	275.862091	1247.431152	422.763214	-289.848328	965.568115	487.412140	184.139908	998.251770	356.108063	-30.795830	1003.330750	-552.683350	32.576786	910.347534	-528.555359	-118.770302
334.900421	-113.346413	903.382813	369.459137	53.305977	903.432861	403.097626	-126.892647	509.867920	412.228760	70.273827	504.624756	478.082611	-112.629166	81.082130	492.052094	50.196896	88.337456	362.640289	-195.212601	1447.781494	363.811188	120.690048	1432.603271	306.876099	-28.342678	1401.328491	243.209625	-74.550545	1653.796753	483.765503	-344.429749	1220.131592	556.654724	277.958557	1249.201172	423.936798	-290.785767	967.370117	486.865692	184.849228	1000.666260	355.896057	-30.820866	1003.335510	-552.790894	32.627048	910.376282	-528.665344	-118.712631
334.728851	-113.276382	903.424866	368.931122	53.745285	903.549988	403.085876	-126.945595	509.891083	412.068756	70.294548	504.682648	478.032379	-112.596870	81.085251	492.049713	50.204464	88.348816	362.569672	-194.924774	1448.100098	363.213013	120.624786	1432.784912	306.483978	-28.354740	1401.386353	243.814484	-74.904305	1654.278931	484.697266	-345.672546	1221.886108	556.173767	279.747528	1250.845337	425.137268	-291.549561	969.284058	486.321533	185.515396	1003.109680	355.576935	-30.607704	1003.413635	-552.885254	32.638779	910.375488	-528.744019	-118.690498
334.580139	-113.314606	903.460022	368.532959	53.780949	903.557861	403.058746	-126.952690	509.876404	411.830963	70.299217	504.668060	477.987885	-112.534447	81.072678	492.029358	50.185951	88.364906	362.523895	-194.651764	1448.394775	362.621796	120.535767	1432.979736	306.069550	-28.351343	1401.422852	244.265900	-75.187416	1654.688110	485.730225	-346.929474	1223.641479	555.655396	281.608551	1252.563110	426.217682	-292.322296	971.236511	485.718781	186.169083	1005.599792	355.330963	-30.592291	1003.434265	-552.998901	32.633862	910.377502	-528.848511	-118.640434
334.506134	-113.504387	903.481995	368.355896	53.345173	903.438721	403.054413	-126.992859	509.916748	411.571228	70.250237	504.579590	477.971527	-112.551933	81.067589	491.985931	50.159016	88.361298	362.518646	-194.394089	1448.673584	362.028625	120.421669	1433.181519	305.703369	-28.361935	1401.428223	244.789520	-75.501633	1655.135010	486.789307	-348.160950	1225.401123	555.057922	284.014404	1254.422852	427.285858	-292.993866	973.256653	485.180847	186.859146	1008.182556	355.190521	-30.816391	1003.386963	-553.106079	32.667194	910.377258	-528.913391	-118.589546
334.334778	-113.410980	903.370361	368.020416	53.399662	903.409790	402.990906	-126.972160	509.877014	411.449280	70.324112	504.596283	477.936981	-112.525383	81.092209	492.031097	50.169167	88.410370	362.508972	-194.117950	1448.958618	361.483246	120.349785	1433.418091	305.360748	-28.362148	1401.466797	245.347168	-75.829163	1655.592529	487.863403	-349.485138	1227.194946	554.454407	286.284790	1256.275391	428.402344	-293.732361	975.311218	484.683441	187.494873	1010.771790	354.889221	-30.778780	1003.318176	-553.210327	32.702202	910.371521	-529.001587	-118.536659
334.238922	-113.454697	903.363342	367.783386	53.324921	903.380554	403.023254	-127.070755	509.901978	411.303223	70.379570	504.597321	477.950989	-112.581535	81.065849	492.096069	50.205750	88.458618	362.498840	-193.844696	1449.227295	360.984192	120.287483	1433.637085	305.013428	-28.339279	1401.503296	245.849579	-76.110405	1656.027588	489.038818	-350.871704	1229.109741	553.849426	288.130035	1258.016846	429.688507	-294.556976	977.371094	484.233276	188.066788	1013.349915	354.713104	-30.819778	1003.300537	-553.316711	32.697247	910.384460	-529.075745	-118.506310
334.045135	-113.312004	903.407959	367.226746	53.873371	903.504761	402.964722	-127.064667	509.892883	411.115509	70.430946	504.676849	477.899445	-112.532684	81.061371	492.146393	50.216293	88.488449	362.465942	-193.551285	1449.516113	360.396637	120.210281	1433.909424	304.665375	-28.314623	1401.566772	246.354416	-76.396194	1656.451538	490.194794	-352.265686	1231.049316	553.196411	290.305115	1259.859741	430.911438	-295.307770	979.507568	483.860687	188.680984	1015.941589	354.380371	-30.520372	1003.382996	-553.420349	32.737320	910.379700	-529.132385	-118.477654
334.020905	-113.526260	903.423706	367.197083	53.246624	903.325867	403.071564	-127.194336	509.964722	410.866638	70.382538	504.509583	477.926453	-112.558701	81.066391	492.108398	50.202793	88.492493	362.454407	-193.253189	1449.791748	359.868164	120.131386	1434.121460	304.334625	-28.328115	1401.607544	246.797913	-76.651642	1656.838745	491.331757	-353.669678	1233.046143	552.469238	292.487183	1261.739380	432.134827	-296.035675	981.684814	483.516357	189.297424	1018.561096	354.320435	-30.819483	1003.303589	-553.477356	32.754398	910.389221	-529.171387	-118.429733
333.821014	-113.611610	903.509644	366.718628	53.404533	903.350342	403.041016	-127.177948	509.996185	410.596161	70.409973	504.475677	477.918976	-112.531563	81.069931	492.071411	50.183430	88.511383	362.457214	-192.952240	1450.094238	359.299469	120.050842	1434.312012	303.998077	-28.312542	1401.669434	247.299393	-76.952248	1657.220947	492.535889	-355.050476	1235.084717	551.832397	294.566620	1263.608521	433.311646	-296.730011	983.925171	483.368103	189.995712	1021.153381	354.021301	-30.747162	1003.357544	-553.565125	32.768593	910.386658	-529.245972	-118.374847
333.710510	-113.831154	903.640564	366.429626	53.278278	903.325562	403.101807	-127.245407	510.056793	410.319611	70.449821	504.426392	477.970947	-112.585625	81.104927	492.035583	50.186375	88.534447	362.469391	-192.687271	1450.385742	358.735596	120.004951	1434.530029	303.659943	-28.308851	1401.727905	247.780457	-77.225204	1657.590820	493.742340	-356.517242	1237.211304	551.202393	296.708740	1265.451904	434.807098	-297.260925	986.151245	482.954285	190.709091	1023.688904	353.847992	-30.827780	1003.410156	-553.636719	32.802048	910.394531	-529.280640	-118.372330
333.483704	-113.936516	903.788757	365.932098	53.565434	903.384094	403.054565	-127.199593	510.071228	410.072876	70.461876	504.444305	477.895050	-112.531975	81.085373	492.018799	50.183208	88.563110	362.493927	-192.406815	1450.704834	358.197113	119.915733	1434.758911	303.358246	-28.300409	1401.772827	248.291290	-77.462326	1657.942749	494.922333	-357.867004	1239.290894	550.424255	298.817169	1267.357178	436.048340	-298.022675	988.433044	482.500275	191.502151	1026.182617	353.574158	-30.693123	1003.510376	-553.712402	32.812061	910.382813	-529.320251	-118.353119
333.510803	-113.412071	903.615784	365.578400	54.038498	903.453735	402.954010	-127.141144	509.993591	409.977936	70.576950	504.522003	477.833069	-112.511604	81.079590	492.073425	50.210747	88.608917	362.490021	-192.091370	1450.996094	357.641144	119.849617	1434.944092	303.062958	-28.267677	1401.805786	248.783264	-77.689949	1658.287842	496.051361	-359.273010	1241.436523	549.772644	300.698792	1269.300415	437.278473	-298.956329	990.697327	482.054382	192.428879	1028.666748	353.365265	-30.321781	1003.459717	-553.762573	32.846905	910.405762	-529.330017	-118.333450
333.404205	-113.363503	903.635010	365.226288	54.182953	903.477661	402.928986	-127.176773	509.999756	409.853729	70.674789	504.538239	477.851807	-112.520576	81.076302	492.126221	50.220928	88.623756	362.544556	-191.769821	1451.290405	357.074432	119.789810	1435.179077	302.785706	-28.254179	1401.843750	249.266907	-77.918045	1658.601074	497.198975	-360.649109	1243.583984	549.076111	302.635223	1271.025024	438.527252	-299.830170	993.045288	481.558044	193.448898	1031.084351	353.144501	-30.223705	1003.481018	-553.820251	32.831173	910.385559	-529.356506	-118.328781
333.298950	-113.304573	903.645691	364.861053	54.314037	903.483093	402.848267	-127.140724	509.989197	409.690125	70.804237	504.570038	477.791229	-112.492111	81.062889	492.132233	50.223415	88.677292	362.560242	-191.459793	1451.627075	356.569092	119.689285	1435.430542	302.515839	-28.258099	1401.888794	249.751633	-78.131012	1658.925537	498.329315	-362.080597	1245.812622	548.122009	304.846100	1272.968506	439.822601	-300.834137	995.346619	480.928955	194.693771	1033.509766	352.914185	-30.120304	1003.488953	-553.936646	32.905014	910.369202	-529.564148	-118.192085
333.161469	-113.531631	903.510803	364.832214	53.892231	903.345947	402.817078	-127.132126	510.033569	409.500824	70.847275	504.438416	477.780090	-112.497917	81.068222	492.147797	50.226036	88.703674	362.598663	-191.165466	1451.929688	356.032104	119.518127	1435.684570	302.241028	-28.266329	1401.927734	250.222565	-78.315590	1659.239380	499.423553	-363.523346	1248.043335	547.320251	306.766235	1274.817383	441.404480	-301.954926	997.675964	480.329010	195.733368	1035.926880	352.756989	-30.432611	1003.355774	-553.975952	32.944218	910.386780	-529.570618	-118.163864
332.967560	-113.159157	903.499634	364.225708	54.531380	903.443176	402.624786	-126.983948	509.949738	409.290985	70.871780	504.470642	477.692108	-112.441269	81.056114	492.163208	50.228691	88.718903	362.659058	-190.823776	1452.275757	355.496857	119.396523	1435.917603	301.931244	-28.283127	1402.009521	250.698212	-78.526817	1659.550781	500.475372	-364.923523	1250.310181	546.486389	308.621033	1276.691895	442.639069	-303.079163	1000.026733	479.671326	196.862045	1038.247925	352.423401	-29.993542	1003.395874	-554.026611	32.959793	910.363647	-529.617615	-118.129829
332.970825	-113.263779	903.582214	364.155945	54.007023	903.325745	402.641724	-127.039101	510.020691	409.110779	70.942131	504.366089	477.778412	-112.505035	81.061188	492.162842	50.242390	88.764915	362.718872	-190.520157	1452.608643	354.995331	119.315788	1436.162109	301.657715	-28.285009	1402.075806	251.078491	-78.701256	1659.895996	501.471344	-366.403564	1252.635986	545.601135	310.595062	1278.617554	444.246277	-303.630188	1002.493591	478.992157	198.012375	1040.582764	352.415314	-30.193325	1003.378174	-554.071533	32.988995	910.362366	-529.643921	-118.104385
332.891144	-113.222275	903.618164	363.804443	54.099129	903.319824	402.557495	-126.958458	510.025604	408.899719	70.944550	504.331726	477.740936	-112.464027	81.071991	492.137970	50.235516	88.767372	362.784912	-190.203812	1452.892944	354.476868	119.225632	1436.423828	301.380981	-28.283714	1402.117920	251.556656	-78.900848	1660.200562	502.441742	-367.902252	1254.948486	544.772766	312.512787	1280.515015	445.634033	-304.535156	1004.833618	478.321564	199.207748	1042.910522	352.225250	-30.099810	1003.392334	-554.091614	32.994392	910.365295	-529.653687	-118.107422
332.779480	-113.213097	903.664490	363.445648	54.143723	903.309937	402.519226	-126.896187	510.014374	408.707886	71.001755	504.334747	477.731506	-112.478745	81.061630	492.119843	50.250515	88.785156	362.859009	-189.884766	1453.200073	353.950775	119.127052	1436.658936	301.105194	-28.273268	1402.167480	252.045776	-79.069168	1660.511475	503.388611	-369.347870	1257.216309	543.876709	314.366425	1282.388428	446.647614	-305.829071	1007.278809	477.670227	200.481842	1045.174316	352.015137	-30.038084	1003.409790	-554.129700	33.015484	910.360901	-529.650818	-118.047150
332.581909	-113.308540	903.830688	363.049652	54.233097	903.366089	402.434235	-126.857048	510.062347	408.493347	71.017433	504.296021	477.724182	-112.480400	81.059135	492.067719	50.249874	88.779823	362.944000	-189.556488	1453.494751	353.443481	119.065948	1436.915283	300.888733	-28.271152	1402.220703	252.493530	-79.203941	1660.846069	504.348389	-370.793121	1259.524658	542.996582	316.272644	1284.322144	447.846008	-307.133545	1009.799255	476.982422	201.976379	1047.477295	351.770966	-29.979889	1003.519165	-554.155151	33.011818	910.357239	-529.654785	-118.033226
332.725250	-112.689301	903.530762	362.655548	55.030621	903.442017	402.345032	-126.705261	509.940491	408.447601	71.115150	504.426483	477.675110	-112.428246	81.065460	492.157379	50.279331	88.805588	362.900543	-189.247345	1453.869385	352.888245	118.995628	1437.171021	300.850830	-28.325441	1402.063843	252.936234	-79.363266	1661.150879	505.261658	-372.285492	1261.887939	542.106384	318.190277	1286.234619	449.285217	-308.212738	1012.130554	476.529236	203.274445	1049.600952	351.553436	-29.465816	1003.409729	-554.178711	32.999260	910.366577	-529.647095	-118.014709
332.641541	-112.626160	903.535645	362.357941	55.160000	903.430908	402.280426	-126.615204	509.966156	408.333496	71.279724	504.428833	477.635925	-112.404366	81.056862	492.172699	50.281937	88.832809	362.953613	-188.907639	1454.135254	352.305878	118.925758	1437.432373	300.619324	-28.319757	1402.113647	253.472870	-79.577301	1661.425659	506.151245	-373.787811	1264.251709	541.193726	320.137482	1288.143555	450.685486	-309.422577	1014.518982	476.191956	204.608398	1051.671021	351.401611	-29.361753	1003.405151	-554.221680	33.057041	910.369446	-529.668640	-117.988106
332.594543	-112.524078	903.541260	362.042725	55.292271	903.434448	402.230804	-126.492500	509.987091	408.199066	71.364418	504.446869	477.656830	-112.401779	81.058357	492.185120	50.301174	88.852776	363.013306	-188.601227	1454.388916	351.779449	118.847290	1437.683472	300.361084	-28.326353	1402.152100	253.908447	-79.655495	1661.761230	506.937347	-375.301849	1266.580078	540.221680	322.004333	1290.019653	452.197510	-310.997803	1016.769958	475.781128	205.963333	1053.651978	351.218781	-29.236706	1003.409851	-554.230896	33.072090	910.368958	-529.670105	-117.989845
332.306274	-112.722015	903.694397	361.629669	55.342548	903.467590	402.215607	-126.427597	510.044128	407.977905	71.435097	504.428680	477.638794	-112.385612	81.064705	492.159271	50.291485	88.865952	363.076904	-188.315598	1454.691284	351.180878	118.786552	1437.871704	300.120148	-28.317120	1402.195801	254.390610	-79.804382	1662.086914	507.706726	-376.769989	1268.875244	539.306519	323.884216	1291.911865	453.562714	-312.080780	1019.160583	475.610016	207.520966	1055.468872	350.935455	-29.247120	1003.500671	-554.241150	33.072044	910.373230	-529.682739	-117.963142
332.298737	-112.572510	903.731873	361.340454	55.496395	903.489380	402.190063	-126.333221	510.068176	407.854858	71.582230	504.442963	477.600555	-112.373085	81.063332	492.185242	50.307022	88.895119	363.129852	-188.002121	1454.953369	350.605286	118.764389	1438.045166	299.891327	-28.288170	1402.236816	254.890793	-79.947693	1662.418945	508.413818	-378.228638	1271.160278	538.237122	325.819702	1293.771484	454.990845	-313.127594	1021.437744	475.354858	209.122009	1057.274902	350.803314	-29.082277	1003.529785	-554.261841	33.086647	910.380249	-529.659302	-117.924065
332.378082	-112.335152	903.740051	361.083466	55.675388	903.509644	402.158813	-126.234604	510.046844	407.652435	71.476059	504.405457	477.585968	-112.379944	81.079224	492.122406	50.327480	88.886627	363.172394	-187.702362	1455.219604	350.065918	118.717880	1438.222778	299.690216	-28.282928	1402.247070	255.453369	-80.187111	1662.686035	509.041138	-379.675415	1273.390137	537.214722	327.594879	1295.450928	456.080872	-314.338837	1023.755676	474.810944	211.076126	1058.989624	350.723969	-28.875092	1003.543579	-554.247681	33.127876	910.378357	-529.642639	-117.904572
332.476837	-112.370094	903.751282	361.115784	55.322521	903.406616	402.199463	-126.203377	510.098358	407.476227	71.589478	504.297333	477.596497	-112.389359	81.075554	492.143494	50.356625	88.913437	363.240540	-187.411667	1455.468262	349.503387	118.712357	1438.366943	299.473083	-28.279366	1402.274292	255.975113	-80.330612	1662.995850	509.648499	-381.009003	1275.557373	535.994690	329.445129	1297.152710	457.267761	-315.278961	1026.023193	474.562561	212.579803	1060.709473	350.749390	-28.993525	1003.499695	-554.247498	33.119415	910.370911	-529.623047	-117.893440
332.472992	-112.191879	903.744873	360.848145	55.510120	903.412842	402.176239	-126.067833	510.085419	407.240509	71.751595	504.265015	477.603607	-112.390770	81.065506	492.144135	50.355736	88.948494	363.308838	-187.090363	1455.685181	348.956512	118.726952	1438.498169	299.244904	-28.270185	1402.305664	256.509155	-80.486176	1663.282715	510.234009	-382.327606	1277.741333	534.796509	331.266846	1298.811646	458.574951	-316.054443	1028.258545	474.486755	213.827148	1062.376221	350.626556	-28.814106	1003.499023	-554.216248	33.077576	910.371094	-529.576294	-117.906265
332.508545	-112.009880	903.762268	360.563354	55.704048	903.398132	402.167023	-126.006165	510.077667	407.114349	72.173111	504.283600	477.626709	-112.386497	81.048859	492.253815	50.413502	89.006424	363.375427	-186.748032	1455.908081	348.443207	118.735046	1438.598999	299.026947	-28.254145	1402.327881	256.979126	-80.605530	1663.607422	510.726013	-383.570160	1279.814209	533.467957	333.145355	1300.389160	459.664520	-316.889160	1030.430420	474.316223	214.729202	1063.892822	350.513397	-28.601282	1003.500061	-554.205994	33.064896	910.361694	-529.571228	-117.902153
332.434204	-111.698792	903.788513	360.035980	56.436012	903.519653	402.078979	-125.826698	510.059692	406.971558	72.392204	504.345093	477.559937	-112.350311	81.051323	492.280914	50.427288	89.055008	363.478119	-186.402344	1456.133911	347.867676	118.745468	1438.666870	298.834595	-28.235373	1402.347412	257.518250	-80.795395	1663.871460	511.227173	-384.718842	1281.815430	532.051636	334.909515	1301.797241	460.646851	-317.644470	1032.556274	474.134491	215.811798	1065.011108	350.247314	-28.130276	1003.572327	-554.180054	33.069561	910.344482	-529.519775	-117.910576
332.519257	-111.626640	903.763794	359.994171	56.235119	903.441223	402.141510	-125.739113	510.063690	406.859650	72.582977	504.289520	477.562073	-112.367096	81.047920	492.335541	50.479889	89.086113	363.587250	-186.062103	1456.357178	347.314362	118.773491	1438.749268	298.643311	-28.168402	1402.352173	258.109833	-81.040825	1664.106934	511.713898	-385.822815	1283.828003	530.522034	336.663574	1303.119873	461.854065	-318.348389	1034.573120	473.890350	217.058716	1066.889160	350.278381	-28.162025	1003.520508	-554.153748	33.073971	910.346680	-529.471252	-117.940346
332.546692	-111.493370	903.791077	359.774811	56.378952	903.423584	402.178253	-125.602089	510.065094	406.696564	72.781265	504.282440	477.566132	-112.341995	81.042992	492.364746	50.482841	89.113937	363.699493	-185.709473	1456.591309	346.796295	118.802933	1438.842285	298.443420	-28.120045	1402.364136	258.582214	-81.123886	1664.438599	512.194824	-386.808960	1285.800293	529.005981	338.312347	1304.358521	462.709473	-318.762329	1036.595825	473.686371	218.240509	1068.352905	350.200714	-27.993744	1003.524780	-554.118347	33.140438	910.367004	-529.433777	-117.915184
332.613220	-111.322540	903.798828	359.537842	56.576992	903.420349	402.226318	-125.460304	510.102081	406.562775	72.941948	504.245087	477.592316	-112.358498	81.057281	492.371399	50.526478	89.152946	363.829834	-185.327866	1456.760254	346.235138	118.861015	1438.996826	298.285583	-28.066612	1402.373291	259.146393	-81.330681	1664.697632	512.696167	-387.690643	1287.642334	527.462280	339.921295	1305.483398	463.598419	-318.982147	1038.629028	473.625488	219.647888	1069.147583	350.126740	-27.797188	1003.526611	-554.076599	33.102795	910.355164	-529.381409	-117.910217
332.673035	-111.093002	903.816040	359.255676	56.796741	903.410828	402.265869	-125.305496	510.116882	406.272491	72.944977	504.214264	477.581390	-112.319725	81.045616	492.316071	50.513084	89.147446	363.996490	-184.959854	1456.950928	345.680481	118.943550	1439.081787	298.134827	-28.017794	1402.360107	259.685028	-81.506882	1664.977295	513.129211	-388.589966	1289.439453	525.995544	341.330750	1306.417603	464.455963	-318.939697	1040.675415	473.192444	220.190475	1070.705444	350.017273	-27.548687	1003.530457	-554.023376	33.101974	910.372253	-529.319031	-117.909889
332.748413	-110.901154	903.840637	358.948700	57.043282	903.405579	402.269531	-125.148506	510.135773	406.026550	73.041733	504.196564	477.523285	-112.259583	81.055504	492.305573	50.511330	89.161873	364.174652	-184.589569	1457.148193	345.177338	118.986359	1439.129639	297.953217	-27.957428	1402.359863	260.237610	-81.719849	1665.227051	513.556458	-389.431580	1291.108276	524.540039	342.742065	1307.276123	465.346710	-318.705872	1042.632080	472.745941	221.009201	1071.669067	349.914978	-27.304478	1003.539673	-553.988342	33.118778	910.367310	-529.252747	-117.907387
332.760406	-110.592125	903.880493	358.475037	57.734344	903.486450	402.279053	-124.986160	510.136414	405.842773	73.111046	504.260559	477.529602	-112.227341	81.023293	492.293335	50.532837	89.176910	364.390747	-184.228836	1457.317993	344.614075	119.100044	1439.177612	297.783905	-27.889248	1402.372314	260.763855	-81.892303	1665.496582	514.038147	-390.112122	1292.661011	523.095215	344.085388	1308.009888	466.277039	-318.386444	1044.504883	472.204224	221.806702	1072.577637	349.713715	-26.820726	1003.598755	-553.870850	33.047153	910.356995	-529.012573	-118.062576
332.868317	-110.395065	903.890808	358.286011	57.944641	903.463928	402.346558	-124.819687	510.139221	405.698944	73.319412	504.263763	477.536072	-112.229515	81.007217	492.329285	50.562035	89.213936	364.623840	-183.850296	1457.480591	344.087952	119.214699	1439.232422	297.600433	-27.811224	1402.385986	261.226501	-81.992279	1665.805298	514.505981	-390.744415	1294.117065	521.725464	345.254913	1308.695190	467.052063	-317.414154	1046.419556	471.495972	222.561859	1073.342896	349.669922	-26.589838	1003.592896	-553.891052	33.106541	910.343750	-529.123047	-117.914398
332.961792	-110.184441	903.931519	358.060455	58.110619	903.490967	402.418518	-124.706856	510.163940	405.574829	73.485435	504.283325	477.498962	-112.225883	81.005882	492.351959	50.571880	89.237572	364.868591	-183.475281	1457.623657	343.570923	119.325623	1439.271362	297.420807	-27.746708	1402.375732	261.797668	-82.220528	1666.036133	514.972046	-391.279053	1295.396118	520.281555	346.501129	1309.166138	467.860657	-316.421356	1048.163086	470.850952	223.655121	1073.510986	349.612762	-26.387054	1003.626465	-553.833496	33.103542	910.324158	-529.066833	-117.883438
333.047638	-109.981705	903.950317	357.785614	58.429337	903.491821	402.466278	-124.495880	510.219879	405.411072	73.569504	504.282806	477.449341	-112.114105	81.011368	492.345856	50.615906	89.264130	365.132935	-183.122787	1457.772461	343.054474	119.469368	1439.279297	297.251617	-27.664595	1402.403076	262.222534	-82.322807	1666.262695	515.531860	-391.637177	1296.549561	518.826660	347.596863	1309.460327	468.772186	-315.633057	1049.615356	469.893921	224.098892	1074.469482	349.524384	-26.107553	1003.636108	-553.767822	33.109001	910.324890	-528.984436	-117.883659
333.223938	-109.539223	904.114563	357.449646	58.725239	903.535400	402.541077	-124.313515	510.228851	405.338104	73.761543	504.313293	477.426910	-112.081207	80.993675	492.379486	50.622261	89.261230	365.431030	-182.758301	1457.895386	342.552582	119.628357	1439.317139	297.111633	-27.590054	1402.443481	262.707916	-82.444702	1666.481445	516.078369	-391.863617	1297.512695	517.294312	348.656006	1309.693848	469.451874	-313.998535	1051.197388	469.041199	224.613251	1075.102417	349.509430	-25.663837	1003.737549	-553.702942	33.145771	910.332092	-528.911499	-117.871384
333.332794	-109.317383	904.154114	357.202209	58.993862	903.543701	402.626984	-124.128853	510.271393	405.231049	73.950279	504.314117	477.393341	-112.031273	80.991325	492.401245	50.631618	89.286003	365.665405	-182.422821	1457.995361	342.055664	119.779495	1439.359497	297.290955	-27.584518	1402.224365	263.183258	-82.543266	1666.684082	516.669434	-391.878143	1298.347412	515.772949	349.639648	1309.808472	469.951172	-312.780792	1052.488037	468.002075	225.014160	1075.266235	349.437134	-25.390703	1003.761658	-553.651733	33.147728	910.341125	-528.846741	-117.856781
333.482086	-109.102058	904.168579	357.023865	59.251587	903.522888	402.709778	-123.905609	510.331970	405.195923	74.166016	504.333984	477.353302	-111.949783	80.974266	492.481171	50.675034	89.330956	365.976471	-182.120209	1458.086670	341.617157	119.940903	1439.440186	296.876984	-27.444809	1402.483643	263.620850	-82.633484	1666.879883	517.235718	-391.781128	1298.942749	514.135315	350.635712	1309.687256	470.433472	-311.517944	1053.659790	466.937622	225.169250	1075.558594	349.423553	-25.125237	1003.758484	-553.582397	33.128288	910.346375	-528.753784	-117.841866
333.686523	-108.849541	904.222168	356.872650	59.485523	903.536499	402.875397	-123.726006	510.408936	405.145996	74.385284	504.306213	477.362732	-111.925819	80.950874	492.531158	50.743916	89.383179	366.254395	-181.777863	1458.132813	341.143005	120.164970	1439.454712	296.772217	-27.325766	1402.517090	264.049500	-82.701157	1667.043823	517.851746	-391.520905	1299.438843	512.558838	351.449280	1309.517822	470.844574	-310.468872	1054.503052	465.834381	225.222931	1075.706787	349.404144	-24.843157	1003.794128	-553.542480	33.126652	910.343933	-528.697449	-117.854736
333.813293	-108.546875	904.221741	356.598724	59.853973	903.546631	402.948425	-123.488167	510.419952	404.960754	74.512955	504.285950	477.373383	-111.930351	80.952667	492.505798	50.759712	89.373802	366.545227	-181.459824	1458.131714	340.710144	120.354706	1439.445068	296.697968	-27.209764	1402.524170	264.465332	-82.730858	1667.220337	518.515930	-391.115051	1299.785522	511.078888	352.118225	1309.254761	471.198669	-309.028687	1055.297363	464.603119	225.143509	1075.942993	349.371460	-24.509512	1003.797241	-553.453979	33.154289	910.332886	-528.605591	-117.837021
333.983612	-108.350288	904.202942	356.366394	60.236145	903.546204	403.038483	-123.257286	510.435913	404.827332	74.762756	504.269653	477.335449	-111.870514	80.946404	492.551270	50.778442	89.410011	366.842590	-181.158951	1458.151367	340.254547	120.573128	1439.410889	296.630341	-27.101345	1402.514038	264.922272	-82.794998	1667.361938	519.131287	-390.641296	1299.941284	509.609283	352.747345	1308.762573	471.570221	-307.388245	1055.908081	463.304657	225.172455	1075.765991	349.314056	-24.217365	1003.788757	-553.399841	33.177116	910.323181	-528.521240	-117.805161
334.217010	-108.158333	904.193970	356.316467	60.145512	903.442017	403.157349	-123.021187	510.437500	404.642639	74.946846	504.130524	477.323517	-111.863243	80.941559	492.517242	50.777229	89.418045	367.126007	-180.863800	1458.165771	339.778992	120.806656	1439.363159	296.554230	-26.989544	1402.487549	265.261810	-82.749359	1667.561523	519.830078	-389.978882	1299.922119	508.141235	353.324158	1308.227661	472.015930	-305.780701	1056.318726	461.928955	224.895813	1075.812134	349.374237	-24.099333	1003.733582	-553.312561	33.195457	910.313904	-528.425964	-117.820137
334.362793	-107.891991	904.203979	356.057220	60.441730	903.444092	403.211761	-122.849365	510.446930	404.513428	75.136154	504.112762	477.306335	-111.799423	80.917419	492.562653	50.809666	89.447395	367.435944	-180.550156	1458.087036	339.250244	121.097336	1439.304565	296.788422	-26.970200	1402.257446	265.634857	-82.696541	1667.718262	520.575928	-389.241669	1299.785522	506.712952	353.799561	1307.569824	472.415710	-304.104462	1056.519531	460.578918	224.772003	1075.484985	349.316101	-23.803286	1003.739685	-553.238525	33.188992	910.301758	-528.353455	-117.837105
334.555847	-107.569916	904.210205	355.829468	60.789085	903.463318	403.279907	-122.637161	510.459656	404.392639	75.372169	504.109253	477.291748	-111.772713	80.914001	492.584503	50.820610	89.477951	367.815338	-180.262802	1458.005737	338.815521	121.354126	1439.241089	296.724548	-26.851545	1402.233032	266.016479	-82.621933	1667.869385	521.387939	-388.336517	1299.477173	505.316559	354.273254	1306.862549	472.893433	-302.538849	1056.520142	459.046326	224.399902	1075.362061	349.285553	-23.464321	1003.752930	-553.156250	33.227055	910.308777	-528.261597	-117.833618
334.681885	-107.153297	904.230286	355.363464	61.515602	903.557678	403.370911	-122.397911	510.487946	404.253052	75.650574	504.159821	477.322113	-111.747818	80.927971	492.592010	50.880001	89.512344	368.171570	-179.985535	1457.866455	338.358093	121.653793	1439.168579	296.632263	-26.718178	1402.215698	266.383972	-82.520531	1668.022949	522.269775	-387.364868	1298.981079	503.895721	354.759857	1306.058594	473.300049	-300.578796	1056.481567	457.500244	224.223648	1074.835571	349.132965	-22.924404	1003.809387	-553.099976	33.225689	910.291138	-528.203674	-117.806190
334.879578	-106.861885	904.242676	355.097443	61.839970	903.542908	403.482849	-122.174728	510.507965	404.122162	75.931419	504.171356	477.357910	-111.741165	80.932739	492.629486	50.931122	89.527390	368.567841	-179.748230	1457.713135	337.907410	121.951515	1439.085083	296.276337	-26.481245	1402.388550	266.734924	-82.406464	1668.174927	523.146973	-386.315704	1298.416504	502.490356	355.142365	1305.189453	473.913605	-298.800659	1056.169800	455.967377	224.026886	1074.364258	349.092987	-22.588408	1003.808533	-553.038513	33.229107	910.286560	-528.123901	-117.801765
335.110352	-106.527946	904.253662	354.842407	62.227341	903.508240	403.593292	-121.950836	510.567902	404.013458	76.198151	504.202454	477.277008	-111.662491	80.896523	492.685638	50.961742	89.573616	368.975006	-179.489914	1457.475098	337.477814	122.292236	1438.993408	296.176178	-26.318638	1402.350098	267.118683	-82.252708	1668.332520	524.110657	-385.114746	1297.634033	501.121765	355.513000	1304.275269	474.304596	-296.719482	1055.822998	454.353851	223.750854	1073.919189	349.070190	-22.187643	1003.797119	-552.967834	33.248310	910.269226	-528.043091	-117.808090
335.317566	-106.200333	904.257324	354.582397	62.652897	903.477783	403.708252	-121.703705	510.621338	403.873199	76.473190	504.229492	477.242279	-111.618385	80.891434	492.721344	50.992554	89.603699	369.355591	-179.205933	1457.239624	337.033051	122.629997	1438.899780	296.090118	-26.161026	1402.285278	267.506012	-82.087608	1668.488037	525.064331	-383.845154	1296.784058	499.734161	355.927002	1303.416382	474.951508	-294.937561	1055.244751	452.834686	223.886383	1073.115967	349.053955	-21.780674	1003.783325	-552.893616	33.227615	910.263794	-527.950928	-117.835373
335.514954	-105.870628	904.243347	354.286652	63.088028	903.429443	403.832916	-121.401627	510.658997	403.745209	76.751541	504.212616	477.243103	-111.582977	80.881607	492.768494	51.053284	89.623802	369.712128	-178.895645	1457.000122	336.504395	122.950974	1438.798096	296.295380	-26.078053	1401.982910	267.889160	-81.920853	1668.646606	526.049072	-382.451080	1295.865356	498.261688	356.428253	1302.562988	475.443726	-292.712982	1054.619629	451.399475	224.018661	1072.464844	349.009949	-21.366541	1003.751892	-552.829895	33.207054	910.242920	-527.886719	-117.820992
335.682312	-105.518295	904.224731	353.993500	63.564373	903.361816	403.919403	-121.088913	510.655212	403.603882	76.970955	504.176483	477.253601	-111.536858	80.862854	492.800903	51.068352	89.655472	370.075409	-178.917206	1456.752441	336.054321	123.306213	1438.692871	295.907593	-25.823683	1402.122070	268.277710	-81.722275	1668.807373	527.040100	-380.980988	1294.819946	496.818726	356.929565	1301.779785	476.055573	-290.686493	1053.836670	449.966431	224.500336	1071.583008	348.957428	-20.913179	1003.708374	-552.747742	33.188477	910.234619	-527.800537	-117.843399
335.841675	-105.189964	904.228882	353.683960	63.999374	903.317261	403.999786	-120.842766	510.711426	403.399323	77.150429	504.139221	477.189667	-111.464081	80.842262	492.813354	51.090107	89.687866	370.536102	-178.600769	1456.493164	335.625427	123.647896	1438.601563	295.803101	-25.646503	1402.063843	268.686218	-81.481583	1668.988281	528.123413	-379.404053	1293.710449	495.352325	357.370850	1301.008179	476.641357	-288.711151	1052.903931	448.652832	225.252609	1070.635742	348.881012	-20.491217	1003.688171	-552.658508	33.202015	910.237854	-527.699341	-117.805191
336.027771	-104.860931	904.238098	353.347931	64.464363	903.285156	404.082367	-120.619522	510.719818	403.163940	77.389732	504.075195	477.122620	-111.359192	80.836014	492.823090	51.115379	89.700043	370.970581	-178.298477	1456.232300	335.134827	124.012718	1438.484619	295.718567	-25.447050	1401.990967	269.100769	-81.236000	1669.164551	529.174805	-377.751984	1292.500488	493.799805	358.073364	1300.358643	477.185608	-286.777252	1051.869263	447.429535	226.006287	1069.792236	348.807465	-20.057341	1003.676636	-552.607544	33.216160	910.219482	-527.624023	-117.811455
336.225769	-104.530136	904.247375	353.024353	64.926376	903.195007	404.158752	-120.313034	510.753021	402.862885	77.662628	504.008789	477.157867	-111.360016	80.848846	492.826843	51.149780	89.744339	371.457092	-178.012299	1455.934204	334.610962	124.370567	1438.353149	295.656189	-25.255415	1401.897827	269.496216	-80.983513	1669.335449	530.283203	-376.009552	1291.231445	492.498749	358.411072	1299.681030	477.602966	-285.156921	1050.703857	446.332214	226.857315	1068.869995	348.739075	-19.589201	1003.636353	-552.533203	33.220318	910.214233	-527.532349	-117.795723
336.450409	-104.236404	904.243958	352.766052	65.344917	903.122437	404.283875	-120.079407	510.804077	402.641174	77.985603	503.985291	477.169037	-111.308723	80.845100	492.874115	51.209312	89.765289	371.934875	-177.722870	1455.599976	334.118805	124.756561	1438.197266	295.595032	-25.072405	1401.822021	269.904449	-80.717430	1669.494385	531.379456	-374.230743	1289.980103	490.898193	359.229736	1299.166870	478.089203	-283.823059	1049.431274	445.308380	227.778397	1067.961304	348.735291	-19.182003	1003.597656	-552.449097	33.217976	910.221375	-527.428467	-117.800079
336.666840	-103.927559	904.235107	352.479706	65.713806	903.036926	404.408905	-119.797264	510.832733	402.463837	78.265266	503.921753	477.160980	-111.271851	80.822876	492.920410	51.242836	89.803772	372.451874	-177.408310	1455.230591	333.553223	125.192146	1438.051514	295.535980	-24.860649	1401.755127	270.323486	-80.417709	1669.656128	532.515991	-372.479858	1288.751221	489.402008	360.098846	1298.729980	478.477661	-282.294983	1048.294922	444.688843	228.777466	1067.547119	348.717102	-18.787457	1003.549622	-552.379578	33.238167	910.213806	-527.346008	-117.798653
336.850403	-103.621574	904.201965	352.155701	66.047256	902.965637	404.531281	-119.531235	510.868530	402.217010	78.453964	503.836273	477.097229	-111.200485	80.798264	492.943237	51.259960	89.850082	373.058228	-176.773727	1454.780762	333.111206	125.532532	1437.880981	295.478394	-24.624439	1401.671997	270.762878	-80.117241	1669.818848	533.692566	-370.727325	1287.517700	487.852783	360.941193	1298.191040	478.824341	-280.958069	1047.060669	443.550781	229.605286	1066.588379	348.668457	-18.434866	1003.496399	-552.306885	33.231243	910.203918	-527.266907	-117.812965
337.079529	-103.329643	904.171692	351.864990	66.304588	902.855530	404.691101	-119.233406	510.884796	401.890228	78.724289	503.756317	477.087250	-111.192978	80.783318	492.934021	51.311920	89.893356	373.487152	-176.449905	1454.389648	332.515015	126.020988	1437.740234	295.639526	-24.444740	1401.408325	271.209229	-79.820824	1669.993652	534.893127	-368.952911	1286.337524	486.353088	361.925690	1297.766357	479.240479	-279.681946	1045.868896	442.858459	230.502060	1066.267212	348.642914	-18.100861	1003.425781	-552.227173	33.224487	910.189331	-527.195496	-117.782921
337.337585	-102.993156	904.146851	351.659180	66.539108	902.769836	404.834473	-118.995285	510.946777	401.617432	78.973297	503.658813	477.060059	-111.140770	80.769424	492.920105	51.310429	89.931618	374.029541	-176.066711	1453.920898	332.104462	126.379158	1437.594971	295.592957	-24.173534	1401.325928	271.683502	-79.500565	1670.164307	536.128845	-367.295563	1285.254639	484.784973	362.946228	1297.335205	479.777222	-278.621674	1044.696777	442.255859	231.369766	1065.787231	348.668274	-17.767763	1003.370300	-552.168091	33.248127	910.197327	-527.126343	-117.787476
337.558319	-102.531815	904.123657	351.382751	66.889923	902.762695	404.909637	-118.707756	510.978668	401.363403	79.288162	503.613434	477.062927	-111.088829	80.772278	492.947174	51.363735	89.947433	374.566711	-175.636230	1453.491821	331.639954	126.854462	1437.460938	295.549561	-23.890980	1401.221924	272.162872	-79.162430	1670.313721	537.344360	-365.708008	1284.187134	483.218903	363.856781	1296.751343	480.210999	-277.365204	1043.641235	440.891998	232.350189	1064.819580	348.685242	-17.362289	1003.353271	-551.980835	33.463242	910.245239	-527.004517	-117.720078
337.749451	-102.094116	904.137085	351.005707	67.359383	902.690796	404.948334	-118.414383	511.003052	401.153198	79.679817	503.597382	476.994690	-111.008522	80.731827	493.000122	51.379215	89.988800	375.126312	-175.226837	1453.069214	331.143768	127.368851	1437.349854	295.531494	-23.564333	1401.112061	272.650146	-78.828278	1670.461548	538.544067	-364.190765	1283.225708	481.610687	364.951385	1296.360840	480.843201	-276.363892	1042.575195	440.457642	232.942215	1064.686279	348.618896	-16.846439	1003.322632	-551.913818	33.461166	910.223511	-526.934570	-117.755554
337.965332	-101.678894	904.137329	350.695770	67.744247	902.570374	405.048828	-118.104126	511.055359	400.985931	79.983475	503.542084	477.028198	-110.977959	80.747536	493.094513	51.480289	90.057686	375.694214	-174.742172	1452.611816	330.666962	127.862152	1437.244141	295.525604	-23.205250	1401.003052	273.130798	-78.473610	1670.580322	539.725952	-362.750549	1282.292358	479.985443	365.816956	1295.786865	481.503998	-275.444489	1041.564331	439.162262	233.889053	1063.807495	348.577698	-16.362432	1003.261841	-551.822205	33.457977	910.224487	-526.836365	-117.745201
338.146423	-101.200516	904.144470	350.384460	68.227234	902.484802	405.139618	-117.674667	511.077454	400.758759	80.345276	503.487640	476.975830	-110.905403	80.741936	493.179993	51.520981	90.100327	376.303772	-174.253677	1452.197998	330.100983	128.365173	1437.157715	295.535095	-22.851894	1400.886230	273.634064	-78.086769	1670.689209	540.844299	-361.390869	1281.371826	478.339172	366.863739	1295.524292	482.211975	-274.512573	1040.583252	438.909943	234.801254	1063.687744	348.558899	-15.818120	1003.220154	-551.764893	33.421539	910.202026	-526.767212	-117.785904
338.336212	-100.686264	904.161499	350.034637	68.796768	902.439270	405.201263	-117.252121	511.112396	400.558136	80.725533	503.439026	476.909271	-110.788216	80.736496	493.250641	51.608086	90.140846	376.968323	-173.717255	1451.812378	329.373810	128.983612	1437.076538	295.529510	-22.507826	1400.790161	274.139893	-77.684204	1670.805786	541.923096	-360.036407	1280.447876	476.707794	367.665253	1294.982666	482.899017	-273.665314	1039.614136	437.594360	235.652573	1062.665649	348.525787	-15.229142	1003.203552	-551.631775	33.335594	910.190918	-526.457031	-117.953796
338.519440	-100.206711	904.209656	349.665771	69.268829	902.370850	405.288147	-116.857407	511.116394	400.274933	81.058777	503.369507	476.892426	-110.712013	80.728119	493.230408	51.628689	90.195236	377.642090	-173.085159	1451.422729	328.810150	129.466843	1436.970825	295.530884	-22.168154	1400.691040	274.645935	-77.277954	1670.908081	542.924194	-358.760620	1279.558960	475.044739	368.606689	1294.676514	483.642426	-272.894135	1038.525391	436.842712	236.530319	1062.141113	348.485901	-14.673936	1003.190552	-551.557495	33.273930	910.185913	-526.376099	-117.985863
338.733154	-99.717644	904.237976	349.321777	69.731468	902.310791	405.302612	-116.522942	511.148438	400.046295	81.391609	503.314880	476.826355	-110.635338	80.719292	493.251892	51.711166	90.229942	378.377838	-172.504364	1451.073242	328.148895	129.975677	1436.825073	295.544769	-21.842867	1400.556641	275.161713	-76.810379	1671.000366	543.898254	-357.474945	1278.520386	473.425171	369.472321	1294.263794	484.182220	-271.788635	1037.531372	436.059265	237.277359	1061.520508	348.463196	-14.134087	1003.172241	-551.548096	33.391281	910.186890	-526.542542	-117.824600
338.938263	-99.242378	904.250061	348.974243	70.214401	902.228027	405.344299	-116.136688	511.158813	399.797852	81.789528	503.280518	476.828552	-110.526329	80.715347	493.281189	51.767185	90.258842	379.159302	-171.824371	1450.688965	327.503967	130.454193	1436.646240	295.545959	-21.509089	1400.424805	275.654297	-76.323196	1671.131714	544.798645	-356.168427	1277.454468	471.795135	370.450104	1294.006592	484.699951	-270.902924	1036.391113	435.904266	238.227615	1061.503174	348.430389	-13.586972	1003.134644	-551.466736	33.359089	910.155579	-526.470703	-117.837120
339.167419	-98.753654	904.286072	348.684387	70.726883	902.145935	405.427521	-115.737213	511.219147	399.633942	82.199051	503.220215	476.810760	-110.446960	80.740509	493.347839	51.840282	90.323250	379.966431	-171.167023	1450.316772	326.818085	130.940201	1436.375732	295.560730	-21.140921	1400.245117	276.145386	-75.787598	1671.261475	545.655151	-354.817657	1276.250244	470.210449	371.337036	1293.522583	485.119843	-269.857666	1035.127563	434.759094	239.057953	1060.516602	348.466278	-13.006975	1003.107788	-551.397156	33.387043	910.156494	-526.398865	-117.851227
339.405060	-98.207077	904.326477	348.295410	71.293488	902.067566	405.536163	-115.270035	511.277802	399.390594	82.616325	503.181885	476.761139	-110.379677	80.723564	493.384186	51.921055	90.361359	380.888428	-170.495956	1449.828369	326.071289	131.480530	1436.097778	295.477051	-20.804527	1400.160400	276.635132	-75.192635	1671.364502	546.444580	-353.385254	1274.951172	468.605865	372.318970	1293.123047	485.353241	-268.815979	1033.901978	434.121582	239.915604	1059.976318	348.478973	-12.368416	1003.083923	-551.354187	33.332645	910.114258	-526.341125	-117.878036
339.628601	-97.661026	904.350830	347.893707	71.816360	902.003845	405.650726	-114.768326	511.348846	399.102173	83.014534	503.112579	476.722748	-110.258667	80.726715	493.413422	51.983898	90.429337	381.687653	-169.870316	1449.367065	325.315125	132.004013	1435.770020	295.508240	-20.490749	1399.969849	277.118530	-74.566978	1671.457031	547.179077	-351.891266	1273.555176	466.964661	373.343475	1292.687988	485.506866	-267.631287	1032.566528	433.486786	240.738693	1059.393921	348.466736	-11.768592	1003.059875	-551.282166	33.291885	910.095703	-526.256531	-117.923698
339.870178	-97.121933	904.368896	347.594818	72.279205	901.894897	405.732178	-114.405350	511.430603	398.872742	83.451599	503.060150	476.720978	-110.186836	80.738930	493.433472	52.037415	90.456932	382.400482	-169.300858	1448.906128	324.549011	132.550735	1435.376221	295.553162	-20.181604	1399.745850	277.588196	-73.926353	1671.528564	547.892639	-350.383911	1272.210571	465.104187	374.540588	1292.270386	485.584778	-266.444489	1031.237061	432.966736	241.638519	1058.885498	348.511780	-11.180640	1003.009949	-551.198120	33.329769	910.124939	-526.165344	-117.909645
340.121307	-96.571312	904.403625	347.261078	72.823097	901.811707	405.692596	-113.949852	511.431488	398.693298	83.857208	503.014282	476.685028	-110.078751	80.732063	493.505493	52.127113	90.511238	383.043793	-168.708099	1448.408447	323.813232	133.139328	1434.970581	295.619751	-19.843496	1399.474243	278.072113	-73.244453	1671.576782	548.601318	-348.782227	1270.838745	463.570862	375.413055	1291.830811	485.683472	-265.238831	1029.890747	432.484283	242.572845	1058.307373	348.564453	-10.551375	1002.980103	-551.112610	33.332542	910.116821	-526.095764	-117.952026
340.382599	-95.991631	904.408691	346.892120	73.469872	901.736755	405.726288	-113.492805	511.426941	398.472412	84.269958	503.006500	476.678741	-110.018219	80.718155	493.546173	52.166653	90.533401	383.589142	-168.130417	1447.937988	323.002045	133.711639	1434.524902	295.667175	-19.453930	1399.140259	278.551819	-72.533615	1671.578369	549.216064	-347.194519	1269.480713	461.787445	376.463837	1291.330933	485.789429	-264.032990	1028.526245	431.901672	243.530685	1057.704712	348.594391	-9.876671	1002.940186	-551.048218	33.317650	910.112061	-526.001038	-118.002701
340.678192	-95.487877	904.389771	346.659363	73.983284	901.558350	405.768677	-112.980453	511.415436	398.320679	84.671173	502.863129	476.647339	-109.894745	80.702629	493.577026	52.266060	90.570282	384.145355	-167.494019	1447.443237	322.259857	134.283310	1434.051025	295.725891	-19.048431	1398.795898	279.038116	-71.823486	1671.583252	549.821045	-345.581879	1268.131470	459.966766	377.545563	1290.892822	485.813629	-262.734070	1027.213501	431.457733	244.578354	1057.039917	348.674988	-9.260526	1002.837524	-550.992493	33.328796	910.096558	-525.939880	-118.007706
340.994446	-94.929558	904.384460	346.391052	74.526466	901.410278	405.829834	-112.460686	511.438751	398.061859	85.078697	502.711395	476.635834	-109.812065	80.718925	493.549438	52.309933	90.569923	384.718292	-166.810318	1447.001343	321.499603	134.898483	1433.597412	295.778290	-18.630785	1398.467163	279.528534	-71.072121	1671.599365	550.374695	-343.995758	1266.806030	458.129761	378.855804	1290.596191	485.925781	-261.345276	1025.954102	431.677551	245.853104	1056.906982	348.748749	-8.609915	1002.756775	-550.834290	32.764549	909.972229	-525.876404	-118.100449
341.348999	-94.322662	904.390564	346.140015	75.175446	901.347656	405.919800	-111.956276	511.445892	397.818512	85.511749	502.596588	476.631775	-109.749962	80.717911	493.540588	52.385849	90.602554	385.246246	-166.119049	1446.598877	320.730804	135.515381	1433.110962	295.851135	-18.198610	1398.159912	280.033173	-70.289619	1671.641968	550.937744	-342.361389	1265.515015	456.266968	380.009125	1290.095825	486.077057	-260.065399	1024.623535	430.930511	247.045380	1055.979858	348.829987	-7.924708	1002.726074	-550.764832	32.753269	909.970520	-525.783447	-118.094337
341.757111	-93.742645	904.344421	345.993195	75.822296	901.214478	405.952179	-111.481308	511.484070	397.577759	85.993492	502.555115	476.645172	-109.656738	80.705475	493.605835	52.453644	90.633820	385.789856	-165.396500	1446.183838	319.972961	136.138779	1432.655029	295.907471	-17.685453	1397.843140	280.496033	-69.527397	1671.788330	551.451355	-340.749420	1264.238892	454.473877	381.198547	1289.653809	485.984467	-258.460785	1023.449951	430.653107	248.334137	1055.584961	348.969788	-7.244276	1002.634827	-550.708313	32.735619	909.953979	-525.723511	-118.099319
342.189972	-93.151497	904.310608	345.883606	76.427795	901.066162	406.054596	-110.970444	511.512146	397.354309	86.450897	502.520996	476.595001	-109.551903	80.707718	493.650208	52.520958	90.681145	386.375183	-164.576630	1445.848633	319.272797	136.812500	1432.221313	295.978180	-17.193441	1397.586914	281.091949	-68.675194	1671.887329	551.983521	-339.134277	1262.952759	452.704834	382.348724	1289.128296	485.882965	-257.035095	1022.247070	429.849152	249.591354	1054.662598	349.114044	-6.561978	1002.543213	-550.786865	33.109516	910.020203	-525.625183	-118.106758
342.557098	-92.557014	904.286499	345.733948	77.058441	900.940247	406.216400	-110.401581	511.569183	397.085724	86.888390	502.441162	476.562317	-109.468826	80.711578	493.670746	52.594654	90.723663	386.997742	-163.765228	1445.547241	318.577972	137.482971	1431.774536	296.046082	-16.646381	1397.322144	281.667908	-67.805374	1672.038330	552.438110	-337.490082	1261.642090	450.951324	383.593658	1288.729126	485.737457	-255.632401	1021.066772	429.403381	250.894897	1054.354980	349.219025	-5.874373	1002.466980	-550.712158	33.113464	910.020691	-525.518494	-118.084404
342.934845	-91.900497	904.250854	345.533264	77.799866	900.828125	406.329926	-109.873016	511.581635	396.805023	87.332176	502.349213	476.533173	-109.354881	80.664391	493.652435	52.675877	90.746979	387.677887	-162.925690	1445.156860	317.944061	138.205505	1431.393921	296.079803	-16.085453	1397.075684	282.164673	-66.949226	1672.226074	552.902832	-335.818329	1260.355591	449.212830	384.836609	1288.275879	485.483673	-254.192505	1019.880859	428.761658	252.122482	1053.831665	349.300171	-5.113901	1002.392334	-550.662292	33.143211	910.010254	-525.442322	-118.100494
343.375031	-91.286049	904.231873	345.450806	78.465942	900.711365	406.498871	-109.415428	511.620056	396.590820	87.801811	502.227234	476.548309	-109.314056	80.678276	493.726227	52.751823	90.791832	388.373718	-162.063812	1444.874268	317.332092	138.900101	1431.036987	296.110565	-15.502006	1396.876465	282.825989	-65.979210	1672.366577	553.341187	-334.156525	1259.133423	447.526917	386.052643	1287.812134	485.150299	-252.817368	1018.798401	427.924194	253.242111	1053.338623	349.413025	-4.400295	1002.326294	-550.391479	32.760174	909.946899	-525.355164	-118.080772
343.730804	-90.597824	904.176392	345.284363	79.246956	900.608643	406.617004	-108.870079	511.616364	396.507965	88.295021	502.119385	476.494263	-109.182091	80.655266	493.774750	52.859890	90.818016	389.098511	-161.129364	1444.565552	316.792297	139.628021	1430.754883	296.168152	-14.933719	1396.743774	283.426727	-64.992226	1672.547119	553.744324	-332.545563	1258.024048	445.697052	387.469574	1287.446777	484.777588	-251.431198	1017.807800	427.250977	254.479691	1052.807861	349.472565	-3.623316	1002.248108	-550.311768	32.756222	909.931091	-525.255188	-118.071388
344.067505	-89.876366	904.113892	345.133850	80.005432	900.540405	406.815613	-108.248810	511.641113	396.405701	88.813293	502.097565	476.442413	-109.043518	80.607674	493.804382	52.933617	90.815140	389.827454	-160.144638	1444.272339	316.312469	140.374283	1430.551514	296.241669	-14.235848	1396.612183	284.062683	-63.936043	1672.797119	554.109802	-330.958557	1257.007202	444.263672	388.517609	1287.005249	484.481293	-250.049332	1016.928101	426.516663	255.639633	1052.375732	349.529327	-2.865890	1002.184143	-550.413879	33.141636	909.985352	-525.175537	-118.069817
344.422333	-89.163582	904.049744	344.988770	80.748680	900.435059	407.009033	-107.659698	511.699432	396.289490	89.286247	502.005219	476.436890	-108.945572	80.599068	493.861877	53.029007	90.860130	390.511688	-159.109207	1444.033813	315.872253	141.141632	1430.365845	296.345825	-13.533689	1396.492065	284.716888	-62.878685	1673.060425	554.492554	-329.441223	1256.066406	442.600739	389.949219	1286.649414	484.100708	-248.693283	1016.137207	425.693024	256.760284	1051.972900	349.544525	-2.099150	1002.103027	-550.152283	32.789406	909.937256	-525.079590	-118.056458
344.769562	-88.377556	904.022095	344.783936	81.639832	900.376038	407.237488	-107.108444	511.738068	396.286865	89.778267	502.014984	476.448486	-108.832962	80.589935	493.855347	53.111233	90.898956	391.196411	-158.034576	1443.786011	315.510712	141.970749	1430.268311	296.416290	-12.787219	1396.409546	285.395142	-61.794060	1673.356934	554.872437	-327.912415	1255.237915	441.093018	391.090759	1286.276855	483.749725	-247.373947	1015.432190	424.920929	257.826935	1051.577637	349.502411	-1.227642	1002.064392	-549.993530	32.657211	909.944946	-524.740723	-118.205505
345.103943	-87.616402	904.003723	344.629700	82.404755	900.315369	407.497681	-106.458153	511.774109	396.346771	90.287407	501.992798	476.381989	-108.699478	80.591820	493.930023	53.198421	90.938789	391.869873	-156.938004	1443.585938	315.187317	142.827118	1430.198486	296.513672	-12.013428	1396.395874	286.122528	-60.675175	1673.720703	555.226624	-326.466675	1254.501099	439.684784	392.287354	1285.907593	483.434662	-246.113983	1014.865295	424.034302	258.940491	1051.201416	349.447876	-0.426462	1002.030823	-549.884949	32.657707	909.941101	-524.630493	-118.209145
345.432434	-86.806725	903.961365	344.483185	83.292885	900.281006	407.719299	-105.804871	511.809296	396.518097	90.829933	502.000610	476.320801	-108.553848	80.569832	493.963074	53.301735	90.940369	392.522583	-155.831818	1443.393921	314.919342	143.717361	1430.156738	296.598022	-11.178008	1396.379395	286.862122	-59.463543	1674.091919	555.652283	-325.056641	1253.849854	438.333252	393.492279	1285.528931	483.118164	-244.877151	1014.343018	423.193207	260.079346	1050.888062	349.395325	0.428867	1001.998779	-549.808533	32.665306	909.937256	-524.542419	-118.208450
345.708282	-85.974266	903.963562	344.280609	84.234154	900.255249	407.931763	-105.263725	511.864014	396.703522	91.260551	502.006042	476.216339	-108.403839	80.526802	493.984192	53.396450	90.943710	393.163544	-154.648254	1443.213501	314.663696	144.656311	1430.148560	296.709839	-10.304679	1396.353638	287.691620	-58.316574	1674.548828	556.079834	-323.722687	1253.245972	437.220886	394.539215	1285.113403	482.906189	-243.641266	1013.933533	422.296021	261.145416	1050.506958	349.286469	1.342115	1001.992737	-549.794434	32.691368	909.932495	-524.659851	-118.098404
345.988739	-85.130707	903.957092	344.122375	85.130981	900.191833	408.254852	-104.676376	511.938019	396.979279	91.695869	502.092133	476.194092	-108.317223	80.517921	493.975555	53.436901	90.916656	393.765900	-153.475891	1443.000977	314.426727	145.606033	1430.091431	296.771362	-9.432458	1396.334595	288.539276	-57.064747	1675.001343	556.517456	-322.385864	1252.740479	435.949738	395.942200	1284.840698	482.688446	-242.456772	1013.537964	421.401337	262.326050	1050.165527	349.195984	2.254527	1001.963257	-549.705444	32.697018	909.923645	-524.590942	-118.101601
346.216187	-84.203407	903.948669	343.891663	86.089302	900.202271	408.537903	-104.018196	512.064392	397.303314	92.189209	502.174133	476.174286	-108.197365	80.503807	493.994873	53.509411	90.874527	394.435364	-152.257202	1442.811279	314.248108	146.575775	1430.027100	296.858582	-8.545343	1396.345459	289.410858	-55.813248	1675.459351	556.973206	-321.156555	1252.288818	434.838684	397.196930	1284.473999	482.569580	-241.366760	1013.248047	420.519440	263.470093	1049.821777	349.056244	3.195222	1001.969971	-549.617615	32.708412	909.934692	-524.474182	-118.070557
346.439484	-83.262573	904.015442	343.688293	87.160164	900.230103	408.745575	-103.398346	512.115295	397.705200	92.735237	502.286499	476.081024	-108.071609	80.502838	494.084381	53.585655	90.880783	395.098755	-150.952499	1442.651855	314.123077	147.628647	1430.006348	296.919189	-7.592948	1396.387573	290.331207	-54.506767	1675.948364	557.457092	-319.927643	1251.880127	433.913208	398.291077	1284.106323	482.487091	-240.206848	1012.962219	419.650665	264.694305	1049.491455	348.929688	4.230117	1002.021973	-549.545532	32.765980	909.948181	-524.363831	-118.056702
346.633881	-82.357155	904.055664	343.572662	88.041275	900.186890	408.967926	-102.884460	512.119507	398.146881	93.262955	502.358856	475.999237	-107.924713	80.473358	494.121918	53.649952	90.816750	395.701355	-149.715485	1442.478394	313.946198	148.623322	1429.931274	296.934509	-6.615744	1396.389282	291.247620	-53.129902	1676.410889	557.900330	-318.693848	1251.505737	432.869171	399.658630	1283.807129	482.487549	-239.058502	1012.731934	418.749420	265.912994	1049.136230	348.803558	5.176767	1002.025513	-549.491455	32.967758	910.020386	-524.241211	-118.010979
346.812958	-81.374420	904.094360	343.397522	89.079422	900.196655	409.260895	-102.253304	512.180969	398.671967	93.824265	502.439667	476.010406	-107.865952	80.481911	494.191681	53.759636	90.786789	396.389313	-148.352936	1442.315063	313.822083	149.717621	1429.879883	296.971191	-5.627491	1396.440430	292.259583	-51.756798	1676.895020	558.323669	-317.491455	1251.157593	431.923492	400.918671	1283.419556	482.478668	-238.004074	1012.500854	417.935364	267.166718	1048.725952	348.665741	6.208396	1002.054321	-549.422241	33.209206	910.100403	-524.082703	-118.000916
347.023132	-80.380814	904.122070	343.265320	90.096825	900.171265	409.515961	-101.606201	512.269226	399.178284	94.459846	502.538513	475.930573	-107.732475	80.465202	494.252106	53.842281	90.747284	397.067352	-146.948074	1442.199097	313.671783	150.814835	1429.808350	297.018982	-4.564799	1396.487671	293.232574	-50.368202	1677.385010	558.739868	-316.272186	1250.836060	431.125092	402.164154	1282.991699	482.461914	-236.876373	1012.288635	416.879059	268.408478	1048.094971	348.556488	7.248701	1002.059814	-549.403809	33.459911	910.168030	-523.990112	-117.952515
347.230865	-79.401863	904.167236	343.165009	91.074417	900.153015	409.793243	-101.048332	512.340210	399.537201	94.985153	502.590454	475.968781	-107.695633	80.483795	494.265778	53.915192	90.704170	397.742279	-145.521744	1442.072754	313.547028	151.892471	1429.727051	297.065247	-3.488048	1396.504883	294.338043	-48.901653	1677.815674	559.125000	-315.062073	1250.532959	430.307648	403.414642	1282.565552	482.480438	-235.728546	1012.087341	416.086182	269.660248	1047.537720	348.467407	8.267017	1002.077087	-549.200623	32.282951	909.833984	-524.023621	-118.438232
347.424866	-78.410500	904.164063	343.109680	92.101128	900.110840	409.958038	-100.459633	512.341797	400.014832	95.589844	502.632477	475.935822	-107.592476	80.472435	494.356537	54.028030	90.662216	398.436462	-144.143295	1441.992432	313.402893	152.981903	1429.625244	297.106537	-2.398363	1396.531006	295.390900	-47.416542	1678.262939	559.470825	-313.769714	1250.249390	429.580963	404.671936	1282.230469	482.436188	-234.615494	1011.863708	415.714722	271.190796	1047.435425	348.384705	9.299430	1002.058716	-549.127258	32.289589	909.828674	-523.892395	-118.210335
347.632050	-77.382156	904.114380	343.095917	93.157921	900.027283	410.045532	-99.749359	512.361877	400.582825	96.234009	502.639740	475.872284	-107.451729	80.479706	494.418884	54.130257	90.633804	399.125519	-142.759109	1441.907715	313.321808	154.140503	1429.482788	297.178894	-1.329701	1396.542114	296.425262	-45.904282	1678.704956	559.835144	-312.461395	1249.987549	428.915771	405.873901	1281.792358	482.437958	-233.582718	1011.587341	415.013611	272.676270	1047.034546	348.315033	10.361165	1001.996643	-549.037231	32.303005	909.809082	-523.779114	-118.107140
347.950317	-76.541107	904.087646	343.475861	93.623169	899.812927	410.202911	-99.131363	512.402039	401.079620	96.895905	502.619873	475.926056	-107.417068	80.494957	494.448883	54.206726	90.600815	399.808716	-141.360031	1441.823853	313.295624	155.278549	1429.341919	297.221069	-0.235701	1396.563232	297.432007	-44.391163	1679.163208	560.225525	-311.124603	1249.711914	428.316772	407.088715	1281.315552	482.338715	-232.301804	1011.425659	414.259399	273.758881	1046.489746	348.475220	11.123984	1001.878784	-548.960815	32.285973	909.799316	-523.686340	-118.120781
348.141418	-75.500710	904.066345	343.449097	94.687553	899.776611	410.256531	-98.492317	512.348083	401.520111	97.505440	502.655731	475.955688	-107.344467	80.520393	494.477295	54.270340	90.579369	400.506317	-139.885025	1441.756958	313.290710	156.486145	1429.169800	297.305298	0.911918	1396.538208	298.464600	-42.761475	1679.553833	560.594543	-309.748291	1249.439209	427.791992	408.285706	1280.844482	482.195313	-231.157349	1011.207397	413.545380	275.091217	1046.125732	348.423920	12.184755	1001.853333	-548.885193	32.331123	909.810059	-523.600098	-118.097260
348.379211	-74.461502	904.034241	343.529327	95.771088	899.684692	410.357086	-97.825905	512.371155	402.016479	98.100403	502.673920	476.027954	-107.330231	80.554710	494.493408	54.362053	90.540337	401.111115	-138.419266	1441.645996	313.264740	157.632446	1428.985229	297.378998	1.998477	1396.507202	299.313904	-41.079632	1679.937378	560.984558	-308.302948	1249.158325	427.249115	409.491241	1280.303589	482.167755	-230.121170	1010.977417	412.830475	276.324463	1045.571655	348.425568	13.278597	1001.794495	-548.803467	32.318275	909.807129	-523.485413	-118.119888
348.525452	-73.412910	903.992493	343.591461	96.763535	899.578308	410.354980	-97.014023	512.372620	402.526520	98.744797	502.622284	476.062775	-107.288040	80.582642	494.519012	54.454254	90.485435	401.723083	-136.728683	1441.445068	313.337555	158.878220	1428.747314	297.456390	3.161892	1396.486572	300.272369	-39.467976	1680.294922	561.378357	-306.936218	1248.911865	426.752594	410.747498	1279.779907	482.019775	-228.858932	1010.892700	412.223450	277.561890	1045.054932	348.442566	14.336674	1001.721558	-548.734924	32.339798	909.799072	-523.381042	-118.093849
348.713318	-72.380348	903.956909	343.645569	97.824135	899.488770	410.279053	-96.282806	512.356934	403.105621	99.476082	502.636292	476.098358	-107.211761	80.642944	494.567413	54.546253	90.455841	402.281464	-135.121979	1441.240723	313.430908	160.033493	1428.520386	297.575195	4.322609	1396.399170	301.083954	-37.775890	1680.621216	561.790039	-305.477295	1248.716553	426.360046	411.914032	1279.158813	481.865387	-227.649994	1010.776978	411.485565	278.730499	1044.464233	348.463318	15.413404	1001.660522	-548.680481	32.317154	909.793274	-523.298218	-118.086273
348.924408	-71.299141	903.907715	343.778717	98.913185	899.376709	410.119080	-95.509521	512.327026	403.536652	100.058823	502.660889	476.071014	-107.066475	80.677353	494.523315	54.623917	90.391396	402.828430	-133.634277	1441.091919	313.556549	161.252136	1428.323608	297.694916	5.469623	1396.342041	301.800110	-36.009892	1680.901367	562.249329	-304.041351	1248.521851	425.909546	413.129364	1278.574463	481.759613	-226.555618	1010.704407	410.756073	279.897766	1043.971680	348.544220	16.533653	1001.580994	-548.611389	32.374336	909.818542	-523.185059	-118.036201
349.122009	-70.295944	903.889771	343.939819	99.981071	899.296814	410.031403	-94.796959	512.316650	404.179596	100.728745	502.706940	476.165253	-107.058571	80.786987	494.587250	54.754223	90.347137	403.404877	-132.143402	1440.958740	313.712891	162.483978	1428.139526	297.818298	6.624213	1396.239868	302.494507	-34.229252	1681.159180	562.695374	-302.618134	1248.383179	425.512695	414.335266	1277.935791	481.642151	-225.450943	1010.588989	409.986023	281.062866	1043.349487	348.618622	17.601833	1001.533386	-548.544373	32.352001	909.813965	-523.120056	-117.990265
349.286133	-69.216751	903.833130	344.063354	101.043777	899.228760	409.876953	-94.039360	512.276001	404.675934	101.327194	502.672058	476.178436	-106.966614	80.850281	494.567017	54.821056	90.289093	403.987030	-130.603333	1440.798950	313.908752	163.722733	1427.920044	297.992706	7.838388	1396.166992	303.131500	-32.502197	1681.408936	563.151733	-301.179199	1248.230713	425.173187	415.471619	1277.269775	481.637299	-224.504089	1010.444824	409.097565	282.229095	1042.816528	348.701080	18.678394	1001.472168	-548.399902	32.263783	909.838074	-522.779724	-118.146919
349.433807	-68.102524	903.781555	344.173737	102.162750	899.151001	409.570160	-93.119408	512.237061	405.166687	102.008675	502.667114	476.149475	-106.819038	80.866661	494.606659	54.926441	90.244659	404.570923	-129.136063	1440.638550	314.124634	164.978897	1427.710571	298.200531	9.032480	1396.083862	303.604614	-30.633808	1681.582275	563.621460	-299.745087	1248.114258	424.867920	416.635345	1276.550537	481.629608	-223.468567	1010.389832	408.275970	283.318024	1042.166626	348.804688	19.809942	1001.407593	-548.351440	32.272984	909.834717	-522.686340	-118.165726
349.606873	-67.090729	903.739990	344.325531	103.200005	899.054565	409.427979	-92.377022	512.191223	405.675018	102.650368	502.693726	476.262878	-106.795227	80.941521	494.641815	55.050507	90.198494	405.179169	-127.607796	1440.533936	314.331085	166.236923	1427.517456	298.445404	10.288151	1395.988159	304.080017	-28.829731	1681.768921	564.110413	-298.310822	1248.028687	424.728912	417.662445	1275.842896	481.563141	-222.270111	1010.434631	407.409821	284.444183	1041.536377	348.924133	20.865177	1001.338623	-548.365173	32.379189	909.833435	-522.834412	-117.988289
349.777588	-66.018913	903.699341	344.536407	104.241600	898.975525	409.158447	-91.661583	512.121704	406.277405	103.319923	502.638977	476.316254	-106.766815	81.023293	494.666718	55.173187	90.138290	405.834320	-126.038452	1440.461060	314.572449	167.558228	1427.274902	298.673401	11.517805	1395.907104	304.402618	-26.926056	1681.907227	564.598755	-296.912415	1247.984497	424.446228	418.859161	1275.050903	481.596741	-221.179703	1010.412415	406.559784	285.524689	1040.863159	349.098572	21.943930	1001.278442	-548.312622	32.345524	909.802795	-522.773193	-117.984711
349.961517	-64.925270	903.652771	344.733521	105.328461	898.902710	408.906616	-90.814041	512.062134	406.739960	103.983498	502.645874	476.338837	-106.675285	81.096222	494.680756	55.271053	90.110703	406.459900	-124.370193	1440.325562	314.873688	168.887634	1426.989624	298.953247	12.825262	1395.807373	304.682251	-25.052383	1682.039063	565.106262	-295.488678	1247.927979	424.252594	419.955353	1274.260742	481.687683	-220.143311	1010.419861	405.747620	286.685883	1040.180786	349.253448	23.048470	1001.218994	-548.491516	33.095154	909.928345	-522.709045	-117.927765
350.114868	-63.898796	903.649658	344.925476	106.387138	898.841614	408.549591	-90.041817	511.993134	407.131927	104.623207	502.627197	476.344147	-106.608513	81.188484	494.641510	55.374687	90.024811	407.109497	-122.732475	1440.172729	315.173218	170.196518	1426.745239	299.172821	14.116658	1395.701538	304.865051	-23.175180	1682.136963	565.600159	-294.091064	1247.902100	424.151184	421.117645	1273.460205	481.810883	-219.085724	1010.438660	404.893860	287.626984	1039.501099	349.443878	24.124640	1001.185608	-548.209045	32.463543	909.811829	-522.612854	-117.940605
350.305847	-62.830578	903.617004	345.167267	107.394966	898.734924	408.178345	-89.315491	511.951813	407.573029	105.195137	502.667755	476.345764	-106.551247	81.261963	494.659637	55.441689	89.987366	407.597015	-121.239700	1439.995361	315.425140	171.562439	1426.439819	299.387817	15.408725	1395.571289	305.017517	-21.287561	1682.259399	566.050598	-292.649414	1247.932373	424.066772	422.148895	1272.624634	481.937561	-218.090744	1010.470276	404.163788	288.680908	1038.828613	349.695007	25.207516	1001.113953	-548.163208	32.347954	909.796143	-522.546692	-117.970963
350.527557	-61.817356	903.605164	345.419952	108.362671	898.636230	407.836670	-88.514442	511.941895	407.999878	105.732552	502.656982	476.371887	-106.527687	81.345879	494.679321	55.538490	89.944641	408.098236	-119.734016	1439.884399	315.701508	172.872711	1426.136719	299.632904	16.678844	1395.450806	305.091644	-19.326366	1682.325195	566.500732	-291.232422	1247.967896	424.004608	423.317810	1271.775879	482.114136	-217.106659	1010.497375	403.546326	289.624084	1038.101440	349.927917	26.249247	1001.057312	-548.109375	32.378384	909.792542	-522.488770	-117.962761
350.704926	-60.755409	903.605591	345.681885	109.429497	898.568176	407.545990	-87.848190	511.837158	408.375000	106.264076	502.673737	476.450500	-106.518188	81.427292	494.676392	55.608192	89.875488	408.578064	-118.201538	1439.762939	315.986115	174.226669	1425.792480	299.871460	17.984867	1395.314697	305.150574	-17.415020	1682.379150	566.924805	-289.840363	1248.026245	423.960724	424.443848	1270.929077	482.314606	-216.072067	1010.521912	403.022308	290.625000	1037.417358	350.179382	27.353689	1001.021667	-548.037720	32.372780	909.783142	-522.405518	-117.934319
350.898224	-59.778839	903.587463	345.977264	110.421593	898.447266	407.181793	-87.148346	511.784363	408.690735	106.768333	502.626221	476.500458	-106.501343	81.522827	494.605286	55.657345	89.813011	408.989288	-116.689102	1439.734497	316.234619	175.632217	1425.450073	300.111450	19.336836	1395.206177	305.146179	-15.484836	1682.402710	567.354675	-288.398315	1248.128662	423.982300	425.589447	1270.074097	482.531403	-215.120560	1010.538635	402.657288	291.676178	1036.667847	350.479401	28.398434	1000.949158	-547.982788	32.411541	909.785889	-522.333557	-117.923508
351.162262	-58.781662	903.575195	346.340942	111.381317	898.375122	406.711182	-86.379631	511.725525	409.044281	107.343422	502.581970	476.472748	-106.461365	81.674507	494.615631	55.725010	89.792076	409.448944	-115.131226	1439.734253	316.547974	177.058441	1425.090942	300.361908	20.681871	1395.034790	305.111267	-13.505881	1682.406982	567.812561	-286.970215	1248.238647	423.978638	426.761566	1269.251953	482.811279	-214.114517	1010.572266	402.476959	292.701477	1035.985107	350.803070	29.411766	1000.905640	-547.923218	32.448555	909.781677	-522.270447	-117.909668
351.445770	-57.868744	903.575623	346.700104	112.318329	898.227417	406.321503	-85.762917	511.699554	409.410675	107.884712	502.557770	476.507538	-106.415749	81.802826	494.606964	55.785019	89.723587	409.711517	-113.770866	1439.697876	316.735657	178.397110	1424.685425	300.593628	22.036253	1394.884521	305.041656	-11.548139	1682.372314	568.219849	-285.486969	1248.378052	424.065735	427.975250	1268.506226	483.115936	-213.203720	1010.636292	402.477142	293.732269	1035.293823	351.145447	30.422861	1000.828918	-547.857056	32.444416	909.780029	-522.194397	-117.905197
351.752258	-56.907551	903.568848	347.086090	113.224556	898.094910	405.909973	-85.045288	511.693756	409.822723	108.431274	502.522675	476.535980	-106.444725	81.961601	494.652985	55.866600	89.641090	409.914612	-112.363670	1439.732544	316.919861	179.836243	1424.332520	300.818848	23.371996	1394.713623	304.993195	-9.606214	1682.355103	568.644531	-283.999207	1248.634766	424.135986	429.114716	1267.747559	483.411102	-212.282547	1010.720581	402.561401	294.764526	1034.637451	351.538818	31.431641	1000.755798	-547.796997	32.477325	909.777344	-522.130981	-117.884537
352.142242	-56.036198	903.585205	347.560944	114.070999	897.983582	405.462708	-84.285515	511.651306	410.117554	108.888458	502.442902	476.560394	-106.466797	82.143394	494.682373	55.898163	89.595741	410.123535	-110.908905	1439.830688	317.140961	181.302628	1423.935913	301.102814	24.764841	1394.578369	304.850586	-7.668351	1682.357422	569.057434	-282.532135	1248.932739	424.322998	430.327026	1267.026611	483.860809	-211.452774	1010.827332	402.801697	295.819000	1034.024048	351.989960	32.365364	1000.705444	-547.726257	32.472912	909.774536	-522.049377	-117.877281
352.584015	-55.136669	903.607544	348.030640	114.946922	897.864929	405.009186	-83.685646	511.705658	410.405975	109.471649	502.357422	476.485748	-106.411079	82.352531	494.676422	55.989449	89.567055	410.177490	-109.513054	1439.889526	317.320862	182.704620	1423.558350	301.303436	26.157640	1394.399536	304.726227	-5.758829	1682.334717	569.419800	-281.001648	1249.320923	424.520844	431.567169	1266.339233	484.252411	-210.549286	1011.009277	403.220703	296.813690	1033.437378	352.435059	33.335686	1000.654724	-547.677002	32.467113	909.770874	-521.985291	-117.893333
353.016602	-54.335300	903.667480	348.520477	115.804192	897.765747	404.442474	-82.914749	511.812103	410.682587	109.927055	502.300232	476.567139	-106.473686	82.603394	494.673981	56.038639	89.498367	410.315552	-108.066391	1440.052979	317.514191	184.151199	1423.147827	301.517700	27.557281	1394.272095	304.556549	-3.842296	1682.323853	569.812683	-279.569397	1249.763550	424.866547	432.673340	1265.675171	484.634491	-209.483261	1011.338989	403.704865	297.784607	1032.955078	352.909576	34.256840	1000.631653	-547.613770	32.532028	909.787720	-521.925171	-117.833076
353.537018	-53.548714	903.737915	349.055756	116.591934	897.636780	403.869873	-82.272827	511.859222	411.003998	110.384048	502.249420	476.623474	-106.538033	82.901581	494.721466	56.126057	89.441063	410.288727	-106.653816	1440.182129	317.681702	185.610443	1422.765137	301.682465	28.938547	1394.103027	304.362305	-1.945306	1682.281128	570.149841	-278.122620	1250.237671	425.250366	433.925903	1265.059204	485.104767	-208.614212	1011.662292	404.276184	298.747955	1032.458984	353.449463	35.161064	1000.597900	-547.572693	32.500866	909.775330	-521.874756	-117.846558
354.115021	-52.769928	903.829041	349.693512	117.378708	897.547729	403.248566	-81.558220	511.946289	411.373199	110.855965	502.223877	476.723297	-106.612289	83.232552	494.817139	56.233387	89.385834	410.263885	-105.230400	1440.343628	317.806580	187.083359	1422.369629	301.809601	30.398384	1393.977295	304.198547	-0.010656	1682.239258	570.505188	-276.754242	1250.833496	425.737457	435.085083	1264.445923	485.596344	-207.692612	1012.048889	404.936523	299.676910	1031.974243	354.052673	36.048431	1000.595154	-547.532837	32.530582	909.769226	-521.827026	-117.840530
354.718964	-52.029919	903.920532	350.284698	118.089676	897.428040	402.528137	-80.776268	512.075256	411.673340	111.341774	502.168701	476.607025	-106.511398	83.590332	494.914459	56.329971	89.323036	410.248413	-103.815712	1440.557983	317.947510	188.548721	1421.977295	301.952576	31.793348	1393.822388	303.963135	1.884857	1682.227295	570.796387	-275.448730	1251.477661	426.210236	436.289673	1263.849487	486.147552	-206.843857	1012.473633	405.651154	300.588501	1031.570801	354.641174	36.898350	1000.576538	-547.489990	32.559170	909.762085	-521.790466	-117.829880
355.468964	-51.267265	904.016846	351.023865	118.852448	897.335876	401.758911	-79.963371	512.161133	411.981506	111.827904	502.105988	476.550873	-106.478851	84.031296	494.940033	56.433502	89.294350	410.163971	-102.371178	1440.741455	318.076691	189.981094	1421.603027	302.011200	33.233955	1393.706177	303.732117	3.770004	1682.194214	571.109253	-274.209625	1252.256348	426.832794	437.404785	1263.321655	486.850525	-206.194260	1012.880798	406.457123	301.457275	1031.148315	355.338379	37.770512	1000.575317	-547.429626	32.547058	909.758484	-521.715088	-117.825752
356.188293	-50.573681	904.147156	351.699432	119.555763	897.271606	400.943604	-79.117683	512.347595	412.239441	112.285408	502.035187	476.473663	-106.453560	84.451935	494.919739	56.458065	89.232422	410.116974	-100.968826	1440.985107	318.175964	191.469559	1421.221802	302.076508	34.624977	1393.598511	303.576630	5.693927	1682.179810	571.369324	-272.977905	1252.970337	427.475250	438.534332	1262.772949	487.460114	-205.291489	1013.457642	407.267609	302.351196	1030.773560	356.026825	38.583099	1000.603943	-547.380737	32.517452	909.751282	-521.679260	-117.846001
357.018677	-49.855267	904.289490	352.489288	120.223839	897.233398	400.180847	-78.376755	512.515808	412.530670	112.714500	501.958252	476.465637	-106.510376	84.948860	494.913971	56.520664	89.180336	409.978455	-99.690491	1441.277588	318.288330	192.901962	1420.839233	302.117798	36.072041	1393.455444	303.297974	7.576269	1682.151855	571.657654	-271.755402	1253.853394	428.190613	439.612854	1262.286255	488.192566	-204.544495	1014.029175	408.090118	303.216858	1030.399170	356.779663	39.382465	1000.652771	-547.316772	32.520985	909.745422	-521.637695	-117.838051
357.827637	-49.221157	904.458069	353.283142	120.865807	897.121643	399.167938	-77.567413	512.705139	413.176239	113.301682	502.097534	476.365662	-106.398262	85.439461	495.205597	56.730633	89.181618	409.824646	-98.409302	1441.634155	318.362396	194.388565	1420.462280	302.149475	37.463924	1393.333496	303.098145	9.450293	1682.131348	571.860107	-270.637939	1254.733765	428.941284	440.660095	1261.813721	488.894104	-203.837799	1014.617615	408.944000	304.043610	1030.067749	357.567902	40.184444	1000.674377	-547.285828	32.519215	909.758789	-521.570923	-117.852219
358.634552	-48.554764	904.642822	354.013031	121.473244	897.094543	398.194489	-76.779907	512.896545	413.391174	113.652191	501.871094	476.201904	-106.315399	85.919456	495.186218	56.797783	89.114578	409.604889	-97.049767	1441.914917	318.435486	195.808044	1420.091064	302.195465	38.905319	1393.189697	302.890961	11.368720	1682.076416	572.082031	-269.475433	1255.724487	429.793243	441.663544	1261.315796	489.740997	-203.127533	1015.295837	409.827728	304.860687	1029.717407	358.295349	40.946915	1000.748474	-547.256714	32.556152	909.738770	-521.566711	-117.837837
359.472992	-47.926731	904.820068	354.805176	122.100090	897.032959	397.335297	-76.022385	513.179871	413.680573	113.944466	501.776550	476.111389	-106.318932	86.461380	495.220795	56.852261	89.063751	409.342255	-95.700546	1442.225952	318.498657	197.251846	1419.722412	302.191925	40.316845	1393.082397	302.569885	13.212073	1682.049927	572.240356	-268.327209	1256.713013	430.597229	442.677032	1260.887573	490.534790	-202.422424	1015.932007	410.728088	305.666107	1029.438843	359.132721	41.715496	1000.799438	-547.206055	32.537163	909.733398	-521.519409	-117.837311
360.361481	-47.326424	905.026306	355.629700	122.612984	896.982971	396.385040	-75.393555	513.479919	414.344269	114.481369	501.937164	476.060364	-106.420105	87.118095	495.445435	57.004330	89.023743	409.080872	-94.206085	1442.530029	318.608643	198.674835	1419.359619	302.231354	41.733055	1392.955444	302.340515	15.059306	1682.013184	572.418823	-267.209961	1257.786255	431.529510	443.691711	1260.480591	491.391785	-201.727020	1016.656677	411.677338	306.423645	1029.179321	359.942444	42.424236	1000.871338	-547.097473	32.465801	909.735168	-521.263489	-117.972580
361.259552	-46.766129	905.260742	356.503815	123.151337	896.894043	395.435150	-74.603745	513.753479	414.757874	114.818970	501.866119	475.821167	-106.272614	87.703606	495.491302	57.059086	88.985336	408.755280	-92.870033	1442.836426	318.709656	200.099380	1418.965210	302.211517	43.123714	1392.857422	302.026672	16.928673	1681.981445	572.547668	-266.062988	1258.857056	432.425751	444.702362	1260.045654	492.201538	-201.051468	1017.333740	412.595947	307.186157	1028.894897	360.827759	43.164036	1000.934814	-547.052979	32.448093	909.719727	-521.248657	-118.000237
362.181885	-46.211651	905.519653	357.336334	123.609344	896.887756	394.428436	-73.933258	514.140442	415.206116	115.121689	501.828217	475.666107	-106.163345	88.386711	495.523529	57.110706	88.942810	408.281219	-91.578194	1443.231079	318.769165	201.440659	1418.592529	302.230835	44.489719	1392.718750	301.706940	18.790096	1681.944702	572.670715	-264.959106	1259.924072	433.366699	445.662292	1259.640747	493.129395	-200.532822	1018.004761	413.575470	307.846039	1028.655151	361.684021	43.829094	1001.053467	-547.088501	32.534531	909.715393	-521.429993	-117.855003
363.159454	-45.679287	905.780762	358.265381	124.104012	896.845215	393.473572	-73.161705	514.560608	416.026337	115.663834	501.966400	475.528656	-106.134071	89.119888	495.759003	57.240555	88.944649	407.918793	-90.160210	1443.540527	318.889069	202.906311	1418.223633	302.238464	45.921196	1392.616211	301.350220	20.611105	1681.918213	572.788696	-263.854065	1261.063110	434.369415	446.577576	1259.242065	493.926361	-199.789063	1018.786377	414.571808	308.564362	1028.403564	362.565430	44.520374	1001.154846	-547.063660	32.472366	909.688599	-521.421875	-117.873825
364.136108	-45.217392	906.054138	359.174377	124.558075	896.775696	392.576294	-72.360588	515.021118	416.447235	115.900146	501.940796	475.348175	-106.098457	89.910194	495.755890	57.269855	88.850510	407.530365	-88.840080	1443.877930	318.988312	204.228836	1417.870239	302.230042	47.248096	1392.484985	300.968292	22.445837	1681.866943	572.915710	-262.753174	1262.089844	435.316010	447.555328	1258.853760	494.731934	-199.206512	1019.505859	415.560089	309.131470	1028.133057	363.480072	45.179611	1001.246399	-547.021484	32.465553	909.678345	-521.386597	-117.910538
365.174896	-44.741474	906.409790	360.161774	124.983826	896.769531	391.461243	-71.605629	515.578430	416.897461	116.145569	501.910187	475.167511	-106.084518	90.780998	495.808502	57.330494	88.805695	407.145874	-87.491814	1444.177856	319.130737	205.594727	1417.485474	302.220306	48.610191	1392.363403	300.537018	24.282223	1681.795654	573.019348	-261.720734	1263.195923	436.262085	448.448059	1258.454834	495.540436	-198.624084	1020.228638	416.578918	309.786682	1027.908936	364.401276	45.842113	1001.410828	-546.984131	32.496689	909.658508	-521.374634	-117.908157
366.260773	-44.237789	906.757568	361.204834	125.414169	896.774292	390.422302	-70.757187	516.139282	417.362488	116.345711	501.911713	474.960449	-106.101212	91.676712	495.889099	57.377258	88.757996	406.780579	-86.200905	1444.513306	319.267975	206.933716	1417.124390	302.190430	49.956161	1392.283325	300.149536	26.130430	1681.756348	573.121704	-260.685333	1264.305176	437.271423	449.359131	1258.035645	496.378479	-198.160507	1020.973328	417.640594	310.456604	1027.680054	365.388580	46.510975	1001.576660	-546.947876	32.503349	909.656128	-521.328796	-117.910172
367.386078	-43.754601	907.067261	362.216309	125.860809	896.780640	389.193481	-69.994118	516.747925	417.888458	116.543068	501.895355	474.721069	-106.076576	92.638382	495.965027	57.453362	88.709541	406.370575	-84.894135	1444.831421	319.375580	208.287933	1416.790405	302.158966	51.271095	1392.149780	299.706635	27.935619	1681.739746	573.212646	-259.704010	1265.431274	438.274780	450.189209	1257.691284	497.206238	-197.610779	1021.728760	418.714539	311.138092	1027.469849	366.333130	47.152470	1001.726013	-546.911987	32.459881	909.664429	-521.301392	-117.944305
368.498169	-43.328903	907.426697	363.313904	126.217751	896.772522	387.810516	-69.169792	517.379333	418.407562	116.756638	501.844666	474.453766	-106.043175	93.679222	496.017792	57.484013	88.683571	405.955841	-83.595718	1445.185669	319.499603	209.601028	1416.451904	302.106079	52.566452	1392.060913	299.208405	29.775751	1681.729858	573.277893	-258.763977	1266.593140	439.269165	451.045746	1257.372070	498.052673	-197.174835	1022.553406	419.759308	311.732941	1027.235352	367.363953	47.759712	1001.889343	-546.875549	32.443600	909.659119	-521.279297	-117.953369
369.656372	-42.872952	907.790833	364.455322	126.584656	896.815918	386.418152	-68.381210	517.987976	418.892914	116.967751	501.812286	474.150177	-105.981781	94.655487	496.042419	57.534725	88.637306	405.548859	-82.325226	1445.522339	319.574799	210.908646	1416.132690	302.063538	53.880829	1391.964966	298.732727	31.580980	1681.708496	573.312927	-257.788055	1267.728882	440.298523	451.823608	1257.020142	498.868835	-196.736282	1023.331543	420.877441	312.359100	1027.033447	368.381897	48.358776	1002.082886	-546.807861	32.363007	909.663574	-521.058533	-118.118515
370.712616	-42.453594	908.115356	365.536987	126.939560	896.823547	384.984741	-67.691490	518.628174	419.406677	117.184822	501.794006	473.804718	-105.920937	95.723518	496.001495	57.506489	88.589706	405.112518	-81.041649	1445.913086	319.692566	212.184036	1415.791504	301.991791	55.109280	1391.853882	298.272247	33.402756	1681.664185	573.374756	-256.894135	1268.942139	441.318542	452.597839	1256.687012	499.755280	-196.263412	1024.186157	421.949219	312.936981	1026.880005	369.408295	48.932751	1002.237183	-546.837524	32.365211	909.651733	-521.209656	-118.028328
371.815430	-42.002979	908.469666	366.710480	127.312721	896.825500	383.484589	-67.028755	519.195068	420.013916	117.462486	501.785309	473.423584	-105.931122	96.747391	496.064667	57.543190	88.547707	404.709106	-79.831612	1446.227783	319.718414	213.441513	1415.437744	301.929535	56.392490	1391.739258	297.763550	35.199883	1681.621704	573.440369	-256.008026	1270.127563	442.341736	453.322479	1256.417725	500.647095	-195.804077	1025.020264	423.074066	313.480591	1026.681885	370.467255	49.551495	1002.402222	-546.865967	32.312988	909.662476	-521.201477	-118.066200
372.854736	-41.542717	908.792175	367.735474	127.733475	896.861084	381.983368	-66.342415	519.866028	420.479736	117.653412	501.751251	473.008545	-105.913422	97.799339	496.022339	57.568794	88.470825	404.238251	-78.620239	1446.596313	319.791565	214.645676	1415.069702	301.886078	57.617432	1391.589233	297.265106	37.022301	1681.561890	573.493469	-255.107162	1271.351929	443.406921	454.047180	1256.135742	501.513336	-195.320450	1025.910645	424.137085	314.029297	1026.505127	371.476013	50.161285	1002.569702	-546.780151	32.260086	909.679810	-520.977844	-118.194084
373.872986	-41.110981	909.114746	368.840485	128.140091	896.851990	380.462280	-65.787117	520.511902	421.064606	117.857010	501.677490	472.554230	-105.912186	98.911057	496.087128	57.586147	88.414345	403.768188	-77.426483	1446.946777	319.780792	215.847733	1414.698242	301.820679	58.802040	1391.410767	296.718872	38.826630	1681.455322	573.551086	-254.250504	1272.546875	444.506470	454.693298	1255.814819	502.408661	-194.815994	1026.782104	425.289124	314.539795	1026.364990	372.540497	50.775425	1002.712402	-546.812988	32.190166	909.677368	-520.976196	-118.221779
374.815918	-40.642178	909.421753	369.906555	128.537674	896.874878	379.015015	-65.287743	521.214355	421.697601	118.088272	501.664337	472.121002	-105.958641	99.972931	496.095642	57.610268	88.341774	403.320709	-76.261391	1447.260864	319.780518	217.038727	1414.304077	301.792328	60.006580	1391.257935	296.197083	40.608498	1681.373779	573.611694	-253.448608	1273.753296	445.549408	455.414154	1255.618896	503.292053	-194.356644	1027.632568	426.440674	315.065002	1026.231689	373.546356	51.377415	1002.864929	-546.834778	32.107285	909.683960	-520.952454	-118.278702
375.811523	-40.223331	909.808411	370.993408	128.891373	896.848877	377.587463	-64.891571	521.941650	422.161072	118.244690	501.553223	471.633026	-106.113457	101.166153	495.976318	57.578537	88.242439	402.825531	-75.159294	1447.572021	319.776062	218.161606	1413.932983	301.785980	61.135441	1391.060791	295.735840	42.339031	1681.281006	573.671021	-252.592865	1274.913818	446.634247	456.021423	1255.365723	504.185059	-193.914871	1028.434204	427.633606	315.534058	1026.112183	374.539978	52.006508	1003.027405	-546.849060	32.017128	909.683228	-520.926331	-118.320503
376.783203	-39.792057	910.122253	372.129059	129.275665	896.797974	376.204498	-64.453537	522.662231	422.803223	118.432182	501.551636	471.218140	-106.422935	102.336899	495.999878	57.598186	88.158257	402.367065	-74.062752	1447.836914	319.804779	219.246643	1413.552734	301.780029	62.245884	1390.875488	295.158813	44.201145	1681.115845	573.727234	-251.815735	1276.003052	447.694244	456.640442	1255.175049	505.100464	-193.653793	1029.205444	428.863403	316.055756	1026.017578	375.573975	52.628563	1003.142395	-546.875916	31.988853	909.698853	-520.912598	-118.373947
377.708313	-39.348846	910.468384	373.230103	129.632935	896.792114	374.844635	-64.031105	523.399109	423.349396	118.708183	501.485657	470.546173	-106.513168	103.477066	496.050079	57.659451	88.104935	401.884003	-73.028938	1448.104980	319.810883	220.342377	1413.152344	301.777466	63.336792	1390.643188	294.651459	45.911709	1681.015869	573.769043	-251.046158	1277.082153	448.691711	457.261597	1255.003662	505.826141	-193.095963	1030.015015	430.102325	316.563080	1025.861328	376.552032	53.237034	1003.296143	-546.909607	31.915768	909.695923	-520.906250	-118.428513
378.565216	-38.893669	910.833313	374.278198	130.009293	896.799927	373.458130	-63.575600	524.149658	423.811707	118.963829	501.426086	469.960541	-106.745300	104.656281	496.010651	57.637543	88.029778	401.466522	-72.041359	1448.358521	319.919525	221.380432	1412.809570	301.828705	64.426003	1390.445923	294.136719	47.771275	1680.860352	573.840332	-250.278168	1278.085815	449.758789	457.857605	1254.840820	506.636597	-192.739304	1030.761108	431.411438	317.093689	1025.790649	377.508392	53.864704	1003.465088	-546.956299	31.898458	909.711975	-520.910461	-118.447548
379.436005	-38.407928	911.159241	375.360046	130.420074	896.811951	372.098602	-63.291813	524.954773	424.330536	119.149712	501.377441	469.369781	-106.973045	105.836754	495.936066	57.642216	87.959305	401.035797	-71.109352	1448.554321	320.015991	222.372345	1412.440552	301.815430	65.452995	1390.231567	293.512756	49.634357	1680.729248	573.875610	-249.575134	1279.063477	450.876007	458.405182	1254.718384	507.469147	-192.524765	1031.375122	432.692047	317.609344	1025.669067	378.436035	54.498165	1003.618958	-547.012817	31.753771	909.688110	-520.904297	-118.520279
380.205902	-37.907742	911.476563	376.380310	130.861115	896.804077	370.693390	-62.950657	525.745667	424.904694	119.402641	501.393738	468.836151	-107.283676	106.956009	495.950928	57.654430	87.892136	400.656769	-70.191780	1448.752197	320.151978	223.342957	1412.115112	301.882751	66.469879	1390.011597	293.023987	51.386475	1680.615479	573.898315	-248.939880	1279.957275	451.908905	458.957214	1254.597534	508.114868	-192.088409	1032.087402	434.015594	318.102966	1025.585449	379.324615	55.160618	1003.757202	-547.036316	31.728910	909.695923	-520.889465	-118.572083
380.936554	-37.394558	911.784485	377.403259	131.308823	896.856201	369.361023	-62.670055	526.446411	425.326355	119.607925	501.336670	468.404541	-107.601868	108.111832	495.936035	57.685749	87.860977	400.239410	-69.309799	1448.915161	320.318451	224.276443	1411.814209	301.934509	67.411491	1389.827148	292.461517	53.200714	1680.513306	573.917969	-248.292450	1280.780762	452.950684	459.493530	1254.507446	508.871796	-191.938095	1032.637573	435.312256	318.601105	1025.531250	380.191528	55.792301	1003.924011	-547.062256	31.620815	909.702637	-520.877625	-118.613777
381.609467	-36.933472	912.108704	378.382782	131.661133	896.858093	368.070313	-62.419670	527.123840	425.781708	119.761002	501.262878	468.029694	-107.908875	109.153267	495.932892	57.692600	87.801117	399.872192	-68.504265	1449.024780	320.533020	225.195999	1411.518066	301.992462	68.367348	1389.674927	291.941650	54.968960	1680.375244	573.890381	-247.761658	1281.562134	454.043396	460.020020	1254.318237	509.390106	-191.408264	1033.237183	436.590149	319.027588	1025.486206	381.027008	56.391872	1004.069702	-547.121887	31.538660	909.724121	-520.890198	-118.682594
382.165039	-36.435780	912.325684	379.323517	132.125412	896.834656	366.864227	-62.164639	527.748657	426.224884	120.047562	501.236755	467.615204	-108.168404	110.112770	495.940277	57.720623	87.767052	399.480499	-67.713348	1449.099487	320.797729	226.067398	1411.272217	302.087280	69.320168	1389.475708	291.382385	56.901020	1680.259155	573.879761	-247.199966	1282.285645	455.188629	460.498352	1254.267334	509.998688	-191.161667	1033.742065	437.870117	319.486938	1025.482300	381.815216	57.013775	1004.153198	-547.155457	31.444302	909.723633	-520.900513	-118.731918
382.674194	-35.943424	912.570923	380.240662	132.474243	896.826599	365.672546	-61.940842	528.313538	426.583252	120.336624	501.177216	467.280823	-108.348091	111.027153	495.887024	57.699463	87.732658	399.097809	-66.966400	1449.217163	321.075958	226.945770	1410.996582	302.169128	70.159126	1389.309937	290.783936	58.734283	1680.173096	573.841370	-246.644699	1282.895630	456.310638	460.992981	1254.222900	510.364868	-190.678665	1034.241455	439.148987	319.781403	1025.512207	382.555786	57.588371	1004.257141	-547.204529	31.381477	909.728577	-520.958252	-118.740494
383.127625	-35.475426	912.794189	381.111603	132.953781	896.810547	364.674133	-61.688457	528.817322	426.908783	120.590363	501.149170	466.947937	-108.482956	111.769066	495.781952	57.679482	87.669449	398.723358	-66.277687	1449.251953	321.385223	227.808380	1410.780640	302.252197	71.034958	1389.126343	290.307007	60.571983	1680.060303	573.733887	-246.181976	1283.498169	457.463043	461.455109	1254.220459	510.741364	-190.354797	1034.663452	440.373871	320.165497	1025.562134	383.251862	58.199406	1004.347473	-547.239868	31.315849	909.751160	-520.917480	-118.789696
383.458496	-35.010086	912.997498	381.923889	133.358856	896.794556	363.871277	-61.627762	529.177368	427.229919	120.830269	501.108429	466.710327	-108.623619	112.451797	495.711639	57.705807	87.602592	398.325134	-65.639572	1449.274414	321.705017	228.627289	1410.569702	302.350311	71.887123	1388.980469	289.756165	62.511200	1680.046143	573.616394	-245.748917	1284.035156	458.625000	461.844635	1254.277222	511.064178	-190.015167	1035.058960	441.623291	320.504517	1025.612305	383.869507	58.763569	1004.428223	-547.271973	31.184965	909.740356	-520.902222	-118.873749
383.735168	-34.511749	913.152527	382.688477	133.798172	896.746826	363.213196	-61.476578	529.494080	427.572449	121.041656	500.993164	466.451294	-108.653641	113.001656	495.689423	57.733624	87.578987	397.988281	-65.066216	1449.298706	322.093048	229.424881	1410.378174	302.451508	72.685654	1388.796265	289.173828	64.408638	1680.039063	573.487854	-245.302017	1284.464722	459.907715	462.223633	1254.302856	511.258667	-189.717468	1035.388428	442.908936	320.818329	1025.689331	384.419006	59.351307	1004.469971	-547.288147	31.109200	909.761475	-520.850708	-118.921341
383.932098	-34.032192	913.256470	383.379395	134.250137	896.716736	362.762970	-61.423428	529.744263	427.778656	121.220596	500.926147	466.217560	-108.632568	113.417206	495.613312	57.710289	87.524338	397.609619	-64.531532	1449.308350	322.488953	230.099899	1410.260986	302.608734	73.450714	1388.626709	288.684753	66.379700	1680.001465	573.309998	-244.935028	1284.799927	461.101837	462.554993	1254.390503	511.420593	-189.615509	1035.572021	444.132782	321.139008	1025.753662	384.890259	59.893688	1004.499084	-547.308533	31.010134	909.770447	-520.792053	-119.030228
384.071625	-33.500435	913.368958	384.107330	134.691971	896.697266	362.613922	-61.326000	529.904236	428.036835	121.555061	500.888000	465.981262	-108.561234	113.616394	495.620911	57.754616	87.541031	397.260101	-64.037430	1449.304932	322.932037	230.799805	1410.196777	302.787781	74.175430	1388.518799	288.196533	68.362076	1680.021729	573.083923	-244.585922	1285.071655	462.398590	462.776917	1254.488892	511.428772	-189.376923	1035.808960	445.344391	321.513550	1025.814697	385.348846	60.458656	1004.537537	-547.313843	30.933155	909.787537	-520.744080	-119.089355
384.058685	-32.935371	913.422607	384.577362	135.420273	896.662415	362.551971	-61.202793	530.009766	428.251282	121.778877	500.901978	465.608856	-108.327538	113.612549	495.564484	57.731289	87.509666	396.952789	-63.649487	1449.309570	323.458160	231.451508	1410.149048	302.965088	74.876801	1388.409668	287.701599	70.413269	1680.067383	572.803955	-244.338165	1285.270264	463.667725	463.028839	1254.621826	511.247650	-188.995819	1035.971802	446.572845	321.815460	1025.914185	385.610626	61.143948	1004.542725	-547.331665	30.881521	909.795837	-520.695618	-119.151825
384.060028	-32.454258	913.465149	385.336090	135.740158	896.612854	362.797394	-61.227608	530.071899	428.571869	122.006638	500.826080	465.093903	-108.042519	113.371544	495.467712	57.727367	87.458511	396.660248	-63.310932	1449.256958	324.004028	232.072372	1410.123901	303.170441	75.534088	1388.299194	287.225647	72.428818	1680.122192	572.474609	-244.140182	1285.346191	464.978058	463.197113	1254.762573	510.991486	-188.761520	1036.018066	447.753693	322.102448	1026.009766	385.992798	61.602020	1004.533447	-547.347900	30.778921	909.800720	-520.637512	-119.223289
383.919342	-31.885721	913.491150	385.914948	136.329376	896.613403	363.296326	-61.309410	530.086121	428.846252	122.194199	500.769257	464.495300	-107.757568	112.981529	495.385498	57.712193	87.440414	396.320038	-62.968960	1449.163696	324.587280	232.665039	1410.157227	303.392517	76.186859	1388.226807	286.694916	74.575790	1680.201172	572.102844	-243.961456	1285.357544	466.357269	463.410400	1254.895752	510.652588	-188.769897	1035.963379	448.933624	322.390869	1026.081177	386.230927	62.188854	1004.545654	-547.323975	30.677916	909.793701	-520.556213	-119.337746
383.726898	-31.314163	913.519348	386.386902	136.886490	896.610168	364.082855	-61.647301	530.033081	429.064636	122.366821	500.708740	463.821960	-107.586304	112.509941	495.239685	57.679401	87.377914	395.998413	-62.629047	1449.063110	325.220734	233.205551	1410.191772	303.630707	76.810249	1388.181030	286.198669	76.721298	1680.302979	571.694153	-243.862167	1285.307495	467.744293	463.481293	1255.081299	510.120880	-188.504318	1036.014771	450.042694	322.681061	1026.199219	386.385590	62.767056	1004.556580	-547.280762	30.589972	909.818298	-520.310486	-119.538597
383.465546	-30.765045	913.551514	387.078217	137.814423	896.683960	365.058319	-61.711342	529.936035	429.605194	122.702293	500.796539	462.792084	-107.228928	111.670914	495.391144	57.725777	87.380974	395.708038	-62.352486	1448.948730	325.963745	233.767914	1410.293091	303.858917	77.422272	1388.143555	285.774445	78.815620	1680.392212	571.195984	-243.817276	1285.197876	469.186554	463.597046	1255.218384	509.514801	-188.389099	1035.944092	451.164429	322.893280	1026.308472	386.643646	63.450615	1004.614441	-547.309265	30.583302	909.844971	-520.399780	-119.472740
383.147644	-30.166721	913.514832	387.319611	138.101166	896.643066	366.183136	-61.934093	529.833252	429.843689	122.796928	500.739105	461.622284	-106.831741	110.727615	495.309753	57.688313	87.330025	395.484467	-62.159698	1448.856079	326.719299	234.283875	1410.452759	304.107178	78.008194	1388.124023	285.336487	80.968338	1680.460205	570.580383	-243.879868	1284.988892	470.692657	463.643585	1255.406982	508.778534	-188.231888	1035.825195	452.161804	323.174225	1026.419312	386.566223	63.910324	1004.574524	-547.267517	30.441233	909.860779	-520.164246	-119.635269
382.763092	-29.580542	913.522461	387.784149	139.076675	896.809692	367.529144	-62.192139	529.640503	430.264832	123.031570	500.808197	460.311707	-106.442818	109.676331	495.302399	57.706688	87.288467	395.225800	-62.011864	1448.747314	327.516693	234.771606	1410.587402	304.377563	78.601105	1388.138672	284.943451	83.201530	1680.569214	569.935974	-243.993774	1284.756836	472.219299	463.703278	1255.634399	507.958618	-188.162613	1035.675415	453.170837	323.356140	1026.527466	386.653320	64.567467	1004.673218	-547.257935	30.326626	909.874146	-520.104187	-119.707283
382.391785	-29.066994	913.537354	388.095367	139.513031	896.776550	368.935913	-62.674881	529.459351	430.509735	123.244537	500.822296	458.917358	-106.113747	108.579636	495.198792	57.670433	87.256828	395.000427	-61.871223	1448.633667	328.306061	235.251709	1410.821045	304.660828	79.129204	1388.227173	284.533813	85.422615	1680.669800	569.240234	-244.187622	1284.459595	473.820526	463.591431	1256.000732	507.151489	-188.386017	1035.410522	454.104675	323.505005	1026.702271	386.589264	65.070633	1004.661804	-547.247681	30.313946	909.893799	-520.030701	-119.772728
381.955170	-28.591482	913.545654	388.355896	139.946548	896.785522	370.372040	-63.097725	529.241089	430.828156	123.479019	500.796356	457.401184	-105.916374	107.353073	495.146942	57.670074	87.220001	394.717255	-61.800175	1448.499268	329.208344	235.720673	1411.055176	304.969116	79.657280	1388.333008	284.208191	87.646500	1680.799805	568.407410	-244.460098	1284.064087	475.449707	463.512909	1256.233154	505.980621	-187.908585	1035.290405	454.987396	323.741425	1026.828125	386.462524	65.523163	1004.671143	-547.237366	30.222832	909.886963	-519.952881	-119.828735
381.493317	-28.074104	913.525085	388.493011	140.488754	896.835327	371.829437	-63.520199	529.009705	431.161316	123.679771	500.875427	455.749756	-105.611595	106.169678	495.163605	57.676491	87.195961	394.399689	-61.797771	1448.345093	330.321320	235.917587	1411.387817	305.211670	80.125938	1388.434326	283.841461	89.874817	1680.920288	567.496216	-244.774643	1283.702393	477.120880	463.483276	1256.442993	504.956238	-187.999298	1034.954712	455.867676	323.916534	1026.965088	386.291656	66.006149	1004.690491	-547.220520	30.122650	909.895630	-519.886719	-119.907227
380.832642	-27.371189	913.486755	388.167236	141.449951	897.038147	372.966461	-64.019028	528.763916	431.359711	123.770073	500.961029	453.907257	-105.388222	104.967484	495.084503	57.697079	87.171997	394.013916	-61.870556	1448.230225	331.300903	236.178894	1411.589478	305.476715	80.630928	1388.549438	283.410553	92.257347	1680.855835	566.478699	-245.095383	1283.259644	478.877228	463.312347	1256.682739	503.808228	-187.988892	1034.702148	456.628662	324.037323	1027.105957	385.882751	66.676254	1004.787415	-547.197937	30.093199	909.903442	-519.803711	-119.953362
380.352631	-26.941607	913.504395	388.240875	141.908432	897.102905	374.286377	-64.430222	528.478149	431.578369	123.906090	500.975647	452.016296	-105.152634	103.674126	495.078796	57.675255	87.146439	393.704712	-61.771984	1448.085083	332.340607	236.546295	1411.879639	305.738068	81.120483	1388.683960	283.307526	94.494446	1680.933594	565.371094	-245.493881	1282.825195	480.684387	463.090515	1256.936279	502.548431	-187.721939	1034.430908	457.408905	324.166107	1027.279663	385.691132	67.086082	1004.831726	-547.203613	29.986279	909.901306	-519.751831	-120.000946
379.798828	-26.481714	913.473145	388.322906	142.351212	897.177307	375.354858	-64.930412	528.308228	431.768250	124.038368	500.997070	450.071503	-105.040916	102.585808	495.064209	57.695301	87.127731	393.253448	-61.790997	1447.973389	333.387390	236.888443	1412.125732	305.988220	81.638466	1388.796509	283.073425	96.681274	1680.991699	564.158630	-245.966858	1282.391602	482.589935	462.909576	1257.165894	501.357849	-187.795074	1034.122925	458.146667	324.385620	1027.490234	385.469055	67.470734	1004.859558	-547.173889	29.921022	909.915833	-519.668945	-120.032143
379.315186	-26.117250	913.434448	388.433441	142.805756	897.251587	376.503021	-65.300156	528.081360	432.010620	124.218414	501.035706	448.138702	-105.075089	101.492859	495.135712	57.715134	87.136551	392.828156	-61.783352	1447.889404	334.455078	237.223877	1412.414795	306.198883	82.149353	1388.912598	282.997284	98.820435	1681.035400	562.834106	-246.508194	1282.027954	484.520752	462.708984	1257.429321	500.144379	-187.884064	1033.854736	458.778534	324.266144	1027.701172	385.293335	67.803749	1004.884460	-547.157471	29.879763	909.935486	-519.599121	-120.103386
378.830475	-25.756472	913.395142	388.525940	143.287140	897.307678	377.317963	-65.853165	527.924133	432.247925	124.432571	501.071045	446.153625	-105.076775	100.418922	495.186584	57.767387	87.107590	391.998260	-61.956402	1447.932129	335.525146	237.551788	1412.656494	306.501007	82.627365	1388.936890	283.054230	100.915092	1681.067871	561.403259	-247.039536	1281.721191	486.434509	462.453369	1257.648560	498.779266	-187.651550	1033.666626	459.473541	324.386505	1027.838013	385.134521	68.155525	1004.898926	-547.132446	29.810171	909.963745	-519.515381	-120.201660
378.315216	-25.409763	913.342163	388.488983	143.619370	897.343994	378.167114	-66.323471	527.755310	432.411072	124.592133	501.110870	444.191010	-105.295631	99.472298	495.184296	57.764431	87.084846	391.413208	-62.007278	1447.870483	336.568054	237.868774	1412.886108	306.678589	83.114098	1389.039307	283.217926	102.945114	1681.093018	559.934265	-247.589828	1281.391724	488.420288	462.052368	1257.849243	497.366760	-187.868393	1033.414917	460.087097	324.437164	1027.996704	384.916473	68.435997	1004.895264	-547.135010	29.703371	909.982239	-519.428284	-120.312790
377.746948	-25.119478	913.278198	388.408295	143.880463	897.380249	378.796844	-66.757187	527.579712	432.460724	124.731461	501.128571	442.244873	-105.583740	98.604431	494.984985	57.739880	87.066795	390.734711	-62.025940	1447.827026	337.610260	238.145081	1413.151245	306.844269	83.577484	1389.116943	283.494446	104.870430	1681.121094	558.395325	-248.258835	1281.123779	490.445068	461.680969	1258.062622	496.136749	-188.122910	1033.172119	460.786072	324.458618	1028.141602	384.657074	68.646255	1004.886475	-547.104553	29.633425	910.011169	-519.315735	-120.398010
377.109589	-25.066219	913.172913	388.363922	144.118988	897.385742	379.354889	-67.358131	527.486267	432.488708	124.882820	501.116516	440.328796	-105.947777	97.843620	495.169189	57.817238	87.062294	389.996094	-62.052105	1447.782349	338.672852	238.387161	1413.302979	306.978973	84.046371	1389.143188	283.860962	106.713783	1681.166260	556.733582	-248.957199	1280.864746	492.475677	461.278137	1258.203125	494.597443	-188.475555	1033.021973	461.420013	324.470245	1028.264038	384.306946	68.712631	1004.844116	-547.102173	29.520916	910.023621	-519.213257	-120.520775
376.708649	-24.859470	913.160034	388.368683	144.296005	897.397705	379.877197	-67.910904	527.398010	432.542084	125.024826	501.086456	438.611053	-106.590561	97.132652	495.008972	57.793560	87.033531	389.222473	-62.099400	1447.738403	339.649963	238.673050	1413.525757	307.067413	84.518257	1389.172119	284.404236	108.372002	1681.210205	555.097107	-249.697327	1280.710327	494.374146	460.969635	1258.325317	493.541168	-188.360016	1032.821899	462.122101	324.439209	1028.382690	384.100006	68.888458	1004.845276	-547.175110	29.500759	910.058411	-519.306152	-120.446281
376.501740	-24.433653	912.935791	388.643555	144.431778	897.404236	380.298340	-68.426971	527.233459	432.629974	125.196693	501.061127	436.981140	-107.232811	96.564285	495.259155	57.886517	87.068405	388.481628	-62.083164	1447.708862	340.621735	238.952698	1413.604126	307.143707	85.034004	1389.198853	284.945679	109.961983	1681.333252	553.342102	-250.506699	1280.598389	496.676086	460.098755	1258.362427	492.437744	-188.485382	1032.734619	462.760193	324.395966	1028.427124	384.066833	69.050438	1004.748352	-547.097412	29.321983	910.068481	-519.048767	-120.659271
375.973541	-24.343658	912.904846	388.582001	144.514618	897.346069	380.665680	-69.005295	527.132141	432.504791	125.248772	501.042938	435.430725	-107.874817	96.016205	495.282166	57.880993	87.083839	387.628815	-62.046288	1447.682129	341.563171	239.267303	1413.708130	307.219910	85.536232	1389.216431	285.569641	111.382202	1681.477051	551.569458	-251.325119	1280.579956	498.668823	459.757294	1258.522095	491.325134	-188.569016	1032.670166	463.493195	324.263641	1028.488892	383.819427	69.145485	1004.702271	-547.154968	29.347662	910.096497	-519.164185	-120.613182
375.432739	-24.243448	912.927673	388.487915	144.577072	897.344910	380.895599	-69.578163	527.081177	432.364807	125.293510	501.000549	433.993652	-108.542419	95.584282	495.212830	57.866520	87.096115	386.778961	-61.970139	1447.627930	342.435638	239.588760	1413.739746	307.294586	86.053711	1389.243896	286.236786	112.724937	1681.634399	549.695251	-252.199173	1280.514648	500.600037	459.378143	1258.477905	490.142303	-188.531479	1032.666260	464.166931	324.127991	1028.532104	383.557098	69.234512	1004.711548	-547.154907	29.243967	910.092834	-519.091064	-120.665657
374.849060	-24.110548	912.951111	388.340851	144.659042	897.327637	381.025635	-70.123268	527.039673	432.175903	125.268219	500.984039	432.778229	-109.296036	95.256210	495.172150	57.857540	87.103012	385.994934	-61.914021	1447.665161	343.311340	239.881027	1413.776367	307.351074	86.582260	1389.273071	286.925476	113.929726	1681.843018	547.829346	-253.112152	1280.570801	502.644501	458.796967	1258.470703	489.102386	-188.888031	1032.614868	464.822632	323.914063	1028.541870	383.267365	69.358276	1004.711853	-547.121582	29.138046	910.062622	-519.019592	-120.739479
374.269318	-23.958998	912.957886	388.079681	144.892639	897.282349	381.081665	-70.700539	527.042908	431.960907	125.224434	500.994965	431.685791	-110.113457	94.948051	495.143646	57.832005	87.091080	385.077759	-61.849174	1447.741821	344.178070	240.201141	1413.728027	307.392029	87.099792	1389.309082	287.715576	115.009109	1682.032593	545.900940	-254.010544	1280.613647	504.766205	458.059265	1258.397095	488.006226	-189.301392	1032.580566	465.519379	323.693054	1028.506836	382.907379	69.568764	1004.689941	-547.116821	29.123501	910.087219	-518.943420	-120.794174
373.687897	-23.858547	912.942444	388.149841	144.817673	897.306763	381.036469	-71.316849	527.022400	431.833008	125.170174	500.978790	430.810760	-110.953049	94.771576	495.141968	57.826847	87.136925	384.153107	-61.755058	1447.810913	345.065796	240.575287	1413.778809	307.413879	87.647331	1389.409058	288.459564	115.997070	1682.259644	543.910156	-254.935593	1280.667480	506.688751	457.572662	1258.302612	486.717926	-189.275787	1032.674927	466.142944	323.437317	1028.507690	382.725433	69.554550	1004.695557	-547.088806	29.037619	910.077515	-518.881042	-120.831245
373.019531	-23.691734	912.975952	387.872101	145.045914	897.287659	380.807617	-71.828178	526.989075	431.668304	125.062035	501.028412	429.978271	-111.749565	94.627808	495.096863	57.779160	87.133781	383.348877	-61.688168	1447.902344	345.858551	240.840179	1413.770020	307.564728	88.170372	1389.465088	289.232178	116.883118	1682.485352	541.947205	-255.844193	1280.731567	508.816498	456.819580	1258.205566	485.452026	-189.593002	1032.707520	466.861908	323.177216	1028.414673	382.329712	69.768524	1004.699829	-547.077515	28.990738	910.080139	-518.812256	-120.912727
372.419098	-23.604311	912.979797	387.964935	144.939926	897.292542	380.521667	-72.400749	527.019531	431.566437	125.003952	501.024200	429.323975	-112.637512	94.542435	495.038483	57.769394	87.145370	382.595306	-61.586861	1448.042236	346.750702	241.141342	1413.753296	307.671661	88.683815	1389.552002	289.991455	117.639931	1682.702271	539.952637	-256.777313	1280.769531	510.761993	456.132813	1258.083618	484.139709	-189.953140	1032.739990	467.617126	322.902527	1028.326050	382.143158	69.755074	1004.703308	-547.062927	28.956270	910.093018	-518.760376	-120.960182
371.759888	-23.402607	912.952454	387.726959	145.183701	897.279053	380.199738	-72.933578	527.039856	431.423798	124.892609	501.066437	428.869171	-113.551277	94.495354	495.010468	57.702515	87.138016	381.920532	-61.469376	1448.147217	347.646729	241.370331	1413.788696	307.669373	89.181122	1389.705444	290.791931	118.306259	1682.867188	537.970154	-257.685791	1280.812500	512.659180	455.564667	1257.923340	482.706421	-190.444824	1032.726440	468.386108	322.598572	1028.250000	381.740265	69.958221	1004.683777	-547.050415	28.911631	910.086792	-518.700134	-121.021194
371.046600	-23.321100	912.995789	387.623505	145.171158	897.277283	379.610046	-73.369522	527.034241	431.265533	124.730728	501.033264	428.446442	-114.470253	94.581680	494.950012	57.693619	87.127197	381.309875	-61.357372	1448.227539	348.595184	241.649017	1413.837524	307.791351	89.591988	1389.762085	291.515839	118.915291	1683.103516	535.981201	-258.614502	1280.817627	514.544006	454.896210	1257.749390	481.247650	-191.103485	1032.670410	469.162262	322.257782	1028.096558	381.408386	70.009377	1004.701477	-547.045227	28.863176	910.094055	-518.652954	-121.044487
370.365875	-23.326210	913.047241	387.577972	145.117691	897.280457	379.032776	-73.806465	527.054443	431.123596	124.596954	501.046143	428.286835	-115.537628	94.765976	494.870453	57.628002	87.123497	380.702393	-61.300335	1448.292603	349.462158	241.808502	1413.853638	307.916748	90.014397	1389.903076	292.266785	119.389214	1683.255005	534.033630	-259.515350	1280.777954	516.425720	454.112915	1257.546631	479.531342	-191.422333	1032.738281	469.941315	321.871918	1027.954468	381.111969	69.996323	1004.725891	-547.004883	28.798025	910.093018	-518.573669	-121.101372
369.673126	-23.286505	913.049438	387.537903	145.092102	897.294678	378.366699	-74.231339	527.104675	430.989929	124.436783	501.074005	428.123688	-116.646889	94.988411	494.821564	57.596081	87.121002	380.133118	-61.258366	1448.387085	350.432312	241.960556	1413.901123	308.033539	90.382683	1390.038818	292.901123	119.839676	1683.510986	532.100525	-260.407837	1280.747192	518.165283	453.492554	1257.362427	477.888275	-191.900162	1032.766113	470.725739	321.453796	1027.843872	380.784241	69.987442	1004.734741	-546.988342	28.760735	910.109070	-518.530884	-121.129929
368.928711	-23.205639	913.023926	387.423492	145.022171	897.261963	377.570404	-74.661629	527.183594	430.850983	124.224159	501.066528	428.000854	-117.672989	95.201836	494.727509	57.536255	87.136131	379.564117	-61.213440	1448.509033	351.391418	242.122559	1413.983276	308.166870	90.766815	1390.180176	293.565063	120.178230	1683.702393	530.166687	-261.323486	1280.726807	519.981934	452.672363	1257.168579	476.176849	-192.584290	1032.712646	471.500122	321.021484	1027.709473	380.471527	69.984177	1004.703735	-546.980286	28.679443	910.119385	-518.492432	-121.205643
368.181641	-23.239918	913.046326	387.329163	144.900940	897.260498	376.864838	-75.247124	527.305542	430.680511	123.990120	501.077728	427.897583	-118.885780	95.497536	494.625000	57.450401	87.140579	379.018555	-61.289806	1448.438232	352.320190	242.281006	1414.149902	308.287933	91.133347	1390.276611	294.136597	120.443123	1683.929443	528.192383	-262.213196	1280.651001	521.634460	452.020966	1256.965576	474.334015	-192.990448	1032.754150	472.254425	320.460083	1027.596191	380.133453	69.906761	1004.712280	-546.968201	28.625006	910.146790	-518.446228	-121.228409
367.431183	-23.352518	913.137756	387.291077	144.751877	897.304565	376.165985	-75.659676	527.395813	430.513458	123.731842	501.086060	427.629578	-119.973320	95.767075	494.531891	57.381725	87.136780	378.473877	-61.295479	1448.520020	353.243774	242.382782	1414.176025	308.413116	91.463036	1390.419312	294.675934	120.712166	1684.179688	526.178955	-263.275970	1280.646606	523.357849	451.294525	1256.791016	472.600830	-193.600449	1032.746948	473.200226	319.788086	1027.556519	379.762665	69.792862	1004.777893	-546.957397	28.548264	910.162903	-518.396240	-121.275642
366.606110	-23.429585	913.258728	387.176239	144.560623	897.348694	375.449829	-76.228691	527.461365	430.339508	123.472267	501.102325	427.325348	-121.161613	96.003113	494.417847	57.307144	87.125252	377.917603	-61.311428	1448.642822	354.191040	242.484665	1414.303345	308.562347	91.796631	1390.551514	295.179047	120.896400	1684.405273	524.220154	-264.208923	1280.614624	525.081787	450.494904	1256.559570	470.853455	-194.338943	1032.735718	473.748749	319.246826	1027.444214	379.400269	69.686607	1004.855286	-546.980530	28.468748	910.165039	-518.382263	-121.321068
365.863220	-23.667238	913.350647	387.338684	144.068817	897.387268	374.726227	-77.078712	527.613098	430.286041	123.217163	501.100616	426.992706	-122.352882	96.279434	494.352570	57.257645	87.137215	377.436157	-61.309483	1448.734131	355.068665	242.557800	1414.343384	308.703064	92.096397	1390.672729	295.633545	121.042229	1684.641968	522.426270	-264.968567	1280.531494	526.779968	449.714264	1256.338989	469.064209	-194.828491	1032.740234	474.604126	318.528717	1027.379395	379.163483	69.346649	1004.916870	-546.993530	28.425152	910.161255	-518.362488	-121.367607
365.039063	-23.764597	913.447815	387.285583	143.852646	897.458374	374.155518	-77.646080	527.740356	430.225647	122.895439	501.164368	426.419739	-123.573067	96.444000	494.287842	57.162285	87.152939	376.891235	-61.350956	1448.827515	355.938141	242.590073	1414.430664	308.850220	92.352715	1390.830200	296.044220	121.128586	1684.852783	520.374023	-266.054047	1280.503662	528.452271	448.895721	1256.117554	467.356018	-195.461548	1032.727539	475.317993	317.895142	1027.294556	378.796234	69.190369	1004.999084	-546.999451	28.363556	910.168640	-518.323120	-121.431831
364.087402	-23.835443	913.547119	386.954895	143.918350	897.524719	373.315369	-78.156334	527.725769	430.108337	122.562675	501.288483	425.560272	-124.592987	96.494133	494.180450	57.072430	87.126549	376.330872	-61.429039	1448.952393	356.773346	242.602737	1414.491211	308.996368	92.573448	1390.999512	296.456543	121.184380	1685.077637	518.397095	-267.093353	1280.573853	530.071838	448.035492	1255.918335	465.685760	-196.238434	1032.725708	476.035767	317.210876	1027.209839	378.215424	69.181862	1005.080872	-546.998596	28.290382	910.160095	-518.281860	-121.497246
363.303375	-24.033560	913.603760	387.131744	143.383881	897.588745	372.605286	-78.815475	527.702393	430.130737	122.241280	501.333221	424.503448	-125.505310	96.525032	494.139526	56.986027	87.129639	375.836060	-61.506256	1449.069214	357.683472	242.630859	1414.537720	309.121490	92.812492	1391.126221	296.841583	121.156197	1685.228271	516.509766	-268.059326	1280.545044	531.784851	447.125275	1255.779663	463.962677	-196.860275	1032.745605	476.785034	316.562805	1027.144897	377.977325	68.804665	1005.140381	-547.022522	28.244354	910.163452	-518.256348	-121.495010
362.790924	-23.633362	913.535339	387.111816	143.244064	897.614075	371.934845	-79.267693	527.609741	430.101654	121.917015	501.407501	423.422821	-126.489540	96.450645	494.082642	56.924633	87.107704	375.313293	-61.630707	1449.168091	358.522186	242.604324	1414.633545	309.231781	92.983261	1391.243042	297.175262	121.088196	1685.344971	514.650146	-268.995178	1280.561768	533.361145	446.218262	1255.600708	462.286224	-197.413559	1032.775024	477.517151	315.876190	1027.071289	377.766479	68.892487	1005.121216	-547.025940	28.186543	910.156738	-518.216736	-121.557976
361.919861	-23.709482	913.568970	387.011200	142.977310	897.672607	371.603760	-79.967751	527.576660	429.981659	121.604347	501.434021	422.341125	-127.626183	96.383362	493.955536	56.837227	87.107468	374.689728	-61.771450	1449.252930	359.343201	242.503983	1414.711792	309.321289	93.136108	1391.382080	297.511169	120.987503	1685.454346	513.001160	-269.710480	1280.469116	534.880310	445.384064	1255.436890	460.769135	-197.883301	1032.846802	478.267548	315.207794	1026.979248	377.315247	68.698456	1005.168335	-547.049377	28.134163	910.156433	-518.201599	-121.594215
360.918274	-23.921635	913.619629	386.814575	142.710327	897.705811	370.699707	-80.692207	527.555420	429.861511	121.289276	501.482300	420.970276	-128.618210	96.256966	493.705719	56.674091	87.085251	374.049896	-61.965214	1449.291748	360.140961	242.381836	1414.774536	309.416351	93.264381	1391.522461	297.808411	120.833542	1685.556885	511.231995	-270.582672	1280.408447	536.471008	444.447815	1255.260986	459.027069	-198.359375	1032.934692	478.945770	314.520447	1026.899048	376.837250	68.439552	1005.208496	-547.064270	28.079250	910.165649	-518.167358	-121.642303
359.572876	-24.523533	913.843933	386.508789	142.272995	897.754944	369.948151	-81.170609	527.455688	429.637390	120.991959	501.492615	419.502747	-129.459000	96.016312	493.748260	56.638443	87.073997	373.389923	-62.151253	1449.332886	360.996002	242.256851	1414.843994	309.495911	93.383469	1391.628784	298.103912	120.631729	1685.641846	509.482941	-271.422699	1280.389893	538.064636	443.400421	1255.063721	457.402679	-199.112198	1032.965454	479.660919	313.777008	1026.826538	376.165466	67.971306	1005.335815	-547.099304	28.003950	910.139832	-518.144287	-121.715759
358.567017	-24.548805	913.792053	386.027100	142.559418	897.767639	369.003906	-81.685608	527.310303	429.449493	120.701797	501.590576	417.923370	-130.271011	95.756134	493.686310	56.597908	87.042213	372.649536	-62.365536	1449.403320	361.851105	242.051331	1414.919800	309.524048	93.453011	1391.720825	298.350433	120.392342	1685.707275	507.588562	-272.423492	1280.410767	539.609558	442.463623	1254.920288	455.721893	-199.809097	1032.951538	480.307404	313.033112	1026.788940	375.516052	68.021538	1005.320496	-547.111877	27.980186	910.149353	-518.116028	-121.747520
357.488556	-24.861671	913.772888	385.752808	142.356842	897.761047	368.093597	-82.218071	527.184631	429.282440	120.528473	501.642944	416.351013	-131.080597	95.557800	493.621948	56.537769	87.069931	371.920288	-62.654434	1449.427490	362.647186	241.808411	1414.965942	309.527954	93.487335	1391.804443	298.594299	120.098427	1685.754761	505.981323	-273.083954	1280.271973	541.233276	441.339752	1254.805420	453.999786	-200.301575	1032.926758	481.025269	312.204346	1026.733765	374.910248	67.723114	1005.309021	-547.154236	27.951906	910.147705	-518.125916	-121.765244
356.472504	-25.092962	913.712036	385.503540	142.041595	897.755676	367.082977	-82.827751	527.004333	429.095337	120.286179	501.647003	414.745331	-131.982788	95.320251	493.510223	56.465740	87.034843	371.127899	-62.993690	1449.451782	363.451080	241.521149	1414.979370	309.487762	93.504967	1391.834229	298.816406	119.785866	1685.785156	504.183960	-273.900635	1280.150879	542.748230	440.334595	1254.619873	452.423645	-201.056595	1032.808350	481.636169	311.255524	1026.742676	374.359070	67.392319	1005.278320	-547.181702	27.892563	910.136353	-518.117554	-121.809883
355.385590	-25.565575	913.705078	385.329742	141.486404	897.741089	366.134308	-83.378052	526.923401	428.896576	120.091026	501.685577	413.027283	-132.674072	95.053810	493.460876	56.403500	87.017670	370.366119	-63.380196	1449.484741	364.239899	241.182678	1415.032837	309.440277	93.468987	1391.889526	298.992920	119.437141	1685.822266	502.429138	-274.748505	1280.080322	544.323669	439.090576	1254.400146	450.780792	-201.718292	1032.718628	482.048920	310.399170	1026.297485	373.799042	66.856255	1005.267151	-547.208252	27.841267	910.145081	-518.112793	-121.859406
354.390747	-26.059227	913.671326	385.246765	140.836517	897.748413	365.169800	-84.102737	526.769226	428.674774	119.837402	501.672119	411.437531	-133.498993	94.848930	493.396362	56.381592	87.049324	369.475983	-63.750828	1449.475830	364.974060	240.841034	1415.037720	309.336182	93.418411	1391.930542	299.149017	119.044312	1685.833984	500.638519	-275.603943	1279.982300	545.888733	437.985962	1254.306152	449.560120	-202.108810	1032.851929	483.038055	309.478546	1026.519043	373.292725	66.243774	1005.256409	-547.250854	27.754862	910.117126	-518.113953	-121.923149
353.380524	-26.599405	913.587158	385.224792	139.916183	897.704529	364.155182	-84.626869	526.669739	428.444275	119.581184	501.598541	409.813110	-134.273514	94.620865	493.362335	56.336231	87.027557	368.629150	-64.116089	1449.458008	365.668274	240.459106	1415.042114	309.214783	93.320206	1391.990967	299.300232	118.604492	1685.829346	498.849091	-276.453217	1279.863159	547.480469	436.538818	1254.168457	447.951660	-202.623764	1032.752319	483.190552	308.619507	1026.105957	372.861908	65.472733	1005.192993	-547.310852	27.704443	910.108643	-518.152527	-121.963882
352.481628	-26.978338	913.531433	385.088623	139.303741	897.726807	362.938873	-85.396011	526.460449	428.154266	119.286758	501.593384	408.260406	-135.006165	94.443626	493.331329	56.286797	87.041328	367.761017	-64.596550	1449.487305	366.356506	240.033279	1415.076660	309.077484	93.149727	1392.028931	299.439850	118.125458	1685.833008	496.981140	-277.335571	1279.672485	549.057739	435.218597	1254.108154	446.422455	-203.404190	1032.577271	484.193085	307.625031	1026.343506	372.386261	64.918564	1005.179932	-547.332031	27.630552	910.111267	-518.140320	-122.030060
351.929565	-26.926840	913.284851	384.989105	138.928207	897.716980	362.034180	-86.168747	526.242615	427.884308	119.030037	501.578949	406.707794	-135.902512	94.248428	493.354034	56.242306	87.086189	366.808167	-65.140381	1449.448608	366.976044	239.533066	1415.065063	308.934845	92.951363	1392.062378	299.530823	117.630920	1685.819336	495.101013	-278.255493	1279.494385	550.606445	433.804657	1253.979614	444.812378	-204.117371	1032.367188	484.723297	306.630127	1026.312744	372.100861	64.620079	1005.062134	-547.389648	27.566092	910.115173	-518.164917	-122.088867
351.111603	-27.285091	913.146606	384.808075	138.388718	897.686523	360.979736	-86.680367	526.025330	427.527283	118.716537	501.551575	405.137512	-136.601135	93.966644	493.298981	56.206245	87.102669	365.916199	-65.628220	1449.383057	367.591431	238.956161	1415.040405	308.741669	92.722115	1392.090088	299.595123	117.084358	1685.818848	493.222260	-279.172974	1279.261963	552.091431	432.418091	1253.925293	443.256653	-204.638489	1032.185669	485.234772	305.647888	1026.234985	371.667877	64.088745	1004.982483	-547.444763	27.517252	910.105408	-518.202026	-122.136620
350.083801	-27.609600	912.978027	384.480865	137.984436	897.659363	359.878632	-87.058228	525.768311	427.071106	118.414642	501.519409	403.477905	-137.330963	93.736053	493.253906	56.142052	87.143066	364.966766	-66.277931	1449.330688	368.143097	238.421631	1415.016357	308.545410	92.442009	1392.111816	299.618927	116.529602	1685.802979	491.303192	-280.201660	1279.057495	553.547180	430.880005	1253.791138	441.664673	-205.475616	1031.901245	485.354279	304.725769	1025.917969	371.100861	63.605362	1004.890564	-547.472534	27.395929	910.100525	-518.199280	-122.213921
349.229462	-27.947895	912.886902	384.187592	137.542511	897.669495	358.819366	-87.747940	525.563049	426.587555	118.134834	501.501648	402.053741	-138.098602	93.547752	493.197327	56.075981	87.132042	364.104309	-66.838951	1449.197754	368.680389	237.775528	1415.012817	308.340393	92.125671	1392.109131	299.622223	115.912132	1685.801636	489.338043	-281.206818	1278.784058	555.036987	429.405731	1253.756470	440.122284	-206.090378	1031.686646	486.228729	303.779785	1026.013062	370.583649	63.135105	1004.854614	-547.535522	27.344757	910.101807	-518.237793	-122.275490
348.292267	-28.310228	912.738770	383.861084	137.123871	897.670837	357.632599	-88.315430	525.236023	426.178772	117.808708	501.464935	400.587250	-138.920502	93.284409	493.133118	56.040180	87.140488	363.161316	-67.532478	1449.109863	369.238525	237.120163	1414.990845	308.127167	91.764191	1392.143555	299.618866	115.246918	1685.793945	487.401428	-282.278625	1278.511719	556.421265	427.808960	1253.693970	438.542877	-206.957733	1031.391235	486.345673	302.818329	1025.707397	370.032532	62.626434	1004.787842	-547.572693	27.224340	910.078979	-518.254822	-122.348137
347.384979	-28.672722	912.594788	383.483978	136.731247	897.690186	356.525055	-88.855202	525.033020	425.778656	117.523010	501.496857	399.137970	-139.651535	93.121025	493.088898	55.975147	87.176987	362.219513	-68.223854	1449.074585	369.742462	236.402298	1414.981567	307.903381	91.317772	1392.134888	299.487244	114.616516	1685.853027	485.414215	-283.372040	1278.245361	557.809692	426.323395	1253.760864	436.994751	-207.610336	1031.143066	487.084076	301.709808	1025.916748	369.475830	62.121361	1004.732605	-547.621643	27.118540	910.066406	-518.269958	-122.402924
346.408722	-29.064919	912.440125	383.117371	136.308121	897.689941	355.286499	-89.349045	524.793030	425.378113	117.271034	501.498047	397.610229	-140.208267	92.835991	492.899078	55.894375	87.166924	361.313507	-68.976341	1449.020020	370.258698	235.599289	1415.013428	307.688995	90.852089	1392.176025	299.381195	113.954536	1685.917480	483.415833	-284.484772	1277.956909	559.131409	424.645355	1253.708740	435.424255	-208.481415	1030.839355	487.299133	300.647522	1025.782837	368.883728	61.590279	1004.661804	-547.667969	27.027397	910.038757	-518.308167	-122.478073
345.405518	-29.422235	912.255493	382.660614	135.915466	897.695374	354.005402	-89.783913	524.481506	424.920319	117.006859	501.508453	396.342957	-140.961823	92.670486	493.018951	55.883476	87.206390	360.366852	-69.728584	1449.014771	370.746674	234.745621	1415.039795	307.466949	90.338509	1392.240479	299.226746	113.314705	1686.012207	481.384949	-285.667877	1277.608276	560.481934	422.989075	1253.707397	433.813873	-209.325470	1030.504639	487.636841	299.572479	1025.751587	368.298492	61.056850	1004.578674	-547.725952	26.922029	910.041626	-518.342957	-122.535942
344.411896	-29.835375	912.109619	382.196106	135.512466	897.747620	352.900177	-90.271393	524.237061	424.397095	116.650368	501.526154	395.001740	-141.600845	92.413918	492.913483	55.817791	87.238708	359.473206	-70.609482	1448.949585	371.214600	233.850006	1415.069580	307.311127	89.760803	1392.231201	298.996490	112.598816	1686.099609	479.340332	-286.883942	1277.276245	561.712036	421.336609	1253.790649	432.175751	-210.165146	1030.164307	488.019653	298.425781	1025.740967	367.622040	60.504047	1004.540833	-547.766663	26.817417	910.029846	-518.362244	-122.622231
343.349121	-30.368557	911.942505	381.791351	134.850159	897.703735	351.665131	-90.764359	523.937866	423.867584	116.292122	501.502502	393.719177	-142.252090	92.181252	492.817963	55.759075	87.250534	358.529572	-71.478874	1448.939453	371.677429	232.901840	1415.163330	307.165039	89.123428	1392.259888	298.731445	111.920586	1686.199707	477.308502	-288.122711	1276.919312	562.887573	419.674622	1253.847534	430.577911	-210.996582	1029.857300	488.367554	297.302734	1025.877563	367.021973	59.789982	1004.438354	-547.831116	26.715059	910.006165	-518.418640	-122.693321
342.381012	-30.897390	911.818298	381.404388	134.275467	897.729675	350.627289	-91.232559	523.707703	423.471008	115.957527	501.478149	392.379425	-142.718445	91.852264	492.878174	55.740166	87.278526	357.630432	-72.449928	1448.894531	372.183105	231.863007	1415.251587	307.032501	88.419006	1392.318359	298.410034	111.218063	1686.311279	475.281982	-289.394623	1276.534180	564.079102	417.980774	1253.964111	428.883484	-211.907318	1029.467163	488.711914	296.184326	1025.948120	366.385895	59.124874	1004.395874	-547.875122	26.639971	910.004272	-518.440063	-122.761909
341.308258	-31.340946	911.622925	380.903839	133.716125	897.746948	349.595459	-91.860573	523.319214	423.066681	115.590927	501.495758	391.216492	-143.226212	91.627037	492.844543	55.678764	87.305557	356.759491	-73.469749	1448.903320	372.675598	230.767136	1415.380493	306.954498	87.666008	1392.405029	297.995941	110.511200	1686.401855	473.254852	-290.723419	1276.146118	565.198303	416.219238	1254.008789	427.248810	-212.751328	1029.119385	488.896454	295.051575	1025.982666	365.700684	58.460979	1004.314209	-547.944336	26.549458	909.994263	-518.494873	-122.865067
340.205383	-31.869478	911.479675	380.372406	133.149582	897.795044	348.674713	-92.428123	523.064392	422.583008	115.167877	501.520325	390.102448	-143.633224	91.212601	492.758514	55.599518	87.352173	355.910675	-74.551064	1448.868774	373.203308	229.653671	1415.566528	306.897156	86.855583	1392.510742	297.518860	109.796295	1686.523926	471.208557	-292.113129	1275.669556	566.276367	414.474762	1254.108887	425.565491	-213.643311	1028.779541	489.067352	293.820770	1026.095337	364.970337	57.763134	1004.273438	-548.004883	26.458918	909.971863	-518.521484	-122.940262
339.057129	-32.397064	911.282898	379.776123	132.555206	897.844177	347.685852	-92.903763	522.615845	422.160645	114.703674	501.566071	388.982941	-143.834854	90.801285	492.738068	55.540764	87.368614	355.091675	-75.700005	1448.869019	373.726715	228.432129	1415.752686	306.870911	85.984810	1392.648315	297.004181	109.048042	1686.635742	469.193390	-293.515930	1275.213379	567.321899	412.690063	1254.183594	423.838135	-214.539230	1028.422119	489.210876	292.640656	1026.204346	364.178406	57.021736	1004.208557	-548.044189	26.418528	909.979858	-518.558533	-123.020279
337.860077	-32.898533	911.121826	379.110443	131.931854	897.884094	346.700714	-93.491806	522.235779	421.648285	114.210434	501.658630	388.051392	-144.130814	90.423851	492.614044	55.433098	87.390717	354.276184	-76.891365	1448.889893	374.310425	227.159286	1415.975220	306.872925	85.026558	1392.754517	296.414886	108.370659	1686.739746	467.186798	-294.930817	1274.687622	568.283569	410.875824	1254.218384	422.124451	-215.445938	1027.988403	489.207275	291.475128	1026.268311	363.330536	56.307213	1004.154419	-548.114075	26.321957	909.976501	-518.605286	-123.116096
336.691467	-33.357990	910.879333	378.478577	131.398071	897.931152	345.851257	-94.013756	521.778687	421.237366	113.740204	501.730042	387.136871	-144.268280	89.966843	492.595825	55.373177	87.408325	353.517792	-78.150070	1448.837769	374.874878	225.779785	1416.196655	306.853699	83.993912	1392.926880	295.758636	107.695221	1686.805542	465.230621	-296.369080	1274.171631	569.204895	409.074982	1254.404663	420.310516	-216.367157	1027.530396	489.185974	290.259460	1026.367676	362.502502	55.605206	1004.066956	-548.170288	26.234221	909.967041	-518.658447	-123.190041
335.459320	-34.001797	910.639282	377.770569	130.720764	897.981140	344.874420	-94.614388	521.341980	420.783813	113.311928	501.731812	386.351532	-144.401031	89.588562	492.571472	55.326412	87.414093	352.741730	-79.493950	1448.817627	375.468994	224.285355	1416.407593	306.837250	82.925781	1393.054932	295.061890	107.015976	1686.819458	463.242584	-297.886200	1273.558105	570.105042	407.234558	1254.467529	418.614441	-217.289825	1027.124512	489.091888	289.088837	1026.458374	361.594299	54.739765	1003.982178	-548.240845	26.159828	909.977722	-518.706238	-123.301407
334.113190	-34.582458	910.290466	376.856293	129.912857	897.832886	343.993774	-95.120659	520.880920	420.102875	112.925858	501.740479	385.607513	-144.542786	89.112221	492.447235	55.243885	87.401047	351.993408	-80.887772	1448.769531	376.080811	222.762543	1416.629272	306.792664	81.746162	1393.168213	294.270874	106.463898	1686.734009	461.284424	-299.459473	1272.927612	570.916809	405.382782	1254.568726	416.821289	-218.260040	1026.657471	488.898071	287.892670	1026.616333	360.557861	53.895721	1003.738342	-548.302490	26.059637	909.976440	-518.748413	-123.366196
332.815918	-35.247169	910.000610	376.006500	129.041336	897.723938	343.010162	-95.709473	520.330994	419.531677	112.609177	501.694641	384.995972	-144.577042	88.644241	492.319550	55.194675	87.441948	351.289124	-82.416283	1448.654663	376.628723	221.116394	1416.848511	306.719086	80.502686	1393.281250	293.459595	105.754539	1686.630859	459.332031	-301.059875	1272.244995	571.701599	403.429199	1254.676147	415.058044	-219.267914	1026.120117	488.725037	286.654877	1026.690796	359.499878	53.008282	1003.545593	-548.390320	25.931074	909.990967	-518.810791	-123.459534
331.399384	-36.030128	909.719727	375.114838	128.015442	897.628845	342.140442	-96.436890	519.922424	419.062439	112.308327	501.665222	384.498596	-144.551453	88.204720	492.238770	55.122231	87.446991	350.568237	-83.979149	1448.523193	377.166290	219.413467	1417.048706	306.573212	79.187126	1393.394531	292.589935	105.161606	1686.428955	457.462708	-302.692627	1271.515503	572.473755	401.411743	1254.741455	413.267334	-220.249603	1025.550903	488.395233	285.358398	1026.767700	358.350800	51.982910	1003.364624	-548.406311	25.646742	909.983276	-518.623962	-123.713127
330.119293	-36.509529	909.355347	374.179749	127.420570	897.635742	341.257385	-96.996346	519.341187	418.583008	111.949013	501.683411	383.889862	-144.412476	87.695160	492.160461	55.031708	87.474335	349.819122	-85.573517	1448.350708	377.664124	217.635803	1417.199219	306.342926	77.805542	1393.475830	291.755432	104.610397	1686.126831	456.357025	-303.070221	1270.351807	573.128113	399.356293	1254.903442	411.509735	-221.310486	1024.951782	488.131775	284.079407	1026.941528	357.289276	51.201942	1003.197937	-548.525574	25.456476	909.993713	-518.692749	-123.809441
328.770966	-37.258369	909.022339	373.333740	126.509338	897.568604	340.557526	-97.466957	518.810059	418.034882	111.540955	501.649902	383.392395	-144.353531	87.182144	492.089935	54.964874	87.478546	349.045898	-87.268333	1448.101074	378.129181	215.781128	1417.358398	306.036804	76.409859	1393.534302	290.955963	104.045357	1685.714844	453.739166	-306.066772	1269.860596	573.845398	397.262512	1254.965332	409.701813	-222.415710	1024.303467	487.686279	282.786163	1026.982666	356.210114	50.195717	1003.006897	-548.624390	25.271629	909.992676	-518.771851	-123.897858
327.302734	-37.825878	908.681519	372.245697	125.831535	897.621643	339.751038	-97.999741	518.242493	417.300293	111.096733	501.660126	382.870514	-144.086975	86.670853	491.990814	54.889053	87.494324	348.160187	-89.014015	1447.818848	378.543274	213.926331	1417.542725	305.671387	74.930733	1393.604858	290.164673	103.454079	1685.243774	451.960083	-307.845734	1269.056152	574.492004	395.049683	1255.107300	408.138031	-223.563858	1023.679443	487.287262	281.435944	1027.135132	354.998260	49.307392	1002.874084	-548.742676	25.064548	909.991089	-518.859802	-123.995277
325.816467	-38.576721	908.290161	371.246368	125.016434	897.521484	338.963867	-98.656769	517.667847	416.682343	110.713173	501.686584	382.516693	-143.834915	86.287697	491.964447	54.841000	87.547600	347.221008	-90.820969	1447.541138	378.826385	211.981674	1417.662476	305.176819	73.454498	1393.649048	289.378357	102.819199	1684.743774	450.175903	-309.509552	1268.135620	575.067932	392.815857	1255.222656	406.259552	-224.633163	1023.007324	486.860199	280.068695	1027.235352	353.834625	48.311962	1002.635193	-548.838623	24.871389	909.985474	-518.912781	-124.103073
324.380371	-39.357368	907.955505	370.020844	123.640633	897.309326	338.249237	-99.234947	517.206238	415.830566	110.203598	501.575226	382.238922	-143.521759	85.783691	491.885681	54.777645	87.601303	346.211639	-92.597397	1447.181519	379.074951	210.053925	1417.750977	304.625916	71.965889	1393.622925	288.622681	102.081062	1684.263672	448.435822	-311.232208	1267.234497	575.694519	390.544525	1255.343628	404.529724	-225.745865	1022.311584	486.377075	278.624359	1027.284790	352.513092	47.168060	1002.364624	-548.932251	24.663141	909.963379	-518.993164	-124.205673
322.830292	-40.175129	907.635620	368.903351	122.786636	897.310242	337.546539	-99.798233	516.587097	414.929443	109.618782	501.554260	382.062897	-143.184723	85.297798	491.773712	54.655628	87.660416	345.115021	-94.419601	1446.853638	379.231140	208.095779	1417.816406	304.041565	70.444443	1393.624390	287.912720	101.307503	1683.840576	446.709442	-312.947510	1266.382202	576.264343	388.191254	1255.453247	402.955872	-226.970581	1021.687378	485.967712	277.172424	1027.360840	351.257080	46.101372	1002.212341	-549.001343	24.521454	909.947571	-519.057068	-124.288116
321.320068	-40.842457	907.267639	367.723389	121.995827	897.302063	336.837585	-100.475395	516.128967	414.208832	109.147034	501.625336	382.005219	-143.002884	84.793320	491.754089	54.585369	87.730797	344.034271	-96.252670	1446.519531	379.354584	206.182419	1417.869385	303.426331	68.886497	1393.612061	287.247803	100.396049	1683.471191	444.697113	-315.024658	1265.630371	576.780762	385.866150	1255.534424	401.475800	-228.169296	1020.983765	485.437866	275.736115	1027.418457	349.962250	45.130821	1002.032837	-549.002808	25.141710	909.967590	-519.079041	-124.273483
319.768402	-41.716805	907.002136	366.579834	121.148392	897.355103	336.337402	-100.947235	515.500793	413.292175	108.511154	501.628845	381.939423	-142.766464	84.271111	491.845673	54.539246	87.826904	342.884003	-98.093239	1446.187134	379.431885	204.176498	1417.893188	302.753998	67.329796	1393.594727	286.628174	99.295448	1683.208984	442.967926	-316.711273	1264.788696	577.291443	383.418396	1255.660767	399.742432	-229.154510	1020.346863	484.985321	274.275330	1027.525024	348.726654	44.028519	1001.931152	-549.090637	25.116512	909.970703	-519.163574	-124.328651
318.265472	-42.542397	906.663208	365.388641	120.335197	897.341858	335.902222	-101.497124	514.961609	412.533234	107.837273	501.728790	381.981354	-142.642609	83.724136	491.850159	54.445057	87.895767	341.686432	-99.949844	1445.848999	379.416504	202.234177	1417.958252	302.032654	65.762756	1393.625000	286.171997	98.247925	1682.845093	441.258942	-318.367828	1263.984985	577.794495	381.036041	1255.780396	398.317871	-230.446182	1019.673584	484.628845	272.763977	1027.660034	347.447296	42.979458	1001.760986	-549.162048	25.051487	909.968811	-519.212891	-124.394096
316.702942	-43.436382	906.360535	364.223236	119.366150	897.364685	335.513977	-101.983856	514.441528	411.612030	107.193367	501.803955	382.089264	-142.580200	83.319427	491.756592	54.342361	87.929161	340.440643	-101.787376	1445.583374	379.346191	200.256607	1417.970947	301.234436	64.161598	1393.633057	285.432373	96.929756	1682.827271	440.058197	-318.990387	1262.795898	578.228088	378.579224	1255.866577	396.516449	-231.365051	1019.019836	483.954468	271.203583	1027.586548	346.170532	41.811443	1001.625427	-549.235596	24.968019	909.968750	-519.275146	-124.475853
315.105042	-44.491795	906.131775	362.960938	118.539543	897.423584	335.119019	-102.542717	513.984863	410.861359	106.577606	501.774170	382.219666	-142.537521	82.917274	491.844574	54.309284	88.011055	339.163666	-103.680832	1445.291260	379.274445	198.253769	1418.040039	300.425385	62.540672	1393.648804	284.850067	95.636963	1682.745972	437.813995	-321.598053	1262.353760	578.598328	376.021881	1255.939697	394.948090	-232.496979	1018.502808	483.450317	269.684204	1027.648193	344.837708	40.648903	1001.543213	-549.322449	24.894041	909.975769	-519.351929	-124.516571
313.576263	-45.494713	905.859985	361.716156	117.640175	897.501587	334.721069	-103.021271	513.644714	410.041382	106.075691	501.858826	382.282684	-142.464478	82.524529	491.818573	54.247215	88.047020	337.805359	-105.575615	1445.045532	379.133545	196.252686	1418.115234	299.560303	60.904591	1393.702637	284.312561	94.201576	1682.739136	436.028992	-323.220184	1261.567993	578.934937	373.509583	1256.029541	393.430389	-233.789703	1017.803467	482.909912	268.115601	1027.673218	343.484009	39.461971	1001.452698	-549.390381	24.808264	909.970764	-519.421631	-124.602455
312.027802	-46.609226	905.617554	360.522247	116.522919	897.518372	334.402740	-103.494301	513.453613	409.265411	105.443146	501.849304	382.339417	-142.477493	82.254242	491.728180	54.181244	88.131950	336.469330	-107.504120	1444.832153	378.982788	194.234924	1418.212280	298.713531	59.269688	1393.757690	284.005737	92.837387	1682.660889	434.699493	-323.943665	1260.504028	579.272888	370.948822	1256.130371	391.589081	-234.794525	1017.306763	482.304932	266.504730	1027.704102	342.147552	38.164810	1001.343811	-549.546143	24.766888	909.957153	-519.718689	-124.565781
310.429596	-47.786812	905.495972	359.175018	115.463501	897.595947	333.964081	-104.096802	513.228149	408.542633	104.932076	501.875763	382.358368	-142.475601	82.039085	491.780457	54.130005	88.240990	335.156067	-109.428429	1444.642578	378.828186	192.198166	1418.358887	297.830444	57.598911	1393.881348	283.293304	91.036095	1683.008423	433.570465	-324.640076	1259.498657	579.543396	368.374146	1256.190674	389.369293	-235.801224	1016.104980	481.667206	264.872253	1027.718140	340.707275	36.903656	1001.324402	-549.626160	24.710403	909.964111	-519.784485	-124.635818
308.937653	-49.059002	905.360962	358.007172	114.136063	897.640991	333.679230	-104.716400	513.147583	407.416962	103.788803	501.772095	382.212097	-142.329346	81.799858	491.489502	53.954430	88.263466	333.794525	-111.313286	1444.536621	378.602722	190.217773	1418.527588	296.926666	55.957798	1394.013306	282.792908	89.285637	1683.233887	431.803131	-326.305847	1258.926392	579.772705	365.778748	1256.281738	388.089569	-237.259613	1016.233093	480.995026	263.190704	1027.785889	339.365967	35.486691	1001.283630	-549.716553	24.632174	909.948792	-519.874329	-124.714798
307.452728	-50.297779	905.288635	356.822235	112.900841	897.741821	333.314117	-105.439583	513.158936	406.783203	102.947929	501.769135	382.341736	-142.556519	81.689804	491.393280	53.853928	88.327263	332.472412	-113.167740	1444.432373	378.368866	188.208755	1418.742065	295.989136	54.276958	1394.203735	282.278412	87.468697	1683.511230	429.322205	-328.756104	1258.494751	579.913818	363.123962	1256.373291	385.804932	-238.381409	1015.114441	480.293457	261.443176	1027.835449	337.998383	34.142994	1001.302856	-549.790161	24.506615	909.956970	-519.938354	-124.803818
305.957245	-51.483849	905.262878	355.531281	111.754959	897.878418	332.927399	-106.354851	513.133545	405.766602	101.861443	501.671234	382.307526	-142.637939	81.621704	491.105652	53.674706	88.344879	331.202209	-115.037102	1444.365845	378.035614	186.226593	1418.986572	295.064362	52.598877	1394.420166	281.772919	85.541634	1683.850464	428.038513	-329.790375	1257.836060	580.042114	360.570740	1256.428467	384.256042	-239.895462	1014.651062	479.466217	259.742371	1027.916016	336.564697	32.882271	1001.363342	-549.862793	24.422226	909.939575	-520.027588	-124.864182
304.528625	-52.755657	905.357605	354.294006	110.313652	897.973450	332.599426	-107.226585	513.191467	405.074921	100.929596	501.773743	382.266235	-142.706299	81.518158	491.101410	53.531460	88.390121	329.929932	-116.849655	1444.325928	377.678680	184.251190	1419.242554	294.069550	50.942009	1394.642456	281.246643	83.561813	1684.212402	425.356384	-332.788361	1257.772827	580.041382	358.043030	1256.608154	382.221741	-241.230057	1014.407898	478.583130	258.012360	1028.010620	335.195770	31.532623	1001.460083	-549.952881	24.372692	909.953491	-520.110962	-124.923286
303.063232	-54.088467	905.440552	353.091095	108.887970	898.068542	332.127960	-108.280724	513.206360	404.908020	100.549644	502.084137	382.231201	-142.781830	81.464973	491.393799	53.509300	88.540451	328.690216	-118.670471	1444.331787	377.267609	182.287201	1419.477173	293.111298	49.270702	1394.838501	280.722290	81.471642	1684.576294	423.147339	-335.094635	1257.640747	580.036316	355.840271	1256.836426	380.592102	-242.770370	1014.136719	477.724884	256.267700	1028.222778	333.833191	30.147026	1001.550903	-550.039856	24.272713	909.934265	-520.188354	-125.016640
301.545166	-55.476746	905.558411	351.834137	107.493805	898.164307	331.845428	-109.305382	513.279907	403.860352	99.252373	501.927277	382.237305	-142.995911	81.404091	490.995514	53.259968	88.486076	327.494476	-120.467697	1444.294800	376.839966	180.353943	1419.750977	292.131653	47.608932	1395.083008	280.348877	79.475266	1684.797363	421.169250	-337.054535	1257.335083	579.931580	353.355804	1256.997681	378.534027	-244.143448	1014.100037	476.766052	254.571625	1028.368652	332.378815	28.780962	1001.660889	-550.108215	24.225004	909.944824	-520.260132	-125.079628
300.019073	-56.826576	905.657227	350.538361	106.095200	898.301697	331.483765	-110.495911	513.338196	403.026978	98.183151	501.923737	382.194550	-143.134415	81.313126	490.765137	53.043621	88.516167	326.298859	-122.254089	1444.306885	376.267242	178.426956	1420.029785	291.164917	45.878033	1395.321899	279.790039	77.259193	1685.151978	420.272034	-337.398529	1256.597656	579.808594	350.943237	1257.179077	376.813782	-245.698151	1013.959229	475.736755	252.787170	1028.527466	330.908295	27.394539	1001.782715	-550.175171	24.150835	909.953247	-520.335693	-125.156204
298.468170	-58.157181	905.740967	349.327545	104.704773	898.411865	331.132446	-111.555168	513.296631	402.489258	97.183807	502.035858	382.162231	-143.306244	81.231979	490.677582	52.899639	88.576317	325.174774	-124.029716	1444.330688	375.712433	176.458099	1420.312256	290.207855	44.212410	1395.536133	279.111633	74.955727	1685.579590	417.547089	-340.686981	1256.806519	579.556152	348.463165	1257.354980	374.900452	-247.204346	1014.068176	474.776611	251.050583	1028.825928	329.461945	26.027748	1001.883484	-550.225891	24.056128	909.937744	-520.409119	-125.249420
296.831390	-59.503002	905.866943	348.042816	103.295479	898.567627	330.687805	-112.589233	513.233032	401.876678	96.195839	502.158691	382.114960	-143.455597	81.104248	490.566132	52.692097	88.627304	324.052338	-125.829315	1444.296997	375.138397	174.518585	1420.605469	289.213867	42.509918	1395.800049	278.507355	72.670403	1685.897461	415.287018	-343.253387	1256.865356	579.263245	346.152893	1257.604492	373.318481	-248.762604	1014.950134	473.723145	249.315506	1029.062622	327.946075	24.638445	1002.027771	-550.302124	23.964067	909.951843	-520.494141	-125.334808
295.069122	-60.769768	905.778381	346.746948	101.975098	898.638306	330.245758	-113.560081	513.182007	401.051422	95.084618	502.234741	382.073792	-143.572632	80.983391	490.420776	52.494789	88.625267	322.912598	-127.616333	1444.298462	374.487427	172.551178	1420.831787	288.252228	40.814095	1395.968872	277.890930	70.379242	1686.217651	413.956848	-344.182343	1256.229248	578.901062	343.743256	1257.790283	370.745483	-249.949677	1014.278320	472.722626	247.566788	1029.345947	326.287933	23.273701	1002.027832	-550.335693	23.858847	909.962158	-520.559448	-125.410172
293.522278	-62.309776	905.908447	345.529419	100.484596	898.748779	329.813934	-114.690720	513.068787	400.450439	94.059341	502.301910	382.082153	-143.723068	80.870712	490.381226	52.367554	88.660744	321.705048	-129.518402	1444.269775	373.827271	170.561279	1421.052246	287.244415	39.061646	1396.119873	277.252167	68.063400	1686.487549	411.997955	-346.323334	1256.065918	578.418823	341.571960	1258.000977	368.988403	-251.714676	1014.528442	471.671539	245.839355	1029.629028	324.892273	21.763075	1002.148682	-550.380066	23.798782	909.966370	-520.623352	-125.486748
291.892670	-63.681755	905.845886	344.262787	99.070915	898.756531	329.484161	-115.686203	512.970581	399.830017	93.042603	502.320160	382.106537	-143.880264	80.773354	490.237732	52.232506	88.683815	320.593445	-131.310822	1444.209473	373.154999	168.579269	1421.229492	286.242432	37.315811	1396.219482	276.589722	65.725113	1686.740723	410.449219	-347.952362	1255.668579	577.875427	339.495117	1258.164795	366.816833	-253.110916	1014.325317	470.584198	244.048050	1029.834473	323.374725	20.338371	1002.125793	-550.454834	23.739241	909.978882	-520.687073	-125.570648
290.165924	-65.057510	905.800049	342.926941	97.653099	898.808167	328.952911	-116.664757	512.865906	399.196594	92.150475	502.377655	382.135468	-143.966751	80.665916	490.170227	52.127243	88.705727	319.506622	-133.142899	1444.095947	372.443085	166.554504	1421.409790	285.212891	35.563145	1396.307617	275.910370	63.400017	1686.950684	408.074005	-350.566986	1255.552734	577.287231	337.367767	1258.235229	364.723846	-254.631790	1014.302307	469.497070	242.266205	1030.041626	321.785675	18.888699	1002.133179	-550.537659	23.663998	909.941956	-520.780212	-125.673813
288.723846	-66.430450	905.688110	341.673553	96.258575	898.781433	328.540558	-117.648865	512.721008	398.549103	91.129723	502.402527	382.162323	-144.048218	80.593193	490.018158	51.984150	88.699455	318.402588	-135.010529	1443.953247	371.773834	164.551682	1421.554077	284.225403	33.765442	1396.381226	275.165100	61.089062	1687.154053	405.448120	-353.832764	1255.567505	576.609436	335.268372	1258.342773	362.634094	-256.227020	1014.245605	468.353058	240.473892	1030.228882	320.376984	17.466946	1002.067993	-550.573303	23.604593	909.945618	-520.850281	-125.732353
287.142059	-67.808754	905.558838	340.444366	94.770218	898.809509	327.966736	-118.622261	512.655090	398.017212	90.345436	502.450134	382.183075	-144.189560	80.553131	490.018127	51.923775	88.751762	317.349457	-136.792679	1443.816650	371.055389	162.517563	1421.703979	283.218689	31.934881	1396.466675	274.427887	58.771812	1687.383423	404.543732	-354.261108	1254.689941	575.824524	333.350372	1258.444214	360.616089	-257.819855	1014.145508	467.244476	238.729523	1030.403320	318.907227	15.948786	1002.022766	-550.613098	23.462219	909.937866	-520.916748	-125.856712
285.557709	-69.176262	905.425598	339.149139	93.245934	898.819031	327.309174	-119.688896	512.667297	397.390503	89.431732	502.496094	382.215942	-144.250778	80.517982	489.935028	51.793743	88.757645	316.164520	-138.785004	1443.720215	370.361389	160.478699	1421.833862	282.198975	30.155552	1396.535400	273.634399	56.476002	1687.558350	401.558167	-357.865265	1254.716919	575.032104	331.384216	1258.499023	358.476166	-259.371796	1013.869873	466.116394	236.967255	1030.570313	317.397766	14.431596	1001.966248	-550.684204	23.371952	909.960632	-521.024414	-125.943863
283.854858	-70.599129	905.319641	337.796997	91.696861	898.817993	326.712677	-120.534248	512.558472	396.737976	88.508476	502.526917	382.233368	-144.368469	80.518944	489.812836	51.663223	88.793404	315.062683	-140.676666	1443.602661	369.595490	158.369995	1421.966797	281.197571	28.340427	1396.612671	272.811432	54.173424	1687.743164	400.196960	-358.788391	1253.929565	574.166748	329.314209	1258.517456	356.421875	-260.916534	1013.522766	464.923676	235.174210	1030.708130	315.849274	12.879152	1001.915405	-550.654236	23.157215	909.953430	-520.853577	-126.176445
282.338074	-71.932281	905.164734	336.533691	90.319366	898.852173	326.127869	-121.428574	512.508972	396.110199	87.641106	502.511230	382.207336	-144.468323	80.480217	489.666382	51.528885	88.826408	313.938904	-142.560898	1443.432251	368.819946	156.328262	1422.079956	280.126129	26.527401	1396.657593	271.924927	51.936531	1687.895752	398.215210	-360.845947	1253.428589	573.249756	327.298065	1258.475342	354.482941	-262.579224	1013.340515	463.682678	233.331406	1030.695313	314.413910	11.415567	1001.859741	-550.702026	23.013634	909.934753	-520.949951	-126.299522
281.068390	-73.190704	905.004517	335.267151	88.889221	898.853943	325.497162	-122.315323	512.373352	395.512512	86.805916	502.511139	382.214905	-144.551849	80.459839	489.665344	51.442463	88.855324	312.832214	-144.426834	1443.321655	368.035339	154.252747	1422.164185	279.112610	24.710695	1396.688843	271.010956	49.702835	1688.011108	396.637756	-362.312012	1252.730225	572.286682	325.309845	1258.434448	352.414368	-264.113159	1012.809692	462.433411	231.573807	1030.725464	313.110474	9.985741	1001.784180	-550.746826	22.958950	909.941650	-521.032104	-126.352257
279.587982	-74.542336	904.852051	333.929657	87.506187	898.864929	324.749054	-123.211754	512.249878	394.836639	85.801414	502.558868	382.246613	-144.733063	80.448792	489.608490	51.308075	88.850288	311.692078	-146.306107	1443.175171	367.267731	152.132614	1422.309204	278.064758	22.856468	1396.735596	270.068390	47.474640	1688.078735	393.711853	-365.839386	1252.725342	571.297119	323.350739	1258.375610	350.582855	-265.824554	1012.626038	461.124786	229.798523	1030.716309	311.663147	8.526699	1001.717224	-550.868408	22.931986	909.917480	-521.353699	-126.331726
277.978760	-75.990295	904.748352	332.606293	85.904274	898.864319	324.125763	-124.174988	512.231140	394.186584	84.926193	502.567993	382.266968	-144.946518	80.432388	489.518036	51.154877	88.897568	310.515289	-148.190567	1443.052856	366.441223	150.013596	1422.382080	277.004669	20.977839	1396.735962	269.042450	45.264423	1688.125732	392.419281	-366.737030	1251.859619	570.293274	321.341064	1258.322876	348.705475	-267.412384	1012.240417	459.773865	228.009995	1030.692871	310.186188	6.935177	1001.666931	-550.904541	22.837360	909.925232	-521.441162	-126.441048
276.653107	-77.440704	904.631165	331.431885	84.233055	898.848694	323.395630	-125.158310	512.157166	393.485504	83.935211	502.542023	382.283386	-145.111618	80.408905	489.385468	50.999039	88.949478	309.325378	-150.093445	1442.900146	365.628113	147.869446	1422.453003	275.967529	19.102352	1396.742310	267.972412	43.045773	1688.135010	390.547821	-368.676453	1251.411011	569.287781	319.292114	1258.239868	347.027374	-269.314484	1011.942200	458.388763	226.278763	1030.661865	308.869629	5.332423	1001.604614	-550.917053	22.753933	909.941406	-521.512024	-126.562744
275.103088	-78.836945	904.523926	330.048401	82.876213	898.900940	322.680267	-126.081718	512.101685	392.849884	82.992638	502.649963	382.365051	-145.325256	80.433418	489.332245	50.852287	89.021126	308.139587	-152.011856	1442.810303	364.820099	145.675201	1422.548828	274.903259	17.137470	1396.782837	266.915100	40.821320	1688.114380	388.730835	-370.521790	1250.955444	568.291687	317.270172	1258.176392	345.037537	-270.580505	1011.587341	456.995667	224.540405	1030.703857	307.382965	3.858810	1001.579895	-550.960083	22.602129	909.925476	-521.599060	-126.698097
273.808136	-80.212379	904.375183	328.817291	81.302559	898.882141	321.884277	-126.888618	511.948975	392.198059	82.041985	502.666931	382.332794	-145.392242	80.431892	489.246338	50.698448	89.061531	306.912720	-153.905472	1442.705566	363.929138	143.555008	1422.634888	273.839203	15.241112	1396.795898	265.785400	38.631615	1688.103516	386.901001	-372.498108	1250.598877	567.260132	315.222931	1258.129028	343.350372	-272.422333	1011.202881	455.543427	222.854675	1030.683594	306.099640	2.311297	1001.498413	-550.990540	22.549448	909.974121	-521.668213	-126.798676
272.387146	-81.636154	904.282349	327.532684	79.860359	898.872498	320.995911	-127.800514	511.866821	391.546417	81.133369	502.624176	382.287811	-145.517166	80.478394	489.162567	50.563118	89.112900	305.762451	-155.872482	1442.607544	363.091309	141.434341	1422.711426	272.741760	13.345181	1396.812012	264.638580	36.428406	1688.069702	385.111389	-374.510040	1250.182861	566.263367	313.240570	1258.081787	341.492615	-273.706482	1010.881653	454.096497	221.196808	1030.689331	304.735260	0.826998	1001.448608	-551.030212	22.396353	909.949524	-521.737549	-126.944397
270.936707	-83.069061	904.135132	326.225403	78.374840	898.834961	320.171875	-128.527420	511.723633	390.856934	80.170914	502.634674	382.256042	-145.610260	80.508362	489.046692	50.432217	89.149826	304.573151	-157.828674	1442.449585	362.248627	139.337219	1422.729980	271.607452	11.450521	1396.782227	263.582916	34.157124	1687.968506	383.727936	-376.091675	1249.730957	565.261963	311.078186	1257.966187	340.016296	-275.546143	1010.687744	452.698822	219.505356	1030.715332	303.347687	-0.700687	1001.357849	-551.059631	22.285717	909.943787	-521.809875	-127.075668
269.558502	-84.468819	903.966187	324.913452	76.897530	898.750000	319.234955	-129.413696	511.533966	390.273376	79.341347	502.631714	382.284912	-145.720993	80.512344	488.970795	50.314331	89.195503	303.320709	-159.777145	1442.326294	361.244476	137.270050	1422.777344	270.498566	9.545301	1396.752563	262.373077	31.820812	1687.924683	381.670074	-378.639221	1249.512695	564.227905	308.963074	1257.940430	338.457977	-277.185913	1010.507324	451.299072	217.824966	1030.721680	301.992523	-2.188874	1001.232117	-551.086670	22.187347	909.936035	-521.873779	-127.216118
268.020172	-85.993629	903.798889	323.588928	75.373596	898.681824	318.354004	-130.114960	511.413849	389.555542	78.367767	502.575989	382.234222	-145.767899	80.527771	488.777649	50.169804	89.232132	302.066711	-161.775253	1442.104492	360.298981	135.225601	1422.809448	269.289032	7.604364	1396.696411	261.262665	29.632219	1687.863159	380.037262	-380.604340	1249.103760	563.236938	306.892120	1257.986206	336.759277	-278.593872	1010.235229	449.927521	216.151306	1030.723511	300.575562	-3.785900	1001.114868	-551.122986	22.130978	909.939148	-521.966431	-127.322800
266.600800	-87.475700	903.666504	322.269989	73.864975	898.627930	317.389679	-130.862259	511.201996	388.961334	77.480247	502.627106	382.145874	-145.766602	80.540291	488.733093	50.072330	89.285675	300.738586	-163.791855	1441.918823	359.250549	133.156998	1422.889893	268.027771	5.668448	1396.642700	260.155792	27.384369	1687.817749	377.830292	-383.695099	1249.144409	562.239380	304.801605	1258.038208	335.374756	-280.377167	1010.084167	448.602539	214.489960	1030.798584	299.252136	-5.348362	1001.020508	-551.128540	21.941309	909.921875	-522.012512	-127.492279
265.384979	-88.878670	903.482300	320.972839	72.392891	898.578308	316.531555	-131.685806	511.111176	388.353607	76.586304	502.645233	382.167603	-145.854813	80.572495	488.696411	49.951172	89.343292	299.435364	-165.708755	1441.662231	358.164825	131.145981	1422.959229	266.753510	3.757141	1396.589355	259.046783	25.155949	1687.794678	376.901886	-384.610352	1248.384644	561.205688	302.654297	1258.152588	333.863373	-281.853485	1009.817871	447.270294	212.799347	1030.804321	298.021790	-6.875188	1000.903625	-551.172791	21.825659	909.946167	-522.077271	-127.601952
263.945068	-90.388008	903.328796	319.655823	70.892609	898.497925	315.607513	-132.421631	510.983917	387.735474	75.701698	502.612885	382.144012	-145.955704	80.645432	488.544250	49.794861	89.356949	298.064117	-167.694397	1441.407104	357.100250	129.114883	1423.014038	265.496887	1.795703	1396.486206	257.996582	23.097128	1687.807373	375.446930	-386.558960	1248.042847	560.172913	300.521332	1258.305176	332.582550	-283.545471	1009.611694	446.054443	211.099762	1030.871704	296.674255	-8.439750	1000.785950	-551.213074	21.714138	909.952454	-522.151855	-127.740768
262.607758	-91.820595	903.176697	318.336060	69.499153	898.470398	314.692780	-133.210632	510.845520	387.065491	74.811691	502.615784	382.096710	-146.045593	80.689919	488.400116	49.651661	89.374550	296.611755	-169.659760	1441.148926	355.935059	127.154022	1423.059326	264.173676	-0.081627	1396.403076	256.917938	20.830498	1687.788330	373.331726	-389.582275	1248.049194	559.144958	298.498352	1258.457275	331.180237	-285.022278	1009.390015	444.896118	209.417389	1031.000122	295.393402	-9.947248	1000.695007	-551.233276	21.595564	909.939941	-522.202942	-127.879654
261.196014	-93.375153	903.009216	317.043610	67.921371	898.353821	313.773773	-134.070190	510.747711	386.460266	73.971092	502.590759	382.127350	-146.207169	80.770828	488.265808	49.516182	89.414696	295.156891	-171.636642	1440.910156	354.744385	125.205811	1423.096924	262.848236	-1.958909	1396.300903	255.825134	18.568905	1687.789185	371.868591	-391.469299	1247.683105	558.095947	296.389221	1258.621582	329.997070	-286.748962	1009.152954	443.698059	207.690186	1031.090576	294.059937	-11.554834	1000.552551	-551.262573	21.515408	909.935364	-522.278076	-128.015533
259.685669	-94.795128	902.868774	315.652252	66.529999	898.352295	312.855591	-134.841034	510.573669	385.798920	73.069992	502.575104	382.032379	-146.289017	80.763580	488.110474	49.367126	89.406525	293.691223	-173.642776	1440.669678	353.507141	123.190689	1423.127930	261.516083	-3.856551	1396.202759	254.769516	16.303236	1687.810059	371.104034	-392.212433	1246.944458	557.055420	294.330719	1258.811523	328.716522	-288.299469	1008.799255	442.573608	205.950729	1031.187866	292.650360	-13.064727	1000.480652	-551.287292	21.362526	909.930115	-522.311951	-128.166763
258.411713	-96.236565	902.719238	314.417023	65.048386	898.333313	312.055420	-135.799927	510.479980	385.213806	72.183960	502.666748	382.050293	-146.490112	80.779243	488.022980	49.207161	89.462852	292.285553	-175.607391	1440.389648	352.308746	121.249985	1423.133179	260.197998	-5.769646	1396.105591	253.715469	13.965321	1687.837891	369.816681	-393.940887	1246.497925	556.011719	292.378296	1259.015381	327.424744	-289.827148	1008.460327	441.479919	204.258835	1031.343994	291.401764	-14.610091	1000.396973	-551.319397	21.238401	909.939209	-522.378540	-128.337799
256.989197	-97.666679	902.554932	313.147186	63.619999	898.331543	311.100098	-136.733902	510.354736	384.633911	71.237015	502.713226	381.995209	-146.623322	80.810158	487.962402	49.069851	89.542694	290.864197	-177.614731	1440.138306	351.108795	119.235222	1423.144043	258.887024	-7.696200	1396.006470	252.671158	11.669630	1687.901123	368.493500	-395.653961	1246.026123	554.970459	290.393646	1259.246216	326.062195	-291.227112	1008.065186	440.334412	202.574890	1031.469238	290.066833	-16.148598	1000.314392	-551.345825	21.060143	909.953491	-522.418030	-128.484634
255.567383	-99.110985	902.421265	311.870636	62.072308	898.281860	310.327454	-137.634430	510.242981	384.026794	70.342010	502.649902	381.973785	-146.802765	80.807045	487.796661	48.892063	89.583443	289.477112	-179.542175	1439.880127	349.871490	117.307320	1423.189697	257.555573	-9.613781	1395.936523	251.639008	9.337111	1687.939941	367.234314	-397.355316	1245.604126	553.903503	288.403687	1259.480713	324.822266	-292.912689	1007.705444	439.228058	200.886948	1031.615723	288.730164	-17.704977	1000.222595	-551.388794	20.897125	909.952637	-522.477478	-128.628387
254.162918	-100.498558	902.224854	310.615784	60.616352	898.258240	309.483185	-138.663116	510.094727	383.412384	69.446991	502.678070	381.929199	-146.988464	80.812889	487.640411	48.697777	89.637276	288.085205	-181.509384	1439.603394	348.612823	115.352203	1423.202148	256.195160	-11.523495	1395.868530	250.663345	6.990627	1688.015869	365.412201	-400.198456	1245.454712	552.804016	286.429626	1259.717285	323.386871	-294.362518	1007.312805	438.081696	199.222351	1031.799072	287.368622	-19.226904	1000.114929	-551.408813	20.719889	909.970093	-522.499390	-128.835663
252.572601	-101.965370	902.103882	309.313080	59.206532	898.201721	308.669281	-139.553268	510.009888	382.794006	68.531471	502.726624	381.892487	-147.156464	80.816490	487.471161	48.554089	89.716331	286.672119	-183.461502	1439.327637	347.334839	113.385872	1423.213013	254.843719	-13.379552	1395.772827	249.661209	4.672131	1688.122314	365.182617	-400.341034	1244.512085	551.703552	284.409760	1259.934937	321.994385	-295.828735	1006.931702	436.894897	197.559097	1031.927612	285.938965	-20.720282	1000.025757	-551.433472	20.558298	909.947205	-522.562744	-129.019180
251.130524	-103.360657	901.963562	308.014252	57.780380	898.169128	307.997314	-140.596909	509.924469	382.254578	67.697487	502.685059	381.863678	-147.360779	80.835266	487.359344	48.425522	89.771851	285.292328	-185.406082	1439.046265	346.092102	111.433670	1423.234619	253.485962	-15.226755	1395.666626	248.688858	2.331187	1688.229492	363.720673	-402.379578	1244.144897	550.609192	282.444061	1260.103027	320.658661	-297.468811	1006.610352	435.696259	195.948013	1032.085083	284.551422	-22.196016	999.940552	-551.453979	20.418276	909.945618	-522.618958	-129.189453
249.902130	-104.649139	901.764954	306.814453	56.425629	898.095276	307.254608	-141.528946	509.769684	381.642365	66.812233	502.688843	381.787689	-147.502548	80.836235	487.242340	48.293304	89.817635	283.916901	-187.349121	1438.758179	344.853912	109.466393	1423.272705	252.158386	-17.106024	1395.579590	247.770294	-0.079042	1688.285889	362.951782	-403.616211	1243.500000	549.485535	280.486969	1260.332520	319.076294	-298.780273	1006.210571	434.492859	194.314926	1032.189819	283.324585	-23.591097	999.805359	-551.470398	20.211563	909.916931	-522.643188	-129.389893
248.425339	-106.020439	901.618958	305.627075	54.959515	898.086792	306.619873	-142.464600	509.683777	381.005920	65.998421	502.765320	381.786438	-147.662811	80.843376	487.108948	48.178341	89.902489	282.540375	-189.268204	1438.409790	343.577148	107.546700	1423.301514	250.831802	-18.994308	1395.489746	246.782944	-2.370951	1688.428467	361.486786	-405.697601	1243.152344	548.378540	278.533875	1260.570801	317.708282	-300.371918	1005.920532	433.312012	192.679062	1032.323242	281.960480	-25.092295	999.730103	-551.461243	20.051229	909.921997	-522.684998	-129.544052
246.991318	-107.366814	901.425842	304.393616	53.588680	898.017334	305.943420	-143.371353	509.589142	380.432373	65.124397	502.771118	381.707794	-147.724152	80.830696	486.971954	48.037853	90.017456	281.079773	-191.186569	1438.069214	342.333374	105.655106	1423.382080	249.487061	-20.864481	1395.362183	245.814346	-4.717851	1688.549561	360.373169	-407.302216	1242.617920	547.244690	276.587769	1260.768066	316.161407	-301.666992	1005.571228	432.077820	191.055267	1032.382324	280.581238	-26.517443	999.601318	-551.491150	19.918344	909.931458	-522.726624	-129.726624
245.700256	-108.647026	901.237305	303.211731	52.207867	897.983032	305.415894	-144.354401	509.437378	379.830841	64.370834	502.738190	381.714203	-147.906555	80.847389	486.885773	47.928032	90.145111	279.746338	-193.073563	1437.732666	341.008453	103.747658	1423.405273	248.129684	-22.736197	1395.258057	244.869537	-7.132783	1688.605225	359.611603	-408.557098	1242.041626	546.100342	274.651611	1260.968872	314.793610	-303.206146	1005.251282	430.884155	189.448776	1032.491943	279.300262	-27.930862	999.492310	-551.470825	19.803026	909.944763	-522.748047	-129.848099
244.087143	-110.076942	901.071594	301.994080	50.805664	897.898621	304.913605	-145.286972	509.448364	379.091187	63.475090	502.712830	381.643036	-147.941010	80.874535	486.724152	47.791691	90.235924	278.467773	-194.961166	1437.487061	339.703278	101.880455	1423.457520	246.834061	-24.567312	1395.091675	243.869385	-9.414795	1688.721802	357.480225	-411.817719	1241.986694	544.942627	272.668488	1261.144531	313.188141	-304.469971	1004.963562	429.684174	187.883850	1032.580444	277.830505	-29.389723	999.370056	-551.476501	19.635799	909.939087	-522.791077	-130.035934
242.739990	-111.345253	900.859314	300.787354	49.440121	897.832336	304.404236	-146.262924	509.333405	378.397369	62.660572	502.672272	381.594727	-147.969803	80.874413	486.586884	47.639950	90.314583	277.083099	-196.837311	1437.117798	338.405273	100.034790	1423.514038	245.556870	-26.411663	1394.980347	242.878174	-11.740821	1688.796875	357.255768	-411.930054	1241.044678	543.792114	270.691681	1261.319946	311.848999	-305.978241	1004.671997	428.475952	186.306442	1032.643921	276.491608	-30.778967	999.233826	-551.463623	19.459900	909.914673	-522.814331	-130.208420
241.316772	-112.700851	900.710693	299.614777	48.091125	897.781067	303.923035	-147.275269	509.273987	377.686554	61.908371	502.593231	381.623657	-148.132523	80.914474	486.478638	47.471443	90.452393	275.804535	-198.687210	1436.880493	337.087189	98.193710	1423.519165	244.260971	-28.203594	1394.830933	241.890488	-14.051147	1688.875732	356.175873	-413.473907	1240.572998	542.682373	268.806091	1261.512451	310.368195	-307.261902	1004.376282	427.318848	184.729568	1032.789063	275.167633	-32.189629	999.135193	-551.471863	19.295824	909.919067	-522.850708	-130.392471
240.041504	-113.990685	900.531006	298.481934	46.729538	897.712280	303.543579	-148.308594	509.177979	376.835632	61.033203	502.541351	381.599243	-148.215836	80.928810	486.285339	47.312645	90.561295	274.463348	-200.518738	1436.495728	335.771759	96.413757	1423.517578	242.945679	-30.033941	1394.671509	240.883972	-16.386318	1688.938721	354.663574	-415.498444	1240.216309	541.521240	266.956543	1261.649048	308.911591	-308.662140	1004.085205	426.118652	183.168198	1032.848633	273.909119	-33.568520	999.013611	-551.468994	19.150656	909.922485	-522.872375	-130.576843
238.531876	-115.311264	900.339417	297.331299	45.289867	897.664368	303.050293	-149.359177	509.093872	376.037811	60.257874	502.538910	381.511078	-148.276596	80.915878	486.052002	47.112247	90.698280	273.279236	-202.332794	1436.205811	334.496216	94.569244	1423.540283	241.681366	-31.805435	1394.522095	239.890137	-18.694790	1688.963623	353.393341	-417.202454	1239.689453	540.370361	265.115875	1261.857056	307.448608	-310.037384	1003.766968	424.947113	181.612656	1032.907837	272.498688	-35.018925	998.897522	-551.374512	18.864920	909.925537	-522.665466	-130.902557
237.295319	-116.537804	900.144897	296.231201	43.961571	897.570984	302.589081	-150.474792	508.988556	375.219482	59.480316	502.546234	381.492920	-148.411987	80.914757	485.902100	46.940693	90.874924	271.962189	-204.143814	1435.859253	333.195801	92.803146	1423.510376	240.402756	-33.583187	1394.371826	238.898621	-20.983875	1688.999756	352.108948	-418.874451	1239.202148	539.219849	263.343140	1262.042603	306.054535	-311.478485	1003.451599	423.850220	180.037933	1033.022705	271.280121	-36.344677	998.755859	-551.355347	18.663641	909.947327	-522.672241	-131.114349
236.027878	-117.716240	899.960205	295.128387	42.804863	897.577026	302.124817	-151.509186	508.879456	374.387939	58.786129	502.550537	381.485626	-148.612076	80.891556	485.769135	46.788589	91.045174	270.670685	-205.967377	1435.554688	331.915314	91.034637	1423.511108	239.121429	-35.362671	1394.204712	237.922699	-23.274525	1689.014893	351.181732	-420.161072	1238.622681	538.095642	261.555511	1262.223389	304.534790	-312.752441	1003.086731	422.727142	178.494659	1033.119019	270.040253	-37.615353	998.668884	-551.344604	18.499313	909.940247	-522.695801	-131.334320
234.513641	-118.991684	899.759888	293.990051	41.501583	897.504639	301.589111	-152.617569	508.763214	373.521881	58.019173	502.520599	381.429108	-148.690674	80.897400	485.555084	46.619198	91.220261	269.395966	-207.686478	1435.234741	330.630402	89.313721	1423.483032	237.841492	-37.077137	1394.047485	236.923859	-25.534033	1688.983887	349.869385	-421.862183	1238.170654	536.947449	259.771301	1262.413452	303.291351	-314.445862	1002.791077	421.685059	176.950455	1033.226440	268.687988	-38.985191	998.533508	-551.328552	18.206331	909.902466	-522.723633	-131.622238
233.188416	-120.216484	899.547241	292.916443	40.306671	897.480774	301.086823	-153.619125	508.614441	372.704956	57.329811	502.489716	381.338715	-148.809555	80.865784	485.413452	46.516911	91.469101	268.054413	-209.486237	1434.876343	329.297974	87.562775	1423.464233	236.545700	-38.830875	1393.902466	235.966064	-27.824127	1688.962524	348.534668	-423.470825	1237.637451	535.808594	258.032379	1262.547485	301.724213	-315.555817	1002.452148	420.671021	175.454391	1033.290894	267.447052	-40.303986	998.416809	-551.318481	17.976576	909.898682	-522.726624	-131.898315
232.006363	-121.355667	899.359436	291.876282	39.062119	897.432129	300.661438	-154.761932	508.572754	371.856110	56.734360	502.454163	381.314117	-148.952530	80.865005	485.286713	46.425095	91.751724	266.740112	-211.221924	1434.567627	328.028900	85.876007	1423.453491	235.282944	-40.477982	1393.716309	235.019043	-30.085480	1688.910156	347.245544	-425.025024	1237.201782	534.703003	256.293060	1262.706909	300.431854	-317.076477	1002.147156	419.640594	174.033478	1033.190674	266.313873	-41.578400	998.299255	-551.293030	17.746258	909.877441	-522.715515	-132.208450
230.681793	-122.472244	899.199463	290.819275	37.845581	897.426270	300.088654	-155.673431	508.368347	370.889404	56.100296	502.423340	381.230011	-149.021164	80.847679	485.113220	46.313934	92.033409	265.406830	-212.889786	1434.254272	326.745483	84.203064	1423.427246	234.029282	-42.146420	1393.579590	234.018616	-32.302040	1688.841797	345.618042	-426.947113	1236.869629	533.533936	254.635590	1262.922852	298.970093	-318.393829	1001.824646	418.662384	172.578995	1033.229614	265.104187	-42.841446	998.216675	-551.280029	17.489582	909.856384	-522.706421	-132.476700
229.480057	-123.633942	898.993774	289.830505	36.520973	897.399658	299.599609	-156.655563	508.259613	369.854004	55.373299	502.363861	381.200653	-149.185120	80.876961	484.902435	46.175819	92.322296	264.065857	-214.571655	1433.947754	325.518768	82.527390	1423.441528	232.766052	-43.771736	1393.431641	233.027466	-34.531021	1688.762451	344.265717	-428.473450	1236.425049	532.417480	252.967026	1263.151123	297.487335	-319.595062	1001.478638	417.743469	171.109573	1033.250000	263.969452	-44.187752	998.101624	-551.275879	17.210796	909.825562	-522.723267	-132.837860
228.116028	-124.962578	898.815186	288.940521	35.120934	897.335449	299.107147	-157.543106	508.202423	368.759155	54.817974	502.380096	381.134338	-149.324066	80.862022	484.767609	46.072529	92.662964	262.728638	-216.493958	1433.704346	324.295746	80.881409	1423.483154	231.500916	-45.370220	1393.306030	232.047394	-36.714794	1688.688721	342.880493	-430.075928	1236.003906	531.263184	251.334900	1263.360840	296.154938	-321.016479	1001.207581	416.782806	169.666687	1033.317383	262.811279	-45.624706	997.981079	-551.319458	16.978107	909.811707	-522.956970	-133.250854
226.878433	-126.128822	898.659424	287.995270	33.858688	897.342102	298.516357	-158.465378	508.034302	367.555145	54.193813	502.299561	381.098267	-149.462540	80.888519	484.470703	45.929283	92.969048	261.378357	-218.101013	1433.475220	323.096008	79.249374	1423.555786	230.303314	-46.946327	1393.181030	230.995575	-38.856541	1688.617920	341.538147	-431.584229	1235.589600	530.145508	249.708176	1263.581421	294.724915	-322.303131	1000.920227	415.877258	168.202728	1033.405396	261.707153	-46.943737	997.906250	-551.320374	16.704088	909.794678	-522.980530	-133.906845
225.805954	-127.149330	898.448975	287.162079	32.633282	897.317993	298.074097	-159.376266	507.961151	366.382813	53.607925	502.250061	381.051056	-149.574005	80.903343	484.282501	45.820366	93.308075	260.068329	-219.719818	1433.257935	321.953918	77.646507	1423.612061	229.109985	-48.487675	1393.080444	229.987869	-40.928036	1688.498291	340.443207	-432.654480	1235.047974	529.097351	248.120117	1263.765991	293.165314	-323.453918	1000.571350	414.875366	166.702271	1033.505493	260.715210	-48.175632	997.789673	-551.265625	16.416065	909.777466	-522.951660	-133.509277
224.671997	-128.230591	898.254822	286.305817	31.396164	897.312317	297.592041	-160.209885	507.860596	364.971558	53.070400	502.154755	380.995392	-149.699951	80.925522	484.065308	45.752033	93.644432	258.798035	-221.277863	1433.020386	320.835358	76.013954	1423.679565	227.966644	-50.017403	1393.000977	228.753799	-43.076080	1688.514771	338.678040	-434.505371	1234.746216	528.008057	246.570847	1263.980347	291.730682	-324.695679	1000.289429	413.963684	165.297424	1033.635498	259.674988	-49.443584	997.690613	-551.230774	16.145144	909.761658	-522.975525	-133.778580
223.407257	-129.433716	898.107910	285.495789	30.198996	897.310974	297.045258	-161.028076	507.757385	363.714722	52.563026	502.088715	380.951691	-149.782013	80.959167	483.814789	45.687778	94.048752	257.480377	-222.801331	1432.923584	319.834747	74.433861	1423.738770	226.865143	-51.510822	1392.942993	227.584106	-45.116680	1688.521973	337.555634	-435.543945	1234.285278	526.973511	245.058716	1264.224854	290.315308	-325.949829	1000.000244	413.065674	163.879440	1033.827393	258.613190	-50.737236	997.616516	-551.213379	15.899587	909.743103	-523.015930	-134.057846
222.162979	-130.463058	897.993469	284.675629	29.231764	897.413269	296.523621	-161.765381	507.599945	362.179810	52.014118	502.031219	380.889160	-149.882401	80.950241	483.535156	45.596149	94.454384	256.395691	-224.169495	1432.688232	318.838531	72.858757	1423.855835	225.764069	-52.995811	1392.918335	226.387192	-47.133278	1688.510864	336.155487	-436.960541	1233.937988	526.011536	243.638107	1264.415771	288.905548	-327.204498	999.704224	412.134308	162.444534	1033.992065	257.564514	-51.875286	997.609497	-551.091309	15.550521	909.728943	-522.790833	-134.517441
221.219086	-131.364792	897.843445	283.911285	28.250319	897.497009	296.042145	-162.545547	507.523926	360.859955	51.587688	502.032501	380.883789	-150.017929	81.022614	483.258331	45.458393	94.955162	255.302078	-225.597382	1432.463989	317.912903	71.265152	1423.972534	224.738068	-54.393803	1392.902222	225.141541	-49.100433	1688.526245	334.436310	-438.748596	1233.731934	525.030029	242.173004	1264.639648	287.640076	-328.682251	999.454712	411.254822	161.039734	1034.109009	256.667877	-52.951836	997.576294	-551.074158	15.162665	909.672485	-522.814270	-134.859726
220.242920	-132.283417	897.652405	283.217773	27.355738	897.595398	295.564575	-163.299088	507.417908	359.561707	51.185997	502.086975	380.863586	-150.129593	81.038773	482.958801	45.248951	95.453415	254.188599	-227.090851	1432.338867	317.044373	69.679810	1424.079468	223.742920	-55.843193	1392.900024	223.870117	-50.999306	1688.508423	332.942474	-440.209595	1233.362061	524.121277	240.734528	1264.875244	286.164520	-329.700745	999.238159	410.330444	159.572723	1034.162231	255.763962	-54.019352	997.530396	-551.087036	14.890635	909.643738	-523.046875	-135.095245
219.231674	-133.133698	897.538391	282.493652	26.486284	897.768372	294.911072	-163.954178	507.271820	358.157654	50.815365	502.137909	380.745941	-150.233261	81.081490	482.511505	44.926685	95.823174	253.042862	-228.566391	1432.213379	316.192963	68.107643	1424.192261	222.776871	-57.222149	1392.927612	222.578979	-52.850777	1688.493408	331.485992	-441.562042	1233.001099	523.234802	239.291092	1265.104736	284.661591	-330.698212	998.977173	409.500214	158.141296	1034.204468	254.849518	-55.047760	997.558960	-550.950928	14.483700	909.629028	-522.784668	-135.543091
218.131058	-134.077423	897.488647	281.724945	25.608759	897.915649	294.388397	-164.526398	507.158417	356.957947	50.456226	502.254211	380.725159	-150.335831	81.111122	482.147125	44.694771	96.254478	251.912384	-230.053925	1432.096802	315.450958	66.554840	1424.368408	221.858536	-58.609444	1392.955444	221.218246	-54.628761	1688.457764	329.998627	-442.994415	1232.678467	522.406616	237.856308	1265.363403	283.372742	-332.006897	998.783325	408.774414	156.857941	1034.424683	253.896805	-56.082012	997.606262	-550.844360	14.946814	909.699280	-522.723450	-135.781464
217.129791	-135.046494	897.397644	281.069458	24.553509	898.048157	293.900513	-165.243408	507.069214	355.682526	50.063602	502.394257	380.651031	-150.415192	81.160133	481.679321	44.355759	96.711227	250.804886	-231.489426	1432.011719	314.653961	65.009819	1424.443237	220.939102	-59.964607	1392.973511	219.941315	-56.305389	1688.334595	328.484192	-444.417023	1232.356323	521.663086	236.453064	1265.640747	281.976746	-333.165741	998.533630	408.071045	155.579742	1034.659912	253.037003	-57.231094	997.625610	-550.886719	14.302452	909.602539	-523.012085	-136.073135
216.255386	-135.836334	897.305542	280.435272	23.720509	898.244751	293.330139	-165.914322	506.914185	354.478943	49.654816	502.429291	380.607880	-150.461365	81.220047	481.282898	44.053593	97.263527	249.680649	-232.907318	1431.901001	313.973602	63.426136	1424.587524	220.054810	-61.298149	1393.001099	218.456451	-58.049900	1688.302734	327.290527	-445.444794	1231.923340	520.921448	235.051193	1265.948486	280.619141	-334.143402	998.318542	407.400604	154.360184	1034.807007	252.209686	-58.200352	997.677490	-550.770874	13.483508	909.522278	-522.770142	-136.727539
215.530731	-136.699371	897.225281	279.885132	22.789616	898.445740	292.982849	-166.479538	506.826904	353.199066	49.170887	502.576721	380.573242	-150.573975	81.210815	480.722839	43.687920	97.678406	248.597427	-234.342468	1431.804688	313.261200	61.905510	1424.721313	219.163239	-62.671341	1393.056519	217.058563	-59.662312	1688.214111	325.791992	-446.806305	1231.642456	520.292358	233.634583	1266.281982	279.394562	-335.279755	998.087585	406.774963	153.242569	1034.995361	251.483566	-59.242840	997.737976	-550.789246	13.064036	909.476746	-522.958435	-137.036255
214.577637	-137.490891	897.172852	279.249908	21.881798	898.625244	292.550903	-167.063400	506.742950	351.861145	48.818600	502.706696	380.509796	-150.601532	81.257446	480.181458	43.350803	98.130928	247.496918	-235.723114	1431.709229	312.567169	60.383247	1424.878906	218.275742	-63.984180	1393.080444	215.658600	-61.226292	1688.132202	324.250000	-448.129395	1231.344116	519.701111	232.230240	1266.642334	278.116974	-336.237213	997.938721	406.323914	152.116486	1035.235962	250.674728	-60.241123	997.798584	-550.673462	12.584352	909.458618	-522.701660	-137.570190
213.784378	-138.362717	897.144226	278.738831	20.817253	898.803894	292.188446	-167.699356	506.704132	350.601685	48.478081	502.883606	380.455200	-150.665192	81.303261	479.640808	42.989594	98.627266	246.306870	-237.082687	1431.629517	311.815704	58.903004	1425.017212	217.403732	-65.261093	1393.104492	214.236237	-62.753761	1688.038086	322.703796	-449.439880	1231.096558	519.161438	230.726837	1267.074585	276.929962	-337.210754	997.721924	405.858521	150.993652	1035.495605	249.954941	-61.321411	997.873352	-550.591614	12.149164	909.431396	-522.640991	-137.998505
213.014618	-139.137161	897.076965	278.272369	20.099808	899.041443	291.868958	-168.154343	506.566742	349.193054	48.102837	503.055756	380.407745	-150.694504	81.314095	479.127625	42.654537	99.136536	245.130997	-238.407349	1431.569580	311.136047	57.455570	1425.156738	216.483948	-66.529648	1393.151001	212.834808	-64.230324	1687.932129	321.231018	-450.720581	1230.847412	518.706238	229.215347	1267.549194	275.872803	-338.211517	997.527466	405.445984	149.899170	1035.803101	249.271698	-62.237995	997.956360	-550.502197	11.685245	909.384094	-522.586487	-138.397858
212.478271	-139.829453	897.011841	277.863434	19.205933	899.243896	291.551300	-168.761581	506.469055	347.699280	47.790821	503.187958	380.359589	-150.718460	81.338730	478.620087	42.397190	99.626282	243.893661	-239.726105	1431.471069	310.371490	56.034302	1425.329834	215.574005	-67.777191	1393.141602	211.423920	-65.651230	1687.802246	319.422638	-452.270172	1230.711792	518.311768	227.690659	1268.061157	274.809143	-339.202545	997.370911	405.069580	148.778000	1036.151978	248.721771	-63.173683	998.023804	-550.519592	11.279115	909.333435	-522.829834	-138.691406
211.883560	-140.562378	896.938599	277.586670	18.421709	899.469482	291.308655	-169.326645	506.463440	346.057404	47.446667	503.276733	380.325317	-150.795425	81.347763	478.146606	42.141747	100.234253	242.600998	-241.000458	1431.428467	309.657898	54.636917	1425.485352	214.668320	-68.979858	1393.136475	210.025055	-67.045189	1687.650146	317.936157	-453.468658	1230.511230	517.996277	226.114136	1268.630005	273.783783	-340.116913	997.165710	404.818939	147.701675	1036.499390	248.183609	-64.085739	998.099060	-550.445129	10.859156	909.313599	-522.838623	-139.148804
211.191986	-141.268997	896.850464	277.251251	17.626207	899.644287	291.038208	-169.780502	506.386353	344.220795	47.235325	503.312958	380.306610	-150.912048	81.374458	477.653168	41.876904	100.790398	241.218658	-242.260315	1431.323364	308.981018	53.111126	1425.706787	213.736969	-70.157471	1393.101563	208.693329	-68.421951	1687.498413	316.804016	-454.251038	1230.188354	517.684937	224.522797	1269.206543	272.831604	-341.035217	997.006531	404.611267	146.553391	1036.933105	247.625076	-64.992714	998.139099	-550.396790	10.450954	909.295227	-522.803223	-139.666855
210.813416	-141.911514	896.763550	277.061615	16.779474	899.848938	290.854950	-170.195160	506.271729	342.444183	47.062733	503.351196	380.322449	-150.972717	81.393013	477.173920	41.573246	101.389801	239.820831	-243.432892	1431.214966	308.080475	51.842216	1425.858276	212.778046	-71.288727	1393.065552	207.380005	-69.775932	1687.364014	315.027802	-455.748199	1230.129395	517.482849	222.911423	1269.898315	271.957703	-341.900024	996.850830	404.420837	145.367157	1037.375488	247.261871	-65.895943	998.195435	-550.298706	9.900524	909.255920	-522.753357	-140.203018
210.037125	-142.615555	896.723816	276.766937	16.111984	900.064026	290.528259	-170.536224	506.178558	340.526550	46.972004	503.344299	380.262177	-150.964554	81.377594	476.527405	41.249836	101.982559	238.342407	-244.597977	1431.073853	307.371979	50.410908	1426.123535	211.810959	-72.411697	1393.001221	206.071228	-70.883217	1687.272705	313.936554	-456.427246	1229.886353	517.345276	221.286148	1270.620850	271.126160	-342.726807	996.676208	404.402008	144.294281	1037.914063	246.701782	-66.740936	998.278503	-550.211609	9.375216	909.223022	-522.736450	-140.636230
209.763062	-143.079742	896.609558	276.616547	15.423999	900.251343	290.286682	-170.934296	506.086517	338.599762	46.890728	503.344543	380.248657	-151.008072	81.392387	475.989807	40.936802	102.578995	236.812546	-245.669708	1430.894165	306.568604	49.132988	1426.297729	210.784943	-73.459251	1392.924561	204.946381	-72.140541	1687.164307	312.250366	-457.794830	1229.848145	517.224915	219.637680	1271.421509	270.390778	-343.640869	996.540161	404.569031	143.319107	1038.375000	246.456787	-67.500641	998.309570	-550.044006	8.792711	909.188782	-522.426392	-141.252823
209.432510	-143.651932	896.507202	276.526917	14.776101	900.453674	290.102417	-171.348099	506.035645	336.680908	46.840187	503.355316	380.248749	-151.052689	81.431900	475.355774	40.584259	103.265785	235.208694	-246.779938	1430.730469	305.702972	47.879200	1426.468262	209.779343	-74.484360	1392.802979	203.804672	-73.526398	1687.035645	310.779266	-458.889801	1229.727783	517.169495	218.022964	1272.234619	269.627747	-344.416199	996.355591	404.705719	142.219955	1038.904541	246.201218	-68.290085	998.354248	-550.012634	8.297194	909.136414	-522.607605	-141.668427
209.059891	-144.170624	896.409668	276.452759	14.118773	900.621460	289.968079	-171.653580	505.998505	334.793213	46.820377	503.396515	380.219940	-151.081070	81.443649	474.759796	40.218563	103.968758	233.535263	-247.848511	1430.513794	304.815613	46.708595	1426.631714	208.800949	-75.470627	1392.619263	202.668213	-74.865143	1686.984741	309.376312	-459.832764	1229.557129	517.139954	216.286179	1273.065063	268.981964	-345.154785	996.246216	404.844116	141.013870	1039.456421	245.936844	-69.037369	998.384460	-549.928894	7.711857	909.102844	-522.575134	-142.274338
208.895096	-144.597198	896.286438	276.501648	13.501789	900.813538	289.878998	-171.974121	505.931549	332.963165	46.811737	503.469421	380.176849	-151.052094	81.423180	474.148651	39.847927	104.602203	231.893585	-248.934616	1430.319336	303.930084	45.497231	1426.779785	207.850159	-76.480629	1392.483398	201.519470	-76.186874	1686.939819	307.898987	-460.791931	1229.440918	517.201538	214.652802	1273.912476	268.374298	-345.864349	996.085571	405.254242	139.944183	1039.987671	245.860764	-69.759491	998.411194	-549.834473	7.136697	909.081604	-522.514893	-142.871094
208.662445	-145.066696	896.184875	276.497986	12.911360	900.974182	289.811035	-172.254837	505.858398	331.043304	46.790962	503.566498	380.175690	-151.111984	81.436554	473.353180	39.349945	105.272491	230.232727	-249.911240	1430.197510	303.073547	44.382504	1426.959351	206.842484	-77.381866	1392.355957	200.418839	-77.582069	1686.944092	306.438263	-461.759705	1229.290771	517.296265	213.005692	1274.792847	267.829132	-346.574341	995.887573	405.752228	139.054947	1040.429321	245.713409	-70.450294	998.434753	-549.728210	6.545177	909.034973	-522.468994	-143.432541
208.475647	-145.486099	896.083435	276.600830	12.368570	901.175537	289.726288	-172.504303	505.802094	329.355621	46.833591	503.728729	380.150848	-151.140488	81.413422	472.678864	38.802998	106.034805	228.572617	-250.890884	1429.974609	302.187622	43.320480	1427.089355	205.969513	-78.334496	1392.151611	199.283707	-78.980881	1686.943115	304.992126	-462.540710	1229.108398	517.394104	211.356339	1275.653320	267.339264	-347.203064	995.667480	406.143890	137.954987	1040.981812	245.619232	-71.109383	998.478333	-549.650635	5.893692	908.994629	-522.434814	-144.016876
208.302307	-145.849030	896.008423	276.724792	11.919944	901.403564	289.647308	-172.796677	505.720428	327.563812	46.859818	503.869751	380.149872	-151.152802	81.419807	472.029724	38.323246	106.827042	226.949615	-251.820023	1429.747681	301.418152	42.314716	1427.231567	205.028229	-79.229500	1392.024658	198.132141	-80.328735	1686.990234	303.754669	-463.071655	1228.846802	517.604858	209.693756	1276.547729	266.843170	-347.838440	995.438232	406.661285	136.942505	1041.508423	245.568787	-71.703728	998.546875	-549.572998	5.341155	908.956238	-522.417969	-144.600983
208.111664	-146.268021	895.966614	276.869537	11.421198	901.598816	289.617157	-173.056152	505.672089	325.707520	46.892643	503.958191	380.157745	-151.163788	81.420631	471.160400	37.608856	107.572739	225.435043	-252.709778	1429.551025	300.659912	41.269314	1427.412598	204.135635	-80.049255	1391.941284	196.973969	-81.607002	1687.097168	301.950012	-464.288971	1228.766724	517.833801	208.098480	1277.430786	266.383789	-348.447144	995.228516	407.254700	135.996719	1042.015381	245.502975	-72.302711	998.618164	-549.505432	4.728778	908.937317	-522.395813	-145.288879
208.101746	-146.551529	895.913269	277.072662	10.993409	901.844055	289.582855	-173.259796	505.629913	324.018982	46.915058	504.166748	380.160461	-151.146164	81.406860	470.241180	36.835941	108.248466	223.971451	-253.616928	1429.416748	300.039215	40.192596	1427.562622	203.295532	-80.905190	1391.863647	195.819489	-82.916710	1687.185791	300.391357	-465.136200	1228.599243	518.084534	206.515793	1278.308472	265.903107	-348.951172	995.005127	407.918121	135.235550	1042.516724	245.531860	-72.826248	998.707764	-549.413757	4.092755	908.909241	-522.394348	-145.903870
208.117065	-146.802353	895.836365	277.321228	10.593325	902.055359	289.648071	-173.467300	505.610535	322.375458	46.904465	504.380493	380.185486	-151.151260	81.417976	469.528107	36.069973	109.044395	222.596039	-254.482193	1429.274902	299.427490	39.144894	1427.728882	202.498734	-81.710258	1391.811523	194.695862	-84.230827	1687.293457	299.169769	-465.524597	1228.293579	518.352234	204.994385	1279.161499	265.361115	-349.453979	994.795776	408.475922	134.374161	1043.026367	245.573349	-73.303680	998.769836	-549.343567	3.440160	908.854309	-522.381104	-146.525681
208.171982	-147.068176	895.796143	277.544037	10.236860	902.292114	289.759369	-173.694763	505.588440	320.590637	46.813099	504.604370	380.188354	-151.164413	81.436089	468.488068	35.104340	109.820183	221.249878	-255.274292	1429.133911	298.955994	38.157875	1427.948975	201.743576	-82.458099	1391.785767	193.534973	-85.498146	1687.399414	297.675171	-466.279175	1228.125366	518.643311	203.384048	1280.005127	264.835449	-349.907898	994.621765	409.082825	133.485229	1043.560059	245.622482	-73.756866	998.863098	-549.275452	2.649035	908.813782	-522.356628	-147.211945
208.155075	-147.343246	895.776001	277.733734	9.955078	902.542358	289.847626	-173.779144	505.566589	318.831573	46.755497	504.920776	380.165771	-151.149353	81.426445	467.535309	34.132217	110.517654	220.046326	-256.080536	1429.017334	298.481934	37.162289	1428.178955	201.054611	-83.246330	1391.777710	192.396072	-86.712494	1687.513672	295.889587	-467.445038	1228.002075	519.011780	201.935715	1280.855957	264.265594	-350.301025	994.468994	409.407562	132.527603	1044.085815	245.609848	-74.166763	998.973755	-549.184631	2.086850	908.808594	-522.304993	-147.879578
208.092804	-147.604340	895.754700	277.910858	9.634096	902.837769	289.953918	-173.902954	505.561768	317.106140	46.575039	505.231628	380.146790	-151.091263	81.425842	466.429932	32.979752	111.225288	218.873672	-256.838013	1428.828735	298.131561	36.195122	1428.371338	200.467941	-83.942001	1391.783447	191.322937	-87.915558	1687.633179	294.418610	-468.237366	1227.745605	519.410767	200.458984	1281.663452	263.655304	-350.660492	994.318298	409.926453	131.729019	1044.675537	245.543701	-74.609840	999.105530	-549.127014	1.322355	908.753296	-522.289734	-148.608200
208.101654	-147.799606	895.743103	278.101715	9.272380	903.164001	290.096741	-174.012283	505.554321	315.552948	46.328274	505.563568	380.127808	-151.065155	81.419182	465.369171	31.645615	111.912399	217.722687	-257.609924	1428.660889	297.796967	35.214085	1428.636230	199.867661	-84.693794	1391.786621	190.245743	-89.093872	1687.738159	293.356415	-468.576141	1227.398560	519.809692	198.954315	1282.484497	263.014587	-351.023376	994.128784	410.417419	131.026642	1045.248047	245.482071	-75.039764	999.258179	-549.046143	0.594938	908.718201	-522.278870	-149.337296
208.158554	-148.014053	895.738525	278.262268	9.008751	903.471863	290.249329	-174.108017	505.505524	314.143372	46.116730	505.945496	380.107269	-151.015579	81.387634	464.339722	30.336882	112.617081	216.622543	-258.346802	1428.491577	297.520355	34.278938	1428.818970	199.344803	-85.310234	1391.799561	189.206238	-90.202042	1687.834106	291.659882	-469.635803	1227.272949	520.265503	197.523712	1283.284668	262.420166	-351.329315	993.959900	410.871887	130.418457	1045.841187	245.427628	-75.407692	999.406067	-549.006592	-0.146636	908.659729	-522.337769	-150.092682
208.226257	-148.215073	895.761169	278.383759	8.716144	903.778442	290.432098	-174.217148	505.488556	312.715240	45.862400	506.394623	380.107056	-150.988220	81.370911	463.061890	28.757904	113.181877	215.652359	-259.018738	1428.345093	297.257294	33.389633	1429.090698	198.835602	-86.004868	1391.864868	188.231979	-91.295044	1687.925903	290.369019	-470.344330	1227.006958	520.737183	196.167511	1284.043579	261.820618	-351.623749	993.770630	411.350891	129.871246	1046.543579	245.359039	-75.766190	999.567505	-548.987122	-0.940293	908.617554	-522.361084	-150.903473
208.244385	-148.497849	895.791809	278.455688	8.396594	904.092651	290.581909	-174.367783	505.496338	311.532349	45.665054	506.755890	380.095612	-150.997299	81.376801	462.013702	27.205915	113.807655	214.657852	-259.710785	1428.194336	297.026733	32.504566	1429.367310	198.309662	-86.548355	1391.915161	187.267624	-92.323708	1688.001709	289.109863	-471.038391	1226.733154	521.203064	194.761459	1284.769531	261.233887	-351.953033	993.561707	411.668579	129.208755	1047.058838	245.238815	-76.175713	999.736572	-548.908813	-1.802453	908.570068	-522.178955	-151.767303
208.213577	-148.648651	895.876526	278.430939	8.111953	904.388367	290.698639	-174.452805	505.485229	310.444580	45.447090	507.090179	380.070862	-150.952484	81.384407	460.897949	25.529575	114.368507	213.779510	-260.371460	1428.078735	296.789978	31.652121	1429.615112	197.797409	-87.150421	1391.994995	186.393890	-93.341232	1688.082031	288.177185	-471.349152	1226.405518	521.641846	193.423233	1285.499268	260.737640	-352.300598	993.369507	411.968781	128.546631	1047.562378	245.094131	-76.480522	999.923584	-548.944580	-2.630164	908.509460	-522.403137	-152.476151
208.338425	-148.895737	895.852966	278.510986	7.889707	904.702209	290.817230	-174.598495	505.488220	309.622559	45.227329	507.449554	380.066406	-150.941071	81.374550	459.946899	23.781984	114.998688	212.902893	-260.948334	1427.934937	296.596161	30.864201	1429.869995	197.405228	-87.770073	1391.998047	185.592743	-94.171478	1688.166260	286.695892	-472.275513	1226.252686	522.104431	192.127014	1286.192993	260.308746	-352.598175	993.205566	412.303345	128.035751	1048.152222	245.016037	-76.847343	1000.063416	-548.932373	-3.426396	908.467957	-522.464661	-153.321335
208.359985	-149.130432	895.873230	278.517639	7.663934	904.991760	290.874390	-174.679001	505.475006	308.837616	45.094814	507.692871	380.050476	-150.853073	81.362541	459.044830	22.054810	115.603264	212.078888	-261.561401	1427.793213	296.378113	30.090176	1430.127563	196.978195	-88.333366	1392.057251	184.779221	-95.229683	1688.223389	285.568481	-472.853790	1226.000244	522.545288	190.808380	1286.873535	259.916748	-352.853271	993.021240	412.489227	127.596130	1048.786987	244.879700	-77.180885	1000.214050	-548.992676	-4.262428	908.423889	-522.580750	-154.074326
208.347214	-149.396454	895.869324	278.533478	7.391444	905.237122	290.936035	-174.799286	505.476471	308.148163	45.038506	507.981293	380.033234	-150.851913	81.334969	457.898804	20.057848	115.931091	211.366653	-262.114716	1427.704468	296.108429	29.341375	1430.390625	196.550125	-88.905701	1392.104614	184.049789	-96.108406	1688.279419	284.810272	-473.108643	1225.694214	522.885376	189.552887	1287.463013	259.558289	-353.092834	992.820251	412.638062	127.024757	1049.342407	244.743256	-77.547295	1000.330322	-549.042603	-5.068204	908.420715	-522.648743	-154.852936
208.369324	-149.653732	895.860840	278.551666	7.149676	905.438843	290.951080	-174.892334	505.441223	307.633728	45.015648	508.215912	380.052490	-150.888855	81.366180	456.910645	18.112015	116.316254	210.659973	-262.690613	1427.606812	295.906403	28.634506	1430.584229	196.149384	-89.409889	1392.169434	183.396790	-96.915642	1688.354736	283.862061	-473.631104	1225.451782	523.288696	188.356018	1288.070801	259.244690	-353.387573	992.644836	412.879272	126.678505	1049.839600	244.633560	-77.871529	1000.423584	-549.116028	-5.934885	908.381958	-522.753235	-155.680435
208.353134	-149.863617	895.836609	278.567627	6.909654	905.635559	290.948517	-175.016693	505.413025	307.258484	44.952183	508.401428	380.014465	-150.809952	81.329117	455.924255	16.143238	116.639603	210.030289	-263.176971	1427.477173	295.697418	27.981354	1430.799316	195.799133	-89.949898	1392.214600	182.788330	-97.721405	1688.413330	282.741638	-474.465454	1225.346436	523.611877	187.253387	1288.592651	258.964569	-353.660522	992.519897	413.041626	126.295029	1050.425049	244.510223	-78.183174	1000.505432	-549.241028	-6.804175	908.330566	-522.860413	-156.551712
208.336441	-150.044678	895.816711	278.553558	6.609478	905.768494	290.920074	-175.152847	505.381897	306.804932	44.899006	508.507355	379.983917	-150.832764	81.341599	454.890656	14.295879	116.870636	209.461563	-263.709808	1427.392090	295.459351	27.304623	1431.017212	195.452225	-90.421867	1392.261475	182.229370	-98.484917	1688.461548	281.988922	-474.981812	1225.121704	523.918579	186.167770	1289.129272	258.701538	-353.874573	992.394653	413.145844	125.935074	1050.915039	244.385941	-78.477242	1000.559448	-549.365479	-7.623597	908.338867	-522.954102	-157.348801
208.246246	-150.260925	895.798523	278.566681	6.378911	905.877014	290.847015	-175.272736	505.341705	306.444397	44.828438	508.600922	379.963257	-150.818680	81.335289	453.862671	12.478599	117.003731	208.968018	-264.224945	1427.299927	295.305695	26.691874	1431.168945	195.068436	-90.860619	1392.369019	181.730209	-99.209732	1688.501465	281.366028	-475.441345	1224.904541	524.098511	185.165970	1289.509644	258.423828	-354.058075	992.278076	413.170929	125.559204	1051.294312	244.269363	-78.747406	1000.602173	-549.540100	-8.486172	908.306824	-523.165955	-158.147812
207.962494	-150.553619	895.816589	278.516907	6.081205	905.939270	290.743530	-175.367752	505.335297	306.151215	44.705212	508.649445	379.950104	-150.806808	81.362350	453.047882	10.841348	117.163597	208.510773	-264.663391	1427.198120	295.118866	26.136396	1431.299072	194.769012	-91.279541	1392.378906	181.272919	-99.794922	1688.532349	280.801544	-475.848633	1224.705444	524.293091	184.265625	1289.894043	258.159424	-354.246735	992.164551	413.199158	125.230698	1051.678223	244.065659	-79.055565	1000.641724	-549.729004	-9.396971	908.273743	-523.380371	-159.007095
207.822205	-150.756531	895.764954	278.551605	5.855451	905.972473	290.676819	-175.564224	505.311523	305.929688	44.602726	508.665955	379.951569	-150.806580	81.368652	452.424622	9.432325	117.268875	208.112106	-265.166687	1427.031982	294.950348	25.588943	1431.408813	194.515198	-91.671616	1392.338989	180.869232	-100.461555	1688.512451	280.667480	-475.954193	1224.435425	524.478821	183.424118	1290.265625	257.934998	-354.412659	992.043457	413.240082	124.865593	1051.950439	243.967743	-79.305374	1000.630432	-549.973511	-10.293283	908.225647	-523.602722	-159.864319
207.664322	-150.892563	895.683899	278.584564	5.693268	905.987854	290.567291	-175.711975	505.274567	305.793396	44.489651	508.682983	379.929932	-150.797882	81.379799	451.789429	8.156215	117.311958	207.710556	-265.574554	1426.839844	294.769196	25.079752	1431.502808	194.275635	-92.093979	1392.269409	180.462570	-101.250916	1688.432861	280.008789	-476.693970	1224.273560	524.571167	182.679276	1290.538086	257.692902	-354.622131	991.928223	413.301392	124.535667	1052.186035	243.845413	-79.490784	1000.595581	-550.232849	-11.208721	908.217163	-523.835693	-160.695740
207.721207	-150.813477	895.505066	278.701996	5.573567	905.948914	290.431702	-175.854050	505.191528	305.709839	44.343464	508.662567	379.911224	-150.831161	81.366226	451.252930	7.006360	117.312531	207.452744	-265.987427	1426.681519	294.617767	24.615070	1431.551758	194.048538	-92.513809	1392.180054	180.122299	-101.877731	1688.334961	279.708374	-477.042877	1224.027100	524.599609	182.028687	1290.765747	257.467712	-354.823120	991.787170	413.291199	124.113106	1052.326782	243.843018	-79.568481	1000.483276	-550.526978	-12.055552	908.228882	-524.051575	-161.526520
207.334061	-151.098892	895.483337	278.653290	5.403810	905.901184	290.272797	-175.925980	505.182587	305.666107	44.168842	508.607086	379.935547	-150.903732	81.403313	450.889923	6.102452	117.248306	207.176941	-266.369568	1426.469971	294.482208	24.215948	1431.585083	193.877014	-92.842720	1392.097290	179.808090	-102.454712	1688.224243	279.535706	-477.344055	1223.762085	524.576294	181.484955	1290.957275	257.210602	-355.029938	991.627258	413.314117	123.795204	1052.399658	243.657120	-79.790329	1000.448792	-550.893982	-12.894589	908.207092	-524.406616	-162.319550
207.100220	-151.209778	895.426758	278.668457	5.250447	905.836060	290.128448	-176.045059	505.101379	305.692535	44.014656	508.498108	379.950470	-150.934280	81.406509	450.485107	5.215730	117.119507	206.940002	-266.743286	1426.217285	294.352173	23.810177	1431.583252	193.745819	-93.161652	1391.972290	179.567749	-102.898132	1688.136963	279.384003	-477.683533	1223.478760	524.554443	181.001602	1291.086670	256.993988	-355.212158	991.436340	413.465546	123.441879	1052.450928	243.568329	-79.929298	1000.387268	-551.268555	-13.717356	908.243225	-524.740479	-163.030060
206.991760	-151.339981	895.393433	278.698700	5.090171	905.732117	289.994781	-176.171371	505.073364	305.822205	43.849617	508.403381	379.957428	-150.962814	81.391403	450.177124	4.569885	116.900826	206.755234	-267.057770	1425.955933	294.228668	23.519667	1431.575684	193.611176	-93.489876	1391.843628	179.331039	-103.560539	1687.975830	279.600464	-477.663788	1223.123413	524.500916	180.619614	1291.180908	256.741699	-355.390106	991.201355	413.563354	123.053391	1052.412598	243.585129	-80.057137	1000.319458	-551.661255	-14.537221	908.290039	-525.063171	-163.790192
206.678223	-151.295822	895.243530	278.718475	4.933302	905.616394	289.771759	-176.160736	505.002808	306.126831	43.713341	508.298737	379.956451	-150.995193	81.415527	450.108734	3.966318	116.719765	206.622635	-267.395599	1425.701416	294.086700	23.242697	1431.522827	193.579681	-93.867935	1391.598145	179.146805	-104.048248	1687.838379	279.601868	-477.911865	1222.813477	524.391174	180.299362	1291.229492	256.470001	-355.546478	990.974060	413.676056	122.717285	1052.354858	243.437653	-80.145363	1000.184448	-552.094727	-15.370414	908.316467	-525.463806	-164.568802
206.421860	-151.305832	895.139282	278.729218	4.796473	905.501709	289.569580	-176.166290	504.947083	306.470367	43.562363	508.176544	379.985229	-151.050522	81.433182	449.946198	3.419890	116.473526	206.552887	-267.708771	1425.449219	293.974884	22.987408	1431.473999	193.426590	-94.047134	1391.544189	179.020874	-104.367935	1687.732178	279.317322	-478.456482	1222.569824	524.266541	180.009109	1291.232544	256.218994	-355.710907	990.728394	413.773071	122.333809	1052.207397	243.338287	-80.229881	1000.074036	-552.581665	-16.176821	908.384949	-525.887939	-165.250046
206.202011	-151.358475	895.071899	278.760559	4.666009	905.380920	289.434967	-176.272049	504.942535	306.991119	43.449230	508.065765	380.009491	-151.062424	81.424164	449.808044	2.912777	116.171059	206.528397	-268.009644	1425.190552	293.829254	22.803452	1431.383301	193.370010	-94.279686	1391.386475	178.900574	-104.814621	1687.595947	279.392517	-478.656403	1222.233643	524.123657	179.780533	1291.182617	255.941345	-355.848572	990.465210	413.846558	121.966011	1052.044067	243.297226	-80.316681	999.979858	-553.130310	-16.995317	908.457581	-526.275818	-166.001816
205.934982	-151.359634	894.982849	278.777435	4.573547	905.283875	289.147583	-176.289429	504.873962	307.569092	43.320538	507.971680	380.037415	-151.109695	81.433319	449.695557	2.437345	115.828552	206.542145	-268.257507	1424.959595	293.701904	22.653738	1431.293091	193.334000	-94.518661	1391.218750	178.776886	-105.347076	1687.439941	279.510529	-478.803406	1221.853882	523.966003	179.605682	1291.074097	255.682709	-356.005859	990.189636	413.908051	121.574074	1051.865845	243.199219	-80.376526	999.885620	-553.705750	-17.718149	908.535889	-526.711914	-166.746094
205.703323	-151.366486	894.903137	278.775024	4.471456	905.160583	288.843506	-176.333527	504.832397	308.229797	43.201599	507.819550	380.041779	-151.180481	81.462112	449.607239	1.991268	115.465935	206.638474	-268.505707	1424.726196	293.584259	22.538984	1431.212646	193.332932	-94.761925	1391.069336	178.712387	-105.602333	1687.336914	279.628998	-478.935669	1221.484253	523.796570	179.504944	1290.964233	255.402390	-356.146545	989.935486	413.925720	121.190598	1051.619629	243.118149	-80.425499	999.784241	-554.409851	-18.474035	908.618164	-527.259888	-167.347580
205.638794	-151.362045	894.843872	278.832642	4.392351	905.069641	288.585022	-176.422852	504.725525	309.079285	43.070927	507.783020	380.054108	-151.228485	81.461891	449.642639	1.502436	115.090668	206.775803	-268.761017	1424.542480	293.482452	22.464260	1431.102173	193.468781	-95.060493	1390.835083	178.667557	-105.904160	1687.216064	279.770264	-479.048096	1221.179688	523.591003	179.452484	1290.803345	255.130249	-356.271851	989.694336	413.910889	120.915985	1051.407715	243.164978	-80.470528	999.708130	-555.105103	-19.233603	908.714844	-527.804077	-168.000519
205.228134	-151.377213	894.768860	278.794769	4.278502	904.957886	288.224854	-176.416550	504.666138	309.880585	42.961205	507.630920	380.045654	-151.242691	81.493683	449.575104	1.027759	114.712631	207.051605	-268.979645	1424.375366	293.428680	22.376989	1431.018555	193.526321	-95.268578	1390.733276	178.654114	-106.320793	1687.090332	279.956726	-479.134277	1220.859131	523.407104	179.446655	1290.629028	254.823959	-356.354523	989.460632	413.860321	120.672569	1051.173340	242.947723	-80.521530	999.615601	-555.846436	-19.884331	908.857239	-528.283142	-168.631302
205.033340	-151.338852	894.691040	278.786346	4.179771	904.850769	287.987823	-176.440491	504.572052	310.840851	42.849751	507.572021	380.038696	-151.256134	81.514534	449.609161	0.460600	114.291916	207.318161	-269.201050	1424.232300	293.409973	22.269781	1430.947632	193.547668	-95.350990	1390.739502	178.655701	-106.566017	1686.997070	280.153595	-479.239990	1220.586670	523.201111	179.486572	1290.431519	254.549225	-356.399963	989.266846	413.775146	120.507057	1050.967163	242.862854	-80.548096	999.523254	-556.540466	-20.324116	909.165588	-528.836670	-169.029816
204.880859	-151.381943	894.646667	278.802795	4.071259	904.748962	287.793915	-176.467392	504.527039	311.899170	42.693779	507.446381	380.070953	-151.326996	81.545036	449.571167	-0.065749	113.877136	207.625397	-269.361206	1424.158081	293.438904	22.219032	1430.864258	193.685852	-95.535088	1390.663940	178.727448	-106.811478	1686.911865	280.390228	-479.305267	1220.380127	523.025940	179.593552	1290.248291	254.296906	-356.467407	989.112244	413.718964	120.446617	1050.846924	242.798065	-80.592720	999.452332	-557.737976	-21.558908	908.862122	-529.649536	-169.937256
204.727264	-151.364410	894.610901	278.770203	4.035650	904.669739	287.622528	-176.514313	504.492279	313.137238	42.564247	507.445251	380.112396	-151.420532	81.565147	449.569305	-0.556272	113.460411	207.966141	-269.508759	1424.130249	293.497498	22.181032	1430.809326	193.851959	-95.656479	1390.616943	178.838623	-106.878036	1686.865234	280.971222	-479.015137	1220.083496	522.843323	179.755249	1290.015747	254.085022	-356.476135	988.997314	413.579071	120.314751	1050.606934	242.710373	-80.579628	999.396301	-558.670837	-22.275442	908.944580	-530.255188	-170.495392
204.601334	-151.355530	894.549133	278.755066	3.975751	904.575623	287.469025	-176.530624	504.465210	314.218842	42.368752	507.340546	380.088013	-151.450760	81.574768	449.477264	-1.132188	112.937210	208.324814	-269.606781	1424.105347	293.609680	22.150078	1430.765747	194.029037	-95.762695	1390.582397	178.970703	-107.031067	1686.809570	281.304657	-479.041870	1219.911011	522.686829	179.936295	1289.762695	253.857895	-356.503479	988.903931	413.417053	120.259529	1050.428711	242.622818	-80.580124	999.320251	-559.671814	-22.855499	909.077881	-530.832214	-170.968536
204.629135	-151.372650	894.553894	278.746674	3.917082	904.507141	287.383270	-176.588226	504.431549	315.406647	42.127880	507.252869	380.104645	-151.487030	81.552299	449.461060	-1.662949	112.435471	208.756699	-269.739624	1424.103882	293.751984	22.111906	1430.718262	194.216003	-95.833389	1390.583984	179.134796	-107.190636	1686.786865	281.625366	-479.033691	1219.786377	522.565796	180.143677	1289.515869	253.696182	-356.485229	988.853271	413.181427	120.245110	1050.226318	242.615158	-80.564568	999.292236	-560.673828	-23.268335	909.267822	-531.451538	-171.334747
204.499863	-151.363998	894.509399	278.684814	3.886308	904.418091	287.283997	-176.542297	504.412079	316.690948	41.866261	507.251160	380.118103	-151.514008	81.570480	449.493622	-2.173512	111.978310	209.159424	-269.831787	1424.107056	293.961304	22.115414	1430.668213	194.434952	-95.883591	1390.595337	179.337585	-107.319725	1686.772217	281.938507	-479.028473	1219.716309	522.462952	180.405289	1289.304932	253.549194	-356.488586	988.839233	412.963104	120.252815	1050.050049	242.503296	-80.541466	999.227966	-561.639526	-23.613214	909.453186	-532.098022	-171.628448
204.416687	-151.336807	894.491333	278.682861	3.879122	904.365234	287.239471	-176.469009	504.395264	317.964569	41.615818	507.225037	380.098999	-151.465912	81.550415	449.460388	-2.630878	111.540253	209.554993	-269.863922	1424.128052	294.170593	22.133671	1430.607910	194.684326	-95.902908	1390.665161	179.575638	-107.564301	1686.755859	282.291504	-479.004974	1219.685547	522.355408	180.691818	1289.082031	253.448425	-356.449402	988.858154	412.789307	120.376068	1049.995728	242.410446	-80.487274	999.195923	-562.676819	-24.124956	909.609436	-532.710327	-171.870590
204.317596	-151.274887	894.478638	278.636169	3.871918	904.313782	287.218292	-176.436417	504.415283	319.165619	41.368553	507.165039	380.091980	-151.490280	81.586075	449.394806	-3.074672	111.047409	210.001556	-269.829132	1424.201050	294.397797	22.186556	1430.579834	195.028702	-95.980484	1390.609253	179.892883	-107.644547	1686.777466	282.369263	-479.299683	1219.756714	522.282837	181.044968	1288.831299	253.376648	-356.454315	988.897705	412.661591	120.503250	1049.917114	242.303650	-80.422226	999.166687	-563.585571	-24.391626	909.842468	-533.241699	-171.942520
204.257446	-151.213425	894.477112	278.600952	3.868117	904.264343	287.218719	-176.351944	504.403717	320.241028	41.032551	507.062744	380.062408	-151.437729	81.563705	449.287109	-3.494324	110.495415	210.408203	-269.779999	1424.278809	294.659393	22.246113	1430.555298	195.311539	-95.928955	1390.655273	180.217041	-107.691902	1686.818604	282.750763	-479.263885	1219.785522	522.235657	181.388351	1288.537720	253.348267	-356.404938	988.955566	412.456665	120.529953	1049.713745	242.195435	-80.336800	999.145508	-564.482300	-24.646536	910.096313	-533.781189	-172.010056
204.223587	-151.149567	894.473633	278.583588	3.889763	904.204468	287.266479	-176.296326	504.454742	321.490814	40.750519	507.029388	380.063629	-151.443253	81.566917	449.267548	-3.806904	109.927223	210.804443	-269.708618	1424.329956	294.973022	22.309280	1430.523071	195.594788	-95.848885	1390.705933	180.585846	-107.700752	1686.864624	283.160828	-479.215332	1219.816406	522.203247	181.769928	1288.247925	253.358948	-356.344147	989.013611	412.306854	120.658234	1049.580200	242.116486	-80.234329	999.118164	-565.238159	-24.725576	910.396851	-534.298828	-171.978867
204.356567	-150.925781	894.336914	278.663635	3.982227	904.136353	287.291901	-176.228683	504.457825	322.771942	40.499828	506.962494	380.076508	-151.458923	81.583099	449.280396	-4.038630	109.351112	211.235748	-269.591309	1424.394287	295.332245	22.446747	1430.503784	195.882751	-95.728790	1390.748535	181.010559	-107.732224	1686.907715	283.608582	-479.091217	1219.853638	522.243164	182.153305	1287.963013	253.408371	-356.266205	989.093689	412.175537	120.834145	1049.438599	242.101959	-80.067772	999.017090	-566.007080	-24.943691	910.644287	-534.790527	-172.005432
204.532654	-150.869507	894.318970	278.716248	4.053748	904.059814	287.356567	-176.213394	504.448700	323.996765	40.142990	506.896606	380.090790	-151.476044	81.580063	449.256592	-4.264815	108.782440	211.694000	-269.472809	1424.483887	295.674042	22.594442	1430.452026	196.185822	-95.571564	1390.813354	181.467804	-107.752098	1686.943237	284.026489	-478.918549	1219.912964	522.275940	182.499008	1287.654419	253.480698	-356.191650	989.161560	412.021423	120.965073	1049.256470	242.152618	-79.934853	998.974731	-566.648499	-24.918900	910.934082	-535.249023	-171.938278
204.392136	-150.792175	894.297974	278.665649	4.121410	903.971069	287.353424	-176.091049	504.438232	325.207367	39.671574	506.810242	380.089783	-151.475327	81.538467	449.244415	-4.413505	108.167427	212.121048	-269.299042	1424.498535	295.980011	22.766251	1430.403442	196.484192	-95.421387	1390.832397	181.925842	-107.718842	1686.992676	284.466431	-478.737701	1219.958496	522.364136	182.876617	1287.324951	253.584183	-356.089050	989.227234	411.832764	121.106667	1049.010010	242.007584	-79.795967	998.924438	-567.173889	-24.819355	911.208252	-535.636536	-171.825851
204.464706	-150.715454	894.264404	278.687714	4.214035	903.851501	287.386261	-175.988449	504.447205	326.490662	39.263752	506.749390	380.080231	-151.452332	81.516304	449.232758	-4.540449	107.549644	212.579559	-269.101807	1424.515625	296.298218	22.987818	1430.340576	196.741165	-95.144829	1390.908936	182.450424	-107.771820	1687.010986	284.847076	-478.555420	1220.054321	522.437439	183.213440	1287.013428	253.744095	-355.973083	989.303284	411.717377	121.269897	1048.851807	242.029648	-79.643272	998.852417	-567.564026	-24.705538	911.491394	-535.944763	-171.722092
204.550797	-150.611542	894.236267	278.706146	4.328457	903.730286	287.405884	-175.881165	504.435486	327.616852	38.854187	506.750031	380.119049	-151.460190	81.492172	449.221710	-4.651583	106.881264	213.009628	-268.864807	1424.569946	296.697021	23.283043	1430.283936	197.052902	-94.895561	1390.946533	182.993195	-107.808174	1687.036255	285.265686	-478.394897	1220.131592	522.535400	183.576279	1286.671143	253.920273	-355.843109	989.371765	411.636993	121.516647	1048.666016	242.041748	-79.454597	998.782959	-567.832397	-24.522318	911.795959	-536.218567	-171.552307
204.658890	-150.471115	894.206787	278.724487	4.477227	903.603455	287.434937	-175.770020	504.442566	328.884613	38.092628	506.712646	380.126251	-151.465942	81.483856	449.464844	-4.779583	106.295853	213.501419	-268.582520	1424.646729	297.056763	23.588377	1430.212402	197.393906	-94.580460	1390.959961	183.499878	-107.600349	1687.104370	285.665833	-478.183838	1220.209839	522.684082	183.968887	1286.249023	254.098114	-355.721069	989.417236	411.653992	121.936844	1048.365723	242.073868	-79.232170	998.709778	-567.950989	-24.306601	912.125244	-536.383484	-171.405136
204.802155	-150.335159	894.192383	278.793213	4.628878	903.474548	287.479584	-175.654160	504.438049	329.815735	37.852531	506.575928	380.140503	-151.481476	81.476074	449.596405	-4.862650	105.779259	213.997238	-268.235565	1424.699707	297.427643	23.915499	1430.165894	197.746613	-94.238083	1391.002808	184.027069	-107.678192	1687.120728	286.396881	-477.539276	1220.177002	522.834595	184.328918	1285.860229	254.286224	-355.525940	989.433777	411.596924	122.225281	1048.135254	242.153595	-79.001587	998.643616	-567.902710	-24.089880	912.450562	-536.410339	-171.322083
204.623535	-150.109390	894.344177	278.666840	4.712194	903.355652	287.461548	-175.496063	504.461304	330.732391	37.408558	506.476746	380.146362	-151.399170	81.454132	449.693420	-4.968015	105.218185	214.513931	-267.895569	1424.779541	297.868835	24.286749	1430.077881	198.108093	-93.887146	1391.015625	184.632797	-107.622169	1687.144897	286.815704	-477.225159	1220.238647	523.016418	184.661880	1285.476074	254.501617	-355.365784	989.456604	411.533813	122.449989	1047.847900	242.089233	-78.720917	998.667419	-567.744385	-23.798719	912.838562	-536.450500	-171.127594
205.008423	-150.057404	894.182251	278.877502	4.937238	903.232666	287.596985	-175.390656	504.485382	331.794495	36.911125	506.391998	380.184448	-151.414627	81.469002	449.929413	-5.050694	104.632713	215.055573	-267.547028	1424.789673	298.262421	24.723240	1430.010376	198.468353	-93.522400	1391.041626	185.177643	-107.544708	1687.183594	286.909058	-477.256592	1220.388672	523.209351	185.037857	1285.055176	254.748749	-355.141052	989.523987	411.517822	122.762123	1047.581055	242.304718	-78.561104	998.526611	-567.658508	-23.757263	913.067749	-536.544312	-171.040298
204.907928	-149.878326	894.311829	278.861969	5.026598	903.089783	287.606293	-175.221786	504.507660	332.706940	36.401852	506.325684	380.174011	-151.403366	81.439369	450.112457	-5.119210	104.123909	215.631088	-267.134552	1424.822754	298.642853	25.124271	1429.940430	198.881454	-93.121216	1391.019653	185.733047	-107.504074	1687.173584	287.321808	-476.922974	1220.431274	523.424316	185.406998	1284.659302	254.976624	-354.877197	989.546753	411.464172	123.034164	1047.273071	242.307495	-78.284477	998.528137	-567.587036	-23.885088	913.218079	-536.681946	-171.030426
205.010132	-149.719193	894.317993	278.975555	5.216451	902.952454	287.685303	-175.095413	504.520203	333.553558	35.937111	506.220337	380.197845	-151.412964	81.442024	450.384155	-5.197372	103.604881	216.134171	-266.693726	1424.869751	299.075897	25.621094	1429.884033	199.361191	-92.785492	1390.938599	186.361649	-107.493034	1687.109863	287.777649	-476.584930	1220.461914	523.662231	185.809265	1284.277466	255.195480	-354.572388	989.582153	411.397766	123.131264	1047.060547	242.440964	-78.028847	998.467163	-567.464111	-23.476095	913.659058	-537.230530	-170.288864
205.160446	-149.506638	894.310608	279.137207	5.436131	902.799500	287.751007	-174.944000	504.526245	334.516479	35.410511	506.122894	380.191895	-151.413330	81.421936	450.697632	-5.227036	103.101906	216.767380	-266.253479	1424.926514	299.530975	26.108309	1429.805054	199.770996	-92.351700	1390.934937	186.922836	-107.329529	1687.121094	288.269257	-476.190094	1220.478027	523.911011	186.215805	1283.942505	255.386536	-354.298981	989.591003	411.585876	123.655998	1046.760620	242.609726	-77.725075	998.391968	-567.185608	-23.181183	914.042297	-537.281250	-170.038162
205.359116	-149.242096	894.318298	279.317139	5.722456	902.673218	287.808228	-174.785767	504.540833	335.346100	34.978569	506.054962	380.195496	-151.393478	81.391106	451.028564	-5.222908	102.645073	217.358795	-265.829620	1424.952393	299.925873	26.589828	1429.758545	200.193100	-91.878700	1390.924683	187.560593	-107.220268	1687.080688	288.759003	-475.812866	1220.507080	524.227478	186.657990	1283.563110	255.592484	-354.010162	989.655151	411.637238	123.789490	1046.573975	242.801682	-77.364014	998.337524	-566.743896	-22.690287	914.500488	-537.246155	-169.657242
205.792984	-148.976288	894.299194	279.553680	5.960286	902.515442	287.957153	-174.683411	504.566925	336.273224	34.505730	505.903198	380.242126	-151.439697	81.391556	451.363129	-5.168781	102.148331	217.905472	-265.394226	1424.959961	300.356964	27.123693	1429.700317	200.639984	-91.403290	1390.922485	188.174118	-107.044266	1687.058105	289.217743	-475.430939	1220.555420	524.501160	187.087280	1283.226196	255.804321	-353.733276	989.677856	411.866394	124.278465	1046.349243	243.151001	-77.030243	998.253601	-566.290771	-22.237093	914.923828	-537.162476	-169.314316
205.972931	-148.709503	894.316406	279.735260	6.168612	902.371399	288.058502	-174.577881	504.609314	337.047882	34.065430	505.832397	380.273712	-151.451920	81.373146	451.566498	-5.076061	101.632957	218.753922	-264.879486	1425.196533	300.810059	27.646738	1429.618530	201.098480	-90.939774	1390.927734	188.920212	-106.592575	1687.081299	289.764557	-475.061157	1220.595947	524.798950	187.523285	1282.910645	256.037964	-353.419189	989.676636	412.024414	124.551888	1046.125488	243.376404	-76.712296	998.194336	-565.694275	-21.670547	915.348083	-537.014465	-168.820450
206.123688	-148.483002	894.352112	279.915161	6.411063	902.245361	288.167969	-174.399582	504.651520	337.853668	33.575600	505.720734	380.265381	-151.473938	81.372475	451.865814	-5.018667	101.143776	219.432617	-264.401367	1425.246826	301.234772	28.177933	1429.596313	201.555267	-90.489059	1390.923218	189.391373	-106.424660	1687.050781	290.281158	-474.663513	1220.619263	525.091003	187.957199	1282.632324	256.314758	-353.073608	989.714172	412.256165	124.830933	1045.866699	243.601395	-76.401695	998.152954	-565.037598	-21.058578	915.748779	-536.809753	-168.356461
206.154907	-148.307327	894.283142	280.131409	6.787831	902.114807	288.226227	-174.242096	504.684570	338.619598	33.244965	505.608856	380.318420	-151.534897	81.403206	452.178162	-5.007448	100.686089	219.826065	-263.949707	1425.064453	301.677094	28.725517	1429.552246	202.056946	-90.004250	1390.901367	190.024704	-106.045029	1687.035889	290.832520	-474.211609	1220.698364	525.409851	188.451492	1282.305542	256.606842	-352.765594	989.780640	412.390808	124.920464	1045.700073	243.756104	-76.094383	998.054688	-564.394836	-20.478333	916.085205	-536.579590	-167.873550
206.330032	-147.931091	894.369385	280.320831	7.034741	901.941650	288.275177	-174.049881	504.689362	339.417542	32.774910	505.417389	380.321838	-151.463287	81.368385	452.483002	-5.014081	100.239326	220.653351	-263.429260	1425.182739	302.153198	29.235924	1429.473389	202.565765	-89.502800	1390.860962	190.773117	-105.451225	1687.022339	291.382782	-473.860321	1220.689453	525.745789	188.975510	1282.031006	256.866302	-352.381256	989.844543	412.586517	125.192909	1045.468140	244.035492	-75.666801	998.016724	-563.680420	-19.887094	916.347107	-536.328186	-167.344711
206.627762	-147.579422	894.373840	280.555725	7.302254	901.788391	288.328613	-173.861801	504.682556	340.156189	32.499229	505.265961	380.344574	-151.491959	81.337624	452.762238	-5.050459	99.791817	221.302872	-262.957581	1425.142578	302.626770	29.765347	1429.398926	203.086166	-89.010353	1390.843262	191.290543	-105.146706	1686.960449	292.267120	-473.155945	1220.600708	526.123108	189.458801	1281.729370	257.155121	-352.047150	989.861389	412.866058	125.499771	1045.259277	244.363144	-75.287537	997.945496	-562.860657	-19.320812	916.520203	-535.997986	-166.823013
206.881226	-147.270340	894.355591	280.842468	7.627659	901.622864	288.392670	-173.697495	504.706818	341.117065	32.186165	505.090729	380.384033	-151.493973	81.325752	453.044037	-5.100231	99.410889	221.875931	-262.449371	1425.051147	303.139221	30.339373	1429.358887	203.637497	-88.517822	1390.797119	191.947250	-104.588615	1686.913086	292.567413	-473.002350	1220.748291	526.454163	189.971542	1281.445679	257.504333	-351.728821	989.910706	413.223175	125.878204	1045.087158	244.673004	-74.894127	997.857178	-562.090210	-18.487986	916.695251	-536.021179	-166.746414
206.985931	-146.956345	894.370422	281.050842	7.973748	901.481689	288.411987	-173.430542	504.717346	341.942749	31.964058	504.975464	380.378510	-151.480225	81.307533	453.211426	-5.166144	98.992699	222.672058	-261.892426	1425.115479	303.676971	30.886751	1429.308960	204.180511	-87.975426	1390.795776	192.683975	-103.999687	1686.806152	293.187714	-472.589630	1220.795288	526.835510	190.576889	1281.151123	257.872833	-351.335510	989.959290	413.509399	126.194199	1044.898804	244.885635	-74.489967	997.797302	-561.140015	-17.749184	916.788940	-535.546814	-166.142059
207.175751	-146.655609	894.397583	281.273285	8.232861	901.315491	288.407715	-173.173355	504.743927	342.824219	31.676937	504.788788	380.398285	-151.413513	81.301056	453.336456	-5.253967	98.579369	223.215195	-261.395721	1425.030884	304.242401	31.457291	1429.260376	204.772797	-87.467911	1390.821899	193.259796	-103.414215	1686.808838	293.761536	-472.196808	1220.846069	527.213379	191.081604	1280.864990	258.257660	-351.082977	989.984314	413.769348	126.498718	1044.689697	245.142578	-74.111420	997.732178	-560.208862	-17.190916	916.724304	-535.023865	-165.555817
207.749527	-146.284302	894.413940	281.662231	8.611445	901.171509	288.508270	-172.978592	504.736572	343.785828	31.467134	504.719635	380.388458	-151.420853	81.327301	453.422394	-5.343339	98.179405	223.960770	-260.870697	1425.040283	304.779114	32.019135	1429.179321	205.348724	-86.933182	1390.817261	194.011749	-102.660927	1686.756348	294.440399	-471.695251	1220.865479	527.621277	191.615540	1280.538208	258.608093	-350.615540	990.074585	413.995148	126.899750	1044.501587	245.659821	-73.649017	997.672302	-559.180359	-16.444641	916.625366	-534.461975	-164.987595
208.061554	-145.933136	894.367554	281.986725	9.013833	901.031494	288.601776	-172.762512	504.787262	344.750244	31.283642	504.620636	380.435486	-151.472015	81.328926	453.512451	-5.440210	97.749092	224.692474	-260.312134	1425.067139	305.425903	32.626621	1429.089600	205.956146	-86.386124	1390.801025	194.588181	-101.922333	1686.757080	295.158997	-471.201263	1220.881836	528.068970	192.252350	1280.210449	258.939972	-350.210083	990.128662	414.277893	127.313789	1044.276245	246.019485	-73.230209	997.580688	-558.116943	-15.688575	916.508484	-533.789490	-164.360703
208.087296	-145.632446	894.388550	282.223999	9.358053	900.872314	288.666473	-172.462830	504.829834	345.680084	31.084593	504.531097	380.435394	-151.413788	81.302414	453.599609	-5.511154	97.374229	225.428375	-259.784973	1425.071655	305.996185	33.205463	1429.039673	206.578674	-85.840103	1390.793701	195.274261	-101.047394	1686.752075	295.841400	-470.759888	1220.931519	528.449829	192.786194	1279.831909	259.305359	-349.728577	990.173645	414.657715	128.013123	1044.065552	246.181442	-72.806412	997.516113	-557.039673	-15.119831	916.235352	-533.099426	-163.824921
208.336990	-145.254684	894.410217	282.497925	9.715368	900.760986	288.769348	-172.145615	504.818176	346.520081	30.974400	504.443115	380.453125	-151.389496	81.296562	453.615784	-5.591347	96.999901	226.135681	-259.236145	1425.077881	306.650909	33.771061	1428.891479	207.183075	-85.297119	1390.772949	195.964722	-100.196915	1686.739990	296.575317	-470.173950	1220.939819	528.924683	193.366257	1279.465576	259.710205	-349.289398	990.217773	414.818665	128.138870	1043.723267	246.464020	-72.364006	997.474548	-555.931885	-14.274219	915.962036	-532.388123	-163.182465
208.690765	-144.843582	894.435852	282.885101	10.109962	900.653748	288.926178	-171.890839	504.844574	347.550659	30.846125	504.374969	380.486572	-151.389175	81.290176	453.812286	-5.645696	96.695297	226.889008	-258.666138	1425.148804	307.289215	34.368164	1428.828247	207.816818	-84.738457	1390.767700	196.723618	-99.328056	1686.728027	297.589722	-469.308411	1220.889648	529.429077	193.979370	1279.108765	260.119476	-348.845612	990.258301	415.157288	128.612930	1043.458740	246.817703	-71.868370	997.438110	-554.760132	-13.496614	915.701233	-531.555603	-162.432571
208.983231	-144.379425	894.485291	283.218872	10.577919	900.592590	289.110718	-171.590790	504.894379	348.429871	30.893812	504.320038	380.500488	-151.367966	81.279221	453.869263	-5.689274	96.388077	227.605225	-258.085144	1425.158447	308.021027	34.984070	1428.708740	208.464111	-84.140717	1390.821045	197.495728	-98.437073	1686.736328	298.063721	-469.043762	1221.055542	529.896606	194.488998	1278.742798	260.498291	-348.389648	990.324036	415.510193	129.175690	1043.306641	247.147430	-71.339226	997.434875	-553.817444	-12.097859	915.374390	-531.153870	-161.043121
209.297638	-143.974289	894.544312	283.558655	10.935369	900.520203	289.312500	-171.319656	504.963562	349.430023	30.795914	504.293549	380.553345	-151.381744	81.291801	453.993530	-5.693277	96.073242	228.285675	-257.502411	1425.230835	308.684235	35.583447	1428.619873	209.094482	-83.542038	1390.841797	198.264465	-97.480865	1686.802612	298.827240	-468.437714	1221.103516	530.441223	195.086426	1278.348145	260.883148	-347.905945	990.388550	415.765320	129.639191	1043.042969	247.480515	-70.877739	997.431702	-552.415283	-11.221335	915.121277	-530.055603	-160.320206
209.668320	-143.532257	894.600952	283.976501	11.365977	900.465210	289.529266	-170.959000	505.074768	350.404236	30.891527	504.294373	380.566193	-151.362808	81.284523	454.049194	-5.648014	95.763062	228.902344	-256.905640	1425.234375	309.397278	36.210293	1428.543457	209.715485	-82.927818	1390.882202	199.064804	-96.506500	1686.858643	299.595123	-467.807739	1221.248535	530.969238	195.659012	1277.918213	261.313995	-347.390564	990.497070	416.066803	130.055191	1042.726685	247.841797	-70.354378	997.436646	-550.967712	-10.316858	914.812134	-528.820618	-159.542801
210.005722	-142.944656	894.642944	284.301361	11.937457	900.424133	289.668732	-170.532257	505.149017	351.311707	30.865717	504.335052	380.563568	-151.275055	81.278442	454.140076	-5.589376	95.439667	229.640671	-256.261505	1425.421631	310.126465	36.852566	1428.435547	210.305115	-82.179047	1390.983154	199.891678	-95.689674	1686.892578	300.357208	-467.154602	1221.354370	531.524292	196.246933	1277.538818	261.734497	-346.892365	990.601013	416.494354	130.680252	1042.486206	248.194016	-69.731812	997.438660	-549.191895	-9.039676	914.660400	-527.469788	-158.581741
210.355988	-142.522583	894.703613	284.659271	12.390656	900.360229	289.919159	-170.200150	505.219269	352.345184	30.966404	504.342346	380.612122	-151.272537	81.287643	454.336670	-5.546672	95.144676	230.274750	-255.575607	1425.486328	310.881470	37.529781	1428.306763	211.046967	-81.590370	1390.985840	200.787170	-94.626221	1686.976074	301.435211	-466.130157	1221.434326	532.116150	196.848145	1277.131592	262.200317	-346.398346	990.682495	416.889160	131.196014	1042.276489	248.527435	-69.203285	997.441101	-547.616211	-8.257625	914.231506	-526.174805	-157.707687
210.727859	-142.050140	894.758606	285.075165	12.858873	900.339783	290.166016	-169.907028	505.273773	353.237244	30.947382	504.291199	380.667542	-151.307938	81.293694	454.408020	-5.540754	94.821930	230.861343	-254.904190	1425.526978	311.626953	38.191132	1428.251465	211.719818	-80.898529	1391.008911	201.725067	-93.622536	1687.037964	301.853088	-465.783691	1221.699585	532.747131	197.457520	1276.736450	262.671509	-345.943970	990.824829	417.279724	131.744217	1042.047241	248.904510	-68.676689	997.460815	-545.762024	-7.039482	913.976440	-524.699097	-156.530991
211.176636	-141.474060	894.850586	285.519562	13.439918	900.346619	290.307831	-169.451721	505.286530	354.098419	31.005838	504.360168	380.670471	-151.212082	81.280273	454.592834	-5.488718	94.570335	231.482758	-254.176971	1425.647461	312.424835	38.881603	1428.142822	212.378235	-80.207695	1391.043457	202.506531	-92.821915	1687.126709	302.859192	-464.718658	1221.759155	533.386658	197.990143	1276.319946	263.130402	-345.321045	990.936523	417.622986	132.314636	1041.846558	249.334320	-68.035088	997.513000	-542.086365	-3.306754	914.456116	-522.583008	-154.354874
211.652786	-140.968674	894.946411	285.932892	13.895411	900.319031	290.490112	-169.004013	505.337006	355.071289	30.882023	504.375610	380.663757	-151.161270	81.245720	454.732605	-5.473225	94.301857	232.117767	-253.449326	1425.790283	313.233368	39.591724	1428.056763	213.051926	-79.483360	1391.132202	203.405701	-91.875076	1687.219727	303.265045	-464.389862	1222.065430	534.071350	198.635315	1275.953613	263.653931	-344.753510	991.132874	418.009979	132.921799	1041.647583	249.757156	-67.465591	997.550842	-538.920349	-1.718634	915.215698	-520.356201	-152.049088
212.138046	-140.463211	895.039307	286.375427	14.497812	900.326843	290.656769	-168.556976	505.410461	356.016632	30.880484	504.505096	380.680023	-151.116257	81.275818	454.938232	-5.418424	94.085632	232.711746	-252.686569	1425.906006	314.001068	40.295822	1428.017944	213.756485	-78.722603	1391.213745	204.349091	-91.008286	1687.292480	303.983185	-463.600494	1222.263184	534.749939	199.179550	1275.600586	264.193512	-344.210480	991.303467	418.474396	133.520538	1041.475830	250.195938	-66.842094	997.604126	-540.215332	-4.123634	912.210693	-519.632080	-153.244705
212.594101	-139.867325	895.114441	286.815918	15.022188	900.323059	290.859314	-168.091873	505.505859	356.914368	30.768185	504.528625	380.695648	-151.051865	81.255417	454.959778	-5.412732	93.831696	233.363525	-251.870193	1426.078735	314.848419	41.014725	1427.955322	214.398438	-77.869667	1391.341431	205.272049	-89.904037	1687.454102	304.590759	-462.957916	1222.513550	535.503479	199.772644	1275.253174	264.702759	-343.634216	991.460999	418.990112	134.151672	1041.277344	250.598785	-66.211098	997.642944	-538.391907	-3.393463	911.349426	-517.864868	-152.375259
213.014420	-139.391556	895.249146	287.249878	15.521677	900.335938	291.085327	-167.593552	505.587341	357.763763	30.745840	504.620972	380.720917	-151.024826	81.273178	455.100311	-5.401853	93.631790	233.850189	-251.003494	1426.304321	315.646576	41.757153	1427.900024	215.086578	-77.041405	1391.427246	206.164825	-89.043312	1687.566406	305.538483	-461.830383	1222.660645	536.241333	200.343353	1274.887695	265.239838	-343.024719	991.658081	419.377197	134.766174	1041.045654	251.009262	-65.636513	997.720154	-536.575989	-3.034365	910.207886	-515.945923	-151.635620
213.729752	-138.843933	895.366455	287.797302	16.173643	900.333862	291.339874	-167.180405	505.657745	358.710175	30.627216	504.737274	380.747040	-150.967514	81.280724	455.278229	-5.390815	93.443375	234.669159	-250.593338	1426.417969	316.507446	42.521519	1427.864136	215.802979	-76.204132	1391.516113	207.083557	-88.066322	1687.674072	306.083038	-461.177856	1222.893555	537.044189	200.942902	1274.574219	265.799255	-342.431274	991.851746	419.916687	135.430405	1040.915161	251.639481	-64.955864	997.780762	-533.651733	-0.435574	910.222412	-513.434021	-149.262253
214.053925	-138.208557	895.405701	288.185303	16.705967	900.329529	291.522583	-166.758636	505.736237	359.423798	30.560154	504.771301	380.756744	-150.886688	81.268623	455.314606	-5.409871	93.244110	235.283554	-249.451859	1426.509766	317.351227	43.319736	1427.838989	216.592972	-75.478745	1391.523682	208.015900	-86.972977	1687.837891	306.352539	-460.724091	1223.215210	537.832336	201.494980	1274.277222	266.285889	-341.803894	992.017212	420.468689	136.117325	1040.763062	251.942062	-64.321159	997.800537	-530.760803	1.015041	909.873535	-510.772156	-147.788895
214.477493	-137.710251	895.513123	288.664856	17.305611	900.346436	291.738281	-166.304703	505.766632	360.269836	30.457335	504.903076	380.765381	-150.823441	81.266335	455.367004	-5.426951	93.088188	235.883636	-248.619751	1426.630859	318.172058	44.078117	1427.815063	217.260849	-74.560478	1391.685791	208.890701	-86.115646	1687.938965	306.808594	-460.062347	1223.430664	538.674805	202.119156	1273.992188	266.778137	-341.176453	992.207703	420.970459	136.679230	1040.577515	252.375763	-63.703289	997.865234	-528.021667	3.064641	909.575439	-508.345154	-146.303024
214.992279	-137.103073	895.596802	289.145874	17.878429	900.357483	291.988617	-165.818863	505.778381	360.992889	30.358292	505.010315	380.790131	-150.809235	81.279335	455.442017	-5.472659	92.902206	236.531311	-247.746460	1426.771118	319.031708	44.906956	1427.787231	218.057098	-73.803482	1391.674927	209.779526	-85.128044	1688.072144	307.342468	-459.297424	1223.665771	539.478027	202.633072	1273.705200	267.297333	-340.519684	992.373840	421.539154	137.367798	1040.413330	252.864182	-63.062603	997.914429	-525.224182	4.413805	908.798218	-505.946075	-144.980148
215.531342	-136.512817	895.699829	289.689911	18.444441	900.370911	292.302429	-165.423538	505.895630	361.702179	30.275526	505.089203	380.863586	-150.741821	81.241104	455.623779	-5.492572	92.767067	237.192200	-246.931366	1426.916870	319.890717	45.659061	1427.778442	218.853043	-72.982849	1391.751953	210.682098	-84.102875	1688.197998	307.813354	-458.626709	1223.854858	540.348816	203.235962	1273.431274	267.761322	-339.863739	992.523743	422.118011	137.991562	1040.276245	253.384903	-62.417339	997.975098	-521.953003	5.997557	908.155090	-503.306274	-143.477859
216.015213	-135.956924	895.814209	290.163727	19.082598	900.395142	292.654144	-165.031036	506.036621	362.440979	30.255470	505.202148	380.905548	-150.732803	81.255768	455.632477	-5.494943	92.606865	237.813675	-246.024261	1427.092651	320.715637	46.500561	1427.790161	219.579727	-72.105797	1391.865479	211.565918	-83.122543	1688.294434	308.316650	-457.835968	1224.023926	541.176025	203.851334	1273.217773	268.190277	-339.221680	992.631592	422.698914	138.607040	1040.131226	253.861389	-61.759323	998.046509	-518.814758	7.215614	907.349915	-500.742889	-142.086655
216.517502	-135.359497	895.948425	290.631226	19.575050	900.380615	292.912994	-164.617188	506.091736	363.106506	30.285490	505.260498	380.918518	-150.660980	81.232841	455.760925	-5.514532	92.483170	238.467422	-245.183350	1427.173828	321.565735	47.285229	1427.764893	220.272079	-71.219955	1392.028809	212.408936	-82.099876	1688.377686	309.012268	-456.781738	1224.133545	542.052368	204.392624	1272.951050	268.662262	-338.613556	992.736328	423.277008	139.236465	1039.977661	254.352142	-61.123375	998.109253	-515.882813	8.693374	906.695862	-498.196594	-140.672897
217.003189	-134.783936	896.064148	291.139557	20.207813	900.403625	293.224457	-164.139679	506.166077	363.771606	30.338194	505.317291	380.942780	-150.612305	81.197647	455.876495	-5.481605	92.354973	239.163055	-244.304626	1427.338989	322.469025	48.052593	1427.729858	221.079498	-70.317604	1392.116455	213.214813	-81.097870	1688.458130	309.148865	-456.364929	1224.404419	542.924866	205.024887	1272.713501	269.065674	-337.947479	992.894165	423.875671	139.801163	1039.894653	254.873306	-60.469948	998.179993	-511.984100	11.159511	906.463867	-495.469147	-138.594086
217.454300	-134.189377	896.179260	291.607330	20.804502	900.387329	293.477997	-163.684433	506.186890	364.410431	30.509327	505.374390	380.970428	-150.537354	81.193970	456.003845	-5.440416	92.235245	239.866882	-243.446411	1427.485718	323.320465	48.900597	1427.739380	221.882095	-69.474861	1392.178955	214.046997	-80.045471	1688.542603	309.535065	-455.640656	1224.580322	543.801331	205.634979	1272.484985	269.492096	-337.290894	993.041870	424.514862	140.450241	1039.809326	255.368149	-59.806622	998.231323	-508.659363	12.868891	906.237305	-492.903229	-136.762405
217.977478	-133.564224	896.265503	292.098969	21.352087	900.404419	293.727722	-163.270477	506.268738	365.071381	30.694443	505.419617	380.963135	-150.459534	81.202957	456.115631	-5.413507	92.136986	240.520752	-242.552979	1427.598755	324.217621	49.695904	1427.704590	222.663239	-68.631882	1392.280396	214.882492	-78.994995	1688.627930	309.999847	-454.889862	1224.777466	544.690491	206.234970	1272.275146	269.937866	-336.622681	993.190979	425.204803	141.033707	1039.736328	255.888214	-59.183113	998.283997	-505.783508	14.764117	906.298096	-490.504425	-134.964203
218.476746	-132.956970	896.352356	292.653473	22.002649	900.417053	293.970703	-162.859192	506.343475	365.702026	30.878288	505.460754	380.979980	-150.458939	81.219513	456.196899	-5.365786	92.022469	241.223831	-241.679504	1427.737793	325.103607	50.514519	1427.700073	223.478271	-67.772301	1392.328125	215.736908	-77.969269	1688.692871	310.411224	-454.175842	1224.929932	545.578430	206.872208	1272.033569	270.323181	-335.976624	993.335938	425.844604	141.639709	1039.639404	256.417328	-58.506889	998.335144	-503.898468	16.350283	906.659729	-488.589813	-133.776016
219.004974	-132.367188	896.439392	293.188934	22.478348	900.387878	294.347412	-162.812851	506.575531	366.321777	31.102900	505.498688	381.143036	-150.569672	81.251862	456.383301	-5.343633	91.948158	241.893585	-240.801392	1427.818604	325.975708	51.362560	1427.643677	224.346741	-66.974525	1392.272339	216.566422	-76.953682	1688.754883	311.126312	-453.125641	1224.968872	546.448853	207.491241	1271.763428	270.726837	-335.304138	993.431396	426.447296	142.213715	1039.477295	256.969574	-57.911243	998.365784	-501.145111	17.759285	907.033630	-486.403259	-131.939697
219.477753	-131.766052	896.579468	293.737152	23.128975	900.419800	294.720337	-162.104019	506.707306	366.844238	31.285192	505.578461	381.183167	-150.540802	81.230682	456.409363	-5.309087	91.855431	242.627151	-239.907562	1427.903442	326.864960	52.189041	1427.587036	225.153198	-66.112091	1392.304199	217.426697	-75.914970	1688.821899	311.562714	-452.367279	1225.119141	547.378296	208.110992	1271.537720	271.123352	-334.571442	993.583313	427.163727	142.825211	1039.385254	257.511841	-57.230289	998.453186	-498.500366	19.818655	907.433899	-484.179840	-130.137985
219.971603	-131.203949	896.680481	294.275818	23.654694	900.417297	294.830444	-161.518661	506.642517	367.549652	31.176023	505.643860	381.188904	-150.412003	81.244461	456.598816	-5.249596	91.762489	243.286499	-239.042496	1427.964966	327.697968	53.020645	1427.494507	225.929611	-65.228973	1392.357178	218.267120	-74.867348	1688.894043	311.663940	-451.981781	1225.424438	548.243652	208.729904	1271.269287	271.583252	-334.067627	993.669617	427.763092	143.387558	1039.155029	258.041473	-56.626942	998.503967	-495.915100	21.846687	907.794312	-481.894867	-128.608398
220.481720	-130.781418	896.751465	294.931732	24.290508	900.412598	294.699829	-161.570953	506.618652	368.103638	31.459389	505.619995	381.225739	-150.394043	81.316963	456.677521	-5.215777	91.699608	243.935776	-238.176178	1428.077148	328.592194	53.876560	1427.405273	226.715332	-64.373032	1392.360596	219.114761	-73.837494	1688.978394	312.074188	-451.210693	1225.597778	549.137573	209.345474	1270.949951	272.022949	-333.399902	993.814270	428.521912	144.040619	1039.007202	258.603088	-56.035717	998.539063	-493.332764	24.229475	908.041016	-479.998932	-126.687080
221.030792	-130.108292	896.853210	295.526306	24.880430	900.411377	294.785553	-160.826569	506.567383	368.459503	31.721130	505.640472	381.155487	-150.229507	81.269218	456.703766	-5.181304	91.642647	244.599258	-237.264755	1428.205444	329.412231	54.750866	1427.331177	227.511093	-63.489780	1392.391235	219.985092	-72.810242	1689.057129	312.498291	-450.524323	1225.832886	550.061340	209.956833	1270.717773	272.495697	-332.737793	993.970825	429.212189	144.605972	1038.855957	259.164368	-55.334503	998.591370	-491.193634	25.886063	908.289429	-477.992737	-124.960052
221.634628	-129.422424	896.910828	296.192963	25.460472	900.428955	294.851898	-160.001526	506.493103	368.915680	31.988585	505.690216	381.072632	-150.021301	81.245956	456.755463	-5.146694	91.598534	245.211258	-236.353882	1428.376221	330.301575	55.609898	1427.262085	228.292786	-62.543697	1392.443604	220.820007	-71.752495	1689.146484	313.004120	-449.713409	1226.070313	550.940247	210.581680	1270.471924	272.986389	-332.148926	994.108948	429.948578	145.177399	1038.706177	259.773346	-54.665337	998.630188	-488.811890	27.803762	908.427734	-475.920013	-123.062607
222.295044	-128.718643	896.996643	296.834412	26.155142	900.468506	295.135223	-159.328964	506.550812	369.028870	32.155811	505.666901	381.035400	-149.916763	81.251343	456.601990	-5.114589	91.534813	245.864441	-235.461807	1428.559937	331.152527	56.426010	1427.233765	228.947815	-61.576164	1392.624268	221.696396	-70.765755	1689.260986	313.764954	-448.682678	1226.187256	551.863159	211.209793	1270.254883	273.467773	-331.489380	994.287659	430.646637	145.726761	1038.578125	260.416565	-53.932606	998.693787	-485.916443	30.153339	908.496277	-473.778107	-120.987434
222.855331	-128.059647	897.107239	297.511566	26.743013	900.507019	295.771210	-159.077515	506.799835	369.450317	32.413574	505.702850	381.212341	-150.064987	81.293953	456.620697	-5.102658	91.503197	246.462280	-234.565048	1428.692505	331.995819	57.281715	1427.202881	229.722916	-60.707176	1392.682739	222.553329	-69.799110	1689.348755	313.955933	-448.148163	1226.522705	552.720825	211.789856	1270.025879	273.988495	-330.825104	994.469421	431.375000	146.280823	1038.468994	261.028351	-53.261177	998.769714	-483.874390	31.699778	908.257507	-471.961090	-119.276070
223.420364	-127.445114	897.192627	298.212677	27.272722	900.516846	295.820618	-158.482635	506.786621	369.902527	32.674431	505.721558	381.173065	-149.950623	81.258209	456.648743	-5.082645	91.439003	247.077103	-233.622589	1428.821167	332.856110	58.130611	1427.148193	230.478867	-59.821674	1392.743042	223.418259	-68.801895	1689.455078	314.370331	-447.441620	1226.803589	553.639648	212.407028	1269.833252	274.515503	-330.209259	994.642700	432.086487	146.837341	1038.311157	261.667816	-52.645512	998.818359	-481.095978	34.022606	908.057007	-470.027222	-117.271584
223.977020	-126.832504	897.274841	298.863251	27.921478	900.494080	296.312073	-158.289413	506.852478	370.341187	32.979271	505.707764	381.321167	-150.023087	81.255486	456.663513	-5.060812	91.367516	247.647247	-232.691925	1428.960571	333.691589	58.949490	1427.063110	231.232178	-58.887367	1392.772217	224.287033	-67.803314	1689.513184	315.157715	-446.231781	1226.929443	554.530762	212.996338	1269.559204	274.978973	-329.568176	994.755432	432.852600	147.425690	1038.171631	262.300903	-51.961227	998.849182	-478.679962	35.933514	907.736877	-468.242889	-115.404907
224.586349	-126.120888	897.304138	299.504303	28.491173	900.431213	296.535583	-157.771500	506.835358	370.823334	33.296135	505.595154	381.360565	-150.005676	81.226265	456.743530	-5.044426	91.268486	248.253754	-231.788681	1429.029297	334.564270	59.815178	1426.957886	231.970078	-58.010761	1392.757690	225.121429	-66.794594	1689.537354	315.323578	-445.870728	1227.238159	555.397644	213.640671	1269.279907	275.503754	-328.858734	994.933289	433.626007	147.972946	1037.983032	262.960754	-51.280224	998.833069	-476.353027	37.828033	907.350830	-466.583405	-113.558594
225.104965	-125.475388	897.329285	300.185272	29.200346	900.352356	296.779846	-157.402863	506.923126	371.328094	33.614941	505.529999	381.372589	-149.914764	81.187370	456.808868	-4.967560	91.172638	248.820221	-230.891418	1429.141113	335.319550	60.688396	1426.851929	232.815323	-57.174778	1392.632080	225.961487	-65.773132	1689.573486	316.138214	-444.724152	1227.397827	556.329529	214.236191	1269.000488	276.017029	-328.242188	995.061707	434.363739	148.577545	1037.751465	263.581390	-50.545795	998.807434	-474.126282	39.760181	906.995605	-465.028778	-111.650177
225.773010	-124.833778	897.445313	300.864410	29.748301	900.340576	297.036804	-157.013550	506.996216	371.642395	33.902615	505.478180	381.423462	-149.910751	81.197655	456.873566	-4.934891	91.117126	249.402344	-229.981339	1429.265503	336.243378	61.523994	1426.772461	233.526764	-56.175957	1392.777344	226.837875	-64.756821	1689.631836	316.315247	-444.315582	1227.687866	557.208496	214.853668	1268.795776	276.501984	-327.592285	995.231995	435.204193	149.157547	1037.614380	264.270569	-49.877487	998.861145	-472.043793	41.695370	906.751709	-463.531219	-109.768959
226.322037	-124.185013	897.554321	301.533203	30.417665	900.374023	297.311493	-156.532425	507.084869	372.079498	34.170357	505.510803	381.416656	-149.828262	81.196884	456.995026	-4.899709	91.110672	249.984589	-229.094666	1429.419434	337.047119	62.356705	1426.756958	234.214417	-55.321083	1392.859375	227.653503	-63.713226	1689.738403	316.799408	-443.505524	1227.938599	558.117249	215.509033	1268.637573	276.967224	-326.909515	995.410950	435.998505	149.645432	1037.631714	264.903168	-49.181545	998.933044	-470.051697	43.518169	906.621704	-462.072815	-107.841965
226.814072	-123.566101	897.676880	302.153290	30.914408	900.389160	297.593689	-155.949509	507.146362	372.404358	34.423729	505.509430	381.462250	-149.799622	81.268036	457.011963	-4.899886	91.073982	250.531937	-228.196838	1429.544434	337.882660	63.162853	1426.770752	235.008575	-54.396236	1392.950195	228.523041	-62.734501	1689.863647	317.226440	-442.729431	1228.187256	558.981628	216.056702	1268.451050	277.428314	-326.241119	995.628296	436.815491	150.242035	1037.585815	265.489075	-48.571396	999.002747	-468.167114	45.320793	906.567688	-460.711792	-106.026077
227.387665	-122.928551	897.816895	302.839050	31.500452	900.442383	297.814026	-155.407791	507.216583	372.645081	34.674717	505.497711	381.455383	-149.715424	81.301552	456.949921	-4.879355	91.037102	251.125275	-227.282211	1429.736938	338.701538	63.999676	1426.796265	235.802216	-53.611584	1392.889282	229.372101	-61.763615	1689.951660	317.984558	-441.599335	1228.315308	559.855774	216.644089	1268.338501	277.920654	-325.567932	995.808105	437.573059	150.794830	1037.457031	266.145538	-47.917984	999.100037	-466.427094	47.001392	906.574158	-459.434723	-104.214058
228.034149	-122.292908	897.929565	303.563232	32.151550	900.486572	298.070465	-155.023193	507.242279	373.152557	34.955753	505.502472	381.539703	-149.734665	81.368797	457.093597	-4.842937	90.990074	251.680389	-226.379150	1429.847046	339.504974	64.848351	1426.736084	236.598450	-52.744835	1392.930908	230.194199	-60.715214	1690.022217	318.112823	-441.176666	1228.608521	560.732910	217.316895	1268.161987	278.370300	-324.892059	995.937317	438.316772	151.296692	1037.379761	266.815765	-47.223225	999.179688	-465.128876	48.397724	906.467346	-458.335266	-102.579735
228.675873	-121.567627	897.959167	304.390167	33.048725	900.575439	298.158936	-154.363007	507.181335	373.462494	35.227993	505.480835	381.484619	-149.572159	81.352989	457.132599	-4.774304	90.897751	252.287064	-225.524796	1429.942505	340.321136	65.688698	1426.680176	237.320175	-51.858448	1392.913330	231.021103	-59.672729	1690.053101	318.836853	-440.106323	1228.679321	561.591553	217.849548	1267.933716	278.839996	-324.213257	996.036316	439.080292	151.941391	1037.249878	267.531403	-46.439976	999.238525	-463.254242	50.550709	906.554871	-457.121857	-100.692963
229.217972	-120.973427	898.014954	305.030334	33.599251	900.528625	298.578674	-154.034088	507.260345	373.796356	35.540154	505.378021	381.592377	-149.642868	81.318214	457.205109	-4.722890	90.775818	252.965240	-224.657974	1430.000366	341.214233	66.526291	1426.591431	238.021088	-50.856312	1392.996460	231.931992	-58.862804	1689.960938	318.933014	-439.709656	1228.844604	562.483704	218.545837	1267.694458	279.273956	-323.620331	996.135620	439.750732	152.476227	1037.015991	268.139801	-45.810997	999.244080	-461.785522	52.356613	906.570313	-456.087494	-99.020226
229.834824	-120.366089	898.031006	305.730774	34.279804	900.483826	298.848328	-153.587265	507.310394	374.251617	35.849007	505.358856	381.658173	-149.582596	81.275017	457.389038	-4.719794	90.750648	253.524216	-223.786804	1430.024048	342.011810	67.322105	1426.517456	238.764099	-49.991562	1392.975220	232.710434	-57.764442	1689.995117	319.291687	-438.997772	1229.011963	563.340271	219.133621	1267.507324	279.732910	-322.935760	996.193420	440.520355	153.066467	1036.888916	268.810577	-45.133209	999.230286	-460.410156	54.096630	906.554443	-455.091644	-97.360664
230.429855	-119.819519	898.139954	306.415649	34.778568	900.518982	299.079254	-153.244705	507.411957	374.578766	36.132519	505.375610	381.688843	-149.553070	81.266426	457.449554	-4.706454	90.702118	254.122452	-222.944656	1430.140381	342.854980	68.112488	1426.510864	239.482864	-49.195969	1393.018677	233.417099	-56.421494	1690.155518	319.657318	-438.274811	1229.170288	564.228821	219.694778	1267.315308	280.201294	-322.327209	996.289246	441.235840	153.701523	1036.760010	269.421295	-44.549706	999.303894	-459.117523	55.739101	906.563843	-454.150879	-95.718254
231.050751	-119.265724	898.260498	307.138550	35.319935	900.559082	299.316803	-152.775620	507.463409	374.895081	36.391083	505.400116	381.707977	-149.458740	81.290497	457.499176	-4.665625	90.719582	254.754105	-222.052399	1430.211182	343.708466	68.897842	1426.541870	240.263062	-48.321537	1393.091309	234.344238	-55.679165	1690.144775	320.037354	-437.538452	1229.415161	565.060242	220.278152	1267.181274	280.695160	-321.709564	996.432861	441.985016	154.289490	1036.605347	270.088470	-43.948624	999.385315	-458.038696	57.358318	906.528198	-453.369415	-94.045860
231.662247	-118.685539	898.384033	307.785217	35.755447	900.591858	299.590118	-152.370346	507.527863	375.229248	36.714230	505.396851	381.713623	-149.398056	81.332886	457.538605	-4.650372	90.701309	255.332748	-221.158249	1430.378052	344.549530	69.646904	1426.586060	240.990891	-47.468090	1393.177246	235.116119	-54.598564	1690.250000	320.447601	-436.799316	1229.608521	565.918213	220.839844	1267.078735	281.174438	-321.020386	996.588074	442.650940	154.814774	1036.560669	270.708405	-43.379593	999.464783	-456.957642	58.978561	906.518982	-452.563263	-92.395752
232.245880	-118.088356	898.484558	308.403748	36.338917	900.592834	299.827087	-151.939926	507.592560	375.551331	37.083363	505.362885	381.723053	-149.307404	81.367432	457.558411	-4.589331	90.666626	255.927185	-220.350128	1430.542725	345.380737	70.447342	1426.594360	241.743744	-46.616203	1393.273682	235.801208	-53.319798	1690.406860	321.133759	-435.773407	1229.737671	566.785828	221.403290	1266.884399	281.625275	-320.382050	996.731873	443.366669	155.387680	1036.494629	271.348969	-42.744698	999.515930	-455.926361	60.505726	906.435547	-451.791473	-90.893784
232.906082	-117.484764	898.549011	309.056732	36.882874	900.561646	300.089600	-151.530563	507.634155	375.807068	37.441086	505.313721	381.762207	-149.265213	81.376511	457.599182	-4.501740	90.624313	256.486633	-219.477722	1430.675903	346.137970	71.237198	1426.536621	242.469315	-45.742050	1393.294678	236.678467	-52.527721	1690.350586	321.202148	-435.349884	1230.037598	567.616638	222.007660	1266.712158	282.098053	-319.768372	996.896606	444.042480	155.835892	1036.524536	271.973328	-42.093777	999.534302	-454.920319	62.054970	906.319336	-451.002899	-89.291069
233.466110	-116.924660	898.593567	309.677704	37.533211	900.540039	300.333893	-151.201706	507.674286	376.084229	37.875011	505.268768	381.811218	-149.305130	81.391754	457.645142	-4.430668	90.569321	257.046204	-218.622147	1430.770996	346.930969	72.061279	1426.500610	243.210327	-44.894608	1393.292236	237.436646	-51.460697	1690.369751	321.554138	-434.676605	1230.236938	568.425720	222.602356	1266.519409	282.632141	-319.097076	997.062195	444.662262	156.486877	1036.304077	272.563873	-41.445118	999.546570	-453.892120	63.571472	906.204651	-450.207092	-87.738029
234.083801	-116.297371	898.638550	310.317383	38.124214	900.527832	300.654114	-150.823563	507.664001	376.489410	38.293449	505.228607	381.814606	-149.288818	81.334045	457.732910	-4.395550	90.537270	257.605865	-217.789688	1430.889038	347.683746	72.827576	1426.403442	243.911713	-44.077606	1393.267822	238.151428	-50.373222	1690.390381	321.911987	-433.920441	1230.432495	569.244629	223.169632	1266.309326	283.010712	-318.486816	997.150208	445.304993	157.076721	1036.223511	273.218353	-40.812214	999.563110	-452.861450	65.008759	906.099731	-449.361145	-86.193672
234.537033	-115.743820	898.698303	310.894958	38.669815	900.512024	300.924957	-150.422256	507.666473	376.759644	38.613617	505.210327	381.834503	-149.206650	81.258736	457.783905	-4.370523	90.492783	258.164398	-216.933624	1430.973511	348.491364	73.627632	1426.387085	244.694855	-43.370159	1393.163696	238.919571	-49.341518	1690.451904	322.268585	-433.263367	1230.617920	570.070496	223.766190	1266.186768	283.506531	-317.848785	997.295593	445.990814	157.598267	1036.138306	273.791779	-40.243336	999.584839	-451.872925	66.492210	906.011230	-448.543396	-84.704041
235.136322	-115.215019	898.804077	311.576538	39.139797	900.569702	301.190247	-150.055252	507.699860	377.066254	38.866367	505.194366	381.872314	-149.211716	81.272972	457.863739	-4.340817	90.478943	258.756744	-216.081238	1431.118408	349.262421	74.373955	1426.359253	245.391602	-42.582237	1393.238159	239.672440	-48.322372	1690.507080	322.669373	-432.531342	1230.841919	570.907776	224.312866	1266.045410	283.981018	-317.230072	997.427612	446.701904	158.193527	1036.177002	274.426361	-39.711079	999.667175	-450.873535	67.910500	905.936646	-447.665649	-83.205421
235.770065	-114.629761	898.905090	312.265656	39.653530	900.568542	301.489410	-149.735764	507.778778	377.448639	39.139355	505.177429	381.925903	-149.157730	81.279999	457.954865	-4.318353	90.516510	259.307037	-215.243942	1431.288696	350.005249	75.134285	1426.342529	246.073837	-41.746357	1393.300781	240.440262	-47.287003	1690.568237	323.033447	-431.844696	1231.096802	571.712402	224.870987	1265.951050	284.454102	-316.583954	997.617615	447.387512	158.788757	1036.023315	275.098663	-39.101963	999.717957	-449.869873	69.278969	905.873840	-446.860596	-82.019661
236.322800	-114.061066	898.985718	312.901978	40.186161	900.575684	301.800323	-149.359787	507.843506	377.751465	39.489624	505.141510	381.915009	-149.091248	81.304680	458.058136	-4.262467	90.498596	259.826630	-214.278671	1431.144165	350.790955	75.910660	1426.329224	246.773102	-40.925121	1393.338135	241.175995	-46.260666	1690.630249	323.421478	-431.059570	1231.331787	572.522888	225.459381	1265.791138	284.923523	-315.966888	997.824890	448.061676	159.240448	1036.008179	275.679626	-38.497929	999.762817	-448.667389	70.579758	905.879822	-445.753479	-80.435509
236.912125	-113.424942	899.059387	313.526428	40.752048	900.545593	302.110931	-148.838654	507.901489	377.943390	39.812630	505.113831	381.948669	-149.035889	81.354378	458.056335	-4.163153	90.453255	260.359558	-213.454285	1431.343262	351.551971	76.681366	1426.273193	247.431107	-40.058121	1393.371704	241.947266	-45.244125	1690.684326	323.794861	-430.355377	1231.566650	573.327087	226.043060	1265.640259	285.380280	-315.293793	998.032410	448.800323	159.883240	1035.894531	276.307709	-37.841099	999.785217	-447.531311	71.919090	905.875488	-444.738739	-79.102173
237.485580	-112.850456	899.145874	314.162750	41.396748	900.530518	302.420319	-148.396713	507.971558	378.228973	40.110149	505.094513	381.953430	-148.939789	81.366692	458.136169	-4.092413	90.421616	260.861694	-212.658875	1431.463623	352.286682	77.447250	1426.179810	248.017731	-39.128128	1393.500977	242.652374	-44.207439	1690.736816	324.226990	-429.577240	1231.825928	574.099243	226.657364	1265.494629	285.812500	-314.667572	998.194153	449.369080	160.296051	1035.882690	276.936890	-37.177517	999.821472	-446.437073	73.221146	905.789795	-443.849884	-78.210129
238.145264	-112.285423	899.198303	314.852814	41.864723	900.557922	302.634003	-147.978134	507.976196	378.534485	40.388947	505.050293	381.940308	-148.827759	81.320755	458.264191	-4.043025	90.400948	261.377289	-211.812637	1431.572998	353.002075	78.208870	1426.184570	248.665756	-38.319035	1393.510254	243.370529	-43.224319	1690.771118	324.630890	-428.867584	1232.015625	574.838257	227.264297	1265.353271	286.308441	-314.021667	998.324097	450.140350	160.960526	1035.676392	277.553436	-36.616871	999.862671	-445.324768	74.449539	905.743958	-442.808655	-77.031212
238.704025	-111.779175	899.253235	315.598236	42.365688	900.551270	302.874817	-147.607666	507.877319	378.945435	40.684471	505.034912	381.978638	-148.809830	81.275887	458.385925	-4.035366	90.362770	261.887146	-211.007050	1431.661621	353.738342	78.950623	1426.166016	249.305862	-37.556953	1393.530884	244.079132	-42.258881	1690.816650	324.997711	-428.210114	1232.206665	575.653198	227.793655	1265.215576	286.790955	-313.406830	998.437317	450.739136	161.413376	1035.598633	278.220398	-36.082085	999.887085	-444.136475	75.642509	905.687988	-441.774658	-75.929710
239.269592	-111.279190	899.341797	316.185303	42.772087	900.553650	303.242737	-147.243591	507.858917	379.223175	40.980797	505.050293	382.011414	-148.747864	81.236038	458.477509	-4.046646	90.321289	262.364471	-210.191208	1431.721802	354.464447	79.690132	1426.140991	249.992401	-36.768234	1393.549194	244.805634	-41.281250	1690.862549	325.376709	-427.485870	1232.410034	576.413330	228.365601	1265.151733	287.264343	-312.783081	998.557617	451.542877	162.047668	1035.570068	278.831635	-35.591396	999.932678	-443.351105	76.397415	905.633362	-440.804779	-74.916519
239.866928	-110.705772	899.388916	316.938141	43.346092	900.550293	303.499176	-146.894028	507.910126	379.629333	41.289303	505.030823	382.069702	-148.705490	81.217415	458.561066	-3.986277	90.294388	262.888275	-209.362625	1431.867676	355.233612	80.429840	1426.115723	250.606918	-35.985588	1393.613892	245.503082	-40.312157	1690.931641	325.753845	-426.772308	1232.590088	577.227600	228.967239	1265.027588	287.771454	-312.192749	998.682190	452.269775	162.528473	1035.553467	279.502716	-34.984024	999.955017	-441.934448	77.742783	905.620300	-439.675476	-73.784660
240.431564	-110.157211	899.468140	317.553955	43.841328	900.540649	303.772064	-146.538422	508.016235	379.899872	41.685528	504.959229	382.104156	-148.649414	81.229103	458.612427	-3.922269	90.271088	263.359955	-208.529861	1432.031006	355.922211	81.163445	1426.094360	251.290298	-35.120594	1393.602417	246.212311	-39.340954	1690.952148	326.127930	-426.014862	1232.823730	577.960449	229.523254	1264.866577	288.259155	-311.631470	998.820129	452.871002	162.927536	1035.491699	280.092590	-34.405067	999.990601	-440.799225	78.821327	905.632141	-438.632233	-72.722229
241.080078	-109.577072	899.554688	318.248108	44.414055	900.545166	304.241364	-146.241669	508.217773	380.117676	41.987011	504.903412	382.154388	-148.616409	81.277779	458.639008	-3.885146	90.220154	263.887115	-207.758957	1432.196167	356.619904	81.914421	1426.019775	251.905304	-34.315258	1393.641235	246.926605	-38.373966	1691.010010	326.501404	-425.331451	1233.043457	578.763000	230.111954	1264.747314	288.727966	-311.001038	998.972778	453.665009	163.540649	1035.417969	280.748627	-33.768147	1000.036987	-439.736298	79.849274	905.601318	-437.636719	-71.640640
241.637604	-109.036140	899.608582	318.949463	44.901108	900.512817	304.531677	-145.880051	508.279205	380.387848	42.293270	504.858795	382.156738	-148.542725	81.302956	458.724274	-3.767664	90.200203	264.340881	-206.927292	1432.395020	357.331604	82.707695	1425.990845	252.551285	-33.461357	1393.680908	247.628174	-37.419685	1691.080322	326.936493	-424.545563	1233.308838	579.490723	230.699600	1264.600464	289.194366	-310.376465	999.103333	454.257202	163.954544	1035.333252	281.353027	-33.186977	1000.048828	-438.636566	80.898598	905.598145	-436.580811	-70.501556
242.259094	-108.497002	899.672729	319.619446	45.402359	900.508545	304.759705	-145.509430	508.278961	380.682312	42.640797	504.835999	382.161407	-148.543747	81.328987	458.758453	-3.745480	90.177620	264.909271	-206.188187	1432.526611	358.016907	83.389374	1425.986450	253.179596	-32.704762	1393.720215	248.286469	-36.481651	1691.168945	327.261993	-423.885773	1233.497681	580.265686	231.253937	1264.526733	289.631622	-309.767242	999.265564	455.005707	164.502686	1035.269287	281.969055	-32.608028	1000.079712	-437.640137	81.907608	905.564270	-435.616302	-69.474197
242.844772	-107.988937	899.745728	320.287048	45.803162	900.519592	304.996185	-145.208771	508.295319	380.967773	42.992157	504.866241	382.128357	-148.469955	81.301750	458.727936	-3.737736	90.156479	265.391479	-205.387115	1432.610962	358.693573	84.134346	1426.023071	253.806488	-31.945671	1393.768555	248.965012	-35.554314	1691.247925	327.560394	-423.169037	1233.655151	580.968018	231.723785	1264.441528	290.048950	-309.143494	999.396973	455.669708	164.867142	1035.335327	282.575104	-32.104198	1000.122498	-436.622498	82.915100	905.546509	-434.665009	-68.420128
243.387650	-107.520416	899.823486	320.974091	46.271107	900.551880	305.277893	-144.941895	508.321381	381.277130	43.266579	504.865295	382.172852	-148.463181	81.262688	458.784393	-3.728703	90.166634	265.887543	-204.609985	1432.737061	359.385864	84.805321	1426.067261	254.419891	-31.208353	1393.816772	249.618256	-34.653595	1691.304810	327.856659	-422.477600	1233.824097	581.754517	232.223770	1264.354858	290.447357	-308.523407	999.496033	456.387543	165.505081	1035.150635	283.182770	-31.603680	1000.177856	-435.643250	83.851486	905.513428	-433.775330	-67.423935
243.974213	-106.906540	899.851196	321.618134	46.802818	900.571106	305.522186	-144.591583	508.278381	381.519714	43.485714	504.809540	382.194122	-148.384521	81.231873	458.756561	-3.692771	90.101112	266.283325	-203.829010	1432.866943	360.058685	85.536201	1426.082275	255.059402	-30.495108	1393.819824	250.261963	-33.734676	1691.367065	328.195709	-421.781952	1234.002319	582.468201	232.733093	1264.301392	290.828552	-307.958923	999.595581	457.172333	165.994781	1035.130615	283.792358	-31.023373	1000.201477	-434.641815	84.804070	905.480103	-432.902771	-66.470467
244.540085	-106.369522	899.909912	322.329590	47.357956	900.551880	305.850708	-144.286636	508.319214	381.903809	43.836006	504.728729	382.212189	-148.365662	81.172470	458.852814	-3.624622	90.066757	266.786102	-203.039993	1432.984131	360.762817	86.232063	1426.074463	255.655869	-29.731085	1393.865723	250.912613	-32.800419	1691.391724	328.527313	-421.094604	1234.200317	583.243713	233.282547	1264.179688	291.218781	-307.362274	999.734192	457.791382	166.381226	1035.021118	284.421936	-30.422815	1000.221802	-433.668762	85.712578	905.454895	-431.995117	-65.493111
245.098236	-105.833931	899.967712	322.976318	47.841640	900.523804	306.164886	-143.931946	508.410980	382.256531	44.159737	504.647522	382.235840	-148.269623	81.168503	458.954712	-3.552891	90.026161	267.268036	-202.290192	1433.165527	361.445679	86.948959	1426.034790	256.430145	-29.065130	1393.722534	251.548401	-31.887650	1691.420044	328.826233	-420.458832	1234.403320	583.989685	233.795364	1264.036987	291.618530	-306.732727	999.879150	458.569183	166.839584	1035.123291	285.005707	-29.848747	1000.237427	-432.982880	86.353752	905.374207	-431.233856	-64.678604
245.685379	-105.263969	900.032593	323.674072	48.326595	900.498108	306.456512	-143.549072	508.442078	382.602844	44.472504	504.636536	382.288177	-148.206757	81.209244	459.017181	-3.491017	89.987396	267.782928	-201.540634	1433.292236	362.110535	87.617897	1426.019409	256.965973	-28.184240	1393.913208	252.196060	-30.971275	1691.475952	329.119385	-419.749268	1234.597534	584.782349	234.326645	1263.976318	291.972290	-306.148376	1000.002075	459.315674	167.320969	1035.067749	285.614105	-29.246229	1000.257996	-431.782654	87.448463	905.389282	-430.286621	-63.656033
246.266220	-104.736671	900.120300	324.352112	48.816216	900.544739	306.754120	-143.254517	508.543152	382.966156	44.738613	504.629333	382.293518	-148.113098	81.228081	459.102203	-3.445241	89.995956	268.277954	-200.776657	1433.433105	362.847290	88.338379	1426.021240	257.700409	-27.561512	1393.833618	252.813248	-30.084309	1691.526123	329.702698	-418.752563	1234.713135	585.516724	234.826263	1263.903442	292.338806	-305.574097	1000.131287	459.958679	167.758224	1035.022583	286.223694	-28.701712	1000.325562	-430.814423	88.302742	905.389893	-429.457764	-62.811489
246.831497	-104.187508	900.184204	324.983002	49.216999	900.572632	307.092560	-142.972900	508.584595	383.307220	44.995232	504.620850	382.277527	-148.090240	81.222939	459.134064	-3.430878	89.983612	268.803284	-200.035492	1433.597656	363.527954	88.970543	1426.088501	258.321777	-26.862947	1393.893066	253.418274	-29.179020	1691.600220	329.678589	-418.439087	1234.947510	586.269409	235.361053	1263.883545	292.716492	-304.970154	1000.296570	460.686462	168.371704	1034.905518	286.786682	-28.186493	1000.372070	-429.897675	89.092186	905.403870	-428.631683	-62.006752
247.348801	-103.663376	900.260742	325.691284	49.780083	900.653015	307.379700	-142.648682	508.561493	383.638794	45.210789	504.674042	382.299011	-148.046860	81.214302	459.221710	-3.395789	90.013313	269.292542	-199.309174	1433.636353	364.226318	89.636467	1426.101929	258.919037	-26.144991	1393.964111	254.016617	-28.325447	1691.646851	329.943848	-417.839874	1235.079468	586.999084	235.814865	1263.836670	293.034760	-304.404327	1000.472534	461.304138	168.839828	1034.875977	287.392426	-27.642675	1000.450623	-428.957214	89.880020	905.424744	-427.822113	-61.294910
247.928558	-103.113022	900.317078	326.285767	50.297592	900.679565	307.658020	-142.401581	508.563202	383.949188	45.505272	504.708771	382.288055	-148.016968	81.173752	459.269348	-3.378488	89.954536	269.820801	-198.597916	1433.784668	364.953613	90.285683	1426.128418	259.584808	-25.428110	1393.978882	254.636307	-27.475178	1691.676758	330.215942	-417.227112	1235.227905	587.794861	236.311340	1263.773438	293.357513	-303.818024	1000.581909	462.009705	169.286285	1034.865601	287.971497	-27.085463	1000.492310	-428.020935	90.570221	905.401367	-427.046997	-60.524567
248.481262	-102.578575	900.359741	326.957062	50.867538	900.644775	307.937653	-142.100113	508.596649	384.321503	45.844757	504.669617	382.295685	-147.945282	81.160194	459.303070	-3.320390	89.913589	270.321320	-197.900421	1433.876831	365.625092	90.925789	1426.097168	260.118378	-24.621176	1394.125854	255.251633	-26.627918	1691.690674	330.478394	-416.645752	1235.393066	588.506653	236.849380	1263.683838	293.716278	-303.244781	1000.685059	462.759766	169.794205	1034.919189	288.578400	-26.480724	1000.496582	-427.148438	91.337654	905.362488	-426.313538	-59.837425
248.981964	-102.076317	900.390198	327.542542	51.327591	900.624329	308.273224	-141.757202	508.628510	384.695526	46.162376	504.637878	382.362946	-147.950943	81.179916	459.388275	-3.240137	89.860809	270.846222	-197.197052	1434.011841	366.358917	91.545906	1426.088501	260.734039	-23.931929	1394.165771	255.866486	-25.775608	1691.722656	330.754272	-415.971863	1235.580322	589.276306	237.363678	1263.618408	294.065582	-302.674683	1000.769592	463.430176	170.274826	1034.879028	289.121979	-25.967245	1000.501770	-426.192627	92.013268	905.328064	-425.538269	-59.065262
249.519180	-101.472237	900.409607	328.160614	51.847996	900.589355	308.607910	-141.409485	508.660004	385.062897	46.414379	504.638306	382.388092	-147.890930	81.166824	459.440430	-3.189074	89.808151	271.310425	-196.431702	1434.062988	367.005768	92.231056	1426.073608	261.371765	-23.162600	1394.181763	256.489410	-24.967476	1691.758911	330.985413	-415.371979	1235.723022	590.066345	237.808762	1263.508057	294.445038	-302.079895	1000.867676	464.173492	170.755341	1034.790527	289.700439	-25.370737	1000.494202	-425.318298	92.662399	905.344604	-424.815613	-58.354698
250.099655	-100.911865	900.520203	328.816193	52.299442	900.661194	308.939514	-141.134903	508.676849	385.421051	46.695026	504.654572	382.425690	-147.830719	81.165543	459.484650	-3.123179	89.793480	271.796814	-195.710556	1434.197021	367.728882	92.857529	1426.058472	261.971497	-22.463442	1394.217041	257.160431	-24.167803	1691.803223	331.256256	-414.709503	1235.849854	590.832214	238.277496	1263.449829	294.809845	-301.486206	1001.003906	464.882202	171.221268	1034.786743	290.305786	-24.833828	1000.585693	-424.441559	93.272621	905.357788	-424.109436	-57.795212
250.584229	-100.440483	900.586426	329.409454	52.785072	900.682434	309.187622	-140.869202	508.700958	385.791595	46.921253	504.668396	382.487793	-147.835800	81.171875	459.527985	-3.102942	89.811111	272.243011	-195.012009	1434.290405	368.379242	93.485451	1426.064209	262.590668	-21.710812	1394.247192	257.798126	-23.386429	1691.860352	331.824677	-413.792480	1235.918335	591.570251	238.750671	1263.415039	295.213593	-300.918182	1001.089844	465.570099	171.566177	1034.839478	290.833801	-24.320911	1000.629700	-423.509308	93.792404	905.367920	-423.402771	-57.297169
251.159225	-99.856949	900.609680	330.056427	53.312428	900.720459	309.419128	-140.574738	508.727631	386.143616	47.222324	504.720551	382.464569	-147.782715	81.163689	459.561096	-3.045670	89.812256	272.655487	-194.260757	1434.360352	369.065338	94.137039	1426.067993	263.145935	-21.062172	1394.292114	258.439484	-22.636036	1691.900513	331.843506	-413.483948	1236.132202	592.325623	239.183289	1263.338989	295.609436	-300.344727	1001.185364	466.194275	172.024658	1034.781982	291.410858	-23.758213	1000.660706	-422.598846	94.267067	905.429565	-422.695984	-56.780785
251.667236	-99.395935	900.678467	330.629730	53.768581	900.697021	309.686462	-140.286499	508.721375	386.422028	47.490044	504.716827	382.477692	-147.773972	81.154465	459.557312	-3.028707	89.779503	273.016296	-193.539810	1434.432495	369.657593	94.777199	1426.011353	263.652222	-20.328358	1394.304321	259.096680	-21.889423	1691.937378	332.071930	-412.823730	1236.286133	593.092651	239.614105	1263.236084	295.971313	-299.845947	1001.281189	466.936707	172.579330	1034.520630	291.966644	-23.247585	1000.683472	-421.705444	94.773766	905.439148	-422.074127	-56.341663
252.197571	-98.860329	900.685974	331.269043	54.285324	900.668457	309.892456	-139.893219	508.711060	386.836548	47.805328	504.717621	382.481445	-147.744370	81.151657	459.677185	-2.950915	89.766747	273.453217	-192.822800	1434.518066	370.313171	95.458138	1425.974243	264.222900	-19.617645	1394.298706	259.737244	-21.179779	1691.978760	332.363098	-412.255707	1236.456177	593.808533	239.991211	1263.156250	296.365753	-299.308411	1001.371155	467.673889	173.026428	1034.465332	292.561218	-22.703522	1000.672913	-420.812195	95.216698	905.474182	-421.431732	-55.896660
252.774216	-98.298889	900.669617	331.891937	54.714134	900.616211	310.155792	-139.566010	508.724915	387.162415	48.066818	504.689026	382.512543	-147.656952	81.119644	459.750214	-2.908548	89.673752	273.824982	-192.100967	1434.576294	370.953064	96.129166	1425.913086	264.787842	-18.840214	1394.274048	260.390228	-20.483139	1692.001953	332.629120	-411.620972	1236.619019	594.580688	240.441452	1263.040527	296.801666	-298.735779	1001.435669	468.355011	173.511963	1034.348022	293.158417	-22.184250	1000.638733	-419.937408	95.622139	905.516174	-420.765259	-55.464092
253.311050	-97.782692	900.704163	332.552032	55.223625	900.597900	310.378235	-139.302155	508.761353	387.471252	48.308098	504.636169	382.626038	-147.697296	81.163208	459.782074	-2.852951	89.641258	274.235962	-191.362106	1434.652466	371.566467	96.776306	1425.863403	265.301361	-18.153770	1394.275391	261.041077	-19.749660	1692.062256	332.918427	-410.992310	1236.787842	595.362122	240.810425	1262.899292	297.193512	-298.260101	1001.475525	469.112274	173.956116	1034.311523	293.761200	-21.639736	1000.646973	-418.997498	96.024162	905.607117	-420.061371	-55.100506
253.872528	-97.215149	900.724548	333.163971	55.729481	900.589417	310.330902	-138.916199	508.576233	387.765686	48.607224	504.635010	382.580200	-147.592484	81.171295	459.783417	-2.809079	89.584381	274.646454	-190.660156	1434.824097	372.183960	97.423813	1425.835938	265.995422	-17.551966	1394.172119	261.678253	-19.119362	1692.103271	333.232941	-410.357910	1236.936646	596.092285	241.228897	1262.821777	297.594238	-297.776489	1001.541809	469.783478	174.265625	1034.347778	294.345062	-21.083109	1000.653015	-418.027557	96.519386	905.725647	-419.328918	-54.943878
254.385223	-96.707283	900.769653	333.788940	56.273643	900.618774	310.447418	-138.778107	508.608612	388.128113	48.967003	504.666168	382.655365	-147.603851	81.208717	459.926758	-2.761405	89.611969	275.085480	-189.930405	1434.882324	372.841370	98.089218	1425.833984	266.585754	-16.879190	1394.211792	262.326263	-18.402302	1692.167114	333.542877	-409.770081	1237.079468	596.828796	241.638306	1262.770386	298.029266	-297.244171	1001.566528	470.537994	174.865143	1034.148682	294.912079	-20.546385	1000.690247	-416.897186	96.729744	905.891968	-418.354156	-54.372356
254.965134	-96.180389	900.784485	334.439697	56.768688	900.633484	310.595154	-138.395523	508.564850	388.383453	49.331299	504.683838	382.659393	-147.575760	81.211945	459.944214	-2.719821	89.597084	275.503357	-189.227295	1434.921143	373.478638	98.683151	1425.850586	267.124054	-16.194046	1394.227051	262.926147	-17.754066	1692.207764	333.832428	-409.165833	1237.228394	597.602966	242.027740	1262.688477	298.441681	-296.788300	1001.673523	471.196869	175.322098	1034.070068	295.514801	-20.029238	1000.705139	-415.748169	97.202103	905.983459	-417.564728	-54.014778
255.546005	-95.662468	900.808960	335.102386	57.234104	900.615845	310.786896	-138.108902	508.530334	388.652954	49.636566	504.643219	382.684021	-147.557114	81.237442	460.003082	-2.664645	89.620354	275.945557	-188.523636	1435.014893	374.128571	99.299385	1425.834473	267.710785	-15.509935	1394.207642	263.526184	-17.075275	1692.248657	334.141907	-408.608582	1237.369873	598.309021	242.417587	1262.594360	298.855957	-296.331268	1001.748352	471.891418	175.623398	1034.130005	296.129639	-19.506989	1000.708740	-414.341553	97.482124	906.301147	-416.660950	-53.535225
256.081146	-95.151772	900.809937	335.761749	57.746571	900.600220	310.918030	-137.820755	508.485016	388.967438	49.937531	504.540985	382.725159	-147.547150	81.268356	460.049316	-2.616983	89.586533	276.427917	-187.847214	1435.087524	374.762054	99.944435	1425.819702	268.272308	-14.850993	1394.208496	264.108215	-16.442062	1692.245239	334.453796	-408.066986	1237.505981	599.073914	242.878647	1262.568115	299.246429	-295.880829	1001.829285	472.652069	176.160461	1033.935791	296.726868	-18.985155	1000.701416	-413.276886	97.808632	906.409363	-415.885803	-53.202106
256.553467	-94.529480	900.761719	336.302246	58.263668	900.514587	311.057831	-137.577042	508.464783	389.242615	50.228092	504.492004	382.757019	-147.567627	81.295082	460.113495	-2.570397	89.544464	276.896881	-187.205368	1435.158691	375.428101	100.576485	1425.789673	268.856812	-14.186504	1394.222412	264.694336	-15.772205	1692.273438	334.781647	-407.444855	1237.677856	599.815613	243.258591	1262.466675	299.660736	-295.442108	1001.883667	473.350739	176.474884	1034.002319	297.294342	-18.423409	1000.633972	-412.087189	98.083542	906.382202	-415.029358	-52.973717
257.202148	-94.060257	900.810486	337.051727	58.763508	900.514465	311.217529	-137.427048	508.463348	389.639832	50.549713	504.509827	382.830536	-147.590164	81.314301	460.247864	-2.542800	89.541588	277.339172	-186.522308	1435.204102	376.037231	101.176422	1425.807007	269.473297	-13.522792	1394.218384	265.256378	-15.126157	1692.303589	335.102875	-406.911957	1237.834595	600.583496	243.673325	1262.403320	300.074829	-295.003845	1001.979797	474.130646	177.047379	1033.792969	297.909210	-17.863417	1000.659180	-411.062927	98.585457	906.621582	-414.097687	-52.676365
257.643951	-93.582108	900.905396	337.585388	59.162624	900.500488	311.411041	-137.040878	508.486206	389.871094	50.814987	504.461365	382.840179	-147.520691	81.291672	460.239624	-2.475125	89.471176	277.869354	-185.869080	1435.294678	376.688812	101.736336	1425.777710	269.979767	-12.726617	1394.389771	265.800262	-14.456208	1692.324707	335.741241	-406.045135	1237.866821	601.275818	244.103790	1262.352051	300.481506	-294.503265	1002.056885	474.868835	177.491913	1033.768555	298.427460	-17.370024	1000.699524	-409.918182	98.972786	906.575684	-413.188904	-52.360485
258.132050	-93.052490	900.933289	338.228607	59.625389	900.492004	311.565643	-136.625626	508.454071	390.189636	51.040821	504.440582	382.861511	-147.429108	81.282738	460.300781	-2.436527	89.425941	278.345642	-185.249863	1435.393677	377.353027	102.332985	1425.783569	270.529114	-12.103916	1394.428589	266.334717	-13.790024	1692.350708	336.099854	-405.481415	1238.033569	602.003296	244.567230	1262.351318	300.936432	-293.996674	1002.151306	475.533447	177.884308	1033.744385	298.993103	-16.850958	1000.709229	-408.944092	99.327209	906.490723	-412.282745	-51.860191
258.537415	-92.507919	900.929749	338.710510	60.025826	900.455627	311.734467	-136.314713	508.469940	390.397522	51.276211	504.401642	382.875031	-147.438431	81.301682	460.307831	-2.378696	89.383614	278.860870	-184.591248	1435.443481	377.970917	102.895180	1425.778442	271.148590	-11.483888	1394.434448	266.866974	-13.103017	1692.370850	336.247833	-405.195923	1238.319458	602.752502	244.985275	1262.332642	301.339569	-293.491394	1002.250061	476.249573	178.323792	1033.744995	299.512329	-16.397177	1000.688599	-407.830444	99.632645	906.322266	-411.197296	-51.130703
259.039825	-92.008537	900.973206	339.334503	60.471909	900.438171	311.944580	-136.021255	508.495178	390.818512	51.529308	504.397125	382.888733	-147.437943	81.301628	460.379303	-2.329829	89.349983	279.389221	-183.943558	1435.531006	378.707123	103.505325	1425.794434	271.709991	-10.851293	1394.454468	267.361969	-12.433650	1692.355347	336.561768	-404.661865	1238.364624	603.474243	245.382813	1262.320679	301.696991	-292.950195	1002.319214	476.933990	178.755615	1033.695801	300.070557	-15.882601	1000.701721	-407.007813	100.222527	906.036560	-410.493011	-50.913078
259.551941	-91.443054	900.973816	339.922180	61.032005	900.414185	312.174438	-135.769791	508.534210	391.093170	51.779743	504.380585	382.897278	-147.444458	81.283607	460.395813	-2.303957	89.304932	279.882629	-183.356186	1435.572876	379.235901	104.043022	1425.806274	272.327911	-10.262409	1394.455322	267.855133	-11.759791	1692.330322	336.921265	-404.169830	1238.386719	604.168701	245.872177	1262.266724	302.069977	-292.426941	1002.369324	477.578125	179.159897	1033.731079	300.609436	-15.298352	1000.690125	-406.066223	100.727173	905.559082	-409.675415	-50.428082
259.980316	-90.880424	900.988342	340.409088	61.523277	900.409180	312.365082	-135.594208	508.526855	391.416626	52.096737	504.379822	382.933533	-147.468704	81.270309	460.414642	-2.217231	89.268082	280.393646	-182.737885	1435.571533	379.899689	104.603020	1425.749268	272.944763	-9.666059	1394.460571	268.361237	-11.088567	1692.295166	337.331482	-403.592499	1238.421265	604.895813	246.335251	1262.246704	302.474152	-291.874115	1002.451294	478.242859	179.675583	1033.737915	301.077698	-14.764537	1000.694824	-405.408661	101.388039	905.201660	-408.993652	-49.802197
260.427704	-90.301918	900.992676	341.003693	62.103573	900.403748	312.588531	-135.236267	508.471588	391.763763	52.380920	504.382050	382.923706	-147.387238	81.226349	460.487518	-2.190861	89.229851	280.941681	-182.136261	1435.618774	380.530548	105.153168	1425.744385	273.534119	-9.073209	1394.459839	268.844666	-10.414491	1692.280762	337.748718	-402.988098	1238.465210	605.626282	246.736252	1262.200806	302.835297	-291.270264	1002.510864	478.890076	180.114868	1033.708618	301.618927	-14.190289	1000.694092	-404.720276	101.881775	904.858093	-408.207794	-49.253319
260.879150	-89.799408	901.040283	341.524689	62.574104	900.409851	312.843262	-134.910675	508.465149	392.114777	52.598667	504.427063	382.954681	-147.334930	81.196526	460.563202	-2.161885	89.214890	281.470795	-181.556198	1435.651245	381.186951	105.694794	1425.708374	274.109253	-8.486656	1394.449341	269.338287	-9.755956	1692.246338	338.167419	-402.438080	1238.495728	606.279785	247.171280	1262.135376	303.147583	-290.740997	1002.516968	479.503052	180.432205	1033.858276	302.128082	-13.689102	1000.720703	-404.067474	102.410919	904.553955	-407.403656	-48.745934
261.262665	-89.268600	901.103577	342.025940	63.013237	900.432800	313.061462	-134.580139	508.487976	392.414398	52.795746	504.438049	382.954620	-147.282120	81.220612	460.599457	-2.121098	89.202019	281.974304	-180.929825	1435.687256	381.888245	106.217941	1425.715820	274.673920	-7.900438	1394.472046	269.841339	-9.083304	1692.251343	338.607056	-401.827667	1238.498047	606.994568	247.594177	1262.088867	303.497742	-290.222076	1002.508789	480.120544	180.913513	1033.797852	302.597565	-13.192811	1000.763611	-403.557465	102.858978	904.424683	-406.685577	-48.428764
261.689850	-88.707390	901.130188	342.592499	63.506386	900.411804	313.284454	-134.243896	508.535400	392.745758	53.032974	504.439392	382.969940	-147.195862	81.255623	460.655426	-2.085071	89.177811	282.433899	-180.390930	1435.710083	382.457275	106.763031	1425.684937	275.259216	-7.282677	1394.502563	270.326843	-8.463617	1692.258179	339.012024	-401.259094	1238.541992	607.645752	248.016464	1262.042603	303.858795	-289.682465	1002.534729	480.767975	181.544724	1033.597656	303.137695	-12.658216	1000.766052	-403.007324	103.260216	904.498413	-405.930634	-48.112858
262.206512	-88.145973	901.153809	343.163605	63.958492	900.407227	313.508698	-134.024002	508.618774	393.063599	53.308434	504.448151	383.000397	-147.198242	81.284134	460.710175	-2.007423	89.164139	282.898346	-179.782761	1435.703857	383.128906	107.296661	1425.656860	275.824677	-6.702443	1394.502563	270.822083	-7.817459	1692.263550	339.394440	-400.700745	1238.566772	608.351257	248.385513	1261.926636	304.209045	-289.160156	1002.609314	481.315430	181.876831	1033.705933	303.640167	-12.111280	1000.776001	-402.532166	103.552254	904.673462	-405.223358	-47.768517
262.642670	-87.598175	901.204773	343.688324	64.495255	900.422058	313.728699	-133.690109	508.661346	393.378723	53.627670	504.452911	383.031738	-147.192459	81.315063	460.760040	-1.937590	89.131851	283.333435	-179.197495	1435.715820	383.735504	107.849388	1425.648071	276.370911	-6.082019	1394.513062	271.312592	-7.238673	1692.272827	339.801117	-400.133423	1238.587524	608.987305	248.807190	1261.837891	304.578156	-288.626740	1002.627747	481.925720	182.477219	1033.471802	304.120972	-11.545973	1000.808838	-401.910156	103.545532	904.940735	-404.439423	-47.408684
263.097900	-87.085175	901.229492	344.258759	64.981491	900.410156	313.965027	-133.355728	508.679962	393.717590	53.942944	504.460754	383.010437	-147.127731	81.320412	460.862274	-1.883443	89.134323	283.744659	-178.596069	1435.719727	384.346191	108.418045	1425.623901	276.898743	-5.533133	1394.505859	271.801117	-6.608345	1692.268311	340.234070	-399.602264	1238.649536	609.658936	249.202774	1261.754395	305.010681	-288.103394	1002.627441	482.452148	182.888550	1033.361206	304.647308	-11.030228	1000.815125	-401.511414	104.460922	905.273499	-403.812592	-47.200306
263.513306	-86.498192	901.260559	344.790802	65.579308	900.431519	314.155823	-132.981277	508.661163	394.066925	54.226204	504.450287	382.960754	-147.047791	81.295555	460.922150	-1.831896	89.095421	284.193115	-177.998260	1435.753662	384.961365	108.951164	1425.649902	277.503387	-4.927304	1394.515747	272.332672	-5.991323	1692.296875	340.649841	-399.034882	1238.728760	610.323669	249.587326	1261.733154	305.437012	-287.630554	1002.693237	483.058258	183.192657	1033.511230	305.127686	-10.435767	1000.841248	-401.176453	104.263939	905.699890	-403.162689	-46.779293
263.921844	-85.956863	901.287842	345.257446	66.073395	900.448914	314.379852	-132.632736	508.597229	394.374786	54.523769	504.411133	382.988312	-146.996353	81.283478	460.943085	-1.782918	89.082748	284.649719	-177.386826	1435.770142	385.600189	109.506645	1425.655151	278.060852	-4.304648	1394.526367	272.857239	-5.436833	1692.314209	341.097748	-398.520935	1238.812866	610.998230	249.963028	1261.667480	305.853760	-287.167633	1002.745117	483.740112	183.830475	1033.335693	305.606873	-9.934141	1000.863159	-400.611084	104.993591	905.853943	-402.467377	-46.450367
264.408051	-85.403290	901.315552	345.834290	66.653015	900.448853	314.607147	-132.339493	508.571320	394.706787	54.771339	504.401764	383.008972	-146.954742	81.283524	460.995636	-1.736708	89.063461	285.116150	-176.743164	1435.853760	386.236633	110.074730	1425.663574	278.607208	-3.689165	1394.569092	273.383331	-4.860846	1692.341309	341.502350	-397.984436	1238.883423	611.659790	250.358643	1261.640869	306.345947	-286.677612	1002.799866	484.323914	184.142822	1033.481812	306.169189	-9.366385	1000.876709	-400.179688	105.472572	906.048889	-401.761719	-46.068748
264.853973	-84.818611	901.315063	346.353790	67.138710	900.409424	314.774567	-132.132858	508.548401	395.015045	55.113960	504.387573	383.024231	-146.912033	81.306679	461.046234	-1.704986	89.029648	285.529541	-176.120758	1435.927856	386.812714	110.636154	1425.690186	279.153656	-3.054307	1394.595337	273.901642	-4.325182	1692.355225	341.908661	-397.467957	1239.023560	612.325623	250.728683	1261.631836	306.803131	-286.192200	1002.904480	484.931946	184.739929	1033.280640	306.657623	-8.809146	1000.856689	-399.933411	105.846283	906.149292	-401.141510	-45.811344
265.318634	-84.294571	901.305725	346.865387	67.559731	900.364014	314.986572	-131.858612	508.510254	395.336090	55.448116	504.360046	383.069122	-146.857361	81.316689	461.097809	-1.651190	89.021355	285.988586	-175.501999	1435.969604	387.397766	111.142761	1425.683350	279.657410	-2.483384	1394.603027	274.445770	-3.808276	1692.372559	342.299225	-396.953461	1239.177368	612.991638	251.052032	1261.564331	307.214203	-285.743683	1002.997253	485.525543	185.033875	1033.454102	307.136383	-8.308173	1000.829407	-399.815216	106.288033	906.158630	-400.580597	-45.423599
265.774719	-83.770706	901.324524	347.443451	68.040703	900.321167	315.232086	-131.556030	508.472351	395.597198	55.708458	504.304871	383.131714	-146.881607	81.332878	461.138489	-1.614259	88.962486	286.424744	-174.938675	1435.984741	387.992676	111.680183	1425.686768	280.151031	-1.897373	1394.574707	274.959259	-3.285544	1692.368164	342.676208	-396.396759	1239.279907	613.673035	251.404022	1261.492920	307.603668	-285.299255	1003.090698	486.133667	185.495422	1033.381714	307.662781	-7.770964	1000.817261	-399.727509	106.699097	906.108643	-400.064026	-45.024471
266.170319	-83.247009	901.305298	347.939056	68.559662	900.294678	315.424927	-131.150101	508.421722	395.891113	55.891850	504.275757	383.143188	-146.810043	81.318901	461.178650	-1.565876	88.919395	286.854065	-174.323227	1435.978271	388.527466	112.247726	1425.620850	280.692383	-1.300839	1394.556396	275.471558	-2.777334	1692.350952	343.003174	-395.952301	1239.367432	614.324524	251.784775	1261.463379	307.996338	-284.860870	1003.131470	486.764069	186.143341	1033.099854	308.122040	-7.252898	1000.794250	-399.577087	107.016884	906.092468	-399.572632	-44.496132
266.650238	-82.701248	901.273193	348.458588	69.085236	900.257751	315.596161	-130.820374	508.373871	396.195526	56.110321	504.238281	383.186432	-146.827026	81.323624	461.243225	-1.540638	88.898712	287.276550	-173.755493	1435.947998	389.081543	112.778069	1425.579712	281.185699	-0.745175	1394.540039	275.998444	-2.249286	1692.347656	343.369171	-395.472290	1239.457764	614.979797	252.205124	1261.442993	308.396973	-284.416290	1003.164734	487.389160	186.631454	1033.050171	308.623138	-6.715067	1000.759705	-399.744476	107.648727	905.792847	-399.272308	-43.991550
267.080048	-82.034805	901.237183	349.024017	69.778778	900.252197	315.710480	-130.471161	508.336639	396.518921	56.372219	504.266632	383.161194	-146.764206	81.280556	461.084595	-1.488223	88.830536	287.683594	-173.137100	1435.911499	389.677307	113.355881	1425.589355	281.804016	-0.247668	1394.358032	276.540680	-1.743567	1692.350098	343.756317	-394.909576	1239.520264	615.631470	252.607849	1261.406494	308.814850	-283.966339	1003.230408	488.021667	186.975067	1033.171753	309.138702	-6.065765	1000.738770	-399.886414	108.158119	905.533569	-399.037170	-43.502281
267.483032	-81.535408	901.236084	349.502045	70.325134	900.223328	315.819153	-130.119064	508.281860	396.785797	56.677082	504.260193	383.159546	-146.708084	81.286171	461.262085	-1.458733	88.896790	288.143585	-172.604233	1435.974609	390.205994	113.856934	1425.593262	282.210724	0.394250	1394.520020	277.055847	-1.198247	1692.397827	344.147797	-394.434570	1239.578369	616.280823	252.994690	1261.382690	309.188507	-283.488556	1003.279358	488.679596	187.584976	1033.035400	309.581238	-5.526259	1000.723755	-400.045776	108.525742	905.251404	-398.860931	-43.179302
267.953796	-80.903259	901.284973	349.993896	70.895912	900.274536	315.935211	-129.769409	508.241180	397.095642	56.933460	504.312256	383.154510	-146.686356	81.311150	461.295288	-1.420985	88.896194	288.574188	-172.049667	1436.016235	390.726135	114.388008	1425.601074	282.731018	1.001978	1394.543213	277.601959	-0.701196	1692.437988	344.517609	-393.919312	1239.637939	616.913147	253.407089	1261.410889	309.582428	-283.021881	1003.354553	489.282196	188.043884	1033.032227	310.076721	-4.934127	1000.773621	-400.914825	108.774239	904.858093	-398.924896	-43.136852
268.366699	-80.428040	901.328064	350.535431	71.269379	900.274048	315.989014	-129.347458	508.229187	397.411957	57.199169	504.294434	383.176758	-146.625946	81.339165	461.330627	-1.397781	88.899269	289.002960	-171.490356	1436.110718	391.275421	114.908722	1425.638062	283.228180	1.578112	1394.584595	278.119446	-0.186555	1692.509521	344.916351	-393.381958	1239.687622	617.502441	253.795609	1261.432617	309.967102	-282.533203	1003.428711	489.933228	188.547409	1033.069580	310.548828	-4.479167	1000.794983	-401.427246	108.684723	904.558838	-398.998627	-43.137249
268.745178	-79.973763	901.362854	351.090881	71.757301	900.254028	316.116943	-128.966904	508.232147	397.698181	57.474468	504.288147	383.165680	-146.577194	81.353889	461.326263	-1.376896	88.885681	289.447388	-170.925781	1436.107788	391.811707	115.431557	1425.667969	283.712921	2.124551	1394.597778	278.664490	0.337079	1692.538696	345.280640	-392.901550	1239.686279	618.084106	254.210098	1261.433838	310.330780	-282.032532	1003.422485	490.460907	188.822403	1033.160889	311.011353	-3.970865	1000.802368	-401.687439	108.344864	904.391663	-399.033966	-43.083382
269.156250	-79.387543	901.345520	351.594238	72.241142	900.226929	316.152039	-128.550476	508.206329	398.033508	57.677116	504.237701	383.185974	-146.549271	81.374252	461.372192	-1.322252	88.842575	289.869202	-170.353882	1435.980469	392.353088	115.957329	1425.639038	284.219116	2.668616	1394.576050	279.165466	0.828773	1692.548706	345.677185	-392.324005	1239.635010	618.687561	254.618011	1261.389282	310.675476	-281.514160	1003.377686	491.085724	189.449097	1032.912598	311.463470	-3.427174	1000.780212	-401.787170	108.191734	904.282227	-399.079193	-43.145618
269.568634	-78.898758	901.305054	352.141785	72.826584	900.192200	316.204681	-128.194305	508.158508	398.358307	57.955360	504.235199	383.211273	-146.518036	81.369568	461.445892	-1.261741	88.804543	290.255585	-169.846924	1435.923706	392.847809	116.462860	1425.596069	284.678864	3.182430	1394.518311	279.711121	1.352120	1692.534790	346.042511	-391.829010	1239.609497	619.284729	255.016556	1261.324707	311.027588	-281.027618	1003.309998	491.645447	189.924927	1032.832031	311.934479	-2.890036	1000.742737	-401.753265	108.320244	904.177856	-399.122437	-43.203835
269.946960	-78.384567	901.297546	352.679260	73.414162	900.175659	316.242065	-127.924515	508.118378	398.713684	58.252689	504.246185	383.219849	-146.465363	81.355873	461.528259	-1.213511	88.757690	290.712738	-169.294647	1435.838379	393.358551	116.982056	1425.534912	285.160828	3.719943	1394.459106	280.277008	1.846745	1692.516846	346.424683	-391.390808	1239.551758	619.845581	255.451202	1261.323975	311.375946	-280.512268	1003.268555	492.198181	190.254456	1032.973022	312.413452	-2.345926	1000.730469	-401.920013	108.163223	903.999573	-399.289551	-43.338936
270.320099	-77.831482	901.301697	353.130463	73.962067	900.183960	316.291595	-127.584564	508.067017	399.030701	58.556583	504.278442	383.243958	-146.460159	81.332520	461.560944	-1.169691	88.737022	291.114990	-168.769531	1435.794800	393.878204	117.538567	1425.545532	285.654297	4.300146	1394.416138	280.790588	2.358679	1692.536987	346.821075	-390.827057	1239.511108	620.403259	255.905258	1261.350342	311.722687	-280.042542	1003.261292	492.781525	190.885361	1032.754395	312.841492	-1.807384	1000.736511	-401.932770	108.170059	903.922668	-399.408051	-43.441319
270.710785	-77.342773	901.355774	353.671539	74.457771	900.210022	316.397827	-127.259567	508.031006	399.347443	58.762543	504.281189	383.261261	-146.407410	81.363792	461.451263	-1.126016	88.676918	291.497406	-168.228821	1435.829346	394.351959	118.035927	1425.588989	286.114380	4.813411	1394.448975	281.328552	2.888602	1692.608398	347.225372	-390.277191	1239.536255	620.964111	256.310333	1261.387451	312.080231	-279.515259	1003.277344	493.350159	191.352768	1032.810303	313.314697	-1.301795	1000.776489	-401.700409	108.480141	904.163574	-399.388153	-43.247787
271.112396	-76.758919	901.427429	354.208160	74.941765	900.284180	316.203491	-127.254028	507.998260	399.697601	58.936810	504.340454	383.271729	-146.391235	81.423851	461.623810	-1.100651	88.721939	291.911957	-167.656052	1435.938965	394.846405	118.543259	1425.644897	286.552521	5.388875	1394.520386	281.908875	3.355295	1692.674316	347.588348	-389.773865	1239.563599	621.558472	256.729126	1261.504028	312.374756	-278.993439	1003.313599	493.950928	191.652145	1033.098999	313.760834	-0.757860	1000.849670	-401.275177	108.738335	904.469910	-399.302032	-42.992352
271.600189	-76.225456	901.504517	354.701080	75.354080	900.299561	316.209015	-126.747505	507.958710	400.004120	59.128170	504.338989	383.244171	-146.314926	81.454544	461.674774	-1.071684	88.733810	292.326172	-167.166946	1436.023682	395.358124	119.041107	1425.684692	287.049194	5.938646	1394.581177	282.436249	3.866999	1692.747803	347.975586	-389.190430	1239.584229	622.131836	257.146606	1261.576782	312.684967	-278.481232	1003.357971	494.557159	192.281174	1033.001343	314.240051	-0.238073	1000.895874	-401.387146	108.664230	904.305725	-399.427490	-43.042484
272.059723	-75.650360	901.511841	355.259308	75.865005	900.285828	316.783203	-126.163765	508.022247	400.414124	59.416733	504.340637	383.285858	-146.303864	81.435738	461.762024	-1.062675	88.698593	292.675507	-166.614059	1436.000732	395.822906	119.550674	1425.711060	287.514801	6.454898	1394.570557	282.992096	4.353773	1692.798584	348.378876	-388.621826	1239.578369	622.659912	257.608612	1261.622925	312.963074	-277.945160	1003.385071	495.074799	192.569534	1033.222656	314.697083	0.346707	1000.893188	-401.818787	107.598434	903.646729	-399.692932	-43.138050
272.461243	-75.053482	901.418518	355.775909	76.378265	900.222107	316.511871	-125.986076	507.939575	400.774597	59.686493	504.333618	383.283051	-146.280884	81.443100	461.771820	-0.988743	88.657486	293.084808	-166.067383	1435.959106	396.258942	120.060204	1425.671997	288.062317	6.881662	1394.333862	283.540344	4.854630	1692.772949	348.704803	-388.154205	1239.555298	623.194275	258.119781	1261.645508	313.277649	-277.385101	1003.372192	495.640991	193.050278	1033.231079	315.181732	0.867493	1000.814453	-401.472015	108.833305	904.219482	-399.485199	-42.506153
272.895874	-74.465408	901.339844	356.286102	76.936028	900.138489	316.587036	-125.777405	507.895905	401.083496	59.967442	504.305115	383.342621	-146.300949	81.428764	461.674500	-0.971924	88.547966	293.470490	-165.531540	1435.853882	396.761078	120.575035	1425.621094	288.400208	7.497010	1394.401001	284.064362	5.383638	1692.732422	349.033508	-387.652588	1239.532227	623.721008	258.583038	1261.652100	313.563995	-276.908508	1003.351135	496.226624	193.719131	1032.994507	315.651611	1.444576	1000.733337	-401.264709	109.102020	904.220581	-399.430115	-42.165115
273.410217	-73.831230	901.287048	356.892517	77.519897	900.153564	316.655151	-125.428429	507.839142	401.498962	60.295639	504.351715	383.388794	-146.317123	81.417030	461.717804	-0.908386	88.542946	293.841858	-164.988907	1435.767334	397.246735	121.097824	1425.592529	288.959473	7.912587	1394.199585	284.609253	5.850849	1692.721191	349.369507	-387.188171	1239.501709	624.250061	259.057526	1261.693848	313.873108	-276.427917	1003.342529	496.742737	194.020462	1033.194336	316.138733	2.048597	1000.715210	-401.348389	108.549438	903.796387	-399.558044	-42.122379
273.758087	-73.256966	901.258667	357.369507	78.044205	900.146667	316.707001	-125.036728	507.780365	401.751251	60.528385	504.409973	383.384918	-146.257797	81.430824	461.708496	-0.900590	88.534637	294.236145	-164.490128	1435.775146	397.714325	121.536133	1425.605835	289.295532	8.546789	1394.361450	285.167938	6.359752	1692.743652	349.695648	-386.649078	1239.506104	624.764648	259.502472	1261.728516	314.194641	-275.894348	1003.362854	497.330627	194.486389	1033.207642	316.597260	2.557458	1000.697205	-401.314178	109.623856	904.038757	-399.468445	-41.651459
274.205231	-72.646820	901.336792	357.923431	78.546722	900.215210	316.954987	-124.538101	507.787140	402.103149	60.753414	504.458679	383.422302	-146.249039	81.447327	461.759613	-0.881398	88.565521	294.610168	-163.926361	1435.812744	398.174530	122.047379	1425.674683	289.799408	8.944018	1394.250366	285.703369	6.850788	1692.812744	349.989197	-386.161194	1239.511475	625.322876	259.914520	1261.832397	314.495148	-275.408752	1003.385498	497.911163	194.960602	1033.211182	317.086731	3.125595	1000.770630	-401.310120	110.015778	904.018311	-399.441132	-41.365219
274.789734	-72.013268	901.381348	358.521240	78.897675	900.261841	317.093750	-124.225319	507.802643	402.436859	60.990421	504.449371	383.479248	-146.237869	81.517311	461.774017	-0.882472	88.548019	294.991669	-163.417191	1435.888184	398.666229	122.520866	1425.720703	290.259338	9.525244	1394.303223	286.256378	7.357869	1692.892944	350.318481	-385.655060	1239.552734	625.857971	260.305054	1261.920654	314.804260	-274.863312	1003.422363	498.536560	195.575882	1033.115112	317.569153	3.677057	1000.817139	-401.370911	110.397636	903.997437	-399.436798	-41.042076
275.217468	-71.405106	901.402222	359.072205	79.460739	900.273865	317.162415	-123.984406	507.796448	402.837830	61.273670	504.414276	383.526917	-146.209213	81.589020	461.829803	-0.831664	88.534752	295.337555	-162.863281	1435.953247	399.133423	123.018173	1425.711792	290.744598	10.106936	1394.322266	286.813416	7.901102	1692.930298	350.663818	-385.044739	1239.558228	626.398193	260.772034	1261.946533	315.120911	-274.327087	1003.451965	499.095306	196.040283	1033.156494	318.047699	4.273884	1000.833618	-401.400391	110.841621	903.943542	-399.400574	-40.730267
275.631775	-70.674210	901.299927	359.548492	80.068909	900.201416	317.212616	-123.606827	507.750153	403.101318	61.560432	504.412109	383.484222	-146.107101	81.593346	461.840271	-0.794652	88.491150	295.698944	-162.324905	1435.948242	399.553986	123.527382	1425.712646	291.036499	10.758625	1394.412354	287.366302	8.406984	1692.912354	350.958496	-384.599548	1239.537231	626.922302	261.243744	1261.948486	315.410339	-273.823975	1003.433655	499.623505	196.354553	1033.341431	318.525848	4.905169	1000.746094	-401.508118	111.207611	903.839417	-399.336456	-40.487694
276.061676	-70.069344	901.224854	360.159912	80.776215	900.200195	317.265289	-123.225761	507.677887	403.500366	61.901310	504.441406	383.482361	-146.089630	81.535980	461.935577	-0.718761	88.470131	296.039703	-161.829971	1435.850708	400.035614	124.034874	1425.659424	291.428070	11.296341	1394.336060	287.906677	8.964681	1692.877441	351.240387	-384.125275	1239.453735	627.429932	261.683411	1261.986450	315.731964	-273.255127	1003.383423	500.191589	197.017731	1033.107178	319.043121	5.512894	1000.708069	-401.426056	111.048683	903.572632	-399.274017	-40.238865
276.463470	-69.483757	901.149597	360.678650	81.248077	900.090759	317.245636	-122.946625	507.556122	403.713623	62.161453	504.372223	383.505737	-146.025421	81.494194	462.013611	-0.671103	88.452728	296.386078	-161.282501	1435.669678	400.488586	124.574989	1425.606445	291.865417	11.787166	1394.264648	288.457672	9.457026	1692.826416	351.486938	-383.613312	1239.378418	627.963745	262.092743	1262.007446	316.057556	-272.713043	1003.310913	500.786987	197.545471	1033.104126	319.511719	6.059036	1000.615601	-401.350006	111.537308	903.621704	-399.154968	-39.872597
276.831848	-68.978081	901.107910	361.135162	81.762932	900.036499	317.220398	-122.719368	507.510620	403.954193	62.383610	504.361603	383.560364	-146.083725	81.473961	462.009491	-0.662184	88.443466	296.729767	-160.748978	1435.588989	400.929230	125.074402	1425.626587	292.295410	12.310284	1394.215820	288.993195	9.976186	1692.817383	351.741119	-383.131683	1239.270996	628.529602	262.484772	1262.064941	316.317230	-272.219727	1003.236450	501.347534	197.861313	1033.217529	319.931763	6.572839	1000.567566	-401.286896	112.011749	903.695007	-398.992371	-39.518452
277.217804	-68.406143	901.108276	361.635437	82.171806	900.013550	317.334900	-122.233658	507.483429	404.210114	62.604187	504.365448	383.539673	-145.956482	81.473518	462.071564	-0.621048	88.467789	297.049713	-160.194580	1435.498901	401.364807	125.574905	1425.661011	292.730560	12.834676	1394.214111	289.531036	10.508862	1692.831177	351.945374	-382.615875	1239.213379	629.065002	262.819366	1262.084961	316.622192	-271.633453	1003.196411	501.914673	198.479385	1033.069946	320.359924	7.086604	1000.556335	-401.246796	112.520554	903.776611	-398.877808	-39.142128
277.649597	-67.818176	901.129395	362.160614	82.568932	900.016174	317.579346	-121.580421	507.522400	404.497009	62.874863	504.350830	383.541718	-145.863846	81.480400	462.153412	-0.589614	88.478645	297.383362	-159.641541	1435.502075	401.863800	126.058685	1425.694336	293.136932	13.414173	1394.212769	290.045105	11.028034	1692.858765	352.150208	-382.078339	1239.199219	629.627502	263.245728	1262.163330	316.917450	-271.066803	1003.169556	502.502502	198.944763	1033.099487	320.815735	7.603855	1000.568359	-401.134918	113.017159	903.878052	-398.693756	-38.729259
278.154388	-67.198853	901.168152	362.714294	83.161804	900.001770	317.831268	-121.029510	507.594604	405.046234	63.411846	504.478363	383.536133	-145.795364	81.520531	462.326141	-0.506312	88.520493	297.667816	-159.084030	1435.558594	402.349213	126.576073	1425.718384	293.552917	13.985150	1394.224365	290.607727	11.607878	1692.878052	352.359680	-381.511841	1239.186035	630.195740	263.681793	1262.241821	317.187500	-270.482819	1003.172668	503.109711	199.240189	1033.325317	321.325714	8.255886	1000.580627	-401.068970	113.457809	903.939087	-398.528839	-38.373119
278.662018	-66.611221	901.192749	363.274200	83.633972	899.947815	317.962494	-120.630363	507.609528	405.311462	63.737930	504.424347	383.584351	-145.808884	81.598572	462.273865	-0.437913	88.498070	297.950653	-158.503479	1435.595215	402.768982	127.089455	1425.719482	294.001038	14.599960	1394.173462	291.134888	12.162008	1692.859863	352.590271	-380.907440	1239.128296	630.729431	264.098877	1262.247437	317.475983	-269.847351	1003.158264	503.702484	199.854614	1033.156738	321.792053	8.875945	1000.566223	-400.981293	113.912720	903.945190	-398.344055	-38.055996
279.091125	-65.958038	901.094360	363.743286	84.148880	899.873901	317.878418	-120.176346	507.506378	405.555756	64.013306	504.429443	383.567017	-145.706772	81.613937	462.304108	-0.334687	88.457642	298.209839	-157.962967	1435.537720	403.242615	127.640373	1425.655640	294.405151	15.197374	1394.094238	291.656708	12.756920	1692.829346	352.813721	-380.407440	1239.050659	631.310425	264.500519	1262.282715	317.796326	-269.256836	1003.093079	504.262390	200.350296	1033.090210	322.266968	9.429229	1000.479919	-400.865234	114.356651	903.962952	-398.198090	-37.691826
279.494293	-65.304268	900.995911	364.266876	84.791779	899.805298	318.009216	-119.928398	507.436188	405.825439	64.287277	504.449890	383.607147	-145.812103	81.609665	462.319519	-0.318070	88.435036	298.469025	-157.380478	1435.469238	403.696655	128.178116	1425.635132	294.766327	15.717379	1394.045776	292.171234	13.285526	1692.796509	353.031525	-379.870026	1238.949219	631.874023	264.853668	1262.307129	318.103699	-268.671509	1003.007202	504.905853	200.853683	1033.105225	322.724854	10.060118	1000.396545	-401.281586	112.943016	903.531738	-398.247314	-37.758194
279.876190	-64.745659	900.944946	364.763885	85.260963	899.754517	317.865723	-119.364914	507.281738	406.086548	64.532196	504.465851	383.558563	-145.685379	81.571358	462.410187	-0.290443	88.431656	298.692047	-156.832397	1435.346191	404.137146	128.656937	1425.665039	295.180115	16.279640	1393.956665	292.694916	13.840542	1692.759399	353.231354	-379.298889	1238.845947	632.483521	265.208984	1262.391602	318.444824	-268.096863	1002.914673	505.526428	201.326416	1033.047852	323.176971	10.566294	1000.345581	-401.993652	111.299889	902.885925	-398.467651	-37.985737
280.330597	-64.150085	900.892944	365.323486	85.669456	899.691406	317.913910	-118.841293	507.229187	406.701508	65.151718	504.561646	383.566620	-145.592911	81.504875	462.609406	-0.261697	88.498199	298.956055	-156.214676	1435.220337	404.604309	129.171631	1425.686768	295.585571	16.858986	1393.917480	293.233063	14.370313	1692.719482	353.429962	-378.747467	1238.750244	633.078491	265.544006	1262.490479	318.765259	-267.499847	1002.820129	506.221588	201.714783	1033.269775	323.690033	11.072062	1000.287964	-401.920349	111.432907	902.835388	-398.388031	-37.738247
[truncated: 109 more rows]
[truncated: 40 more columns]
