# Supplementary material for: A dyadic stimulus set of audiovisual affective displays for the study of multisensory, emotional, social interactions
Source: Behav Res Methods. 2015 Nov 5;48(4):1285–95. doi: 10.3758/s13428-015-0654-4 (PMC5101291; doi:10.3758/s13428-015-0654-4)
Supplement: Supplementary file 1 — (ZIP 270 MB) [file 13428_2015_654_MOESM1_ESM.zip › supplementary_material_2_stimuli_set_files/D/D16.txt]

305.062866	-103.227287	898.302307	415.865875	31.050089	909.663208	371.160034	-153.505905	506.680176	438.475006	27.034710	510.070068	460.957855	-157.414520	81.714584	493.401031	-17.410246	90.261261	269.110229	-229.790054	1402.240356	420.236664	61.390205	1424.630371	297.722961	-47.922321	1390.277954	298.980499	-58.295322	1686.905273	272.363312	-263.580811	1110.620605	531.899353	77.519531	1156.733154	149.113907	-181.655869	891.211609	445.410095	145.302078	898.895142	358.952240	-43.278717	1003.712463	-584.387268	149.807724	896.585449	-560.492371	0.309607
304.565796	-104.874512	898.072327	414.497986	25.598877	906.708130	371.405304	-153.491241	507.105591	438.249390	27.565922	509.062592	461.114746	-157.661026	81.777077	493.319031	-17.347643	90.225128	269.679260	-228.777390	1402.596313	421.375488	62.136448	1424.721436	298.554016	-46.961430	1390.647461	300.350250	-57.611012	1687.212891	273.747864	-262.633362	1111.096558	532.671570	78.498093	1156.645386	150.989258	-181.109344	891.223572	446.332794	145.951126	898.584290	358.326538	-45.230209	1002.226501	-584.333923	149.777283	896.567322	-560.482971	0.300624
304.198517	-103.064133	898.252808	413.400513	28.239946	907.665710	371.001129	-152.413101	506.988586	437.816650	28.078272	509.119354	461.076508	-157.417877	81.836456	493.136139	-17.231110	90.101433	270.211273	-227.739578	1402.992432	422.491180	62.883640	1424.721069	299.359222	-45.939186	1390.985718	301.939545	-56.873146	1687.416626	275.167725	-261.852448	1111.573120	533.513550	79.415291	1156.518921	153.298050	-179.999741	891.200928	447.891388	146.715424	898.047668	357.658936	-43.618004	1002.760010	-584.270813	149.787354	896.557678	-560.470581	0.277419
303.716339	-102.478127	898.299377	412.868530	29.067013	907.410278	370.946930	-151.805313	507.186707	437.922607	28.657427	508.983185	461.060211	-157.433777	81.884590	493.183533	-17.168480	90.001160	270.734894	-226.777359	1403.311890	423.618835	63.649178	1424.632202	300.168945	-44.960835	1391.272705	303.469177	-56.085255	1687.660156	276.634277	-260.767120	1112.066284	534.255615	80.278122	1156.274658	155.227829	-179.868088	891.108704	448.521881	147.529526	897.998230	357.301941	-42.796555	1002.664246	-584.218689	149.743301	896.528015	-560.454224	0.279782
303.217133	-101.867699	898.336609	412.234467	29.823786	907.110474	370.839966	-151.195099	507.330688	437.843048	29.130322	508.848297	461.163300	-157.390686	81.979828	493.220917	-17.165258	89.906235	271.280792	-225.786362	1403.640869	424.707794	64.391518	1424.522217	300.923615	-43.997314	1391.578125	304.983459	-55.347630	1687.887939	278.077484	-259.817810	1112.525269	535.120056	81.035095	1156.060669	157.043686	-180.187027	890.907288	449.873535	148.241592	897.320068	356.866943	-41.961395	1002.543335	-584.119080	149.816833	896.541748	-560.437622	0.276221
302.604950	-101.616867	898.360657	411.863312	30.163626	906.719238	370.678070	-150.602386	507.465698	438.056580	29.545963	508.591553	461.176117	-157.326309	82.019508	493.319824	-17.110264	89.835815	271.918701	-224.838425	1403.987305	425.847076	65.186646	1424.397339	301.753937	-43.043766	1391.842529	306.527313	-54.521740	1688.083008	279.592896	-259.249268	1112.975708	535.910461	81.698891	1155.720459	159.781219	-179.179077	890.706055	450.882202	149.041672	896.955872	356.530640	-41.475544	1002.372070	-584.050720	149.768280	896.512207	-560.399048	0.247939
302.195251	-100.829376	898.370361	411.271545	31.135910	906.552795	370.453796	-149.834885	507.496918	439.215393	30.089121	508.464600	461.116241	-157.126617	82.030937	493.924744	-17.163801	89.877907	272.529327	-223.986298	1404.247437	426.946106	65.935371	1424.217163	302.505676	-42.118031	1392.071777	308.102478	-53.775909	1688.263306	280.720276	-260.721710	1113.413574	536.660461	82.312737	1155.306885	162.481628	-178.623566	890.454407	451.457977	149.844162	896.864502	356.124268	-40.533562	1002.297852	-583.981384	149.762726	896.492493	-560.428040	0.274358
301.537354	-100.051224	898.507996	410.514435	32.076527	906.391174	370.362274	-149.273453	507.582275	439.751160	30.374041	508.353821	461.155609	-157.078491	82.088570	494.167694	-17.170185	89.857040	273.153046	-223.056717	1404.574585	428.014954	66.773918	1423.976318	303.278503	-41.152866	1392.286011	309.655212	-52.956692	1688.436279	282.244293	-259.912231	1113.821411	537.418823	82.822624	1154.923706	164.989273	-178.483688	890.111633	452.443787	150.670822	896.540344	355.571960	-39.569935	1002.292603	-583.885620	149.742371	896.487061	-560.388123	0.261097
301.440399	-99.325989	898.435852	410.069061	33.156548	906.239868	370.350128	-148.740540	507.625153	439.697845	30.793030	508.289124	461.226288	-157.040222	82.184326	494.031952	-17.136705	89.783333	273.757263	-222.145416	1404.774292	429.003479	67.647026	1423.750732	303.977905	-40.203514	1392.489990	311.239990	-52.148689	1688.579102	283.751862	-259.169434	1114.219116	538.266235	83.278687	1154.479004	167.516129	-178.455750	889.668274	453.785828	151.245407	895.698486	355.328552	-38.616768	1002.183777	-583.805664	149.777237	896.477173	-560.433472	0.319434
300.599640	-98.341049	898.681519	409.212219	34.208992	906.146057	370.159210	-147.936142	507.666687	439.634216	31.178398	508.247711	461.167206	-156.837891	82.187485	493.981476	-17.127472	89.722214	274.438782	-221.292969	1405.094727	430.031250	68.458954	1423.455322	304.732788	-39.282116	1392.707031	312.833801	-51.326565	1688.691895	285.347168	-258.450226	1114.594727	539.011292	83.761147	1154.029175	170.169174	-178.446121	889.213745	454.400360	151.992218	895.576721	354.684204	-37.507507	1002.265381	-583.722412	149.773788	896.460571	-560.402100	0.269771
300.441101	-97.086449	898.763123	408.577179	35.456112	906.026978	369.920227	-147.098190	507.603302	439.695831	31.619207	508.206207	461.111908	-156.676208	82.216064	493.941650	-17.114544	89.668808	275.125458	-220.423325	1405.301147	431.061035	69.341263	1423.213623	305.416229	-38.349861	1392.889526	314.359741	-50.506004	1688.847412	286.885437	-257.804169	1114.952026	539.739624	84.217262	1153.615723	172.883881	-178.581436	888.713562	455.333984	152.708344	895.162231	354.384308	-36.185818	1002.250610	-583.618286	149.777893	896.447754	-560.354492	0.248225
300.089752	-96.646912	898.738586	408.183533	36.594944	905.972900	369.796417	-146.478348	507.694824	439.834747	32.096775	508.196533	461.129669	-156.587570	82.268951	493.954285	-17.094780	89.628174	275.841949	-219.587982	1405.503174	431.978699	70.225204	1422.901733	306.121735	-37.444668	1393.052734	315.903107	-49.685917	1688.976318	288.545197	-257.132294	1115.252930	540.570313	84.669312	1153.205322	175.618042	-178.793457	888.153687	456.626312	153.193176	894.375732	354.051361	-35.378483	1002.212341	-583.479126	149.809662	896.436218	-560.297363	0.277194
300.089050	-95.824364	898.655090	407.810455	37.705189	905.842346	369.733948	-145.851883	507.756683	440.081848	32.524727	508.145172	461.148163	-156.506607	82.336769	494.079071	-17.053276	89.616455	276.534180	-218.774887	1405.663452	432.895386	71.104424	1422.641479	306.775085	-36.507874	1393.226563	317.426758	-48.873821	1689.095947	290.134369	-256.181396	1115.589844	541.223145	85.139633	1152.766479	177.815643	-180.065826	887.573425	457.201660	153.826401	894.157227	353.867096	-34.367847	1002.107666	-583.331360	149.788788	896.431396	-560.217834	0.235509
300.289215	-94.585312	898.635681	407.390900	38.863075	905.768005	369.628204	-145.090576	507.711090	440.237610	32.954269	508.095398	461.155060	-156.432281	82.379807	494.192291	-17.047876	89.608635	277.269470	-217.917877	1405.821411	433.820251	72.029724	1422.409790	307.437836	-35.560978	1393.370117	318.948059	-48.061859	1689.223145	291.825256	-255.508972	1115.891846	541.909058	85.575760	1152.358276	180.607239	-180.506165	886.991882	458.088257	154.378647	893.730530	353.792511	-33.160065	1002.061340	-583.181946	149.843887	896.437317	-560.176086	0.216254
300.066040	-93.608589	898.682068	406.960693	40.019138	905.711792	369.212219	-144.009979	507.630219	440.257355	33.425503	508.068298	461.110474	-156.167816	82.434662	494.238190	-17.039495	89.596970	277.993866	-217.096161	1406.016846	434.631653	72.966965	1422.159302	308.042542	-34.669662	1393.524170	320.470673	-47.251839	1689.311646	293.573425	-254.775818	1116.232788	542.542358	86.067841	1151.975586	183.431381	-180.928146	886.439270	458.910889	154.868011	893.299072	353.524261	-32.056812	1002.058411	-583.059204	149.824203	896.425842	-560.111450	0.193053
299.791840	-92.524918	898.709412	406.553619	41.113152	905.644531	369.048035	-143.140610	507.646301	440.150391	33.887081	508.025330	461.065887	-156.022369	82.506493	494.205811	-16.989807	89.585442	278.714325	-216.292389	1406.119751	435.422607	73.873146	1421.944824	308.675201	-33.742794	1393.670898	321.958954	-46.433105	1689.416260	295.362518	-254.184097	1116.597900	543.272400	86.572876	1151.651367	186.285950	-181.386063	885.868835	460.222076	155.262070	892.504761	353.237030	-30.939629	1002.039917	-582.907166	149.823990	896.413635	-560.044312	0.162191
299.535675	-91.529640	898.745605	406.133270	42.227970	905.562439	369.009155	-142.542404	507.740021	439.999268	34.443920	507.981415	461.083984	-155.988922	82.588005	494.188690	-16.955690	89.604774	279.451874	-215.455994	1406.293701	436.255402	74.781731	1421.753174	309.245605	-32.837242	1393.801636	323.471313	-45.637173	1689.478027	297.283813	-253.642456	1116.969604	543.820435	87.082458	1151.320313	189.682663	-180.791351	885.371948	460.732452	155.843369	892.334900	352.972992	-29.850739	1002.018616	-582.768616	149.819275	896.416504	-559.981445	0.127907
299.306641	-90.393021	898.804199	405.798523	43.506985	905.586975	368.915405	-141.846115	507.777008	440.000885	35.056843	507.935333	461.128662	-155.898331	82.656822	494.271484	-16.916086	89.604195	280.174652	-214.637604	1406.435669	436.978607	75.712646	1421.535400	309.832092	-31.881369	1393.926147	324.902313	-44.859581	1689.590088	299.071686	-252.780151	1117.249512	544.408081	87.704338	1151.013184	191.893463	-182.202148	884.861511	461.529205	156.358490	891.963440	352.746368	-28.655792	1002.059448	-582.636475	149.800735	896.400146	-559.934753	0.124461
299.154510	-89.259926	898.754089	405.464844	44.604763	905.495972	368.601837	-141.371307	507.701324	439.809357	35.571869	507.849792	461.167206	-155.928787	82.761391	494.259705	-16.885225	89.616661	280.855164	-213.806168	1406.556152	437.663025	76.663231	1421.389526	310.395294	-30.971418	1394.041138	326.339630	-44.083862	1689.654175	301.007660	-252.099640	1117.604370	544.992126	88.299202	1150.765747	194.878281	-182.925659	884.358276	462.424103	156.793213	891.528198	352.526794	-27.529528	1001.989380	-582.478455	149.819702	896.399780	-559.838867	0.072775
298.833008	-88.304184	898.790649	405.095093	45.707386	905.429382	368.330261	-140.744904	507.666412	439.588440	36.055832	507.759918	461.154541	-155.859283	82.817688	494.269501	-16.847143	89.634018	281.527466	-212.965805	1406.720337	438.345673	77.640961	1421.233887	310.929230	-30.028446	1394.162354	327.695587	-43.271778	1689.760132	302.928192	-251.490219	1117.956177	545.543518	88.953835	1150.543457	197.748154	-183.523972	883.901245	463.576111	157.261810	890.804565	352.241852	-26.465885	1001.976013	-582.107117	150.260529	896.512634	-559.715210	0.145686
298.520966	-87.221962	898.841003	404.799042	46.961704	905.480042	368.216705	-140.128906	507.682892	439.413422	36.615105	507.734985	461.165314	-155.817810	82.852615	494.286255	-16.814117	89.662605	282.208649	-212.139160	1406.847900	438.958679	78.617271	1421.081909	311.481262	-29.130848	1394.278076	329.105347	-42.519814	1689.833374	304.983185	-251.141739	1118.311279	545.955750	89.632645	1150.263428	201.222183	-183.221481	883.384338	463.929871	157.803726	890.774597	352.016266	-25.353254	1002.023376	-582.220337	149.772797	896.381714	-559.732056	0.037401
298.232483	-86.293648	898.895752	404.498566	48.124451	905.469971	368.243073	-139.715942	507.780945	439.366730	37.143646	507.680847	461.221405	-155.928360	82.869629	494.327576	-16.755610	89.679276	282.916748	-211.273895	1406.996216	439.539063	79.566956	1420.970703	312.029022	-28.184868	1394.390137	330.551575	-41.769920	1689.859741	306.881989	-250.291840	1118.627930	546.457458	90.325966	1150.083984	203.520676	-184.836075	882.979675	464.778809	158.328262	890.321716	351.810394	-24.320400	1002.044739	-581.866150	150.212814	896.494507	-559.618286	0.116543
297.941376	-85.264488	898.924011	404.174622	49.115177	905.390320	368.050537	-139.033691	507.781403	439.277374	37.598888	507.664764	461.212982	-155.814392	82.916840	494.350708	-16.710501	89.675415	283.532349	-210.460892	1407.087280	440.140503	80.587616	1420.820801	312.512817	-27.252527	1394.472046	331.922333	-41.028179	1689.901978	308.883423	-249.708023	1118.926636	546.852112	91.018333	1149.858643	206.283096	-185.624847	882.547119	465.531921	158.858856	889.949097	351.572266	-23.286556	1002.019958	-581.972351	149.743988	896.377502	-559.632507	-0.063169
297.661407	-84.331795	898.958557	403.819336	50.136761	905.291321	367.927673	-138.437119	507.809662	439.134613	38.073299	507.635254	461.276062	-155.717117	82.985016	494.365051	-16.702410	89.695061	284.131012	-209.574982	1407.250854	440.627838	81.590294	1420.704590	313.051758	-26.333603	1394.510620	333.274567	-40.294525	1689.946777	310.843323	-249.067688	1119.241577	547.334839	91.795525	1149.673706	208.915115	-186.176056	882.262756	466.512726	159.330872	889.318054	351.348022	-22.280321	1001.988708	-581.640259	150.147369	896.471680	-559.509705	0.044296
297.005859	-83.313934	899.160950	403.303528	51.184044	905.254517	367.789276	-137.916443	507.842346	438.921082	38.572628	507.546997	461.288818	-155.770569	83.033470	494.254028	-16.630705	89.679214	284.728302	-208.730896	1407.379761	441.082367	82.616173	1420.588867	313.516266	-25.411743	1394.610962	334.626953	-39.537251	1689.965820	312.842255	-248.560089	1119.633057	547.590027	92.495712	1149.435059	211.691101	-186.970444	881.868958	466.859558	159.955460	889.210449	350.929810	-21.202021	1002.072693	-581.497375	150.212692	896.488831	-559.432617	0.032513
296.820007	-82.333870	899.209961	403.039642	52.207233	905.223083	367.639862	-137.262436	507.829895	438.870392	39.098259	507.421753	461.305145	-155.707138	83.075989	494.249359	-16.578823	89.679985	285.305542	-207.822815	1407.514404	441.501953	83.670403	1420.445679	313.950317	-24.458780	1394.697266	335.951019	-38.813370	1690.006104	314.801117	-248.212570	1119.992310	547.956726	93.327553	1149.242676	214.669739	-188.105881	881.354980	467.504150	160.496780	888.897827	350.760376	-20.182362	1002.081970	-581.397705	150.124527	896.457764	-559.375488	-0.029144
296.797974	-81.413361	899.190552	402.857391	53.248272	905.168884	367.429077	-136.649734	507.818573	438.958008	39.636871	507.391510	461.330292	-155.633636	83.148254	494.299103	-16.558535	89.702980	285.891571	-207.020355	1407.648315	441.943695	84.610741	1420.376587	314.431274	-23.619530	1394.768677	337.154358	-38.086353	1690.075439	316.659973	-247.835785	1120.392944	548.305847	94.126068	1149.097412	217.245712	-188.970108	881.088867	468.114960	161.045547	888.550232	350.694916	-19.199141	1002.044983	-581.519592	149.641479	896.350647	-559.364014	-0.210507
296.767029	-80.499153	899.145630	402.667328	54.252289	905.074951	367.205872	-135.974213	507.786652	438.963898	40.100391	507.394043	461.289368	-155.647980	83.215233	494.302490	-16.534698	89.698158	286.409576	-206.140289	1407.762207	442.282349	85.680908	1420.263794	314.874664	-22.662764	1394.830322	338.462219	-37.400871	1690.060547	318.485992	-247.435516	1120.772339	548.597717	94.943008	1148.939941	219.874466	-189.921875	880.798096	468.715576	161.600266	888.208801	350.625549	-18.231573	1001.975586	-581.421631	149.586716	896.353333	-559.314514	-0.258107
296.619598	-79.589363	899.156921	402.458496	55.186516	904.990662	366.974823	-135.156952	507.699890	439.043762	40.489445	507.362183	461.277283	-155.497025	83.268326	494.375977	-16.466251	89.697014	287.016846	-205.259583	1407.893799	442.643463	86.675064	1420.142822	315.272156	-21.765127	1394.869019	339.798553	-36.703285	1690.049927	320.237335	-247.268402	1121.143921	548.923462	95.861084	1148.786133	222.411011	-190.848373	880.552551	469.235107	162.155884	887.888062	350.502289	-17.280506	1001.940063	-581.306091	149.603271	896.356323	-559.239624	-0.275446
296.398407	-78.664703	899.194885	402.213287	56.220825	904.948486	366.521118	-134.033752	507.577576	439.076111	40.954132	507.298584	461.152557	-155.237778	83.295380	494.325775	-16.409359	89.663429	287.541565	-204.411438	1408.031006	443.031403	87.733261	1420.070068	315.677673	-20.877386	1394.917114	341.015137	-35.971062	1690.071655	322.043457	-247.230240	1121.607544	549.146667	96.704727	1148.602417	225.355026	-190.623428	880.388367	469.644043	162.774216	887.588196	350.357513	-16.306707	1001.936768	-580.982178	150.096191	896.473694	-559.116272	-0.145503
296.268738	-77.720535	899.168579	402.056244	57.108257	904.830994	366.292389	-133.340485	507.522095	439.187073	41.441940	507.227386	461.170258	-155.089828	83.398499	494.357849	-16.343304	89.671921	288.093933	-203.567398	1408.157959	443.311737	88.767517	1419.952637	316.083466	-19.986794	1394.961426	342.379639	-35.265446	1689.985840	323.618683	-247.100372	1121.921997	549.363342	97.535385	1148.408936	227.583252	-191.861099	880.140869	470.084381	163.374893	887.265686	350.262177	-15.363021	1001.865784	-581.137024	149.619186	896.356384	-559.116943	-0.311990
296.122437	-76.811722	899.187927	401.863159	58.019283	904.746582	366.166382	-132.671326	507.533173	439.245209	41.905788	507.159698	461.135681	-154.947647	83.445244	494.358185	-16.289717	89.633980	288.607422	-202.727875	1408.218872	443.660889	89.841232	1419.941528	316.452148	-19.120951	1394.964233	343.637421	-34.577686	1689.986572	325.157867	-246.934265	1122.293335	549.709045	98.428200	1148.309814	229.763580	-193.023331	879.977173	470.893036	163.876404	886.666443	350.158417	-14.427534	1001.833801	-581.061279	149.584579	896.343079	-559.071289	-0.335539
295.971771	-75.898903	899.226379	401.673767	58.932560	904.662598	366.143005	-132.148834	507.603546	439.332550	42.295238	507.111786	461.198120	-154.884857	83.501411	494.379242	-16.236437	89.622589	289.135193	-201.843155	1408.404907	443.777161	90.909782	1419.891846	316.828094	-18.230200	1395.000732	344.858398	-33.866039	1690.001709	326.678711	-246.874863	1122.629761	549.846313	99.234299	1148.160767	232.008713	-194.213974	879.806335	470.862091	164.610504	886.773376	350.059052	-13.478850	1001.811951	-580.978027	149.591232	896.348877	-559.010132	-0.313762
295.823792	-75.028198	899.255798	401.516693	59.809761	904.589722	366.060883	-131.506409	507.625092	439.302948	42.704952	507.057831	461.233307	-154.831879	83.572243	494.313873	-16.171097	89.595955	289.589417	-200.943146	1408.518921	443.950165	92.072304	1419.888794	317.158508	-17.381184	1395.044556	346.241516	-33.184921	1689.928955	328.128937	-246.749878	1123.030640	550.071716	100.071175	1148.134521	234.010712	-195.174637	879.744202	471.141083	165.212524	886.629883	349.972412	-12.580482	1001.790588	-580.878357	149.558258	896.353760	-558.936584	-0.326454
295.746735	-74.141647	899.252075	401.431671	60.662933	904.515564	365.985657	-130.893417	507.628021	440.529053	43.121048	507.157196	461.235260	-154.720245	83.647102	494.936890	-16.169317	89.683418	290.077179	-200.138611	1408.613281	444.057129	93.090958	1419.935303	317.489014	-16.518053	1395.033081	347.510162	-32.469772	1689.910522	329.470062	-246.775635	1123.436523	550.321716	100.905357	1148.128906	235.887909	-196.376999	879.675110	471.421753	165.784454	886.529480	349.926727	-11.687332	1001.752380	-580.805237	149.503006	896.354675	-558.875916	-0.383375
295.647614	-73.238190	899.270203	401.276154	61.484394	904.425598	365.918396	-130.340454	507.613220	440.561981	43.509071	507.119476	461.290863	-154.671707	83.693092	494.927826	-16.136900	89.676765	290.507111	-199.282867	1408.758423	444.092834	94.162354	1419.975098	317.735168	-15.639563	1395.054321	348.835022	-31.797586	1689.850342	330.839325	-246.728271	1123.875977	550.485596	101.647316	1148.187866	237.830444	-197.468216	879.635376	471.687988	166.412201	886.502136	349.851105	-10.787793	1001.717529	-580.736084	149.494736	896.365051	-558.826172	-0.382024
295.545532	-72.369888	899.267273	401.203857	62.398029	904.366577	365.822449	-129.653458	507.558960	440.613495	43.882362	507.091644	461.319458	-154.577255	83.733307	494.907379	-16.086988	89.686829	290.991486	-198.386963	1408.941040	444.135590	95.240234	1420.024170	317.960663	-14.786098	1395.050659	350.187439	-31.130587	1689.765381	332.058807	-246.732880	1124.233643	550.704285	102.436676	1148.251953	239.605011	-198.569214	879.626099	471.938446	167.011841	886.517456	349.824554	-9.901443	1001.685547	-580.425903	149.954926	896.481018	-558.706055	-0.267351
295.476685	-71.461418	899.241699	401.138184	63.245014	904.294495	365.816925	-129.132965	507.535522	440.659241	44.284565	507.065826	461.347748	-154.506927	83.771881	494.905579	-16.061190	89.682243	291.396759	-197.558823	1409.076294	444.126495	96.243950	1420.071411	318.160797	-13.926989	1395.029297	351.598724	-30.507832	1689.667236	333.286407	-246.742493	1124.726807	550.921326	103.205399	1148.375122	241.305084	-199.669296	879.666199	472.127747	167.623367	886.556152	349.782623	-9.011389	1001.636963	-580.373230	149.910645	896.465881	-558.662537	-0.298919
295.478790	-70.639030	899.197998	401.102356	64.004944	904.185913	365.840240	-128.732697	507.564117	440.702301	44.685978	507.084900	461.393951	-154.557648	83.798233	494.932922	-16.032677	89.689041	291.809418	-196.704742	1409.265381	444.098358	97.246658	1420.211304	318.339417	-13.089758	1394.996216	352.982300	-29.884861	1689.586060	334.465912	-246.866150	1125.101440	551.150085	103.977440	1148.524780	243.247681	-200.440353	879.666504	472.305267	168.207977	886.645691	349.774933	-8.181180	1001.562561	-580.324097	149.873230	896.470215	-558.608032	-0.340464
295.500946	-69.853661	899.199158	401.119659	64.780930	904.122803	365.797394	-128.205795	507.535004	440.866821	45.071571	507.092957	461.423431	-154.526230	83.848991	494.979858	-16.008814	89.696098	292.175110	-195.772705	1409.399780	444.064545	98.325623	1420.298340	318.493164	-12.250039	1395.028809	354.350464	-29.304466	1689.527954	335.602051	-246.864990	1125.592529	551.386475	104.758469	1148.703857	244.748123	-201.400940	879.613831	472.464722	168.853500	886.794983	349.825623	-7.377436	1001.532227	-580.259766	149.847549	896.480225	-558.553284	-0.348585
295.471588	-69.063744	899.201965	401.119476	65.602928	904.087402	365.697906	-127.611633	507.502808	440.835175	45.414776	507.048828	461.460175	-154.541550	83.895660	494.905426	-15.974053	89.677498	292.558044	-194.937469	1409.644287	444.052826	99.265411	1420.390625	318.652496	-11.370335	1394.999756	355.692322	-28.717916	1689.506836	336.600067	-246.727661	1126.011719	551.570618	105.497162	1148.837646	245.968033	-203.063751	879.857300	472.522186	169.436584	886.954956	349.843353	-6.567841	1001.515625	-580.195007	149.834732	896.492188	-558.496033	-0.369232
295.457001	-68.241966	899.173096	401.092896	66.423103	904.022339	365.466644	-126.949280	507.399536	440.792969	45.739281	507.015045	461.474213	-154.427078	83.919518	494.880768	-15.935495	89.694389	292.890808	-194.110107	1409.801880	444.020386	100.214333	1420.522949	318.778412	-10.531945	1395.001221	357.066376	-28.160931	1689.462036	337.571075	-246.738510	1126.435181	551.803894	106.294685	1148.978149	247.345322	-203.743546	880.058228	472.573944	170.028809	887.105469	349.847015	-5.738911	1001.468689	-580.160828	149.791733	896.491150	-558.457092	-0.398028
295.506073	-67.401382	899.131226	401.079315	67.145988	903.944336	365.259399	-126.178513	507.252411	440.803986	46.143047	506.947601	461.521637	-154.350739	83.995300	494.850067	-15.907734	89.710342	293.246338	-193.231171	1409.927856	444.078857	101.171059	1420.613281	318.904510	-9.696409	1395.049072	358.511047	-27.675947	1689.362305	338.516083	-246.654694	1126.859619	552.114807	107.110191	1149.116821	248.495621	-205.127609	880.147400	472.951050	170.581329	886.949890	349.873474	-4.940733	1001.409424	-580.358643	149.298676	896.385498	-558.492188	-0.554006
295.558319	-66.674004	899.122925	401.129364	67.905289	903.901733	365.205383	-125.667076	507.233551	440.905457	46.565945	506.880035	461.622681	-154.373337	84.089828	494.839142	-15.854164	89.708267	293.628021	-192.449738	1410.126465	444.127777	102.057213	1420.671753	319.053711	-8.877044	1395.091675	359.803162	-27.152714	1689.380249	339.448242	-246.704468	1127.233643	552.291321	107.932945	1149.192749	249.924149	-205.914261	880.225403	472.587677	171.342178	887.372742	349.941498	-4.184014	1001.384338	-580.283508	149.271118	896.391846	-558.449890	-0.573391
295.644318	-65.938614	899.101013	401.217316	68.674232	903.841553	365.241333	-125.254349	507.214966	441.020569	46.909130	506.821075	461.719696	-154.428009	84.191528	494.857971	-15.788711	89.714951	293.909241	-191.628403	1410.262939	444.192688	102.979637	1420.716187	319.168884	-8.060125	1395.120239	361.130615	-26.696503	1689.325439	340.211273	-246.576736	1127.649536	552.550903	108.776222	1149.294312	250.825409	-207.067551	880.403442	472.640808	171.984406	887.430176	350.041748	-3.412700	1001.343933	-580.251831	149.264694	896.389954	-558.398926	-0.641186
295.727722	-65.266602	899.047729	401.267578	69.382385	903.731567	365.023407	-124.512474	507.068787	441.074921	47.256374	506.825134	461.672546	-154.349152	84.224266	494.826447	-15.756684	89.725990	294.165466	-190.807755	1410.393677	444.252228	103.863808	1420.758301	319.255890	-7.231726	1395.142822	362.425446	-26.271448	1689.304565	340.934082	-246.581573	1128.046143	552.764832	109.615067	1149.343384	251.888901	-208.007904	880.492493	472.589355	172.652878	887.497253	350.102509	-2.674277	1001.264709	-580.206299	149.242523	896.380981	-558.359375	-0.699829
295.831665	-64.532440	899.016357	401.317780	70.117317	903.683533	364.944214	-123.980896	506.968658	441.203186	47.597626	506.814240	461.637604	-154.250732	84.282616	494.853729	-15.742345	89.752449	294.455780	-190.016632	1410.564941	444.396667	104.644875	1420.782593	319.376984	-6.439173	1395.169067	363.721375	-25.875704	1689.267334	341.622345	-246.549042	1128.354858	552.957764	110.494728	1149.349731	253.085098	-209.216766	880.481995	472.502075	173.276733	887.574707	350.169647	-1.918920	1001.226196	-580.186279	149.172150	896.381836	-558.301575	-0.747242
295.972931	-63.850555	898.992676	401.429199	70.830688	903.663940	365.036011	-123.667389	506.972412	441.283600	47.934872	506.798584	461.756866	-154.274780	84.371216	494.831116	-15.712115	89.724854	294.713409	-189.226318	1410.731201	444.544189	105.454842	1420.829102	319.493103	-5.631208	1395.213257	364.969086	-25.497168	1689.270508	342.237213	-246.545975	1128.732666	553.124939	111.411903	1149.377075	253.938416	-209.912018	880.650635	472.401123	173.987457	887.615540	350.284973	-1.214278	1001.205017	-580.111877	149.147247	896.413330	-558.428345	-0.883276
296.057220	-63.189651	898.995056	401.486694	71.519402	903.599976	365.020325	-123.176521	506.908295	440.335449	48.281384	506.663086	461.807495	-154.235977	84.428360	494.286865	-15.644372	89.653320	294.978271	-188.441223	1410.885742	444.701019	106.245514	1420.843384	319.630676	-4.817905	1395.281982	366.182556	-25.137354	1689.267578	342.807983	-246.530197	1129.079224	553.292664	112.308060	1149.370361	254.763000	-210.613846	880.825256	472.278015	174.683121	887.627625	350.362854	-0.494508	1001.176270	-580.088257	149.123169	896.422363	-558.361084	-0.838178
296.243347	-62.579441	898.960022	401.597839	72.156067	903.527466	365.097809	-122.905060	506.912170	440.531982	48.604687	506.656342	461.881042	-154.303818	84.505432	494.345184	-15.627763	89.687195	295.272583	-187.661835	1411.078491	444.894287	106.962555	1420.851685	319.794098	-4.049793	1395.339111	367.387207	-24.822590	1689.258301	343.246979	-246.505844	1129.379639	553.397339	113.173592	1149.322754	255.531357	-211.359390	880.919922	472.230103	175.381042	887.579773	350.488434	0.176482	1001.125061	-580.050110	149.081604	896.408081	-558.255371	-0.828688
296.403015	-61.983044	898.940857	401.713531	72.821487	903.477295	365.148712	-122.487389	506.859222	440.718292	48.938400	506.637299	461.959076	-154.278595	84.558556	494.402130	-15.564489	89.666473	295.475708	-186.920029	1411.192749	445.090118	107.727837	1420.879272	319.954681	-3.248486	1395.412476	368.507233	-24.556854	1689.271606	343.666138	-246.383163	1129.727661	553.483704	114.081306	1149.271606	256.061127	-211.920319	881.131042	472.051239	176.058014	887.580444	350.597565	0.855419	1001.093018	-579.795837	149.554153	896.515198	-558.124695	-0.643607
296.558289	-61.307438	898.913757	401.792664	73.521988	903.407410	365.159119	-121.977173	506.771851	440.899231	49.291267	506.601349	461.934204	-154.149002	84.569977	494.406952	-15.540266	89.638168	295.752747	-186.134872	1411.358887	445.376648	108.471382	1420.895142	320.119110	-2.516121	1395.503906	369.656067	-24.250889	1689.276245	344.079956	-246.356903	1130.062378	553.514099	115.013939	1149.211060	256.776184	-212.236481	881.288757	471.804932	176.810211	887.537964	350.697632	1.590201	1001.046875	-579.993835	149.083344	896.399048	-558.142883	-0.749245
296.688568	-60.773899	898.930969	401.894165	74.168732	903.353271	365.191498	-121.545197	506.733704	441.107697	49.625061	506.603790	461.914612	-154.133377	84.578865	494.468079	-15.495298	89.647385	296.041290	-185.408768	1411.550781	445.651550	109.153908	1420.906860	320.296021	-1.779859	1395.555542	370.730682	-24.005476	1689.300537	344.346802	-246.242508	1130.347290	553.595825	115.901176	1149.143311	257.148407	-212.660980	881.511658	472.020599	177.408401	887.147400	350.796692	2.250271	1001.031860	-579.976318	149.068863	896.394592	-558.094177	-0.784849
296.965302	-60.426151	899.089111	401.966309	74.671669	903.318726	365.307831	-121.282066	506.715240	441.222168	49.906738	506.592499	461.938873	-154.152359	84.615120	494.476135	-15.440393	89.647545	296.337463	-184.736267	1411.724854	445.909424	109.820313	1420.965820	320.474091	-1.068274	1395.649902	371.866943	-23.782154	1689.262695	344.563904	-246.074524	1130.638062	553.525513	116.708160	1149.043579	257.466187	-213.142807	881.798706	471.749084	178.136566	887.080322	351.033142	2.777164	1001.097168	-579.723389	149.468903	896.506226	-557.994690	-0.687154
297.092102	-59.884281	899.093567	402.064087	75.238388	903.276428	365.402435	-121.023819	506.716614	441.393280	50.172283	506.543457	461.924927	-154.206024	84.610298	494.529358	-15.453567	89.651489	296.656158	-184.030670	1411.899170	446.149841	110.417252	1421.023071	320.658966	-0.338914	1395.732056	372.783264	-23.535294	1689.373535	344.733490	-245.790237	1130.925049	553.401306	117.517281	1148.988403	257.553894	-213.767273	882.032715	471.079895	178.900131	887.382141	351.120697	3.386271	1001.080994	-579.681824	149.424652	896.503418	-557.957031	-0.705411
297.274963	-59.308998	899.092346	402.152679	75.853348	903.262878	365.601257	-120.891350	506.721283	441.662811	50.430950	506.538452	462.025269	-154.219070	84.638809	494.617004	-15.422721	89.648323	297.011597	-183.365936	1412.079224	446.497437	111.040184	1421.098145	320.837189	0.324064	1395.851685	373.781616	-23.356810	1689.421997	344.865295	-245.516632	1131.183960	553.356750	118.386948	1148.902588	257.683319	-214.020325	882.244019	470.815735	179.632568	887.373169	351.224670	4.017453	1001.075623	-579.655823	149.409180	896.512512	-557.935364	-0.693168
297.403687	-58.778629	899.080688	402.268829	76.432014	903.219177	365.642120	-120.576843	506.680542	441.702209	50.711468	506.515472	462.053467	-154.170242	84.647552	494.585999	-15.393538	89.628922	297.424896	-182.718765	1412.308472	446.859802	111.610222	1421.151855	321.072479	1.007184	1395.948486	374.736023	-23.116653	1689.467896	344.950653	-245.250046	1131.423462	553.280640	119.196770	1148.866211	257.783112	-214.278778	882.416138	470.495728	180.336884	887.338501	351.305115	4.629731	1001.051025	-579.851501	148.959091	896.413757	-557.966797	-0.855506
297.572662	-58.268600	899.074219	402.369843	76.954643	903.151733	365.697693	-120.217667	506.647919	441.736511	50.976418	506.481537	462.019714	-154.106155	84.606781	494.567108	-15.375224	89.618614	297.757263	-182.100464	1412.474854	447.201447	112.199913	1421.147583	321.298920	1.638278	1396.053955	375.683105	-22.979326	1689.473389	344.953918	-244.956421	1131.607910	553.110229	119.949997	1148.739014	257.706696	-214.417755	882.633789	470.097137	181.065002	887.295105	351.401367	5.222177	1001.017761	-579.829712	148.920059	896.394531	-557.937134	-0.889055
297.693329	-57.822853	899.078796	402.462372	77.477654	903.118225	365.692139	-119.786736	506.567932	441.913483	51.283638	506.451660	461.970154	-153.993362	84.583199	494.624390	-15.342185	89.607857	298.141357	-181.479309	1412.643066	447.518341	112.729149	1421.129761	321.523376	2.322316	1396.153564	376.466064	-22.798870	1689.586548	344.953308	-244.611832	1131.762329	552.969666	120.784645	1148.581055	257.479340	-214.319168	882.874329	469.723175	181.779648	887.200500	351.484924	5.755098	1001.005676	-579.810974	148.876099	896.372375	-557.906860	-0.921367
297.821442	-57.304760	899.082214	402.528503	78.044067	903.088867	365.818695	-119.558929	506.593048	441.985626	51.552303	506.446320	462.055573	-153.941467	84.632286	494.608978	-15.320544	89.589226	298.552094	-180.898621	1412.822510	447.945435	113.270370	1421.148926	321.778381	2.883465	1396.238037	377.290009	-22.634331	1689.670898	344.908752	-244.201385	1131.919556	552.914001	121.591713	1148.453003	257.238495	-214.221878	883.089844	469.662140	182.401276	886.811951	351.564453	6.337151	1000.994507	-579.776611	148.838516	896.371887	-557.878479	-0.942529
297.978058	-56.825573	899.091248	402.623749	78.548027	903.046021	365.918823	-119.298615	506.589172	442.145508	51.782307	506.424683	462.001251	-153.963867	84.618744	494.639587	-15.281891	89.590591	298.905731	-180.364838	1412.916504	448.343018	113.799484	1421.165771	322.020966	3.515038	1396.340820	378.058075	-22.503674	1689.759399	344.818604	-243.818848	1132.067993	552.751892	122.440910	1148.276001	256.958405	-214.173676	883.235718	469.147400	183.084610	886.735657	351.665253	6.887783	1000.980347	-579.735352	148.842590	896.391846	-557.860474	-0.979677
298.141418	-56.472977	899.105713	402.737549	78.970055	903.010681	365.999939	-119.042740	506.592804	442.274628	51.975430	506.426575	461.993134	-153.901642	84.606171	494.640198	-15.280374	89.604103	299.397522	-179.796661	1413.129028	448.697723	114.277672	1421.158569	322.243408	4.083232	1396.451660	378.770691	-22.381138	1689.851563	344.675964	-243.388809	1132.126465	552.533508	123.241196	1148.071655	256.459290	-213.842407	883.463684	468.294586	183.905594	886.933838	351.768616	7.341494	1000.973022	-579.701477	148.789566	896.408813	-557.801086	-1.013990
298.324799	-56.062355	899.131775	402.825073	79.345993	902.983521	366.107361	-118.809723	506.564911	442.396637	52.223816	506.433441	461.974670	-153.847382	84.611084	494.681366	-15.249206	89.591087	299.823883	-179.337662	1413.276978	449.089691	114.745514	1421.149658	322.535156	4.643605	1396.567993	379.480438	-22.234818	1689.966553	344.490845	-242.850143	1132.183960	552.365173	123.979172	1147.859985	255.909058	-213.489594	883.683899	467.669342	184.629669	886.855408	351.875702	7.795773	1000.975220	-579.696228	148.735062	896.400818	-557.782898	-1.041878
298.495026	-55.720581	899.161438	402.944611	79.746986	902.945984	366.084290	-118.395668	506.539459	442.472382	52.482353	506.398193	461.964142	-153.704102	84.627533	494.643005	-15.220466	89.585831	300.247467	-178.858459	1413.377930	449.567291	115.235199	1421.121094	322.831360	5.193642	1396.654907	380.082642	-22.105146	1690.067993	344.316803	-242.348969	1132.205444	552.131653	124.759949	1147.645386	255.341583	-212.976730	883.871460	467.126648	185.360779	886.760620	351.997345	8.236751	1000.974182	-579.678162	148.681427	896.397522	-557.743042	-1.065704
298.683594	-55.391457	899.179993	403.044891	80.145737	902.905396	366.202362	-118.165894	506.524689	442.597198	52.743519	506.364410	461.942993	-153.665192	84.620171	494.688782	-15.169136	89.591766	300.731079	-178.352219	1413.534912	449.934875	115.678032	1421.042603	323.112915	5.688659	1396.726074	380.717133	-21.943262	1690.179321	344.106476	-241.809570	1132.169678	551.932739	125.497742	1147.397949	254.703781	-212.373383	884.040466	466.431946	186.079010	886.691467	352.110565	8.670978	1000.966187	-579.662842	148.648727	896.393555	-557.729248	-1.112166
298.868744	-55.098457	899.205078	403.163788	80.515274	902.860901	366.286987	-117.981827	506.545105	442.723633	53.029827	506.330811	461.968475	-153.603668	84.634865	494.719452	-15.156708	89.602684	301.187531	-177.960953	1413.620239	450.349762	116.079887	1421.014526	323.387390	6.197721	1396.812500	381.248993	-21.824659	1690.265869	343.869812	-241.200394	1132.144165	551.752075	126.213593	1147.141846	253.965683	-211.715607	884.189453	465.810547	186.838608	886.583069	352.236755	9.076042	1000.959534	-579.632202	148.636581	896.399109	-557.694763	-1.127710
299.088440	-54.784012	899.206665	403.283813	80.839981	902.826233	366.469299	-117.905952	506.586670	442.841187	53.214542	506.266266	462.005585	-153.572281	84.650253	494.741852	-15.128814	89.578018	301.662262	-177.550644	1413.691895	450.845245	116.491653	1420.983643	323.688232	6.684506	1396.900146	381.805786	-21.691475	1690.369873	343.583984	-240.528305	1132.069092	551.636169	126.944077	1146.951050	253.065674	-210.829636	884.393616	465.474945	187.499146	886.211487	352.374298	9.448195	1000.945313	-579.642334	148.580933	896.385803	-557.670288	-1.124313
299.249969	-54.506535	899.217468	403.401306	81.178688	902.801331	366.647125	-117.766769	506.626923	442.905823	53.427135	506.220795	462.020477	-153.590652	84.624329	494.775574	-15.120480	89.578339	302.136932	-177.111603	1413.752441	451.202362	116.904831	1420.927490	323.973236	7.156431	1396.973389	382.320099	-21.562441	1690.469238	343.333496	-239.821396	1131.974731	551.439514	127.623283	1146.732178	252.143448	-209.971085	884.571106	464.710907	188.235428	886.177917	352.491455	9.801715	1000.940125	-579.608154	148.569397	896.401917	-557.637512	-1.108827
299.265015	-54.073723	899.097900	403.513611	81.504662	902.764709	366.592926	-117.325157	506.573792	442.933411	53.634537	506.141754	461.923676	-153.446213	84.625610	494.821716	-15.093281	89.592247	302.604858	-176.779205	1413.775757	451.567108	117.269569	1420.888916	324.299774	7.583120	1397.047119	382.797333	-21.402559	1690.578247	343.017395	-239.183701	1131.887573	551.242493	128.218887	1146.525757	251.135025	-208.857590	884.686340	463.912415	188.954605	886.224670	352.442993	10.202529	1000.864014	-579.588989	148.514465	896.404968	-557.603088	-1.158711
299.428040	-53.831169	899.109314	403.622162	81.838654	902.736389	366.615814	-117.027969	506.583649	442.980255	53.834965	506.102814	461.868561	-153.314270	84.588135	494.856079	-15.087974	89.627373	303.141144	-176.449295	1413.837646	452.052704	117.638382	1420.857788	324.617188	7.983039	1397.134644	383.206512	-21.266726	1690.706543	342.662384	-238.418732	1131.744141	551.012756	128.824738	1146.299683	250.104950	-207.828552	884.859192	463.105530	189.662796	886.196289	352.571808	10.528201	1000.856995	-579.581848	148.490158	896.421448	-557.578247	-1.175728
299.619354	-53.609291	899.121155	403.756622	82.144173	902.719177	366.735718	-116.876350	506.568054	442.995300	54.030006	506.052185	461.876007	-153.309433	84.600388	494.848785	-15.071490	89.638474	303.686554	-176.138931	1413.974487	452.450897	118.005013	1420.842529	324.949005	8.371560	1397.204346	383.609589	-21.127615	1690.834595	342.367798	-237.796356	1131.650024	550.710510	129.396378	1146.029053	249.094894	-206.347824	885.054077	461.888153	190.464523	886.552307	352.716949	10.829417	1000.855713	-579.558716	148.430252	896.406738	-557.547852	-1.217495
299.806702	-53.399628	899.134216	403.885803	82.413506	902.676636	366.902130	-116.773865	506.603851	442.954163	54.242722	506.005341	461.922516	-153.270767	84.611542	494.895294	-15.054720	89.645813	304.244019	-175.848007	1414.049072	452.813171	118.324440	1420.807983	325.259979	8.737493	1397.281738	383.992340	-20.983952	1690.944946	341.964722	-237.039551	1131.459229	550.493225	129.928192	1145.789429	247.820313	-204.901886	885.331543	460.959412	191.168213	886.617188	352.854126	11.127872	1000.843262	-579.567017	148.397308	896.407715	-557.538940	-1.216046
299.999847	-53.153461	899.157715	404.004608	82.740982	902.654663	367.019562	-116.598343	506.618591	442.962402	54.402542	505.988586	461.928558	-153.227661	84.598778	494.883728	-15.041881	89.651505	304.755981	-175.580948	1414.081421	453.189453	118.615669	1420.796021	325.567596	9.075117	1397.358398	384.351746	-20.828840	1691.072754	341.543854	-236.252090	1131.311523	550.295959	130.442368	1145.629761	246.536057	-203.478836	885.583557	460.068665	191.839828	886.717529	353.004944	11.454656	1000.845398	-579.546997	148.373825	896.408020	-557.500488	-1.269376
300.197968	-52.905792	899.175293	404.132355	83.011292	902.638794	367.132568	-116.518974	506.597137	442.956726	54.565235	505.988892	461.934235	-153.181870	84.620010	494.914368	-15.015148	89.656326	305.296631	-175.314697	1414.162476	453.621704	118.926666	1420.799194	325.883423	9.397684	1397.447876	384.719788	-20.661470	1691.190430	341.127472	-235.411224	1131.111450	550.146729	130.972794	1145.509644	245.102676	-202.245468	885.858765	459.248199	192.495972	886.834534	353.160431	11.744990	1000.847351	-579.540344	148.337860	896.402588	-557.492493	-1.299756
300.362701	-52.681515	899.225220	404.221863	83.282440	902.644104	367.117706	-116.224396	506.570435	442.949402	54.684429	505.958405	461.909637	-153.000519	84.584496	494.948975	-15.015511	89.665596	305.845367	-175.092850	1414.265747	454.008484	119.186501	1420.844849	326.226593	9.699066	1397.547607	385.059753	-20.489511	1691.301758	340.680298	-234.519608	1130.882080	549.971802	131.470291	1145.366821	243.689087	-200.691193	886.135071	458.274200	193.146683	887.012146	353.307983	12.011507	1000.875366	-579.510132	148.378342	896.418213	-557.462280	-1.276357
300.536865	-52.509144	899.248230	404.331635	83.487480	902.631714	367.291565	-116.328674	506.604553	442.982697	54.791172	505.939789	461.918457	-153.102585	84.594910	494.987701	-15.012886	89.689613	306.306458	-174.894501	1414.272827	454.362427	119.457932	1420.888672	326.541748	9.947119	1397.641113	385.357483	-20.338717	1691.415894	340.228668	-233.751877	1130.698608	549.875244	131.984741	1145.292480	242.251572	-199.092392	886.445679	457.736572	193.721512	886.919067	353.452148	12.225837	1000.881531	-579.490417	148.281586	896.414368	-557.426025	-1.306934
300.670898	-52.345848	899.289307	404.399567	83.672569	902.593262	367.464752	-116.367645	506.667145	443.045898	54.921173	505.898254	461.923431	-153.164581	84.588844	495.029755	-15.002798	89.687675	306.774628	-174.688614	1414.354980	454.708649	119.699379	1420.938477	326.830811	10.219796	1397.744751	385.651367	-20.190645	1691.518311	339.707855	-232.932159	1130.478638	549.656982	132.428177	1145.156372	240.764404	-197.493576	886.742676	456.493103	194.408859	887.385010	353.572418	12.444723	1000.884094	-579.480591	148.267868	896.424500	-557.414978	-1.339606
300.836823	-52.159962	899.339294	404.488922	83.906914	902.585632	367.578369	-116.309143	506.696259	443.045868	55.124451	505.905884	461.951630	-153.099396	84.607391	495.039307	-14.966345	89.701973	307.320709	-174.550598	1414.494019	455.054779	119.848770	1420.944702	327.178558	10.434138	1397.815308	386.005951	-20.056290	1691.587891	339.255402	-232.235321	1130.316162	549.491211	132.904938	1145.000854	239.449265	-195.360168	887.086182	455.492432	195.056488	887.604309	353.723145	12.681347	1000.905884	-579.471619	148.258255	896.426147	-557.388123	-1.374195
300.976349	-51.973045	899.400452	404.546356	84.160774	902.603577	367.737732	-116.321548	506.731293	442.993073	55.301834	505.863220	462.002502	-153.136200	84.642776	495.031799	-14.943407	89.706291	307.799316	-174.378128	1414.543091	455.404419	120.063240	1420.991455	327.473175	10.613789	1397.904663	386.229919	-19.889339	1691.740723	338.804321	-231.419632	1130.137939	549.396606	133.391510	1144.900635	238.011642	-193.604370	887.407043	454.998688	195.603210	887.439453	353.848297	12.915316	1000.945618	-579.435608	148.271378	896.424377	-557.367615	-1.365098
301.112244	-51.827595	899.429932	404.630524	84.403290	902.602600	367.473846	-115.716805	506.593231	442.936737	55.469707	505.826660	461.884552	-152.801468	84.617729	494.979828	-14.925581	89.669258	308.239624	-174.266495	1414.590210	455.715668	120.240547	1421.042236	327.800720	10.808577	1398.003296	386.504028	-19.744131	1691.838501	338.264282	-230.532944	1129.971558	549.217712	133.846619	1144.787354	236.514297	-191.766220	887.803406	454.074158	196.203323	887.696472	353.964294	13.129753	1000.960388	-579.418152	148.208786	896.416321	-557.327454	-1.398800
301.227631	-51.716034	899.464478	404.686432	84.576103	902.584351	367.575104	-115.647804	506.615723	442.826233	55.654251	505.819458	461.859711	-152.819519	84.593018	494.917145	-14.909379	89.677681	308.683441	-174.098053	1414.698608	456.036774	120.424736	1421.105835	328.120422	11.022418	1398.094971	386.767700	-19.613297	1691.935791	337.754791	-229.598969	1129.820313	548.989197	134.232269	1144.680054	234.658051	-189.724579	888.443726	452.728027	196.893188	888.325562	354.068024	13.298848	1000.969177	-579.410339	148.192780	896.416382	-557.306091	-1.419243
301.364349	-51.559120	899.517761	404.754517	84.761375	902.596008	367.705872	-115.620552	506.644958	442.746246	55.811062	505.776947	461.912933	-152.857941	84.603317	494.902374	-14.911768	89.694107	309.090973	-174.023376	1414.811768	456.383087	120.523163	1421.171753	328.475800	11.176928	1398.192749	387.043518	-19.489353	1692.049316	337.148346	-228.874435	1129.667603	548.905823	134.697983	1144.596069	233.183517	-187.689529	888.899048	451.906830	197.488419	888.576660	354.192535	13.484879	1001.001892	-579.372070	148.135147	896.399780	-557.296875	-1.421293
301.481384	-51.443962	899.572693	404.798279	84.906136	902.590149	367.840363	-115.579590	506.676361	442.659790	55.982719	505.762329	461.892517	-152.847397	84.587921	494.850769	-14.890645	89.708176	309.563751	-173.896011	1414.964478	456.694641	120.658638	1421.248535	328.789307	11.298716	1398.308960	387.316101	-19.364246	1692.151733	336.640961	-228.084717	1129.556519	548.748047	135.128586	1144.550415	231.658936	-185.589798	889.405884	450.905457	198.062836	888.854492	354.299622	13.640433	1001.026917	-579.347168	148.172607	896.419434	-557.277893	-1.413506
301.607666	-51.309792	899.611877	404.845245	85.083328	902.615112	367.929657	-115.496613	506.675720	442.951752	56.103371	505.799561	461.874664	-152.803848	84.586250	494.989380	-14.896757	89.740501	309.978668	-173.814789	1415.086792	457.002502	120.750267	1421.343262	329.124359	11.386017	1398.416016	387.563171	-19.276966	1692.252808	336.019348	-227.282135	1129.409180	548.585938	135.545303	1144.473145	230.081100	-183.510986	889.921448	449.950623	198.739944	889.226379	354.391724	13.804043	1001.059143	-579.341675	148.154816	896.413086	-557.253723	-1.447401
301.754791	-51.204075	899.672180	404.898926	85.227242	902.625732	368.039459	-115.433517	506.686218	443.031281	56.215389	505.737885	461.925201	-152.776672	84.596336	495.052216	-14.877632	89.739929	310.379211	-173.738007	1415.176880	457.376984	120.833176	1421.424316	329.465759	11.486699	1398.544067	387.839569	-19.183525	1692.376831	335.404480	-226.600708	1129.317871	548.531189	135.983032	1144.477539	228.597153	-181.487732	890.445374	449.164154	199.186157	889.415527	354.511841	13.952029	1001.095154	-579.313599	148.172592	896.414978	-557.232666	-1.450490
301.894897	-51.139511	899.716431	404.974091	85.368492	902.616699	368.159668	-115.391014	506.717773	443.061371	56.321297	505.721466	461.949799	-152.734192	84.557144	495.041473	-14.873858	89.734177	310.815704	-173.679581	1415.321289	457.772095	120.902664	1421.519897	329.787445	11.580166	1398.659546	388.097382	-19.096273	1692.502563	334.845245	-225.805710	1129.194214	548.428772	136.359528	1144.446899	227.080017	-179.350418	891.033325	448.297821	199.739532	889.681641	354.630676	14.087748	1001.113586	-579.280823	148.203171	896.409119	-557.207275	-1.404150
302.006866	-51.052425	899.755127	405.022491	85.544647	902.641663	368.292542	-115.307495	506.735046	443.156067	56.433056	505.719971	461.956970	-152.734879	84.559189	495.090393	-14.870517	89.744133	311.241364	-173.607224	1415.448364	458.105072	120.982910	1421.600586	330.125061	11.656623	1398.761719	388.380554	-19.045895	1692.639160	334.286682	-225.040924	1129.073486	548.325256	136.694565	1144.417480	225.569733	-177.237320	891.589539	447.736816	200.332092	889.774963	354.716766	14.227483	1001.145630	-579.268555	148.202744	896.401550	-557.187866	-1.412831
302.126129	-50.985584	899.808594	405.082550	85.693016	902.675781	368.356628	-115.281555	506.767151	442.587006	56.519672	505.642151	461.921753	-152.698151	84.542564	494.788940	-14.830379	89.702148	311.641907	-173.593628	1415.543213	458.464111	120.961182	1421.671631	330.500854	11.720665	1398.903198	388.648285	-19.013937	1692.797241	333.742828	-224.382874	1129.010986	548.251221	137.019653	1144.368530	224.237366	-174.902313	892.106995	447.018677	200.759583	889.983459	354.809509	14.349216	1001.189758	-579.236450	148.206650	896.417297	-557.152100	-1.396880
302.227509	-50.943016	899.857910	405.132507	85.825150	902.703796	368.444458	-115.203674	506.767609	442.618256	56.595703	505.631653	461.910736	-152.677795	84.545967	494.760468	-14.833105	89.698189	312.016144	-173.594849	1415.656494	458.911896	120.980621	1421.795044	330.874054	11.744781	1399.066284	388.927765	-19.003477	1692.949219	333.145203	-223.562729	1128.896362	548.144836	137.333755	1144.345337	222.761993	-172.749725	892.730774	446.254517	201.341187	890.353394	354.891876	14.449544	1001.228760	-579.241638	148.253281	896.426453	-557.155579	-1.401590
302.332245	-50.877647	899.907349	405.177795	85.987343	902.740356	368.509735	-115.157021	506.801544	442.782593	56.668056	505.670410	461.878387	-152.670456	84.522377	494.815826	-14.829786	89.722054	312.433411	-173.612930	1415.782959	459.367523	120.907646	1421.880127	331.238068	11.764876	1399.174438	389.293335	-19.034813	1693.045654	332.641998	-222.798325	1128.823486	547.983337	137.619781	1144.253052	221.319763	-170.616135	893.339844	445.317993	201.909943	890.843994	354.966095	14.575909	1001.272156	-579.234863	148.246155	896.425415	-557.156799	-1.394770
302.426453	-50.842243	899.963684	405.208038	86.062996	902.770874	368.552734	-115.110214	506.828583	442.901672	56.693813	505.695282	461.887390	-152.680634	84.569679	494.855530	-14.820501	89.710823	312.829742	-173.645065	1415.912842	459.770905	120.849846	1421.980713	331.602783	11.754675	1399.302002	389.514465	-19.040985	1693.246338	332.081848	-222.057480	1128.766235	547.973999	137.934006	1144.226685	219.940384	-168.499115	893.934937	444.965485	202.245224	890.788208	355.020813	14.657357	1001.316406	-579.237427	148.230652	896.406433	-557.156372	-1.383333
302.555389	-50.818523	900.004211	405.257355	86.126633	902.773560	368.627319	-115.066933	506.843994	442.998962	56.727730	505.677856	461.899536	-152.603363	84.580650	494.878510	-14.780165	89.705742	313.208649	-173.694977	1416.056396	460.234375	120.809570	1422.110352	332.043304	11.734054	1399.408813	389.913971	-19.119324	1693.303345	331.524658	-221.335724	1128.690552	547.811157	138.151688	1144.154907	218.533920	-166.468872	894.569946	444.088226	202.790878	891.251770	355.091583	14.743979	1001.339478	-579.222107	148.242020	896.394165	-557.131653	-1.383460
302.667633	-50.785755	900.036987	405.295746	86.233727	902.816711	368.693359	-115.028557	506.842133	443.029114	56.773582	505.672607	461.912750	-152.590149	84.577522	494.882446	-14.789284	89.689018	313.591797	-173.753403	1416.211670	460.642914	120.724617	1422.194702	332.466278	11.768376	1399.477905	390.239441	-19.188730	1693.427734	330.981873	-220.577301	1128.588257	547.692261	138.384644	1144.064819	217.263153	-164.406036	895.153198	443.511719	203.401978	891.548950	355.142456	14.826847	1001.378113	-579.216553	148.233200	896.378540	-557.116638	-1.391516
302.757507	-50.778194	900.090698	405.340912	86.298050	902.842102	368.798126	-115.016762	506.866974	443.016327	56.801224	505.628510	461.939575	-152.574509	84.550789	494.839142	-14.764231	89.677910	314.011078	-173.746735	1416.375122	461.122925	120.671341	1422.278198	332.895416	11.702774	1399.567139	390.499847	-19.234653	1693.603638	330.473450	-219.920319	1128.562256	547.630493	138.582642	1143.984375	215.963242	-162.358032	895.768005	442.970398	203.800415	891.693115	355.188782	14.900862	1001.419006	-579.206970	148.296432	896.380432	-557.108276	-1.356539
302.825317	-50.775780	900.165833	405.365143	86.360229	902.892212	368.879639	-114.989616	506.882996	443.002014	56.796421	505.631134	461.923096	-152.575897	84.546967	494.816528	-14.766973	89.670486	314.360352	-173.811432	1416.465820	461.592499	120.587685	1422.361938	333.399811	11.611766	1399.658813	390.861206	-19.329008	1693.719360	329.937775	-219.281113	1128.531982	547.554749	138.751953	1143.952148	214.744125	-160.355164	896.366455	442.463654	204.271576	891.851196	355.214294	14.968340	1001.482910	-579.210083	148.286392	896.375122	-557.119690	-1.357971
302.870056	-50.778015	900.224060	405.390472	86.393906	902.930298	368.891968	-114.919975	506.900146	443.003815	56.778217	505.641479	461.895660	-152.541367	84.546272	494.799194	-14.780840	89.666946	314.734344	-173.931946	1416.549561	462.067871	120.450851	1422.447510	333.919250	11.479324	1399.728027	391.249176	-19.436831	1693.847412	329.380066	-218.485214	1128.468384	547.458130	138.873550	1143.870117	213.336182	-158.801956	896.977905	441.909058	204.733948	892.077881	355.215424	15.024931	1001.532532	-579.203979	148.251175	896.369995	-557.096558	-1.368840
302.895477	-50.788181	900.310974	405.392365	86.429771	902.976318	368.988129	-114.939857	506.920807	442.906891	56.780090	505.635437	461.925964	-152.559616	84.538574	494.715637	-14.787692	89.641533	315.162628	-174.048569	1416.690918	462.545990	120.321358	1422.522949	334.418213	11.326826	1399.801880	391.643799	-19.577047	1693.984009	328.871124	-217.877594	1128.436890	547.390991	138.972595	1143.804810	212.194458	-156.897659	897.605652	441.468109	205.309845	892.292542	355.206970	15.085152	1001.600586	-579.203125	148.291626	896.384766	-557.123413	-1.285398
302.910034	-50.788456	900.382813	405.413422	86.441254	903.027344	369.006470	-114.899109	506.928253	442.950012	56.835697	505.661652	461.900940	-152.512131	84.516335	494.706604	-14.800744	89.645912	315.519135	-174.150955	1416.770630	463.075592	120.224045	1422.615601	334.922913	11.236247	1399.837524	392.012360	-19.728804	1694.090942	328.364380	-217.247787	1128.394531	547.349121	139.046829	1143.719238	211.036224	-154.951736	898.201965	441.048462	205.650284	892.396362	355.178619	15.140532	1001.663818	-579.214844	148.291824	896.369080	-557.105225	-1.292485
302.896790	-50.833649	900.464844	405.437225	86.422623	903.063171	369.064880	-114.902061	506.948792	442.947540	56.751122	505.631317	461.891357	-152.520493	84.519424	494.661011	-14.795920	89.650810	315.775757	-174.265427	1416.832275	463.535370	120.018166	1422.660400	335.423340	11.109100	1399.869751	392.515442	-19.918749	1694.151855	327.890564	-216.677124	1128.364502	547.304321	139.112946	1143.615845	209.811584	-153.038589	898.860657	440.603485	206.102890	892.536743	355.149902	15.167897	1001.724670	-579.220886	148.322235	896.371216	-557.099243	-1.273777
302.889160	-50.837730	900.523376	405.452301	86.467316	903.115723	369.143219	-114.888374	506.963104	443.019989	56.832134	505.678772	461.903015	-152.553238	84.512154	494.720703	-14.789846	89.665726	316.156860	-174.402023	1416.923096	464.051666	119.835480	1422.668823	335.858276	10.962459	1399.913574	392.900116	-20.039413	1694.314697	327.425720	-216.196045	1128.286499	547.285461	139.191528	1143.491699	208.923691	-151.052429	899.426086	440.207428	206.554611	892.651001	355.096161	15.236197	1001.782043	-579.225159	148.357239	896.367676	-557.096313	-1.254147
302.872955	-50.870007	900.583435	405.476868	86.445473	903.157715	369.197113	-114.892342	506.950623	443.070282	56.844585	505.688690	461.919250	-152.481094	84.511185	494.699463	-14.802088	89.656197	316.508331	-174.528915	1417.014160	464.558502	119.644165	1422.687988	336.302277	10.869756	1400.003174	393.347015	-20.219584	1694.420288	326.971252	-215.684860	1128.193970	547.288696	139.246552	1143.369995	207.915237	-149.472046	899.935486	439.881317	206.963562	892.773376	355.057343	15.254336	1001.834595	-579.238892	148.384048	896.363647	-557.131348	-1.205410
302.849945	-50.872589	900.656494	405.488007	86.492073	903.216553	369.226929	-114.861984	506.950958	442.954987	56.684837	505.647369	461.928528	-152.507523	84.503693	494.626068	-14.813964	89.630135	316.811890	-174.665512	1417.041870	465.095856	119.412300	1422.744995	336.735474	10.736720	1400.087646	393.851074	-20.415119	1694.536499	326.512573	-215.198502	1128.139282	547.276001	139.248306	1143.231201	206.811447	-148.081985	900.472473	439.534637	207.338654	892.872375	355.011597	15.317084	1001.901917	-579.249390	148.442825	896.371399	-557.122253	-1.190209
302.860748	-50.906914	900.739075	405.493286	86.450005	903.277100	369.282471	-114.909859	506.932556	443.089325	56.741421	505.695007	461.901825	-152.477905	84.476341	494.681915	-14.814341	89.653374	317.128204	-174.743759	1417.115723	465.682190	119.218979	1422.776245	337.130005	10.604331	1400.203735	394.451721	-20.647955	1694.609985	326.062500	-214.734650	1128.028442	547.276001	139.255997	1143.105225	205.872421	-146.546509	900.990723	439.238434	207.767105	892.978943	354.976318	15.327138	1001.974976	-579.258423	148.427811	896.367676	-557.117188	-1.172963
302.907959	-50.904072	900.799011	405.537445	86.450462	903.341553	369.338257	-114.931610	506.911316	443.191559	56.761246	505.783478	461.941467	-152.497360	84.468628	494.687561	-14.835750	89.654831	317.430756	-174.927246	1417.201782	466.238953	118.937439	1422.769531	337.557892	10.515130	1400.299072	394.852173	-20.874199	1694.808228	325.569794	-214.131775	1127.921387	547.334839	139.249924	1142.981812	204.484650	-145.930878	901.467834	438.981720	208.132965	893.058533	354.969208	15.364905	1002.038452	-579.280640	148.480774	896.382446	-557.128052	-1.134756
303.038910	-50.925476	900.855652	405.590393	86.453804	903.402161	369.406586	-114.973579	506.941071	443.211700	56.753475	505.770050	461.924072	-152.462280	84.457550	494.707916	-14.831619	89.656540	317.761230	-175.035797	1417.278931	466.866638	118.731438	1422.785522	337.931641	10.425643	1400.397583	395.390533	-21.112881	1694.927124	325.215546	-214.009201	1127.913452	547.405273	139.262405	1142.865234	204.094482	-143.707092	901.964539	439.008575	208.477722	892.936279	355.007050	15.394215	1002.098389	-579.283508	148.510406	896.384277	-557.136047	-1.118951
303.164948	-50.945415	900.902954	405.633606	86.474701	903.470093	369.478668	-115.044525	506.943695	443.099426	56.563164	505.715698	461.938599	-152.489151	84.460419	494.596191	-14.823413	89.614265	318.073639	-175.154770	1417.328735	467.411774	118.446106	1422.770264	338.256042	10.318083	1400.515259	395.991638	-21.429829	1694.997192	324.801239	-213.640228	1127.847656	547.399719	139.219391	1142.707764	203.271545	-142.415283	902.436462	438.552979	208.864288	893.224915	355.037628	15.421111	1002.157043	-579.308899	148.549194	896.386658	-557.137756	-1.082148
303.427826	-50.985516	900.896118	405.719696	86.472313	903.510559	369.567810	-115.172874	506.965393	443.530182	56.774891	505.838257	461.916382	-152.609131	84.460426	494.802704	-14.842870	89.669960	318.294586	-175.323593	1417.356812	467.981903	118.163513	1422.728271	338.612213	10.206900	1400.595337	396.474182	-21.690050	1695.174805	324.343323	-213.131775	1127.779419	547.450073	139.134964	1142.524414	202.074081	-141.940475	902.848328	438.373230	209.207779	893.290833	355.136017	15.423553	1002.174866	-579.344360	148.588577	896.380859	-557.153015	-1.052098
303.416473	-51.045177	900.965271	405.723328	86.413887	903.560608	369.591339	-115.212234	506.958984	443.368347	56.526276	505.721710	461.928589	-152.550720	84.450974	494.693207	-14.841855	89.615257	318.583405	-175.465912	1417.474121	468.559937	117.842911	1422.692139	338.958832	10.131254	1400.685669	397.048920	-22.000837	1695.270508	323.988770	-212.869507	1127.794678	547.514465	139.040421	1142.354248	201.340317	-140.795029	903.278259	438.287109	209.634186	893.405334	355.089111	15.410380	1002.235718	-579.358215	148.622742	896.385986	-557.166565	-1.017581
303.409424	-51.088837	901.031250	405.701477	86.388649	903.616455	369.655182	-115.252487	506.967346	443.383209	56.481232	505.717041	461.922333	-152.494980	84.437019	494.542511	-14.809719	89.569473	318.866364	-175.590134	1417.556641	469.133057	117.586128	1422.682861	339.263184	10.050809	1400.835938	397.679260	-22.341101	1695.390137	323.653534	-212.629105	1127.822510	547.592224	138.902664	1142.189697	200.642044	-139.641129	903.732727	438.157440	209.944839	893.443787	355.051636	15.400747	1002.297302	-579.169006	149.111755	896.491821	-557.110901	-0.840742
303.397186	-51.136921	901.083862	405.659973	86.328819	903.657410	369.707581	-115.346550	506.980042	443.685089	56.699139	505.845062	461.936035	-152.520035	84.412437	494.847321	-14.850237	89.646408	319.088257	-175.752548	1417.616211	469.699158	117.213623	1422.653931	339.539154	9.976817	1400.931763	398.378510	-22.703156	1695.452393	323.315887	-212.380157	1127.842651	547.739319	138.784042	1142.031616	200.128189	-138.735077	904.071350	438.048218	210.211044	893.512512	355.002075	15.372088	1002.344788	-579.221375	149.117538	896.489075	-557.137939	-0.810661
303.350037	-51.214741	901.164917	405.632416	86.244278	903.723694	369.727234	-115.427948	507.003723	443.774689	56.685535	505.875305	461.910583	-152.527390	84.374413	494.868256	-14.866603	89.649353	319.287567	-175.894241	1417.706543	470.225433	116.925636	1422.627197	339.819427	9.890818	1401.067871	398.905243	-23.078924	1695.656250	322.980438	-212.083145	1127.843384	547.961304	138.621323	1141.932129	199.442230	-137.717346	904.561279	438.299408	210.353729	893.249634	354.934753	15.323713	1002.419312	-579.481995	148.697128	896.376892	-557.238892	-0.944959
303.337769	-51.277561	901.226074	405.607910	86.188301	903.785828	369.770081	-115.501640	507.011322	443.789459	56.627808	505.898193	461.907074	-152.522888	84.372635	494.887390	-14.866713	89.642532	319.531097	-176.014648	1417.846069	470.798248	116.663765	1422.636963	340.122986	9.825986	1401.180542	399.554230	-23.507298	1695.785522	322.805695	-212.142090	1127.923950	548.136658	138.444412	1141.837524	199.544937	-135.908737	904.898376	438.277496	210.556915	893.308716	354.883698	15.288033	1002.481628	-579.287231	149.197464	896.501038	-557.175415	-0.739367
303.306061	-51.365974	901.307495	405.562927	86.094368	903.840271	369.828400	-115.599876	507.039581	443.743866	56.573235	505.888031	461.920380	-152.542786	84.386971	494.857300	-14.871176	89.618721	319.731384	-176.113022	1417.984497	471.302490	116.381332	1422.607666	340.403168	9.804543	1401.301025	400.307404	-23.956673	1695.856934	322.526489	-211.977219	1128.025635	548.278137	138.224854	1141.723633	199.095627	-135.170380	905.253906	438.279480	210.731873	893.337769	354.827606	15.229642	1002.550354	-579.304871	149.252808	896.505798	-557.206177	-0.707539
303.224243	-51.439224	901.395508	405.503937	86.002296	903.874634	369.819183	-115.655106	507.031189	443.902527	56.489651	505.908936	461.882111	-152.588074	84.385803	494.919067	-14.876881	89.644341	319.936737	-176.218277	1418.132080	471.819672	116.101891	1422.555786	340.633484	9.791322	1401.437866	400.992493	-24.420437	1695.981567	322.156860	-211.684875	1128.126831	548.467285	138.057404	1141.613770	198.145782	-135.533936	905.563354	438.308167	210.863861	893.383606	354.755829	15.186646	1002.612366	-579.622009	148.756882	896.356689	-557.327148	-0.861083
303.194916	-51.522228	901.460938	405.472229	85.881714	903.924866	369.851227	-115.743347	507.046539	443.720612	56.431698	505.895691	461.845123	-152.631302	84.350517	494.823456	-14.884980	89.616440	320.105011	-176.325195	1418.201294	472.372742	115.814064	1422.538330	340.852417	9.729209	1401.578369	401.684265	-24.952194	1696.121338	321.977661	-211.813828	1128.248779	548.558533	137.820633	1141.493042	198.416779	-134.010559	905.843506	437.972687	211.038223	893.777954	354.698090	15.115596	1002.670959	-579.661255	148.808655	896.355408	-557.350464	-0.812659
303.094055	-51.612175	901.566833	405.394806	85.782356	903.980408	369.889252	-115.824219	507.037048	443.649963	56.345039	505.919922	461.880188	-152.592804	84.335861	494.806946	-14.899401	89.612137	320.350006	-176.426315	1418.331543	472.841095	115.550964	1422.514648	341.065582	9.664187	1401.742554	402.343567	-25.480776	1696.277710	321.750000	-211.765488	1128.331177	548.791992	137.615433	1141.416504	198.126343	-133.601181	906.090759	438.020630	210.981171	893.782227	354.616974	15.051401	1002.752258	-579.712463	148.815735	896.358582	-557.391602	-0.766280
302.973541	-51.741920	901.672302	405.330750	85.648476	904.033691	369.927032	-115.915726	507.064819	443.540588	56.240681	505.904816	461.899200	-152.573135	84.311150	494.780029	-14.911632	89.578857	320.597229	-176.518936	1418.472778	473.386871	115.280067	1422.508179	341.284241	9.603970	1401.901733	403.074097	-26.053530	1696.446533	321.499908	-211.771423	1128.417969	549.039490	137.374115	1141.308228	197.857605	-133.294205	906.300110	438.122070	211.013855	893.805481	354.520599	14.960399	1002.832458	-579.742004	148.904709	896.371582	-557.436646	-0.707696
302.876678	-51.843590	901.762756	405.280426	85.558044	904.097656	369.877594	-115.982170	507.045258	443.516876	56.163769	505.933197	461.853668	-152.610977	84.328484	494.792084	-14.924325	89.600494	320.772644	-176.629684	1418.606445	473.860138	115.005096	1422.494873	341.485962	9.553593	1402.047729	403.799194	-26.649416	1696.572510	321.257935	-211.817062	1128.513062	549.274963	137.124039	1141.239624	197.649551	-133.100067	906.454590	438.237488	211.023453	893.852112	354.439758	14.889042	1002.910156	-579.810059	148.890762	896.350952	-557.489563	-0.671269
302.786285	-51.957695	901.848511	405.216858	85.460861	904.158752	369.855835	-116.007477	507.053253	443.448639	56.038628	505.920441	461.854126	-152.570679	84.330246	494.748749	-14.927130	89.602798	320.944855	-176.702499	1418.735596	474.289307	114.745186	1422.455200	341.689209	9.500652	1402.186157	404.456787	-27.246138	1696.774780	321.024078	-211.858276	1128.617065	549.514832	136.905624	1141.156006	197.507278	-132.928421	906.625000	438.371033	211.000076	893.880554	354.347046	14.813230	1002.984253	-579.606262	149.428299	896.486572	-557.448853	-0.466465
302.727295	-52.095409	901.950073	405.181061	85.319511	904.216919	369.811920	-116.098076	507.034973	443.385437	55.980034	505.923798	461.820862	-152.613464	84.325836	494.700104	-14.929198	89.579590	321.109039	-176.806061	1418.880615	474.711609	114.435623	1422.434570	341.874207	9.496706	1402.298706	405.281250	-27.932182	1696.859985	320.826508	-211.910309	1128.765137	549.790222	136.688293	1141.082642	197.402328	-132.843002	906.769104	438.569489	210.971588	893.868469	354.278534	14.720870	1003.065063	-579.660217	149.482056	896.469604	-557.513550	-0.410317
302.646057	-52.179398	902.053589	405.117126	85.195999	904.276245	369.783356	-116.175583	507.055145	443.327728	55.901550	505.915924	461.828766	-152.606476	84.344032	494.640411	-14.950253	89.564720	321.314758	-176.870285	1419.006348	475.137146	114.226280	1422.410034	342.021118	9.466175	1402.447876	405.965302	-28.569618	1697.038208	320.622559	-212.015945	1128.910156	550.076111	136.484238	1141.027344	197.301208	-132.848175	906.917175	438.788879	210.813553	893.902832	354.202026	14.651612	1003.147156	-579.957397	149.045166	896.335693	-557.648865	-0.524699
302.577026	-52.306461	902.126160	405.078674	85.069687	904.319519	369.744781	-116.269073	507.034515	443.285858	55.813381	505.931702	461.800659	-152.596939	84.331108	494.647552	-14.952185	89.558708	321.482178	-176.961945	1419.121948	475.531494	113.991852	1422.347412	342.161377	9.435511	1402.568970	406.736755	-29.262552	1697.148804	320.458832	-212.153000	1129.096680	550.381470	136.315369	1140.958252	197.214966	-132.958313	907.020630	439.017212	210.778366	893.832153	354.120483	14.566911	1003.205933	-580.011841	149.048370	896.325684	-557.702698	-0.496411
302.510010	-52.443710	902.179138	405.024811	84.927513	904.364441	369.700012	-116.332619	507.034241	443.209045	55.670353	505.906189	461.802246	-152.617401	84.318367	494.656860	-15.004831	89.536560	321.686829	-177.068085	1419.260010	475.930878	113.728142	1422.320679	342.333832	9.416388	1402.695435	407.622925	-30.005938	1697.200928	320.253754	-212.092819	1129.197998	550.672974	136.112427	1140.893433	196.583282	-134.042175	907.095459	439.257782	210.620712	893.821167	354.028809	14.456300	1003.255493	-580.035278	149.104248	896.331543	-557.736633	-0.453348
302.443176	-52.561268	902.263733	404.984192	84.741447	904.408569	369.658386	-116.443031	507.000031	443.164734	55.567005	505.901245	461.808777	-152.613403	84.292953	494.652374	-15.012133	89.518204	321.848145	-177.154587	1419.374878	476.317596	113.498711	1422.292847	342.488037	9.385359	1402.832031	408.321381	-30.730673	1697.387207	320.149902	-212.248947	1129.296509	550.995178	135.894577	1140.842651	196.560822	-134.293594	907.162231	439.525848	210.437561	893.789978	353.960541	14.343845	1003.320618	-580.103271	149.161499	896.335632	-557.806274	-0.387130
302.400024	-52.681946	902.315125	404.918793	84.566582	904.459412	369.572083	-116.505394	506.956848	443.077576	55.489147	505.877625	461.773895	-152.647858	84.299187	494.585938	-15.005245	89.538452	321.957916	-177.281494	1419.492676	476.627441	113.232063	1422.264771	342.642670	9.359614	1402.945923	409.194366	-31.527721	1697.443970	320.086243	-212.441788	1129.444336	551.295532	135.702560	1140.771606	196.596527	-134.549179	907.201355	439.772278	210.354721	893.839478	353.869232	14.223481	1003.372253	-580.159790	149.200211	896.319336	-557.867432	-0.352161
302.346497	-52.872810	902.370789	404.882111	84.343422	904.474182	369.536957	-116.633995	506.951599	442.823975	55.201790	505.786499	461.778992	-152.714874	84.324249	494.482910	-15.021463	89.485016	322.113739	-177.359283	1419.595947	476.996552	113.012589	1422.242554	342.761536	9.325993	1403.084106	409.900696	-32.280575	1697.630005	319.996887	-212.694687	1129.592896	551.626831	135.530334	1140.737305	196.633286	-134.908127	907.234985	440.081207	210.093811	893.778442	353.781952	14.077355	1003.408630	-580.184326	149.242264	896.325195	-557.911438	-0.309420
302.293701	-53.011589	902.434631	404.832245	84.125740	904.495361	369.474518	-116.750031	506.919983	442.705719	55.130024	505.749207	461.785553	-152.684021	84.333305	494.414124	-15.041445	89.459457	322.247559	-177.420135	1419.724731	477.338745	112.785477	1422.208740	342.864471	9.293910	1403.190308	410.844147	-33.074547	1697.656738	320.013092	-213.151337	1129.759766	552.040649	135.398224	1140.724731	197.272308	-134.391449	907.251282	440.395660	209.668655	893.620117	353.700287	13.951913	1003.452026	-580.236084	149.308731	896.334534	-557.975769	-0.249144
302.255127	-53.124363	902.477173	404.806641	83.966766	904.529663	369.457367	-116.837006	506.908112	442.811157	55.194046	505.820129	461.802826	-152.718185	84.344200	494.484955	-15.038710	89.495850	322.366180	-177.550705	1419.844849	477.639587	112.500992	1422.182983	342.972473	9.286010	1403.311035	411.683105	-33.861347	1697.760254	319.966400	-213.436462	1129.941284	552.388733	135.254089	1140.697388	197.405441	-134.866058	907.242981	440.718414	209.358826	893.559021	353.624542	13.854115	1003.491089	-580.283264	149.409378	896.335144	-558.034119	-0.211150
302.215027	-53.289631	902.543213	404.764648	83.745224	904.589172	369.417999	-116.950478	506.895691	442.582214	54.902653	505.732819	461.798126	-152.778580	84.350838	494.402863	-15.059325	89.460403	322.525055	-177.616135	1419.971802	477.941284	112.296234	1422.194824	343.026672	9.232462	1403.449707	412.432739	-34.649914	1697.939209	319.939514	-213.746735	1130.098145	552.730347	135.096085	1140.718872	197.546432	-135.483551	907.237915	441.110748	209.030914	893.502930	353.533936	13.701954	1003.554504	-580.340820	149.451004	896.343872	-558.088867	-0.172041
302.140320	-53.454025	902.606506	404.717285	83.525414	904.628479	369.365967	-117.094421	506.882324	442.489044	54.762856	505.747131	461.763580	-152.835693	84.339195	494.359680	-15.073184	89.452934	322.630646	-177.731888	1420.077515	478.204895	112.034592	1422.216797	343.088196	9.169586	1403.586304	413.317993	-35.488052	1698.093628	319.856415	-213.891113	1130.198242	553.091309	134.933655	1140.743896	197.234161	-137.070770	907.120911	441.533447	208.650177	893.428467	353.433472	13.556272	1003.606506	-580.387695	149.506699	896.344421	-558.156799	-0.098656
302.076385	-53.613636	902.661926	404.685211	83.316124	904.690735	369.361938	-117.200638	506.882019	442.445221	54.652958	505.749664	461.758148	-152.790833	84.294876	494.359772	-15.086291	89.461800	322.761230	-177.821136	1420.189453	478.490570	111.803581	1422.268677	343.127838	9.130030	1403.731445	414.182098	-36.315056	1698.192139	319.878326	-214.255890	1130.356567	553.489319	134.782318	1140.767700	197.400787	-137.788925	907.095825	441.934357	208.301208	893.435791	353.348206	13.394206	1003.665710	-580.442505	149.534164	896.328491	-558.225159	-0.074273
302.000397	-53.786667	902.708557	404.655121	83.139076	904.744080	369.377869	-117.367363	506.868927	442.362640	54.546486	505.720520	461.766998	-152.809448	84.283928	494.346558	-15.121385	89.450691	322.892029	-177.919662	1420.290649	478.729614	111.543106	1422.302002	343.156067	9.100596	1403.869751	415.026611	-37.139034	1698.290039	319.963593	-214.676651	1130.531982	553.912781	134.610901	1140.828125	197.618835	-138.530075	907.039307	442.313293	207.728088	893.331482	353.251251	13.247108	1003.716064	-580.477783	149.597824	896.333984	-558.286438	-0.017817
301.893951	-53.959908	902.776123	404.593018	82.978027	904.781128	369.381439	-117.484421	506.882721	442.303284	54.441410	505.733154	461.788666	-152.813431	84.268173	494.302582	-15.137009	89.424744	322.933380	-178.040527	1420.392334	478.972534	111.292427	1422.309326	343.164612	9.078389	1404.012817	415.914185	-37.977657	1698.364746	320.029022	-215.013351	1130.692993	554.284668	134.449539	1140.876099	197.815979	-139.185089	907.067688	442.726135	207.280945	893.216980	353.144897	13.118955	1003.768921	-580.550964	149.658112	896.322266	-558.359436	0.020376
301.805939	-54.145199	902.857178	404.543182	82.774872	904.839600	369.395508	-117.630898	506.880920	442.269684	54.363293	505.748566	461.797272	-152.872543	84.290169	494.283691	-15.134871	89.397896	323.014099	-178.136993	1420.500977	479.166534	111.040291	1422.320068	343.160034	9.038967	1404.171265	416.936279	-38.809376	1698.376099	320.140076	-215.366562	1130.826050	554.630798	134.294357	1140.908203	198.062759	-140.014099	907.006714	443.184662	206.834915	893.231384	353.037964	12.969604	1003.839294	-580.609070	149.694748	896.300720	-558.425781	0.076057
301.715363	-54.346767	902.960144	404.476166	82.584526	904.898682	369.457458	-117.810280	506.896240	442.186920	54.281410	505.719330	461.804474	-152.897736	84.279938	494.276733	-15.135960	89.415100	323.032349	-178.271912	1420.614868	479.334534	110.787239	1422.368042	343.163513	9.020572	1404.312744	417.671112	-39.629822	1698.559692	320.319092	-215.806915	1130.996582	555.010864	134.092972	1140.963501	198.414703	-140.974731	906.864502	443.646149	206.134201	893.081726	352.926361	12.830419	1003.920959	-580.665527	149.735123	896.293945	-558.487366	0.116150
301.610016	-54.542542	903.072998	404.421753	82.389473	904.981506	369.517151	-117.974907	506.934387	442.144897	54.189400	505.721222	461.791656	-152.925064	84.291473	494.256287	-15.154865	89.420456	323.060638	-178.362015	1420.744141	479.554199	110.533058	1422.434326	343.129791	8.988895	1404.488525	418.579041	-40.457832	1698.635986	320.598450	-216.448013	1131.207031	555.336304	133.871979	1141.031616	199.292938	-140.892990	906.831482	444.122803	205.712585	893.073486	352.820190	12.676740	1004.019287	-580.724548	149.721649	896.282532	-558.558777	0.118796
301.541229	-54.748306	903.144470	404.380951	82.172318	905.060669	369.502319	-118.119499	506.949371	442.126007	54.129852	505.758484	461.742157	-152.965744	84.278770	494.270172	-15.160528	89.426865	323.085602	-178.476135	1420.814941	479.749054	110.269783	1422.486938	343.078552	8.938599	1404.649170	419.478088	-41.307594	1698.721924	320.720276	-216.688232	1131.362427	555.780151	133.617203	1141.179932	199.155807	-142.775116	906.719055	444.948730	205.038727	892.666992	352.707458	12.503095	1004.094910	-580.764832	149.769272	896.311401	-558.612488	0.170874
301.471863	-54.935326	903.260193	404.277557	81.945984	905.148987	369.591553	-118.308716	506.976196	442.090729	54.021740	505.784973	461.767792	-152.965149	84.283211	494.260895	-15.169343	89.420158	323.129425	-178.550415	1420.908569	479.892090	110.041832	1422.535278	343.012329	8.914572	1404.807373	420.505066	-42.165024	1698.683350	320.942200	-217.145050	1131.477051	556.052368	133.362564	1141.257935	199.649734	-143.967178	906.494263	445.013794	204.362350	892.871094	352.596863	12.334216	1004.197327	-580.814453	149.775574	896.318176	-558.661560	0.181991
301.411346	-55.134731	903.319031	404.214081	81.683678	905.196655	369.641907	-118.485466	506.995819	442.009705	53.916050	505.788544	461.764069	-153.023407	84.251488	494.213776	-15.175634	89.396461	323.157990	-178.654251	1421.013184	480.039764	109.837708	1422.582764	342.953430	8.881093	1404.942139	421.287872	-42.992599	1698.848633	321.194061	-217.633011	1131.605713	556.346558	133.056229	1141.325073	200.094391	-144.939957	906.367981	445.495789	203.782349	892.814636	352.481628	12.151000	1004.250977	-580.876892	149.822937	896.321777	-558.753357	0.187518
301.441559	-55.292061	903.357666	404.169708	81.469872	905.247009	369.664856	-118.659798	506.976990	441.970612	53.799255	505.785980	461.755157	-153.045578	84.253136	494.207458	-15.219213	89.374588	323.174225	-178.725098	1421.075806	480.210327	109.647087	1422.645020	342.852936	8.863093	1405.095215	422.350952	-43.865517	1698.789795	321.436279	-218.138901	1131.757324	556.695740	132.706696	1141.442993	200.502518	-145.912888	906.223572	446.310242	203.106567	892.383362	352.413513	12.002040	1004.295654	-580.918213	149.843521	896.335083	-558.807739	0.199897
301.401306	-55.493534	903.410889	404.121246	81.234444	905.297485	369.654297	-118.824974	506.977020	441.939362	53.680168	505.788330	461.701416	-153.125031	84.249649	494.218781	-15.227668	89.372993	323.152008	-178.844330	1421.112915	480.319946	109.402153	1422.660767	342.728363	8.854084	1405.238647	423.137573	-44.666100	1698.952148	321.687164	-218.638214	1131.898071	556.894775	132.301529	1141.485718	200.961365	-146.947403	906.075195	446.401733	202.475952	892.594238	352.313904	11.826808	1004.347717	-580.978943	149.824707	896.320496	-558.872925	0.201326
301.295471	-55.690159	903.484680	404.026276	80.980751	905.342834	369.694824	-118.993752	506.990326	441.830322	53.528931	505.814972	461.731659	-153.077118	84.245766	494.194885	-15.240167	89.394051	323.149536	-178.966370	1421.200562	480.404022	109.138229	1422.688965	342.614288	8.835005	1405.393799	424.050537	-45.510960	1698.997559	321.950775	-219.156723	1132.060913	557.218384	131.862610	1141.574219	201.430283	-147.995438	905.925964	447.179077	201.797470	892.169495	352.171234	11.653833	1004.407593	-581.030884	149.880615	896.335205	-558.947815	0.235421
301.155792	-55.855412	903.565063	403.940186	80.823387	905.427551	369.732941	-119.095566	506.980682	441.711090	53.428082	505.842499	461.715118	-153.100708	84.221550	494.169800	-15.269323	89.380104	323.201080	-179.039551	1421.262817	480.539795	108.973099	1422.718262	342.463928	8.795747	1405.531128	424.984528	-46.378448	1699.045288	322.199585	-219.709793	1132.177856	557.413025	131.348831	1141.596436	201.963013	-149.084488	905.780945	447.602936	201.209412	892.140930	352.024841	11.514817	1004.490234	-581.060974	149.894150	896.358337	-558.989563	0.233071
301.050201	-56.062210	903.623901	403.853180	80.646423	905.481812	369.778748	-119.264526	506.984467	441.574799	53.296890	505.906708	461.731232	-153.080429	84.214622	494.144623	-15.288536	89.367905	323.049683	-179.183548	1421.363525	480.592621	108.781349	1422.749023	342.313110	8.781780	1405.677124	426.036987	-47.271729	1699.004761	322.487671	-220.241501	1132.370972	557.520020	130.830551	1141.624146	202.458649	-150.097260	905.615723	447.604675	200.473679	892.305603	351.889130	11.356205	1004.546875	-581.132690	149.911026	896.365784	-559.076721	0.273227
300.957672	-56.289547	903.683533	403.776581	80.396324	905.538208	369.832062	-119.413414	507.004150	441.508240	53.158901	505.921265	461.724762	-153.082230	84.182762	494.118286	-15.308450	89.364464	323.132538	-179.272247	1421.430786	480.645721	108.608788	1422.797241	342.157837	8.744737	1405.812256	426.958923	-48.146103	1699.029541	322.755890	-220.855774	1132.488647	557.777100	130.294403	1141.664307	203.040039	-151.288361	905.415283	448.396667	199.654297	891.852722	351.761108	11.152442	1004.604980	-581.178040	149.917389	896.378479	-559.130310	0.252061
300.901489	-56.547180	903.736877	403.715210	80.159866	905.583191	369.902527	-119.602791	507.008423	441.361420	53.041759	505.945770	461.742065	-153.027496	84.173515	494.069031	-15.333432	89.349709	323.108459	-179.379166	1421.513306	480.665924	108.429688	1422.821533	341.998810	8.729672	1405.966553	427.928009	-49.008450	1699.021484	323.136292	-221.626099	1132.621216	557.934448	129.734024	1141.726929	204.170517	-151.496185	905.199890	448.783020	198.922073	891.696899	351.661011	10.942721	1004.654175	-581.241943	149.918823	896.384155	-559.196350	0.301918
300.872345	-56.781967	903.775330	403.649506	79.942337	905.623718	369.992493	-119.718399	506.990448	441.236877	52.912071	505.932343	461.748566	-152.991287	84.098320	494.012909	-15.326145	89.323326	323.066772	-179.483276	1421.618408	480.703094	108.265968	1422.834351	341.848755	8.686024	1406.084839	428.768646	-49.867313	1699.066406	323.468140	-222.251297	1132.778442	558.098938	129.156494	1141.730957	204.750122	-152.571793	905.039856	449.103149	198.199997	891.579773	351.572479	10.745839	1004.693665	-581.286804	149.956955	896.386597	-559.253906	0.317543
300.903564	-57.019878	903.803894	403.606781	79.659050	905.673096	370.080292	-119.954498	506.996185	441.132111	52.779621	505.985413	461.760223	-153.040207	84.080307	494.016052	-15.330428	89.308990	323.009766	-179.584763	1421.696533	480.747925	108.101883	1422.837280	341.646240	8.659576	1406.200562	429.837463	-50.754669	1698.997559	323.777710	-222.838531	1132.960938	558.207397	128.591064	1141.766846	205.321365	-153.727249	904.841003	449.489288	197.433777	891.434875	351.500519	10.519167	1004.732422	-581.344788	149.952957	896.407410	-559.316162	0.320917
300.911438	-57.269958	903.834656	403.558838	79.383507	905.734192	370.130768	-120.147720	506.977631	441.016174	52.635677	505.989594	461.768494	-153.037704	84.086189	493.994385	-15.324159	89.319588	322.923401	-179.679291	1421.772949	480.733063	107.926331	1422.846191	341.445618	8.634241	1406.310303	430.706787	-51.634350	1699.038940	324.073517	-223.331726	1133.080200	558.191284	128.005005	1141.758789	205.957977	-154.975677	904.623535	449.460083	196.757690	891.641357	351.417725	10.280830	1004.778076	-581.383911	149.998764	896.430542	-559.397400	0.355439
300.942841	-57.523754	903.893799	403.545319	79.151634	905.819031	370.168213	-120.306648	506.966980	440.979858	52.521851	506.040710	461.745819	-153.054642	84.041603	494.042389	-15.340093	89.333076	322.846588	-179.790405	1421.869507	480.719147	107.718407	1422.833496	341.239227	8.602255	1406.484497	431.696564	-52.509708	1699.027344	324.420502	-223.896164	1133.263428	558.340088	127.428017	1141.828125	206.530563	-155.988419	904.513062	450.130615	195.897293	891.169006	351.380005	10.054075	1004.849792	-581.452881	150.018234	896.445740	-559.455139	0.387257
300.962646	-57.777954	903.945374	403.528320	78.971436	905.907532	370.244934	-120.475243	506.979431	441.171509	52.373627	506.086029	461.734924	-153.017715	83.982742	494.158020	-15.360387	89.346359	322.797516	-179.863373	1421.979004	480.720001	107.573784	1422.838135	341.015045	8.588936	1406.615845	432.642944	-53.436001	1699.030151	324.774750	-224.484589	1133.460571	558.355164	126.865723	1141.873535	207.133240	-156.881332	904.523743	450.119019	195.232010	891.168213	351.332489	9.846740	1004.919495	-581.532288	149.995895	896.454529	-559.540771	0.360856
301.038483	-58.038509	903.988403	403.505035	78.728973	906.000061	370.291443	-120.667831	506.962921	441.612183	52.252689	506.165283	461.719025	-152.988510	83.992447	494.444122	-15.378316	89.372673	322.715851	-179.985748	1422.123413	480.670654	107.396469	1422.815308	340.748047	8.565816	1406.777222	433.745789	-54.310204	1698.919434	325.071442	-224.993805	1133.655884	558.318970	126.294968	1141.855103	207.786469	-158.034119	904.368347	450.089661	194.532806	891.254395	351.288269	9.611347	1004.986694	-581.596008	150.003036	896.490051	-559.591431	0.371570
301.086761	-58.306358	904.048767	403.487427	78.495850	906.076172	370.361084	-120.844894	506.962585	441.548920	52.142902	506.193909	461.720062	-153.011322	83.963699	494.466736	-15.409232	89.372437	322.610229	-180.056900	1422.249390	480.623779	107.211624	1422.767700	340.479431	8.534310	1406.957764	434.679047	-55.269451	1698.919434	325.377747	-225.559982	1133.917358	558.406921	125.796989	1141.879028	208.408096	-159.133774	904.251892	450.620972	193.800873	890.807983	351.251160	9.388267	1005.054626	-581.659180	150.035828	896.504028	-559.669006	0.394735
301.163727	-58.550526	904.092407	403.457855	78.228928	906.139099	370.429993	-121.024216	506.964844	441.422241	51.986523	506.158905	461.749451	-153.001450	83.916054	494.412689	-15.422988	89.367126	322.505981	-180.175034	1422.385254	480.545105	107.021225	1422.714233	340.198486	8.534316	1407.124878	435.714569	-56.182293	1698.858521	325.723022	-226.026688	1134.144287	558.392700	125.314087	1141.840698	209.012375	-160.006485	904.241455	450.859558	193.205231	890.682739	351.210846	9.165612	1005.107483	-581.719299	150.052109	896.522400	-559.743225	0.401152
301.250610	-58.793224	904.133728	403.443756	77.960052	906.214294	370.459625	-121.167488	506.967316	441.429962	51.874420	506.177765	461.732666	-153.004105	83.916771	494.451752	-15.433778	89.357422	322.408020	-180.301468	1422.506958	480.473236	106.828888	1422.676147	339.910400	8.641940	1407.299194	436.746277	-57.058624	1698.794556	326.033142	-226.556412	1134.369873	558.188477	124.666130	1141.765259	209.705826	-161.140350	904.087341	451.432892	192.275513	890.321350	351.185516	8.930234	1005.165161	-581.808472	150.036942	896.527893	-559.826477	0.381684
301.329956	-59.111244	904.178772	403.438568	77.651932	906.267639	370.526947	-121.328049	506.972076	441.444122	51.706345	506.197937	461.690063	-153.028885	83.857285	494.456665	-15.440145	89.353325	322.266785	-180.432953	1422.592773	480.371613	106.616211	1422.627319	339.621674	8.680589	1407.453857	437.800018	-57.953243	1698.690552	326.323547	-227.071655	1134.632202	558.374878	124.321854	1141.817627	210.282425	-162.069992	904.105530	451.258453	191.658615	890.308533	351.154724	8.661078	1005.213806	-581.892517	149.968552	896.531921	-559.902832	0.363939
301.396973	-59.421825	904.205750	403.431000	77.360138	906.299500	370.576294	-121.464287	506.984100	441.498291	51.560432	506.241150	461.708588	-153.041290	83.844292	494.488220	-15.439035	89.356331	322.142731	-180.551163	1422.753662	480.254700	106.427719	1422.580566	339.315002	8.750920	1407.623291	438.728302	-58.875618	1698.709473	326.641296	-227.567398	1134.876953	558.298645	123.841034	1141.802979	210.961563	-163.045609	904.046265	451.411682	191.018250	890.165771	351.127777	8.398053	1005.242737	-581.955200	150.016678	896.569702	-559.980530	0.364857
301.483185	-59.693073	904.237427	403.422668	77.152168	906.387146	370.627655	-121.576591	506.967224	441.444031	51.417744	506.265137	461.727966	-153.013733	83.813866	494.459625	-15.444632	89.344452	322.021790	-180.652740	1422.886597	480.163727	106.211754	1422.531494	338.950592	8.796930	1407.802124	439.839233	-59.818298	1698.596680	326.953552	-228.087677	1135.122070	558.244873	123.424667	1141.806274	211.879272	-164.279526	903.882385	451.323425	190.373627	890.275879	351.103241	8.164222	1005.301575	-582.027283	150.007401	896.592346	-560.056030	0.372801
301.589478	-59.982014	904.267883	403.438110	76.896065	906.446411	370.651459	-121.699257	506.956451	441.283478	51.268860	506.283752	461.743500	-153.002136	83.805885	494.364105	-15.438087	89.317642	321.893890	-180.768539	1423.098145	480.056519	106.013329	1422.480713	338.593658	8.806904	1407.965942	440.815125	-60.762184	1698.596313	327.149994	-228.380966	1135.344971	558.241150	122.992516	1141.815308	212.001160	-166.298599	903.821533	451.712921	189.719437	889.844788	351.096436	7.920249	1005.345642	-582.117004	149.952332	896.602600	-560.121643	0.339473
301.661407	-60.243778	904.322510	403.446716	76.644745	906.520569	370.695129	-121.820007	506.946716	441.511078	51.116745	506.336456	461.767883	-153.035278	83.814430	494.491760	-15.459842	89.316887	321.742340	-180.902695	1423.279907	479.952637	105.811256	1422.415039	338.213104	8.804156	1408.143311	441.918884	-61.704971	1698.505371	327.494141	-228.993851	1135.677734	558.083496	122.562515	1141.802490	213.089981	-166.080475	903.849609	451.551697	189.114212	889.939392	351.087891	7.685139	1005.409485	-582.204285	149.987579	896.633789	-560.221802	0.363606
301.777130	-60.517738	904.351501	403.474945	76.361755	906.595764	370.729401	-121.997009	506.967651	441.521484	50.940517	506.358795	461.741577	-153.087677	83.802193	494.491486	-15.460233	89.286842	321.624847	-181.027283	1423.488403	479.815186	105.579399	1422.351563	337.862610	8.815633	1408.301270	442.923889	-62.691803	1698.547363	327.766388	-229.411804	1135.983276	557.968689	122.147736	1141.750000	213.791443	-167.033630	903.808533	451.605164	188.500366	889.805298	351.082153	7.429680	1005.460510	-582.287354	150.016449	896.654846	-560.314453	0.371860
301.855499	-60.799988	904.422668	403.484100	76.051216	906.662598	370.736633	-122.098724	506.949463	441.571228	50.791180	506.421967	461.750183	-153.118759	83.777344	494.505585	-15.479454	89.291397	321.135376	-181.228439	1423.619019	479.669708	105.323532	1422.271973	337.467163	8.815594	1408.441406	444.005188	-63.684151	1698.532715	327.991272	-229.796783	1136.343750	557.855774	121.795380	1141.719116	214.464111	-167.931992	903.771606	451.578583	187.946014	889.728333	351.082062	7.168176	1005.528992	-582.397827	149.949707	896.656372	-560.372742	0.324158
301.925110	-61.149590	904.496887	403.528046	75.697662	906.727356	370.811829	-122.261353	506.968842	441.636780	50.623962	506.428314	461.758820	-153.121323	83.778961	494.486298	-15.471421	89.277512	321.002930	-181.417542	1423.776611	479.498291	105.046989	1422.168213	337.048676	8.820076	1408.629150	445.088348	-64.707619	1698.546753	328.169708	-230.013779	1136.617676	557.700623	121.448235	1141.688965	214.555984	-169.900299	903.744751	451.564789	187.404861	889.613098	351.082245	6.865204	1005.597778	-582.529236	149.898346	896.671814	-560.494385	0.315913
301.991089	-61.456932	904.576355	403.561432	75.418503	906.828186	370.874756	-122.388611	506.961578	441.656616	50.445461	506.480927	461.751984	-153.112244	83.760353	494.493286	-15.496711	89.287758	320.865906	-181.651108	1423.965454	479.360321	104.765282	1422.049683	336.604218	8.803549	1408.823486	446.190979	-65.736885	1698.551270	328.396271	-230.266144	1136.905884	557.543640	121.101501	1141.669434	215.007614	-170.628967	903.856812	451.504425	186.888153	889.501465	351.090363	6.586905	1005.687256	-582.632507	149.917725	896.708374	-560.579834	0.306813
302.161041	-61.680641	904.629517	403.652130	75.177696	906.951904	370.938019	-122.583740	506.978760	441.710724	50.276920	506.505432	461.792267	-153.162628	83.745796	494.470306	-15.499957	89.261169	320.723663	-181.895416	1424.092285	479.266479	104.423737	1421.922729	336.192078	8.816412	1409.018799	447.311584	-66.751289	1698.563843	328.655792	-230.570938	1137.170166	557.387390	120.766953	1141.638306	215.575638	-171.486038	903.819214	451.578094	186.393646	889.357788	351.148834	6.355402	1005.774475	-582.760681	149.860458	896.713257	-560.661560	0.302663
302.316498	-61.914349	904.729004	403.713348	74.886475	907.065674	370.983795	-122.704796	506.978485	441.743835	50.118290	506.541656	461.774414	-153.190964	83.721924	494.445282	-15.492628	89.230286	320.488556	-181.624161	1424.450928	479.171326	104.070511	1421.754272	335.748840	8.876447	1409.193848	448.452393	-67.759590	1698.542969	328.952942	-231.097061	1137.535522	557.157593	120.476883	1141.554810	216.674194	-171.298019	903.834412	451.235352	186.042114	889.257996	351.201569	6.122321	1005.880249	-582.873779	149.848099	896.733887	-560.743896	0.275616
302.478607	-62.218018	904.804199	403.800629	74.587593	907.162598	371.092651	-122.858574	506.992950	441.771179	49.992493	506.581970	461.778503	-153.249039	83.707779	494.413452	-15.498687	89.212196	320.286804	-181.687790	1424.604126	479.073212	103.740234	1421.588257	335.290466	8.881452	1409.357788	449.662994	-68.808975	1698.441040	329.085205	-231.111420	1137.802246	556.991577	120.194519	1141.470825	216.574173	-172.931641	903.941223	451.268646	185.584427	889.101807	351.259583	5.853591	1005.965149	-582.773438	150.249161	896.860229	-560.746948	0.377664
302.661957	-62.556904	904.887146	403.911957	74.256813	907.279114	371.120667	-123.023315	506.997467	441.860809	49.847801	506.603882	461.793365	-153.268555	83.733688	494.405701	-15.515400	89.199356	320.050751	-181.784729	1424.863281	479.048157	103.385986	1421.439575	334.835144	8.909141	1409.536499	450.739594	-69.823059	1698.416016	329.241089	-231.270935	1138.106445	556.694641	119.885483	1141.342041	216.855698	-173.501923	904.126404	450.816040	185.331085	889.012573	351.334381	5.546965	1006.063599	-582.936646	150.234497	896.870178	-560.876221	0.344514
302.841125	-62.916874	905.020264	403.985229	73.956467	907.406250	371.233795	-123.166931	506.994446	441.787781	49.683937	506.619934	461.800049	-153.292191	83.713959	494.295288	-15.519665	89.173584	319.826111	-181.821609	1425.158691	479.013641	103.029922	1421.289063	334.386047	8.954997	1409.732300	451.902252	-70.823196	1698.308105	329.417847	-231.378662	1138.430542	556.441162	119.601616	1141.221802	217.230713	-174.162857	904.220093	450.486725	185.036438	888.916687	351.409607	5.257482	1006.192810	-583.056396	150.204224	896.880310	-560.947876	0.368222
302.975464	-63.287403	905.158813	404.080597	73.652740	907.526855	371.267639	-123.236191	506.990814	441.923004	49.500751	506.647003	461.799713	-153.262650	83.692032	494.330109	-15.544963	89.159195	319.604980	-181.862854	1425.450562	479.008087	102.712769	1421.170166	333.952423	8.973265	1409.888550	453.121490	-71.854958	1698.091675	329.577332	-231.520691	1138.745850	556.115417	119.303459	1141.028442	217.587357	-174.756271	904.334412	450.117798	184.768463	888.780212	351.463135	4.978324	1006.321289	-583.447205	149.721573	896.782776	-561.140259	0.212812
303.090973	-63.622234	905.266174	404.120117	73.323929	907.653381	371.313873	-123.360504	506.985901	441.946869	49.295437	506.666138	461.786194	-153.268875	83.656494	494.282867	-15.531839	89.126381	319.363403	-181.932587	1425.682251	478.952637	102.453728	1421.045410	333.543793	8.974665	1410.051147	454.215454	-72.855431	1697.927124	329.668854	-231.651596	1139.063354	555.827942	119.036720	1140.857422	217.820587	-175.335678	904.501038	449.698334	184.492188	888.659912	351.471008	4.682779	1006.436829	-583.358215	150.128998	896.904602	-561.160156	0.323795
303.269165	-63.983509	905.372192	404.211212	72.983139	907.762390	371.438385	-123.496078	507.000122	441.699249	49.130692	506.645691	461.793732	-153.207764	83.604454	494.103424	-15.530241	89.076462	319.134796	-181.954086	1425.920288	478.869537	102.196335	1420.921387	333.159302	8.961906	1410.160156	455.389282	-73.867317	1697.673828	329.747314	-231.773758	1139.352661	555.503662	118.764030	1140.668213	218.004288	-175.819229	904.653198	449.264221	184.239624	888.534302	351.527679	4.385738	1006.542786	-583.725525	149.657776	896.804260	-561.337036	0.160099
303.440491	-64.364952	905.465454	404.275330	72.619247	907.851440	371.568604	-123.708084	507.006256	441.994293	48.898491	506.696228	461.827606	-153.239761	83.567688	494.196198	-15.531617	89.057549	318.891388	-181.971512	1426.164551	478.753326	101.973373	1420.771851	332.765198	8.995606	1410.288940	456.573639	-74.862221	1697.384521	329.886414	-232.107697	1139.714111	555.166748	118.523628	1140.503296	218.757217	-175.198639	904.762512	448.763336	184.016113	888.419983	351.570587	4.069525	1006.632263	-583.853149	149.640121	896.802429	-561.424438	0.137615
303.629974	-64.744659	905.556213	404.350555	72.254478	907.954224	371.701111	-123.926773	507.000427	442.093689	48.667564	506.674438	461.820129	-153.279144	83.563110	494.248230	-15.557850	89.029625	318.604095	-181.984940	1426.415527	478.632629	101.759819	1420.626953	332.330627	8.989021	1410.398804	457.748169	-75.877441	1697.099365	329.880798	-232.160324	1140.017822	554.824280	118.298172	1140.336304	218.808762	-175.473038	904.998413	448.239868	183.755020	888.304016	351.611084	3.754160	1006.726868	-583.977844	149.653580	896.836365	-561.509521	0.149149
303.791840	-65.131149	905.644714	404.425262	71.867645	908.036072	371.848755	-124.136879	507.023468	442.193848	48.451275	506.693451	461.814728	-153.287567	83.535774	494.226715	-15.567300	89.008064	318.283569	-181.986511	1426.614990	478.459381	101.573677	1420.489136	331.936951	9.004720	1410.504395	458.962158	-76.870804	1696.706665	329.725464	-231.952835	1140.244995	554.517456	118.062920	1140.203735	218.270081	-177.049698	905.125427	447.789734	183.420044	887.930298	351.646973	3.431442	1006.810059	-584.140747	149.633835	896.843506	-561.602051	0.103743
303.958862	-65.509239	905.725586	404.524658	71.545471	908.113647	371.992798	-124.347336	507.059723	442.249054	48.245152	506.733795	461.801392	-153.347000	83.511200	494.226898	-15.569379	88.994576	317.986603	-182.005173	1426.883057	478.324158	101.362747	1420.366577	331.516266	8.971154	1410.596069	460.154816	-77.877487	1696.349854	329.614990	-231.975632	1140.515015	554.057861	117.808434	1140.049316	218.218674	-177.340164	905.305298	446.910492	183.305679	888.188721	351.703949	3.138438	1006.887329	-584.298584	149.614914	896.861755	-561.699585	0.117735
304.058014	-65.920609	905.828186	404.599091	71.179771	908.212402	372.096436	-124.494171	507.048798	442.286560	48.044079	506.779724	461.786072	-153.285370	83.459183	494.186340	-15.575193	88.964005	317.680359	-181.964172	1427.078369	478.154449	101.162567	1420.257935	331.120544	9.032303	1410.684448	461.331543	-78.890579	1696.032471	329.472992	-231.964005	1140.746948	553.705078	117.611526	1139.943115	218.055283	-177.489914	905.546936	446.475311	183.093292	887.966248	351.741394	2.788379	1006.986694	-584.445190	149.581131	896.865479	-561.801270	0.121823
304.161194	-66.328873	905.935303	404.652313	70.782120	908.298584	372.236389	-124.632866	507.069702	442.362305	47.816261	506.796906	461.777100	-153.296967	83.470032	494.216980	-15.618347	88.965263	317.383026	-181.915329	1427.257202	478.027466	100.980911	1420.156250	330.687744	9.128810	1410.778442	462.563812	-79.871628	1695.572266	329.285553	-231.992950	1140.992065	553.215759	117.406113	1139.859741	217.884903	-177.690430	905.732483	445.753815	182.948761	888.012085	351.779541	2.429140	1007.082214	-584.617798	149.501770	896.860718	-561.919983	0.087552
304.289185	-66.665939	906.008667	404.709625	70.320335	908.373047	372.316010	-124.791832	507.074280	442.474335	47.604443	506.821899	461.733032	-153.245529	83.414246	494.052795	-15.562389	88.925232	317.100494	-181.871780	1427.429199	477.846222	100.814850	1420.082153	330.266663	9.232940	1410.852539	463.695557	-80.894157	1695.134277	329.047729	-232.043396	1141.187256	552.689880	117.232941	1139.754395	217.707764	-177.980911	905.847046	444.664063	182.853745	888.289490	351.823914	2.063170	1007.154785	-584.760620	149.497986	896.875244	-561.996582	0.080252
304.442261	-67.012878	906.081177	404.813141	69.988083	908.458435	372.432526	-124.997261	507.070679	441.729340	47.450687	506.772522	461.699066	-153.233032	83.398338	493.802612	-15.607289	88.875114	316.763672	-181.809875	1427.581421	477.667969	100.698013	1420.027344	329.864288	9.383772	1410.919678	464.953125	-81.910179	1694.563232	328.864044	-232.272522	1141.430786	552.193298	117.073792	1139.665161	217.971390	-177.091934	905.977417	443.898163	182.801331	888.373962	351.901306	1.750449	1007.232300	-584.939758	149.484344	896.871948	-562.106750	0.058380
304.573547	-67.415298	906.143860	404.897064	69.613960	908.512634	372.598267	-125.220276	507.118073	441.761444	47.235802	506.791473	461.711456	-153.199554	83.327301	493.798737	-15.614103	88.829285	316.395721	-181.700836	1427.799438	477.446320	100.597221	1419.977173	329.470581	9.567925	1410.957153	466.133575	-82.895409	1694.028931	328.435944	-232.022858	1141.583374	551.619385	116.924538	1139.587036	217.047989	-178.166733	906.198059	442.967682	182.743652	888.482239	351.985260	1.384705	1007.289978	-584.877441	149.972275	896.995911	-562.152344	0.212723
304.711761	-67.873085	906.200439	405.008026	69.145973	908.537659	372.755798	-125.497070	507.147034	441.903992	47.024193	506.812561	461.738739	-153.198303	83.305351	493.821564	-15.620337	88.812904	316.006805	-181.592789	1427.987793	477.154755	100.548233	1419.955811	329.018250	9.686185	1410.957886	467.285370	-83.894920	1693.452637	328.051910	-231.978622	1141.821289	551.075439	116.795181	1139.535400	216.589539	-178.229553	906.413879	442.092438	182.709503	888.613220	352.066040	0.976442	1007.329407	-585.016602	149.954956	897.000427	-562.258606	0.194611
304.876312	-68.281227	906.264221	405.134918	68.691605	908.575989	372.904785	-125.719406	507.138977	442.167816	46.786682	506.871918	461.690369	-153.200378	83.250114	493.981567	-15.650946	88.813057	315.649902	-181.438614	1428.131592	476.847229	100.517273	1419.949219	328.586609	9.879061	1410.976196	468.573425	-84.835144	1692.774902	327.653564	-231.896423	1141.974609	550.531677	116.663391	1139.482666	216.052155	-178.096329	906.694458	441.156158	182.686783	888.788025	352.181580	0.585211	1007.379456	-585.157532	149.954239	896.997864	-562.358887	0.205416
305.045349	-68.682266	906.316040	405.267120	68.270386	908.612305	373.089966	-125.935608	507.149200	442.130249	46.690403	506.902893	461.736938	-153.170990	83.214371	493.914337	-15.681354	88.801926	315.280426	-181.316452	1428.304688	476.517639	100.540359	1420.001953	328.164734	10.052316	1410.970825	469.749054	-85.815971	1692.165283	327.208954	-231.798599	1142.141235	549.989441	116.536949	1139.486816	215.457504	-177.919327	906.943420	440.122345	182.625885	888.927979	352.292023	0.214067	1007.422241	-585.280273	149.969894	897.016235	-562.463684	0.233588
305.245819	-69.161484	906.332642	405.437500	67.884918	908.629150	373.250214	-126.247910	507.229858	442.192780	46.338516	506.952454	461.716187	-153.213547	83.184975	493.919373	-15.682453	88.774109	314.845947	-181.182037	1428.466797	476.154846	100.569244	1420.035889	327.728424	10.232474	1410.920410	470.968140	-86.762192	1691.471313	326.804596	-231.946823	1142.371338	549.395569	116.449768	1139.479248	215.412811	-176.780655	907.106079	439.014160	182.477249	889.094543	352.418427	-0.176131	1007.437073	-585.434570	149.920212	897.002869	-562.582031	0.232398
305.471252	-69.650696	906.372864	405.613586	67.393501	908.619385	373.369507	-126.558792	507.240631	442.263367	46.090912	506.957397	461.706268	-153.202835	83.177147	493.916870	-15.704543	88.762207	314.345734	-181.039368	1428.621948	475.733093	100.630066	1420.062378	327.277283	10.357656	1410.867432	472.203339	-87.728683	1690.746582	326.198761	-231.550278	1142.464478	548.811218	116.436752	1139.522827	214.222946	-177.678375	907.290649	438.065460	182.588120	889.353271	352.575317	-0.598982	1007.450684	-585.566345	149.918030	896.999023	-562.689331	0.184462
305.774597	-70.117706	906.391724	405.829559	66.890259	908.603638	373.487396	-126.795639	507.227631	442.358582	45.799324	506.940125	461.651978	-153.208405	83.148438	493.915985	-15.719742	88.756081	313.937317	-180.875305	1428.813965	475.231689	100.728813	1420.136230	326.807190	10.494122	1410.809448	473.446747	-88.690323	1689.936279	325.683319	-231.431152	1142.598022	548.224365	116.491447	1139.571411	213.583588	-177.601639	907.436584	437.056732	182.588150	889.615906	352.777740	-1.018779	1007.450134	-585.630249	149.864151	897.005859	-562.651001	0.155261
306.244019	-70.584412	906.371643	406.137695	66.501259	908.612061	373.648071	-127.158775	507.231537	442.525879	45.514832	506.946014	461.679138	-153.273193	83.101265	493.812531	-15.687574	88.705925	313.556366	-180.717209	1428.949707	474.821045	100.809952	1420.171387	326.357422	10.669563	1410.756348	474.762207	-89.597176	1689.039307	325.155487	-231.290939	1142.673340	547.644043	116.563873	1139.594971	212.868362	-177.328384	907.642883	436.039398	182.601974	889.825378	353.086395	-1.412893	1007.441711	-585.938477	149.433777	896.902405	-562.782349	0.005837
306.630615	-71.108978	906.381165	406.402710	66.038055	908.598633	373.874847	-127.515717	507.276947	442.606934	45.267445	506.933350	461.692352	-153.325241	83.082466	493.931061	-15.753532	88.710007	313.084595	-180.623184	1429.001831	474.413391	100.877441	1420.194214	325.899200	10.865608	1410.714355	476.019836	-90.541183	1688.138550	324.690857	-231.337677	1142.812988	547.049072	116.646492	1139.637939	212.721649	-176.059845	907.771057	434.947754	182.641785	890.052429	353.345428	-1.844437	1007.437195	-586.061890	149.426300	896.904114	-562.907532	0.042962
306.877045	-71.541527	906.403320	406.574585	65.531754	908.606262	374.077789	-127.878487	507.299194	442.702393	45.059208	506.930908	461.738281	-153.358276	83.084297	493.750671	-15.748861	88.658127	312.604065	-180.488144	1429.083984	473.906952	101.006973	1420.239014	325.414093	10.976761	1410.644775	477.111603	-91.439919	1687.300171	324.056976	-231.086716	1142.859619	546.493835	116.878082	1139.692627	211.798126	-175.487579	908.191040	434.144531	182.690155	890.070129	353.479401	-2.249889	1007.449219	-586.161743	149.424454	896.909241	-563.003906	0.046453
307.101135	-72.023888	906.414124	406.773560	64.990158	908.598389	374.211090	-128.147385	507.309937	442.796875	44.791954	506.939911	461.730957	-153.362274	83.021004	493.950195	-15.829805	88.693481	312.201508	-180.386749	1429.167969	473.445709	101.129440	1420.300781	324.961121	11.088313	1410.561035	478.342468	-92.345551	1686.333374	323.375488	-230.622208	1142.847778	545.873047	117.110893	1139.750854	210.384109	-176.179062	908.415527	432.607513	182.633514	890.449036	353.617798	-2.695297	1007.447754	-586.266357	149.415726	896.904663	-563.086243	0.057531
307.359009	-72.518898	906.416931	407.018219	64.592377	908.597778	374.408936	-128.459824	507.357178	442.643311	44.508057	506.920959	461.737549	-153.370377	82.996956	493.760651	-15.832890	88.645996	311.865417	-180.292801	1429.278320	473.018402	101.212746	1420.346436	324.542603	11.208289	1410.472778	479.609863	-93.212402	1685.297852	322.851654	-230.634979	1142.916870	545.277466	117.355675	1139.803711	210.075699	-174.677155	908.611267	431.784912	182.728760	890.404785	353.789673	-3.082335	1007.445679	-586.344360	149.419662	896.904358	-563.157532	0.042496
307.638611	-73.028191	906.407776	407.274689	64.147743	908.592041	374.523682	-128.724121	507.391357	442.635254	44.156948	506.902039	461.681488	-153.396683	82.936981	493.676544	-15.864924	88.595863	311.495972	-180.212753	1429.329834	472.529266	101.318642	1420.350098	324.095917	11.317449	1410.378540	480.739624	-94.091957	1684.373779	322.158356	-230.386719	1142.974365	544.654968	117.707367	1139.809448	209.254852	-174.212051	908.762878	430.682465	182.901703	890.631042	353.964630	-3.495120	1007.434448	-586.499878	149.404266	896.878113	-563.420410	0.119255
307.898773	-73.426781	906.403564	407.486664	63.629875	908.575806	374.693909	-128.978165	507.374908	442.968658	43.989422	506.992554	461.657227	-153.384109	82.920700	493.527100	-15.839553	88.551132	311.116547	-180.174652	1429.410645	472.044769	101.446060	1420.367310	323.649506	11.342224	1410.276001	481.927704	-94.893982	1683.373413	321.468109	-230.069366	1143.011841	543.999451	118.082191	1139.798462	208.202988	-173.578278	909.056702	429.341217	183.061844	891.089966	354.104584	-3.875087	1007.420044	-586.353088	149.886078	897.007629	-563.436340	0.283130
308.157104	-73.869301	906.378052	407.703766	63.169487	908.562683	374.881439	-129.239258	507.376862	443.235199	43.701752	507.057648	461.634796	-153.407578	82.862244	493.688782	-15.924235	88.549545	310.811554	-180.094147	1429.464233	471.632263	101.560081	1420.375122	323.234863	11.354761	1410.177979	483.083435	-95.712791	1682.430054	320.792419	-229.808395	1142.956665	543.426208	118.506439	1139.857422	207.248596	-173.042725	909.286926	428.503906	183.209946	891.029663	354.233063	-4.257090	1007.395996	-586.385132	149.872421	897.013062	-563.361267	0.136354
308.395508	-74.286041	906.369629	407.902618	62.854008	908.588440	375.148712	-129.539459	507.427582	443.163177	43.216431	507.020142	461.686005	-153.429916	82.825462	493.561615	-15.928746	88.505341	310.532623	-180.015900	1429.558716	471.177826	101.701843	1420.418945	322.832703	11.390333	1410.075439	484.236755	-96.489532	1681.491577	319.981567	-229.328140	1142.884644	542.707092	118.917427	1139.825439	205.671341	-173.464325	909.545288	427.143738	183.458969	891.494934	354.349060	-4.575396	1007.400269	-586.517395	149.929321	897.002319	-563.613770	0.274393
308.604767	-74.661606	906.358398	408.043732	62.597740	908.611938	375.272400	-129.768555	507.414307	443.272278	42.935497	507.097687	461.673553	-153.439056	82.800858	493.360596	-15.915947	88.457214	310.238342	-179.953217	1429.607666	470.481018	101.721153	1420.431274	322.394501	11.434661	1409.968506	485.330322	-97.236687	1680.539917	319.402496	-229.204559	1142.944214	542.053467	119.337761	1139.879150	205.222824	-171.973907	909.756714	426.101318	183.678146	891.710815	354.411377	-4.837662	1007.401489	-586.600891	149.919357	897.008911	-563.715210	0.283176
308.824463	-74.942886	906.352112	408.108429	62.382248	908.657349	375.380005	-129.959106	507.376526	443.572723	42.840557	507.249542	461.656677	-153.372345	82.769272	493.550690	-15.991208	88.479706	309.993225	-179.962830	1429.639282	469.964996	101.810051	1420.490356	321.984192	11.428418	1409.890503	486.404785	-97.964806	1679.633545	318.633881	-228.635452	1142.876709	541.347717	119.777519	1139.917725	203.634537	-172.323517	909.965271	424.875214	184.055618	891.997253	354.445282	-5.050304	1007.416260	-586.659241	149.937210	896.999207	-563.788208	0.301583
309.010071	-75.213509	906.359924	408.200287	62.150208	908.703125	375.489868	-130.167603	507.378387	443.748993	42.561222	507.318726	461.658295	-153.392487	82.733063	493.568298	-16.031702	88.444687	309.758484	-179.983231	1429.693970	469.516663	101.864090	1420.536377	321.634918	11.400744	1409.799561	487.447693	-98.642159	1678.740112	317.931335	-228.221451	1142.779053	540.745789	120.272820	1139.942749	202.522736	-171.619034	910.279663	423.811829	184.193680	892.179932	354.495026	-5.267969	1007.439026	-586.725891	149.934708	896.992859	-563.877258	0.293183
309.245178	-75.513229	906.378967	408.303833	61.978848	908.785278	375.621704	-130.414093	507.392426	443.831604	42.251472	507.339722	461.675476	-153.345123	82.720215	493.532135	-16.026274	88.410500	309.569763	-180.009979	1429.689087	469.049927	101.959076	1420.588013	321.283386	11.398084	1409.745117	488.475769	-99.287895	1677.888184	317.280396	-227.952026	1142.746826	540.060608	120.738197	1139.988525	201.484451	-170.916489	910.491394	422.743896	184.454056	892.375916	354.568207	-5.485154	1007.485413	-586.806946	149.956482	896.994141	-563.963013	0.318538
309.345184	-76.356438	906.408752	408.683289	60.715160	908.444885	375.860413	-130.711197	507.481689	444.179565	41.953693	507.284576	461.629974	-153.438187	82.658379	493.566528	-16.053679	88.400871	309.355377	-180.067459	1429.696289	468.580627	102.025230	1420.700684	320.920868	11.364642	1409.670044	489.457733	-99.881882	1677.073242	316.606628	-227.657700	1142.703857	539.399231	121.219856	1140.034180	200.357483	-170.077728	910.778564	421.702423	184.840286	892.624573	354.749451	-6.213809	1007.322937	-587.064941	149.516922	896.884583	-564.049255	0.121327
309.432312	-76.747620	906.473572	408.806000	60.258640	908.470337	375.972382	-130.949310	507.512146	444.313416	41.659718	507.308014	461.661194	-153.439468	82.696404	493.526367	-16.073223	88.374199	309.213745	-180.109634	1429.711792	468.175079	102.090851	1420.767700	320.541962	11.322362	1409.601074	490.373993	-100.452599	1676.275391	315.942993	-227.254456	1142.566284	538.791748	121.683182	1140.145996	199.339752	-169.368912	910.992310	420.951477	184.947601	892.540405	354.787109	-6.558175	1007.363831	-587.133240	149.499603	896.869385	-564.128601	0.116502
309.440063	-77.033882	906.535889	408.823395	59.825188	908.502014	376.116974	-131.132782	507.525940	444.475098	41.374325	507.366119	461.667053	-153.423920	82.644913	493.528809	-16.088282	88.353996	309.059906	-180.152954	1429.729004	467.741394	102.148666	1420.859863	320.202087	11.259306	1409.526123	491.305542	-100.977921	1675.523438	315.342621	-226.830368	1142.459961	538.047607	122.096138	1140.164429	198.163422	-168.461777	911.307129	419.724335	185.416367	893.014038	354.755554	-6.861501	1007.407959	-587.154541	149.477356	896.871033	-564.133118	0.086725
309.396271	-76.965050	906.630615	408.490112	60.211708	908.697021	376.165100	-131.237045	507.472626	444.309570	41.123035	507.431122	461.583649	-153.319107	82.602852	493.342438	-16.084158	88.293846	308.934021	-180.211578	1429.745728	467.266510	102.233162	1420.961304	319.881866	11.205579	1409.457397	492.152222	-101.506767	1674.822998	314.729889	-226.525970	1142.385376	537.361816	122.537270	1140.215210	197.160385	-167.662735	911.568970	418.754791	185.640915	893.185181	354.530334	-6.693598	1007.552246	-587.201172	149.538437	896.889954	-564.211243	0.101917
309.313293	-77.279663	906.716797	408.462585	59.894714	908.786682	376.248749	-131.413223	507.505829	444.388580	40.909996	507.495422	461.540619	-153.307114	82.574173	493.303589	-16.093176	88.290031	308.809937	-180.293396	1429.703247	466.876068	102.263535	1421.042725	319.556946	11.138988	1409.392822	492.971710	-101.982094	1674.121094	314.124512	-226.122421	1142.303223	536.677917	122.941528	1140.293823	195.999969	-166.733200	911.832153	417.745178	186.015091	893.427490	354.432526	-6.979316	1007.637756	-587.024475	149.978363	897.007507	-564.181702	0.240694
309.255829	-77.580833	906.779724	408.468109	59.569820	908.842102	376.371460	-131.562744	507.549713	444.186218	40.395851	507.382111	461.518402	-153.257889	82.564514	493.124451	-16.090727	88.203606	308.719910	-180.384735	1429.701660	466.509735	102.259956	1421.094727	319.283020	11.058684	1409.325439	493.804535	-102.442207	1673.462646	313.565491	-225.739563	1142.214355	536.016418	123.336433	1140.316284	194.884613	-165.808868	912.171875	416.754333	186.251114	893.540771	354.367645	-7.256387	1007.694519	-587.047058	150.000763	897.015442	-564.218750	0.261802
309.295135	-77.847832	906.837097	408.496674	59.260498	908.877014	376.481628	-131.666061	507.541107	444.581421	40.508316	507.545837	461.450256	-151.995209	82.270813	493.290283	-16.113335	88.232155	308.612000	-180.450150	1429.689575	466.089294	102.315178	1421.139648	318.973907	11.024531	1409.279419	494.571625	-102.857948	1672.831177	313.048889	-225.381546	1142.111938	535.421265	123.719582	1140.368286	193.859268	-164.914444	912.448303	415.933746	186.569168	893.542175	354.364380	-7.501046	1007.738220	-587.099548	150.011185	896.997375	-564.276367	0.280875
310.152679	-78.393723	906.534607	408.994202	59.035454	908.864258	376.724365	-132.034988	507.553711	444.922058	40.292313	507.628174	461.462860	-152.071899	82.245110	493.427185	-16.140520	88.200523	308.498077	-180.550735	1429.663208	465.687469	102.345833	1421.202637	318.692749	10.923913	1409.230957	495.308105	-103.275665	1672.204224	312.528564	-224.993393	1141.971191	534.428406	123.904808	1140.298218	192.848770	-164.110764	912.730286	414.764191	186.946533	893.924194	354.773499	-7.919868	1007.568665	-587.140198	150.045273	896.990784	-564.312012	0.274090
310.319122	-78.775055	906.555298	409.099548	58.675327	908.856140	376.942078	-132.288757	507.598663	445.008972	40.090908	507.645386	461.481781	-152.015228	82.238411	493.439758	-16.165163	88.202873	308.394562	-180.698318	1429.597412	465.358002	102.297226	1421.267212	318.437256	10.798633	1409.175049	496.001312	-103.613579	1671.579224	311.997650	-224.615952	1141.832886	534.057190	124.378777	1140.389282	191.878235	-163.212036	913.007385	413.946167	187.303986	893.961975	354.843567	-8.224739	1007.570618	-587.174683	150.068634	897.010437	-564.370605	0.278052
310.447113	-79.133339	906.591553	409.183289	58.345188	908.902771	377.105286	-132.544510	507.647980	445.075836	39.908813	507.658813	461.513489	-153.240143	82.479118	493.466309	-16.170376	88.189713	308.319641	-180.845184	1429.552490	465.036499	102.299362	1421.351563	318.157166	10.686493	1409.121338	496.649811	-103.952667	1670.987061	311.520721	-224.303955	1141.755493	533.327637	124.662926	1140.421753	190.895584	-162.356033	913.271057	413.010651	187.799042	894.233276	354.895630	-8.539707	1007.608887	-587.209656	150.047989	897.028381	-564.398438	0.257508
310.596619	-79.453056	906.610840	409.249207	58.181335	908.957642	377.299713	-132.853165	507.684967	445.139771	39.722778	507.705811	461.559540	-153.328552	82.462440	493.464844	-16.198799	88.195679	308.271057	-181.011536	1429.506348	464.732361	102.290100	1421.421875	317.900360	10.564569	1409.095337	497.271484	-104.253510	1670.408936	311.040100	-224.041290	1141.673096	532.757263	125.010071	1140.438721	189.972824	-161.477707	913.563354	412.032867	188.104431	894.430603	354.950256	-8.774264	1007.643188	-587.473816	149.619354	896.912476	-564.526306	0.152467
310.770996	-79.720230	906.621582	409.268799	57.946617	908.993835	377.423889	-133.039124	507.670197	445.148560	39.543518	507.718689	461.544098	-153.314987	82.457977	493.451233	-16.241447	88.163055	308.210510	-181.158249	1429.447021	464.418884	102.257980	1421.432251	317.663971	10.447878	1409.046997	497.836731	-104.507065	1669.855957	310.555023	-223.781326	1141.540039	532.096680	125.257187	1140.421875	188.987274	-160.488342	913.891418	411.153107	188.493713	894.630798	354.995941	-9.013000	1007.663818	-587.478882	149.621414	896.928101	-564.520630	0.136703
310.851746	-79.999680	906.625671	409.256775	57.652657	909.015991	377.516632	-133.216873	507.688782	445.139069	39.394321	507.713684	461.553223	-153.328979	82.398773	493.403809	-16.221210	88.159653	308.129395	-181.317444	1429.405029	464.095276	102.234001	1421.432495	317.435608	10.323522	1408.993774	498.357605	-104.790382	1669.328125	310.113556	-223.463547	1141.392456	531.473267	125.511826	1140.378174	188.018478	-159.597260	914.180664	409.920441	188.857605	894.993042	354.983246	-9.282269	1007.674255	-587.537170	149.636383	896.939026	-564.567505	0.139128
311.004852	-80.365250	906.623840	409.297516	57.335857	908.980957	377.610657	-133.414627	507.722717	445.192963	39.267036	507.719360	461.561066	-153.349457	82.391525	493.472687	-16.242329	88.162048	308.117950	-181.454544	1429.358887	463.818268	102.200432	1421.430054	317.209839	10.187431	1408.932251	498.831512	-105.053841	1668.859009	309.731018	-223.185577	1141.279175	531.010010	125.839882	1140.382080	187.172318	-158.661758	914.503235	409.270782	189.109238	894.919739	355.048248	-9.581368	1007.653442	-587.625977	149.667770	896.911560	-564.788635	0.201728
311.115967	-80.760231	906.648193	409.299805	56.998592	908.971191	377.671692	-133.571991	507.734467	445.202118	39.149105	507.711456	461.538727	-153.349030	82.360306	493.445770	-16.238819	88.127998	308.093262	-181.574432	1429.339722	463.524841	102.187958	1421.436646	316.996521	10.059691	1408.875732	499.277863	-105.289528	1668.412598	309.343994	-222.893829	1141.172729	530.383423	126.092224	1140.330200	186.256821	-157.802902	914.842529	408.134857	189.483231	895.299011	355.079620	-9.909543	1007.658630	-587.643677	149.692368	896.940796	-564.809631	0.196259
311.226227	-81.095749	906.675781	409.279694	56.719841	908.962585	377.726532	-133.681641	507.759094	444.871490	38.767841	507.577301	461.556427	-153.318039	82.367264	493.275208	-16.230473	88.077957	308.075531	-181.719116	1429.308594	463.251831	102.160957	1421.443481	316.786438	9.927473	1408.839111	499.669891	-105.497513	1668.029053	308.957092	-222.704071	1141.049316	529.854797	126.260872	1140.333862	185.425583	-156.910904	915.129150	407.460815	189.760071	895.288818	355.104065	-10.181393	1007.666382	-587.706238	149.688171	896.943909	-564.880249	0.206473
311.346283	-81.318764	906.662048	409.277466	56.581909	909.000610	377.773285	-133.863068	507.755432	445.181946	38.894432	507.717010	461.462646	-153.326752	82.343605	493.398041	-16.285664	88.142395	308.039124	-181.913132	1429.281494	462.976990	102.111130	1421.431396	316.591400	9.782070	1408.795532	499.987732	-105.685570	1667.677734	308.689423	-222.763336	1140.977051	529.304871	126.473862	1140.300537	185.247314	-155.084778	915.438049	406.384338	190.156555	895.697571	355.122681	-10.376527	1007.676758	-587.662170	149.590347	896.962402	-564.690979	0.058844
311.429626	-81.881737	906.543762	409.387421	56.445084	908.997009	377.888000	-134.117691	507.832916	445.250977	38.827480	507.760956	461.523651	-153.365509	82.325531	493.452271	-16.290947	88.161041	308.012695	-182.042648	1429.279053	462.712616	102.101242	1421.433838	316.405182	9.668118	1408.756958	500.277649	-105.850136	1667.337646	308.257050	-222.358475	1140.799072	528.803467	126.685135	1140.233887	183.923203	-155.208557	915.762268	405.775208	190.465286	895.692810	355.127777	-10.749387	1007.611450	-587.760620	149.648499	896.964966	-564.943848	0.158826
311.536224	-82.260666	906.543762	409.409607	56.238388	909.007202	378.001038	-134.381226	507.871338	445.262329	38.669182	507.758636	461.511444	-152.225479	82.105370	493.432312	-16.301550	88.137680	308.033813	-182.208694	1429.271118	462.482697	102.007980	1421.423218	316.263214	9.514351	1408.719849	500.492859	-105.981628	1667.054077	307.967773	-222.218994	1140.758301	528.323364	126.868271	1140.183960	183.219788	-154.520874	916.096680	404.726990	190.792496	896.070923	355.183411	-11.049047	1007.616211	-587.800903	149.617538	896.970520	-564.967468	0.158750
311.642975	-82.580864	906.515198	409.414764	55.946857	908.977234	378.126923	-134.610718	507.923645	445.299377	38.559601	507.762207	461.492828	-153.405991	82.264458	493.442474	-16.306480	88.132210	308.000671	-182.338455	1429.294678	462.212006	101.976044	1421.440186	316.084442	9.386108	1408.668335	500.659668	-106.105232	1666.784668	307.675140	-222.130630	1140.710938	527.898682	127.024368	1140.165039	182.564651	-153.718155	916.412598	404.152008	190.993423	896.039917	355.224121	-11.347399	1007.585938	-587.852783	149.609985	896.982727	-565.024536	0.120424
311.640503	-82.331894	906.558899	408.918823	56.585365	909.321228	378.026337	-134.601791	507.852203	444.715759	38.216927	507.699310	461.451202	-153.290924	82.263504	493.193939	-16.291643	88.062744	308.015930	-182.544800	1429.304321	461.991272	101.902512	1421.439331	315.944916	9.212023	1408.620483	500.796570	-106.196083	1666.578857	307.527496	-222.221420	1140.675781	527.472656	127.228378	1140.124634	182.537537	-152.034897	916.738831	403.218018	191.257050	896.421692	354.991516	-11.155587	1007.785339	-587.901306	149.535217	896.980957	-565.042908	0.099481
311.588654	-82.588593	906.583313	408.852997	56.325428	909.326355	378.050049	-134.683716	507.837372	444.990112	38.365967	507.783447	461.446503	-153.284775	82.269958	493.313721	-16.322206	88.083961	307.992126	-182.671036	1429.337158	461.769348	101.886856	1421.449463	315.777466	9.083980	1408.585327	500.861023	-106.254181	1666.444458	307.214447	-221.883682	1140.639404	527.162842	127.440620	1140.142822	181.442688	-152.285110	917.080566	402.783081	191.310181	896.435303	354.969818	-11.426595	1007.802307	-587.936890	149.560638	896.987610	-565.094177	0.074210
311.678619	-83.112869	906.705566	409.101593	55.206757	908.963623	378.108551	-134.806885	507.884094	445.153015	38.289867	507.698303	461.453522	-153.308746	82.245781	493.398621	-16.333805	88.111046	307.991760	-182.820450	1429.378174	461.493866	101.845520	1421.456299	315.619110	8.902221	1408.566040	500.879944	-106.292961	1666.357788	306.999146	-221.807785	1140.616455	526.737244	127.572472	1140.111450	180.972916	-151.716049	917.358826	402.102295	191.603485	896.631592	355.251007	-11.963453	1007.682617	-587.961975	149.563004	896.997620	-565.114258	0.048022
311.621948	-83.168396	906.744690	408.846252	55.373810	909.100952	378.049957	-134.783905	507.867645	445.016479	38.185345	507.715881	461.382202	-153.233948	82.227127	493.307709	-16.328522	88.097763	307.954285	-183.002533	1429.401855	461.227020	101.794685	1421.469604	315.454254	8.722300	1408.543213	500.860260	-106.303505	1666.297485	306.780212	-221.797104	1140.630615	526.297058	127.663841	1140.077026	180.542740	-151.158188	917.663452	401.231537	191.773270	897.003235	355.133514	-12.016071	1007.774902	-588.041321	149.527771	897.011047	-565.163330	0.016665
311.564453	-83.609367	906.759705	408.912354	54.779411	908.915100	378.135315	-134.923111	507.927795	445.092987	38.103264	507.665009	461.366425	-153.213455	82.232559	493.398926	-16.360716	88.145638	307.941284	-183.187851	1429.448975	460.983276	101.712395	1421.498535	315.314789	8.534633	1408.521729	500.770996	-106.294487	1666.357422	306.716644	-221.995911	1140.660767	525.977478	127.720688	1140.102417	180.728271	-149.598068	917.955627	400.832336	191.929153	896.973389	355.196289	-12.423330	1007.690308	-587.848816	149.922806	897.131531	-565.125305	0.106028
311.546448	-83.850693	906.774963	408.849487	54.522213	908.882996	378.166534	-134.981339	507.963287	445.037567	38.027878	507.622955	461.382538	-153.176697	82.242348	493.390594	-16.361399	88.127861	307.938660	-183.375275	1429.530151	460.745209	101.644699	1421.524292	315.189117	8.366830	1408.498291	500.654663	-106.240463	1666.426880	306.495178	-221.740051	1140.657349	525.667236	127.814079	1140.090698	179.789536	-150.142044	918.270752	400.059296	192.078690	897.346130	355.186951	-12.661770	1007.683289	-587.882813	149.882553	897.135437	-565.160706	0.071438
311.512665	-84.169823	906.789856	408.758026	54.200146	908.818115	378.221130	-135.060684	507.992767	444.989410	37.963238	507.595917	461.359222	-153.145676	82.201668	493.397339	-16.358021	88.138786	307.963898	-183.554718	1429.554321	460.562592	101.621552	1421.546265	315.031647	8.155400	1408.521118	500.485260	-106.178543	1666.552124	306.416626	-221.719086	1140.672241	525.397949	127.865364	1140.123291	179.520782	-149.759384	918.516052	399.559845	192.132156	897.489319	355.153381	-12.947231	1007.658997	-587.960388	149.846390	897.145203	-565.205627	0.034531
311.534546	-84.428810	906.782898	408.718628	53.917503	908.783630	378.274719	-135.154236	508.009583	444.985321	37.896507	507.564087	461.339996	-153.115982	82.202293	493.451324	-16.372118	88.143593	307.938080	-183.744873	1429.612549	460.330902	101.567001	1421.592651	314.909943	7.943100	1408.492920	500.261627	-106.093826	1666.717896	306.331207	-221.779846	1140.681641	525.153625	127.879547	1140.164917	179.315521	-149.326630	918.747131	399.312744	192.160370	897.416138	355.141632	-13.197948	1007.637695	-588.248169	149.310440	897.031616	-565.312134	-0.141633
311.769012	-84.809402	906.571106	408.889832	53.814102	908.770020	378.442383	-135.379883	508.069000	445.097443	37.831520	507.578461	461.365112	-153.162476	82.197670	493.528717	-16.388597	88.179031	307.946899	-183.964264	1429.645630	460.101624	101.500458	1421.614014	314.783661	7.744222	1408.476563	499.997986	-105.967880	1666.926758	306.373505	-222.079239	1140.752197	524.888794	127.933487	1140.208008	179.737122	-148.008820	918.939331	398.859833	192.204041	897.552979	355.222443	-13.503521	1007.520203	-588.337158	149.243790	897.031067	-565.374390	-0.189968
311.553284	-84.726212	906.813110	408.592255	53.537964	908.804932	378.382507	-135.383575	508.048645	444.951324	37.773422	507.549591	461.311554	-153.053802	82.176857	493.403290	-16.385620	88.123390	307.910553	-184.192871	1429.668579	459.796387	101.383339	1421.636353	314.671844	7.549356	1408.435181	499.695862	-105.858284	1667.172485	306.360779	-222.183090	1140.753906	524.622070	127.945465	1140.224121	179.683777	-147.677475	919.103882	398.231140	192.204575	897.888550	355.115601	-13.553528	1007.665222	-588.379944	149.221512	897.050476	-565.422791	-0.236219
311.542725	-84.867577	906.830078	408.531555	53.442211	908.833008	378.446777	-135.479279	508.094940	444.941132	37.710159	507.536255	461.283081	-153.094650	82.175529	493.420135	-16.409124	88.149788	307.906799	-184.431778	1429.703979	459.547882	101.295860	1421.676392	314.560059	7.321765	1408.417114	499.371826	-105.701485	1667.446899	306.353516	-222.289474	1140.773560	524.424866	127.935699	1140.265869	179.617981	-147.522919	919.250366	397.907410	192.152603	898.017822	355.085876	-13.686758	1007.688354	-588.476074	149.164932	897.044189	-565.483948	-0.274346
311.530579	-85.554642	906.654419	408.642029	53.316456	908.827698	378.609283	-135.705978	508.212860	444.753204	37.390190	507.437866	461.315826	-153.168854	82.160965	493.331512	-16.393253	88.145355	307.918732	-184.687271	1429.741943	459.323792	101.171471	1421.713501	314.452911	7.068840	1408.383545	499.006012	-105.533401	1667.758667	306.280426	-222.186325	1140.755859	524.312988	127.926659	1140.293945	179.011353	-148.435455	919.352661	397.837555	192.019730	897.869446	355.032623	-14.147752	1007.593811	-588.544434	149.084015	897.055786	-565.517517	-0.286675
311.999634	-85.750923	906.535461	408.774445	53.208420	908.831177	378.738525	-135.943573	508.208008	445.155640	37.536228	507.573639	461.354919	-153.188660	82.160904	493.546692	-16.435078	88.171227	307.926697	-184.913589	1429.747681	459.125458	101.105217	1421.724854	314.338226	6.873533	1408.361328	498.583862	-105.347420	1668.097168	306.333710	-222.343582	1140.725952	524.180908	127.832306	1140.350220	179.036377	-148.396240	919.439331	397.604553	191.977402	897.990173	355.253204	-14.345519	1007.532898	-588.616272	149.027924	897.060608	-565.563049	-0.345592
312.067078	-86.028221	906.537109	408.757965	52.985931	908.782654	378.844879	-136.049850	508.248627	445.160706	37.485432	507.574219	461.362000	-153.173706	82.168930	493.549530	-16.435722	88.175911	307.963104	-185.131088	1429.749146	458.940704	101.005890	1421.728027	314.259003	6.642504	1408.322510	498.166351	-105.115868	1668.413818	306.419189	-222.538849	1140.718628	524.027771	127.733681	1140.363037	179.139618	-148.342438	919.474731	397.381866	191.876541	898.083130	355.282043	-14.565574	1007.509033	-588.707703	148.960876	897.064331	-565.618896	-0.404701
312.038696	-86.265732	906.557434	408.656433	52.678875	908.710571	378.938843	-136.248245	508.298920	445.168213	37.387859	507.561951	461.330963	-153.199265	82.138863	493.541443	-16.444159	88.177490	307.960907	-185.356369	1429.738525	458.742004	100.911896	1421.732788	314.138367	6.412554	1408.285522	497.688873	-104.933083	1668.815063	306.531128	-222.740402	1140.719238	523.908020	127.580566	1140.392578	179.277267	-148.381638	919.465149	397.187866	191.757965	898.124023	355.232758	-14.784036	1007.482910	-588.779175	148.826721	897.048645	-565.648804	-0.496178
311.681305	-86.283302	906.838623	408.287903	52.126263	908.582458	378.904266	-136.269257	508.295227	444.994904	37.295231	507.502472	461.300720	-153.185501	82.151855	493.432739	-16.429756	88.165405	307.938477	-185.622528	1429.683105	458.496490	100.832619	1421.740234	314.041443	6.163797	1408.219116	497.176147	-104.745018	1669.173340	306.771942	-223.202774	1140.734741	523.772583	127.380363	1140.388306	180.047089	-147.474991	919.413391	397.050720	191.600082	898.137573	355.048584	-14.891376	1007.564697	-588.850891	148.808136	897.066956	-565.704773	-0.560216
311.843842	-87.059418	906.588135	408.446716	51.768559	908.387390	379.116699	-136.537521	508.394104	445.161163	37.219303	507.533905	461.354736	-153.234665	82.136124	493.459930	-16.436775	88.164307	307.965210	-185.866882	1429.686646	458.251556	100.751541	1421.721802	313.932953	5.921154	1408.161255	496.660645	-104.514908	1669.547485	306.937836	-223.403961	1140.675049	523.653992	127.129341	1140.360962	180.319153	-147.592224	919.334351	396.974915	191.423553	898.144714	355.074036	-15.410637	1007.334106	-588.698181	149.210800	897.208740	-565.675293	-0.471782
312.337311	-87.790688	906.156189	408.864441	51.677948	908.302856	379.385559	-136.861023	508.477356	445.447479	37.094028	507.568359	461.384583	-153.349030	82.111534	493.645111	-16.482506	88.182640	307.947937	-186.108002	1429.649902	458.022339	100.673172	1421.717163	313.818909	5.653269	1408.072388	496.116180	-104.299789	1669.943848	307.135193	-223.605667	1140.615356	523.603882	126.905266	1140.357666	180.639481	-147.796021	919.232849	396.955475	191.224655	898.129883	355.272919	-15.905472	1007.064331	-588.748901	149.173950	897.231079	-565.709717	-0.508216
312.264374	-87.587791	906.423096	408.552612	51.402660	908.278198	379.403259	-136.894058	508.439453	445.087250	36.728745	507.447510	461.344849	-153.318542	82.114037	493.415741	-16.471876	88.136459	307.918640	-186.369034	1429.576782	457.786865	100.606499	1421.691650	313.687897	5.394885	1407.991089	495.534210	-104.082336	1670.300293	307.332977	-223.864319	1140.557495	523.511292	126.632065	1140.360229	181.018143	-148.095459	919.087463	396.951080	191.001205	898.098816	355.243530	-15.847025	1007.191895	-589.059814	148.557343	897.094482	-565.837341	-0.748853
312.318420	-87.890747	906.373779	408.541199	51.065956	908.142212	379.512115	-137.033981	508.488007	445.447388	36.847309	507.562958	461.378510	-153.315277	82.108734	493.546448	-16.491991	88.169647	307.901642	-186.585999	1429.556274	457.562866	100.533325	1421.657471	313.554749	5.173835	1407.874146	494.932678	-103.857529	1670.646362	307.570679	-224.081009	1140.489624	523.438904	126.363678	1140.378540	181.368607	-148.488617	918.933228	396.843140	190.780487	898.225098	355.242554	-16.091021	1007.096375	-588.911499	148.954117	897.230530	-565.800903	-0.662638
312.038177	-87.781494	906.572815	408.273254	50.906269	908.137268	379.492340	-137.029800	508.491760	445.389343	36.741833	507.552979	461.322815	-153.235107	82.073357	493.476593	-16.479559	88.137924	307.886688	-186.819214	1429.509399	457.350586	100.470863	1421.629883	313.440979	4.888350	1407.732788	494.317810	-103.627258	1671.016602	307.855591	-224.374664	1140.435547	523.387878	126.058121	1140.356567	181.811951	-148.912003	918.726379	396.951111	190.523285	898.142395	355.096039	-16.053019	1007.198486	-588.946350	148.903122	897.253418	-565.843811	-0.729917
312.148529	-88.116821	906.577087	408.277954	50.787418	908.093811	379.638702	-137.221207	508.538727	445.439331	36.645565	507.572021	461.333984	-153.310684	82.076912	493.455719	-16.480576	88.121246	307.838776	-187.050385	1429.429810	457.074768	100.397263	1421.598755	313.335205	4.620409	1407.611572	493.660217	-103.395157	1671.388306	308.079651	-224.504913	1140.370239	523.323730	125.755836	1140.357910	181.742004	-150.361877	918.461060	397.130096	190.198563	898.027039	355.160217	-16.257935	1007.178711	-588.927307	148.699280	897.271729	-565.645508	-0.982857
312.570801	-88.595802	906.152771	408.644012	50.787514	908.036743	379.822510	-137.445435	508.576904	445.714294	36.501011	507.609314	461.319580	-153.346115	82.061798	493.573212	-16.500387	88.151169	307.785339	-187.316605	1429.313110	456.779083	100.364632	1421.559082	313.245544	4.358503	1407.469971	492.986420	-103.179169	1671.728271	308.395355	-224.793854	1140.318359	523.360657	125.473770	1140.378296	182.293076	-150.906937	918.205505	397.580444	189.841415	897.703247	355.296356	-16.592743	1006.926880	-589.189087	148.214203	897.175781	-565.786316	-1.182826
312.474060	-88.758896	906.394714	408.464478	50.551399	908.008179	379.889130	-137.558212	508.610962	445.688080	36.393467	507.590851	461.313080	-153.322784	82.026382	493.518036	-16.495365	88.133835	307.742889	-187.579987	1429.249634	456.534027	100.311836	1421.541138	313.172394	4.053149	1407.318726	492.276123	-102.934258	1672.089600	308.775421	-225.314529	1140.262207	523.401184	125.184784	1140.387207	183.484070	-150.545502	917.913208	397.841888	189.467667	897.555176	355.304718	-16.701452	1007.039063	-589.127747	148.651901	897.294495	-566.002991	-0.976473
312.632904	-89.049240	906.324219	408.553345	50.376694	907.978210	380.049164	-137.723816	508.633179	445.729462	36.490643	507.577789	461.330811	-153.308182	82.014076	493.486542	-16.526266	88.139847	307.709778	-187.828995	1429.161865	456.290161	100.270821	1421.487427	313.082977	3.752653	1407.136108	491.581421	-102.707176	1672.447754	309.037598	-225.477783	1140.158691	523.416443	124.933632	1140.372803	183.608612	-152.052246	917.605469	397.926117	189.133774	897.593201	355.398163	-16.946680	1006.987610	-589.368713	148.179581	897.197571	-566.106812	-1.195602
313.106598	-89.565910	905.983765	408.915833	50.288143	907.900696	380.299164	-138.055466	508.710785	445.938446	36.377506	507.610199	461.373108	-153.383224	82.007957	493.587646	-16.550289	88.145760	307.638916	-188.071259	1429.082642	456.033783	100.219429	1421.458618	312.974426	3.480539	1406.950073	490.838409	-102.439789	1672.801880	309.454102	-225.898651	1140.101563	523.420959	124.588326	1140.364624	184.317963	-152.832306	917.250061	398.298279	188.732727	897.437683	355.618500	-17.312798	1006.769653	-589.406067	148.077667	897.210999	-566.145935	-1.271633
313.281403	-89.804787	905.872437	409.038666	50.055557	907.833862	380.463959	-138.204056	508.756073	446.047455	36.298286	507.611267	461.355011	-153.384537	82.008667	493.626892	-16.555977	88.155174	307.571930	-188.322388	1428.941284	455.742645	100.199692	1421.456665	312.855957	3.158864	1406.767822	490.061340	-102.187119	1673.181152	309.950470	-226.547394	1140.090576	523.532104	124.278336	1140.409790	185.631790	-152.615387	916.869019	398.889771	188.223419	896.999084	355.705261	-17.539890	1006.677002	-589.460754	147.999603	897.222412	-566.184265	-1.334950
313.437469	-90.021423	905.780701	409.128845	49.869923	907.779663	380.618073	-138.409393	508.787750	446.107910	36.213120	507.626190	461.350983	-153.393234	81.985085	493.667969	-16.571384	88.157188	307.545532	-188.498062	1428.901978	455.452667	100.194443	1421.414673	312.763397	2.781160	1406.572876	489.269165	-101.943565	1673.569702	310.351196	-226.992432	1140.038452	523.508423	123.908691	1140.405273	186.470154	-153.372330	916.460449	399.149292	187.915985	897.019409	355.787598	-17.742968	1006.601807	-589.505676	147.931808	897.228210	-566.212952	-1.416763
313.636444	-90.242348	905.726318	409.256866	49.754272	907.753418	380.786163	-138.589905	508.837585	446.160614	36.174698	507.611450	461.394165	-153.424103	81.981239	493.688599	-16.571676	88.173088	307.513733	-188.721664	1428.847046	455.187378	100.154320	1421.404419	312.683197	2.532951	1406.433960	488.480133	-101.678207	1673.990234	310.688629	-227.258148	1139.999756	523.609253	123.587067	1140.439087	186.776794	-155.220474	916.110962	399.696869	187.440155	896.803467	355.939117	-17.927670	1006.561218	-589.491638	147.769333	897.246277	-566.014832	-1.672739
313.811279	-90.234665	905.541077	409.303467	49.823044	907.793762	380.836243	-138.645584	508.809204	446.209991	35.944664	507.683655	461.329803	-153.385788	81.964424	493.734497	-16.607935	88.153427	307.467590	-188.894806	1428.784058	454.940796	100.165611	1421.420288	312.559692	2.313765	1406.290161	487.645660	-101.420975	1674.431152	311.165100	-227.758316	1139.935913	523.739807	123.204399	1140.489746	187.632645	-156.157913	915.685181	400.427795	187.006104	896.385132	355.962372	-17.996595	1006.486328	-589.542480	147.665421	897.237366	-566.072021	-1.760381
313.987030	-90.186966	905.483276	409.196289	50.211796	908.021362	380.910065	-138.718307	508.808899	446.120148	35.884808	507.747955	461.317444	-153.370651	81.959084	493.676971	-16.584705	88.144920	307.398987	-189.141464	1428.717163	454.612213	100.160439	1421.416626	312.443756	2.226820	1406.176147	486.828003	-101.159836	1674.896973	311.654846	-228.194702	1139.868896	523.830627	122.800644	1140.559082	188.607971	-157.125305	915.262085	401.032471	186.495026	896.189941	355.988190	-17.992231	1006.575256	-589.597656	147.568405	897.241638	-566.125061	-1.865714
314.042694	-90.994652	905.596191	409.520020	49.395630	907.693970	381.103180	-138.936325	508.927063	446.284180	35.791222	507.677612	461.391449	-153.391876	81.936577	493.761932	-16.619783	88.157722	307.341125	-189.352631	1428.652588	454.303131	100.135735	1421.422241	312.335999	1.977541	1406.053345	485.976105	-100.885002	1675.389648	312.145294	-228.713287	1139.877319	523.941711	122.450104	1140.630127	189.590179	-158.125748	914.839966	401.602081	186.049789	895.879700	356.276794	-18.547541	1006.468079	-589.727051	147.585007	897.262756	-566.406250	-1.773690
313.933746	-90.579414	905.714355	409.016754	50.038624	908.115967	380.994934	-138.827606	508.863098	445.932831	35.764996	507.754974	461.278198	-153.293777	81.921883	493.573944	-16.607971	88.149841	307.287811	-189.567215	1428.636841	454.027557	100.114662	1421.443359	312.245728	1.706048	1405.916626	485.091888	-100.608330	1675.875610	312.710510	-229.284164	1139.930664	524.054626	122.083946	1140.705811	190.685638	-159.122894	914.406982	402.070007	185.514542	895.870056	356.064117	-18.316576	1006.749512	-589.682495	147.420425	897.279175	-566.233215	-2.006022
314.062408	-90.738152	905.668945	409.061249	49.998833	908.100830	381.020782	-138.858582	508.856995	445.905151	35.720119	507.756042	461.239410	-153.263519	81.892975	493.575104	-16.601263	88.138275	307.202515	-189.798309	1428.567627	453.772461	100.078606	1421.469482	312.161133	1.426713	1405.768188	484.196289	-100.309525	1676.347900	313.272522	-229.739380	1139.937012	524.209167	121.694305	1140.817505	191.723465	-160.227753	914.012512	402.952637	185.085495	895.468811	356.148071	-18.440439	1006.719604	-589.732605	147.274673	897.259338	-566.267334	-2.146449
314.224976	-91.684647	905.614563	409.706085	48.676067	907.501831	381.268982	-139.125244	509.006622	446.076752	35.639355	507.615662	461.286499	-153.382706	81.899734	493.671631	-16.607515	88.161530	307.139587	-190.032532	1428.533691	453.512360	100.026131	1421.512939	312.075562	1.098906	1405.624756	483.264069	-100.020714	1676.830078	313.944824	-230.476791	1139.989990	524.386658	121.348518	1140.917847	193.419266	-160.377457	913.569946	403.578827	184.544724	895.375488	356.578491	-19.182018	1006.385986	-589.761719	147.184891	897.272339	-566.306763	-2.265079
314.364807	-92.058655	905.557068	409.915436	48.340073	907.390503	381.354279	-139.282349	509.054169	446.322723	35.597195	507.601166	461.329437	-153.364075	81.895164	493.800110	-16.616938	88.177177	307.095581	-190.253204	1428.504272	453.238373	99.958130	1421.552368	311.982513	0.938768	1405.479614	482.315094	-99.705109	1677.307495	314.477905	-230.798370	1140.045288	524.661011	121.018570	1141.055542	194.014557	-162.452255	913.176086	404.565704	183.902512	894.913147	356.750946	-19.495167	1006.300476	-589.881531	147.091339	897.241089	-566.604492	-2.223173
314.491974	-92.331940	905.513123	410.046753	48.215736	907.361694	381.443329	-139.419235	509.088196	446.401306	35.537830	507.591827	461.379395	-153.383850	81.897781	493.829437	-16.638132	88.182793	307.068939	-190.430954	1428.488281	452.947449	99.880310	1421.541260	311.889435	0.738080	1405.308105	481.388611	-99.360771	1677.719238	315.197113	-231.506042	1140.118164	524.901733	120.671165	1141.178467	195.777542	-162.605865	912.750427	405.365967	183.333344	894.705566	356.876740	-19.704803	1006.264160	-589.912781	146.990570	897.238586	-566.692017	-2.302127
314.636169	-92.555763	905.453674	410.149719	48.085770	907.322510	381.525116	-139.555130	509.133759	446.454193	35.479755	507.630859	461.393372	-153.410461	81.904655	493.826691	-16.644066	88.194733	306.986115	-190.619843	1428.456299	452.660248	99.822044	1421.560669	311.788940	0.499413	1405.101929	480.368958	-99.064423	1678.244507	315.832367	-232.082932	1140.170166	525.151611	120.309494	1141.359375	196.967529	-163.863205	912.268005	406.259125	182.669754	894.442993	356.989899	-19.892126	1006.214539	-589.842224	146.810944	897.256653	-566.479431	-2.580342
314.855560	-92.551735	905.186340	410.367126	48.019791	907.252686	381.555695	-139.556229	509.118286	446.583130	35.422485	507.666229	461.336029	-153.395370	81.871361	493.841797	-16.664593	88.210060	306.990814	-190.854263	1428.410400	452.407928	99.760620	1421.556763	311.728546	0.264931	1404.902222	479.326477	-98.736496	1678.697144	316.502167	-232.611877	1140.197998	525.412415	119.984306	1141.487427	198.132629	-165.071869	911.827026	407.085571	182.083664	894.217896	357.078613	-19.974075	1006.040039	-589.843140	146.652191	897.244873	-566.532593	-2.701948
314.982300	-92.960365	905.318726	410.420380	47.861080	907.237183	381.652863	-139.693695	509.140533	446.649963	35.367771	507.688782	461.352173	-153.409332	81.876709	493.819336	-16.668596	88.215828	306.975250	-191.033966	1428.351196	452.132385	99.715408	1421.542236	311.659668	-0.165016	1404.604004	478.277924	-98.334915	1679.073975	317.067749	-232.979706	1140.165649	525.681702	119.677559	1141.617432	198.787140	-167.242599	911.403137	407.866577	181.520874	894.153564	357.262787	-20.223728	1006.102844	-589.856506	146.554245	897.231323	-566.588928	-2.810003
315.144562	-93.196487	905.235718	410.557251	47.724224	907.156006	381.734406	-139.770294	509.147125	446.715485	35.289886	507.678741	461.360260	-153.380371	81.870949	493.841309	-16.688677	88.186897	306.987244	-191.228119	1428.246460	451.833923	99.662659	1421.504883	311.598480	-0.493496	1404.324585	477.187073	-97.996002	1679.570679	317.750549	-233.544128	1140.150269	525.972717	119.367157	1141.698853	199.950577	-168.498962	910.910095	408.802490	181.029556	893.997131	357.389740	-20.398836	1006.019287	-589.626831	146.897095	897.322021	-566.561890	-2.795291
315.316193	-93.477028	905.131042	410.727722	47.498196	907.041687	381.785797	-139.801376	509.138123	446.848114	35.211632	507.684052	461.344360	-153.397507	81.865120	493.892944	-16.665600	88.185478	306.934967	-191.451294	1428.091064	451.557800	99.607407	1421.428467	311.549805	-0.737109	1404.052856	476.094543	-97.557861	1679.919800	318.456116	-234.149857	1140.064697	526.287781	119.000999	1141.745850	201.163544	-169.717392	910.450867	409.813690	180.564163	893.739685	357.526978	-20.623301	1005.907227	-589.616211	146.785324	897.289917	-566.609924	-2.896319
315.476440	-93.721283	905.023438	410.874878	47.327854	906.973816	381.860382	-139.885071	509.157990	446.928040	35.122292	507.650726	461.365753	-153.412735	81.848747	493.871277	-16.660149	88.169617	306.928253	-191.682343	1427.905396	451.306366	99.568459	1421.323975	311.521240	-1.050497	1403.743286	474.924805	-97.145844	1680.325928	319.172852	-234.754898	1139.970703	526.674805	118.720940	1141.770264	202.397354	-170.927643	909.972961	410.761841	179.960999	893.437256	357.647247	-20.837843	1005.817871	-589.591492	146.682190	897.262573	-566.642456	-2.995165
314.892822	-93.750854	905.230530	410.635651	46.972599	906.887817	381.764435	-139.762634	509.168579	446.824097	35.069134	507.618988	461.355316	-153.350967	81.854416	493.799133	-16.657892	88.142265	306.942108	-191.989059	1427.679321	451.097565	99.492767	1421.215942	311.537292	-1.394422	1403.423950	473.753204	-96.749527	1680.792358	320.048981	-235.712097	1139.905640	527.116272	118.437851	1141.784790	204.340027	-171.117783	909.427856	411.757019	179.392441	893.137512	357.410004	-20.921946	1005.885193	-589.536255	146.553070	897.222168	-566.645874	-3.100556
315.049591	-94.004684	905.107178	410.788727	46.790752	906.780212	381.767822	-139.824600	509.161469	446.883698	34.975700	507.584045	461.335052	-153.351959	81.817612	493.787720	-16.666183	88.139244	306.961548	-192.226410	1427.450317	450.815063	99.421303	1421.039185	311.552399	-1.747532	1403.050171	472.522919	-96.300507	1681.233887	320.708313	-236.061340	1139.698975	527.596985	118.168098	1141.808716	205.108841	-173.502487	908.784912	412.929474	178.728348	892.563354	357.529816	-21.128466	1005.767639	-589.488159	146.484253	897.211548	-566.658875	-3.193057
315.416992	-94.291557	904.912476	411.055939	46.600494	906.642456	381.880951	-139.978500	509.160492	447.052399	34.907310	507.613525	461.346313	-153.398331	81.828957	493.869415	-16.687202	88.150742	306.970306	-192.501633	1427.180054	450.559509	99.368073	1420.880615	311.569458	-2.106430	1402.708862	471.274536	-95.856056	1681.694214	321.485596	-236.805573	1139.573608	528.022644	117.863152	1141.796509	206.432556	-174.915466	908.199280	413.772858	178.121933	892.357178	357.766205	-21.357910	1005.596741	-589.449280	146.449417	897.212830	-566.861023	-3.160122
315.792480	-94.562431	904.748474	411.325439	46.512573	906.585022	381.963196	-140.104279	509.161896	447.172577	34.813843	507.628998	461.367523	-153.424835	81.834930	493.915009	-16.686434	88.165802	307.006805	-192.820755	1426.937378	450.367004	99.250092	1420.705078	311.672699	-2.259806	1402.358765	469.985596	-95.368004	1682.087280	322.294891	-237.412933	1139.381836	528.493958	117.549187	1141.754517	207.836151	-176.208755	907.570801	414.950531	177.565948	891.826416	358.023346	-21.575781	1005.483398	-589.375366	146.322342	897.222473	-566.884338	-3.298360
316.210327	-94.798325	904.542847	411.609741	46.479729	906.512329	382.067657	-140.287567	509.136475	447.029694	34.487782	507.507874	461.385010	-153.503433	81.778389	493.868256	-16.673429	88.112434	307.087616	-193.083267	1426.721313	450.268372	99.187195	1420.490234	311.763916	-2.545627	1401.990845	468.649078	-94.934334	1682.666260	323.133453	-238.194168	1139.223145	529.012390	117.310440	1141.681152	209.209442	-177.424820	906.982910	416.030914	176.981094	891.421448	358.293854	-21.758366	1005.340881	-589.510315	145.728958	897.115234	-566.968018	-3.570620
316.567444	-95.051994	904.384460	411.876099	46.449146	906.450195	382.189240	-140.441757	509.150848	447.420959	34.670109	507.647736	461.444214	-153.552704	81.777824	494.043304	-16.713757	88.137466	307.164063	-193.374115	1426.436279	450.086060	99.085709	1420.271606	311.835297	-2.808613	1401.665283	467.282410	-94.467735	1683.184814	324.003326	-238.792007	1139.014526	529.496338	117.020172	1141.597534	210.615555	-178.692123	906.389648	416.861603	176.445755	891.225708	358.547852	-21.936829	1005.228210	-589.184143	145.997940	897.247192	-566.875549	-3.628650
316.885620	-95.346161	904.221741	412.143707	46.317928	906.364685	382.252686	-140.586746	509.120209	447.530121	34.625221	507.656006	461.469788	-153.561172	81.773178	494.120422	-16.721558	88.124947	307.264984	-193.698715	1426.193115	450.008331	98.972000	1420.067017	311.926758	-3.113303	1401.358276	465.901886	-94.006332	1683.779663	324.849915	-239.510071	1138.873535	529.997314	116.722603	1141.534668	211.968292	-180.024872	905.821716	417.956512	175.877579	890.837524	358.782379	-22.169403	1005.101257	-588.961182	145.743301	897.287537	-566.641174	-3.917411
317.115082	-95.613441	904.084167	412.348358	46.144997	906.247070	382.334778	-140.723068	509.119843	447.607269	34.562889	507.631134	461.523041	-153.608688	81.737679	494.191467	-16.745308	88.130722	307.436646	-193.957901	1426.067627	449.954559	98.846512	1419.887817	312.074799	-3.404291	1401.088135	464.495453	-93.492386	1684.323730	325.883728	-240.376587	1138.736206	530.512878	116.417633	1141.465820	213.960602	-180.209961	905.302429	419.203217	175.340393	890.280823	358.973114	-22.388399	1004.972107	-588.814087	145.563187	897.312195	-566.574158	-4.116812
317.252563	-95.834106	903.979065	412.514526	45.931885	906.154907	382.350555	-140.802368	509.129028	447.650391	34.523785	507.612610	461.527130	-153.677094	81.727623	494.185181	-16.736984	88.133110	307.579071	-194.239075	1425.875488	450.060547	98.822464	1419.744385	312.258301	-3.760256	1400.842773	462.990295	-93.047775	1685.050293	326.717102	-240.746506	1138.598267	531.013977	116.076035	1141.422119	214.781998	-182.490021	904.802368	420.157745	174.793228	890.127014	359.116150	-22.607470	1004.872986	-588.701355	145.477036	897.357117	-566.659729	-4.208457
317.387482	-96.026222	903.896118	412.649902	45.715008	906.056580	382.353363	-140.888504	509.118774	447.695679	34.440697	507.602600	461.508575	-153.656708	81.718803	494.162140	-16.721102	88.140099	307.754303	-194.579971	1425.656128	450.195801	98.712379	1419.612549	312.469574	-4.137630	1400.612061	461.535156	-92.606163	1685.700562	327.678192	-241.388489	1138.463379	531.550415	115.713104	1141.414307	216.257477	-183.861816	904.250061	421.221344	174.269806	889.799072	359.239777	-22.792919	1004.781250	-588.735413	144.824829	897.252197	-566.623962	-4.565126
317.530334	-95.823631	903.832947	412.524261	46.184361	906.323853	382.262360	-140.899002	509.047516	447.552155	34.422585	507.651337	461.492828	-153.629364	81.709938	494.117859	-16.715883	88.127518	307.922729	-194.887558	1425.447876	450.223907	98.525162	1419.499756	312.716675	-4.530519	1400.402832	459.976868	-92.125214	1686.394043	328.621277	-241.960464	1138.445435	532.105347	115.371758	1141.393921	217.634064	-185.104446	903.796448	422.601227	173.697083	889.298157	359.224884	-22.688879	1004.887207	-588.581299	144.657867	897.282227	-566.539001	-4.759171
317.727539	-96.742599	903.732849	413.217926	44.539143	905.780701	382.431274	-141.178986	509.155304	447.986053	34.332577	507.469849	461.554260	-153.751816	81.723145	494.322296	-16.730856	88.149506	308.136810	-195.190842	1425.286743	450.266205	98.368896	1419.418701	313.023682	-4.938158	1400.164917	458.377380	-91.632111	1687.121826	329.629486	-242.484924	1138.362549	532.608276	114.986618	1141.377563	218.959442	-186.194626	903.442810	423.655548	173.203415	889.032288	359.647644	-23.611229	1004.555908	-588.347229	144.571884	897.336914	-566.392639	-4.896691
317.925446	-96.950882	903.667542	413.388672	44.356800	905.729370	382.443665	-141.222198	509.150055	448.053101	34.270763	507.491028	461.540436	-153.758453	81.707680	494.359131	-16.754332	88.142075	308.311340	-195.450943	1425.198364	450.368042	98.192940	1419.333862	313.337250	-5.393651	1399.922119	456.766174	-91.125313	1687.831787	330.630280	-243.029541	1138.386963	533.183228	114.585266	1141.413208	220.354156	-187.408295	903.063660	424.843475	172.680130	888.736938	359.803986	-23.799055	1004.495789	-588.091553	144.338821	897.369812	-566.091003	-5.187831
318.025848	-97.118576	903.612244	413.507996	44.229847	905.690613	382.426392	-141.240875	509.131561	448.097748	34.168152	507.500854	461.522278	-153.729309	81.705872	494.341492	-16.770927	88.146103	308.515320	-195.731888	1425.103027	450.537445	97.978317	1419.235229	313.640289	-5.909522	1399.672729	455.005402	-90.545685	1688.620117	331.704071	-243.690598	1138.409302	533.687439	114.146271	1141.399658	222.198700	-187.780670	902.681396	425.707397	172.158554	888.683960	359.882355	-23.936684	1004.446655	-587.826904	144.203232	897.421692	-565.955444	-5.322308
318.104156	-97.310402	903.570068	413.613892	44.123737	905.693115	382.456757	-141.313583	509.150574	448.153381	34.092400	507.554474	461.546051	-153.710388	81.726784	494.387115	-16.787674	88.128220	308.695099	-196.051666	1425.067993	450.714996	97.753891	1419.144897	313.988220	-6.267015	1399.498657	453.357239	-90.013626	1689.290039	332.801819	-244.293991	1138.430420	534.220886	113.694618	1141.412598	223.862045	-188.615509	902.321289	426.973694	171.664322	888.253479	359.943451	-24.096600	1004.425232	-587.612000	144.027878	897.453796	-565.827942	-5.504385
317.997314	-97.482796	903.555054	413.679382	43.977402	905.666077	382.440125	-141.279068	509.160400	448.166748	33.971916	507.554993	461.512543	-153.691452	81.708138	494.332123	-16.790104	88.110001	308.904510	-196.358719	1424.975342	450.939026	97.505913	1419.046265	314.341370	-6.628593	1399.333008	451.584625	-89.547699	1690.093628	333.841248	-244.707840	1138.524048	534.805237	113.231071	1141.413086	225.318924	-189.878052	901.963379	428.094147	171.201675	887.998779	359.933014	-24.247635	1004.404663	-587.403137	143.938568	897.500916	-565.855957	-5.574183
317.943115	-97.683243	903.518982	413.743500	43.791328	905.599976	382.445892	-141.298508	509.192291	447.919312	33.604870	507.417664	461.476135	-153.669907	81.685349	494.174469	-16.773773	88.043983	309.110107	-196.679062	1424.913208	451.147888	97.280327	1418.902466	314.716064	-7.026253	1399.157593	449.881348	-89.019691	1690.806885	334.922150	-245.107803	1138.510620	535.393860	112.792534	1141.391479	226.612854	-191.287033	901.620300	428.933380	170.753021	887.928833	359.922668	-24.404636	1004.351685	-587.057129	143.688950	897.567261	-565.439453	-5.963425
317.965240	-97.101730	903.483276	413.474243	45.064674	906.221313	382.342316	-141.178040	509.092712	448.050018	33.817215	507.729523	461.403442	-153.631866	81.656860	494.211090	-16.773560	88.068825	309.369141	-197.010712	1424.787476	451.410950	97.001907	1418.766968	315.031433	-7.379202	1399.021240	448.139496	-88.491005	1691.595581	335.988312	-245.524353	1138.532471	535.925476	112.326012	1141.323486	228.032791	-192.444275	901.344482	430.013550	170.303802	887.705200	359.763580	-23.939209	1004.653076	-586.557739	143.898239	897.731445	-565.158936	-6.112729
318.114136	-97.236145	903.444885	413.634918	44.915371	906.225586	382.375214	-141.249878	509.068634	448.111115	33.714283	507.730835	461.429199	-153.616913	81.643074	494.226624	-16.782970	88.059059	309.609741	-197.336990	1424.630249	451.642792	96.764503	1418.652100	315.325409	-7.695933	1398.915283	446.350281	-87.969833	1692.482300	337.082489	-246.016891	1138.524414	536.610718	111.829590	1141.319946	229.525406	-193.228378	901.037354	431.241425	169.891403	887.315735	359.904572	-24.101072	1004.635620	-586.290344	143.703812	897.767883	-565.139099	-6.293324
318.289093	-97.449707	903.426453	413.839600	44.573483	906.133118	382.429535	-141.304443	509.085419	448.165039	33.641590	507.711853	461.444733	-153.648285	81.651688	494.218414	-16.780558	88.038116	309.934174	-197.678497	1424.475098	451.937561	96.476318	1418.542603	315.696106	-8.074030	1398.844116	444.661743	-87.377060	1693.252441	338.173889	-246.372635	1138.501221	537.258057	111.407784	1141.287720	230.951874	-194.751541	900.706238	432.237518	169.438278	887.286499	360.096771	-24.325233	1004.579163	-585.914001	143.334839	897.835510	-564.724609	-6.702894
318.551758	-97.599464	903.396545	414.021973	44.263439	906.068542	382.500458	-141.432495	509.090607	447.898376	33.287262	507.571777	461.504272	-153.701157	81.680061	494.088593	-16.796337	88.022659	310.306915	-198.088516	1424.374878	452.265747	96.144737	1418.438843	316.072174	-8.437907	1398.761963	442.910278	-86.804077	1694.066895	339.285797	-246.757523	1138.473877	537.854248	110.881554	1141.237061	232.227173	-195.711227	900.380432	433.176086	169.038208	887.101624	360.314331	-24.528349	1004.531128	-585.771973	142.590546	897.779297	-564.552429	-7.174619
318.730774	-97.794167	903.363098	414.232666	43.973038	906.004028	382.524872	-141.488953	509.061462	448.274658	33.504967	507.702087	461.476074	-153.712219	81.691093	494.274078	-16.818085	88.051765	310.628876	-198.470703	1424.319214	452.630493	95.833549	1418.342773	316.444733	-8.805840	1398.731079	441.081604	-86.211296	1694.908447	340.360992	-247.189697	1138.469727	538.548279	110.382782	1141.213257	233.684280	-196.799194	900.076904	434.562164	168.676880	886.775513	360.505859	-24.744017	1004.481384	-585.330811	142.681778	897.914795	-564.518311	-7.221844
318.882172	-97.972214	903.332520	414.405426	43.721443	905.935547	382.508698	-141.535324	509.043274	448.483398	33.499546	507.698730	461.480560	-153.723022	81.696388	494.357788	-16.828058	88.062294	310.969116	-198.846313	1424.167969	453.028625	95.421333	1418.242065	316.845978	-9.211853	1398.689575	439.313416	-85.602448	1695.660645	341.438538	-247.662933	1138.407715	539.175781	109.870262	1141.190918	235.215698	-197.524078	899.768311	435.302948	168.265015	886.755432	360.668701	-24.930597	1004.431274	-585.170715	142.040268	897.866943	-564.355774	-7.641511
319.045898	-98.117134	903.304199	414.606354	43.484257	905.919678	382.535461	-141.587845	509.056885	448.802734	33.427940	507.693390	461.489349	-153.771347	81.678108	494.508728	-16.831663	88.066673	311.399445	-199.727783	1423.929077	453.430450	95.048615	1418.149292	317.239502	-9.604271	1398.638916	437.604767	-84.967346	1696.354614	342.463104	-248.010757	1138.381226	539.823792	109.305717	1141.162109	236.358612	-198.701050	899.496338	436.458130	167.834427	886.400879	360.848175	-25.125523	1004.409058	-584.830200	141.733749	897.909729	-564.113403	-7.952826
319.143524	-98.267570	903.280212	414.821381	43.268463	905.912354	382.535828	-141.686401	509.054962	448.922516	33.390759	507.670288	461.474304	-153.807220	81.660545	494.542603	-16.837013	88.066872	311.808563	-199.984726	1423.697266	453.819366	94.646851	1418.039673	317.619537	-9.968763	1398.624023	435.810822	-84.331825	1697.123169	343.470062	-248.411026	1138.269775	540.432983	108.725037	1141.088501	237.671783	-199.687042	899.166809	437.256958	167.506241	886.424011	361.007263	-25.316257	1004.393738	-584.442383	141.402100	897.959717	-563.844238	-8.299032
319.221466	-98.499748	903.267273	415.013397	43.022427	905.878235	382.498840	-141.675919	509.031921	449.028412	33.346348	507.662445	461.462708	-153.834808	81.664680	494.563263	-16.844538	88.048691	312.200806	-200.219666	1423.615601	454.298767	94.095322	1417.757935	318.002380	-10.370337	1398.585449	434.094421	-83.705177	1697.754395	344.488647	-248.855881	1138.231445	541.102173	108.167892	1141.002563	238.940292	-200.529572	898.879639	438.174072	167.138611	886.276733	361.145905	-25.537897	1004.370056	-583.978882	141.117188	898.025452	-563.545410	-8.587121
319.307037	-98.606888	903.265259	415.220245	42.953400	905.942444	382.500458	-141.740677	509.016022	449.049591	33.309704	507.671875	461.506561	-153.861298	81.667725	494.560059	-16.835175	88.037216	312.770325	-200.513123	1423.724976	454.654907	93.758629	1417.705078	318.398468	-10.802310	1398.516846	432.380402	-83.087997	1698.437500	345.498169	-249.227417	1138.108765	541.706970	107.562988	1140.957397	240.158752	-201.424454	898.605652	439.358673	166.797531	885.910156	361.302399	-25.675108	1004.402832	-583.538940	140.766144	898.100342	-563.252563	-8.964453
319.367462	-98.782188	903.237549	415.313141	42.691883	905.879150	382.468384	-141.754837	509.027344	449.068512	33.235733	507.669098	461.512695	-153.881332	81.632439	494.574646	-16.838993	88.015831	313.175171	-200.822464	1423.573242	454.983063	93.490593	1417.703125	318.738434	-11.180631	1398.495483	430.685272	-82.486389	1699.114624	346.425171	-249.668152	1138.044434	542.293579	106.983040	1140.876099	241.329758	-202.287201	898.319153	440.240143	166.478516	885.787964	361.396027	-25.877296	1004.358032	-583.048828	140.326309	898.184387	-562.802856	-9.484114
319.465485	-98.965286	903.234985	415.463074	42.515804	905.846680	382.453644	-141.789734	509.008057	449.109802	33.158230	507.637756	461.507690	-153.922775	81.644897	494.592865	-16.852669	88.026352	313.516602	-201.155884	1423.400513	455.402740	93.161057	1417.680298	319.095520	-11.515810	1398.516113	429.013306	-81.903351	1699.780273	347.337982	-250.046158	1137.984009	542.836914	106.348999	1140.838745	242.479446	-203.109512	898.066772	441.122406	166.113586	885.654114	361.520844	-26.034254	1004.340027	-582.671570	140.031219	898.287292	-562.698242	-9.740109
319.556061	-99.112633	903.225159	415.585419	42.326900	905.830688	382.422150	-141.841812	509.018860	449.152527	33.106441	507.638153	461.504822	-153.969650	81.661186	494.579468	-16.843842	88.018913	313.832397	-201.509323	1423.162598	456.078430	92.668037	1417.542114	319.485260	-11.886284	1398.508301	427.362976	-81.353271	1700.389648	348.199615	-250.459747	1137.888306	543.415466	105.823441	1140.738159	243.721909	-203.627075	897.811157	441.726959	165.852051	885.731567	361.633209	-26.200087	1004.327393	-582.214661	139.660080	898.367920	-562.450012	-10.099497
319.660522	-99.254837	903.199402	415.744873	42.129574	905.811340	382.399445	-141.895645	509.002502	449.224365	33.023525	507.617401	461.540253	-153.982483	81.663292	494.602905	-16.837263	88.015450	314.318909	-201.908951	1423.150146	456.582336	92.265785	1417.418213	319.861542	-12.250670	1398.529907	425.765442	-80.823380	1701.015503	349.014954	-250.795013	1137.832764	544.061340	105.269753	1140.707886	244.659042	-204.669403	897.558167	442.761780	165.487808	885.408508	361.769135	-26.373899	1004.305176	-581.731567	139.275711	898.451355	-562.161865	-10.460044
319.768799	-99.343796	903.186768	415.859833	41.935829	905.811096	382.405701	-141.930161	509.030701	449.262909	32.959682	507.604431	461.540070	-153.980347	81.663742	494.628876	-16.846704	88.013374	314.676697	-202.247620	1423.037842	457.063202	91.830742	1417.290649	320.196808	-12.594654	1398.533447	424.191559	-80.413971	1701.528931	349.860718	-251.105270	1137.716431	544.603394	104.721405	1140.590942	245.647034	-205.417480	897.339539	443.567291	165.179443	885.259583	361.893402	-26.530735	1004.299866	-581.209167	138.913681	898.564453	-561.884644	-10.842546
319.867706	-99.464935	903.185364	415.981354	41.765854	905.835815	382.384033	-142.010437	509.012360	449.308716	32.910343	507.615173	461.567078	-154.009918	81.675842	494.608673	-16.844198	88.009460	314.967072	-202.581726	1422.867065	457.494598	91.452003	1417.182617	320.509888	-12.887208	1398.504272	422.677948	-79.931404	1702.074951	350.607483	-251.397629	1137.723389	545.081360	104.180626	1140.491211	246.687164	-206.126541	897.084045	444.000824	164.931122	885.386353	362.023682	-26.706732	1004.313354	-580.696228	138.470535	898.667725	-561.600281	-11.243976
319.989258	-99.545792	903.170227	416.105225	41.645985	905.864319	382.374542	-142.032440	509.012482	449.336853	32.861038	507.634216	461.566742	-154.038223	81.675362	494.606262	-16.844603	87.996933	315.338593	-202.942352	1422.704834	458.008423	90.991257	1417.068481	320.851440	-13.245880	1398.466187	421.211670	-79.523712	1702.515137	351.405945	-251.661850	1137.623901	545.697754	103.663399	1140.426636	247.588913	-206.770523	896.884644	444.963226	164.580399	885.040649	362.162750	-26.848438	1004.321838	-580.237061	138.063568	898.752686	-561.380981	-11.688871
320.094208	-99.693893	903.171692	416.231873	41.528316	905.889832	382.381287	-142.099274	508.998688	449.356842	32.804169	507.639618	461.609497	-154.019028	81.673218	494.587799	-16.860451	87.995224	315.672852	-203.318253	1422.592285	458.454041	90.564339	1416.981812	321.189514	-13.598566	1398.447632	419.798737	-79.131432	1702.956909	352.147675	-252.016464	1137.578613	546.121765	103.150291	1140.317383	248.624786	-207.217468	896.633911	445.404175	164.350357	885.123901	362.315186	-27.022848	1004.338318	-579.716919	137.675522	898.870911	-561.130005	-12.115390
320.248413	-99.858078	903.173279	416.384827	41.382908	905.895996	382.387268	-142.140244	508.992645	449.265747	32.943394	507.582153	461.610260	-154.016693	81.668114	494.509186	-16.852154	87.998970	315.931030	-203.674515	1422.558838	458.848389	90.170631	1416.874512	321.512115	-13.903619	1398.426147	418.503235	-78.745583	1703.379395	352.888519	-252.053284	1137.589355	546.648682	102.625084	1140.215332	249.441254	-207.777939	896.468750	446.330688	164.027222	884.778687	362.489471	-27.195303	1004.343811	-579.242798	137.260056	898.979553	-560.903381	-12.555004
320.374939	-100.041740	903.146179	416.530457	41.182655	905.866699	382.357605	-142.182785	508.977509	449.295258	32.872471	507.567688	461.564270	-154.024536	81.641006	494.516083	-16.825743	88.013351	316.143677	-203.947662	1422.458740	459.227386	89.841667	1416.762573	321.787354	-14.178501	1398.399780	417.203339	-78.338570	1703.798950	353.421539	-252.394440	1137.538330	547.080322	102.125732	1140.130249	250.118576	-208.615814	896.298279	446.734650	163.773087	884.853699	362.628815	-27.386978	1004.315796	-578.704102	136.813461	899.103088	-560.634033	-12.987817
320.543610	-100.227913	903.136108	416.717621	40.980488	905.872925	382.361420	-142.233688	508.990479	449.304840	32.838150	507.569153	461.608795	-154.063599	81.672066	494.507507	-16.838917	88.010078	316.384399	-204.257034	1422.392700	459.602631	89.479630	1416.653564	322.056671	-14.461108	1398.375000	415.994965	-78.013107	1704.172729	353.935913	-252.696213	1137.437500	547.505310	101.656883	1140.045532	250.860153	-209.109756	896.133606	447.277710	163.464600	884.758179	362.810059	-27.593920	1004.314331	-578.121521	136.414063	899.249878	-560.353394	-13.392846
320.700348	-100.427917	903.121521	416.918152	40.741100	905.852295	382.413147	-142.305115	508.972595	449.277649	32.791496	507.537476	461.565002	-154.095062	81.629784	494.471008	-16.822485	87.991280	316.586151	-204.579651	1422.306396	459.937866	89.117119	1416.556030	322.323639	-14.716963	1398.320190	414.872894	-77.751503	1704.519531	354.471375	-252.886398	1137.396118	547.909668	101.156013	1139.910767	251.505096	-209.637222	895.994995	447.861023	163.142090	884.646057	362.995911	-27.811913	1004.297119	-577.602905	135.895660	899.354370	-560.096069	-13.904214
320.833466	-100.627052	903.103577	417.082672	40.501038	905.834534	382.385895	-142.300415	508.947327	449.387421	32.480431	507.581757	461.556610	-154.140549	81.645996	494.514679	-16.830372	87.953293	316.746948	-204.830673	1422.215698	460.295319	88.838226	1416.441772	322.601349	-14.981335	1398.282593	413.783325	-77.506165	1704.831299	354.898651	-253.190353	1137.368530	548.288025	100.648689	1139.850342	252.095688	-210.098175	895.852295	448.585693	162.863998	884.329468	363.140259	-28.026699	1004.278931	-577.106567	135.426804	899.454468	-559.858093	-14.358899
320.994568	-100.808128	903.060547	417.272491	40.273003	905.804993	382.375336	-142.393311	508.927155	449.416138	32.417721	507.592072	461.559998	-154.100311	81.639763	494.503296	-16.828932	87.940506	316.896851	-205.090210	1422.111328	460.576508	88.527618	1416.362061	322.840729	-15.238366	1398.222900	412.758545	-77.288658	1705.129150	355.304382	-253.491882	1137.316406	548.585022	100.189034	1139.772217	252.668716	-210.303543	895.728699	448.868713	162.600632	884.439941	363.296570	-28.225830	1004.241394	-576.595581	134.944870	899.555664	-559.598633	-14.812141
321.112000	-100.961952	903.041321	417.430084	40.092396	905.789978	382.371033	-142.423950	508.940247	449.408081	32.334000	507.599915	461.564850	-154.053101	81.597466	494.487396	-16.831377	87.926987	317.075775	-205.330368	1422.043457	460.880707	88.180290	1416.273926	323.091095	-15.484388	1398.195435	411.830536	-77.108284	1705.396484	355.687073	-253.474182	1137.253418	548.992737	99.794067	1139.729614	253.007919	-210.968414	895.596313	449.598694	162.244385	884.139709	363.428497	-28.390137	1004.223877	-576.001343	134.499405	899.653259	-559.232788	-15.309184
321.268524	-101.093941	903.033875	417.616547	39.967049	905.797729	382.430664	-142.541748	508.901672	449.443207	32.289406	507.624786	461.574402	-154.073151	81.595383	494.469482	-16.841827	87.909599	317.239227	-205.595947	1421.992432	461.152405	87.853706	1416.204834	323.305328	-15.709852	1398.157837	410.939575	-76.943626	1705.640625	355.982147	-253.680405	1137.224609	549.304443	99.342453	1139.702515	253.342834	-211.348129	895.506287	450.013214	161.937332	884.072693	363.593536	-28.524029	1004.223755	-575.469238	134.094315	899.765076	-558.920227	-15.772369
321.400757	-101.249550	903.010742	417.781982	39.741673	905.797241	382.471741	-142.639603	508.928162	449.457489	32.167030	507.644928	461.545013	-154.081558	81.591896	494.471344	-16.845364	87.893219	317.405243	-205.880096	1421.957275	461.478699	87.506454	1416.121826	323.548096	-15.992257	1398.110352	410.101593	-76.799835	1705.868408	356.210114	-253.899994	1137.187866	549.518066	98.914635	1139.635010	253.646164	-211.711746	895.412964	450.140747	161.667847	884.214966	363.711914	-28.707293	1004.210022	-574.681885	134.076965	899.971863	-558.502075	-16.056412
321.495453	-101.460304	903.014771	417.959839	39.510410	905.787659	382.517365	-142.735703	508.930664	449.545166	32.071804	507.662018	461.560303	-154.084152	81.612175	494.468414	-16.854767	87.892540	317.526764	-206.132294	1421.882446	461.771057	87.207161	1416.075317	323.747162	-16.231972	1398.084595	409.358673	-76.661697	1706.117188	356.330688	-254.224884	1137.158813	549.740601	98.516998	1139.588135	253.877258	-212.023178	895.332275	450.536621	161.372101	884.165710	363.847870	-28.914671	1004.206970	-574.143250	133.605545	900.056274	-558.136353	-16.527159
321.630157	-101.611717	903.018372	418.115570	39.299324	905.799194	382.564362	-142.860977	508.924469	449.589386	32.008568	507.677765	461.559937	-154.115768	81.598442	494.490936	-16.850634	87.888908	317.691193	-206.392975	1421.838745	462.043152	86.880516	1416.025635	323.976776	-16.466860	1398.085938	408.659973	-76.569214	1706.314453	356.467590	-254.395508	1137.109741	549.943787	98.130386	1139.536865	254.032578	-212.330307	895.243896	450.870636	161.112579	884.085571	363.990723	-29.098166	1004.214417	-573.532593	133.123154	900.139893	-557.735596	-16.968107
321.742706	-101.799652	903.010437	418.292786	39.113640	905.817444	382.626434	-142.978058	508.918060	449.353058	31.605459	507.568390	461.564423	-154.127777	81.580780	494.334961	-16.840834	87.830032	317.841766	-206.619064	1421.807007	462.265137	86.564941	1415.970581	324.203979	-16.706518	1398.059082	408.006409	-76.470383	1706.519043	356.574585	-254.579910	1137.070435	550.204956	97.787201	1139.490234	254.133530	-212.541855	895.176270	451.351898	160.825272	883.831543	364.114990	-29.286705	1004.218445	-573.175598	132.205612	900.089844	-557.381531	-17.575758
321.887329	-102.018272	903.002747	418.477905	38.885048	905.798279	382.709442	-143.116257	508.919189	450.555450	31.739397	507.738525	461.559998	-154.192505	81.555779	494.945038	-16.906858	87.918777	318.027405	-206.851807	1421.747070	462.554077	86.265427	1415.923584	324.414001	-16.933548	1398.055664	407.432739	-76.388832	1706.696655	356.608612	-254.791733	1136.991577	550.361694	97.395126	1139.420288	254.124008	-212.810898	895.117615	451.348083	160.583740	883.986145	364.257111	-29.484726	1004.203125	-572.402588	132.137833	900.257019	-556.867554	-17.873968
322.036804	-102.189308	902.989075	418.653076	38.670006	905.809753	382.757202	-143.202820	508.899261	450.512360	31.668938	507.757141	461.542542	-154.165192	81.549385	494.867615	-16.900396	87.900436	318.166992	-207.104706	1421.699097	462.790771	85.962585	1415.871216	324.588196	-17.168526	1398.041748	406.867676	-76.326988	1706.884888	356.540527	-255.084625	1136.897583	550.548340	97.056229	1139.362671	254.018890	-213.047653	895.075439	451.555481	160.342300	883.922729	364.395203	-29.677187	1004.200500	-571.771606	131.685547	900.343506	-556.345642	-18.295822
322.155273	-102.377739	902.984863	418.810669	38.492352	905.822937	382.812042	-143.303024	508.894165	449.828064	31.551411	507.698792	461.581177	-154.194275	81.524879	494.449341	-16.863279	87.837456	318.378693	-207.333206	1421.668579	463.036713	85.669846	1415.844116	324.795105	-17.431890	1398.035156	406.389435	-76.267097	1707.035400	356.477509	-255.320023	1136.807251	550.690979	96.724426	1139.290039	253.878738	-213.225815	895.041626	451.734070	160.093933	883.871033	364.515930	-29.859156	1004.203979	-571.149536	131.121414	900.407898	-555.793762	-18.863340
322.277039	-102.498520	902.984802	418.986572	38.340202	905.866089	382.812653	-143.396393	508.901855	449.853271	31.442621	507.729187	461.572968	-154.202942	81.534462	494.443665	-16.887762	87.808121	318.579803	-207.607605	1421.642822	463.293793	85.360840	1415.779663	324.989258	-17.673372	1398.037354	405.968750	-76.217216	1707.198730	356.446106	-255.390320	1136.711182	550.835022	96.431595	1139.225220	253.666107	-213.329605	894.997437	451.877655	159.870377	883.807129	364.648438	-30.012276	1004.224915	-570.549744	130.566132	900.468750	-555.283813	-19.389345
322.403503	-102.658806	902.989014	419.151306	38.152740	905.887573	382.862946	-143.479828	508.882416	450.634033	31.252962	507.767853	461.573029	-154.239532	81.519012	494.853027	-16.945776	87.841988	318.797241	-207.896942	1421.558105	463.589569	85.001701	1415.713135	325.198486	-17.931866	1398.052490	405.571381	-76.161079	1707.347290	356.308350	-255.649918	1136.590088	550.999634	96.119370	1139.120728	253.440765	-213.379120	894.966492	452.149811	159.612137	883.526550	364.778168	-30.185431	1004.236755	-569.845703	129.999100	900.577637	-554.674377	-19.886398
322.488831	-102.795273	902.994263	419.264679	37.924221	905.889709	382.885986	-143.533218	508.869720	450.727814	31.130192	507.769470	461.572815	-154.218933	81.520760	494.869507	-16.933050	87.844734	318.944794	-208.184052	1421.478149	463.841705	84.646317	1415.649048	325.369537	-18.168913	1398.044800	405.206268	-76.127579	1707.513916	356.170990	-255.711288	1136.438232	551.122070	95.823135	1139.059692	253.060684	-213.413177	894.936584	452.223328	159.393890	883.496155	364.872101	-30.359461	1004.239929	-569.144348	129.508987	900.679810	-554.059509	-20.373758
322.605164	-102.933441	902.982910	419.382019	37.723305	905.914001	382.940033	-143.608047	508.871063	450.786713	31.021988	507.798126	461.596802	-154.209381	81.514755	494.833771	-16.937794	87.799522	319.152222	-208.437180	1421.446655	464.094666	84.322945	1415.612305	325.564087	-18.398226	1398.055786	404.886261	-76.115471	1707.646118	356.041656	-255.757950	1136.300049	551.201660	95.492073	1138.955688	252.633286	-213.371078	894.979553	452.228241	159.199188	883.467590	364.981049	-30.547886	1004.246338	-568.685730	128.513824	900.675720	-553.470947	-21.094095
322.682678	-103.127731	902.989380	419.484436	37.464634	905.911865	382.960693	-143.734436	508.876892	450.163025	30.898378	507.716125	461.585144	-154.256210	81.528152	494.454071	-16.906322	87.735741	319.357758	-208.688248	1421.381714	464.341614	84.021240	1415.540039	325.750977	-18.664007	1398.042847	404.599854	-76.099640	1707.785889	355.847992	-255.882965	1136.171387	551.269226	95.194801	1138.839844	252.143463	-213.234970	895.017517	452.191132	159.008865	883.447388	365.060547	-30.759035	1004.247559	-568.013672	127.817650	900.746643	-552.828003	-21.726576
322.773743	-103.323128	902.986267	419.567108	37.218281	905.899841	382.942078	-143.763901	508.867706	450.246826	30.786049	507.727539	461.562653	-154.282242	81.501289	494.405182	-16.878132	87.737770	319.574738	-208.959015	1421.325317	464.588226	83.677208	1415.474121	325.951080	-18.936306	1398.055664	404.362213	-76.082993	1707.896729	355.618286	-255.937149	1136.016968	551.334839	94.903107	1138.739258	251.572845	-213.187027	895.053284	452.119354	158.831650	883.424255	365.139740	-30.967859	1004.239319	-567.181702	127.591278	900.921753	-552.135620	-22.212280
322.830475	-103.474388	903.001038	419.651001	37.027599	905.933594	382.956787	-143.866211	508.855652	450.342316	30.669348	507.758911	461.593689	-154.291840	81.514862	494.426575	-16.888102	87.720955	319.811737	-209.259674	1421.309570	464.898743	83.323631	1415.399170	326.194580	-19.194225	1398.044189	404.125366	-76.083557	1708.011230	355.398926	-255.990555	1135.878052	551.387939	94.635170	1138.612427	250.991943	-213.046783	895.138123	452.029694	158.686340	883.404358	365.212036	-31.151926	1004.263916	-566.410645	127.174454	901.034485	-551.417908	-22.673489
322.897003	-103.620056	902.999084	419.748474	36.890392	905.973938	382.987976	-143.903275	508.843781	450.430664	30.561497	507.732422	461.588318	-154.275330	81.494156	494.427673	-16.888863	87.720329	320.063507	-209.526016	1421.284912	465.202820	83.026772	1415.315796	326.424255	-19.423738	1398.059082	403.922058	-76.109879	1708.106201	355.159363	-256.008362	1135.717285	551.456787	94.367989	1138.486694	250.336105	-212.833679	895.218384	451.891418	158.517334	883.390320	365.290985	-31.320129	1004.283508	-565.655945	126.519333	901.150208	-550.602417	-23.321159
322.954163	-103.797943	902.992065	419.836182	36.740818	905.999451	382.967529	-144.003998	508.866913	450.487762	30.464285	507.734650	461.614655	-154.254044	81.494797	494.424774	-16.908243	87.693100	320.317291	-209.763351	1421.241699	465.508057	82.749718	1415.247681	326.639160	-19.692419	1398.080322	403.741058	-76.158218	1708.207275	354.903076	-256.067963	1135.568359	551.454041	94.113495	1138.363037	249.626694	-212.528137	895.305359	451.527618	158.400970	883.581421	365.358032	-31.502327	1004.292786	-564.942017	125.779999	901.238220	-549.802979	-24.016575
323.021393	-103.965698	902.991211	419.914154	36.555717	906.007507	382.999969	-144.080444	508.865540	450.527374	30.330700	507.733032	461.610748	-154.307999	81.489632	494.447968	-16.920996	87.692406	320.558228	-210.008972	1421.154541	465.808350	82.403725	1415.130371	326.854919	-19.956900	1398.071167	403.563019	-76.213287	1708.286865	354.513367	-256.238922	1135.409424	551.511230	93.899544	1138.235474	248.819168	-212.373642	895.424072	451.316681	158.259705	883.571838	365.428833	-31.683163	1004.296387	-564.210876	125.231209	901.357727	-548.981445	-24.617161
323.080750	-104.115837	902.999817	419.964417	36.393608	906.027100	382.963806	-144.134323	508.848724	450.573212	30.265011	507.752899	461.602203	-154.297897	81.493858	494.455658	-16.922344	87.687386	320.806335	-210.251434	1421.095459	466.101532	82.056213	1415.046997	327.084473	-20.200552	1398.078247	403.410797	-76.269478	1708.367676	354.197662	-256.296906	1135.281860	551.532166	93.664101	1138.086914	247.989746	-212.097366	895.612183	451.074585	158.128174	883.572388	365.486298	-31.849098	1004.310852	-563.697083	124.127090	901.386230	-548.160400	-25.397308
323.126892	-104.292099	903.019104	420.015228	36.200928	906.035950	382.964844	-144.215942	508.867737	450.617828	30.164263	507.761658	461.599884	-154.313004	81.497749	494.456787	-16.929600	87.690033	321.056915	-210.526794	1421.097412	466.384247	81.767723	1414.969116	327.338409	-20.438627	1398.078491	403.256958	-76.340172	1708.439209	353.854553	-256.410614	1135.210205	551.579834	93.468140	1137.957642	247.169937	-211.734482	895.750793	450.761597	157.991669	883.568787	365.547974	-32.034882	1004.325684	-562.985168	123.457016	901.448181	-547.253662	-26.115738
323.176147	-104.453690	903.003235	420.061981	35.971851	906.032471	382.940308	-144.319305	508.845734	450.684845	30.042576	507.746826	461.587524	-154.345428	81.488571	494.504089	-16.941801	87.690376	321.270355	-210.828323	1421.110229	466.656464	81.430443	1414.867188	327.589966	-20.650005	1398.033203	403.155090	-76.421364	1708.453369	353.468323	-256.437653	1135.044800	551.590210	93.275940	1137.788330	246.250900	-211.366669	895.952576	450.407196	157.862091	883.572998	365.593842	-32.236671	1004.316040	-561.931030	123.280045	901.617676	-546.203552	-26.685017
323.209808	-104.658516	903.007507	420.079010	35.740799	906.029907	382.919678	-144.382584	508.857452	450.679321	30.154137	507.709869	461.592773	-154.379990	81.480026	494.461304	-16.941792	87.710518	321.517456	-211.061325	1421.101563	466.980438	81.106003	1414.740967	327.847015	-20.921640	1398.017822	403.031982	-76.504639	1708.499023	353.041351	-256.529388	1134.924316	551.623291	93.096489	1137.616699	245.308823	-211.008011	896.168701	450.038361	157.735596	883.571045	365.635010	-32.461033	1004.317993	-561.122986	122.784088	901.705017	-545.264282	-27.351522
323.238525	-104.875389	903.009033	420.127502	35.524502	906.019592	382.889130	-144.439743	508.846344	450.745483	30.078537	507.730560	461.617981	-154.327911	81.476242	494.482147	-16.967972	87.677383	321.752625	-211.263306	1421.063599	467.280548	80.843254	1414.658325	328.102173	-21.168127	1398.025391	402.912292	-76.592018	1708.582764	352.641663	-256.644531	1134.788086	551.664551	92.936813	1137.445190	244.380157	-210.613388	896.361938	449.675018	157.608459	883.554382	365.694855	-32.683071	1004.314941	-560.350403	122.113113	901.739746	-544.307861	-28.043247
323.241150	-105.048248	903.006042	420.134827	35.397243	906.027222	382.850952	-144.553207	508.828491	450.790100	30.005192	507.731628	461.627289	-154.342957	81.487114	494.501038	-16.977917	87.681847	322.069214	-211.503113	1421.048950	467.577271	80.586090	1414.548584	328.329163	-21.428179	1398.040405	402.825073	-76.707596	1708.615479	352.226624	-256.793793	1134.656372	551.666016	92.771904	1137.236206	243.386902	-210.093063	896.605591	449.302551	157.476822	883.550476	365.729218	-32.861431	1004.319580	-559.565002	121.534615	901.756531	-543.384827	-28.693207
323.209015	-105.273399	903.012146	420.119202	35.150139	905.997620	382.822083	-144.595444	508.826202	450.780121	29.918678	507.710999	461.638489	-154.336533	81.486198	494.509460	-16.976124	87.682152	322.291290	-211.781174	1421.027344	467.815491	80.285995	1414.426880	328.586517	-21.681330	1398.007690	402.726440	-76.812386	1708.657593	351.826660	-256.969116	1134.541382	551.655396	92.612114	1137.006226	242.484756	-209.411819	896.837158	448.916748	157.371902	883.541687	365.733063	-33.090382	1004.309387	-558.667175	120.941872	901.778748	-542.411133	-29.379606
323.224182	-105.460548	902.995605	420.144958	34.971214	905.996460	382.788025	-144.646774	508.814758	450.832977	29.827324	507.727570	461.596893	-154.355072	81.498268	494.519379	-16.995575	87.673058	322.555054	-212.032303	1421.007202	468.122833	79.969513	1414.303101	328.844940	-21.945078	1397.994263	402.638428	-76.964294	1708.680786	351.334167	-257.046356	1134.403687	551.675903	92.482826	1136.824829	241.309113	-209.134186	897.114136	448.479919	157.193573	883.539063	365.771210	-33.296204	1004.302063	-557.867249	120.458572	901.789246	-541.539246	-30.012318
323.225159	-105.739418	902.981750	420.012115	34.458633	905.841431	382.772552	-144.773224	508.826752	450.733459	29.773571	507.665863	461.602509	-154.479828	81.516022	494.461212	-16.986044	87.676727	322.793701	-212.289902	1421.042603	468.415558	79.704582	1414.207520	329.113495	-22.188154	1397.996216	402.590637	-77.094925	1708.684692	350.859192	-257.179352	1134.339233	551.692444	92.367043	1136.618896	240.315094	-208.638916	897.420959	448.025452	157.028549	883.539551	365.740295	-33.618023	1004.218201	-556.974854	119.804878	901.755188	-540.581848	-30.635515
323.261780	-105.917351	902.967712	420.033112	34.247253	905.807007	382.737122	-144.837387	508.818420	450.746826	29.669682	507.670044	461.583038	-154.491928	81.503555	494.483337	-16.987221	87.665306	323.027039	-212.509476	1421.024170	468.682800	79.455688	1414.103882	329.392609	-22.445307	1397.976563	402.522186	-77.238861	1708.706299	350.399963	-257.326019	1134.246704	551.675659	92.245750	1136.422729	239.382935	-207.855499	897.688477	447.535309	156.875809	883.563232	365.787109	-33.810802	1004.194946	-556.084534	119.098747	901.709656	-539.659973	-31.315475
323.276001	-105.900810	902.966248	420.218445	34.596825	906.063110	382.626709	-144.851685	508.748657	450.838837	29.583036	507.741699	461.595734	-154.468781	81.502769	494.582825	-17.015690	87.677467	323.255768	-212.731491	1420.985352	468.993988	79.199120	1413.970093	329.629181	-22.724005	1397.981934	402.448334	-77.372749	1708.753662	349.880402	-257.334747	1134.091064	551.734802	92.102959	1136.277710	238.195358	-207.544312	898.031799	447.284790	156.669479	883.327576	365.913452	-33.826820	1004.327698	-555.158142	118.457657	901.700989	-538.688782	-31.957869
323.284027	-106.217720	902.956177	420.125183	34.093136	905.922119	382.597870	-144.960770	508.773590	450.747833	29.499582	507.706512	461.593811	-154.544937	81.503914	494.541504	-17.008476	87.660545	323.539124	-213.022308	1421.017944	469.275421	78.866890	1413.865723	329.896179	-23.003643	1397.962158	402.381775	-77.553291	1708.774658	349.392426	-257.492523	1133.984863	551.679932	91.945953	1136.049316	237.171906	-206.973862	898.314209	446.569031	156.581970	883.540100	365.907074	-34.170776	1004.253052	-554.226685	117.782433	901.669189	-537.762207	-32.510464
323.285706	-106.412018	902.953369	420.070496	33.927189	905.908386	382.533844	-145.059311	508.769043	450.786041	29.147280	507.757629	461.632141	-154.515030	81.509247	494.600616	-17.051603	87.613663	323.817474	-213.270706	1421.073242	469.550018	78.596649	1413.756714	330.161194	-23.242495	1397.976929	402.300903	-77.711205	1708.806396	348.919128	-257.701141	1133.894043	551.642395	91.768265	1135.854492	236.160065	-206.044525	898.640503	446.087677	156.443176	883.541626	365.935089	-34.383549	1004.248535	-552.938538	117.438667	901.626709	-536.758362	-33.048183
323.307037	-106.742622	902.928467	419.911072	33.380032	905.727234	382.488770	-145.165512	508.749237	450.672241	29.073357	507.695404	461.631897	-154.563248	81.529030	494.579224	-17.060966	87.606697	324.065674	-213.528381	1421.102661	469.812103	78.354210	1413.633545	330.410858	-23.492151	1397.973633	402.235413	-77.881058	1708.812378	348.424347	-257.747284	1133.803711	551.563599	91.548973	1135.654053	234.992630	-205.658600	898.968323	445.580566	156.274704	883.548035	365.910889	-34.746574	1004.146606	-552.315002	116.406487	901.229797	-535.926453	-33.973793
323.281342	-106.846184	902.947266	420.011047	33.549801	905.866577	382.428497	-145.231125	508.696259	450.689606	28.969372	507.751953	461.629150	-154.514954	81.515121	494.634552	-17.042463	87.612610	324.319183	-213.763062	1421.173828	470.066467	78.093758	1413.522095	330.698914	-23.751738	1397.969971	402.155701	-78.052315	1708.818604	347.947266	-257.866486	1133.791138	551.478577	91.313828	1135.440308	234.060242	-205.198486	899.335571	445.044983	156.112473	883.549683	365.993896	-34.829514	1004.230469	-551.285767	115.592232	901.109253	-534.947998	-34.687634
323.254700	-107.069618	902.964111	419.966034	33.278522	905.841125	382.376007	-145.348877	508.714996	450.654297	28.868437	507.726563	461.618561	-154.594452	81.552330	494.631836	-17.076488	87.604965	324.552368	-213.987717	1421.193359	470.370514	77.823784	1413.423828	330.968994	-24.005690	1397.996826	402.092896	-78.242767	1708.839966	347.427429	-257.926361	1133.757813	551.402649	91.070236	1135.240967	232.938431	-204.542755	899.671021	444.511627	155.959244	883.528381	366.014465	-35.085873	1004.229553	-549.725281	115.069580	901.301086	-533.827148	-35.175159
323.191406	-107.303131	902.972107	419.906006	33.047611	905.840942	382.312897	-145.470032	508.681030	450.562805	28.801159	507.739166	461.634338	-154.585022	81.563721	494.607971	-17.061590	87.588860	324.836487	-214.209076	1421.210449	470.625183	77.588715	1413.322876	331.208405	-24.227625	1398.005249	402.031067	-78.438370	1708.855225	346.987305	-258.039856	1133.687744	551.272278	90.823494	1135.031372	232.100021	-203.748734	900.015259	444.033051	155.884445	883.560425	366.012604	-35.353470	1004.237366	-548.536316	114.600700	901.318787	-532.909546	-35.955906
323.138336	-107.691971	902.985046	419.667877	32.384613	905.649841	382.249634	-145.599045	508.691162	450.420441	28.710443	507.672974	461.659332	-154.644485	81.559959	494.572845	-17.072138	87.574944	325.087341	-214.449509	1421.229858	470.863983	77.344788	1413.233276	331.425140	-24.484364	1398.035400	401.956024	-78.631660	1708.880127	346.501709	-258.113464	1133.651367	551.186218	90.552864	1134.831055	231.059052	-203.415833	900.366394	443.543854	155.607407	883.469177	365.930603	-35.781677	1004.150024	-547.897583	113.486702	900.831177	-531.954102	-37.271927
323.061676	-107.943008	902.995422	419.600311	32.106960	905.638367	382.136902	-145.637299	508.678314	450.360565	28.603502	507.641693	461.645874	-154.657806	81.544029	494.600739	-17.075632	87.589233	325.354706	-214.713715	1421.247437	471.133453	77.060997	1413.116943	331.657806	-24.725355	1398.044800	401.895935	-78.821960	1708.907104	346.026154	-258.216919	1133.619629	551.044617	90.282417	1134.605469	230.091537	-202.953476	900.725586	443.018921	155.407776	883.470398	365.925995	-36.076359	1004.153748	-546.837463	112.611710	900.766357	-530.561218	-38.089149
323.003845	-108.137169	903.009766	419.546600	31.939768	905.660645	382.019196	-145.708221	508.658417	450.316193	28.544178	507.670166	461.637817	-154.623566	81.546722	494.618835	-17.080196	87.574814	325.625244	-214.957642	1421.323120	471.428833	76.799637	1413.006226	331.915619	-24.973513	1398.069092	401.823547	-79.009537	1708.935791	345.612549	-258.271149	1133.599976	550.946533	90.003304	1134.424805	229.134415	-202.341171	901.129517	442.507233	155.199997	883.459778	365.927368	-36.302353	1004.175964	-545.668701	112.136375	900.723938	-529.483337	-38.688072
322.928253	-108.347214	903.012024	419.484589	31.717381	905.656372	381.944733	-145.767197	508.629547	450.238892	28.437281	507.625549	461.650940	-154.647781	81.559235	494.615967	-17.088024	87.577438	325.869354	-215.187698	1421.386597	471.708557	76.546471	1412.911011	332.173706	-25.222982	1398.107666	401.785797	-79.210670	1708.978882	345.227631	-258.315704	1133.543945	550.848145	89.735916	1134.234741	228.263275	-201.728500	901.507568	442.042419	155.000778	883.458923	365.916382	-36.553108	1004.178650	-544.448181	109.763618	900.781189	-527.985779	-39.155025
322.837463	-108.589821	903.026001	419.382111	31.401241	905.631775	381.849701	-145.872192	508.647675	450.165314	28.360043	507.605896	461.969482	-154.351486	81.790787	494.610107	-17.080824	87.590889	326.077057	-215.450073	1421.424072	471.929657	76.285652	1412.819580	332.393524	-25.504208	1398.138916	401.736755	-79.386330	1709.005859	344.785858	-258.319366	1133.505981	550.661987	89.454559	1134.013062	227.296127	-201.115005	901.971436	441.556122	154.912613	883.481873	365.879852	-36.846035	1004.176697	-542.002747	110.249756	901.325195	-526.423950	-39.217991
322.804047	-108.905907	903.034973	419.299835	31.097088	905.603638	381.779694	-145.984085	508.629730	450.079285	28.287271	507.567230	461.838806	-154.214127	81.662621	494.628204	-17.076225	87.575356	326.312866	-215.723206	1421.465942	472.179596	76.004349	1412.669556	332.635345	-25.760736	1398.156982	401.680817	-79.566971	1709.042236	344.413910	-258.442627	1133.482056	550.579895	89.186325	1133.834229	226.559708	-200.346680	902.316223	441.122772	154.554428	883.365356	365.869080	-37.164120	1004.169739	-540.710632	109.607483	901.422302	-525.148865	-39.914162
322.731567	-109.081367	903.047668	419.435791	31.317745	905.768311	381.699585	-146.042343	508.626892	450.125031	28.186462	507.656860	461.950989	-154.386932	81.781258	494.669281	-17.092949	87.576584	326.576569	-215.947525	1421.538940	472.422974	75.740616	1412.537964	332.836487	-26.033321	1398.181274	401.605835	-79.733871	1709.052124	344.041168	-258.369904	1133.428711	550.441040	88.911919	1133.634277	225.597931	-200.060989	902.688904	440.659576	154.321808	883.319885	365.958344	-37.286556	1004.263794	-539.509949	108.819527	901.458679	-523.866333	-40.742710
322.645844	-109.355721	903.078369	419.364258	31.123991	905.773254	381.614380	-146.139954	508.615204	450.038666	28.108681	507.675690	461.949249	-154.373840	81.786224	494.669128	-17.106089	87.562340	326.865936	-216.271759	1421.600220	472.654022	75.461418	1412.437134	333.066681	-26.314548	1398.179810	401.529968	-79.921669	1709.074585	343.725464	-258.414703	1133.416260	550.337219	88.660515	1133.437744	224.801559	-199.556274	903.053711	440.198669	154.032150	883.241882	365.937531	-37.542591	1004.284912	-538.525940	107.665100	901.383789	-522.498840	-41.019508
322.593872	-109.574059	903.081238	419.268982	30.905163	905.777893	381.526031	-146.223541	508.616791	449.951202	28.011023	507.651611	461.892975	-154.311844	81.794319	494.676880	-17.113392	87.562683	327.048065	-216.504578	1421.663574	472.828461	75.214661	1412.319214	333.237732	-26.594299	1398.179565	401.437744	-80.081291	1709.075684	343.380859	-258.479218	1133.441284	550.215271	88.390839	1133.250122	224.029053	-199.058807	903.417114	439.763092	153.767899	883.188049	365.919159	-37.802094	1004.292114	-537.643188	107.115974	901.476807	-521.907898	-42.716824
322.606384	-109.836311	903.077026	419.211670	30.624559	905.753845	381.494080	-146.387497	508.604736	449.866302	27.907072	507.661163	461.894165	-154.374985	81.793579	494.697662	-17.113474	87.558006	327.278748	-216.793701	1421.675659	473.040588	74.928772	1412.218872	333.429718	-26.901693	1398.178589	401.344910	-80.252716	1709.062134	343.071167	-258.551483	1133.414917	550.057007	88.122398	1133.034790	223.340363	-198.645798	903.734680	439.235809	153.711960	883.245728	365.937164	-38.089558	1004.280273	-536.061401	106.621948	901.530212	-520.577759	-43.679749
322.613861	-110.131493	903.084534	419.147644	30.380411	905.754150	381.472595	-146.531631	508.609253	449.778748	27.808861	507.661469	461.913239	-154.417694	81.787926	494.715332	-17.103329	87.567917	327.483185	-217.108780	1421.727539	473.236572	74.619888	1412.097656	333.607788	-27.187986	1398.175049	401.255005	-80.410439	1709.067505	342.823700	-258.697845	1133.421875	549.991943	87.861626	1132.817627	222.813080	-197.837265	904.061768	438.973999	153.412643	883.105652	365.952026	-38.386845	1004.286743	-534.850037	105.725151	901.689087	-519.185486	-44.453232
322.573639	-110.435036	903.095947	419.085388	30.084900	905.733948	381.471283	-146.698944	508.617493	449.667297	27.713913	507.651428	461.632690	-154.641800	81.592903	494.698181	-17.126751	87.568619	327.715363	-217.394058	1421.769775	473.424072	74.334229	1411.981323	333.787445	-27.467001	1398.186279	401.158722	-80.540924	1709.066528	342.542572	-258.717804	1133.380615	549.893799	87.586082	1132.634888	222.046356	-197.699463	904.394897	438.592529	153.198013	883.093079	365.948883	-38.697838	1004.284851	-534.597229	104.731735	901.589661	-518.190613	-45.767750
322.595734	-110.705269	903.082336	419.039703	29.808771	905.725891	381.443939	-146.841064	508.629974	449.606842	27.613411	507.630676	461.597961	-154.736069	81.581589	494.758301	-17.126408	87.580566	327.890656	-217.702347	1421.742798	473.572968	74.100723	1411.852417	333.934784	-27.715939	1398.204346	401.036102	-80.712868	1709.047607	342.288269	-258.805878	1133.351563	549.832397	87.314087	1132.468018	221.449234	-197.336899	904.677246	438.178284	152.898636	883.099243	365.958588	-38.992077	1004.275391	-533.177307	104.025841	901.687500	-516.736267	-46.523685
322.654144	-111.113869	903.072815	418.757385	28.986841	905.505676	381.504089	-147.114273	508.679840	449.407471	27.537741	507.560883	461.625336	-154.852997	81.591209	494.687714	-17.124683	87.574341	328.096893	-217.989410	1421.786133	473.729492	73.850594	1411.725952	334.104736	-28.006821	1398.193848	400.909454	-80.842972	1709.053223	342.089478	-258.944275	1133.327393	549.748047	87.036285	1132.301514	220.940140	-196.892807	904.991089	437.732666	152.651382	883.081787	365.887787	-39.492863	1004.160767	-531.980591	103.085709	901.760742	-515.329285	-47.394329
322.708069	-111.444962	903.088806	418.683563	28.744392	905.511963	381.533630	-147.350510	508.697479	449.298981	27.449947	507.564728	461.658875	-154.942245	81.587265	494.670776	-17.124102	87.562584	328.308197	-218.248718	1421.820679	473.862091	73.600052	1411.624512	334.263916	-28.321039	1398.184204	400.777344	-80.987030	1709.037598	341.893005	-259.039459	1133.324951	549.658264	86.740128	1132.146606	220.416473	-196.565979	905.312317	437.453674	152.357452	883.013733	365.933990	-39.816612	1004.175171	-531.140076	101.953964	901.578247	-513.981079	-48.471107
322.893463	-111.843513	903.029663	418.707214	28.467611	905.466187	381.577301	-147.617233	508.679291	449.008362	27.099697	507.413391	461.699219	-155.028915	81.620094	494.569916	-17.152689	87.520424	328.491119	-218.530396	1421.821655	474.021942	73.308220	1411.502197	334.417480	-28.626707	1398.203003	400.638306	-81.115631	1709.034668	341.739929	-259.252930	1133.349487	549.584106	86.415382	1131.977783	220.072296	-196.024918	905.569275	437.184601	151.963058	882.891296	366.046722	-40.176212	1004.123474	-530.011719	100.803772	901.583435	-512.497437	-49.497787
322.867493	-112.198914	903.036560	418.606110	28.148491	905.449036	381.625366	-147.896606	508.762207	449.132690	27.179909	507.493744	461.688416	-155.117966	81.632408	494.674835	-17.180815	87.545326	328.698761	-218.813675	1421.881470	474.134827	73.061165	1411.407227	334.551025	-28.928417	1398.189697	400.509460	-81.213020	1709.048340	341.587494	-259.416138	1133.370117	549.498718	86.092445	1131.808960	219.664246	-195.787323	905.810120	436.910492	151.612091	882.795349	366.040588	-40.538525	1004.121399	-528.830566	99.638069	901.510986	-510.969543	-50.544285
322.848022	-112.506142	903.058533	418.478485	27.790752	905.421997	381.882599	-148.289917	508.969635	448.953217	27.074286	507.472748	461.760925	-155.317230	81.600067	494.662598	-17.184195	87.530647	328.869904	-219.113663	1421.920044	474.251434	72.795822	1411.277832	334.675171	-29.194956	1398.160278	400.374146	-81.323952	1709.050049	341.475739	-259.581024	1133.357422	549.437439	85.793678	1131.644897	219.319626	-195.552704	906.048950	436.689606	151.264740	882.700500	366.031250	-40.883015	1004.122070	-527.633301	98.483696	901.436646	-509.500427	-51.647930
322.853943	-112.816086	903.038940	418.391785	27.569643	905.410950	381.902771	-148.001663	508.910248	448.825287	26.961924	507.482880	461.689636	-155.119217	81.533875	494.625305	-17.200523	87.508102	329.093170	-219.406113	1421.965698	474.378326	72.535370	1411.178101	334.793518	-29.487453	1398.138916	400.213898	-81.471367	1709.035156	341.288208	-259.489563	1133.335571	549.385071	85.458313	1131.506592	218.401367	-196.503693	906.290222	436.526581	150.966461	882.616516	366.038727	-41.191242	1004.109558	-526.294800	97.323212	901.330933	-507.895996	-52.713764
322.856262	-113.130165	903.014465	418.303589	27.353054	905.397888	382.308197	-148.752884	509.278809	448.729065	26.806242	507.457306	461.864471	-155.491455	81.572105	494.618652	-17.209644	87.520103	329.262939	-219.655640	1421.989258	474.505920	72.285141	1411.044312	334.915833	-29.785168	1398.111206	400.034058	-81.621719	1709.018188	341.204529	-259.675720	1133.319458	549.340759	85.151062	1131.351929	218.103546	-196.392105	906.506348	436.386230	150.640198	882.527710	366.045624	-41.502544	1004.093750	-525.105774	95.883286	901.126953	-506.367523	-53.966217
322.856903	-113.426872	902.970093	418.175842	27.074667	905.357849	381.824493	-148.292053	508.913605	448.633514	26.583656	507.441254	461.696564	-155.197769	81.539276	494.593903	-17.185675	87.524239	329.403595	-219.986832	1422.004150	474.624481	72.001945	1410.946899	335.028076	-30.096220	1398.070068	399.826843	-81.770287	1708.994019	341.266785	-260.164276	1133.390503	549.300537	84.832985	1131.221191	218.490372	-195.153641	906.665588	436.232697	150.307373	882.417236	366.022064	-41.824661	1004.053833	-524.013489	94.156204	900.907349	-504.745667	-55.316849
322.853729	-113.762184	902.955688	418.063385	26.728844	905.329468	382.081726	-148.652115	509.126556	448.472931	26.352217	507.385254	461.837524	-155.450485	81.541962	494.559326	-17.203030	87.495842	329.563110	-220.276321	1422.041138	474.678772	71.743530	1410.838257	335.145355	-30.394691	1398.029053	399.628357	-81.900650	1708.970337	341.115173	-260.230286	1133.364990	549.277283	84.539574	1131.076416	217.746307	-196.159149	906.844360	436.124725	150.014450	882.322510	366.021118	-42.197285	1004.035339	-522.529541	92.802864	900.791809	-502.905273	-56.125305
322.820129	-114.152603	902.954834	417.942047	26.424068	905.313904	381.705994	-148.644211	508.897919	448.432648	26.251925	507.367859	461.742737	-155.318405	81.561172	494.597015	-17.226048	87.489105	329.662567	-220.533401	1422.063110	474.743286	71.528099	1410.739746	335.218719	-30.657078	1398.008301	399.422119	-82.017288	1708.959229	341.107300	-260.478821	1133.370605	549.228821	84.180527	1130.912598	217.629135	-196.181808	906.986755	436.037445	149.669128	882.209900	366.001709	-42.577339	1004.030151	-521.073914	91.693581	900.695190	-501.073761	-57.044594
322.806580	-114.557800	902.939758	417.847168	26.174145	905.285889	381.666260	-148.784714	508.900940	448.370880	26.120607	507.380157	461.749786	-155.395950	81.568726	494.610992	-17.253180	87.502548	329.794128	-220.840866	1422.049072	474.801270	71.260300	1410.635864	335.317688	-30.969837	1397.952759	399.188477	-82.140213	1708.940918	341.127319	-260.783691	1133.357666	549.205872	83.831566	1130.776489	217.567871	-196.222748	907.098633	435.935608	149.304977	882.091797	365.998749	-42.934292	1004.011169	-519.295593	90.731613	900.791992	-499.239502	-57.975723
322.635406	-114.876595	902.975464	417.652649	25.841311	905.249817	381.550873	-148.933044	508.905914	448.228790	26.000404	507.375885	461.762268	-155.401703	81.565430	494.590515	-17.237017	87.493240	329.858246	-221.096817	1422.041504	474.826050	71.024117	1410.529053	335.360291	-31.285059	1397.897339	398.952911	-82.269615	1708.907104	341.159821	-261.066132	1133.358643	549.138916	83.454575	1130.628052	217.519608	-196.326492	907.195618	435.872772	148.938370	881.976257	365.897156	-43.264652	1004.014587	-517.754456	89.390800	900.675171	-497.415680	-59.210918
322.739655	-115.283897	902.905090	417.599609	25.573305	905.226196	381.490387	-149.149292	508.872375	448.085541	25.881727	507.361267	461.751068	-155.450394	81.552597	494.592773	-17.258732	87.486588	329.984314	-221.424835	1422.025513	474.875977	70.742081	1410.422974	335.427399	-31.557074	1397.848633	398.719177	-82.392960	1708.881836	341.239502	-261.406952	1133.321411	549.149353	83.106758	1130.493164	217.572708	-196.460159	907.247131	435.868927	148.580719	881.856079	365.953583	-43.662224	1003.969604	-516.089355	88.195503	900.578552	-495.529358	-60.400501
322.768463	-115.714760	902.848816	417.547150	25.266331	905.173401	381.460388	-149.397247	508.873260	447.976593	25.762352	507.391571	461.778503	-155.510300	81.560547	494.623047	-17.269234	87.516151	330.050110	-221.741150	1422.007690	474.914154	70.485107	1410.322876	335.475647	-31.835340	1397.770508	398.464050	-82.518211	1708.850464	341.321869	-261.779633	1133.303467	549.139832	82.741547	1130.390869	217.650925	-196.692032	907.293274	435.854248	148.227005	881.736633	365.973480	-44.058495	1003.916748	-514.445496	86.725601	900.406982	-493.690796	-61.713158
322.793762	-116.016022	902.803833	417.442352	24.997643	905.166382	381.525665	-149.582550	508.921631	447.841003	25.603294	507.365417	461.777649	-155.583298	81.541618	494.677002	-17.283781	87.516800	330.101349	-222.050522	1421.968506	474.921661	70.244865	1410.219360	335.507935	-32.148182	1397.708862	398.204712	-82.642014	1708.827881	341.422485	-262.161591	1133.284668	549.121460	82.382645	1130.311646	217.774155	-196.925842	907.291504	435.875031	147.848083	881.634583	365.978973	-44.404915	1003.893311	-512.512817	84.786926	900.165833	-491.760101	-63.123348
322.816376	-116.402153	902.782776	417.347809	24.706549	905.135071	381.345642	-149.843262	508.891968	447.758514	25.493410	507.372375	461.767609	-155.637665	81.549194	494.673157	-17.278223	87.517593	330.154175	-222.341217	1421.936890	474.904846	69.987648	1410.138550	335.541046	-32.462444	1397.661499	397.922791	-82.767136	1708.784912	341.547729	-262.556732	1133.301270	549.139832	82.053329	1130.210205	217.960556	-197.215836	907.304321	435.932892	147.439713	881.498779	365.996460	-44.776291	1003.869629	-510.612305	83.456047	900.109131	-489.753754	-64.458549
322.828796	-116.844368	902.757385	417.262085	24.360209	905.112671	381.309113	-150.093475	508.918213	447.677124	25.375029	507.344360	461.805511	-155.749725	81.569473	494.711243	-17.284836	87.524109	330.226166	-222.626053	1421.914551	474.901398	69.712128	1410.062500	335.571625	-32.802647	1397.567627	397.637512	-82.888649	1708.762207	341.718292	-262.956299	1133.291016	549.140747	81.708603	1130.132935	218.210480	-197.536896	907.252502	436.029572	147.037262	881.372070	366.006805	-45.207699	1003.848083	-508.728760	82.453331	899.904663	-487.728424	-65.793411
322.756287	-117.241791	902.772827	417.126495	24.005224	905.098022	381.267670	-150.377487	508.914673	447.562256	25.273277	507.328857	461.850525	-155.840027	81.596878	494.736420	-17.308697	87.531090	330.259125	-222.919128	1421.893799	474.852814	69.464020	1409.994019	335.583221	-33.123718	1397.488892	397.319580	-83.036423	1708.743164	341.883636	-263.381165	1133.309570	549.158325	81.375816	1130.058472	218.476135	-197.967346	907.200562	436.092590	146.656097	881.256287	365.977814	-45.614944	1003.851807	-506.717499	81.171860	899.844971	-485.638245	-67.117348
322.757843	-117.668839	902.728516	417.042755	23.681288	905.072998	381.177338	-150.584412	508.899139	447.457458	25.150724	507.327057	461.862915	-155.880661	81.631958	494.742188	-17.305933	87.543716	330.250488	-223.237762	1421.878418	474.768921	69.227074	1409.911621	335.583344	-33.451141	1397.416382	396.997070	-83.203194	1708.710205	342.044189	-263.846680	1133.336304	549.155273	81.039009	1129.987915	218.807571	-198.415085	907.105713	436.183044	146.239304	881.133789	365.979736	-46.035915	1003.819275	-504.701294	79.706230	899.724487	-483.467712	-68.540802
322.789825	-118.096130	902.688904	416.967285	23.388721	905.030457	381.161285	-150.861389	508.939911	447.382050	25.046270	507.304291	461.841248	-156.034409	81.613289	494.767975	-17.331131	87.578957	330.220276	-223.530975	1421.831177	474.695099	68.995010	1409.843872	335.547821	-33.756672	1397.324951	396.688721	-83.298119	1708.670776	342.235809	-264.288818	1133.332397	549.197205	80.737015	1129.943481	219.217514	-198.911133	906.996948	436.424774	145.767273	880.990356	366.010773	-46.432858	1003.780579	-502.640991	78.240540	899.505310	-481.244141	-70.007828
322.762268	-118.514404	902.636047	416.870209	23.066490	905.004211	381.157898	-151.113937	508.928314	447.256226	24.936850	507.265198	461.884979	-156.084793	81.613091	494.739746	-17.332850	87.559151	330.251038	-223.810486	1421.825684	474.572540	68.756088	1409.760010	335.512115	-34.091732	1397.242676	396.347168	-83.425400	1708.632813	342.449615	-264.808075	1133.330933	549.181213	80.398605	1129.868652	219.676193	-199.474777	906.852051	436.479279	145.387451	880.858704	365.988586	-46.851112	1003.743042	-500.336395	76.969284	899.283936	-478.939301	-71.382828
322.784180	-118.920395	902.577148	416.764771	22.719042	904.966248	381.134949	-151.388748	508.923248	447.130768	24.762779	507.259216	462.030487	-156.382797	81.813698	494.548859	-17.295853	87.539047	330.245148	-224.168930	1421.793579	474.465363	68.490517	1409.646851	335.457245	-34.478855	1397.158081	395.965912	-83.547661	1708.564575	342.648987	-265.272461	1133.320313	549.218628	80.084373	1129.806396	220.070297	-200.130539	906.697266	436.641357	144.966385	880.709534	365.978821	-47.267654	1003.696167	-498.128693	75.531456	899.033875	-476.497345	-72.852837
322.824432	-119.392921	902.503723	416.705353	22.385275	904.926086	381.117676	-151.680283	508.923309	446.972992	24.619457	507.232117	462.424530	-156.494766	82.136993	494.516052	-17.289633	87.502899	330.199402	-224.494080	1421.758423	474.315887	68.294632	1409.561523	335.395294	-34.783180	1397.082153	395.591095	-83.690643	1708.514526	342.882019	-265.816406	1133.334961	549.240845	79.746445	1129.755005	220.582199	-200.782104	906.509521	436.906860	144.541153	880.403259	365.991699	-47.712624	1003.640564	-495.858459	74.093140	898.692566	-474.062042	-74.353615
322.820557	-119.774376	902.466431	416.602814	22.077398	904.925903	381.070587	-151.878937	508.914032	446.798645	24.453911	507.227844	462.231323	-155.886597	81.788559	494.714233	-17.338980	87.590523	330.132965	-224.829147	1421.716064	474.154480	68.043106	1409.442993	335.325073	-35.118584	1396.985474	395.215363	-83.830971	1708.467529	343.142639	-266.302917	1133.375488	549.271667	79.429176	1129.673828	221.130371	-201.522034	906.317566	437.136078	144.155807	880.447998	365.967712	-48.105812	1003.623291	-493.393921	72.662560	898.326660	-471.453308	-75.869682
322.818146	-120.138496	902.427917	416.497620	21.744381	904.933044	380.982086	-152.077896	508.891876	446.583313	24.334782	507.217041	462.229156	-155.862396	81.779648	494.699127	-17.335196	87.573738	330.130310	-225.174423	1421.744873	473.991486	67.787918	1409.362305	335.265106	-35.471714	1396.901489	394.825684	-83.999557	1708.416870	343.452515	-266.786713	1133.420654	549.304138	79.082710	1129.620239	221.688690	-202.271164	906.127136	437.221100	143.592804	880.220093	365.940216	-48.506802	1003.609009	-490.866577	71.383614	897.941223	-468.728851	-77.378593
322.652100	-120.614655	902.435059	416.376251	21.334797	904.904053	380.935120	-152.283493	508.934387	446.389435	24.177057	507.225647	462.248199	-156.009750	81.778625	494.698853	-17.332773	87.606529	330.037994	-225.471359	1421.758667	473.750610	67.591019	1409.272827	335.165039	-35.824917	1396.821899	394.436920	-84.137619	1708.346191	343.727875	-267.317719	1133.493164	549.333618	78.752914	1129.594727	222.324432	-203.109940	905.920227	437.575836	143.160324	879.872498	365.840179	-48.952240	1003.599670	-488.266357	70.070366	897.583069	-465.849426	-78.974541
322.490540	-121.003479	902.448547	416.225311	20.994587	904.904419	380.854156	-152.537857	508.959717	446.200562	24.042170	507.234192	462.236755	-156.077164	81.828491	494.647339	-17.325388	87.610382	329.915039	-225.809784	1421.747314	473.515747	67.339684	1409.209839	335.065796	-36.203732	1396.720947	394.008850	-84.297546	1708.279297	344.042114	-267.812561	1133.535645	549.327820	78.436928	1129.571655	222.938828	-203.974365	905.688965	437.711029	142.681549	879.858398	365.730377	-49.338154	1003.608459	-485.767914	68.025909	896.877258	-463.083313	-80.845497
322.368225	-121.390175	902.420349	416.102509	20.650879	904.865662	380.737976	-152.723236	508.985962	445.996643	23.896124	507.238190	462.241547	-156.164001	81.818115	494.612579	-17.334761	87.597275	329.797363	-226.149307	1421.736206	473.279816	67.105034	1409.116211	334.930542	-36.560768	1396.627075	393.577942	-84.433517	1708.222656	344.363342	-268.356415	1133.610596	549.360413	78.140121	1129.534546	223.642334	-204.923386	905.473816	438.244415	142.277130	879.424011	365.643890	-49.720016	1003.576416	-483.014221	66.222443	896.393433	-460.050446	-82.549332
322.296417	-121.855637	902.392883	416.011719	20.278927	904.839172	380.602142	-152.966370	508.969635	445.786621	23.737579	507.245819	462.271118	-156.228271	81.805450	494.575928	-17.339954	87.579956	329.702698	-226.500885	1421.703247	473.038483	66.890656	1409.019165	334.810577	-36.974674	1396.504639	393.126068	-84.586075	1708.145508	344.740387	-268.879822	1133.656006	549.358093	77.797264	1129.504272	224.393021	-205.786362	905.204041	438.573395	141.755707	879.388672	365.594330	-50.161243	1003.550659	-480.142822	64.382057	895.974976	-456.876556	-84.205917
322.291138	-122.311897	902.339050	415.952545	19.899263	904.802673	380.526031	-153.172836	508.993927	445.646179	23.568777	507.259155	462.242706	-156.223358	81.763962	494.528015	-17.361765	87.565163	329.582153	-226.830643	1421.692017	472.785187	66.636742	1408.929077	334.662445	-37.358696	1396.400146	392.670776	-84.746056	1708.071411	345.082306	-269.460510	1133.713989	549.302307	77.461197	1129.475586	225.109360	-206.810440	904.954346	438.789734	141.369583	879.247253	365.586975	-50.609455	1003.506592	-477.076416	62.017445	895.465332	-453.708221	-86.058372
322.330750	-122.739922	902.283569	415.886383	19.494757	904.749268	380.362854	-153.308975	508.970093	445.030640	23.407320	507.202789	462.227631	-156.293167	81.768265	494.042328	-17.316732	87.461632	329.413452	-227.146606	1421.662109	472.493378	66.413239	1408.849243	334.507568	-37.719631	1396.301025	392.185638	-84.902672	1707.976563	345.567688	-270.335693	1133.800293	549.297058	77.137169	1129.451050	226.477280	-206.707367	904.621582	439.108704	140.851501	879.068542	365.596863	-51.045219	1003.453064	-473.997711	60.437580	895.269470	-450.514099	-87.650505
322.374817	-123.198219	902.230835	415.829590	19.140936	904.735168	380.224915	-153.471710	508.977814	444.857117	23.196695	507.184387	462.256287	-156.350647	81.750534	494.219788	-17.362347	87.507088	329.288635	-227.479462	1421.660034	472.236053	66.192749	1408.758667	334.383423	-38.087090	1396.200928	391.683228	-85.066757	1707.888062	345.991486	-270.855591	1133.887695	549.327698	76.815285	1129.442993	227.277191	-207.782593	904.332397	439.544495	140.176453	878.790955	365.604553	-51.490509	1003.420349	-471.046722	58.933525	895.147827	-447.356537	-89.314262
322.388977	-123.692329	902.179626	415.742065	18.715050	904.695862	380.042267	-153.577744	508.956757	445.168610	23.002335	507.211548	462.238220	-156.347015	81.748352	494.262360	-17.359730	87.491852	329.148560	-227.807861	1421.626099	471.969360	65.948334	1408.673462	334.227173	-38.477634	1396.099976	391.180054	-85.204834	1707.807373	346.376129	-271.460419	1133.956909	549.317871	76.457428	1129.435669	228.081360	-208.891037	903.995605	439.882568	139.615097	878.563721	365.585419	-51.973137	1003.375854	-468.125153	56.933102	895.043579	-444.278534	-91.192749
322.439728	-124.131607	902.130554	415.703461	18.313593	904.680237	379.846558	-153.572266	508.868439	445.067719	22.815908	507.222717	462.172699	-156.301666	81.758911	494.196014	-17.368113	87.503815	328.920197	-228.157150	1421.597656	471.634399	65.719978	1408.596436	334.037109	-38.851398	1396.002197	390.650299	-85.340500	1707.731323	346.775238	-272.099060	1133.989624	549.253906	76.080177	1129.398926	228.922409	-210.005875	903.671021	440.086975	139.098907	878.389282	365.592804	-52.420147	1003.343689	-465.161133	54.935478	895.055481	-441.232208	-93.140533
322.433685	-124.615196	902.041504	415.648804	17.959831	904.635315	379.697723	-153.882263	508.947662	445.005676	22.665495	507.271423	462.229431	-156.487823	81.792961	494.398773	-17.420595	87.565643	328.740448	-228.524139	1421.546021	471.306030	65.475143	1408.527832	333.855896	-39.242847	1395.892212	390.105835	-85.518448	1707.643311	347.162292	-272.748352	1134.016846	549.259705	75.725418	1129.370605	229.790268	-211.185303	903.357483	440.475830	138.567642	878.181580	365.569061	-52.875744	1003.277100	-462.261536	52.877525	895.151733	-438.280640	-95.131691
322.430481	-125.123138	901.979919	415.560883	17.507820	904.587097	378.988068	-154.299408	508.691620	444.864746	22.484011	507.285919	462.207520	-156.519150	81.849113	494.388367	-17.426458	87.578194	328.553894	-228.864487	1421.436279	470.995514	65.216362	1408.433350	333.675079	-39.599396	1395.754639	389.535156	-85.683182	1707.548462	347.597504	-273.401154	1134.025024	549.240723	75.345253	1129.337524	230.640350	-212.403656	902.928955	440.829254	137.989212	877.952026	365.535156	-53.374962	1003.222656	-459.361176	50.700092	895.275696	-435.355713	-97.186913
322.457703	-125.535469	901.900879	415.443634	17.063845	904.556580	378.769348	-154.380341	508.659454	444.708221	22.310057	507.294312	462.214233	-156.563156	81.816940	494.207458	-17.399994	87.516022	328.416321	-229.228455	1421.436157	470.686798	64.951965	1408.305420	333.472748	-40.044243	1395.638916	388.976379	-85.831818	1707.459839	348.016541	-274.075500	1134.031860	549.238525	74.946251	1129.309082	231.560959	-213.631821	902.657166	441.257111	137.412567	877.693298	365.485718	-53.837608	1003.167908	-456.478058	48.532833	895.450806	-432.404144	-99.161720
322.451111	-126.009758	901.827820	415.334381	16.661003	904.558899	378.635345	-154.659180	508.673737	444.578552	22.127775	507.315918	462.133057	-156.487457	81.835205	494.370026	-17.435259	87.597710	328.148285	-229.608459	1421.357544	470.303955	64.699623	1408.201416	333.233826	-40.453480	1395.561035	388.405579	-85.997482	1707.376831	348.365875	-274.774780	1134.136108	549.211060	74.550270	1129.283325	232.375702	-214.913498	902.204956	441.670624	136.851532	877.259827	365.416992	-54.324635	1003.132324	-453.610596	46.364567	895.657593	-429.218079	-101.199303
322.434357	-126.481018	901.761780	415.263489	16.254744	904.585999	378.516113	-155.059769	508.728241	445.214264	21.890018	507.369873	462.292877	-156.822174	81.813530	494.730225	-17.451088	87.635529	327.928223	-229.969864	1421.300293	469.934082	64.461205	1408.119507	332.976685	-40.865482	1395.466309	387.792877	-86.166176	1707.311890	348.754852	-275.516144	1134.143433	549.153381	74.144165	1129.276978	233.275620	-216.198639	901.873840	441.908386	136.258087	877.241211	365.362396	-54.823063	1003.112671	-450.685394	44.382465	895.893066	-426.020599	-103.051910
322.409546	-126.896072	901.711060	415.211243	15.901998	904.597412	378.688416	-155.102951	508.823761	444.509338	21.754223	507.350220	462.323059	-156.938766	81.790306	494.397125	-17.466383	87.572533	327.668335	-230.353973	1421.254272	469.585571	64.233063	1408.035522	332.719604	-41.286121	1395.398315	387.219818	-86.315849	1707.246338	349.185089	-276.174774	1134.246460	549.090881	73.712921	1129.284790	234.176254	-217.420807	901.598511	442.235535	135.699692	877.057312	365.324554	-55.251724	1003.093140	-447.793976	42.445473	896.092346	-422.735596	-104.629211
322.397095	-127.130104	901.687927	415.137726	15.547223	904.612793	378.385284	-155.379623	508.672241	445.109955	21.550213	507.380951	462.295227	-156.943893	81.791443	494.567169	-17.472250	87.580658	327.425476	-230.726700	1421.273682	469.198425	63.957218	1407.974365	332.512756	-41.709282	1395.310547	386.599396	-86.460579	1707.180908	349.571747	-276.894989	1134.391602	549.060059	73.281769	1129.295166	235.108292	-218.724045	901.354553	442.832092	135.109909	876.653503	365.288818	-55.579098	1003.089600	-445.071930	40.864155	896.282959	-419.498047	-106.258186
322.307831	-127.682426	901.655151	415.071594	15.220526	904.633179	378.329742	-155.935867	508.709167	445.095276	21.365253	507.395599	462.311249	-157.163498	81.838196	494.568146	-17.482227	87.610321	327.153595	-231.099350	1421.334717	468.742035	63.682579	1407.926392	332.271088	-42.094837	1395.256470	385.990051	-86.600357	1707.128662	349.830322	-277.412476	1134.518677	548.925598	72.849190	1129.307007	235.452835	-221.151154	901.134827	442.946564	134.532928	876.724792	365.212524	-56.056465	1003.083557	-442.160889	39.259098	896.693665	-416.066742	-107.634087
322.227448	-127.765816	901.576477	414.938904	14.840018	904.664490	379.018799	-155.914825	509.016388	445.092987	21.137754	507.419586	462.343079	-157.213547	81.770798	494.689636	-17.518124	87.657768	326.884979	-231.490723	1421.355469	468.314789	63.395103	1407.897705	332.024353	-42.557423	1395.194336	385.363647	-86.740074	1707.075439	350.200043	-278.150696	1134.684326	548.876465	72.413925	1129.383423	236.427902	-222.577927	900.896912	443.479950	133.918320	876.390747	365.087738	-56.354527	1003.059326	-439.735870	37.588203	896.788330	-412.859741	-109.276810
322.100586	-128.106598	901.511658	414.816650	14.432457	904.656860	378.467621	-155.958557	508.675934	445.012482	20.875460	507.476624	462.251129	-157.035614	81.730537	494.518036	-17.528013	87.608765	326.569305	-231.906723	1421.363403	467.921600	63.103958	1407.877197	331.732361	-43.052700	1395.101440	384.742859	-86.871719	1706.998169	350.688049	-279.151367	1134.859009	548.754333	71.946251	1129.429199	237.966721	-223.049408	900.617126	443.571228	133.356339	876.450806	364.969940	-56.773041	1003.023376	-436.938660	35.866196	897.132813	-409.401245	-110.389427
321.898926	-128.503616	901.445801	414.697327	14.038065	904.660828	378.598206	-156.095490	508.694580	445.051849	20.615797	507.491150	462.235016	-157.092056	81.624573	494.701324	-17.595501	87.639008	326.278046	-232.281601	1421.341064	467.481598	62.821613	1407.830200	331.430664	-43.553436	1394.984985	384.131042	-87.007706	1706.898315	351.069244	-279.881805	1134.865234	548.641052	71.434845	1129.481323	238.904587	-224.520264	900.343201	443.854919	132.760773	876.295776	364.827423	-57.227409	1002.993103	-434.491516	34.255196	897.215942	-406.126770	-111.516464
321.686096	-128.857574	901.361816	414.561279	13.738640	904.655090	378.673645	-156.531769	508.690338	445.080963	20.405764	507.475952	462.222137	-157.122589	81.529915	494.528076	-17.602842	87.557434	325.916473	-232.683731	1421.235596	467.005524	62.507721	1407.751465	331.165222	-44.038860	1394.884033	383.475037	-87.136215	1706.779053	351.436005	-280.581848	1134.880981	548.568848	70.947395	1129.485962	239.714371	-225.874084	899.974548	444.126251	132.179642	876.136292	364.664764	-57.614719	1002.948608	-432.223145	32.750168	897.240479	-403.104309	-112.832947
321.491180	-129.146225	901.293091	414.410034	13.455956	904.621155	378.705078	-156.898560	508.650208	445.058777	20.225779	507.444336	462.241302	-157.076263	81.484612	494.716400	-17.634964	87.543694	325.565948	-233.086823	1421.114136	466.601868	62.295822	1407.659790	330.900848	-44.503960	1394.774170	382.863434	-87.235222	1706.652222	351.830902	-281.325256	1134.969604	548.487915	70.489044	1129.519653	240.607132	-227.166443	899.628235	444.420532	131.610779	875.966309	364.495697	-57.926338	1002.897400	-430.202789	30.966772	897.139709	-400.439636	-114.461845
321.346649	-129.451370	901.238098	414.278381	13.084811	904.596436	378.773041	-157.312149	508.661285	445.091492	20.032669	507.420532	462.200714	-157.003479	81.413704	494.557861	-17.619083	87.494965	325.205994	-233.486252	1421.033203	466.119995	62.048393	1407.633423	330.625793	-44.943279	1394.702515	382.223816	-87.312279	1706.525391	352.161652	-282.119568	1135.087036	548.384277	70.015854	1129.523926	241.503662	-228.537262	899.294312	444.673401	131.032928	875.837708	364.336243	-58.271469	1002.856812	-428.152557	29.065641	896.998108	-397.832947	-116.191628
321.162537	-129.762573	901.219604	414.107086	12.715925	904.609619	378.849243	-157.720840	508.664032	445.014404	20.192999	507.388123	462.172089	-157.041611	81.439072	494.622650	-17.633350	87.558571	324.807770	-233.862671	1421.107056	465.572540	61.858871	1407.662354	330.319244	-45.373028	1394.629639	381.595764	-87.403816	1706.414551	352.500549	-282.943573	1135.271362	548.183167	69.466064	1129.613281	242.414169	-229.823456	898.998291	444.905304	130.463943	875.768188	364.132507	-58.616478	1002.853210	-426.082306	27.051998	896.842896	-395.400116	-118.048820
320.981659	-130.035706	901.236816	413.912354	12.342306	904.672119	378.923218	-158.058731	508.697601	445.042847	19.953915	507.445648	462.145782	-157.016342	81.442513	494.627686	-17.707781	87.593117	324.410065	-234.224136	1421.170654	465.071228	61.588207	1407.719116	330.033142	-45.830097	1394.605103	380.986664	-87.474068	1706.331055	352.845276	-283.836853	1135.406250	548.013550	68.943352	1129.734863	243.456421	-230.899704	898.770752	445.186127	129.820343	875.693909	363.928986	-58.961800	1002.892456	-424.241882	24.995874	896.365234	-393.160217	-120.220718
320.746460	-130.309952	901.248474	413.691376	11.994975	904.747742	378.943024	-158.385315	508.677521	445.141510	19.335411	507.602112	462.117615	-157.001266	81.450005	494.620453	-17.750868	87.580124	323.934662	-234.613144	1421.145508	464.526794	61.350796	1407.833862	329.738983	-46.316105	1394.564941	380.399994	-87.531693	1706.238037	353.116455	-284.547119	1135.496094	547.839172	68.393761	1129.865112	244.212173	-232.508057	898.512878	445.448883	129.181061	875.676331	363.703613	-59.318939	1002.936157	-422.263672	22.499941	896.219238	-390.961578	-122.476891
320.497223	-130.644562	901.191040	413.511353	11.609141	904.738708	379.032043	-158.807510	508.631958	445.037323	19.382406	507.580688	462.118042	-157.085449	81.400352	494.338623	-17.771286	87.554283	323.496979	-234.976440	1421.109009	463.942047	61.125134	1407.905518	329.443756	-46.779232	1394.478394	379.822266	-87.543457	1706.067383	353.443573	-285.380035	1135.566650	547.669861	67.874092	1129.994507	245.201569	-233.647034	898.191162	445.655090	128.571091	875.683044	363.486481	-59.709927	1002.902771	-420.406158	20.051846	895.883728	-388.909637	-124.952118
320.232513	-130.986145	901.096680	413.291626	11.280113	904.680542	379.033478	-159.188965	508.560150	445.178558	18.863895	507.676727	462.081482	-157.122025	81.323387	494.570190	-17.809372	87.552376	323.018646	-235.358765	1420.919189	463.331848	61.010994	1407.934814	329.129913	-47.259270	1394.304810	379.279541	-87.502541	1705.826904	353.681885	-286.218170	1135.519409	547.460266	67.346931	1130.072510	246.050964	-234.944427	897.780640	445.860413	127.965782	875.598145	363.239655	-60.066494	1002.826355	-418.612366	17.845493	895.854187	-387.230194	-127.793945
320.034241	-131.274094	900.947937	413.073303	10.957343	904.573364	378.994263	-159.644623	508.493103	445.105927	19.005548	507.557556	462.133728	-157.269501	81.242607	494.376160	-17.768627	87.512726	322.461670	-235.788681	1420.607178	462.684967	60.896748	1407.947632	328.781891	-47.748959	1394.112671	378.773407	-87.477325	1705.560669	353.917114	-286.972595	1135.478638	547.298584	66.864021	1130.171143	246.720169	-236.547943	897.366760	446.081451	127.353180	875.489563	363.013275	-60.389748	1002.697693	-416.467346	15.378362	895.923950	-385.066833	-130.033783
319.775940	-131.518005	900.843994	412.800751	10.647710	904.511536	378.907990	-160.064377	508.450470	445.048096	18.786579	507.499573	462.145203	-157.281540	81.194893	494.397430	-17.782667	87.489197	322.022858	-236.190292	1420.421387	461.973419	60.815170	1408.051392	328.414886	-48.231411	1393.983765	378.314423	-87.434441	1705.320557	354.191742	-287.760803	1135.427612	547.158142	66.355812	1130.322876	247.503433	-237.948395	896.921265	446.299408	126.740395	875.464905	362.766510	-60.708847	1002.615356	-414.385376	13.188804	896.273132	-382.943268	-132.074966
319.480896	-131.807190	900.783447	412.565979	10.302839	904.525085	378.801727	-160.399261	508.439911	444.967407	18.508244	507.544739	462.154510	-157.271698	81.201759	494.580170	-17.847307	87.552200	321.495087	-236.550629	1420.273804	461.196411	60.787292	1408.247803	328.071411	-48.702110	1393.895264	377.871216	-87.314827	1705.098633	354.436676	-288.510406	1135.386597	546.989929	65.798767	1130.587280	248.323334	-239.234756	896.609070	446.512299	126.120735	875.536377	362.522797	-61.090473	1002.592407	-412.391724	11.547745	897.145935	-380.628113	-133.677017
319.107605	-132.114609	900.817688	412.287048	9.870821	904.576782	378.684326	-160.617935	508.523163	444.994080	17.829317	507.765472	462.147064	-157.337265	81.257660	494.656586	-17.922371	87.528320	320.915741	-236.978043	1420.117798	460.344849	60.777298	1408.533691	327.692871	-49.173592	1393.883179	377.494629	-87.146339	1704.925049	354.668365	-289.191895	1135.397339	546.787537	65.163864	1130.916870	249.012253	-240.655792	896.321045	446.813873	125.453827	875.694153	362.233246	-61.494446	1002.636536	-410.422638	9.845501	898.239319	-378.270752	-135.152176
318.742462	-132.447235	900.855042	411.983948	9.459308	904.657959	378.578735	-160.871231	508.561737	444.686340	17.915546	507.771820	462.155151	-157.355194	81.358765	494.298767	-17.943474	87.569206	320.415070	-237.353851	1420.158691	459.403717	60.726170	1408.893555	327.230896	-49.698463	1393.921143	377.178497	-86.965912	1704.779175	354.890991	-290.002716	1135.421875	546.518616	64.481026	1131.283813	249.817886	-241.828644	895.965576	447.064575	124.789993	875.914124	361.932251	-61.917881	1002.696716	-408.473480	8.429950	899.589600	-375.806824	-136.445068
318.418182	-132.743332	900.864990	411.700317	9.037634	904.681030	378.481720	-161.097275	508.559143	444.505096	17.764603	507.781738	462.111542	-157.400665	81.402016	494.414398	-18.037018	87.658981	319.869263	-237.799728	1420.020874	458.404510	60.710720	1409.206299	326.812286	-50.188915	1393.915894	376.934784	-86.686409	1704.562012	355.152252	-290.904236	1135.499512	546.218628	63.855152	1131.666870	250.955643	-242.362549	895.743652	447.333099	124.182297	876.086060	361.661591	-62.307362	1002.714233	-406.540405	7.175845	901.043884	-373.249573	-137.654968
318.138031	-132.943741	900.731506	411.468323	8.706168	904.625122	378.328735	-161.281693	508.460419	444.357971	17.629202	507.765015	462.064789	-157.442444	81.378181	494.190826	-18.001698	87.579239	319.310455	-238.255234	1419.842285	457.350983	60.667763	1409.481567	326.316772	-50.704952	1393.825684	376.743591	-86.358711	1704.305420	355.346649	-291.709625	1135.494019	546.002319	63.310360	1132.059082	251.728500	-243.528290	895.322998	447.693298	123.532600	876.264099	361.412231	-62.631714	1002.619507	-404.684998	6.049798	902.632019	-370.607330	-138.751587
317.845825	-133.124619	900.561401	411.229095	8.434513	904.543396	378.019806	-161.538239	508.323975	444.270660	17.451208	507.718048	462.003723	-157.572784	81.346184	494.380310	-17.997183	87.595680	318.666016	-238.711761	1419.533691	456.204620	60.678654	1409.741577	325.752716	-51.256218	1393.630981	376.578766	-86.007004	1703.978027	355.441681	-292.405029	1135.368408	545.726074	62.729305	1132.531372	252.337692	-244.919327	894.848633	448.077179	122.973038	876.443115	361.178436	-62.940483	1002.494202	-402.707458	5.106452	904.251404	-367.848022	-139.737457
317.496185	-133.417831	900.411438	410.997101	8.167562	904.494446	377.687775	-161.867538	508.161652	444.154968	17.233473	507.674927	462.021332	-157.610779	81.297470	494.370209	-18.001604	87.567322	318.037933	-239.185196	1419.267822	455.007172	60.626446	1409.973999	325.197998	-51.822865	1393.481201	376.488953	-85.601570	1703.693115	355.578552	-293.032471	1135.122681	545.462341	62.176968	1133.031616	252.769897	-246.559097	894.261353	448.434296	122.397797	876.665710	360.932281	-63.318542	1002.395630	-400.836426	4.070413	905.886292	-365.090698	-140.748459
317.033661	-133.730881	900.328247	410.718903	7.848467	904.493713	377.345795	-162.168915	508.055054	444.050049	16.983484	507.665314	461.987885	-157.615173	81.276634	494.387604	-18.051439	87.569672	317.408905	-239.696182	1418.972412	453.877197	60.516006	1410.336182	324.569702	-52.433960	1393.406128	376.392181	-85.185829	1703.495850	355.723633	-293.650696	1134.961792	545.221313	61.575596	1133.600220	253.381195	-247.774261	893.818420	448.808960	121.701698	876.937988	360.652222	-63.748325	1002.355713	-398.880066	2.662223	907.406189	-362.393005	-142.016937
316.599274	-134.012909	900.275940	410.413666	7.421142	904.522156	377.091766	-162.425186	508.040314	443.936157	16.712929	507.724457	462.032501	-157.674438	81.297195	494.391052	-18.148891	87.590736	316.763611	-240.204086	1418.736450	452.768158	60.356483	1410.691528	323.945160	-53.031853	1393.385986	376.385498	-84.744804	1703.304199	355.868073	-294.299683	1134.882324	544.969543	61.028599	1134.218384	254.055328	-248.838821	893.483276	449.255798	121.137024	877.261902	360.354462	-64.205772	1002.345215	-396.948181	1.289239	908.860107	-359.537109	-143.201462
316.241638	-134.214874	900.255798	410.132080	7.029042	904.586975	376.840515	-162.570999	508.024689	443.818848	16.428598	507.787628	462.038635	-157.700699	81.367828	494.388580	-18.205254	87.664070	316.099518	-240.730347	1418.588623	451.530060	59.957767	1411.120361	323.331024	-53.663475	1393.430664	376.359344	-84.278221	1703.158081	355.958771	-294.899384	1134.837280	544.653992	60.402348	1134.771484	254.722992	-250.068649	893.209595	449.663727	120.503189	877.621155	360.097290	-64.603989	1002.368530	-394.868652	-0.344128	910.252197	-356.544678	-143.838303
315.875793	-134.396347	900.245911	409.911316	6.737063	904.650452	376.636047	-162.698654	508.061584	443.698883	16.231680	507.820770	461.993134	-157.727142	81.421425	494.373596	-18.200705	87.693405	315.534302	-241.265137	1418.505493	450.304901	59.863464	1411.586060	322.693878	-54.220547	1393.457153	376.342285	-83.796867	1703.003052	356.119232	-295.618256	1134.864868	544.284119	59.927597	1135.355835	255.569550	-250.838135	892.944458	450.103455	119.931259	877.939575	359.863556	-64.930038	1002.396179	-392.876984	-1.636643	911.249084	-354.028229	-145.140839
315.491547	-134.564331	900.175903	409.680176	6.484864	904.655884	376.337677	-162.839859	508.058258	443.575409	16.113487	507.845947	461.960602	-157.786484	81.520599	494.123047	-18.161875	87.650490	314.828674	-241.796051	1418.366333	449.249573	59.743080	1411.847412	322.055847	-54.759949	1393.457397	376.376221	-83.221413	1702.736328	356.211426	-296.401276	1134.918335	543.965088	59.541229	1135.924316	256.413208	-251.084381	892.630554	450.590057	119.469215	878.137329	359.590027	-65.213715	1002.364075	-390.731750	-3.205493	912.536621	-351.555756	-146.250107
315.120636	-134.787277	900.093933	409.409271	6.142357	904.624329	376.048889	-163.017532	507.989014	443.479767	15.957156	507.793243	461.895996	-157.830109	81.508614	494.294373	-18.158777	87.677841	314.196136	-242.328705	1418.267090	448.228455	59.659809	1412.095703	321.382416	-55.329079	1393.412354	376.402832	-82.698799	1702.399414	356.240082	-297.066010	1134.884033	543.592407	59.158245	1136.489380	257.055267	-252.030273	892.278687	451.008911	118.987999	878.390930	359.301666	-65.552887	1002.307678	-389.119598	-4.751310	913.429810	-349.246735	-147.594452
314.759979	-135.022156	899.963135	409.130127	5.806178	904.593750	375.788513	-163.251358	507.833893	443.447968	15.741970	507.810211	461.880493	-157.936249	81.496971	494.306641	-18.181879	87.657806	313.449524	-242.900238	1418.078857	447.058624	59.458832	1412.469482	320.678009	-55.955132	1393.294800	376.460541	-82.154892	1702.041260	356.200531	-297.741516	1134.824097	543.242310	58.746807	1137.069702	257.493042	-253.293625	891.936401	451.501099	118.505608	878.684814	359.017914	-65.932915	1002.226807	-387.437134	-6.391232	913.753357	-347.139374	-149.140930
314.348175	-135.262054	899.855530	408.793396	5.533385	904.589722	375.497925	-163.631897	507.649689	443.331299	15.490460	507.907440	461.849274	-158.016327	81.415031	494.269470	-18.247599	87.649971	312.755524	-243.395493	1417.897827	445.859009	59.248814	1412.837036	320.008881	-56.604652	1393.240845	376.525055	-81.634422	1701.689331	356.183228	-298.443146	1134.725830	542.944519	58.362320	1137.686523	258.223450	-254.466797	891.570007	452.011261	118.003586	878.983215	358.712585	-66.307800	1002.171387	-385.803955	-8.027769	913.830566	-345.229004	-150.711624
313.912933	-135.519730	899.771179	408.475983	5.272655	904.656494	375.234406	-163.944336	507.509216	443.218781	15.245810	507.972321	461.905853	-158.062973	81.367416	494.304016	-18.340984	87.687363	312.086426	-243.948059	1417.756714	444.690704	58.928406	1413.223511	319.299713	-57.266632	1393.193359	376.610382	-81.139107	1701.337402	356.147919	-299.082489	1134.655884	542.701843	57.985283	1138.377441	258.609833	-254.781296	891.266968	452.491058	117.504372	879.354126	358.399109	-66.714127	1002.162109	-383.936371	-9.655379	913.581543	-343.327728	-152.311371
313.480072	-135.740219	899.694153	408.160767	4.969183	904.694214	374.986908	-164.140579	507.465424	443.135468	15.018823	508.024506	461.890869	-158.082153	81.328636	494.297577	-18.390974	87.692184	311.334259	-244.478027	1417.650146	443.531433	58.660324	1413.545776	318.627991	-57.868515	1393.139038	376.631653	-80.631638	1701.034302	356.076355	-299.634491	1134.642578	542.453247	57.621960	1138.962402	259.065918	-255.999908	891.139709	452.967438	117.061974	879.721375	358.063599	-67.082146	1002.141785	-382.263519	-11.070024	912.814148	-341.589294	-154.138718
313.097290	-135.922623	899.629456	407.852966	4.640060	904.700745	374.719635	-164.375504	507.431885	442.949158	14.874365	508.014557	461.877777	-158.066116	81.340683	494.301117	-18.382605	87.696625	310.603516	-244.938095	1417.590820	442.432770	58.417191	1413.821045	317.906494	-58.484177	1393.117432	376.681183	-80.140030	1700.683594	356.081757	-300.252747	1134.760132	542.246643	57.378532	1139.566650	259.670776	-256.499420	890.917297	453.525696	116.681343	879.978210	357.725922	-67.393974	1002.111938	-380.785126	-12.986385	912.315674	-339.939423	-155.878677
312.748810	-136.044769	899.556702	407.534241	4.384429	904.687195	374.496490	-164.615921	507.463928	442.750793	14.769484	507.986481	461.894806	-158.138489	81.418022	494.211853	-18.297947	87.690353	309.820099	-245.412781	1417.594116	441.199158	58.028507	1414.085449	317.313995	-58.972248	1393.071899	376.701019	-79.642204	1700.320313	355.920441	-300.960510	1134.914551	542.048340	57.144058	1140.040161	260.107635	-257.522522	890.756714	453.999786	116.346558	880.247375	357.375275	-67.614441	1002.067749	-379.276459	-14.736049	911.633179	-338.365662	-157.601288
312.375153	-136.220627	899.492615	407.231354	4.110989	904.693665	374.332062	-164.866928	507.454773	442.698639	14.648714	508.040894	461.865753	-158.232819	81.511665	494.235382	-18.269772	87.744728	309.066620	-245.871246	1417.648315	440.136475	57.758129	1414.295410	316.589935	-59.529957	1393.069214	376.745697	-79.173164	1699.955078	355.730438	-301.727509	1135.093628	541.874634	56.958012	1140.594604	260.546478	-258.197479	890.651428	454.619690	115.987816	880.320374	357.022552	-67.879433	1002.037842	-377.821136	-16.587843	911.075745	-336.772461	-159.274490
311.944275	-136.430374	899.432007	406.871033	3.831547	904.751282	374.085602	-165.125061	507.397491	442.585236	14.499737	508.098083	461.695404	-156.942032	81.163887	494.187317	-18.321770	87.796593	308.223907	-246.411499	1417.657959	439.047363	57.426327	1414.530273	315.922363	-60.090229	1393.031006	376.760986	-78.734505	1699.590454	355.501465	-302.462769	1135.264648	541.681763	56.755276	1141.071411	260.947632	-258.938019	890.557678	454.908295	115.632858	880.787598	356.621643	-68.204079	1002.034668	-376.153351	-18.210159	910.743835	-335.219696	-160.746506
311.447449	-136.782272	899.424194	406.415527	3.479208	904.845093	373.857422	-165.465469	507.288818	442.422028	14.276922	508.210449	461.670074	-156.969299	81.112549	494.106903	-18.404160	87.874069	307.469635	-246.847916	1417.610718	437.956238	57.624146	1414.901855	315.229248	-60.701309	1393.058228	376.636017	-78.380699	1699.276367	355.220062	-303.215057	1135.348755	541.387939	56.542442	1141.666504	261.288422	-259.764862	890.449646	455.348450	115.228661	881.044739	356.182068	-68.652596	1002.076843	-374.338409	-19.782558	910.613708	-333.629089	-162.286713
310.983093	-137.145187	899.388428	406.016388	3.169605	904.956970	373.646912	-165.879257	507.148529	442.316162	14.066405	508.316895	461.644470	-156.995911	81.031235	494.135864	-18.500467	87.913116	306.704651	-247.319931	1417.609375	436.973663	57.190437	1415.116943	314.563995	-61.291309	1393.054443	376.741455	-78.027191	1698.834839	354.952179	-303.957458	1135.430542	541.299194	56.359943	1142.135742	261.558197	-260.581238	890.384949	455.769958	114.878006	881.275635	355.790924	-69.119400	1002.113281	-372.493866	-21.184402	910.648865	-332.084778	-163.969223
310.568573	-137.404205	899.311584	405.606628	2.896343	904.958740	373.380219	-166.236420	507.014008	442.102051	14.063172	508.445953	461.704712	-158.461929	81.383881	494.135193	-18.540882	87.913940	305.929321	-247.717697	1417.584839	436.070587	56.802120	1415.230957	313.898499	-61.799107	1393.011841	376.710602	-77.624092	1698.418701	354.660919	-304.717957	1135.506226	541.256897	56.247478	1142.558105	261.865479	-261.299011	890.253113	456.264496	114.522675	881.490051	355.416321	-69.467064	1002.075012	-370.445984	-22.444725	910.833191	-330.313812	-165.376816
310.086823	-137.623398	899.224121	405.141174	2.708961	904.941589	373.210419	-166.534592	506.952820	441.830963	14.135514	508.475647	461.713654	-158.510696	81.371841	494.114868	-18.525396	87.920380	305.104675	-248.126785	1417.630371	435.079712	56.414139	1415.346680	313.237946	-62.265736	1392.961548	376.526428	-77.232735	1698.048462	354.378235	-305.500092	1135.645386	541.248291	56.167820	1142.972046	262.185913	-261.847961	890.167664	456.715698	114.218643	881.649231	354.993927	-69.754288	1002.022156	-368.423248	-23.789366	911.102112	-328.463074	-166.594513
309.632324	-137.860229	899.158142	404.660248	2.453942	904.927795	373.100250	-166.830276	506.939484	441.852356	13.915236	508.663452	461.713257	-158.476776	81.343109	494.327148	-18.508001	87.915611	304.325806	-248.527084	1417.665405	434.162842	56.190186	1415.445435	312.591858	-62.669888	1392.949829	376.618042	-76.797028	1697.525879	354.120697	-306.149567	1135.876587	541.197754	56.104340	1143.385864	262.453125	-262.405792	890.163818	457.315979	113.905090	881.622864	354.545105	-70.050911	1001.981567	-366.485901	-24.837679	911.511963	-326.683807	-168.108246
309.278625	-138.043533	899.110229	404.242432	2.167730	904.935486	372.969421	-167.116394	506.916473	441.402740	13.692118	508.550201	461.729584	-158.440430	81.390671	494.225494	-18.478710	87.939713	303.496521	-248.878922	1417.857300	433.255463	55.888027	1415.600708	311.932861	-63.121368	1392.989136	376.393311	-76.474205	1697.223267	353.773163	-306.992798	1136.184326	541.155884	56.037525	1143.817261	262.738586	-263.003662	890.196960	457.671021	113.609695	882.099060	354.139038	-70.314407	1001.960266	-364.380798	-26.055079	912.051819	-324.672455	-169.214020
308.809052	-138.262695	899.117432	403.820068	1.933811	905.025696	372.738464	-167.334198	506.868530	440.904510	13.702152	508.473877	461.677765	-158.468643	81.491997	494.119659	-18.516088	88.056580	302.635345	-249.237213	1418.038208	432.335449	55.540611	1415.823730	311.377136	-63.516762	1393.062866	376.293243	-76.213951	1696.879150	353.354614	-307.967773	1136.546875	541.117737	55.912975	1144.301636	263.063751	-263.366028	890.339111	458.229279	113.272766	882.418945	353.709320	-70.610451	1002.007690	-362.275238	-27.189026	912.530396	-322.688782	-170.523453
308.292358	-138.642334	899.128174	403.320587	1.629737	905.117065	372.539124	-167.695374	506.863373	440.624359	13.482860	508.598022	461.603699	-158.531235	81.499916	494.113770	-18.568077	88.177338	301.775208	-249.518631	1418.145874	431.371826	55.271355	1416.132813	310.761078	-63.982883	1393.123047	376.017761	-75.957840	1696.614868	352.941895	-308.827911	1136.886230	541.130249	55.810268	1144.913940	263.369812	-264.088989	890.484985	458.763489	112.874298	882.826660	353.246826	-71.038956	1002.057739	-360.191345	-28.068470	912.917053	-320.811401	-171.703156
307.797150	-139.020035	899.129944	402.794250	1.278710	905.192749	372.342834	-168.126221	506.809052	442.080231	13.352732	508.801849	461.538055	-158.611786	81.470680	495.052643	-18.717293	88.412628	300.902832	-249.768967	1418.322510	430.494995	54.948467	1416.446899	310.135132	-64.410736	1393.175659	375.789734	-75.697205	1696.335571	352.394012	-309.722443	1137.245605	541.178528	55.737480	1145.518677	263.355896	-264.872070	890.740540	459.243164	112.470993	883.278809	352.775116	-71.482468	1002.095398	-355.722229	-22.723345	914.494690	-318.114532	-171.014389
307.342804	-139.301743	899.060303	402.326843	1.114403	905.205750	372.086426	-168.514618	506.653595	442.394958	12.979144	508.938660	461.491638	-158.681061	81.406509	495.544495	-18.770817	88.527519	300.014008	-250.039505	1418.453613	429.590363	54.649876	1416.641235	309.533447	-64.802002	1393.179810	375.546387	-75.435600	1696.010986	351.900391	-310.678650	1137.601318	541.325500	55.732826	1146.117188	263.495392	-265.393127	890.942505	459.882050	112.062851	883.596252	352.360352	-71.793457	1002.065918	-353.835815	-23.317501	914.899292	-316.295868	-172.020096
306.938812	-139.562744	898.953918	401.899384	0.882019	905.164856	371.894440	-168.905380	506.507690	441.678680	13.160555	508.609802	461.470123	-158.649567	81.326248	495.250916	-18.744747	88.519852	299.275146	-250.230850	1418.645386	428.884888	54.314190	1416.776978	308.907318	-65.196594	1393.154663	375.252258	-75.194870	1695.638916	351.368561	-311.681183	1137.955200	541.500183	55.755314	1146.609985	263.685791	-266.067413	891.062256	460.361389	111.699142	883.957703	351.946930	-72.088173	1001.991028	-351.834778	-24.205700	915.282837	-314.517822	-172.885315
306.496033	-139.798248	898.884399	401.398834	0.648936	905.136047	371.678925	-169.229935	506.387360	441.072662	13.147695	508.513245	461.446320	-158.645111	81.293152	495.126434	-18.733068	88.542503	298.427704	-250.427597	1418.895264	427.977325	54.109844	1416.937988	308.348541	-65.478539	1393.156128	374.925659	-74.956291	1695.308716	350.825165	-312.739166	1138.396606	541.704163	55.820789	1147.100464	263.857849	-266.210114	891.294250	460.788605	111.357437	884.309814	351.501953	-72.370377	1001.941223	-350.194397	-25.346117	915.515320	-312.946228	-173.756454
306.036896	-140.020798	898.845886	400.881866	0.423697	905.136536	371.598053	-169.537292	506.341278	440.604889	13.185457	508.497070	461.427338	-158.613342	81.298447	495.111176	-18.688946	88.603554	297.645599	-250.584457	1419.165527	427.317139	53.786396	1417.109619	307.766357	-65.741859	1393.236694	374.596436	-74.731689	1695.021484	350.210571	-313.748962	1138.868530	542.002197	55.848248	1147.655029	263.902039	-266.994537	891.536377	461.290192	110.930901	884.682861	351.059021	-72.653526	1001.921631	-348.784302	-26.360998	915.637634	-311.492676	-174.644348
305.576782	-140.237991	898.877441	400.421631	0.248495	905.226807	371.504028	-169.864410	506.346344	440.254272	13.178326	508.584167	461.418304	-158.571976	81.334557	495.138031	-18.726303	88.717834	296.839417	-250.744110	1419.432739	426.551147	53.480133	1417.366821	307.156067	-65.976891	1393.356689	374.226074	-74.531334	1694.792114	349.571167	-314.824188	1139.310547	542.331787	55.876480	1148.237427	263.944397	-267.474365	891.874756	461.748108	110.478989	885.193176	350.627319	-72.909790	1001.981506	-347.783813	-27.043989	915.520447	-310.137421	-175.829971
305.082458	-140.501328	898.942566	399.927521	-0.034588	905.330994	371.347595	-170.160583	506.339630	439.821014	13.153952	508.728973	461.347290	-158.591827	81.404434	495.175446	-18.774353	88.878777	296.041016	-250.872772	1419.636230	425.875488	53.176762	1417.632813	306.569458	-66.257523	1393.495117	373.843140	-74.332649	1694.596924	348.841064	-315.978912	1139.833862	542.806152	55.967285	1148.961426	264.000153	-267.939972	892.234497	462.458191	109.838257	885.538818	350.171204	-73.236877	1002.065430	-347.052521	-27.908031	915.399414	-308.984619	-176.967880
304.589172	-140.778641	898.983765	399.439423	-0.299495	905.441833	371.177704	-170.526031	506.340454	439.424866	12.782226	508.824219	461.310913	-158.649872	81.450546	495.058044	-18.790098	88.994263	295.213806	-250.993774	1419.813843	425.107880	52.914120	1417.946411	305.956085	-66.542694	1393.610107	373.406311	-74.170052	1694.389038	348.046417	-317.308655	1140.389648	543.236511	56.092834	1149.662231	264.317871	-267.796143	892.635742	462.507935	109.400238	886.507996	349.735565	-73.594315	1002.140137	-345.899170	-29.415655	915.379395	-307.841858	-178.013840
304.137360	-140.967529	898.955078	398.964844	-0.468138	905.499573	370.954437	-170.872559	506.263184	439.042084	13.161275	508.797333	461.251526	-158.690247	81.438057	495.015411	-18.831881	89.134445	294.456665	-251.125031	1420.082886	424.260101	52.797997	1418.215332	305.367554	-66.786308	1393.663330	372.863556	-74.040939	1694.169189	347.160400	-318.555176	1141.004761	543.857727	56.270374	1150.390503	264.130371	-268.724121	893.039490	462.922516	108.816879	887.199585	349.305298	-73.856613	1002.152832	-343.719574	-30.342861	914.847961	-306.778687	-178.901138
303.736420	-141.149109	898.872131	398.555603	-0.628044	905.471558	370.701385	-171.132477	506.113739	438.815277	13.216214	508.712494	461.183960	-158.715637	81.415939	495.127502	-18.822090	89.166023	293.673523	-251.241196	1420.311646	423.410034	52.623089	1418.420654	304.786896	-66.992088	1393.671143	372.383606	-73.884750	1693.884644	346.441925	-320.063202	1141.676514	544.616211	56.570210	1151.159180	264.507019	-268.534149	893.448242	463.325165	108.190468	887.984070	348.922180	-74.080856	1002.096130	-342.676941	-32.073761	914.487671	-305.928223	-180.004761
303.253418	-141.363464	898.807007	398.102142	-0.845147	905.415588	370.468597	-171.364105	505.981598	438.715302	12.922374	508.668884	461.177429	-158.721848	81.395416	495.402527	-18.837601	89.204903	292.878326	-251.259308	1420.613281	422.555511	52.449108	1418.652588	304.145660	-67.200905	1393.646973	371.941162	-73.660278	1693.568848	345.547974	-321.158875	1142.191772	545.543518	56.905384	1151.994141	263.620972	-270.917023	893.860779	463.654877	107.491051	888.898804	348.516388	-74.344803	1002.035400	-345.084198	-39.297695	912.665344	-306.069000	-183.357620
302.744049	-141.578949	898.744385	397.616669	-1.080645	905.353516	370.269531	-171.559998	505.903687	438.603790	13.080420	508.658997	461.170258	-158.703674	81.351639	495.609253	-18.844584	89.297714	292.106384	-251.226624	1420.976563	421.791473	52.128590	1418.905640	303.554352	-67.356026	1393.707642	371.377899	-73.513603	1693.311035	344.880890	-323.063416	1142.859253	546.752686	57.418823	1152.960571	264.895721	-269.693665	894.523315	464.022522	106.718498	889.994568	348.096771	-74.623322	1001.972961	-344.218903	-40.309597	912.144958	-305.508881	-184.470276
302.172516	-141.699783	898.734802	397.113770	-1.225729	905.380554	370.053223	-171.673416	505.878693	438.524139	13.175770	508.658325	461.126404	-158.573990	81.334473	495.825592	-18.868979	89.419853	291.404144	-251.155182	1421.427734	420.876038	52.009758	1419.257446	302.972473	-67.494316	1393.781860	370.883484	-73.332626	1693.116089	343.910583	-324.652527	1143.379761	547.901001	57.817238	1154.052490	265.166229	-269.896729	895.164978	464.291626	105.868736	891.240479	347.636871	-74.834099	1001.980713	-343.549072	-41.320076	911.666077	-305.099487	-185.831650
301.674377	-141.793289	898.758057	396.655884	-1.378438	905.426392	369.808624	-171.776886	505.890991	437.493805	13.282661	508.627350	461.098206	-158.573334	81.343933	495.514191	-18.856396	89.535782	290.609772	-251.047943	1421.821655	420.027954	51.778812	1419.604980	302.363098	-67.628113	1393.860718	370.370453	-73.156517	1692.958008	342.934509	-326.333252	1144.191528	549.282715	58.327972	1155.239136	265.389404	-270.239136	895.901550	464.479736	104.961800	892.686707	347.236633	-75.026649	1002.014404	-342.799011	-42.460258	911.328369	-304.579742	-186.882996
301.177765	-141.961731	898.777405	396.199707	-1.539001	905.458557	369.626526	-172.037094	505.947449	435.818146	13.381923	508.538757	461.072662	-158.598160	81.420654	494.909363	-18.819721	89.623825	289.754852	-250.939117	1422.204834	419.224487	51.523239	1419.944702	301.752136	-67.729973	1393.948730	369.873505	-72.983978	1692.821655	341.853119	-327.728729	1144.974731	550.704468	58.809753	1156.438477	264.796509	-272.192291	896.683960	464.697510	104.077248	894.165283	346.827240	-75.244881	1002.039551	-342.072357	-43.372589	911.157166	-303.962738	-187.643005
300.717499	-142.042404	898.761841	395.816986	-1.663042	905.480591	369.455872	-172.215775	505.938293	433.662994	13.528628	508.341278	461.026337	-158.646713	81.495934	493.925018	-18.720156	89.599854	288.896759	-250.795135	1422.562256	418.416595	51.326286	1420.255859	301.157501	-67.790947	1394.001343	369.294708	-72.785400	1692.633545	340.933319	-329.443359	1145.831665	552.205139	59.376762	1157.626221	265.011871	-272.517059	897.497009	464.944092	103.267624	895.746033	346.451477	-75.404976	1002.041626	-341.365326	-44.249184	911.032104	-303.199738	-188.294357
300.265594	-142.105637	898.710388	395.407410	-1.765335	905.431580	369.307556	-172.418167	505.939026	431.512115	13.774033	508.088470	460.976440	-158.730682	81.490417	493.019836	-18.631227	89.553886	288.027954	-250.689758	1422.907593	417.682068	51.201073	1420.492798	300.555511	-67.805069	1394.031860	368.693787	-72.667450	1692.397827	340.105988	-331.135132	1146.686279	553.703369	59.852528	1158.791016	265.345398	-272.736267	898.294617	465.181885	102.491425	897.339478	346.084656	-75.533203	1001.990906	-340.724335	-44.903751	910.979431	-302.449158	-188.872025
299.797272	-142.140839	898.645142	394.956055	-1.821992	905.373718	369.170166	-172.552948	505.880829	429.911987	14.482789	507.952118	460.931702	-158.744354	81.467339	492.367706	-18.567137	89.569885	287.207550	-250.785217	1423.175659	416.961151	51.055531	1420.741699	299.944763	-67.827209	1394.062134	368.088654	-72.483780	1692.134033	339.388702	-332.760834	1147.548706	555.303467	60.527092	1159.996460	265.634644	-273.019348	899.114746	465.438019	101.862236	898.998169	345.706116	-75.639854	1001.928528	-340.177704	-44.905182	911.041992	-301.633423	-189.467575
299.314667	-142.234924	898.630310	394.480133	-1.909298	905.336792	368.984375	-172.734222	505.805969	429.143341	14.125954	507.735748	460.909271	-158.799133	81.454720	492.170258	-18.561659	89.525787	286.205505	-250.193924	1423.576294	416.395111	50.849674	1420.984863	299.394196	-67.843956	1394.065918	367.449829	-72.329376	1691.874634	338.754761	-334.336670	1148.300049	556.842224	60.792828	1161.224854	265.898712	-273.224915	899.992188	465.707520	101.277847	900.703003	345.332977	-75.786499	1001.902283	-339.501068	-46.291111	911.535217	-300.920898	-189.767792
298.769135	-142.322769	898.661682	393.984894	-1.995253	905.357422	368.743134	-172.869308	505.755768	428.597107	14.602880	507.711853	460.907288	-158.740250	81.439919	492.064911	-18.594179	89.608932	285.502441	-250.135376	1423.730347	415.723663	50.693249	1421.296509	298.835938	-67.828087	1394.109375	366.833069	-72.138138	1691.646118	338.269348	-336.195038	1149.221191	558.508972	61.195915	1162.550781	266.931152	-271.984344	900.984680	465.847504	100.644310	902.600830	344.944427	-75.954521	1001.927246	-339.217377	-47.017593	911.743774	-300.245331	-190.251907
298.237610	-142.403030	898.720947	393.502899	-2.102660	905.395874	368.514252	-172.943909	505.752747	428.433258	14.250057	507.773499	460.896301	-158.654312	81.419800	492.216797	-18.658686	89.674622	284.719879	-249.868179	1424.045044	415.168823	50.496178	1421.623657	298.293274	-67.807373	1394.170654	366.194611	-71.955879	1691.450684	337.834991	-337.418854	1150.029053	560.216431	61.645981	1163.869385	266.467957	-273.348145	902.012085	465.912903	100.120399	904.602722	344.559052	-76.116203	1001.975159	-339.043640	-47.434105	911.792603	-299.598175	-190.848236
297.761902	-142.405106	898.741028	393.048004	-2.152152	905.430237	368.290985	-172.960358	505.717346	428.611481	14.280909	507.813904	460.885925	-158.621414	81.434113	492.520905	-18.728966	89.805328	283.886353	-249.604156	1424.412964	414.607605	50.346989	1421.950684	297.764069	-67.769997	1394.230957	365.503357	-71.791870	1691.223877	337.494934	-338.992798	1150.916138	561.993713	62.031784	1165.248413	266.664886	-273.459503	903.122375	466.017395	99.593422	906.649658	344.174957	-76.208305	1002.000793	-338.885376	-47.955490	911.755615	-299.006531	-191.357544
297.286530	-142.347412	898.770874	392.602264	-2.187957	905.433777	368.051025	-172.991150	505.710114	429.101013	14.445071	507.810486	460.807526	-158.635803	81.493477	492.951019	-18.730875	89.951172	283.011536	-249.352890	1424.724243	414.024811	50.228199	1422.262451	297.236511	-67.704567	1394.292847	364.825470	-71.613029	1691.013672	337.172821	-340.703888	1151.920654	563.897827	62.541481	1166.664917	266.906403	-273.477356	904.401672	466.126770	99.151871	908.804443	343.801819	-76.240425	1002.016846	-338.809143	-48.675438	911.656921	-298.448151	-191.860504
296.911438	-142.284805	898.755310	392.273132	-2.217547	905.439209	367.837830	-173.077499	505.702972	429.326538	14.977303	507.793152	460.810089	-158.672821	81.538078	493.275177	-18.729879	90.059013	282.167664	-249.095062	1425.080566	413.562897	50.099350	1422.587891	296.767395	-67.630020	1394.318970	364.183533	-71.390533	1690.803955	337.012878	-342.261841	1152.943115	565.889648	63.103336	1168.159180	267.173676	-273.477264	905.728210	466.255402	98.750206	911.128784	343.470062	-76.254959	1002.010803	-338.780731	-49.296787	911.461182	-298.005524	-192.399384
296.507721	-142.221207	898.741394	391.917480	-2.250722	905.434753	367.609161	-173.093887	505.636078	429.065826	15.189487	507.785614	460.773102	-158.644623	81.524506	493.403870	-18.752729	90.134186	281.413666	-248.793457	1425.434326	413.094971	49.920918	1422.899048	296.272186	-67.527885	1394.353271	363.446350	-71.239929	1690.639282	336.787659	-344.087646	1154.014038	568.047302	63.785995	1169.723755	267.461700	-273.571777	907.131348	466.531921	98.379547	913.650818	343.132965	-76.277824	1002.000488	-338.715149	-49.967091	911.080322	-297.642395	-193.023254
296.006866	-142.196838	898.679443	391.505524	-2.284817	905.369446	367.358215	-173.035126	505.578827	428.442474	15.357050	507.740387	460.738953	-158.642349	81.525749	493.308075	-18.749197	90.167877	280.527985	-248.418396	1425.819458	412.510254	49.817890	1423.266113	295.739594	-67.416885	1394.377319	362.667786	-71.102524	1690.487549	336.511230	-346.031403	1155.194214	570.344238	64.576965	1171.448486	267.837036	-273.750092	908.670349	466.634247	97.753838	916.271545	342.794708	-76.361847	1001.934875	-338.768646	-50.610779	910.649048	-297.410553	-193.693344
295.514893	-142.172134	898.662659	391.129364	-2.289501	905.344055	367.074310	-172.986115	505.528412	427.865875	15.510239	507.648499	460.701935	-158.665268	81.532471	493.231537	-18.771788	90.202995	279.738434	-248.036469	1426.176147	412.040344	49.663063	1423.636353	295.262573	-67.297432	1394.399414	361.903259	-70.916061	1690.381592	336.176544	-348.201202	1156.355225	572.796326	65.464111	1173.306519	268.304779	-273.966339	910.251831	466.674561	96.974937	919.091797	342.478790	-76.426414	1001.911743	-338.869354	-51.400002	910.127869	-297.297577	-194.410400
294.956940	-142.127136	898.649841	390.700470	-2.281079	905.302124	366.816589	-172.979675	505.517639	427.408051	15.667384	507.606781	460.721802	-158.670990	81.529411	493.137207	-18.768515	90.219833	278.981720	-247.659103	1426.580566	411.587189	49.530731	1423.989990	294.786469	-67.141029	1394.491943	361.110962	-70.760895	1690.286255	336.235748	-348.920959	1157.371826	575.346497	66.402504	1175.204468	268.670258	-274.277771	911.840576	466.766541	96.021004	922.146851	342.128204	-76.476898	1001.882202	-338.946991	-52.252560	909.610168	-297.213135	-195.114059
294.440643	-142.038071	898.633118	390.313721	-2.255003	905.265198	366.499084	-172.861496	505.516754	427.119934	15.531102	507.601807	460.704102	-158.634552	81.551651	493.147430	-18.766357	90.255684	278.228912	-247.305298	1427.028687	411.099518	49.453251	1424.363525	294.335602	-66.979645	1394.572998	360.319000	-70.606430	1690.236816	335.832764	-351.199280	1158.709717	577.978149	67.414841	1177.141357	269.119781	-274.738922	913.619812	466.862732	95.055923	925.077332	341.766571	-76.467766	1001.853882	-338.973083	-52.916557	909.264282	-297.161072	-195.742081
293.997284	-141.835312	898.615356	389.935272	-2.196258	905.234741	366.231842	-172.786957	505.492645	426.794891	15.723959	507.520599	460.669861	-158.644470	81.598320	493.108154	-18.732229	90.276001	277.406555	-246.917191	1427.430298	410.648834	49.416267	1424.680054	293.913086	-66.792152	1394.673218	359.465881	-70.429512	1690.099609	335.316589	-353.761292	1160.128052	580.697449	68.516998	1179.119873	269.499084	-275.262054	915.475525	466.950867	94.141487	927.984131	341.415344	-76.373062	1001.828552	-339.348511	-52.408131	908.290649	-297.200226	-196.763824
293.575073	-141.617325	898.600342	389.572174	-2.059012	905.209595	365.887054	-172.745270	505.462402	426.629425	15.879192	507.475616	460.653076	-158.662735	81.679840	493.167969	-18.676296	90.313332	276.622772	-246.530151	1427.795532	410.235016	49.342907	1424.999023	293.493805	-66.577110	1394.767578	358.797180	-70.157715	1689.883423	335.163818	-356.230438	1161.713379	583.455139	69.703972	1181.222778	270.775299	-274.037018	917.592407	467.220520	93.253632	931.182251	341.076080	-76.227142	1001.807373	-339.156250	-53.293297	908.061768	-297.119354	-197.271332
293.157898	-141.403412	898.579529	389.200409	-1.969800	905.190613	365.631683	-172.716858	505.425781	426.471497	15.961894	507.473663	460.655090	-158.763824	81.726006	493.191437	-18.721525	90.370262	275.924377	-246.120682	1428.264160	409.848816	49.295898	1425.383789	293.119019	-66.391121	1394.881592	357.928345	-70.027908	1689.816528	334.812286	-358.583923	1163.166748	586.552795	71.351051	1183.621338	270.338776	-276.439453	919.542969	467.636444	92.158836	934.671753	340.740112	-76.120872	1001.785706	-338.987427	-54.184608	908.002991	-296.983643	-197.772720
292.681549	-141.259171	898.593018	388.823517	-1.859072	905.227661	365.197998	-172.508438	505.336365	426.345551	16.014128	507.510498	460.574799	-158.694046	81.721909	493.263153	-18.771143	90.420837	275.231415	-245.658997	1428.669800	409.482574	49.220646	1425.801392	292.752625	-66.188202	1394.988770	357.101044	-69.850800	1689.702637	334.651337	-361.545105	1164.911621	589.399719	72.622940	1186.017334	271.687531	-275.534790	921.866333	468.052856	91.262772	938.304993	340.385498	-76.060593	1001.808289	-339.058044	-54.979202	907.890076	-296.890991	-198.330109
292.193329	-141.195694	898.625793	388.482025	-1.732400	905.272034	365.034760	-172.627838	505.312012	426.154541	16.043116	507.569122	460.601196	-158.826950	81.714096	493.273529	-18.833797	90.469269	274.543579	-245.231049	1429.068726	409.147064	49.148884	1426.263916	292.379272	-65.994484	1395.140625	356.400543	-69.652779	1689.580688	334.357361	-364.446716	1166.656494	592.234192	73.808014	1188.457031	272.301514	-276.264740	924.153992	468.532043	90.417351	942.221375	340.043579	-76.021645	1001.844543	-338.987732	-55.442383	908.132019	-296.715485	-198.600494
291.685852	-141.050919	898.642639	388.123718	-1.608894	905.311584	364.725891	-172.528412	505.229095	425.735016	16.069010	507.568268	460.595306	-158.836838	81.720345	493.160461	-18.884188	90.481438	273.930634	-244.753510	1429.561157	408.793121	49.046906	1426.757935	292.032837	-65.813545	1395.235962	355.648132	-69.482498	1689.503418	334.026703	-367.480682	1168.486328	595.128479	75.063644	1191.015747	272.988342	-277.217377	926.606140	469.057770	89.483452	946.048889	339.674194	-75.947906	1001.870178	-338.906250	-55.724930	908.443970	-296.488068	-198.817429
291.237488	-140.825165	898.628479	387.797852	-1.495284	905.315979	364.388580	-172.351456	505.166931	425.223419	16.447405	507.442413	460.544342	-158.769211	81.718559	492.976532	-18.879839	90.474892	273.374847	-244.246216	1430.097290	408.396637	48.979652	1427.221436	291.702667	-65.610718	1395.346558	354.911011	-69.268257	1689.441162	333.644287	-370.696991	1170.463379	598.022095	76.312386	1193.671875	273.775604	-277.987274	929.208984	469.614716	88.555573	949.906982	339.312042	-75.812263	1001.863770	-338.945313	-55.898739	908.745728	-296.274384	-199.025513
290.793945	-140.563431	898.628479	387.446381	-1.381372	905.293579	364.125092	-172.194565	505.141693	424.781921	16.583067	507.316559	460.523834	-158.809341	81.782104	492.855103	-18.852209	90.452637	272.744568	-243.755051	1430.556519	408.038605	48.950413	1427.689819	291.369751	-65.372536	1395.444824	354.140747	-69.034134	1689.310059	333.222809	-373.879883	1172.490967	600.865295	77.555519	1196.388916	274.650452	-278.798859	931.991882	470.241730	87.666161	953.823303	338.947998	-75.636375	1001.852051	-338.794189	-55.890213	909.224121	-295.903137	-199.030258
290.380005	-140.272842	898.643066	387.124847	-1.225825	905.312256	363.936981	-172.112442	505.182861	424.566040	16.410799	507.273682	460.549652	-158.837219	81.846329	492.861877	-18.854807	90.445114	272.158813	-243.263031	1430.986328	407.699341	48.901085	1428.165039	291.016266	-65.102692	1395.550293	353.409424	-68.832001	1689.246582	332.773285	-377.178619	1174.616455	603.713684	78.811707	1199.153076	275.664856	-280.094360	934.859863	470.776978	87.039124	958.056702	338.583771	-75.423080	1001.868286	-338.858795	-55.786671	909.523499	-295.556824	-199.121002
289.939850	-140.033722	898.654663	386.824036	-1.083206	905.336182	363.701630	-172.011017	505.166718	424.479828	16.551983	507.293854	460.529266	-158.932755	81.876190	492.971130	-18.840330	90.542526	271.546387	-242.815491	1431.413940	407.376526	48.819416	1428.687866	290.668427	-64.845497	1395.688110	352.746613	-68.578857	1689.192627	332.372620	-380.494598	1176.763428	606.590271	80.079613	1201.983154	276.512604	-280.913177	937.856018	471.279327	86.184647	962.394958	338.241974	-75.264122	1001.884521	-338.801575	-55.604061	909.821594	-295.227234	-199.144791
289.495972	-139.733551	898.678772	386.535278	-0.926203	905.404419	363.460266	-171.847626	505.181305	423.886169	17.130346	507.308472	460.498688	-158.922836	81.904831	492.826599	-18.840412	90.674637	270.941010	-242.336487	1431.682129	407.053253	48.796654	1429.218628	290.364319	-64.600304	1395.833984	352.062897	-68.350395	1689.170288	332.034698	-383.873779	1178.975220	609.457764	81.371506	1204.967529	277.524963	-281.540588	940.995605	471.200684	84.748627	966.790955	337.900360	-75.089088	1001.928223	-338.853333	-55.545666	910.120422	-295.000732	-199.150955
289.001953	-139.377304	898.648926	386.184601	-0.686303	905.450195	363.208618	-171.718246	505.163696	423.228424	17.434824	507.368530	460.444702	-158.921265	81.873291	492.722870	-18.879499	90.799149	270.359253	-241.831390	1432.048462	406.725861	48.751083	1429.719116	290.044434	-64.364311	1395.990601	351.356628	-68.141327	1689.135742	331.734528	-387.281189	1181.276001	612.263367	82.662643	1207.925537	278.526855	-282.417053	944.249634	472.518738	84.257813	971.239502	337.592773	-74.929443	1001.929565	-339.165070	-55.711720	910.535095	-294.699707	-199.088562
288.720947	-139.161316	898.710327	386.031616	-0.585793	905.554688	362.976135	-171.644043	505.122650	422.765167	17.436974	507.440277	460.432526	-158.994629	81.865730	492.800964	-18.884495	90.947105	269.799835	-241.346054	1432.364014	406.411255	48.692501	1430.229248	289.680511	-64.093964	1396.159546	350.665100	-67.944138	1689.115234	331.517487	-390.731445	1183.538330	615.140930	84.038673	1210.891113	279.539856	-283.205383	947.638794	473.363556	83.377983	975.747131	337.350220	-74.788368	1002.011658	-339.152679	-56.831905	911.184326	-294.485535	-198.865845
288.397339	-138.905899	898.743164	385.883240	-0.415880	905.639160	362.704407	-171.507477	505.033600	422.065918	17.829859	507.442902	460.417419	-159.031525	81.845749	492.681885	-18.859005	91.110603	269.255554	-240.871155	1432.775513	406.117096	48.695194	1430.686768	289.338135	-63.816860	1396.300293	350.002106	-67.686806	1689.075684	331.390350	-394.114532	1185.920410	617.958252	85.492752	1213.915894	280.556610	-284.107727	951.115967	474.133362	82.108421	979.988220	337.089783	-74.598709	1002.069153	-339.322632	-56.966057	911.330933	-294.404907	-198.890854
288.075867	-138.538803	898.723389	385.703491	-0.247589	905.636780	362.452179	-171.297729	505.032928	421.261932	18.690086	507.362885	460.339783	-158.922592	81.831551	492.545227	-18.797070	91.304031	268.691772	-240.412506	1433.161133	405.856476	48.690517	1431.124268	288.998749	-63.506565	1396.437134	349.328278	-67.422493	1688.987549	331.350311	-397.353394	1188.312134	620.704651	86.893448	1216.859253	281.470306	-284.996155	954.607910	474.970306	81.035606	984.608887	336.870972	-74.372940	1002.056030	-339.523102	-57.049892	911.385315	-294.359528	-198.962265
287.417755	-138.345642	898.841248	385.458557	-0.102514	905.672241	362.166656	-171.065399	505.042816	420.529694	18.942501	507.319092	460.301453	-158.941299	81.877670	492.506958	-18.721125	91.555542	268.083893	-239.923492	1433.541748	405.541931	48.671944	1431.526489	288.663544	-63.210300	1396.548828	348.614532	-67.144264	1688.928345	331.261963	-400.611328	1190.780396	623.363281	88.312996	1219.821167	282.545227	-285.863861	958.035400	475.923401	79.882912	988.791809	336.485687	-74.192970	1002.133179	-339.749023	-57.239975	911.366272	-294.385864	-199.046753
287.524353	-137.909897	898.761597	385.495941	0.085054	905.707153	361.991028	-171.008255	504.966888	419.830658	19.606783	507.358734	460.329132	-159.009613	81.934654	492.394897	-18.630926	91.871887	267.520966	-239.439819	1433.932617	405.184570	48.659546	1431.979614	288.361847	-62.895531	1396.682739	347.954071	-66.878395	1688.870117	331.162537	-403.712982	1193.229126	625.944275	89.700348	1222.871826	283.482330	-286.768066	961.764526	476.903137	78.797989	993.176575	336.504120	-73.934998	1002.108154	-339.891510	-57.594791	911.320313	-294.422180	-199.206558
287.280121	-137.636734	898.765747	385.409180	0.248690	905.778870	361.848114	-170.955627	504.961212	418.841736	20.628166	507.374573	460.336853	-159.072922	81.940933	492.254669	-18.549452	92.300285	266.915985	-238.952469	1434.259888	404.908142	48.651070	1432.419434	288.037079	-62.616707	1396.800537	347.242188	-66.603607	1688.811523	331.171600	-406.579895	1195.749146	628.425415	91.008759	1225.820435	284.323547	-287.663910	965.487427	477.822662	77.844612	997.533997	336.360687	-73.785027	1002.142639	-340.027954	-57.682480	911.226990	-294.511047	-199.369949
286.690277	-137.647568	898.808472	385.277405	0.417582	905.872620	361.708130	-170.925156	504.992157	417.930908	21.078232	507.493500	460.328400	-159.105530	81.903343	492.189728	-18.428307	92.720512	266.292755	-238.449463	1434.499634	404.661987	48.648056	1432.809570	287.691437	-62.347889	1396.891968	346.560181	-66.329559	1688.752441	331.089905	-409.477234	1198.238037	630.817444	92.230705	1228.828491	285.338776	-288.376709	969.234863	478.816711	76.981171	1001.944641	336.063263	-73.781395	1002.206970	-340.155609	-57.861507	911.131470	-294.624634	-199.645416
286.526672	-137.331757	898.772461	385.259216	0.626709	905.945557	361.554993	-170.863617	504.946655	416.866058	22.182844	507.511749	460.332428	-159.188217	81.912247	492.092651	-18.360956	93.238869	265.703094	-237.958420	1434.828979	404.370239	48.677643	1433.122925	287.391815	-62.075310	1396.961670	345.853973	-66.041214	1688.687012	331.000854	-412.332092	1200.815796	633.134094	93.489777	1231.761230	286.304993	-289.013489	972.699524	479.518158	76.116684	1006.431274	335.982422	-73.608833	1002.220703	-340.194977	-58.264782	911.029175	-294.716125	-199.913223
286.421997	-136.961777	898.726379	385.290009	0.863428	906.021973	361.309937	-170.755844	504.809540	415.696747	22.894396	507.591187	460.323334	-159.155930	81.877914	491.923523	-18.209555	93.670670	265.146057	-237.423492	1435.131226	404.092560	48.738274	1433.428589	287.082947	-61.773304	1397.015259	345.143372	-65.772255	1688.600342	330.947815	-415.072998	1203.395996	635.408142	94.646408	1234.658813	287.328613	-289.650024	976.429382	480.108856	75.196388	1010.825378	335.937286	-73.393288	1002.231201	-340.316071	-58.485287	910.929688	-294.908997	-200.723373
286.275604	-136.611496	898.704773	385.295898	1.064389	906.079529	361.033966	-170.569992	504.729462	414.319000	23.892271	507.631653	460.313354	-159.092331	81.862938	491.669678	-18.051416	94.178841	264.595154	-236.879745	1435.519409	403.782440	48.831619	1433.714966	286.795166	-61.452900	1397.080322	344.418030	-65.476845	1688.541504	330.895660	-417.664948	1205.997681	637.595886	95.779060	1237.482178	288.447968	-290.113464	980.245850	480.766022	74.321945	1015.197693	335.878967	-73.189323	1002.245361	-340.399567	-58.756161	910.816101	-295.141235	-201.283676
286.226868	-136.339691	898.762146	385.397156	1.259648	906.212524	360.843292	-170.412766	504.702209	412.975983	24.908709	507.722870	460.300720	-159.038376	81.904884	491.467224	-17.907370	94.752945	264.015076	-236.333542	1435.889038	403.535126	48.911636	1434.039795	286.525543	-61.112026	1397.171875	343.604309	-65.193176	1688.516968	330.709137	-420.470795	1208.680420	639.670532	96.812851	1240.238770	289.644379	-290.454926	984.118774	481.348450	73.417091	1019.450928	335.874146	-72.991257	1002.338623	-340.412964	-58.965271	910.743469	-295.304382	-201.489029
286.100922	-135.987183	898.817322	385.397644	1.448707	906.340088	360.615814	-170.187897	504.678101	411.539520	25.919060	507.854523	460.248108	-158.969559	81.912598	491.364929	-17.813875	95.391975	263.441681	-235.763565	1436.241089	403.243439	48.972324	1434.453369	286.272766	-60.768559	1397.280396	342.868286	-64.867462	1688.519775	330.380707	-422.920471	1211.337891	641.587524	97.783951	1242.946777	290.941193	-290.592499	988.102173	481.895050	72.455315	1023.726929	335.849548	-72.806931	1002.425232	-340.478668	-59.119610	910.708923	-295.479065	-201.614090
286.012543	-135.677872	898.909546	385.431763	1.663969	906.511047	360.499023	-169.990311	504.671387	409.917755	27.273129	507.915497	460.262817	-158.944595	81.951111	491.043182	-17.773754	96.019196	262.823669	-235.193695	1436.634521	403.012024	49.061764	1434.918945	286.044128	-60.452110	1397.412354	342.107178	-64.570175	1688.514404	330.820221	-425.040100	1214.026978	643.412842	98.676636	1245.658691	292.566528	-290.696625	991.998413	482.542450	71.402046	1027.614136	335.879211	-72.646576	1002.551025	-340.564728	-59.182110	910.735962	-295.606323	-201.612381
285.964600	-135.323608	898.978210	385.498138	1.924138	906.681274	360.412079	-169.877350	504.674255	408.191589	28.174099	508.098816	460.272156	-158.964035	81.992043	490.678864	-17.760513	96.608505	262.274780	-234.620331	1436.968140	402.737762	49.157570	1435.382202	285.792755	-60.129814	1397.531982	341.357330	-64.180107	1688.453857	330.514343	-427.617767	1216.688232	645.126648	99.511055	1248.280884	294.100128	-290.540894	996.071899	483.159454	70.386261	1031.576416	335.947540	-72.459702	1002.663513	-340.660675	-59.116173	910.758301	-295.755920	-201.570282
285.936279	-134.937897	899.022034	385.557495	2.237131	906.824829	360.352386	-169.807739	504.663147	406.580902	29.310087	508.209717	460.317383	-159.076553	82.020325	490.341797	-17.704365	97.254868	261.740417	-234.045517	1437.276123	402.465088	49.254234	1435.821655	285.573303	-59.779499	1397.649414	340.470642	-63.925804	1688.468018	330.829895	-429.365753	1219.147949	646.606873	100.273323	1250.748535	295.688538	-290.222198	999.993835	483.837952	69.365768	1035.132935	336.018097	-72.225700	1002.750305	-340.788208	-58.994064	910.789307	-295.880554	-201.422256
285.884674	-134.472015	898.999878	385.552612	2.566884	906.862122	360.202484	-169.629227	504.624084	405.036865	30.131643	508.227570	460.288635	-159.091812	82.007774	489.970978	-17.632286	97.836761	261.192657	-233.451950	1437.616455	402.181030	49.373444	1436.308960	285.389984	-59.449169	1397.716431	339.614166	-63.585320	1688.473755	330.465790	-431.666443	1221.714478	647.988342	100.997528	1253.195313	297.334045	-289.831848	1003.982666	484.560913	68.108536	1038.355347	336.101532	-71.957901	1002.749817	-340.955444	-58.796555	910.820801	-296.015137	-201.222214
285.933990	-133.992386	899.007324	385.606812	2.974179	906.944580	360.080444	-169.480377	504.563904	403.415588	31.634556	508.275330	460.283508	-159.060898	81.982620	489.600006	-17.568251	98.466415	260.798767	-232.871246	1437.956299	401.947052	49.547424	1436.764893	285.219757	-59.099625	1397.823242	338.821045	-63.187027	1688.402222	330.856659	-433.021393	1224.020630	649.247009	101.674606	1255.459106	298.943573	-289.313049	1007.785278	485.208557	67.086754	1041.438965	336.221802	-71.621727	1002.787903	-341.112152	-58.636566	910.830688	-296.116455	-201.016830
285.959839	-133.513596	899.057678	385.684875	3.411640	907.098633	359.884186	-169.229965	504.499146	401.896362	32.693279	508.371002	460.224335	-158.963303	81.985329	489.174713	-17.502079	99.135475	260.369476	-232.274033	1438.382202	401.714264	49.731430	1437.206055	285.055145	-58.735023	1397.948364	337.852722	-62.880310	1688.498779	330.560059	-434.988525	1226.390625	650.407104	102.332863	1257.601440	300.456299	-288.745819	1011.553284	485.787231	65.943314	1044.404175	336.349396	-71.295746	1002.881592	-341.690918	-57.009380	910.299805	-296.346161	-201.039948
285.974304	-133.094223	899.196167	385.750458	3.781728	907.287476	359.856720	-168.995468	504.494476	400.531860	33.780273	508.462189	460.203796	-158.855682	81.957886	488.750122	-17.406803	99.852280	259.995422	-231.697250	1438.739624	401.493317	49.973541	1437.604126	284.883972	-58.364201	1398.124146	336.918610	-62.510715	1688.585571	331.005219	-435.850769	1228.545532	651.434509	102.841324	1259.704468	301.917297	-287.973999	1015.106934	486.301025	64.678726	1047.250000	336.485718	-71.009995	1003.037842	-341.922028	-56.997513	910.497864	-296.482269	-200.640610
286.010712	-132.694412	899.366333	385.832520	4.183444	907.512451	359.776062	-168.729172	504.530243	399.269623	34.773556	508.645874	460.197418	-158.819366	81.996056	488.365326	-17.364904	100.522484	259.668457	-231.093185	1439.134766	401.232635	50.301968	1437.995972	284.744324	-57.967854	1398.326416	335.947998	-62.160999	1688.709961	330.808563	-437.404175	1230.654907	652.388794	103.337090	1261.569336	303.278900	-287.188965	1018.568970	486.697723	63.548370	1049.848267	336.638000	-70.716721	1003.227844	-342.239594	-56.611023	910.534790	-296.682098	-200.327957
286.058990	-132.234558	899.547241	385.882477	4.632994	907.748718	359.742249	-168.419922	504.531738	398.026550	35.698227	508.850464	460.191193	-158.730927	82.033516	487.956085	-17.345366	101.187370	259.364319	-230.539307	1439.598755	400.981812	50.680145	1438.364868	284.585266	-57.592274	1398.536011	335.030701	-61.777313	1688.807861	331.063934	-438.328033	1232.491699	653.259094	103.733765	1263.246704	304.487854	-286.249542	1021.811890	487.040924	62.332882	1052.400879	336.790833	-70.378014	1003.428101	-342.494965	-56.345726	910.674866	-296.877014	-199.871750
286.167419	-131.795639	899.662048	385.989471	5.079181	907.929810	359.826141	-168.181152	504.573303	396.987854	36.628376	509.045258	460.209351	-158.726685	82.061935	487.384918	-17.148970	101.768906	259.136139	-229.997360	1439.994385	400.736115	51.087231	1438.667236	284.429321	-57.176567	1398.698608	334.061584	-61.311024	1688.908813	331.349518	-439.049316	1234.156860	653.982788	104.156799	1264.763062	305.597900	-285.280151	1024.785156	487.331848	61.206116	1054.615356	336.953979	-70.023460	1003.569702	-342.663940	-56.495174	910.851135	-297.101318	-199.418503
286.351471	-131.341949	899.753967	386.122345	5.546039	908.106445	359.855347	-167.859558	504.565338	396.012421	37.556950	509.193146	460.217804	-158.661346	82.074486	486.759460	-16.973932	102.232582	258.859344	-229.462906	1440.370361	400.459869	51.528336	1438.984375	284.224304	-56.736626	1398.850220	333.025085	-61.001114	1689.055786	331.652130	-439.560608	1235.631958	654.608521	104.482590	1266.000000	306.568726	-284.216339	1027.550781	487.545898	60.149670	1056.595581	337.138092	-69.642372	1003.698425	-342.797821	-56.993446	911.142395	-297.252563	-198.955307
286.552032	-130.868286	899.875671	386.244446	6.031571	908.289246	359.968018	-167.533646	504.554626	395.075348	38.296413	509.396698	460.154358	-158.590561	82.068535	486.169434	-16.599550	102.686882	258.610046	-228.966232	1440.757080	400.174713	52.052986	1439.269043	284.035461	-56.327362	1399.013916	332.001465	-60.600674	1689.201660	331.980865	-439.826355	1236.881104	655.118408	104.746880	1267.106812	307.538361	-283.103149	1029.921265	487.662140	59.090343	1058.325928	337.341278	-69.236290	1003.845337	-343.099579	-56.586769	911.223572	-297.478058	-198.548141
286.760101	-130.380493	900.016541	386.376984	6.531561	908.502319	360.059479	-167.261002	504.565765	394.246674	38.975250	509.624969	460.167023	-158.509232	82.021431	485.351013	-16.090870	103.004875	258.415466	-228.447281	1441.101318	399.952484	52.524345	1439.583496	283.875366	-55.899578	1399.207642	330.971832	-60.186729	1689.363037	332.408844	-439.824371	1237.969727	655.538391	105.029617	1268.087769	308.432556	-281.993378	1031.895630	487.785828	58.014462	1059.833862	337.569275	-68.835426	1004.015320	-343.441956	-56.141148	911.313843	-297.755646	-198.065399
286.956116	-129.884964	900.194153	386.480896	7.061287	908.793640	360.175354	-166.968613	504.597412	393.482849	39.542992	509.881653	460.156677	-158.422485	81.981186	484.561768	-15.467435	103.224785	258.262421	-227.886734	1441.543457	399.747284	53.035259	1439.965942	283.677887	-55.411060	1399.432495	330.048462	-59.725769	1689.542969	332.774414	-439.726868	1238.770508	655.806641	105.282814	1268.927002	309.218933	-280.652649	1033.690918	487.843842	56.898991	1061.084717	337.767822	-68.438049	1004.241211	-343.768646	-55.648380	911.391724	-298.048065	-197.563950
287.231476	-129.347656	900.397583	386.609344	7.655498	909.108215	360.303162	-166.663925	504.628326	392.666016	39.977077	510.191772	460.167114	-158.330963	81.963272	483.681793	-14.654053	103.406029	258.141571	-227.361176	1442.029419	399.589539	53.600922	1440.359619	283.507568	-54.899647	1399.695190	329.044464	-59.286507	1689.802490	333.266968	-439.267822	1239.458984	655.900146	105.520432	1269.594360	309.996796	-279.158875	1035.173340	487.851807	55.697685	1062.148682	338.014130	-67.980827	1004.492065	-344.096497	-55.201069	911.458618	-298.333557	-197.116714
287.487854	-128.784668	900.591187	386.781982	8.260297	909.428467	360.457092	-166.289230	504.670013	391.889374	40.369930	510.449493	460.169769	-158.201599	81.976326	482.725098	-13.804453	103.480370	258.076019	-226.805817	1442.482178	399.403229	54.215355	1440.680420	283.345001	-54.368359	1399.988770	327.990936	-58.878784	1690.165161	333.759491	-438.602234	1239.856201	655.897766	105.799377	1270.146240	310.743378	-277.558807	1036.258057	487.764771	54.640743	1063.045898	338.248566	-67.500183	1004.741333	-344.436249	-54.729374	911.542969	-298.572296	-196.698883
287.778381	-128.161591	900.774353	386.991425	8.832396	909.736206	360.601654	-165.911026	504.724792	391.161713	40.754303	510.752411	460.198914	-158.129684	82.020119	481.593750	-12.748076	103.459465	257.973816	-226.336472	1442.949585	399.198181	54.859173	1441.001343	283.206787	-53.818493	1400.307861	326.972351	-58.374931	1690.463501	334.262848	-437.675354	1240.006226	655.719055	106.031204	1270.480469	311.405365	-275.791595	1037.044678	487.551422	53.693588	1063.742920	338.506256	-67.000443	1004.979553	-344.792023	-54.210888	911.599548	-298.921051	-196.187805
288.056976	-127.606308	900.953430	387.155029	9.445394	910.016235	360.766571	-165.489624	504.762115	390.536224	41.066772	510.995117	460.212036	-158.086456	82.072830	480.531830	-11.625881	103.299911	257.945190	-225.868759	1443.399902	398.992218	55.546871	1441.294189	283.035126	-53.274384	1400.630859	326.005096	-57.869255	1690.729370	335.180664	-436.045410	1239.917358	655.462585	106.241257	1270.676514	312.066223	-273.872437	1037.493652	487.206238	53.004993	1064.284302	338.751099	-66.502464	1005.202454	-345.145599	-53.751019	911.621826	-299.325226	-195.663055
288.286133	-127.067688	901.096313	387.242950	10.117390	910.260559	360.959778	-165.146393	504.818939	389.933502	41.314495	511.323517	460.216034	-158.068817	82.073959	479.355499	-10.441161	103.121696	257.911011	-225.397079	1443.783569	398.722321	56.279831	1441.576416	282.873260	-52.730385	1400.931641	325.038300	-57.328812	1690.976074	335.183533	-435.225159	1239.838379	655.141663	106.389687	1270.794312	312.859528	-271.865692	1037.811523	486.793213	52.652237	1064.696655	338.932648	-65.978676	1005.389709	-345.550873	-53.027634	911.590210	-299.645386	-195.220947
288.538666	-126.530525	901.222229	387.332092	10.738875	910.475647	361.154205	-164.830338	504.844788	389.322815	41.017925	511.475433	460.237915	-157.967194	82.058350	477.881256	-9.163824	102.749962	257.832306	-224.951416	1444.158569	398.431580	56.986198	1441.873901	282.748535	-52.172054	1401.227173	324.123169	-56.809628	1691.220825	335.701385	-433.680756	1239.435425	654.797241	106.536629	1270.887451	313.639221	-269.751831	1037.849487	486.293243	52.673813	1064.995117	339.133423	-65.479225	1005.553772	-345.884613	-52.552437	911.640686	-299.972595	-194.667801
288.801941	-125.985527	901.315125	387.399872	11.338903	910.633423	361.358673	-164.488663	504.866974	389.139069	41.557564	511.921906	460.251404	-157.880280	82.006027	476.815125	-7.871285	102.562485	257.759796	-224.398743	1444.462158	398.215607	57.746994	1442.200806	282.591431	-51.607746	1401.502075	323.251434	-56.265987	1691.466553	336.571899	-431.609375	1238.960327	654.459473	106.719337	1270.992310	314.536804	-267.584503	1037.696411	485.868317	52.990028	1065.154541	339.320190	-64.964058	1005.674500	-346.161285	-52.011341	911.677612	-300.327087	-193.997391
289.037262	-125.428795	901.394592	387.468842	12.016659	910.775757	361.556091	-164.093033	504.888519	388.689972	41.663177	512.138184	460.265289	-157.797150	81.945145	475.529266	-6.539213	102.211281	257.684601	-223.849319	1444.696655	398.015900	58.431633	1442.535400	282.432648	-50.950325	1401.759766	322.480865	-55.635231	1691.657715	336.540680	-430.467194	1238.593384	654.137512	106.997597	1271.137695	315.648407	-265.535828	1037.586182	485.544586	53.527611	1065.138428	339.487793	-64.394936	1005.781494	-346.569641	-51.205189	911.730286	-300.679535	-193.371048
289.187042	-124.941818	901.497925	387.534424	12.687760	910.891602	361.796173	-163.785660	504.985413	388.092804	41.806767	512.157837	460.333374	-157.804596	81.948723	474.159485	-5.194305	101.913597	257.614563	-223.287827	1444.948364	397.819916	59.192368	1442.900635	282.308075	-50.290871	1401.982666	321.675018	-55.044937	1691.901855	337.309052	-428.488007	1238.111572	653.817322	107.450592	1271.268921	316.796234	-263.428436	1037.380981	485.239960	54.291992	1065.080811	339.607819	-63.822723	1005.890442	-346.881409	-50.650280	911.761658	-301.046112	-192.744400
289.350555	-124.333817	901.598816	387.561066	13.420272	910.985107	361.979279	-163.283890	505.011932	387.578796	41.854767	512.095215	460.334045	-157.687256	81.953583	472.819092	-3.845271	101.384277	257.567078	-222.649033	1445.131348	397.700287	59.898781	1443.263916	282.190063	-49.550346	1402.198730	320.900757	-54.428047	1692.156616	337.756348	-426.853180	1237.713379	653.493164	108.108376	1271.348877	317.902100	-261.440613	1037.175293	485.045044	55.141247	1064.923584	339.723541	-63.153648	1005.987244	-347.206757	-50.084419	911.811035	-301.389893	-192.101440
289.549072	-123.629379	901.667542	387.614532	14.179358	911.071594	362.120148	-162.790863	505.011841	387.245270	42.043602	512.090820	460.341553	-157.542465	81.967232	471.655334	-2.458785	101.044899	257.475647	-222.041611	1445.398071	397.550507	60.654297	1443.613281	282.031769	-48.728928	1402.416504	320.023712	-53.875244	1692.451172	337.818695	-425.818665	1237.392334	653.134949	109.036751	1271.456665	318.914948	-259.672516	1037.073730	484.943054	56.088596	1064.724121	339.835968	-62.420689	1006.065125	-347.691406	-49.229099	911.882202	-301.803497	-191.369598
289.760345	-122.989952	901.703003	387.675293	14.878510	911.099243	362.261108	-162.396240	505.041260	386.927338	42.210152	512.075928	460.339966	-157.467651	82.017868	470.396820	-1.243925	100.473343	257.371368	-221.359619	1445.551270	397.353638	61.462879	1443.990234	281.870178	-47.942863	1402.630615	319.293610	-53.241657	1692.671509	338.316071	-424.421417	1237.095093	652.759888	110.019089	1271.481934	319.798645	-258.132965	1036.885986	484.863281	57.028442	1064.537476	339.957031	-61.730553	1006.098450	-347.995422	-48.670788	911.922180	-302.154755	-190.650940
289.920715	-122.382011	901.760925	387.751801	15.621636	911.132385	362.504486	-162.097076	505.136993	386.633392	42.379898	512.026123	460.368134	-157.456512	82.030006	469.237061	0.026217	100.024666	257.281525	-220.681335	1445.727661	397.196960	62.260941	1444.423584	281.728607	-47.169872	1402.815918	318.560242	-52.633266	1692.887329	338.936707	-423.092438	1236.818359	652.327026	111.238274	1271.525635	320.540436	-256.846313	1036.650269	484.791290	58.018543	1064.297119	340.079315	-61.031700	1006.145752	-348.417297	-47.907562	911.921936	-302.570709	-189.943710
290.032410	-121.797195	901.812500	387.849152	16.344685	911.091858	362.791077	-161.813721	505.237823	386.512756	42.523788	511.919739	460.444672	-157.488708	81.988174	468.164581	1.167156	99.501762	257.232574	-219.921509	1445.895508	397.069672	63.111046	1444.843018	281.554382	-46.336670	1402.993286	317.858612	-52.011906	1693.101074	339.687500	-421.898926	1236.660522	651.902161	112.553131	1271.546997	321.221039	-255.829727	1036.334717	484.751038	59.024525	1063.998169	340.223572	-60.331810	1006.154297	-348.846161	-47.112885	911.973694	-303.002716	-189.104431
290.202972	-121.026947	901.853149	387.880005	17.323118	911.112793	363.042542	-161.454956	505.299286	386.342438	42.676186	511.802826	460.464355	-157.447388	81.960258	467.127441	2.231964	98.926949	257.251801	-219.179077	1446.041992	396.955597	63.979057	1445.294678	281.417206	-45.464420	1403.196289	317.218384	-51.395061	1693.277832	340.500397	-420.718994	1236.636475	651.436768	113.948997	1271.502319	321.754303	-254.956818	1036.016113	484.667908	60.089504	1063.667969	340.357910	-59.454281	1006.184875	-349.283447	-46.279785	911.977783	-303.402954	-188.328598
290.367950	-120.230568	901.855408	387.902893	18.331566	911.073303	363.246155	-161.101334	505.373871	386.172455	42.866192	511.607239	460.494049	-157.448990	81.920029	466.033691	3.228053	98.354469	257.357666	-218.371017	1446.283691	396.859070	64.907784	1445.747070	281.277954	-44.571636	1403.434937	316.474274	-50.735947	1693.508057	341.269165	-419.683350	1236.647217	650.844299	115.479813	1271.377441	322.276886	-254.217331	1035.780762	484.521942	61.266354	1063.370117	340.481781	-58.529984	1006.167542	-349.751099	-45.444149	911.970276	-303.862732	-187.507797
290.513855	-119.391617	901.870911	387.944763	19.318274	910.981812	363.441925	-160.715469	505.410187	386.139618	43.109852	511.373199	460.533112	-157.425705	81.905350	465.192566	4.124084	97.737450	257.525208	-217.526810	1446.541748	396.731049	65.836914	1446.179810	281.197601	-43.605156	1403.669922	315.797394	-50.069168	1693.731445	342.546967	-418.058960	1236.707520	650.205872	117.011749	1271.294922	322.766327	-253.439697	1035.490356	484.306732	62.490196	1063.001953	340.623657	-57.565075	1006.132813	-350.236847	-44.634789	911.941711	-304.340149	-186.676636
290.650574	-118.562653	901.920654	387.964081	20.324080	910.869995	363.592133	-160.349365	505.462799	386.094116	43.395050	511.103821	460.567261	-157.343216	81.902672	464.319489	4.950044	97.175041	257.858948	-216.671005	1446.938965	396.621674	66.793968	1446.628052	281.147430	-42.663555	1403.942139	315.127106	-49.396362	1693.828003	342.927063	-417.429260	1236.965454	649.636108	118.636734	1271.194092	323.229187	-252.752441	1035.397827	484.082794	63.704170	1062.651245	340.763611	-56.564697	1006.107117	-350.805420	-43.545807	911.972473	-304.844971	-185.769257
290.789276	-117.740921	901.969238	387.905975	21.251659	910.693787	363.733887	-160.004822	505.539124	386.301575	43.709663	510.785156	460.640045	-157.344376	81.950630	463.614410	5.538997	96.479279	258.251709	-215.757446	1447.324585	396.521362	67.811821	1447.053711	281.136230	-41.688496	1404.242432	314.312744	-48.766521	1694.035889	343.508179	-416.451691	1237.139771	648.974854	120.306320	1271.031372	323.661224	-251.931931	1035.385742	483.810364	65.001602	1062.284424	340.883698	-55.577248	1006.050476	-351.239960	-42.843914	911.976685	-305.380188	-184.857285
291.210083	-116.756165	901.919250	387.989868	22.333689	910.541016	363.775024	-159.477386	505.544220	386.572906	43.956684	510.454285	460.624084	-157.322189	81.971817	463.017853	6.138308	95.934204	258.793365	-214.869781	1447.736572	396.424530	68.851418	1447.429321	281.155823	-40.688335	1404.531494	313.441010	-48.176926	1694.279053	344.084625	-415.371796	1237.369507	648.331543	122.023102	1270.885864	324.043121	-251.003708	1035.480957	483.443756	66.199951	1062.018677	341.171448	-54.486160	1005.952759	-351.816010	-41.684929	912.032166	-305.949921	-183.888565
290.861816	-116.046387	902.099609	387.725311	23.294312	910.362793	363.717743	-158.786942	505.558655	386.847961	44.205601	510.149475	460.571198	-157.132690	81.941467	462.621033	6.463624	95.391617	259.418762	-213.931000	1448.145264	396.327454	69.911652	1447.829834	281.218292	-39.707180	1404.799927	312.631714	-47.493431	1694.442139	345.023834	-413.750214	1237.551758	647.703308	123.857697	1270.762329	324.447632	-249.976013	1035.550171	483.037476	67.398972	1061.759521	341.064728	-53.521408	1005.959839	-352.267273	-40.805077	912.036133	-306.508301	-182.885925
290.924164	-115.101768	902.123840	387.569733	24.311750	910.169067	363.769684	-158.251587	505.579803	387.237091	44.441963	509.789459	460.579712	-157.056305	81.929344	462.360138	6.527272	94.847061	260.089691	-212.966553	1448.558472	396.224762	71.020538	1448.175171	281.287567	-38.694218	1405.049438	311.792297	-46.802662	1694.572021	344.993073	-413.272247	1237.754883	647.051453	125.775909	1270.540894	324.834351	-248.940018	1035.717896	482.649445	68.569618	1061.547241	341.121307	-52.449745	1005.879639	-352.858093	-39.793598	912.034668	-307.133057	-181.874710
291.000305	-114.233307	902.129333	387.413452	25.380360	909.908569	363.875122	-157.713486	505.612915	387.667358	44.783310	509.380127	460.544434	-156.946838	81.896301	462.347656	6.493235	94.391533	260.765656	-211.973114	1448.972046	396.169891	72.185356	1448.399658	281.386536	-37.664429	1405.217529	310.894592	-46.082352	1694.676636	345.941681	-411.618164	1237.836792	646.440674	127.770798	1270.296753	325.064392	-247.802933	1035.765625	482.252380	69.839226	1061.277222	341.160797	-51.333385	1005.760986	-353.428070	-38.694798	912.033752	-307.773621	-180.821045
291.007690	-113.335281	902.174011	387.195831	26.477123	909.694397	363.985321	-157.211960	505.690186	388.127960	45.065029	509.045410	460.528137	-156.807785	81.885696	462.493500	6.423024	93.968185	261.501678	-210.897781	1449.325195	396.215393	73.436729	1448.582397	281.595551	-36.524635	1405.362305	310.232452	-45.221897	1694.619873	346.357910	-410.503418	1237.937988	645.858459	129.906250	1269.936035	325.381104	-246.694199	1035.910400	481.805145	71.242264	1060.978882	341.155212	-50.207230	1005.683105	-354.053253	-37.600597	911.994263	-308.485443	-179.771484
291.053314	-112.397308	902.221008	387.012909	27.634529	909.492249	364.197937	-156.671722	505.808655	388.828369	45.342091	508.775146	460.543335	-156.713547	81.861778	462.743256	6.286194	93.534042	262.227570	-209.844772	1449.713501	396.196442	74.682663	1448.690918	281.790588	-35.469112	1405.502686	309.018768	-44.443344	1694.846436	346.287079	-409.989471	1238.120605	645.288635	132.122223	1269.598511	325.667328	-245.668930	1036.029663	481.342560	72.652298	1060.687744	341.130371	-48.998638	1005.615356	-354.651184	-36.554409	911.992432	-309.181763	-178.700256
291.099945	-111.302223	902.222229	386.775909	28.795135	909.254761	364.334442	-156.203110	505.875336	389.531250	45.601452	508.451569	460.563477	-156.593567	81.890488	462.731140	6.304780	93.055496	262.978607	-208.685867	1449.961792	396.299805	76.054504	1448.792725	282.061981	-34.254295	1405.606934	308.162567	-43.483654	1694.908936	346.874908	-408.772430	1238.234375	644.781189	134.439835	1269.185669	325.881836	-244.591309	1036.048462	480.986420	74.127823	1060.343506	341.105652	-47.741962	1005.504211	-355.341278	-35.323452	912.049316	-309.908478	-177.574173
291.374908	-110.500519	902.114624	386.684509	29.981653	909.019104	364.662262	-155.820923	505.980377	390.373016	45.891579	508.251373	460.589996	-156.551636	81.889717	462.679962	6.290415	92.606598	263.687225	-207.552612	1450.187012	396.345917	77.451767	1448.779907	282.334198	-33.082596	1405.682373	307.256317	-42.461197	1694.904175	347.346100	-407.596222	1238.240601	644.290100	136.816010	1268.719482	326.102722	-243.557068	1036.022339	480.619385	75.741249	1059.942261	341.173859	-46.617886	1005.341492	-355.945251	-34.258480	912.024048	-310.666595	-176.351852
291.351410	-109.545364	902.155457	386.406067	31.190376	908.852051	364.851288	-155.302322	506.078369	391.374664	46.076317	508.025726	460.601257	-156.499527	81.937943	462.532166	6.305428	92.146927	264.403992	-206.365402	1450.306030	396.476166	78.919197	1448.727783	282.641907	-31.905268	1405.708618	306.211273	-41.467438	1694.957153	347.825195	-406.478638	1238.252686	643.808716	139.278778	1268.118652	326.335754	-242.543488	1035.929565	480.178040	77.445068	1059.572021	341.076355	-45.409660	1005.285156	-356.548553	-33.034325	912.050049	-311.412781	-175.195999
291.161682	-108.341347	902.297852	385.950287	32.390182	908.657349	365.038727	-154.566193	506.170593	392.072540	46.178944	507.873383	460.580109	-156.340317	81.916504	462.415558	6.389030	91.798134	265.137482	-205.183640	1450.392944	396.645691	80.412659	1448.574951	282.995850	-30.664835	1405.729858	305.218018	-40.514187	1694.924316	348.395844	-405.352966	1238.212402	643.410400	141.854599	1267.489868	326.594910	-241.516739	1035.855835	479.802246	79.198532	1059.143188	340.915680	-44.074142	1005.263550	-357.218628	-31.837772	911.974426	-312.172729	-173.968399
291.092163	-107.265923	902.298157	385.589508	33.711262	908.463928	365.282410	-154.007462	506.337402	392.951447	46.303036	507.693359	460.607300	-156.259018	81.929672	462.439240	6.442526	91.524368	265.885895	-204.006592	1450.431274	396.915710	81.889198	1448.373047	283.430115	-29.472616	1405.723145	304.091614	-39.466232	1694.937744	348.977722	-404.253571	1238.157104	643.093384	144.524323	1266.701538	326.927277	-240.426010	1035.765503	479.358337	81.046532	1058.750244	340.782227	-42.778160	1005.170959	-357.953278	-30.582739	911.889832	-313.035583	-172.696152
291.131897	-106.298088	902.197205	385.257507	35.109737	908.268066	365.526001	-153.319336	506.453857	393.753204	46.466915	507.589508	460.623474	-156.191666	81.931793	462.483887	6.456758	91.299965	266.666138	-202.774353	1450.409302	397.215088	83.489395	1448.010986	283.883087	-28.178648	1405.671753	302.883392	-38.398540	1694.950317	349.505096	-403.106476	1238.025879	642.870239	147.288498	1265.878540	327.151978	-239.260269	1035.729248	478.916412	82.787788	1058.254761	340.699005	-41.545345	1005.023987	-358.738678	-29.123404	911.809265	-313.920929	-171.366196
291.045685	-105.016342	902.339111	384.789001	36.389492	908.120117	365.606567	-152.426971	506.514374	394.309937	46.747818	507.482361	460.581329	-156.020599	81.921822	462.503723	6.456004	91.125412	267.426910	-201.494171	1450.312134	397.603760	85.087852	1447.661743	284.355194	-26.847801	1405.643677	301.584808	-37.293995	1694.970459	350.047821	-401.953949	1237.892090	642.649841	150.160629	1264.886841	327.463684	-238.104767	1035.646362	478.367676	84.701279	1058.054688	340.532318	-40.126907	1005.026245	-359.481445	-27.737698	911.724487	-314.848297	-169.959381
291.055145	-103.999641	902.312378	384.462524	37.766720	907.987061	365.805328	-151.717438	506.625214	394.884216	47.066849	507.464478	460.621490	-155.940277	81.948837	462.555145	6.452123	90.952667	268.277405	-200.177078	1450.308594	398.086700	86.724098	1447.257568	284.907227	-25.475193	1405.604980	300.269867	-36.198307	1694.922119	350.723602	-400.696228	1237.806030	642.459595	153.098206	1263.887207	327.724335	-236.849701	1035.584106	477.846771	86.487701	1057.670410	340.402588	-38.853214	1004.950073	-360.281464	-26.369995	911.555115	-315.820251	-168.582550
290.993683	-102.915451	902.380249	384.054596	39.083740	907.867004	366.017914	-150.961029	506.795715	395.329559	47.393951	507.377960	460.670319	-155.894745	81.989571	462.648804	6.447087	90.834885	269.139862	-198.855026	1450.195068	398.619171	88.365891	1446.854004	285.428589	-24.019638	1405.588867	298.957428	-35.077259	1694.796631	351.338898	-399.505951	1237.663086	642.326050	156.123520	1262.833252	327.956421	-235.563431	1035.559570	477.341370	88.315735	1057.377319	340.222931	-37.540958	1004.928833	-361.092499	-24.833120	911.354980	-316.806946	-167.113739
290.925720	-101.770554	902.457642	383.645996	40.513065	907.779602	366.262360	-150.076935	506.974091	395.700378	47.706486	507.373199	460.682678	-155.809738	82.029350	462.658234	6.454000	90.693192	270.109528	-197.544815	1450.141846	399.232361	90.007553	1446.401123	286.028961	-22.584471	1405.514160	297.540405	-33.909321	1694.696411	351.931396	-398.324432	1237.533813	642.175415	159.176926	1261.703857	328.266357	-234.314301	1035.552979	476.827362	90.061470	1057.016235	340.036163	-36.154266	1004.927979	-361.925049	-23.190702	911.244202	-317.831116	-165.550079
290.890472	-100.628151	902.537842	383.212921	41.951118	907.651123	366.419586	-149.200241	507.110199	395.941833	48.050793	507.359924	460.728180	-155.764191	82.104889	462.617584	6.473400	90.559471	271.040314	-196.117844	1450.050659	399.798615	91.731499	1445.925903	286.585541	-21.107832	1405.471313	296.084564	-32.718197	1694.588745	352.635071	-397.001862	1237.381470	642.037415	162.278870	1260.568481	328.499939	-232.998840	1035.405640	476.332397	91.813957	1056.649536	339.853088	-34.732109	1004.909607	-362.707306	-21.580109	911.032043	-318.863556	-163.986923
290.834961	-99.512993	902.565735	382.804260	43.308479	907.471558	366.401703	-148.281174	507.195404	396.274658	48.495049	507.319977	460.720367	-155.580933	82.152260	462.629333	6.491052	90.392181	272.042908	-194.718811	1449.945068	400.438751	93.409874	1445.409424	287.172913	-19.633547	1405.406616	294.675232	-31.427685	1694.407349	353.360077	-395.661163	1237.214844	641.921143	165.342560	1259.388062	328.749786	-231.660095	1035.284912	475.799011	93.626579	1056.234497	339.659637	-33.359871	1004.839966	-363.572571	-19.956459	910.786499	-319.927704	-162.374680
290.800140	-98.380562	902.581909	382.419800	44.745518	907.306030	366.583862	-147.506500	507.297546	396.651611	49.036663	507.257446	460.752930	-155.513535	82.203087	462.630035	6.555008	90.269432	273.043976	-193.280777	1449.838867	401.049164	95.096375	1444.852905	287.793488	-18.105392	1405.311035	293.175293	-30.136566	1694.177612	354.016388	-394.433868	1237.029297	641.748901	168.468231	1258.165771	329.023224	-230.402954	1035.162842	475.270599	95.482063	1055.802246	339.485748	-31.953352	1004.770569	-364.450317	-18.285412	910.502808	-320.996399	-160.762619
290.815460	-97.148163	902.580750	382.015839	46.274879	907.162781	366.797882	-146.736084	507.406830	396.980652	49.606804	507.188110	460.779572	-155.354874	82.261902	462.763031	6.628710	90.179909	274.040649	-191.818451	1449.772705	401.730530	96.773911	1444.314941	288.406525	-16.589342	1405.180542	291.746033	-28.816448	1693.962280	354.787964	-393.055206	1236.859253	641.596375	171.617523	1256.942139	329.269257	-229.062622	1034.964722	474.787598	97.179344	1055.301147	339.311066	-30.467184	1004.703186	-365.450287	-16.618887	910.076477	-322.218170	-159.138077
290.725159	-95.986504	902.605164	381.526611	47.717960	906.999573	366.879547	-145.901260	507.508148	397.268372	50.262974	507.111542	460.794678	-155.246964	82.278717	462.886627	6.713856	90.108231	275.083954	-190.334579	1449.662109	402.393585	98.421814	1443.674316	289.102295	-15.083918	1405.049316	290.273407	-27.507185	1693.721191	356.132202	-390.970795	1236.586670	641.477661	174.713745	1255.681641	329.511505	-227.674881	1034.716431	474.198029	99.042587	1054.957886	339.084320	-29.056482	1004.637329	-366.417999	-14.749808	909.767883	-323.407440	-157.355087
290.642548	-94.790802	902.645508	381.069641	49.224041	906.851135	366.977661	-144.937851	507.642822	397.588654	50.954723	506.979340	460.800171	-154.996170	82.305031	463.108795	6.830775	90.071716	276.144409	-188.798630	1449.540405	403.079712	100.157249	1443.048584	289.737671	-13.561305	1404.873047	288.965729	-26.126886	1693.393433	357.037903	-389.553680	1236.403564	641.353577	177.843887	1254.405762	329.849060	-226.340561	1034.542236	473.704315	100.838036	1054.586792	338.883484	-27.599855	1004.586365	-367.366577	-13.025285	909.264954	-324.609222	-155.638290
290.618683	-93.515923	902.686584	380.637848	50.765583	906.754822	367.157349	-144.089676	507.721649	397.898926	51.718868	506.965210	460.834290	-154.893082	82.349915	463.192413	6.890913	90.001686	277.204773	-187.273880	1449.356812	403.750214	101.881538	1442.367065	290.438751	-12.022529	1404.653564	287.689728	-24.723639	1693.100830	357.556213	-388.638489	1236.303345	641.216431	180.927383	1253.197144	330.181458	-224.953583	1034.494263	473.191040	102.579239	1054.284424	338.709381	-26.112650	1004.560913	-368.383270	-11.184324	908.723694	-325.888702	-153.874115
290.566986	-92.299988	902.710876	380.152252	52.243267	906.606323	367.326874	-143.331070	507.781128	398.275787	52.388283	506.941010	460.867004	-154.751495	82.386017	463.356415	6.995237	89.966858	278.297974	-185.720123	1449.131958	404.387665	103.640617	1441.648682	291.098663	-10.462806	1404.395020	286.518890	-23.314861	1692.781494	358.609863	-387.163635	1236.137939	641.166565	183.949463	1251.996216	330.530243	-223.503891	1034.342773	472.778198	104.264107	1053.922119	338.494781	-24.662275	1004.501953	-369.365631	-9.243994	908.170166	-327.171112	-152.044006
290.590668	-90.935287	902.754517	379.655487	53.725582	906.506592	367.490479	-142.479172	507.917999	398.610474	53.108437	506.910828	460.904907	-154.584396	82.437958	463.533478	7.104816	89.913864	279.320007	-184.097168	1448.843506	404.877136	105.554787	1440.962891	291.694305	-8.773307	1404.073242	285.377625	-21.884325	1692.462158	359.723938	-385.693481	1235.927734	641.114258	186.870926	1250.838745	330.937836	-222.057709	1034.296753	472.355560	105.957848	1053.567505	338.331848	-23.170124	1004.474731	-370.434296	-7.303960	907.599792	-328.486603	-150.205124
290.543365	-89.669579	902.755371	379.239990	55.267258	906.368896	367.682465	-141.602448	508.012726	398.974518	53.917225	506.803894	460.896973	-154.467621	82.479332	463.641052	7.152545	89.876266	280.344635	-182.500183	1448.497437	405.330994	107.444206	1440.225098	292.161987	-7.090714	1403.735229	284.428741	-20.392456	1692.104492	360.988770	-384.161102	1235.796875	641.024963	189.726746	1249.725830	331.420807	-220.548080	1034.237305	472.028229	107.748772	1053.280151	338.154449	-21.687223	1004.408142	-371.530396	-5.421840	907.052673	-329.940460	-148.213226
290.554016	-88.365036	902.779907	378.837402	56.697323	906.214966	367.829254	-140.675705	508.069641	399.262207	54.602249	506.650146	460.926758	-154.300598	82.512283	463.775726	7.243579	89.808350	281.345764	-180.891357	1448.166138	405.650543	109.455132	1439.570313	292.499054	-5.379680	1403.405029	283.667664	-18.884804	1691.694702	362.771667	-382.090637	1235.486816	640.949768	192.457062	1248.748779	331.908936	-219.065659	1034.090088	471.739929	109.489700	1052.895996	338.003784	-20.211536	1004.346802	-372.921051	-3.426222	906.602112	-331.576660	-146.354858
290.599884	-87.151489	902.804565	378.450897	58.172459	906.035889	367.923431	-139.684753	508.138458	399.574951	55.296883	506.597626	460.935944	-154.079117	82.509583	463.853638	7.320756	89.738251	282.309204	-179.302048	1447.800903	405.949646	111.476410	1438.921387	292.815948	-3.675561	1403.166992	282.850861	-17.248814	1691.174805	363.631226	-381.133942	1235.366089	640.893005	195.107239	1247.833374	332.269287	-217.822739	1034.094604	471.448517	111.255569	1052.614868	337.902100	-18.751059	1004.272339	-374.121826	-1.312239	906.118652	-333.078308	-144.320419
290.633759	-85.931015	902.840454	378.070251	59.641697	905.850647	368.080597	-138.856445	508.132141	399.886139	55.980995	506.500916	460.963898	-153.875443	82.533134	463.894623	7.362018	89.614754	283.164764	-177.708466	1447.480469	406.112488	113.561394	1438.345215	293.165436	-1.916373	1402.953369	282.279419	-15.597526	1690.657959	365.127106	-379.488251	1235.181152	640.846130	197.604752	1247.049438	332.861725	-216.248291	1033.909058	471.193024	113.056290	1052.324219	337.797363	-17.278879	1004.200623	-375.376373	0.973072	905.764343	-334.678680	-142.160645
290.689911	-84.665833	902.898743	377.773193	61.084499	905.674194	368.291901	-137.961914	508.208527	400.230164	56.642239	506.341003	460.998108	-153.788345	82.514809	463.941650	7.412477	89.496346	284.016968	-176.137177	1447.220825	406.297455	115.633560	1437.843018	293.411407	-0.178199	1402.808105	281.736755	-13.861945	1690.125732	366.727448	-377.700806	1235.067627	640.757080	200.101074	1246.309570	333.456787	-214.763580	1033.710205	471.036926	114.776764	1052.042358	337.729980	-15.782495	1004.145508	-376.622559	3.307337	905.554626	-336.329529	-139.943405
290.670410	-83.458260	902.892029	377.408478	62.644154	905.460266	368.418762	-136.960083	508.305298	400.509674	57.226151	506.246490	460.987335	-153.656784	82.564346	463.961548	7.464331	89.379456	284.820831	-174.531723	1447.022583	406.345886	117.744827	1437.375488	293.605835	1.538208	1402.724365	281.186310	-11.968627	1689.676025	368.375732	-375.869965	1234.978760	640.662292	202.545044	1245.733643	334.116302	-213.304001	1033.506592	470.772339	116.508209	1051.895874	337.616302	-14.285928	1004.036865	-377.939819	5.644561	905.541077	-338.008728	-137.722168
290.849335	-82.175392	902.948792	377.187958	64.152153	905.363892	368.597504	-136.032288	508.385773	400.968994	57.955585	506.161438	461.033875	-153.583084	82.610336	464.054932	7.542718	89.279289	285.624451	-172.906296	1446.925415	406.439697	119.832413	1437.000488	293.922791	3.191164	1402.487427	280.803436	-10.055817	1689.221069	370.519928	-373.378448	1234.892334	640.565491	204.985046	1245.135864	334.777100	-211.733307	1033.316284	470.499298	118.130943	1051.762085	337.579651	-12.761008	1004.022583	-379.257141	7.903821	905.709473	-339.697357	-135.542038
290.971161	-81.019722	903.002014	377.010956	65.649757	905.211792	368.672791	-135.035812	508.431976	401.490082	58.619740	506.144318	461.068817	-153.504379	82.703575	464.157532	7.625958	89.189667	286.494263	-171.263306	1446.877808	406.550873	121.915947	1436.715576	293.962372	5.087607	1402.692139	280.418793	-7.981688	1688.838989	372.079346	-371.639404	1234.968994	640.397217	207.462601	1244.636108	335.404724	-210.131088	1033.232544	470.312103	119.723763	1051.708984	337.540009	-11.271581	1003.979553	-380.664673	10.090140	906.026062	-341.438446	-133.370270
291.147491	-79.695320	903.068726	376.755493	67.138969	905.138977	368.844391	-134.184418	508.494659	401.988098	59.266773	506.206512	461.082214	-153.441315	82.758308	464.247040	7.717512	89.134209	287.294556	-169.592270	1446.911499	406.582977	123.986778	1436.533691	294.136047	6.868151	1402.779663	280.140381	-5.842210	1688.546753	373.942963	-369.402191	1234.967773	640.177063	209.960327	1244.217529	336.069244	-208.459030	1033.105347	470.055725	121.266411	1051.721680	337.503571	-9.757292	1003.980164	-382.020264	12.239876	906.385559	-343.118866	-131.302124
291.286591	-78.445724	903.179810	376.604858	68.595413	905.076904	368.991089	-133.285004	508.579437	402.531281	59.981743	506.228333	461.124084	-153.338242	82.876915	464.289154	7.794431	89.100060	288.174469	-167.957977	1447.042847	406.567505	126.040138	1436.401733	294.289764	8.603511	1402.887573	279.869507	-3.624878	1688.293457	375.677612	-367.231140	1235.084473	639.872559	212.496872	1243.913086	336.712463	-206.768097	1033.127563	469.878113	122.776711	1051.766602	337.482117	-8.265765	1004.009949	-383.433960	14.404149	906.782776	-344.848206	-129.235336
291.464600	-77.094154	903.257385	376.424011	70.124634	905.048218	369.027252	-132.213364	508.663574	403.323700	60.715656	506.309448	461.070801	-153.089798	82.918259	464.457275	7.899310	89.083374	289.035858	-166.256744	1447.218384	406.546234	128.067184	1436.326416	294.463196	10.316817	1403.007202	279.688141	-1.371316	1688.111572	376.951233	-365.619965	1235.329102	639.530579	215.037521	1243.628296	337.397797	-205.087173	1033.366455	469.683197	124.366074	1051.864258	337.472412	-6.735819	1004.037659	-384.801544	16.631821	907.161865	-346.530731	-127.165726
291.712097	-75.703079	903.362366	376.351105	71.575569	905.027283	369.095398	-131.092606	508.738037	404.057159	61.564079	506.363037	461.101776	-152.953842	82.980049	464.532928	8.025899	89.058113	289.900208	-164.532761	1447.465942	406.478333	130.056259	1436.251343	294.680908	12.048070	1403.162720	279.567078	0.916897	1687.965088	378.571869	-363.551025	1235.536621	639.162659	217.637161	1243.491943	337.943604	-203.238586	1033.349976	469.474823	125.980644	1051.977295	337.552490	-5.216345	1004.083130	-386.186859	18.803852	907.418884	-348.228943	-125.187958
292.071014	-74.400375	903.550354	376.355438	72.998703	905.053772	369.163116	-130.191345	508.748413	405.061218	62.466160	506.446106	461.217316	-152.929596	83.100334	464.742615	8.101107	89.031113	290.803375	-162.767303	1447.771851	406.341583	132.046707	1436.220459	294.799194	13.786318	1403.328979	279.509857	3.302901	1687.865723	380.387604	-361.184082	1235.787231	638.782776	220.252563	1243.304688	338.512207	-201.473297	1033.487305	469.328827	127.640137	1052.144043	337.663696	-3.692755	1004.197754	-387.660187	21.046597	907.597534	-349.997711	-123.165939
292.613190	-72.700890	903.631958	376.421967	74.442589	905.096619	369.035278	-128.891754	508.725983	405.971313	63.215919	506.507507	461.189697	-152.797668	83.240158	464.883606	8.233677	88.989578	291.739014	-160.981918	1448.065674	406.237762	133.946411	1436.166260	294.978302	15.465655	1403.442993	279.495636	5.698471	1687.797852	382.373108	-358.558533	1236.167725	638.423828	222.994705	1243.204712	339.162842	-199.841873	1033.969238	469.163757	129.293549	1052.384888	337.829803	-2.010144	1004.267883	-389.075043	23.166689	907.741150	-351.687347	-121.171173
292.921539	-71.489937	903.807434	376.400482	75.875931	905.120972	368.857666	-127.722069	508.756439	406.748749	63.940292	506.499084	461.234436	-152.720871	83.419083	465.015869	8.363653	88.919189	292.476654	-159.087784	1448.425415	405.872162	135.946533	1436.065674	295.012970	17.240126	1403.552002	279.523010	8.109478	1687.716553	383.906586	-356.422852	1236.594116	637.997559	225.771896	1243.165405	339.609009	-198.127396	1033.979858	469.068756	130.976166	1052.549438	337.985718	-0.580856	1004.370422	-390.445740	25.273523	907.824158	-353.473633	-119.077576
293.300385	-70.216316	903.965393	376.419830	77.324684	905.144592	368.487640	-126.175941	508.737000	407.506683	64.557945	506.507385	461.227783	-152.526184	83.598373	465.110809	8.477636	88.868332	293.321289	-157.095215	1448.416016	405.629456	137.858368	1435.995972	295.125488	18.949991	1403.605347	279.579712	10.555993	1687.594971	385.491943	-354.252075	1237.086548	637.620361	228.551163	1243.083008	340.138031	-196.632019	1034.165039	469.008881	132.612869	1052.633057	338.173340	0.889128	1004.464539	-391.800171	27.351793	907.765320	-355.207916	-117.068298
293.637634	-69.089935	904.083984	376.428802	78.667404	905.137329	368.035889	-124.550636	508.743347	408.244873	65.146698	506.531799	461.207977	-152.338150	83.782814	465.147644	8.528310	88.723473	294.092987	-155.181747	1448.723877	405.349487	139.838730	1435.905640	295.262146	20.738405	1403.630493	279.607971	13.121181	1687.501465	387.008209	-352.157867	1237.631592	637.231079	231.419662	1243.028931	340.809082	-195.343781	1034.759033	468.963013	134.297211	1053.055176	338.358887	2.213024	1004.522156	-393.242279	29.548883	907.631104	-356.987122	-115.057022
294.126617	-67.954140	904.169434	376.497040	79.922600	905.051147	367.299744	-122.661720	508.607574	408.879059	65.720993	506.518860	461.199219	-152.170166	84.059914	465.156372	8.585401	88.619041	294.836517	-153.254410	1448.979980	405.078308	141.801819	1435.707031	295.454285	22.359245	1403.459473	279.565765	15.538851	1687.417236	388.401703	-350.173767	1238.158081	636.756836	234.282288	1242.842285	341.435974	-194.032288	1034.869873	468.908234	136.047363	1053.010010	338.624969	3.542989	1004.525574	-394.560760	31.706911	907.526855	-358.710022	-112.976593
294.572205	-66.724754	904.215027	376.794189	81.933922	905.176086	366.323578	-120.734779	508.462219	409.670166	66.297340	506.464508	461.183777	-151.995880	84.399994	465.388855	8.691466	88.479790	295.635071	-151.356232	1449.240601	404.886658	143.841156	1435.406860	295.486633	24.289106	1403.539917	279.571655	18.211912	1687.258057	389.811340	-348.179718	1238.645264	636.264099	237.216522	1242.598022	342.078705	-192.792191	1034.979492	468.909973	137.723083	1053.021729	339.047241	5.098036	1004.607544	-395.884033	33.740425	907.319275	-360.504761	-110.911270
295.256348	-65.934349	904.239319	376.669220	82.461334	904.684570	365.298584	-118.812141	508.379852	410.071869	66.814590	506.172791	461.253418	-152.008255	84.802620	465.468933	8.805089	88.328964	296.417175	-149.458923	1449.387451	404.783478	145.885040	1435.121826	295.601166	26.133329	1403.342041	279.567108	20.940941	1687.090088	391.101471	-346.270233	1239.132324	635.806213	240.199112	1242.175781	342.750793	-191.646637	1034.981934	468.866150	139.371841	1052.930298	339.307465	6.128735	1004.383179	-397.221313	35.910393	907.085388	-362.212860	-108.870750
295.931305	-65.125168	904.302917	376.807404	83.475609	904.439758	364.070190	-116.773460	508.297546	410.661835	67.354477	506.005890	461.259766	-152.004959	85.321762	465.551788	8.908272	88.168152	297.167206	-147.532974	1449.621338	404.461151	148.130676	1434.637329	295.671753	27.958054	1403.162231	279.525146	23.711849	1686.912842	392.396423	-344.371460	1239.626587	635.315613	243.192368	1241.749023	343.432404	-190.544220	1035.021851	468.909241	140.890717	1052.938599	339.695984	7.272693	1004.297913	-398.544434	38.091198	906.992798	-363.991974	-106.730316
296.772125	-64.356606	904.343201	377.036652	84.426590	904.208801	362.719543	-114.708580	508.203827	411.131561	67.802834	505.878357	461.150391	-151.870453	85.946808	465.687347	9.003658	88.038353	297.854401	-145.602646	1449.785645	404.266663	150.398514	1434.193848	295.732788	29.870131	1402.969482	279.434509	26.526211	1686.777222	393.656891	-342.494568	1240.174194	634.755554	246.156921	1241.215454	344.207611	-189.545029	1035.011353	468.852386	142.429932	1052.712769	340.172546	8.362185	1004.208557	-399.801392	40.100037	906.837402	-365.694122	-104.668144
297.539642	-63.799686	904.479858	377.275940	85.323288	904.027832	361.296814	-112.612839	508.192230	411.643738	68.420212	505.797211	461.048737	-151.774841	86.794319	465.613495	9.074672	87.955833	298.533020	-143.662292	1449.964966	404.026642	152.683121	1433.702759	295.735321	31.767212	1402.789307	279.299988	29.370598	1686.697998	394.922119	-340.634430	1240.731812	634.234924	249.125992	1240.639038	344.990753	-188.606247	1035.041626	468.876434	143.927399	1052.445801	340.639893	9.336533	1004.191467	-401.086456	42.272667	906.737549	-367.344666	-102.615120
298.417206	-63.068592	904.624695	377.744415	86.741386	904.106812	359.695282	-110.568619	508.220886	412.376892	69.001152	505.869446	460.897064	-151.598679	87.623711	465.803009	9.119744	87.910812	299.095184	-141.671066	1450.183472	403.825958	154.961868	1433.234497	295.703827	33.695534	1402.598511	279.133728	32.211746	1686.625732	396.177917	-338.796844	1241.399658	633.696350	252.094391	1240.030884	345.867828	-187.720245	1035.063232	468.902435	145.269073	1052.221191	341.313873	10.469896	1004.304138	-402.367157	44.286987	906.645691	-369.069458	-100.567917
299.341431	-62.880600	904.786194	377.782837	86.592781	903.601318	358.140015	-108.780586	508.405579	412.793030	69.535515	505.626923	460.777191	-151.678482	88.665009	465.702271	9.178511	87.798141	299.577515	-139.626617	1450.363525	403.375244	157.483322	1432.563721	295.627747	35.683880	1402.379883	278.942902	35.064507	1686.538330	397.535126	-336.874542	1242.147217	633.053955	254.911865	1239.320557	346.763397	-186.907242	1035.158569	468.856384	146.609192	1051.857910	341.785339	10.956851	1004.137756	-403.538422	46.240299	906.563721	-370.666321	-98.610268
300.341522	-62.292152	904.999939	378.232422	87.950928	903.622559	356.372314	-106.837860	508.531189	413.481262	70.081627	505.632324	460.477722	-151.572128	89.676102	465.814758	9.263295	87.731346	300.062317	-137.582916	1450.552734	402.898529	160.039124	1431.859253	295.526703	37.655655	1402.082886	278.710663	37.911297	1686.430298	399.003540	-334.943024	1242.929443	632.428650	257.793884	1238.562134	347.740326	-186.117905	1035.251587	468.828125	147.907745	1051.549683	342.547119	12.055481	1004.255127	-413.360840	65.689934	906.483276	-372.872772	-97.937225
301.322601	-62.054558	905.211060	378.510040	88.524986	903.304626	354.538849	-104.924194	508.759583	414.060028	70.638443	505.420227	460.232056	-151.278320	90.775017	465.955414	9.390389	87.613464	300.450317	-135.476105	1450.707153	402.321655	162.656784	1431.093750	295.459930	39.570572	1401.619263	278.425018	40.760342	1686.330566	400.451904	-333.064484	1243.872803	631.828491	260.636719	1237.859009	348.813202	-185.392822	1035.446289	468.919769	149.113770	1051.294434	343.279083	12.776789	1004.200256	-414.241577	67.252678	906.406738	-374.306030	-96.093849
302.451172	-61.800156	905.474731	378.792572	88.940186	903.011536	352.332184	-102.832481	509.022949	414.560944	71.050247	505.176819	459.807770	-150.921463	92.007866	466.055847	9.467649	87.534981	300.871582	-133.359970	1450.908691	401.735321	165.309113	1430.364014	295.262268	41.710697	1401.455078	278.104248	43.583858	1686.252075	401.939667	-331.243408	1244.907715	631.178162	263.420624	1237.105469	349.937012	-184.674362	1035.693848	468.900177	150.235382	1051.017944	344.046722	13.468642	1004.184387	-415.133087	68.817825	906.309387	-375.685059	-94.304932
303.572479	-61.504181	905.825317	378.873352	89.390282	902.672485	350.393799	-101.118530	509.486420	414.945953	71.328911	505.085510	459.465057	-150.857361	93.421967	466.016418	9.516846	87.441498	301.291138	-131.175690	1451.285767	400.938690	168.031967	1429.671509	295.077850	43.741322	1401.179077	277.738129	46.403912	1686.189453	403.488190	-329.338531	1246.164917	630.503418	266.029694	1236.454712	351.173401	-183.971802	1036.087524	468.894958	151.311081	1050.703735	345.050262	14.120984	1004.175476	-415.922058	70.264732	906.255737	-377.043365	-92.498108
304.513947	-61.350685	906.177490	379.035431	89.419106	902.404724	348.398529	-99.397591	510.102814	415.292511	71.510262	505.016602	459.007233	-150.852997	95.064529	466.050842	9.570390	87.402962	301.742310	-128.960571	1451.647339	400.183289	170.716522	1429.039673	294.923279	45.786411	1400.956177	277.313873	49.206749	1686.188232	404.990479	-327.503296	1247.470215	629.822632	268.555939	1235.944580	352.473389	-183.349884	1036.627686	469.005615	152.253860	1050.460449	345.826904	14.531554	1004.207703	-416.774414	71.817795	906.215576	-378.285431	-90.748207
306.180542	-61.750072	906.893616	379.839935	88.514000	902.351746	346.007721	-97.377213	510.697632	415.809601	71.627975	504.894012	458.426697	-150.610580	96.806770	466.214020	9.565179	87.437576	302.238098	-126.739830	1452.190308	399.323120	173.374680	1428.418457	294.751648	47.786678	1400.753174	276.850189	51.918400	1686.149780	406.547943	-325.722290	1249.019653	629.178528	271.104980	1235.566284	353.944611	-182.786880	1037.301270	468.954681	152.638168	1050.691284	346.709686	14.588799	1004.546936	-416.136688	71.136284	906.047363	-379.366425	-88.870201
307.251404	-61.871979	907.379211	380.026855	88.227486	902.079163	343.478882	-95.206291	511.457947	415.946716	71.668877	504.813629	457.707977	-150.475296	98.668304	466.135223	9.568779	87.381065	302.758270	-124.418633	1452.724243	398.439026	176.046753	1427.809326	294.567261	49.826160	1400.549316	276.343597	54.636559	1686.130371	408.066254	-323.966400	1250.628174	628.472778	273.596832	1235.119263	355.440125	-182.199234	1038.047485	469.117828	153.509323	1050.513672	347.484070	14.841483	1004.641418	-417.499786	73.431313	906.160400	-380.528961	-87.202614
308.407135	-62.051250	907.917053	380.661865	88.394920	902.058289	340.873596	-93.053680	512.237122	416.293457	71.707008	504.774658	456.837189	-150.231384	100.600098	466.189087	9.568058	87.344887	303.308197	-122.174698	1453.385376	397.487091	178.680786	1427.119507	294.338501	51.819592	1400.305908	275.774231	57.350822	1686.063599	409.615997	-322.238220	1252.354614	627.776855	276.143921	1234.635132	356.945953	-181.769119	1038.953857	469.350372	154.354675	1050.364014	348.344269	15.232724	1004.893799	-415.818604	69.915108	906.222900	-381.399658	-85.041908
309.648041	-62.319309	908.456604	381.285187	88.457077	901.916260	337.801819	-90.668694	512.973633	416.801056	71.594856	504.876007	455.905426	-149.853897	102.636780	466.365143	9.606091	87.309837	303.867401	-119.928078	1453.974487	396.577789	181.259979	1426.395508	294.112946	53.759678	1399.993652	275.278961	59.914188	1685.876343	411.215698	-320.554413	1254.124146	627.047791	278.711487	1234.172974	358.523682	-181.432724	1039.868896	469.708832	155.241425	1050.099609	349.294739	15.583290	1005.081482	-414.208008	66.298637	906.300903	-382.217194	-82.848190
310.867371	-62.618420	908.985291	382.090973	88.900253	901.939392	334.686340	-88.651955	513.850159	417.266876	71.640770	504.857910	454.895142	-149.560593	104.675339	466.472687	9.620225	87.227684	304.452087	-117.781441	1454.844604	395.587585	183.866348	1425.634277	293.858948	55.712887	1399.683838	274.693695	62.548672	1685.723633	412.847321	-318.911804	1255.953003	626.299622	281.204529	1233.730835	360.109131	-181.166458	1040.880859	470.047852	156.106186	1049.970459	350.348175	15.967084	1005.347534	-412.823090	63.134529	906.343079	-383.021698	-80.694313
312.232391	-62.614689	909.524902	382.756226	88.972488	901.878601	331.388641	-86.522949	514.742249	417.687347	71.956635	504.939880	453.890717	-149.259613	106.806831	466.485077	9.653223	87.227196	304.832153	-115.591858	1455.500244	394.615662	186.325516	1424.928223	293.715088	57.445911	1399.257202	274.138245	65.089821	1685.543335	414.554535	-317.303772	1257.878418	625.613892	283.804382	1233.350586	361.688202	-180.922089	1041.915161	470.445404	156.940460	1049.721558	351.387177	16.405516	1005.573853	-413.743774	64.724106	906.286316	-383.990753	-78.985992
313.407196	-63.355183	910.136108	383.328552	88.779694	901.753906	328.214081	-84.650337	515.771301	417.893829	71.634338	504.776733	452.828125	-148.836853	108.968658	466.491852	9.654070	87.188553	305.238281	-113.399406	1456.136353	393.633026	188.739548	1424.272705	293.410828	59.266155	1399.043823	273.553589	67.594025	1685.394653	416.245209	-315.806915	1259.799561	624.849670	286.137146	1233.010864	363.290588	-180.673004	1043.024292	470.814545	157.694199	1049.693237	352.322052	16.396559	1005.798828	-414.618561	66.411705	906.272522	-384.871582	-77.341377
314.621124	-63.247135	910.694580	383.879547	88.664154	901.692932	325.010406	-82.813881	516.815918	418.135193	71.590454	504.748901	451.706390	-148.326614	111.055206	466.383789	9.639745	87.161148	305.634277	-111.273659	1456.746094	392.642548	191.125275	1423.629150	293.163635	60.920723	1398.802856	273.008820	70.010765	1685.223633	417.940338	-314.248413	1261.741455	624.109070	288.491028	1232.725830	364.853210	-180.405945	1044.171997	471.109650	158.466095	1049.702271	353.242401	16.804373	1006.030029	-415.428589	68.324181	906.311096	-385.674744	-75.673103
315.788452	-63.258217	911.241821	384.582275	89.067665	901.756592	322.015015	-81.357956	517.963196	418.599884	71.653854	504.770264	450.677979	-147.923630	113.259727	466.437012	9.635143	87.130470	306.004059	-109.198044	1457.392334	391.552612	193.415222	1422.970337	292.921661	62.608917	1398.572388	272.444580	72.414085	1685.040771	419.581024	-312.736969	1263.655151	623.309082	290.840302	1232.461426	366.433990	-180.074768	1045.329712	471.467865	159.269836	1049.572021	354.272644	17.274616	1006.320007	-416.089111	70.132362	906.334717	-386.454620	-73.995361
316.961945	-63.298477	911.811584	385.141510	89.204033	901.699890	319.285339	-79.999504	519.056763	418.908203	71.795563	504.714020	449.645905	-147.457581	115.309631	466.388123	9.675006	87.068413	306.248993	-107.221252	1458.018799	390.483368	195.657578	1422.310791	292.690430	64.283272	1398.308838	271.878601	74.773376	1684.807129	421.180206	-311.244965	1265.517822	622.488708	293.083801	1232.086426	367.943970	-179.704636	1046.411987	471.705536	160.008072	1049.098511	355.187439	17.721119	1006.556335	-416.896088	71.308456	906.264343	-387.288177	-72.503639
318.163544	-63.244110	912.312988	385.754364	89.436638	901.677612	316.659180	-78.977814	520.041504	419.300964	72.045021	504.657745	448.549042	-146.898865	117.159798	466.477386	9.718208	87.036980	306.629639	-105.336021	1458.601440	389.531433	197.752640	1421.641357	292.503632	65.819229	1398.055054	271.268005	77.109383	1684.548828	422.687286	-309.804993	1267.167847	621.702209	295.403290	1231.746948	369.432098	-179.270523	1047.455322	471.850372	160.942368	1049.143921	356.074829	18.224871	1006.778870	-417.624298	72.931595	906.200134	-387.978149	-71.031761
319.317200	-63.137203	912.770935	386.262543	89.645935	901.619263	314.342712	-78.162170	520.985962	419.731873	72.227455	504.592102	447.552246	-146.488907	118.924606	466.500488	9.737626	86.954773	307.028839	-103.631958	1459.168945	388.557007	199.712540	1421.045044	292.298004	67.275879	1397.817871	270.648102	79.394333	1684.304077	424.179962	-308.342407	1268.660645	620.928711	297.619293	1231.342285	370.845093	-178.721130	1048.392944	472.038147	161.748169	1049.012573	356.893280	18.738232	1006.960266	-418.094849	74.909943	906.235046	-388.619751	-69.427277
320.379059	-63.098495	913.204041	386.716705	89.741478	901.498535	312.273987	-77.745338	521.848145	420.025665	72.386955	504.490112	446.577911	-146.118729	120.550285	466.566711	9.783339	86.930618	307.662781	-101.931870	1459.731323	387.816925	201.553101	1420.520874	292.143524	68.583122	1397.619141	270.048492	81.609947	1684.047241	425.596039	-306.961670	1269.983398	619.988037	299.514038	1230.862183	372.132751	-178.146805	1049.209106	472.671875	163.011017	1048.296875	357.693146	19.161291	1007.094543	-418.709473	76.191917	906.174011	-389.310059	-67.977440
321.248566	-62.946983	913.600281	387.106689	89.908989	901.432190	310.457855	-77.267120	522.600403	420.330444	72.501175	504.417725	445.420929	-145.708771	121.837120	466.480621	9.758761	86.909927	308.089233	-100.307236	1460.092529	386.970581	203.278305	1419.991821	291.905792	69.882225	1397.417847	269.447449	83.757126	1683.807373	426.916901	-305.583923	1271.127808	619.128235	301.357544	1230.522949	373.357605	-177.559616	1049.914185	472.763306	163.617157	1048.145508	358.346039	19.623583	1007.240295	-419.378815	77.459366	906.110779	-389.925049	-66.660149
321.907806	-62.790436	913.938416	387.398651	90.121185	901.353333	308.893555	-76.934906	523.296326	420.594330	72.650322	504.388763	444.176331	-145.188309	122.929184	466.495239	9.728741	86.898277	308.460510	-98.813454	1460.416382	386.299774	204.908737	1419.534912	291.752869	71.032158	1397.259277	268.874481	85.821564	1683.599121	428.187347	-304.239960	1272.173950	618.308594	303.266907	1230.165894	374.431396	-176.937057	1050.506104	473.128296	164.600510	1047.698730	358.897217	20.053780	1007.351318	-419.845947	78.923660	906.108704	-390.478851	-65.215569
322.515594	-62.565132	914.350220	387.661957	90.413635	901.326782	307.619232	-76.624901	523.993591	420.772980	72.802353	504.298981	442.788147	-144.560394	123.717964	466.395355	9.764989	86.876183	308.851654	-97.402473	1460.725708	385.664398	206.435043	1419.087280	291.550995	72.232483	1397.115845	268.364288	87.826004	1683.431152	429.453461	-302.880493	1273.059814	617.554077	305.244507	1229.765259	375.414703	-176.299316	1051.066040	473.204865	165.473816	1047.463135	359.374298	20.585714	1007.524292	-420.263641	80.266609	906.043762	-391.002838	-63.903854
323.057220	-62.195992	914.676453	387.901001	90.743950	901.232727	306.692352	-76.454994	524.695068	421.026978	73.070251	504.179718	441.234589	-143.857834	124.301880	466.449921	9.848228	86.861763	309.167328	-96.040176	1461.019287	385.081512	207.864288	1418.636597	291.391724	73.390961	1396.935913	267.883118	89.752151	1683.305298	430.607910	-301.474304	1273.848022	616.876038	307.123199	1229.409424	376.217468	-175.616272	1051.504761	473.014374	166.335495	1047.456543	359.814087	21.196875	1007.620422	-420.675171	81.679771	905.980469	-391.459351	-62.603786
323.478210	-61.892246	914.912964	388.150208	91.155975	901.142395	305.974487	-76.098427	525.311279	421.306976	73.376793	504.067230	439.372314	-143.060638	124.503258	466.439667	9.890893	86.790451	309.658142	-94.856194	1461.191284	384.540985	209.223114	1418.235718	291.199646	74.524109	1396.743896	267.537262	91.650345	1683.141724	431.746674	-300.102997	1274.538452	616.157593	308.925323	1228.935547	376.908173	-174.911667	1051.844727	472.976593	167.291794	1047.172241	360.140076	21.770054	1007.678711	-420.993774	83.070877	905.923828	-391.884583	-61.326431
323.844147	-61.542355	915.140320	388.369720	91.563683	901.057190	305.480896	-76.154404	525.830566	421.567413	73.629822	504.029846	437.174255	-142.236526	124.233299	466.457397	9.934649	86.783142	309.875000	-93.658455	1461.326904	383.988220	210.581131	1417.854004	290.959442	75.598984	1396.608765	267.064087	93.296898	1683.177124	432.746063	-298.767334	1275.098145	615.509460	310.613556	1228.583862	377.483917	-174.198532	1052.153931	473.150635	168.332611	1046.754883	360.411804	22.361263	1007.735291	-421.402618	84.133842	905.806335	-392.329987	-60.190250
324.151062	-60.971786	915.375732	388.524719	92.080887	901.078308	305.229187	-76.249611	526.238220	421.800049	73.815987	503.980804	434.706055	-141.283768	123.712463	466.453186	9.925049	86.780167	310.073517	-92.506569	1461.386841	383.516541	211.862671	1417.531372	290.723724	76.599739	1396.443359	266.743835	94.897858	1683.204590	433.657104	-297.452209	1275.548584	614.894043	312.174469	1228.260498	378.018890	-173.413086	1052.401733	473.114380	169.256195	1046.524658	360.667023	23.040260	1007.852417	-421.732605	85.369141	905.723328	-392.699341	-59.049561
324.332458	-60.571770	915.610657	388.588257	92.411720	901.044556	305.188110	-76.619217	526.616516	421.926270	73.896484	503.949890	431.954437	-140.484604	122.854996	466.422913	9.917608	86.784454	310.074127	-91.383278	1461.456421	382.985016	213.087067	1417.250122	290.443115	77.616173	1396.352051	266.487213	96.354111	1683.287354	434.393158	-296.212433	1275.902222	614.272278	313.691101	1228.058350	378.448578	-172.605682	1052.600220	472.868500	170.078629	1046.528320	360.794342	23.583996	1007.939209	-422.147827	86.714195	905.730408	-393.040222	-57.854637
324.413940	-60.048000	915.829224	388.697083	93.080162	901.112549	305.284698	-77.019058	526.894043	422.192078	74.005196	503.973175	428.893250	-139.544937	121.621544	466.429199	9.886143	86.814842	310.042603	-90.399048	1461.560303	382.467865	214.244400	1417.004150	290.197357	78.547264	1396.275391	266.315369	97.657951	1683.366699	435.048340	-294.992157	1276.236938	613.722534	315.057251	1227.824951	378.895508	-171.736588	1052.758423	472.999451	171.001282	1046.118042	360.892609	24.268078	1008.075623	-422.221832	88.079834	905.625549	-393.280365	-56.696346
324.513214	-59.464111	915.982056	388.734711	93.748199	901.091309	305.762390	-77.864052	527.049805	422.449982	74.143188	504.015289	425.824097	-139.049576	120.341202	466.470154	9.952250	86.787163	310.059387	-89.265907	1461.535156	382.010132	215.430145	1416.765137	289.913239	79.537384	1396.154541	266.310883	98.965508	1683.384644	435.565033	-293.859985	1276.504761	613.233154	316.363770	1227.613281	379.294617	-170.818817	1052.960205	473.009613	171.870773	1045.910156	360.962311	25.003328	1008.132751	-422.495148	89.220154	905.503113	-393.633667	-55.624043
324.592712	-58.899109	916.123230	388.752441	94.411575	901.072876	306.360962	-78.368828	527.131836	422.769012	74.406281	503.974945	422.505249	-138.397491	118.851440	466.501495	10.008661	86.758690	309.961914	-88.268471	1461.612427	381.613678	216.554626	1416.562378	289.621216	80.522804	1396.095337	266.203217	99.977242	1683.539185	435.974091	-292.671539	1276.773071	612.747803	317.775696	1227.443726	379.615692	-169.838058	1053.170532	472.733734	172.642593	1045.943848	360.979034	25.730490	1008.186523	-422.784607	90.514267	905.437317	-393.880859	-54.572815
324.658997	-58.208408	916.239990	388.748901	95.157234	901.049805	307.020172	-79.331734	527.156494	423.096039	74.722153	503.938690	419.077179	-137.932129	117.341469	466.499878	10.065052	86.693687	309.796265	-87.274689	1461.716797	381.172241	217.666367	1416.392090	289.317657	81.538689	1396.002563	266.125854	100.882385	1683.729248	436.280426	-291.523468	1277.054932	612.262207	318.886139	1227.259155	379.894562	-168.840530	1053.375244	472.770874	173.406830	1045.600586	360.976868	26.551895	1008.226501	-422.891296	91.641830	905.267151	-394.150299	-53.497936
324.616882	-57.625145	916.355591	388.697357	95.808159	901.041565	307.243958	-79.707222	527.085449	423.399445	75.005165	503.958740	415.405609	-137.265533	115.633888	466.469299	10.089619	86.701935	309.515564	-86.243393	1461.800659	380.735870	218.669006	1416.268433	288.981323	82.505798	1395.952515	266.405182	101.886070	1683.684204	436.405304	-290.453735	1277.347046	611.803528	320.030151	1227.169189	380.115051	-167.885040	1053.606934	472.580353	174.151077	1045.546875	360.893188	27.260889	1008.274292	-423.072418	92.831688	905.163147	-394.402466	-52.529945
324.581360	-56.851849	916.432739	388.640259	96.657982	901.158386	307.793213	-80.613602	526.941284	423.638580	75.273132	504.042114	411.857574	-136.956497	113.932381	466.394043	10.021944	86.708092	309.173035	-85.378319	1461.963135	380.387726	219.612564	1416.259521	288.712799	83.378563	1395.966675	266.505219	102.612457	1683.775635	436.424042	-289.508484	1277.625000	611.379883	321.045593	1227.135742	380.258728	-166.909622	1053.862427	472.222687	174.949600	1045.730225	360.784912	28.069403	1008.374146	-423.211578	93.911201	905.053467	-394.515045	-51.551384
324.498901	-56.211552	916.484009	388.508423	97.392021	901.224304	308.212128	-81.401543	526.720581	423.825958	75.517670	504.092102	408.367188	-136.668396	112.208054	466.445984	10.036391	86.760605	308.880310	-84.429474	1462.041260	380.109528	220.508148	1416.291016	288.396057	84.270699	1395.987549	266.600281	103.214203	1683.881470	436.298950	-288.600128	1277.875977	611.009644	321.985962	1227.061157	380.343872	-165.929642	1054.053467	471.995483	175.805923	1045.668457	360.605011	28.773895	1008.434326	-423.325287	94.975060	904.965393	-394.755035	-50.514961
324.446930	-55.536976	916.430115	388.425201	98.131874	901.193298	308.700928	-82.378181	526.430359	423.944305	75.750656	504.113495	404.897156	-136.453033	110.458023	466.419373	10.024234	86.771416	308.505493	-83.508293	1462.095825	379.874359	221.351334	1416.356201	288.113159	85.112091	1396.003174	266.598053	103.673134	1684.059692	436.071716	-287.732880	1278.020874	610.578125	322.943604	1227.007202	380.376831	-165.020218	1054.150513	471.886963	176.760757	1045.395630	360.470825	29.491529	1008.393738	-423.395782	96.116661	904.919128	-394.933533	-49.531239
324.347900	-54.877754	916.359558	388.252136	98.785179	901.102600	309.277374	-83.158173	526.126099	424.016144	76.069435	504.061127	401.453217	-136.201797	108.728981	466.487701	10.067082	86.797417	308.026337	-82.605522	1462.193604	379.672119	222.144501	1416.367065	287.835358	85.959396	1395.993530	266.702698	104.167854	1684.181885	435.723724	-286.961182	1278.170166	610.183594	323.760376	1226.903687	380.342438	-164.150436	1054.245117	471.358276	177.583267	1045.412598	360.247498	30.199350	1008.312317	-423.432373	97.095589	904.828369	-395.000153	-48.641464
324.184113	-54.197723	916.281677	388.020874	99.574608	901.051575	309.893890	-84.041794	525.831116	424.025574	76.466766	503.980042	398.099976	-136.064484	107.043083	466.507172	10.130533	86.783569	307.697815	-81.791039	1462.254639	379.498688	222.880569	1416.419922	287.609619	86.759087	1395.992676	266.817902	104.609543	1684.298340	435.261627	-286.255890	1278.259644	609.801758	324.747925	1226.763062	380.196503	-163.364197	1054.319336	470.895935	178.342438	1045.439941	359.985199	30.939617	1008.250000	-423.525940	98.050148	904.720886	-395.190033	-47.716194
324.040100	-53.611267	916.192139	387.822968	100.194839	900.901855	310.582886	-84.889877	525.551453	423.938873	76.927925	503.859497	394.781738	-135.962463	105.416985	466.502441	10.204710	86.765572	307.428619	-81.047081	1462.276611	379.363281	223.534149	1416.474731	287.406189	87.527657	1396.010986	266.924652	105.030045	1684.404907	434.709900	-285.695587	1278.306274	609.473938	325.570740	1226.590210	379.961304	-162.645798	1054.385254	470.494415	179.201843	1045.135864	359.726105	31.617786	1008.127502	-423.520203	99.016235	904.609192	-395.281158	-46.769985
323.856445	-53.009129	916.066040	387.635742	100.920998	900.879028	311.371552	-85.712883	525.332092	423.862457	77.393555	503.791748	391.706665	-135.998642	103.962326	466.530518	10.268620	86.797722	307.143921	-80.342789	1462.307495	379.261139	224.138626	1416.535156	287.212189	88.277573	1396.020508	267.030212	105.386154	1684.525757	434.083618	-285.213959	1278.343994	609.158875	326.394226	1226.419678	379.648010	-162.000671	1054.409668	470.243500	180.173447	1044.902222	359.439087	32.251213	1008.059448	-423.479858	99.889481	904.540161	-395.314758	-45.974079
323.563019	-52.297852	915.981873	387.414917	101.893394	900.924683	312.114960	-86.675972	525.116638	423.713287	77.768547	503.775269	388.888947	-136.271744	102.591698	466.543060	10.239653	86.865349	306.834229	-79.667038	1462.319458	379.214661	224.685532	1416.638550	287.015839	88.901817	1396.044312	267.118652	105.702644	1684.641724	433.456238	-284.739807	1278.314209	608.771118	327.083557	1226.273315	379.246918	-161.431641	1054.386841	469.819794	180.904709	1044.768921	359.114410	33.022186	1008.048523	-423.877075	100.711014	904.690552	-395.436157	-45.118145
323.299438	-51.746342	915.874329	387.157928	102.224831	900.878845	312.998352	-87.311577	524.860962	423.547668	78.079155	503.726624	386.090942	-136.350098	101.296661	466.495422	10.200214	86.924019	306.530060	-79.071060	1462.296387	379.181030	225.145493	1416.707397	286.809387	89.471825	1396.100464	267.182709	106.134109	1684.770752	432.708496	-284.428436	1278.308472	608.440674	327.683075	1226.108887	378.823059	-160.927902	1054.387329	469.401917	181.585617	1044.602417	358.771881	33.469669	1007.974304	-423.158569	101.226585	904.638733	-395.327850	-44.133572
322.989838	-51.219383	915.783264	386.899658	103.013115	900.858887	313.841064	-88.213219	524.665039	423.346069	78.361046	503.743591	383.722687	-136.704895	100.129532	466.540894	10.230387	86.977654	306.235443	-78.545021	1462.291504	379.127136	225.595230	1416.759399	286.625580	90.003693	1396.097900	267.236145	106.318916	1684.885986	431.900269	-284.142303	1278.215576	608.066589	328.302856	1225.979980	378.337982	-160.438965	1054.348145	469.030579	182.173141	1044.498779	358.442810	34.085468	1007.923828	-423.604340	102.185417	904.636536	-395.392151	-43.444126
322.603943	-50.695866	915.646118	386.480530	103.432770	900.743835	314.755798	-88.942047	524.449646	423.075714	78.732910	503.688934	381.502136	-137.075638	99.069183	466.558228	10.240865	86.990608	305.874512	-78.049393	1462.238281	379.064117	225.991592	1416.753784	286.467682	90.492378	1396.079834	267.216034	106.607658	1684.976318	431.118896	-283.923767	1278.064453	607.776672	328.851501	1225.785278	377.834076	-160.007446	1054.276123	468.612640	182.753723	1044.373169	358.005463	34.563580	1007.798401	-423.579315	103.099503	904.593567	-395.389740	-42.649345
322.147125	-50.191177	915.489014	386.164886	103.939499	900.622986	315.642365	-89.623589	524.217468	422.840393	79.146851	503.549133	379.558990	-137.328003	98.051620	466.592529	10.334013	87.005028	305.532135	-77.641975	1462.167603	378.962402	226.341080	1416.737305	286.331451	90.956703	1396.030518	267.175507	106.917366	1685.043701	430.250061	-283.825623	1277.877686	607.545410	329.356018	1225.563843	377.303986	-159.548416	1054.195068	468.264008	183.254959	1044.238647	357.586395	35.056366	1007.661621	-422.839600	103.502548	904.603210	-395.291290	-41.667873
321.688507	-49.722305	915.388550	385.809906	104.561111	900.554321	316.537140	-90.342987	523.996277	422.634857	79.614204	503.428925	377.898499	-137.648041	97.129402	466.647186	10.416674	87.023911	305.254028	-77.328651	1462.082153	378.920258	226.663849	1416.718872	286.206299	91.365334	1396.009644	267.208740	107.307678	1685.033691	429.432220	-283.643158	1277.684082	607.270935	329.799042	1225.407227	376.776154	-159.127579	1054.067749	467.904083	183.692841	1044.093018	357.214478	35.556484	1007.579590	-423.670135	104.836212	904.289124	-395.407104	-41.318943
321.222260	-49.138084	915.249023	385.468872	105.219910	900.546692	317.330841	-91.093307	523.741882	422.387054	80.003647	503.340240	376.332794	-137.913177	96.245239	466.678802	10.441648	87.020699	304.988495	-77.031273	1462.000610	378.856110	226.923645	1416.686523	286.067749	91.710747	1396.001953	267.143311	107.609520	1685.099854	428.608429	-283.579987	1277.493530	607.045044	330.152008	1225.242310	376.217499	-158.709579	1053.961792	467.584198	184.130951	1043.959717	356.822754	36.081829	1007.513367	-423.663788	105.713081	904.224609	-395.393982	-40.552105
320.705353	-48.644756	915.134521	385.109344	105.712570	900.515076	318.127106	-92.034515	523.586609	422.112122	80.298065	503.364838	375.034882	-138.181839	95.501457	466.709503	10.448563	87.084373	304.688660	-76.798874	1461.932251	378.786682	227.106140	1416.695313	285.903992	92.000587	1396.015747	266.962799	107.809639	1685.223755	427.608398	-283.663361	1277.254639	606.867249	330.411499	1225.112915	375.639130	-158.286591	1053.891602	467.272491	184.489349	1043.828369	356.373047	36.523071	1007.444885	-423.536255	106.367195	904.175171	-395.338928	-39.887241
320.158142	-48.212372	915.015869	384.755005	106.237541	900.535217	318.731476	-92.843521	523.359436	421.796814	80.500687	503.378601	373.744232	-138.346939	94.693527	466.695160	10.406356	87.173630	304.374573	-76.582779	1461.819946	378.723572	227.251266	1416.681030	285.707550	92.231918	1396.007690	266.761810	108.018211	1685.359497	426.901031	-283.474548	1276.944702	606.716736	330.546204	1225.017578	375.057373	-157.898499	1053.745972	466.950806	184.820190	1043.744263	355.910065	36.908962	1007.403442	-423.365601	106.951958	904.188416	-395.232849	-39.164505
319.691254	-47.804768	914.864624	384.333099	106.491524	900.507263	319.398132	-93.901772	523.142395	421.549957	80.669724	503.357147	372.810303	-138.836121	94.118500	466.612610	10.386215	87.195450	304.001862	-76.414528	1461.713013	378.652130	227.364609	1416.653931	285.458588	92.427986	1396.010498	266.792511	108.326782	1685.309448	426.104156	-283.425201	1276.625977	606.611694	330.614655	1224.952271	374.488068	-157.545929	1053.609741	466.556793	185.088776	1043.761353	355.432739	37.181297	1007.319641	-423.275665	107.612640	904.151001	-395.138824	-38.534187
319.133972	-47.397594	914.691772	383.896606	106.850822	900.445007	319.953857	-94.640877	522.883240	421.319397	80.865265	503.365051	371.712891	-138.988831	93.417038	466.604126	10.405353	87.240150	303.626923	-76.331032	1461.607666	378.567902	227.425735	1416.604492	285.248901	92.573128	1395.959717	266.714722	108.545746	1685.322266	425.165100	-283.685394	1276.381348	606.541443	330.649597	1224.819580	373.885101	-157.219971	1053.447998	466.217438	185.422897	1043.655884	354.910004	37.504238	1007.207642	-423.133759	108.284126	904.111938	-395.005829	-37.883808
318.562927	-46.923466	914.496399	383.585968	107.675743	900.460144	320.535950	-95.405899	522.655945	421.260742	81.131821	503.362366	370.866943	-139.375687	92.827385	466.709137	10.459665	87.254738	303.182861	-76.277824	1461.447998	378.442688	227.445938	1416.530029	284.986298	92.692436	1395.873047	266.607697	108.748985	1685.313354	424.519318	-283.446411	1275.998413	606.486389	330.623596	1224.709229	373.291168	-156.915070	1053.228882	465.639160	185.628540	1043.738037	354.462006	37.998863	1007.129761	-423.008881	108.937775	904.062805	-394.900940	-37.245842
318.041595	-46.776440	914.335388	382.999146	107.613548	900.237183	321.133331	-96.238274	522.394775	420.979401	81.393150	503.248840	370.262634	-139.952927	92.253067	466.703949	10.512568	87.255112	302.708221	-76.272461	1461.294434	378.321136	227.449829	1416.435669	284.720764	92.791389	1395.783325	266.640656	108.978508	1685.226563	423.630707	-283.687500	1275.689575	606.415527	330.529602	1224.620117	372.732269	-156.677780	1053.042358	465.404236	185.990906	1043.445435	353.871368	38.108040	1006.933899	-422.910187	109.560036	903.993530	-394.784363	-36.698021
317.451599	-46.523403	914.119202	382.502380	107.918198	900.141724	321.548187	-96.959152	522.136414	420.798859	81.589035	503.196136	369.626495	-140.453918	91.700516	466.705902	10.536870	87.240234	302.372925	-76.168297	1461.079712	378.216583	227.395721	1416.385620	284.452881	92.871452	1395.699219	266.581177	109.104980	1685.225952	423.110565	-283.512177	1275.352539	606.362427	330.384674	1224.550659	372.208923	-156.427109	1052.791138	465.000916	186.176636	1043.336792	353.288757	38.321507	1006.784363	-422.769928	110.151855	903.963928	-394.629578	-36.102280
316.980530	-46.299278	913.907837	382.047058	107.892769	899.990906	321.957581	-97.689072	521.883911	420.568542	81.729370	503.174194	369.130524	-140.908554	91.281525	466.674194	10.520760	87.254532	301.689026	-76.283981	1460.902466	378.042511	227.331024	1416.342285	284.140503	92.913589	1395.638794	266.530731	109.184181	1685.244873	422.429169	-283.425720	1275.028809	606.277588	330.147919	1224.517822	371.673157	-156.179871	1052.577393	464.596802	186.312668	1043.334106	352.736847	38.431320	1006.605408	-422.594421	110.672661	903.938477	-394.416626	-35.547390
316.454437	-46.060162	913.703247	381.635529	108.080811	899.942627	322.244476	-98.298706	521.629272	420.402191	81.881294	503.174713	368.762451	-141.392242	90.988083	466.690247	10.508906	87.299385	301.112152	-76.334602	1460.699585	377.874023	227.174225	1416.339233	283.760101	92.932404	1395.589233	266.498016	109.208138	1685.293945	421.717651	-283.403687	1274.733276	606.182068	329.786285	1224.524536	371.111664	-155.954697	1052.358154	464.148376	186.406982	1043.234009	352.163757	38.588776	1006.486572	-422.446503	111.202301	903.950439	-394.238586	-35.034088
315.916748	-45.903805	913.557312	381.110657	108.131432	899.851318	322.459564	-98.749245	521.427551	420.107269	81.963486	503.112823	368.460449	-141.893021	90.710526	466.600739	10.496037	87.331474	300.575043	-76.405930	1460.543335	377.714233	227.001587	1416.313721	283.361359	92.897087	1395.524780	266.500824	109.172089	1685.364868	421.021088	-283.503174	1274.472900	606.098389	329.420135	1224.539185	370.569336	-155.765778	1052.172729	463.709198	186.496155	1043.144775	351.548645	38.697536	1006.370117	-422.275848	111.693687	903.974060	-394.044312	-34.473705
315.420685	-46.027157	913.348816	380.459137	107.437950	899.474304	322.661774	-99.223618	521.304138	419.660400	82.063820	502.939697	368.302734	-142.422012	90.344421	466.415039	10.512480	87.358971	299.906830	-76.523460	1460.337524	377.499695	226.837555	1416.288574	282.919891	92.858688	1395.427979	266.532593	109.101799	1685.460205	420.325378	-283.496277	1274.159790	605.991028	329.084290	1224.553101	370.019714	-155.604126	1051.977539	463.249817	186.521896	1043.136963	350.857422	38.478573	1006.066284	-422.136475	112.131660	903.928650	-393.875061	-34.015205
314.827271	-46.019043	913.140320	380.073181	107.402840	899.347900	322.738556	-99.636566	521.158936	419.362366	82.109360	502.831635	368.178772	-142.704361	90.072296	466.376984	10.528605	87.360107	299.181549	-76.618591	1460.078003	377.197998	226.649185	1416.219849	282.433472	92.827148	1395.299072	266.484375	108.880508	1685.654663	419.652435	-283.552307	1273.882202	605.885986	328.690735	1224.560303	369.397156	-155.445190	1051.792847	462.798889	186.563705	1043.048950	350.286041	38.445099	1005.902710	-421.955444	112.859100	903.989746	-393.625519	-33.464222
314.340973	-46.019596	912.936096	379.604645	107.142365	899.127869	322.496857	-99.770859	520.918396	418.983093	82.154366	502.753143	368.002472	-142.876740	89.814636	466.299683	10.524393	87.349289	298.410248	-76.775597	1459.833008	376.846558	226.393219	1416.163452	281.884644	92.773621	1395.201050	266.541687	108.683205	1685.779053	418.945557	-283.634644	1273.602417	605.744141	328.191864	1224.595703	368.793335	-155.318558	1051.586914	462.396484	186.450150	1042.787842	349.712219	38.378555	1005.688354	-421.770782	113.306671	903.880432	-393.409119	-33.024742
313.619568	-45.871021	912.754883	379.100494	107.313347	899.092651	322.641296	-100.281830	520.763672	418.674103	82.153191	502.774994	368.019836	-143.232620	89.585266	466.288239	10.545156	87.398849	297.661987	-76.966919	1459.608765	376.529755	226.136398	1416.137085	281.352478	92.624832	1395.137817	266.601471	108.428383	1685.925293	418.265106	-283.691620	1273.287964	605.621338	327.659027	1224.664673	368.186981	-155.225449	1051.396484	461.953949	186.419312	1042.878174	349.044891	38.462322	1005.587524	-421.604065	113.657318	903.830505	-393.200653	-32.579227
313.095184	-45.827332	912.627563	378.681213	107.385002	899.069092	322.575409	-100.589378	520.561707	418.378815	82.116051	502.798431	367.982819	-143.424942	89.335464	466.252838	10.505926	87.430672	296.869232	-77.166496	1459.399536	376.133301	225.865845	1416.120239	280.869385	92.402817	1395.035034	266.634674	108.108681	1686.078125	417.532928	-283.778290	1273.027710	605.468506	327.096985	1224.796509	367.559845	-155.115677	1051.248291	461.575439	186.281860	1042.888550	348.521332	38.471832	1005.517212	-421.420715	114.002266	903.806091	-392.970673	-32.183933
312.460754	-45.645889	912.547302	378.432343	107.964699	899.304749	322.476074	-100.751236	520.346130	418.282806	82.124741	502.925842	367.902130	-143.459717	89.113312	466.252075	10.432520	87.473831	296.038391	-77.345016	1459.147217	375.675690	225.615784	1416.118896	280.308594	92.241348	1395.001465	266.663300	107.740685	1686.223999	416.781708	-283.991028	1272.825073	605.303833	326.502106	1224.967529	366.937042	-155.014816	1051.093140	461.069092	186.004257	1043.048584	348.072174	38.625549	1005.612366	-421.189850	114.411263	903.809448	-392.707245	-31.709078
311.754272	-45.796402	912.397217	377.855103	107.314247	899.071960	322.183655	-100.892509	520.201538	417.946716	82.045624	502.843811	367.810486	-143.430450	88.948380	466.150238	10.421478	87.501801	295.125519	-77.579575	1459.014038	375.211761	225.269302	1416.142334	279.733978	92.029617	1394.953247	266.648682	107.332214	1686.408447	415.939850	-284.133179	1272.583008	605.136841	325.965393	1225.109985	366.294312	-154.928802	1050.973755	460.705994	185.744476	1043.124268	347.344727	38.337517	1005.414612	-420.952087	114.827797	903.802551	-392.442291	-31.303038
311.220520	-45.582325	912.254761	377.563812	107.600204	899.198303	322.125397	-100.994293	520.000793	417.824799	82.027115	502.888092	367.721985	-143.369720	88.749557	466.168060	10.423930	87.512901	294.277130	-77.824425	1458.866699	374.739258	224.919464	1416.135864	279.180420	91.796646	1394.892944	266.595276	106.891327	1686.564697	415.032318	-284.388824	1272.368164	604.922058	325.417694	1225.332520	365.617126	-154.910629	1050.901978	460.645782	185.607285	1043.049805	346.901459	38.419495	1005.419983	-420.751221	115.295723	903.781067	-392.192474	-30.963400
310.692810	-45.946720	912.126648	376.764771	106.455063	898.737427	322.185394	-101.177559	519.883667	417.339020	81.950302	502.736359	367.712250	-143.209976	88.576782	465.952118	10.412408	87.485313	293.421234	-78.167595	1458.789795	374.272980	224.551544	1416.192383	278.651825	91.545845	1394.806763	266.564026	106.365334	1686.674072	414.103821	-284.699799	1272.159546	604.675110	324.844971	1225.539307	364.902466	-154.961517	1050.758789	460.318420	185.401566	1043.070068	346.123108	37.972843	1005.104919	-420.552948	115.626900	903.729553	-391.955811	-30.576452
310.004700	-46.050129	912.010132	376.240234	106.263947	898.668823	322.405304	-101.456421	519.768982	417.035156	81.757462	502.747040	367.810730	-143.144928	88.382813	465.819092	10.416609	87.463005	292.605164	-78.507957	1458.641602	373.807373	224.150467	1416.285645	278.081757	91.216843	1394.761475	266.473816	105.833206	1686.820068	413.074951	-285.024078	1271.864502	604.444519	324.331085	1225.757690	364.192566	-155.018326	1050.579834	459.697723	184.977066	1043.411987	345.464203	37.819145	1005.014160	-420.284027	115.966148	903.687927	-391.672455	-30.200514
309.328979	-45.715691	911.849304	376.016266	107.223969	899.055298	322.236206	-101.492371	519.562622	417.102905	81.674774	502.967194	367.892090	-142.883514	88.199638	465.961578	10.365500	87.513542	291.819183	-78.899994	1458.526489	373.357849	223.659271	1416.362671	277.522980	90.822357	1394.764404	266.356567	105.268661	1686.975586	412.011505	-285.424713	1271.637573	604.134521	323.704987	1226.013916	363.451324	-155.152054	1050.446899	459.286163	184.631287	1043.418457	345.006104	38.077328	1005.156494	-420.004608	116.333359	903.695801	-391.365265	-29.807594
308.657654	-45.735245	911.732971	375.525208	107.115303	899.094666	321.924469	-101.327820	519.361755	416.963959	81.498466	503.023682	367.941772	-142.463013	88.025635	465.972382	10.349241	87.533157	291.059326	-79.341644	1458.389648	372.887360	223.127487	1416.499512	277.005463	90.431656	1394.754395	266.241119	104.622879	1687.132324	410.968079	-285.914307	1271.354980	603.852783	323.094940	1226.284790	362.603180	-155.295441	1050.288696	458.870850	184.493668	1043.621704	344.382080	37.932495	1005.124878	-419.753876	116.584244	903.696350	-391.077606	-29.507214
307.724060	-46.209229	911.663879	374.591949	105.704353	898.717285	322.058655	-101.661118	519.320190	416.418854	81.227478	502.866394	368.217224	-142.359100	87.905365	465.786865	10.293248	87.531540	290.298889	-79.819275	1458.273438	372.549408	222.478928	1416.483154	276.444641	89.990501	1394.785645	266.148865	104.067596	1687.236328	409.873352	-286.399170	1271.068970	603.547485	322.472198	1226.487671	361.748444	-155.483154	1050.104736	458.565338	184.385330	1043.441772	343.381805	37.264812	1004.882813	-419.553619	116.897972	903.700745	-390.800934	-29.190687
306.984680	-45.918423	911.548767	374.265228	106.619789	899.118652	321.836945	-101.614197	519.131653	416.384216	81.136269	503.083740	368.297638	-141.976257	87.771828	465.861969	10.253410	87.544998	289.518738	-80.382278	1458.180054	372.115234	221.938721	1416.780029	275.893585	89.502075	1394.801147	265.871857	103.324837	1687.497070	408.705872	-286.984070	1270.775146	603.195801	321.802521	1226.690674	360.788391	-155.700562	1050.005005	458.016174	184.249680	1043.456177	342.853455	37.493774	1005.053406	-419.333649	117.163521	903.680969	-390.531464	-28.935474
306.382416	-46.296761	911.422058	373.485596	105.456940	898.746826	321.812683	-101.785881	519.065430	415.872986	80.929688	502.926453	368.465881	-141.684479	87.673332	465.733429	10.261191	87.532097	288.714630	-80.891533	1458.073730	371.652435	221.332565	1416.919067	275.358673	89.061012	1394.796387	265.620178	102.616409	1687.676147	407.510498	-287.666809	1270.532715	602.819580	321.202972	1226.897583	359.886261	-155.993088	1049.901001	457.507355	183.830444	1043.568481	342.077728	36.959988	1004.788696	-419.137573	117.566086	903.622498	-390.330078	-28.710823
305.533569	-46.092442	911.351135	373.191895	106.398575	899.164551	321.589050	-101.730896	518.896362	415.867676	80.825890	503.125092	368.560608	-141.311371	87.547546	465.823456	10.259346	87.535156	287.948822	-81.494698	1457.929810	371.265106	220.685822	1417.039795	274.783661	88.533897	1394.846191	265.336945	101.914711	1687.880859	406.311920	-288.326752	1270.193726	602.470398	320.755646	1227.094238	358.884491	-156.307083	1049.763916	456.993652	183.400742	1043.608276	341.535187	37.159309	1004.988403	-418.881775	117.954521	903.596008	-390.071655	-28.451042
304.906525	-46.552155	911.271057	372.333862	104.925026	898.762634	321.559296	-101.962128	518.809143	415.326477	80.641594	502.972778	368.663239	-141.075729	87.398659	465.640961	10.242201	87.536507	287.166168	-82.137604	1457.814575	370.911133	219.973663	1417.184448	274.210175	87.956528	1394.856934	265.007385	101.167213	1688.063721	405.086182	-289.122559	1269.864258	602.077332	320.046600	1227.226196	357.752563	-156.689407	1049.798218	456.423248	183.158463	1043.793701	340.704498	36.492393	1004.727783	-418.637268	118.131104	903.578979	-389.782684	-28.223566
304.085876	-46.666218	911.175903	371.778809	104.675499	898.813416	321.460114	-102.084717	518.640747	415.056580	80.431221	503.057770	368.755066	-140.846161	87.235008	465.603485	10.197495	87.586746	286.423798	-82.829544	1457.668457	370.559967	219.203079	1417.304443	273.739777	87.333511	1394.903809	264.631470	100.382187	1688.214111	403.806183	-289.960541	1269.496460	601.686035	319.378021	1227.403809	356.763153	-157.081024	1049.628418	455.900177	182.806488	1043.853394	339.934814	36.254410	1004.711426	-418.372650	118.269958	903.595459	-389.477356	-27.988625
303.300049	-46.846497	911.107910	371.209717	104.532982	898.916443	321.276611	-102.152428	518.437622	414.739288	80.211761	503.136505	368.817169	-140.652237	87.011078	465.537323	10.148973	87.598076	285.619476	-83.497444	1457.497314	370.119171	218.446548	1417.386841	273.209991	86.691200	1394.892456	264.201385	99.590294	1688.394775	402.576172	-290.718872	1269.107910	601.367737	318.987885	1227.592407	355.742737	-157.465683	1049.430664	455.396912	182.460052	1043.959106	339.216248	35.994759	1004.736816	-418.074188	118.524124	903.605469	-389.197601	-27.762291
302.641052	-46.914909	910.967712	370.682068	104.503136	898.990479	321.134613	-102.292542	518.229187	414.446777	79.957741	503.163757	368.942566	-140.542618	86.844353	465.547821	10.117851	87.629303	284.882416	-84.240898	1457.333130	369.736969	217.642761	1417.456177	272.683380	85.960838	1394.890381	263.725708	98.766685	1688.521729	401.308624	-291.626373	1268.706543	600.893372	318.113220	1227.702881	354.774597	-157.884277	1049.245239	454.833221	181.955719	1043.930298	338.556641	35.831562	1004.713196	-417.775269	118.756607	903.586243	-388.892609	-27.550217
301.812622	-47.129677	910.829102	370.092438	104.244972	898.999939	321.008148	-102.482033	518.056519	414.204865	79.744041	503.185608	369.031708	-140.448349	86.617401	465.552856	10.116061	87.647240	284.157593	-85.011032	1457.140381	369.337891	216.803421	1417.489136	272.164612	85.250107	1394.877563	263.204712	97.944710	1688.626221	400.035156	-292.474731	1268.221558	600.540405	317.424103	1227.817749	353.709686	-158.325897	1049.033813	454.258759	181.645950	1044.048340	337.804047	35.516685	1004.654907	-417.494568	119.016090	903.583252	-388.597229	-27.338362
300.920227	-47.363575	910.669189	369.497040	104.025566	899.031189	320.822296	-102.779488	517.883789	413.926819	79.558975	503.228729	369.133667	-140.492523	86.449638	465.482117	10.067348	87.598808	283.431641	-85.862236	1456.992188	368.945984	215.956070	1417.504150	271.698242	84.499657	1394.834595	262.581146	97.060127	1688.739258	398.745667	-293.362457	1267.776123	600.235413	316.911407	1227.905273	352.742401	-158.716354	1048.817627	453.721680	181.218155	1044.052734	337.010529	35.182896	1004.598877	-416.861298	119.081848	903.393616	-388.296112	-27.167501
299.975342	-47.647697	910.518677	368.853302	103.790451	899.025208	320.555695	-102.979073	517.681458	413.664490	79.364647	503.263519	369.226379	-140.563232	86.270699	465.466034	10.066500	87.612427	282.696625	-86.666290	1456.792236	368.542603	215.073029	1417.535278	271.174347	83.737953	1394.806641	261.962067	96.163948	1688.791748	397.534088	-294.225861	1267.300781	599.892944	316.245148	1228.019897	351.682922	-159.111771	1048.545776	452.859436	180.633484	1044.386475	336.184479	34.837223	1004.527100	-417.039886	119.317322	903.518738	-388.082123	-26.982382
299.055573	-47.882195	910.375366	368.194183	103.646828	899.088501	320.424866	-103.199326	517.452942	413.427399	79.127182	503.350586	369.295868	-140.648941	86.068512	465.431793	10.033031	87.625320	281.957550	-87.516487	1456.604126	368.078430	214.165146	1417.552734	270.614960	82.920197	1394.747192	261.423950	95.335747	1688.740601	396.330750	-295.020538	1266.744019	599.528442	315.438629	1228.140747	350.649139	-159.474548	1048.250488	452.262939	179.995972	1044.427124	335.377869	34.513592	1004.496399	-416.766571	119.523376	903.529846	-387.818298	-26.782732
298.037231	-48.070770	910.147888	367.507263	103.487228	899.158875	320.157471	-103.269272	517.189209	413.137054	78.845016	503.469574	369.290649	-140.622772	85.780083	465.325684	9.968251	87.643349	281.188599	-88.393837	1456.354370	367.696228	213.229706	1417.590698	270.095886	82.095062	1394.692017	260.815399	94.414864	1688.723877	395.083130	-295.911072	1266.164673	599.139465	314.535797	1228.204834	349.617065	-159.910370	1047.944214	451.817200	179.939392	1044.261719	334.466095	34.166355	1004.430237	-416.479126	119.729187	903.530151	-387.570374	-26.599434
297.086700	-48.366047	909.971069	366.856232	103.232834	899.207336	319.993134	-103.461639	516.944580	412.846039	78.597771	503.538025	369.370667	-140.716705	85.506706	465.306763	9.933050	87.657684	280.421875	-89.318626	1456.095215	367.274628	212.203506	1417.618652	269.532288	81.192917	1394.642578	260.295959	93.543488	1688.642944	393.897400	-296.829468	1265.552490	598.770081	313.418579	1228.265625	348.592621	-160.296555	1047.589478	451.170959	179.318069	1044.243042	333.638489	33.751141	1004.375549	-416.208496	119.884369	903.526794	-387.286469	-26.458801
296.041321	-48.588421	909.670166	366.161407	103.027824	899.209473	319.768066	-103.766830	516.634644	412.532104	78.355705	503.581390	369.458344	-140.721954	85.195908	465.274628	9.891803	87.662003	279.666077	-90.270950	1455.784302	366.859833	211.187469	1417.644409	268.903656	80.290703	1394.573608	259.594574	92.481712	1688.678467	392.725586	-297.625031	1264.885376	598.434143	312.599365	1228.405151	347.579803	-160.748901	1047.181885	450.542786	178.787766	1044.314941	332.705658	33.363255	1004.238037	-415.979706	119.987923	903.482422	-387.034668	-26.338371
295.075592	-48.908222	909.448364	365.446808	102.804489	899.176697	319.532593	-104.159386	516.344666	412.157410	78.189522	503.613586	369.546692	-140.753586	84.915184	465.264343	9.898883	87.667374	278.873657	-91.265106	1455.450439	366.403107	210.206863	1417.616211	268.326538	79.436401	1394.473145	259.016541	91.475975	1688.658691	391.611511	-298.512787	1264.237061	598.076782	311.624237	1228.474854	346.597076	-161.165695	1046.791992	449.850098	178.328537	1044.357910	331.875854	32.956543	1004.118774	-415.763397	120.122978	903.458618	-386.783325	-26.163565
294.201263	-49.109867	909.182556	364.781403	102.697136	899.228516	319.312256	-104.560196	516.081665	411.741089	78.075073	503.651764	369.618530	-140.714798	84.642654	465.243958	9.877423	87.684334	278.036926	-92.337151	1455.150757	366.000946	209.143768	1417.626343	267.740662	78.522743	1394.400635	258.471313	90.415825	1688.636963	390.509644	-299.301941	1263.580200	597.731750	310.686371	1228.599976	345.533905	-161.624817	1046.348511	449.188232	177.765671	1044.344116	331.044006	32.616863	1004.023804	-415.557312	120.283249	903.393372	-386.560120	-26.092936
293.232513	-49.380791	908.920654	364.027252	102.404625	899.185669	319.250000	-104.925560	515.837463	411.320587	77.915886	503.637360	369.688629	-140.675079	84.371193	465.268433	9.896244	87.730255	277.179443	-93.306427	1454.844971	365.477173	208.124664	1417.643311	267.096252	77.597809	1394.321167	257.924011	89.302155	1688.656616	389.440186	-300.119659	1262.974731	597.443237	309.761292	1228.727905	344.546509	-162.052078	1045.948364	448.481964	177.212906	1044.391113	330.173737	32.194366	1003.879639	-415.287262	120.518517	903.402466	-386.257660	-25.928856
292.304413	-49.682156	908.687927	363.327271	101.962280	899.166870	319.197662	-105.184723	515.611694	410.839844	77.744164	503.667206	369.769348	-140.662537	84.134567	465.204163	9.841180	87.716209	276.271362	-94.351563	1454.524902	364.941315	207.042603	1417.679199	266.478790	76.682877	1394.253662	257.426392	88.148140	1688.708252	388.404816	-300.990967	1262.341064	597.042297	308.479065	1228.955078	343.576752	-162.528168	1045.550171	447.299988	176.093872	1045.027832	329.325134	31.701267	1003.761230	-414.543121	120.513268	903.222229	-385.954956	-25.768738
291.234558	-50.138210	908.538818	362.606689	101.608124	899.187927	319.188416	-105.462349	515.405518	410.304199	77.515335	503.712585	369.784363	-140.605759	83.853455	465.184235	9.819287	87.775955	275.348053	-95.394798	1454.212036	364.483978	205.978897	1417.728149	265.827332	75.697777	1394.255615	256.935089	86.939255	1688.779541	387.388855	-301.823547	1261.730469	596.695068	307.477295	1229.071777	342.555084	-162.951614	1045.151611	447.142426	175.939331	1044.461304	328.406067	31.188616	1003.703491	-414.780457	120.608742	903.363403	-385.796783	-25.692293
290.253662	-50.516155	908.327026	361.881195	101.126144	899.208069	319.064789	-105.775246	515.163513	409.866821	77.264267	503.729370	369.838623	-140.533997	83.646873	465.184998	9.741014	87.819397	274.412964	-96.456223	1453.888184	363.936127	204.887177	1417.810669	265.158112	74.754982	1394.218140	256.523071	85.783562	1688.789185	386.385803	-302.605133	1261.079956	596.337830	306.202148	1229.293945	341.578400	-163.406876	1044.779785	446.045868	174.753922	1045.090942	327.498260	30.633444	1003.615234	-414.551025	120.661491	903.380493	-385.538483	-25.550676
289.177856	-50.895355	908.140869	361.123566	100.849014	899.246887	318.647461	-105.827576	514.876587	409.305084	77.017685	503.864136	369.787842	-140.323776	83.374207	465.043488	9.670220	87.840340	273.527557	-97.576210	1453.566284	363.417358	203.733841	1417.857178	264.512451	73.763474	1394.214844	255.933060	84.426491	1688.978882	385.377136	-303.484131	1260.447510	595.995911	304.979218	1229.455444	340.592194	-163.873077	1044.451660	445.330994	174.010498	1045.166992	326.544830	30.168518	1003.549316	-414.327576	120.756775	903.373718	-385.287384	-25.455915
288.349518	-51.170280	907.899719	360.448669	100.543930	899.265564	318.540924	-106.150215	514.609558	408.773682	76.732841	503.962891	369.835510	-140.255203	83.162735	465.030975	9.639084	87.879105	272.555908	-98.662750	1453.182251	362.959198	202.620712	1417.902954	263.843201	72.755524	1394.173950	255.460052	83.120636	1689.073242	384.345673	-304.367188	1259.864868	595.581909	303.810486	1229.635742	339.572083	-164.318756	1044.057007	444.730743	173.295776	1045.150269	325.709961	29.747135	1003.445923	-414.123352	120.853294	903.318176	-385.079132	-25.368820
287.197693	-51.639854	907.728394	359.693481	100.076027	899.299316	318.525604	-106.520752	514.507263	408.415405	76.438545	504.040924	369.918976	-140.213257	82.969040	465.060669	9.630144	87.938568	271.616150	-99.767807	1452.846680	362.395325	201.446976	1417.993164	263.183685	71.789505	1394.152344	254.989792	81.768219	1689.184692	383.285889	-305.254486	1259.208496	595.221863	302.586548	1229.775269	338.569672	-164.779999	1043.747925	444.060638	172.567535	1045.174194	324.697693	29.168365	1003.383423	-413.916809	120.896912	903.266357	-384.897278	-25.347446
286.362122	-52.041958	907.572876	358.973267	99.629463	899.319458	318.503693	-107.016960	514.423706	408.085236	76.063858	504.140320	370.013458	-140.211273	82.786224	465.093811	9.566986	87.940254	270.652649	-100.852798	1452.402222	361.895081	200.293121	1418.106323	262.512848	70.765915	1394.142822	254.507050	80.395027	1689.320801	382.253815	-306.115265	1258.619141	594.825745	301.270752	1229.950195	337.575348	-165.266129	1043.428345	443.413666	171.819916	1045.151245	323.838593	28.668003	1003.320435	-413.692444	121.052315	903.253113	-384.680939	-25.246124
285.227448	-52.521896	907.460815	358.164642	99.090950	899.376953	318.391846	-107.495178	514.315796	407.704163	75.671577	504.223541	370.094177	-140.146988	82.623848	465.068542	9.503488	87.983604	269.709351	-101.927406	1452.079590	361.461456	199.076035	1418.275635	261.838806	69.764526	1394.213135	254.046906	79.021744	1689.481689	381.228912	-307.063812	1258.067017	594.435608	299.865112	1230.122803	336.540710	-165.747849	1043.094238	442.648346	171.051834	1045.265991	322.829865	28.064550	1003.298157	-413.465393	121.161736	903.241577	-384.478912	-25.192789
284.171967	-52.927975	907.334473	357.301117	98.660194	899.457031	318.368164	-108.048317	514.190002	407.288055	75.304756	504.313477	370.226379	-140.146576	82.492203	465.046692	9.443893	88.044579	268.856323	-103.093613	1451.854614	360.995209	197.879700	1418.464111	261.183258	68.732025	1394.273804	253.587173	77.612465	1689.676025	380.172394	-308.026855	1257.499878	594.100098	298.551544	1230.291748	335.519012	-166.260590	1042.827271	441.972565	170.317917	1045.262695	321.812988	27.537428	1003.280762	-412.810120	121.181725	903.091003	-384.206757	-25.098783
283.162506	-53.447891	907.246704	356.479797	98.121437	899.539124	318.278290	-108.364563	514.084778	406.827301	74.909851	504.379303	370.273621	-140.128326	82.351860	464.987213	9.410207	88.089005	267.922119	-104.201950	1451.619019	360.524231	196.652710	1418.647949	260.451660	67.686790	1394.352295	253.102722	76.159386	1689.822632	379.087250	-308.986389	1256.926758	593.694580	297.134766	1230.535400	334.617218	-166.788986	1042.457886	441.189911	169.524063	1045.377686	320.835968	26.925426	1003.282410	-412.630615	121.178467	903.066772	-384.000275	-25.054344
282.013855	-53.957272	907.140076	355.575439	97.502594	899.580444	318.100464	-108.592918	513.917664	406.301025	74.552780	504.450195	370.212952	-139.984482	82.190231	464.816559	9.319523	88.112999	267.002197	-105.358566	1451.415405	359.999054	195.442947	1418.827515	259.743439	66.642273	1394.453613	252.553986	74.541199	1689.958374	378.018463	-309.978668	1256.378540	593.263672	295.693817	1230.753418	333.533386	-167.413208	1042.191406	440.425385	168.685257	1045.362671	319.777039	26.281395	1003.253723	-412.394745	121.207497	903.065247	-383.770477	-25.006834
281.040436	-54.396782	907.030518	354.725372	97.021881	899.645874	317.783539	-108.990570	513.796204	405.875031	74.097076	504.505707	370.272461	-139.994614	82.084656	464.748749	9.266391	88.131073	266.140381	-106.544991	1451.171875	359.562775	194.172867	1419.021729	259.200958	65.447243	1394.361328	252.069992	73.085114	1690.073975	376.910126	-311.013458	1255.870483	592.864746	294.333618	1230.902588	332.462952	-168.058517	1041.929321	439.450348	167.894226	1045.778076	318.822968	25.727100	1003.236267	-412.658722	121.299500	903.199829	-383.560333	-25.046654
279.846008	-54.945820	906.932434	353.715637	96.470581	899.710388	317.479126	-109.380798	513.710144	405.316315	73.673424	504.557281	370.259644	-140.022583	81.952827	464.609589	9.207515	88.129173	265.336304	-107.781219	1451.030884	359.128540	192.898987	1419.196045	258.532837	64.308647	1394.442993	251.575684	71.798462	1690.209106	375.808472	-312.053986	1255.358521	592.461426	292.916840	1231.013062	331.337769	-168.718674	1041.677246	438.637848	167.180450	1045.669556	317.727631	25.065514	1003.224304	-412.508728	121.349106	903.164978	-383.375610	-25.053465
278.770172	-55.410831	906.787415	352.824463	95.976921	899.759705	317.026581	-109.858742	513.634705	404.856812	73.222527	504.597565	370.216278	-140.034439	81.813873	464.580963	9.172523	88.149979	264.551453	-109.022438	1450.823486	358.687714	191.564438	1419.378052	257.825653	63.262924	1394.643066	251.091415	70.291832	1690.292725	374.649323	-313.184753	1254.802490	592.032654	291.458496	1231.184692	330.181061	-169.412369	1041.417603	437.776733	166.353394	1045.826538	316.722046	24.468637	1003.181641	-412.297180	121.436691	903.162476	-383.159607	-24.969118
277.681366	-55.963451	906.711609	351.826599	95.265640	899.823608	316.696594	-110.094948	513.473999	403.962433	72.403473	504.548218	370.205811	-140.055679	81.675690	464.300140	9.055251	88.142975	263.774933	-110.265656	1450.637939	358.288452	190.211792	1419.624878	257.202728	62.103325	1394.778198	250.585922	68.809311	1690.412598	373.485382	-314.318298	1254.288940	591.635864	290.030579	1231.346436	329.064880	-170.104568	1041.199341	436.980408	165.619659	1045.753296	315.677094	23.749184	1003.179321	-412.079315	121.408546	903.139832	-382.955597	-24.936636
276.431488	-56.561211	906.671204	350.830353	94.689255	899.924927	316.190460	-110.558052	513.328735	403.481995	71.995392	504.608734	370.209045	-140.098846	81.601593	464.279236	8.986984	88.182617	263.019165	-111.489670	1450.554565	357.902161	188.895584	1419.826660	256.543610	60.944046	1394.905029	250.094910	67.311264	1690.519287	372.377502	-315.481964	1253.754517	591.196838	288.666748	1231.543945	327.911713	-170.829071	1040.977173	436.196991	164.664780	1045.826416	314.586334	23.050674	1003.213989	-411.897034	121.484451	903.159302	-382.805237	-24.890648
275.371582	-57.021591	906.596130	349.831268	94.164032	900.025208	315.656555	-111.123901	513.276978	402.899506	71.547935	504.706055	370.216644	-140.156769	81.549652	464.244202	8.938449	88.246910	262.316315	-112.780678	1450.406860	357.399719	187.559662	1420.043213	255.943100	59.751755	1395.015381	249.595459	65.807991	1690.622925	371.235016	-316.569611	1253.227173	590.694458	287.318146	1231.667236	326.782684	-171.548416	1040.767822	435.263641	163.842087	1046.220459	313.566742	22.438599	1003.231201	-411.696442	121.475288	903.148499	-382.635132	-24.806389
274.192932	-57.638477	906.544373	348.879364	93.551994	900.084534	315.326233	-111.461098	513.232422	402.073273	70.947250	504.643951	370.263916	-140.298447	81.487617	464.045135	8.857149	88.269043	261.525787	-114.070320	1450.255859	356.942932	186.176178	1420.214966	255.345245	58.553604	1395.060547	249.115417	64.282143	1690.699707	370.050598	-317.733307	1252.728638	590.207397	285.904053	1231.813354	325.595978	-172.272369	1040.574219	434.394409	162.957047	1046.299805	312.525757	21.737280	1003.238037	-411.548676	121.500137	903.122253	-382.469940	-24.813946
273.081970	-58.207863	906.429504	347.979279	92.942558	900.123657	314.808685	-111.964149	513.093323	401.395996	70.543312	504.697784	370.357849	-140.451004	81.429688	463.949066	8.816827	88.303284	260.798492	-115.383286	1450.137573	356.523682	184.835892	1420.339600	254.735611	57.299213	1395.127075	248.640213	62.775127	1690.770630	368.890961	-318.898773	1252.185913	589.677673	284.599121	1231.925049	324.448975	-172.993958	1040.363159	433.561005	162.116653	1046.390625	311.514709	21.048586	1003.203918	-411.398407	121.519295	903.088928	-382.297455	-24.786579
271.993530	-58.721748	906.298828	347.047668	92.259560	900.134399	314.109253	-112.331429	512.911682	400.816406	70.133766	504.678314	370.325195	-140.547531	81.348808	463.949188	8.768622	88.349640	260.039490	-116.672501	1449.924927	356.062408	183.434082	1420.486206	254.161942	56.033463	1395.179199	248.156036	61.252941	1690.834106	367.750427	-320.076660	1251.650635	589.175354	283.240479	1232.024780	323.280914	-173.732834	1040.087158	432.765167	161.274643	1046.386963	310.538147	20.343164	1003.147583	-411.280182	121.587662	903.061890	-382.144470	-24.782934
270.800507	-59.366177	906.205566	346.105255	91.654182	900.186462	313.484070	-112.824112	512.823181	400.080688	69.650574	504.672424	370.317017	-140.606247	81.304993	463.826447	8.699484	88.427650	259.353912	-118.018539	1449.728149	355.727020	181.914627	1420.593018	253.583145	54.773239	1395.201538	247.709778	59.719425	1690.871704	366.601410	-321.254364	1251.057617	588.672363	281.985046	1232.108521	322.132660	-174.508835	1039.865234	431.919952	160.360199	1046.459473	309.495148	19.607307	1003.130554	-411.157654	121.565704	903.028564	-382.033203	-24.794035
269.645142	-59.916889	906.082947	345.185272	91.051529	900.252258	312.924835	-113.275978	512.772217	399.412262	69.206497	504.636719	370.320892	-140.696426	81.261086	463.733765	8.585965	88.467339	258.575928	-119.368553	1449.539185	355.120850	180.640167	1420.765015	252.975433	53.492603	1395.254883	247.242416	58.185741	1690.948608	365.460297	-322.449738	1250.429077	588.113037	280.633240	1232.226929	320.965759	-175.250641	1039.565552	431.160614	159.471359	1046.474731	308.470886	18.898882	1003.106506	-411.013519	121.600815	903.050598	-381.855652	-24.758463
268.525818	-60.531120	906.025818	344.264740	90.340645	900.314575	312.171539	-113.774239	512.608948	398.790924	68.760765	504.649292	370.303558	-140.790192	81.240906	463.593170	8.483418	88.531387	257.829559	-120.720352	1449.332275	354.652222	179.257080	1420.936157	252.386398	52.202042	1395.310913	246.826965	56.648342	1691.004395	364.330200	-323.649536	1249.830322	587.531494	279.267792	1232.331421	319.814758	-176.056747	1039.262451	430.343445	158.528625	1046.527100	307.508453	18.129234	1003.112000	-410.877625	121.575050	903.043640	-381.726685	-24.790861
267.352936	-61.218510	905.955078	343.364990	89.555840	900.349548	311.628143	-114.115028	512.512024	398.067047	68.264488	504.647247	370.304596	-140.820694	81.223747	463.422516	8.423105	88.575264	257.103729	-122.068642	1449.132202	354.135895	177.871933	1421.060181	251.829742	50.885220	1395.343262	246.413879	55.161453	1691.037720	363.178619	-324.893555	1249.236938	586.996338	278.074890	1232.432007	318.675385	-176.908478	1038.943848	429.580627	157.539688	1046.641479	306.506531	17.305880	1003.096497	-410.718048	121.673080	903.053650	-381.569672	-24.779215
266.274750	-61.774632	905.836426	342.471252	88.860039	900.393555	310.954712	-114.503151	512.492737	397.455597	67.839920	504.651001	370.302399	-140.929825	81.257652	463.281464	8.314930	88.611305	256.345276	-123.496552	1448.979980	353.642120	176.490158	1421.194702	251.252686	49.613285	1395.386353	245.970627	53.633587	1691.086548	362.082825	-326.113708	1248.643799	586.405945	276.823090	1232.478027	317.504944	-177.754593	1038.678345	428.781891	156.616409	1046.731323	305.549500	16.558968	1003.062561	-410.536407	121.625153	903.048584	-381.351593	-24.731092
265.098572	-62.433075	905.729004	341.577148	88.181740	900.426575	310.306335	-114.817841	512.390869	396.878204	67.346992	504.664551	370.371826	-141.054718	81.300667	463.197418	8.241633	88.681358	255.585510	-124.844887	1448.762207	353.201263	175.056976	1421.301514	250.749481	48.282707	1395.425171	245.584625	52.106373	1691.107910	360.980011	-327.315552	1248.023438	585.787292	275.621521	1232.551514	316.346741	-178.612946	1038.323242	427.998993	155.632675	1046.829102	304.549988	15.777620	1003.028259	-410.468353	121.676704	902.980225	-381.311249	-24.862020
263.822876	-63.119110	905.617004	340.575134	87.464790	900.451172	309.491882	-115.219864	512.304260	396.323975	66.942230	504.748108	370.275238	-141.009949	81.338638	463.118469	8.141565	88.708763	254.875748	-126.218018	1448.577271	352.754395	173.606430	1421.424072	250.236588	46.977989	1395.461914	245.190140	50.573830	1691.131348	359.856415	-328.548950	1247.439087	585.207458	274.375763	1232.582642	315.185242	-179.501404	1038.019287	427.221191	154.657135	1046.901611	303.464935	14.956527	1002.987305	-410.318390	121.708321	902.965454	-381.201385	-24.897278
262.607147	-63.426514	905.571228	339.652588	88.004959	900.765198	308.766235	-115.379486	512.203674	395.776886	66.423828	504.954895	370.209290	-140.929932	81.319374	463.073700	8.079745	88.755257	254.185349	-127.601967	1448.353271	352.305359	172.232132	1421.577148	249.701553	45.615524	1395.533569	244.802429	49.064388	1691.156982	358.776245	-329.764374	1246.835571	584.637512	273.159576	1232.690674	314.047607	-180.352402	1037.709473	426.458801	153.633957	1046.973511	302.473663	14.777963	1003.128235	-410.171082	121.660126	902.955078	-381.094879	-24.918697
261.311920	-64.161118	905.480652	338.754303	87.320694	900.847412	308.099976	-115.857384	512.143127	395.229065	65.888168	505.005249	370.255859	-140.979782	81.364624	462.991577	7.981248	88.797928	253.519012	-128.972488	1448.156006	351.884521	170.800293	1421.728882	249.206161	44.241119	1395.585449	244.434753	47.529228	1691.182617	357.709259	-330.972534	1246.247192	584.048767	271.864380	1232.771240	312.896637	-181.210129	1037.378906	425.730347	152.626266	1047.035034	301.430023	13.923124	1003.126831	-410.046295	121.664406	902.977661	-380.982117	-24.906467
260.012665	-64.910812	905.417664	337.725098	86.434555	900.891907	307.338470	-116.356117	512.031250	394.588654	65.380280	505.138336	370.271118	-141.036301	81.399452	462.882263	7.869758	88.833458	252.885864	-130.369232	1447.973022	351.512421	169.321625	1421.885498	248.780960	42.893105	1395.633423	244.076813	45.996704	1691.207153	356.628082	-332.213318	1245.641479	583.452271	270.631836	1232.808594	311.753906	-182.072311	1037.109741	424.930176	151.607010	1047.089722	300.341187	12.995137	1003.119019	-409.925018	121.662498	902.973877	-380.906647	-24.941051
258.879791	-65.507835	905.338440	336.832153	85.824799	900.957031	306.741608	-116.649208	511.951416	394.044891	64.867401	505.247009	370.294891	-141.155365	81.417755	462.826263	7.802901	88.910103	252.252762	-131.791641	1447.778809	351.075043	167.876709	1422.035767	248.301132	41.548748	1395.726685	243.713699	44.469944	1691.239746	355.525421	-333.413055	1245.059448	582.903259	269.352692	1232.891724	310.623322	-182.943878	1036.821533	424.232971	150.484024	1047.091553	299.399658	12.257555	1003.113770	-409.783417	121.559082	902.968689	-380.728546	-24.915510
257.712463	-66.119576	905.240234	335.842102	85.034889	900.996948	306.061188	-117.053520	511.892853	393.338531	64.309311	505.250366	370.350647	-141.310059	81.432198	462.695465	7.688519	88.935814	251.654266	-133.195236	1447.713257	350.646332	166.473679	1422.203247	247.954788	40.048866	1395.684814	243.378433	42.969093	1691.243408	354.454193	-334.639740	1244.527466	582.290710	268.102448	1232.879639	309.445770	-183.785629	1036.353638	423.389801	149.536880	1047.238892	298.384338	11.433364	1003.086182	-409.755249	121.666435	902.918518	-380.764832	-25.031895
256.646362	-66.664604	905.145386	334.930725	84.364830	901.043884	305.306091	-117.540756	511.743134	392.789215	63.855778	505.254791	370.261871	-141.270798	81.436005	462.534027	7.608489	88.975044	251.006409	-134.627518	1447.586060	350.288116	164.960007	1422.309570	247.556335	38.676239	1395.728027	243.012344	41.482204	1691.258057	353.383850	-335.877441	1243.957275	581.734070	266.842621	1232.892212	308.261139	-184.699463	1036.108643	422.615753	148.478561	1047.315308	297.466339	10.695276	1003.063538	-409.688477	121.725113	902.879333	-380.714844	-25.089762
255.485977	-67.203041	905.008728	333.954742	83.676239	901.086670	304.693420	-117.924088	511.640350	392.135834	63.315247	505.295227	370.210999	-141.306488	81.432350	462.435333	7.549775	89.043182	250.444748	-136.071030	1447.394409	349.978943	163.447662	1422.447510	247.121689	37.292759	1395.793579	242.653946	39.958553	1691.263550	352.322449	-337.153503	1243.428467	581.196899	265.611176	1232.869629	307.104248	-185.634628	1035.906372	421.837036	147.416611	1047.430298	296.504608	9.907331	1003.017822	-409.583893	121.748894	902.879700	-380.634705	-25.065231
254.391129	-67.890579	904.964722	333.011536	82.883316	901.138977	304.127869	-118.505333	511.534393	391.546906	62.777283	505.387054	370.213287	-141.425125	81.409523	462.334137	7.419775	89.109024	249.953064	-137.485901	1447.234131	349.656158	161.931458	1422.589722	246.614182	36.011303	1396.012085	242.341263	38.443714	1691.259521	351.268616	-338.482239	1242.883667	580.648560	264.290527	1232.874390	305.959015	-186.562286	1035.630127	421.128418	146.243729	1047.375000	295.567047	9.060173	1003.022217	-409.435211	121.777267	902.912354	-380.547943	-25.016857
253.285233	-68.559769	904.925171	332.151581	82.070015	901.233215	303.543701	-119.068748	511.388062	390.839050	62.190300	505.451019	370.265045	-141.626831	81.400208	462.101654	7.309464	89.172249	249.355652	-138.880814	1447.047119	349.489960	160.302505	1422.745239	246.218796	34.580994	1396.113403	242.002823	36.968151	1691.260498	350.218262	-339.740204	1242.332153	580.174927	262.963379	1232.821411	304.769043	-187.488037	1035.380615	420.311066	145.231979	1047.567261	294.629913	8.204608	1003.050415	-409.304260	121.758690	902.925720	-380.449524	-24.953272
252.156815	-69.292564	904.818298	331.220825	81.210815	901.276367	302.886169	-119.626564	511.260071	390.244476	61.740093	505.462402	370.227814	-141.720703	81.369675	462.119263	7.224757	89.302597	248.803589	-140.328110	1446.913452	349.183594	158.793121	1422.859985	245.960770	33.092754	1396.002319	241.689392	35.489834	1691.245728	349.151093	-341.012268	1241.753906	579.701782	261.609680	1232.855713	303.467957	-188.390030	1035.032104	419.607056	143.940903	1047.345337	293.648041	7.282613	1003.019348	-409.184174	121.755608	902.922791	-380.377350	-24.969551
251.107758	-70.014313	904.743591	330.369965	80.330994	901.301819	302.395905	-120.200272	511.174377	389.551056	61.274963	505.505676	370.230743	-141.793350	81.336067	462.003571	7.142841	89.346947	248.254211	-141.771439	1446.695190	348.783386	157.397842	1422.948975	245.615311	31.676624	1396.044556	241.396576	34.007290	1691.225830	348.103271	-342.284088	1241.147827	579.152893	260.231018	1232.732056	302.204529	-189.204224	1034.691162	418.995453	143.386475	1047.202881	292.737091	6.393502	1002.995117	-409.131226	121.776413	902.913208	-380.353607	-25.097326
250.088638	-70.709518	904.634521	329.562286	79.584198	901.350281	301.857178	-120.863289	511.150696	388.923004	60.814541	505.513885	370.242401	-141.996979	81.327507	461.955353	7.101779	89.406273	247.700989	-143.239090	1446.505249	348.555389	155.860397	1423.038940	245.165497	30.412947	1396.228149	241.145386	32.496693	1691.197021	347.080963	-343.614655	1240.588379	578.776001	258.882568	1232.745361	301.139496	-190.200760	1034.484619	418.082550	141.862000	1047.477539	291.849121	5.551903	1002.965698	-409.116577	121.892021	902.898132	-380.404175	-25.313293
249.080231	-71.435638	904.556946	328.690643	78.747818	901.349487	301.264160	-121.514160	511.038330	388.291870	60.336189	505.510376	370.222260	-142.103134	81.352303	461.773163	7.037572	89.451904	247.187271	-144.691498	1446.357422	348.328796	154.372238	1423.099365	244.806046	29.030619	1396.254395	240.820007	31.115906	1691.230591	346.044678	-344.891998	1240.048706	578.383057	257.552795	1232.662720	299.964111	-191.067673	1034.152588	417.406769	140.823090	1047.566406	290.930023	4.707418	1002.926758	-408.987762	121.933472	902.903503	-380.327728	-25.190802
248.017914	-72.265739	904.495605	327.920624	77.918213	901.393494	300.724579	-122.039207	510.953003	387.645447	59.869335	505.526947	370.238647	-142.244614	81.375336	461.661896	6.952888	89.533585	246.558289	-146.142456	1446.139282	348.039673	152.850815	1423.145630	244.415436	27.633108	1396.272217	240.537903	29.702803	1691.219482	345.024536	-346.213593	1239.492920	577.943115	256.146698	1232.626099	298.863495	-192.010712	1033.911377	416.697205	139.703278	1047.610962	290.048828	3.784829	1002.918335	-408.778046	122.369797	903.167175	-379.895660	-24.140076
247.060272	-72.972084	904.424683	327.049500	76.982536	901.442444	300.377625	-122.577942	510.955444	386.903809	59.351055	505.544708	370.213776	-142.373520	81.344765	461.554047	6.876206	89.620842	245.967636	-147.614441	1445.918579	347.805481	151.271133	1423.218506	244.050064	26.221043	1396.295288	240.232498	28.337263	1691.271851	344.014557	-347.587158	1238.932617	577.569519	254.702301	1232.593140	297.806885	-192.976410	1033.670410	416.035583	138.503922	1047.580933	289.169342	2.865571	1002.907471	-408.710510	121.813759	903.149536	-379.818298	-24.129774
246.099335	-73.770218	904.323425	326.302551	76.171265	901.469543	299.932343	-123.174438	510.884155	386.285614	58.948071	505.572998	370.168365	-142.406937	81.335815	461.455261	6.773685	89.729095	245.376923	-149.049759	1445.690430	347.758514	149.662201	1423.351807	243.749008	24.809328	1396.325806	239.990555	26.976307	1691.296143	342.994415	-348.972717	1238.395142	577.217224	253.217422	1232.513794	296.746460	-193.984344	1033.403076	415.282990	137.418076	1047.367920	288.333954	1.962443	1002.870789	-408.491699	121.578537	903.022583	-379.806763	-24.199640
245.083832	-74.528221	904.207031	325.448822	75.343933	901.462036	299.359833	-123.791977	510.767059	385.683655	58.503780	505.559937	370.115112	-142.446747	81.288452	461.350647	6.715674	89.828362	244.727402	-150.472198	1445.411255	347.429199	148.178329	1423.384277	243.438217	23.410536	1396.306641	239.697662	25.668289	1691.322021	341.951141	-350.353333	1237.886963	576.816162	251.664490	1232.413818	295.766418	-195.042450	1033.138306	414.570038	136.219040	1047.370239	287.503784	1.039160	1002.807495	-408.339539	121.478737	903.050903	-379.694580	-24.114899
244.207886	-75.300613	904.063416	324.622131	74.566689	901.469116	298.931915	-124.427696	510.662048	385.056519	57.975086	505.540314	370.125183	-142.617065	81.293327	461.256439	6.612316	89.872192	244.103088	-151.959595	1445.154785	347.184387	146.665024	1423.463135	243.092651	21.994938	1396.299072	239.407944	24.327644	1691.352295	340.900116	-351.748505	1237.376343	576.450012	250.084183	1232.387207	294.749176	-196.147873	1032.863892	413.919220	135.029297	1047.394043	286.687073	0.144515	1002.739136	-408.197479	121.931702	902.862244	-379.654968	-24.186159
243.349243	-76.149124	903.963501	323.937042	73.697281	901.495300	298.609924	-125.025215	510.610077	384.564209	57.492931	505.556030	370.183350	-142.808075	81.262001	461.223846	6.560667	89.945534	243.461121	-153.420105	1444.855469	346.995178	145.086090	1423.542847	242.757919	20.563244	1396.312378	239.078354	22.857750	1691.355957	339.926727	-353.154907	1236.842773	576.094788	248.497177	1232.233032	293.791382	-197.208725	1032.602051	413.379333	134.245377	1047.178101	285.921112	-0.804286	1002.702576	-408.063324	121.897652	902.868469	-379.493286	-24.007282
242.577240	-76.932793	903.834778	323.154053	72.822739	901.482239	298.142029	-125.675888	510.552246	384.024139	56.965012	505.590088	370.154541	-142.896912	81.226021	461.136475	6.483374	89.985649	242.846130	-154.923508	1444.642456	346.767548	143.526535	1423.673950	242.431412	19.174164	1396.272461	238.763855	21.611423	1691.372803	338.816711	-354.773865	1236.375977	575.765076	246.826035	1232.171509	292.911163	-198.313797	1032.356445	412.691284	133.030151	1047.200073	285.143951	-1.710348	1002.631958	-408.051544	121.911285	902.882996	-379.464783	-23.965826
241.839630	-77.854660	903.761963	322.505371	71.886299	901.505371	297.746002	-126.334732	510.440735	383.586090	56.481548	505.561554	370.162659	-143.053299	81.220825	461.136139	6.429010	90.076096	242.207794	-156.414948	1444.337524	346.696686	141.873535	1423.793335	242.086273	17.761810	1396.279663	238.488724	20.344656	1691.346436	337.878906	-356.118958	1235.899536	575.519348	245.242996	1232.184204	292.029419	-199.458023	1032.101807	411.859100	131.410141	1047.442139	284.428467	-2.692843	1002.607788	-408.015228	121.915047	902.899109	-379.406586	-23.966328
241.073410	-78.705063	903.656250	321.821655	70.949883	901.538940	297.235199	-126.936134	510.319641	383.034668	55.975918	505.558990	370.099457	-143.164352	81.224037	461.075684	6.365953	90.165298	241.544876	-157.883514	1444.091431	346.476868	140.265656	1423.967163	241.763000	16.317940	1396.290649	238.146637	19.158220	1691.352661	336.810425	-357.603912	1235.411255	575.186462	243.509048	1232.094971	291.176331	-200.548477	1031.875244	411.410248	130.548676	1047.285156	283.701904	-3.679509	1002.571960	-407.994293	122.020241	902.942200	-379.322235	-23.865402
240.382935	-79.652794	903.564514	321.157440	69.976494	901.563660	296.871704	-127.572830	510.292694	382.504425	55.509781	505.623352	370.053101	-143.331604	81.184418	460.987518	6.288314	90.252884	240.841095	-159.346664	1443.802490	346.174591	138.765945	1424.081299	241.391312	14.902659	1396.348145	237.811722	17.972332	1691.318237	335.752563	-359.095825	1234.959351	574.890930	241.708939	1232.123901	290.377930	-201.649994	1031.620239	410.820862	129.346558	1047.276245	283.010223	-4.710497	1002.538879	-407.975006	122.051048	902.967285	-379.291534	-23.810846
239.746674	-80.578285	903.402771	320.631409	69.060928	901.571045	296.501740	-128.248566	510.202881	382.063385	55.078892	505.708649	370.078033	-143.562912	81.162651	461.041962	6.255311	90.397377	240.177567	-160.817551	1443.549805	346.119446	137.080170	1424.260864	241.024078	13.497870	1396.323486	237.426224	16.843571	1691.301514	334.689575	-360.594147	1234.515747	574.656494	239.982773	1232.119019	289.567169	-202.775803	1031.371704	410.234833	128.128540	1047.348511	282.392914	-5.726153	1002.462646	-407.985809	122.125687	903.006226	-379.263184	-23.704681
239.223267	-81.483589	903.265808	320.082275	68.023735	901.574463	296.033691	-128.975952	510.023804	381.446136	54.663208	505.631561	370.041565	-143.718979	81.115082	461.084961	6.242783	90.526970	239.457367	-162.271210	1443.335327	345.812683	135.514999	1424.320557	240.621063	12.059942	1396.310425	237.128967	15.722450	1691.251709	333.649170	-362.072052	1234.146851	574.398254	238.263962	1232.122559	288.839783	-203.891342	1031.176270	409.676971	126.942696	1047.337524	281.788605	-6.754034	1002.397339	-407.984009	122.550110	903.021301	-379.213837	-23.594719
[truncated: 2 more rows]
[truncated: 40 more columns]
