# Supplementary material for: A dyadic stimulus set of audiovisual affective displays for the study of multisensory, emotional, social interactions
Source: Behav Res Methods. 2015 Nov 5;48(4):1285–95. doi: 10.3758/s13428-015-0654-4 (PMC5101291; doi:10.3758/s13428-015-0654-4)
Supplement: Supplementary file 1 — (ZIP 270 MB) [file 13428_2015_654_MOESM1_ESM.zip › supplementary_material_2_stimuli_set_files/D/D17.txt]

313.158875	-74.970863	901.380432	406.733276	67.350006	904.724060	380.660187	-126.272285	508.865753	452.613220	63.997097	505.290375	466.969849	-143.951889	82.591728	531.367737	22.742788	90.816437	328.374573	-190.881134	1424.363647	459.209076	106.698845	1417.068359	328.687622	-3.761525	1400.244873	323.283386	-12.691829	1700.993286	344.556061	-245.041428	1138.660889	545.166748	123.096680	1142.511108	231.209991	-182.856506	905.366577	441.200470	190.720337	891.100708	360.690216	-6.648027	1003.009216	-541.140808	-73.867096	907.828125	-475.748688	-208.947510
313.249420	-74.900208	901.370422	406.788239	67.386864	904.719727	380.679993	-126.269173	508.851898	452.614777	64.001312	505.283142	467.070953	-144.027115	82.637543	531.353027	22.730072	90.804314	328.415192	-190.740433	1424.374756	459.206146	106.828789	1417.065796	328.678864	-3.652713	1400.257813	323.315491	-12.596333	1701.005737	344.570435	-245.050949	1138.716064	545.194031	123.228600	1142.523560	231.233398	-182.919327	905.414063	441.218811	190.820160	891.130188	360.763245	-6.598934	1003.001892	-541.375916	-72.499275	908.126221	-475.701660	-208.283127
313.274048	-74.861023	901.385376	406.801361	67.419884	904.721497	380.708618	-126.189629	508.839966	452.634064	64.023338	505.281891	466.799408	-143.567184	82.552513	531.351135	22.739578	90.791603	328.445709	-190.653488	1424.406860	459.227600	106.906105	1417.100098	328.680389	-3.570544	1400.295288	323.356384	-12.502098	1701.003418	344.587799	-245.052719	1138.776367	545.203979	123.288612	1142.538818	231.241867	-182.939697	905.460999	441.227417	190.914093	891.166138	360.790955	-6.559432	1003.010315	-541.375793	-71.959694	908.228210	-475.647797	-207.715714
313.336060	-74.828156	901.404968	406.841949	67.476891	904.727112	380.727966	-126.185753	508.846832	452.656921	64.075447	505.299774	467.028442	-143.993668	82.623360	531.380676	22.738033	90.793495	328.503174	-190.564270	1424.440186	459.261780	106.978416	1417.105469	328.705231	-3.488858	1400.305298	323.373352	-12.397006	1701.017822	344.600128	-245.043045	1138.805542	545.228333	123.390152	1142.569092	231.209656	-182.895599	905.566040	441.229401	191.017715	891.195496	360.852203	-6.510647	1003.022949	-541.370728	-71.509171	908.288025	-475.580933	-207.202606
313.375275	-74.813545	901.407898	406.892609	67.490646	904.714294	380.736908	-126.131378	508.839264	452.670746	64.111588	505.264191	466.996338	-143.937805	82.637192	531.373413	22.734196	90.798134	328.544189	-190.467529	1424.478149	459.295013	107.050880	1417.116821	328.709167	-3.380735	1400.326050	323.402344	-12.293845	1701.025391	344.621704	-245.018784	1138.852051	545.249634	123.462921	1142.566528	231.235886	-182.928497	905.609436	441.232849	191.112610	891.215637	360.908081	-6.492663	1003.018005	-541.417786	-71.002670	908.369934	-475.554413	-206.728943
313.417114	-74.779015	901.399231	406.917358	67.533997	904.711670	380.775330	-126.099907	508.863892	452.699982	64.124794	505.272827	466.941467	-143.831055	82.634865	531.379456	22.734369	90.800499	328.561584	-190.362473	1424.493164	459.335724	107.114365	1417.119141	328.712646	-3.292265	1400.329712	323.416840	-12.197494	1701.030640	344.635132	-244.995682	1138.903564	545.270630	123.554123	1142.573120	231.267624	-182.949738	905.649170	441.230591	191.192719	891.246582	360.934631	-6.453280	1003.012451	-541.437134	-70.483147	908.447693	-475.511871	-206.201279
313.480621	-74.734978	901.415039	406.968933	67.537102	904.705627	380.804443	-126.061676	508.873444	452.713989	64.173157	505.260284	467.046936	-143.816498	82.681038	531.368652	22.737221	90.774208	328.609344	-190.275833	1424.517944	459.350525	107.194466	1417.121216	328.729889	-3.207078	1400.359741	323.443634	-12.082510	1701.042725	344.661835	-244.999268	1138.937622	545.320129	123.650925	1142.584717	231.366486	-183.024338	905.623169	441.250427	191.276398	891.262451	360.996155	-6.417740	1003.017639	-541.463928	-69.957809	908.514832	-475.455597	-205.666183
313.549835	-74.700798	901.423645	407.019318	67.582985	904.697876	380.830109	-126.015999	508.869507	452.742584	64.186699	505.266235	466.934814	-143.563797	82.656952	531.277832	22.751820	90.760437	328.640900	-190.174149	1424.532104	459.385742	107.272934	1417.106812	328.734955	-3.106709	1400.378662	323.457367	-11.985688	1701.050537	344.667603	-244.929291	1138.967773	545.340637	123.717430	1142.599609	231.189301	-182.978760	905.627563	441.243500	191.354141	891.270447	361.056671	-6.366321	1003.018372	-541.492859	-69.453232	908.596558	-475.459412	-205.097641
313.605164	-74.649529	901.437866	407.054016	67.654770	904.702515	380.834167	-126.002838	508.863312	452.765778	64.198425	505.279114	466.895721	-143.557510	82.606079	531.350647	22.737364	90.773125	328.674774	-190.076248	1424.568848	459.391876	107.343697	1417.102051	328.752014	-3.016523	1400.384277	323.477020	-11.883901	1701.049561	344.698486	-244.930161	1138.995361	545.379883	123.783302	1142.594482	231.287857	-183.125427	905.583679	441.266571	191.430771	891.266846	361.110077	-6.303068	1003.027771	-541.498535	-68.851379	908.700134	-475.391449	-204.516571
313.667572	-74.619881	901.447815	407.097931	67.673553	904.696960	380.867584	-126.000496	508.863525	452.787262	64.209885	505.266479	466.913971	-143.611679	82.618782	531.356750	22.728607	90.763756	328.728058	-189.961227	1424.570801	459.433136	107.419296	1417.115601	328.759094	-2.918085	1400.397705	323.501190	-11.781289	1701.061035	344.722595	-244.878845	1139.024048	545.410583	123.859207	1142.580811	231.325653	-183.124420	905.610840	441.317993	191.430450	891.351929	361.161316	-6.266808	1003.030334	-541.497620	-68.284256	908.815979	-475.334564	-203.890671
313.729675	-74.569420	901.460815	407.133392	67.712540	904.708862	380.855072	-125.966553	508.855011	452.793732	64.232361	505.279572	466.889923	-143.577744	82.598335	531.362061	22.725349	90.782166	328.765656	-189.890244	1424.614136	459.455872	107.493584	1417.110474	328.766235	-2.833394	1400.406860	323.517639	-11.680491	1701.071777	344.735626	-244.829849	1139.065063	545.425598	123.918037	1142.579834	231.325851	-183.125137	905.640198	441.291229	191.549713	891.277161	361.213379	-6.223554	1003.042725	-541.536377	-67.728203	908.941345	-475.299622	-203.324066
313.795135	-74.516319	901.480042	407.176178	67.753647	904.718384	380.905243	-125.956978	508.852295	452.836823	64.228142	505.260223	466.914093	-143.612427	82.622459	531.366150	22.725605	90.783127	328.794281	-189.816727	1424.655151	459.479858	107.553978	1417.100830	328.783478	-2.745938	1400.429199	323.540741	-11.597095	1701.089111	344.759460	-244.755615	1139.080200	545.462646	123.970230	1142.572632	231.301910	-183.010696	905.710693	441.358215	191.547852	891.361084	361.274231	-6.174158	1003.057129	-541.574036	-67.114594	909.084229	-475.246460	-202.687668
313.824707	-74.484909	901.475159	407.212555	67.784416	904.700806	380.934113	-125.937729	508.850708	452.848053	64.270081	505.246887	466.944977	-143.518890	82.643066	531.346863	22.722002	90.748192	328.834442	-189.740936	1424.670532	459.497070	107.635162	1417.085205	328.789001	-2.665734	1400.438477	323.555878	-11.499186	1701.091309	344.792267	-244.706650	1139.120605	545.458130	124.016441	1142.566284	231.327621	-183.020477	905.708069	441.310547	191.681793	891.267334	361.310974	-6.136676	1003.046021	-541.490051	-66.891273	909.080627	-475.161285	-202.141922
313.916138	-74.425575	901.467651	407.279480	67.842056	904.697144	380.964661	-125.949600	508.844391	452.856720	64.290459	505.250214	466.956055	-143.552658	82.663834	531.352844	22.755934	90.764526	328.871338	-189.654327	1424.702759	459.524139	107.702354	1417.075439	328.806122	-2.575377	1400.419312	323.560181	-11.400264	1701.094238	344.812317	-244.673447	1139.164551	545.501648	124.070839	1142.548828	231.359482	-182.928833	905.766174	441.386963	191.654984	891.338684	361.378815	-6.073379	1003.040649	-541.598083	-65.927223	909.330566	-475.088440	-201.429611
313.984283	-74.392487	901.473511	407.302002	67.810318	904.691467	380.983459	-125.911980	508.839325	452.869232	64.294052	505.241211	466.970612	-143.550171	82.676201	531.243958	22.738386	90.729149	328.909485	-189.577805	1424.725220	459.573059	107.764793	1417.066040	328.802094	-2.502839	1400.431763	323.577057	-11.299745	1701.117432	344.864532	-244.620850	1139.178955	545.513428	124.112633	1142.534912	231.468094	-183.073151	905.726563	441.352631	191.756516	891.242493	361.426422	-6.067083	1003.040894	-541.587585	-65.159050	909.525146	-474.988953	-200.700562
314.042816	-74.344727	901.481750	407.349731	67.863815	904.686523	381.046753	-125.875702	508.850067	452.885315	64.335335	505.263214	466.986877	-143.563736	82.658981	531.253235	22.755907	90.745712	328.945251	-189.502441	1424.737305	459.589203	107.832153	1417.046997	328.795410	-2.439628	1400.441406	323.595062	-11.207542	1701.125732	344.911591	-244.565674	1139.207642	545.525452	124.133705	1142.534424	231.524811	-183.027588	905.747559	441.399414	191.806625	891.224243	361.483429	-6.009607	1003.042725	-541.586548	-64.532471	909.656860	-474.909943	-200.019012
314.077515	-74.296356	901.479004	407.389130	67.909866	904.694580	381.037781	-125.854752	508.853149	452.887909	64.329842	505.274353	466.949829	-143.600113	82.627869	531.213745	22.742348	90.709114	328.969574	-189.446808	1424.741943	459.601257	107.898186	1417.045288	328.803101	-2.357976	1400.443481	323.606354	-11.124090	1701.142456	344.960510	-244.474686	1139.198975	545.540894	124.178093	1142.527100	231.491272	-182.855255	905.820679	441.464844	191.757294	891.308044	361.514191	-5.965866	1003.045288	-541.680054	-63.390690	910.035034	-474.825470	-199.151382
314.131927	-74.281654	901.479858	407.422943	67.901169	904.692200	381.097961	-125.832001	508.851227	452.911987	64.327835	505.269012	466.893433	-143.616867	82.582085	531.365967	22.781506	90.752495	329.016937	-189.398911	1424.796875	459.605560	107.968956	1417.031372	328.803894	-2.298259	1400.456543	323.628845	-11.040296	1701.163696	344.850433	-244.067444	1139.179565	545.568054	124.207878	1142.540894	230.646973	-184.822861	905.737427	441.468475	191.851105	891.207581	361.550049	-5.955554	1003.044800	-541.655762	-62.719009	910.229309	-474.719330	-198.421478
314.170319	-74.242081	901.507080	407.429352	67.940102	904.684937	381.086060	-125.783882	508.857788	452.903900	64.379501	505.271332	466.876770	-143.592743	82.562988	531.449707	22.775219	90.772743	329.056976	-189.323715	1424.821045	459.640411	108.038986	1417.025146	328.814301	-2.221155	1400.458130	323.647827	-10.941541	1701.178955	344.908661	-244.005295	1139.195557	545.579346	124.222458	1142.536499	230.671982	-184.638260	905.892212	441.492737	191.881973	891.186096	361.594391	-5.906272	1003.054871	-541.557800	-62.556805	910.144104	-474.641846	-197.952408
314.223663	-74.208183	901.513855	407.479858	67.966133	904.697876	381.103516	-125.745728	508.871552	452.931458	64.395302	505.266449	466.885406	-143.578445	82.605026	531.452759	22.784203	90.775917	329.075867	-189.270462	1424.804321	459.653564	108.072060	1417.018066	328.813232	-2.150492	1400.463013	323.672241	-10.875714	1701.184814	344.964752	-243.940048	1139.203003	545.602478	124.260620	1142.514771	230.734253	-184.712006	905.795654	441.528290	191.893112	891.171143	361.636017	-5.874043	1003.064880	-541.518188	-61.852657	910.305054	-474.536774	-197.203751
314.264313	-74.203156	901.507019	407.533936	67.985687	904.681396	381.132660	-125.726547	508.849945	452.955231	64.379295	505.257751	466.883087	-143.574203	82.575867	531.458252	22.801006	90.759354	329.100037	-189.210953	1424.820679	459.661163	108.143753	1416.990601	328.807495	-2.071523	1400.471802	323.684418	-10.787648	1701.194702	345.017975	-243.924347	1139.234863	545.612183	124.292480	1142.493530	230.874405	-184.574081	905.866760	441.572632	191.898788	891.149963	361.676422	-5.850220	1003.053589	-541.471008	-61.033993	910.496887	-474.419556	-196.462860
314.316925	-74.166344	901.517639	407.547302	67.993866	904.685242	381.141083	-125.702263	508.865753	452.960175	64.393585	505.247345	466.901978	-143.502914	82.579552	531.336121	22.782749	90.753235	329.150787	-189.162308	1424.840942	459.698944	108.177910	1416.968750	328.798187	-1.997085	1400.471313	323.712646	-10.714461	1701.221436	345.098297	-243.828979	1139.234497	545.658813	124.335701	1142.494873	230.901810	-184.520737	905.883972	441.616882	191.898438	891.120911	361.710144	-5.823752	1003.060913	-541.581787	-59.596443	911.008118	-474.353668	-195.440720
314.360870	-74.141907	901.524170	407.583710	68.042938	904.688171	381.173584	-125.671272	508.862671	452.952881	64.394073	505.250336	466.888733	-143.547653	82.580635	531.312378	22.782049	90.748985	329.165619	-189.105682	1424.845581	459.692566	108.248573	1416.948242	328.804535	-1.946800	1400.478027	323.738678	-10.634145	1701.247192	345.135376	-243.746719	1139.262329	545.677979	124.325531	1142.483276	230.876144	-184.489334	905.866943	441.659180	191.889694	891.096985	361.752136	-5.785158	1003.065735	-541.386353	-59.694916	910.823486	-474.199615	-194.994949
314.400482	-74.137520	901.529236	407.620972	68.007324	904.685242	381.183655	-125.689804	508.857941	452.980713	64.432030	505.236694	466.901672	-143.610779	82.597069	531.361145	22.800381	90.759384	329.184418	-189.061218	1424.839600	459.714355	108.275948	1416.927368	328.775940	-1.880149	1400.488892	323.798889	-10.701986	1701.221436	345.212219	-243.646103	1139.249268	545.710144	124.335411	1142.468018	230.932129	-184.388657	905.861572	441.720245	191.889664	891.061829	361.786896	-5.793518	1003.067017	-541.309631	-59.072857	910.969177	-474.054962	-194.320923
314.432495	-74.102875	901.536499	407.635925	68.030106	904.686401	381.159882	-125.637535	508.849518	452.954132	64.425438	505.232727	466.891998	-143.640869	82.603241	531.165833	22.791708	90.708290	329.201782	-189.001450	1424.834229	459.713989	108.331207	1416.909912	328.768860	-1.820713	1400.487427	323.833282	-10.628870	1701.235229	345.275604	-243.573853	1139.256348	545.740723	124.345154	1142.445557	231.014252	-184.288300	905.869019	441.748657	191.857224	891.034668	361.815948	-5.764261	1003.071228	-541.255981	-58.382210	911.148193	-473.924011	-193.590958
314.495117	-74.083588	901.517578	407.679840	68.059059	904.683655	381.210663	-125.633034	508.854767	452.955933	64.438057	505.243683	466.897156	-143.687027	82.590714	531.173584	22.791504	90.710480	329.229279	-188.948563	1424.857788	459.720184	108.385597	1416.897705	328.747711	-1.757682	1400.498779	323.859924	-10.564121	1701.264648	345.323425	-243.472519	1139.265137	545.748657	124.351204	1142.440674	231.065414	-184.208023	905.878784	441.795502	191.845535	890.997070	361.862305	-5.746732	1003.060242	-541.291687	-56.640133	911.801819	-473.725555	-192.463638
314.537598	-74.048599	901.521301	407.712341	68.077156	904.676025	381.187592	-125.595207	508.840027	452.938934	64.437454	505.244202	466.879730	-143.625214	82.606148	531.190552	22.792923	90.708992	329.240997	-188.893829	1424.889648	459.712158	108.423866	1416.888916	328.714813	-1.676323	1400.513672	323.858765	-10.487803	1701.290039	345.393005	-243.364212	1139.305298	545.768188	124.348557	1142.437012	231.140961	-184.087494	905.896545	441.850769	191.828415	890.982788	361.902039	-5.713911	1003.058411	-541.227417	-55.800880	912.024963	-473.592590	-191.610947
314.575714	-74.034203	901.522888	407.739197	68.084892	904.682007	381.211914	-125.615547	508.855835	452.934113	64.438377	505.233063	466.867188	-143.570740	82.584114	531.311523	22.802666	90.730453	329.257751	-188.837982	1424.914307	459.711182	108.465370	1416.883789	328.710083	-1.611351	1400.511963	323.898499	-10.422762	1701.338867	345.441772	-243.249161	1139.310425	545.807434	124.332527	1142.441406	231.131760	-183.819458	905.972351	441.941101	191.729416	891.053406	361.932678	-5.704789	1003.062195	-541.152344	-55.065708	912.207397	-473.448700	-190.868469
314.625092	-74.003670	901.533325	407.765503	68.103432	904.676025	381.201233	-125.542892	508.833099	452.890381	64.447433	505.239838	466.849762	-143.450729	82.530472	531.308960	22.793768	90.736923	329.265167	-188.793579	1424.949097	459.715942	108.521332	1416.868286	328.685852	-1.567671	1400.513550	323.920837	-10.356759	1701.363892	345.479156	-243.170578	1139.350342	545.811462	124.332710	1142.452759	231.186508	-183.743332	905.993042	441.999207	191.689758	891.018005	361.974976	-5.671737	1003.064575	-541.026184	-54.395763	912.361877	-473.319611	-190.118698
314.646362	-73.988144	901.536255	407.780975	68.110237	904.669495	381.211548	-125.553299	508.832153	452.891235	64.477409	505.237305	466.848328	-143.404205	82.522377	531.326721	22.794209	90.743332	329.261322	-188.740005	1424.954956	459.715454	108.554588	1416.861694	328.669525	-1.504150	1400.537109	323.959686	-10.303239	1701.400146	345.536407	-243.092819	1139.364014	545.829712	124.334183	1142.454956	231.359970	-183.753754	905.932922	442.049194	191.662064	891.007935	362.005768	-5.662202	1003.062622	-540.933838	-53.713253	912.519897	-473.149323	-189.357025
314.688995	-73.969627	901.530151	407.790680	68.115051	904.668152	381.199371	-125.529305	508.826752	452.874329	64.505211	505.244812	466.861664	-143.374969	82.518524	531.318298	22.794394	90.744431	329.291992	-188.685226	1424.963501	459.726013	108.609825	1416.856079	328.645966	-1.446069	1400.559326	324.033142	-10.242699	1701.436279	345.574860	-243.012375	1139.355835	545.836060	124.318932	1142.457397	231.439163	-183.652802	905.942993	442.107330	191.628860	890.989929	362.030487	-5.653005	1003.058899	-540.856262	-53.012241	912.666138	-473.037842	-188.571152
314.702606	-73.976021	901.541809	407.813721	68.140747	904.667969	381.203003	-125.512901	508.819000	452.857147	64.498184	505.225189	466.895660	-143.273636	82.518524	531.289551	22.777719	90.736275	329.262390	-188.660751	1424.961792	459.735077	108.645226	1416.855713	328.623108	-1.385366	1400.573608	324.015259	-10.196799	1701.462036	345.601654	-242.961777	1139.396851	545.844727	124.308723	1142.469116	231.528961	-183.528885	905.942810	442.150726	191.605560	890.966797	362.063416	-5.644027	1003.064453	-540.776611	-52.223324	912.842896	-472.935944	-187.763397
314.745544	-73.946190	901.541687	407.817841	68.150810	904.658875	381.201721	-125.475334	508.812164	452.861511	64.508797	505.215759	467.191376	-143.254761	82.791725	531.291077	22.790037	90.711174	329.276886	-188.612274	1424.973389	459.724396	108.675797	1416.849121	328.593445	-1.336524	1400.597900	324.040314	-10.135563	1701.486084	345.644836	-242.883591	1139.398804	545.892944	124.327736	1142.467773	231.612869	-183.400436	905.953918	442.386475	191.550003	890.733521	362.090851	-5.620480	1003.059937	-540.701782	-51.476192	912.996338	-472.870056	-186.960358
314.770813	-73.942505	901.555115	407.823181	68.174889	904.674255	381.204468	-125.458145	508.828918	452.853943	64.508644	505.218170	467.203186	-143.242905	82.805161	531.291016	22.788326	90.714714	329.269989	-188.557251	1424.951782	459.713776	108.710510	1416.847534	328.578217	-1.274238	1400.616943	324.096954	-10.103826	1701.533203	345.686035	-242.815750	1139.418091	545.865417	124.308533	1142.447266	231.685638	-183.275848	905.944824	442.239441	191.551086	890.922607	362.118042	-5.615231	1003.073975	-540.611206	-50.636452	913.150574	-472.747467	-186.143692
314.796417	-73.939003	901.571838	407.852051	68.194633	904.663879	381.202850	-125.447601	508.841888	452.875397	64.550697	505.223846	467.188110	-143.235153	82.809746	531.306030	22.790884	90.718079	329.284760	-188.524124	1424.996948	459.721832	108.767502	1416.846313	328.563721	-1.225318	1400.655029	324.131500	-10.050721	1701.562500	345.698151	-242.760864	1139.419067	545.875977	124.313293	1142.462524	231.759933	-183.175613	905.939880	442.225739	191.579834	890.849060	362.156769	-5.591835	1003.077393	-540.512268	-49.883907	913.318848	-472.628387	-185.370911
314.815643	-73.926155	901.574097	407.845306	68.179596	904.668335	381.227600	-125.438370	508.859192	452.846771	64.560417	505.235321	467.193512	-143.275131	82.819702	531.295532	22.788877	90.720695	329.284027	-188.469315	1424.994873	459.724915	108.800529	1416.850220	328.543610	-1.183876	1400.667847	324.153900	-10.004904	1701.589111	345.747864	-242.674042	1139.448242	545.870361	124.314896	1142.474976	231.835709	-183.082520	905.954651	442.272186	191.564575	890.822632	362.169434	-5.599046	1003.080566	-540.387024	-49.190063	913.440002	-472.481110	-184.632248
314.848846	-73.910667	901.581421	407.860352	68.215797	904.671570	381.204407	-125.368149	508.834045	452.840088	64.560905	505.214813	467.176849	-143.212509	82.830460	531.168823	22.778318	90.716057	329.289246	-188.434891	1424.990845	459.703064	108.836517	1416.837036	328.506866	-1.130574	1400.693359	324.174103	-9.967068	1701.618896	345.759613	-242.606598	1139.433350	545.873047	124.300072	1142.477051	231.880936	-182.954178	905.943359	442.335236	191.454056	890.890015	362.195313	-5.570963	1003.085876	-540.239624	-48.449165	913.572449	-472.341705	-183.845764
314.875549	-73.928192	901.578125	407.858002	68.193909	904.657166	381.248535	-125.362816	508.839752	452.830383	64.560165	505.210419	467.199158	-143.216568	82.807617	531.169922	22.778297	90.716438	329.288574	-188.406235	1424.992798	459.689209	108.870705	1416.827271	328.475494	-1.089638	1400.722778	324.210358	-9.931641	1701.659546	345.791351	-242.570435	1139.432129	545.884705	124.304291	1142.467773	231.935074	-182.845917	905.945496	442.384521	191.434708	890.868042	362.209290	-5.583936	1003.077209	-540.207581	-47.658997	913.687439	-472.313599	-183.053802
314.885315	-73.919540	901.581055	407.865448	68.187157	904.648865	381.239105	-125.361992	508.832123	452.825378	64.583099	505.187439	467.195648	-143.235123	82.813667	531.304199	22.773634	90.722908	329.291351	-188.377808	1424.985718	459.660034	108.902023	1416.820190	328.441742	-1.058256	1400.733887	324.202423	-9.905594	1701.663208	345.828217	-242.505173	1139.417603	545.900879	124.319901	1142.465088	232.003448	-182.755737	905.937744	442.385681	191.410492	890.863708	362.226440	-5.580940	1003.074463	-540.117371	-46.817616	913.811462	-472.257446	-182.192322
314.899170	-73.930428	901.564026	407.878998	68.216209	904.646057	381.299225	-125.351631	508.835205	452.828369	64.587769	505.181580	467.195404	-143.206482	82.790016	531.300476	22.789066	90.724762	329.323212	-188.370056	1425.003296	459.645691	108.922493	1416.782593	328.395386	-1.026810	1400.738647	324.224945	-9.872110	1701.683716	345.845337	-242.448441	1139.420044	545.890076	124.344048	1142.440308	232.023483	-182.688034	905.917297	442.368103	191.457047	890.750549	362.234100	-5.577173	1003.064453	-540.019775	-45.981918	913.943909	-472.155365	-181.416367
314.922455	-73.932968	901.541687	407.876556	68.223816	904.632141	381.281372	-125.324783	508.837677	452.807465	64.587151	505.158600	467.201782	-143.184174	82.779877	531.304077	22.790592	90.721146	329.335297	-188.341064	1424.971313	459.637543	108.963364	1416.767822	328.350555	-0.981264	1400.755127	324.269867	-9.850767	1701.713867	345.882507	-242.372009	1139.381714	545.894470	124.362747	1142.441162	232.065079	-182.587921	905.910278	442.386414	191.435059	890.728882	362.238831	-5.576518	1003.046326	-539.882263	-45.193581	914.056824	-472.076355	-180.649231
314.939697	-73.935562	901.559814	407.881287	68.238007	904.635742	381.284027	-125.328789	508.837097	452.769867	64.581650	505.185577	467.201630	-143.193405	82.792244	531.201416	22.787327	90.717331	329.357971	-188.311920	1424.962036	459.604309	108.998398	1416.760620	328.314026	-0.945871	1400.782959	324.293243	-9.832750	1701.737305	345.891876	-242.307861	1139.372559	545.903137	124.364861	1142.446045	232.044769	-182.351334	905.975098	442.411560	191.418869	890.699951	362.257324	-5.565031	1003.057312	-539.749084	-44.374973	914.194397	-472.021667	-179.868393
314.950439	-73.892693	901.560059	407.877594	68.267456	904.652405	381.283173	-125.333878	508.831024	452.754242	64.601944	505.196930	467.216125	-143.199203	82.799011	531.213379	22.791143	90.737518	329.380920	-188.323349	1424.950684	459.579346	109.022171	1416.761841	328.277924	-0.923572	1400.811523	324.306610	-9.803416	1701.772705	345.929840	-242.265518	1139.374146	545.876282	124.372620	1142.456055	232.142258	-182.423035	905.895386	442.425232	191.409027	890.686951	362.267426	-5.544821	1003.065247	-539.660095	-43.591637	914.312622	-472.036926	-179.074188
314.967255	-73.908936	901.574280	407.873505	68.243134	904.649902	381.282806	-125.300674	508.837250	452.722748	64.611259	505.194641	467.188660	-143.179031	82.792038	531.200256	22.797050	90.756042	329.390167	-188.289932	1424.959961	459.546051	109.043304	1416.746582	328.241272	-0.900061	1400.833374	324.300995	-9.761006	1701.800293	345.944519	-242.159180	1139.361572	545.857544	124.397171	1142.440552	232.091492	-182.189087	905.955017	442.416321	191.384903	890.676147	362.281158	-5.558167	1003.071228	-539.539368	-42.755878	914.411804	-471.988281	-178.238480
314.986542	-73.905182	901.575867	407.865295	68.260910	904.646606	381.269592	-125.283379	508.830383	452.706635	64.603821	505.191071	467.155853	-143.140366	82.752480	531.197205	22.789280	90.764961	329.384918	-188.285995	1424.943604	459.522186	109.071220	1416.754272	328.193726	-0.863571	1400.844971	324.318512	-9.758338	1701.821045	346.138855	-242.529404	1139.460938	545.835388	124.408920	1142.438232	233.222977	-180.248169	905.924316	442.432678	191.382507	890.640686	362.294830	-5.548884	1003.070313	-539.480835	-41.842316	914.522278	-472.023590	-177.449814
314.977631	-73.876076	901.568420	407.840607	68.309288	904.652527	381.244568	-125.262688	508.831360	452.649658	64.616974	505.203308	467.203247	-143.183884	82.798103	531.193970	22.794956	90.758850	329.414246	-188.271149	1424.943970	459.505035	109.099915	1416.738281	328.151459	-0.860884	1400.859863	324.350800	-9.753036	1701.844604	346.177307	-242.452621	1139.442871	545.801086	124.408936	1142.433594	233.193039	-179.922699	906.005066	442.424866	191.355835	890.635315	362.283813	-5.522858	1003.069092	-539.356934	-41.014828	914.592163	-472.008362	-176.708771
314.983490	-73.875732	901.562256	407.832886	68.300827	904.636047	381.215515	-125.240707	508.806030	452.650177	64.640015	505.180939	467.192169	-143.181961	82.792458	531.166199	22.789028	90.755455	329.446136	-188.275726	1424.926392	459.470612	109.108635	1416.718262	328.117645	-0.848817	1400.878418	324.349365	-9.741979	1701.858398	346.166321	-242.337051	1139.400146	545.826904	124.460678	1142.446777	233.034958	-180.194290	905.990295	442.646637	191.319275	890.368286	362.290466	-5.524665	1003.057800	-539.242371	-40.254829	914.661682	-472.019989	-175.950714
315.002869	-73.881569	901.562561	407.823761	68.300011	904.640198	381.207642	-125.229919	508.807495	452.658264	64.652351	505.199371	467.186798	-143.185623	82.806778	531.197571	22.796450	90.766937	329.451233	-188.274094	1424.915161	459.452148	109.122147	1416.703857	328.086060	-0.843049	1400.872070	324.347260	-9.748773	1701.876953	346.039429	-241.978485	1139.315674	545.748474	124.466209	1142.438110	232.283905	-182.007782	905.886230	442.400452	191.333588	890.583496	362.301086	-5.534008	1003.059814	-539.098999	-39.590645	914.717773	-472.011047	-175.224899
314.970398	-73.917267	901.569275	407.774078	68.288307	904.625183	381.217072	-125.250671	508.828186	452.599335	64.640404	505.186615	467.235229	-143.212097	82.811707	531.147156	22.772390	90.722603	329.474030	-188.298096	1424.907471	459.410583	109.122292	1416.695435	328.039429	-0.832102	1400.902588	324.373230	-9.742100	1701.903687	346.054138	-241.927048	1139.302612	545.723999	124.480179	1142.430664	232.275803	-181.999420	905.887207	442.388489	191.322617	890.578552	362.275513	-5.551999	1003.055664	-539.006287	-38.690239	914.810730	-472.014282	-174.463867
314.972382	-73.886345	901.575256	407.728333	68.343254	904.653687	381.173492	-125.198196	508.819061	452.596039	64.635101	505.208466	467.227875	-143.200668	82.809471	531.164185	22.764132	90.734428	329.497437	-188.295593	1424.922119	459.410370	109.117523	1416.697266	328.005707	-0.841516	1400.923462	324.381561	-9.732298	1701.928467	346.098511	-241.867706	1139.307251	545.684265	124.476006	1142.433594	232.232254	-181.747177	905.963501	442.376190	191.316177	890.566956	362.272339	-5.536315	1003.071960	-538.894714	-37.834885	914.890625	-472.024109	-173.702332
314.967194	-73.908188	901.586792	407.703827	68.319801	904.651306	381.172272	-125.130661	508.810760	452.575745	64.656311	505.184662	467.178619	-143.180588	82.810982	531.168030	22.757170	90.732841	329.519623	-188.322205	1424.925049	459.382141	109.121002	1416.692017	327.962311	-0.830577	1400.953125	324.382385	-9.744041	1701.954224	346.109222	-241.891785	1139.310791	545.651855	124.511276	1142.418701	232.319153	-181.818573	905.906006	442.350586	191.316238	890.540283	362.269012	-5.556582	1003.076538	-538.811340	-36.985470	914.983826	-472.025146	-172.954712
314.960510	-73.961311	901.589417	407.683319	68.307220	904.631470	381.158325	-125.131454	508.827942	452.585724	64.663879	505.199036	467.201508	-143.166611	82.827599	531.156555	22.767159	90.718285	329.542542	-188.320007	1424.927124	459.345703	109.121841	1416.682861	327.902863	-0.825304	1400.984497	324.380463	-9.754406	1701.962402	346.121552	-241.839569	1139.295776	545.597168	124.499306	1142.408081	232.263107	-181.606277	905.984924	442.318207	191.310608	890.522400	362.266144	-5.579786	1003.068054	-538.685791	-36.168564	915.074768	-471.979614	-172.173325
314.945953	-73.954185	901.600769	407.660217	68.341354	904.635254	381.137817	-125.097145	508.849335	452.557892	64.679405	505.191315	467.187164	-143.125031	82.822495	531.198425	22.773611	90.736778	329.582672	-188.318375	1424.900146	459.341949	109.120125	1416.675537	327.882263	-0.823147	1400.999512	324.375275	-9.763815	1701.987793	346.151520	-241.844162	1139.274536	545.575439	124.528992	1142.391724	232.272964	-181.554596	905.984619	442.270752	191.311920	890.504395	362.261627	-5.562578	1003.075439	-538.605835	-35.376827	915.128906	-471.996216	-171.428070
314.938263	-73.978134	901.611328	407.612762	68.324684	904.634766	381.130981	-125.088478	508.850067	452.540283	64.678474	505.169678	467.183319	-143.129547	82.819672	531.298767	22.768612	90.753654	329.604889	-188.334717	1424.893066	459.309052	109.113953	1416.645874	327.829071	-0.811151	1401.025146	324.363312	-9.780934	1702.010864	346.359436	-242.233307	1139.344116	545.528564	124.528450	1142.365234	233.362030	-179.656479	905.962036	442.240784	191.325806	890.493652	362.242065	-5.579966	1003.080444	-538.503418	-34.616123	915.151184	-472.021698	-170.666336
314.929016	-74.043922	901.617188	407.591187	68.312065	904.622437	381.147614	-125.075310	508.848724	452.526367	64.663155	505.189667	467.211517	-143.174530	82.825371	531.301941	22.768820	90.740494	329.631439	-188.355423	1424.874878	459.291656	109.097618	1416.622070	327.771271	-0.814071	1401.041626	324.350983	-9.798613	1702.028076	346.383728	-242.247147	1139.357910	545.477478	124.532990	1142.349976	233.332489	-179.361618	906.045349	442.164978	191.302856	890.469116	362.235687	-5.611126	1003.077332	-538.451172	-33.753525	915.217896	-472.064392	-169.918716
314.937622	-74.097023	901.609375	407.572723	68.270035	904.618774	381.132690	-125.052277	508.837189	452.536774	64.651817	505.165436	467.219055	-143.161026	82.847511	531.319153	22.736397	90.764626	329.658417	-188.355515	1424.853516	459.262177	109.100929	1416.593262	327.711945	-0.831997	1401.065063	324.342651	-9.828174	1702.043091	346.224213	-241.866165	1139.238403	545.412048	124.500290	1142.319092	232.389175	-181.538300	905.921875	442.096619	191.300980	890.436157	362.228851	-5.659974	1003.071655	-538.435669	-32.857479	915.292725	-472.114807	-169.069351
314.908417	-74.132263	901.618591	407.528503	68.301872	904.626770	381.121552	-125.037216	508.837250	452.508026	64.656952	505.164520	467.211761	-143.130829	82.839867	531.333008	22.736347	90.768036	329.681854	-188.368301	1424.833496	459.245544	109.079071	1416.560547	327.652985	-0.826277	1401.085571	324.326874	-9.756481	1702.096802	346.245819	-241.842529	1139.226440	545.375671	124.511215	1142.290283	232.364899	-181.607422	905.919678	442.046387	191.293777	890.414368	362.215088	-5.674312	1003.079651	-538.349854	-32.056114	915.308105	-472.086578	-168.332428
314.908844	-74.153221	901.614136	407.490509	68.263733	904.611511	381.091309	-124.977028	508.822388	452.468689	64.657631	505.157196	467.180481	-143.100708	82.843002	531.348328	22.737904	90.766266	329.699890	-188.378387	1424.828247	459.227631	109.073097	1416.528442	327.587769	-0.808333	1401.110718	324.313293	-9.788717	1702.127686	346.274384	-241.817123	1139.194214	545.303955	124.516235	1142.245972	232.311386	-181.380554	905.970642	441.953491	191.303787	890.380798	362.204987	-5.701997	1003.069763	-538.264465	-31.255068	915.348145	-472.082214	-167.529755
314.888153	-74.226501	901.623230	407.442780	68.241768	904.588562	381.058929	-124.974167	508.833771	452.456177	64.623505	505.136658	467.182831	-143.101868	82.873306	531.364441	22.738796	90.767136	329.752747	-188.394653	1424.795654	459.212067	109.049629	1416.474487	327.535950	-0.806647	1401.110718	324.302795	-9.816061	1702.151611	346.304565	-241.838806	1139.203369	545.261841	124.502960	1142.187500	232.317764	-181.352951	905.971313	441.881409	191.282471	890.335632	362.189880	-5.738378	1003.062927	-538.212219	-30.438828	915.388794	-472.095245	-166.691025
314.883606	-74.303787	901.605774	407.430695	68.198654	904.584839	381.028381	-124.942703	508.848206	452.402374	64.632919	505.123535	467.158325	-143.066528	82.849083	531.347473	22.767859	90.764397	329.756714	-188.410126	1424.782349	459.168091	109.046555	1416.433228	327.478546	-0.801325	1401.124634	324.291718	-9.848088	1702.168091	346.323914	-241.834747	1139.151855	545.226440	124.499771	1142.158936	232.332596	-181.355484	905.939087	441.994415	191.246872	890.087402	362.173035	-5.801942	1003.052368	-538.222595	-29.600956	915.431824	-472.150879	-165.862274
314.844788	-74.362686	901.609070	407.360321	68.186432	904.567932	381.013245	-124.928276	508.852600	452.339844	64.627159	505.128601	467.175293	-143.041412	82.870850	531.366699	22.732466	90.775848	329.783234	-188.442612	1424.748413	459.139893	109.020790	1416.393555	327.412537	-0.802790	1401.147583	324.283813	-9.894294	1702.203369	346.352509	-241.825424	1139.137939	545.172546	124.518112	1142.095337	232.338120	-181.349731	905.924988	441.890411	191.243607	890.051819	362.141357	-5.837094	1003.045288	-538.226318	-28.715097	915.472595	-472.147675	-165.063248
314.831909	-74.442421	901.602905	407.319611	68.122726	904.559082	380.993591	-124.936226	508.854492	452.328186	64.620796	505.106995	467.178070	-143.012833	82.873520	531.339478	22.750914	90.769203	329.794861	-188.462967	1424.718018	459.120209	108.996429	1416.364136	327.351044	-0.809771	1401.164551	324.259796	-9.944882	1702.242920	346.390106	-241.804214	1139.105103	545.102722	124.484398	1142.060425	232.378632	-181.369202	905.890869	441.796417	191.226318	890.015686	362.118134	-5.908725	1003.037781	-538.238403	-27.842844	915.499268	-472.186493	-164.246857
314.796417	-74.543388	901.603638	407.278931	68.058067	904.543884	380.996490	-124.904083	508.855103	452.285583	64.590111	505.109833	467.173096	-143.048828	82.892273	531.366394	22.732447	90.770706	329.818787	-188.465042	1424.728149	459.086060	108.983177	1416.333740	327.280121	-0.829971	1401.187256	324.218842	-9.974127	1702.279419	346.407288	-241.825760	1139.090088	545.020630	124.442268	1142.002075	232.477448	-181.534348	905.815613	441.686554	191.208298	889.980286	362.090637	-5.986514	1003.030579	-538.192810	-27.135584	915.486694	-472.206543	-163.451981
314.772491	-74.647736	901.615479	407.217590	68.002563	904.532043	380.964447	-124.915489	508.871582	452.232574	64.555389	505.086670	467.150421	-142.988556	82.843307	531.354553	22.736408	90.757179	329.818085	-188.531296	1424.658325	459.039612	108.942490	1416.288574	327.218872	-0.828487	1401.218018	324.209778	-10.030875	1702.312134	346.433167	-241.785233	1139.051636	544.965515	124.447235	1141.975098	232.418884	-181.380859	905.856384	441.586609	191.181931	889.958923	362.069061	-6.062267	1003.030457	-538.236206	-26.303904	915.534058	-472.260284	-162.643753
314.769897	-74.719398	901.609924	407.184570	67.951920	904.510132	380.989655	-124.923187	508.856201	452.203369	64.543625	505.089050	467.172729	-143.009109	82.852859	531.385437	22.718250	90.748093	329.835602	-188.540070	1424.640381	459.005585	108.925674	1416.247559	327.153259	-0.826848	1401.229248	324.195679	-10.096100	1702.358154	346.453705	-241.807068	1139.041504	544.872681	124.425079	1141.920898	232.443451	-181.405807	905.847473	441.492401	191.162567	889.925842	362.064941	-6.120213	1003.016663	-538.283997	-25.341593	915.543518	-472.313385	-161.799667
314.750671	-74.802734	901.617798	407.139862	67.872177	904.497803	381.000824	-125.013657	508.879852	452.332397	64.315399	505.213898	467.180298	-143.022598	82.859383	531.445862	22.722521	90.748474	329.859894	-188.551270	1424.609863	458.970001	108.894012	1416.219482	327.078247	-0.835522	1401.252686	324.205994	-10.228255	1702.375488	346.494232	-241.793777	1139.020020	544.790405	124.392586	1141.879639	232.453293	-181.445358	905.796021	441.394531	191.122955	889.878906	362.045837	-6.195672	1003.014465	-538.257568	-24.562649	915.505127	-472.331207	-161.033279
314.718201	-74.915199	901.636963	407.089569	67.782097	904.497192	380.999084	-125.059196	508.891754	452.342072	64.283318	505.202454	467.179169	-143.036835	82.872643	531.474915	22.700010	90.743553	329.856079	-188.601883	1424.591797	458.926575	108.873543	1416.172485	327.006439	-0.843027	1401.282715	324.159973	-10.248122	1702.447632	346.521484	-241.781219	1139.018066	544.669739	124.359795	1141.820435	232.482697	-181.479248	905.763184	441.090576	191.123230	890.061890	362.023804	-6.294999	1003.023560	-538.271851	-23.756836	915.492981	-472.396637	-160.203323
314.730133	-74.991325	901.622986	407.062622	67.716988	904.492004	380.997711	-125.118248	508.892883	452.115417	64.459564	505.064514	467.176727	-143.034241	82.875549	531.380249	22.704897	90.765160	329.863403	-188.617935	1424.576294	458.864716	108.846474	1416.157593	326.916260	-0.842367	1401.304077	324.125305	-10.331133	1702.509277	346.541840	-241.789764	1138.980469	544.557251	124.326302	1141.781616	232.569427	-181.569687	905.821167	440.955933	191.083160	890.029236	362.009369	-6.366793	1003.014038	-538.358093	-22.812637	915.491333	-472.491943	-159.392365
314.705231	-75.076126	901.649597	407.020966	67.627625	904.500549	381.011963	-125.177444	508.894318	452.076782	64.432594	505.062714	467.178894	-142.999222	82.886475	531.391357	22.698565	90.762093	329.861816	-188.664932	1424.567017	458.808228	108.801460	1416.123413	326.831787	-0.867479	1401.329224	324.125488	-10.411159	1702.565796	346.576935	-241.832428	1138.998657	544.467712	124.288551	1141.738525	232.640839	-181.436203	905.759949	440.858765	191.052063	890.009705	361.990356	-6.450386	1003.031555	-538.363464	-21.891232	915.511169	-472.557983	-158.503723
314.698975	-75.175957	901.640808	406.996124	67.525581	904.491211	381.003876	-125.262047	508.884033	452.047394	64.390297	505.096954	467.183563	-143.022156	82.887703	531.343933	22.679462	90.750290	329.857056	-188.696945	1424.554565	458.721039	108.755463	1416.098022	326.727600	-0.880405	1401.358154	324.106628	-10.512459	1702.636719	346.616150	-241.827286	1138.982300	544.363525	124.245392	1141.695801	232.657318	-181.299332	905.696716	440.711121	191.007919	889.973450	361.978088	-6.552996	1003.022400	-538.307617	-21.098913	915.501831	-472.577484	-157.658569
314.676544	-75.281342	901.644897	406.955139	67.391960	904.474365	380.993042	-125.271141	508.881134	452.048889	64.340569	505.097900	467.164673	-143.060364	82.866394	531.369934	22.684761	90.769577	329.824188	-188.748901	1424.530518	458.646637	108.712799	1416.061646	326.619690	-0.899936	1401.362915	324.078247	-10.590640	1702.704102	346.741211	-242.039642	1139.026367	544.266296	124.200546	1141.656860	233.280289	-180.275421	905.611511	440.569672	190.948257	889.937927	361.957855	-6.665616	1003.016052	-538.325317	-20.301771	915.481689	-472.651154	-156.818817
314.686951	-75.399895	901.625549	406.944702	67.299881	904.472046	380.986969	-125.367317	508.882782	452.021210	64.279381	505.070862	467.174072	-143.047424	82.863747	531.372742	22.683722	90.763962	329.804108	-188.776947	1424.534912	458.576019	108.669441	1416.019775	326.494324	-0.922117	1401.399292	324.071259	-10.687291	1702.757935	346.687073	-241.832291	1138.973877	544.148010	124.149857	1141.607666	232.772797	-181.200409	905.582520	440.414063	190.905869	889.918335	361.952301	-6.778614	1003.005127	-538.385071	-19.350338	915.488464	-472.770477	-155.934921
314.676178	-75.557419	901.625854	406.941895	67.196892	904.462280	380.999939	-125.417290	508.874969	452.047760	64.232513	505.088440	467.186646	-143.066483	82.868553	531.419922	22.688829	90.766533	329.740204	-188.823212	1424.533203	458.472809	108.633125	1415.995361	326.374084	-0.941108	1401.409058	324.043304	-10.776072	1702.834717	346.794220	-242.061356	1139.031982	544.051514	124.102882	1141.580811	233.385010	-180.261993	905.551086	440.272400	190.859024	889.882629	361.947327	-6.902065	1003.000549	-538.403137	-18.457684	915.459229	-472.810913	-155.126755
314.650909	-75.690491	901.631775	406.908844	67.063019	904.440918	380.984558	-125.446365	508.862610	452.005310	64.177406	505.076965	467.188110	-143.039505	82.854874	531.373291	22.672371	90.750923	329.693604	-188.887344	1424.529419	458.392059	108.581963	1415.972534	326.249725	-0.994026	1401.418945	324.016113	-10.862707	1702.905273	346.840759	-242.134476	1139.038452	543.921021	124.070671	1141.540283	233.580383	-180.378128	905.455505	440.144135	190.791214	889.849365	361.934723	-7.027075	1002.992859	-538.352539	-17.641699	915.442627	-472.854218	-154.282425
314.663910	-75.827370	901.620667	406.889557	66.950096	904.431641	380.984589	-125.553200	508.880951	452.005615	64.090530	505.099945	467.171356	-143.048798	82.837387	531.428467	22.652782	90.744476	329.628876	-188.915756	1424.532715	458.271790	108.541573	1415.942627	326.102936	-1.028139	1401.431030	323.977234	-10.940213	1702.970215	346.845093	-242.137466	1139.019287	543.773376	124.011116	1141.510010	233.531097	-180.294373	905.515442	439.994568	190.744080	889.814514	361.931366	-7.152379	1002.982666	-538.365906	-16.801830	915.430298	-472.930603	-153.447006
314.663635	-75.954155	901.610229	406.884094	66.829659	904.434082	380.972443	-125.613548	508.864532	451.987518	64.011780	505.105988	467.171631	-143.041016	82.851425	531.430359	22.655554	90.765862	329.552185	-188.966995	1424.519165	458.179596	108.472313	1415.929077	325.987915	-1.085324	1401.440796	323.932434	-11.037989	1703.040405	346.856354	-242.177963	1139.034424	543.648621	123.964584	1141.487305	233.598175	-180.335480	905.509705	439.835236	190.666138	889.788818	361.924713	-7.282416	1002.978516	-538.438354	-15.804741	915.454895	-473.053070	-152.595703
314.669617	-76.099266	901.609314	406.878326	66.677063	904.413574	380.941345	-125.636238	508.867615	451.988647	63.941299	505.097839	467.146637	-143.033295	82.837692	531.427185	22.655201	90.758873	329.487946	-189.025879	1424.520874	458.093719	108.425468	1415.909058	325.854370	-1.143808	1401.439941	323.892914	-11.137751	1703.114624	346.864410	-242.217575	1139.020508	543.511536	123.889854	1141.478394	233.665039	-180.396790	905.477417	439.700989	190.579514	889.772827	361.932129	-7.422325	1002.967957	-538.429871	-15.027786	915.434631	-473.121460	-151.810944
314.702393	-76.241035	901.591736	406.878326	66.494934	904.397644	380.982605	-125.778244	508.897400	451.927887	63.854443	505.092987	467.158997	-143.054688	82.844765	531.421753	22.640617	90.782860	329.411499	-189.097321	1424.511108	457.998260	108.365883	1415.876953	325.754578	-1.192060	1401.437256	323.835022	-11.235463	1703.192993	346.882172	-242.287415	1139.033325	543.388306	123.824272	1141.473267	233.808762	-180.592484	905.384644	439.546814	190.505280	889.735901	361.938934	-7.579746	1002.951477	-538.406982	-14.232137	915.408508	-473.199005	-150.997452
314.700867	-76.368423	901.577576	406.852356	66.358994	904.385986	380.951447	-125.809631	508.890320	451.957367	63.770058	505.094574	467.151855	-143.044189	82.847237	531.359131	22.625998	90.748428	329.325226	-189.167145	1424.509033	457.886414	108.300522	1415.842773	325.629059	-1.255137	1401.438110	323.785034	-11.328124	1703.255493	346.875854	-242.323746	1139.022949	543.255005	123.794891	1141.442505	233.774826	-180.515717	905.413391	439.401123	190.417496	889.689758	361.926819	-7.714144	1002.938477	-538.469360	-13.260034	915.432617	-473.347565	-150.097961
314.709259	-76.513847	901.557861	406.868225	66.205032	904.362000	380.957062	-125.929176	508.905975	451.918213	63.688652	505.099518	467.181671	-143.099365	82.871445	531.435791	22.621649	90.779205	329.265045	-189.257797	1424.513916	457.791443	108.208839	1415.805786	325.514862	-1.327244	1401.414063	323.711487	-11.442449	1703.337402	346.893005	-242.390411	1139.021851	543.140991	123.719604	1141.421631	233.930893	-180.697495	905.328430	439.217865	190.353882	889.661682	361.933624	-7.857682	1002.916809	-538.507263	-12.372816	915.453369	-473.474457	-149.283066
314.720978	-76.641861	901.562988	406.869232	66.052162	904.362793	380.961426	-126.022339	508.910309	451.914093	63.592243	505.111115	467.155914	-143.087799	82.857010	531.446533	22.617212	90.772247	329.185699	-189.360535	1424.489868	457.665894	108.119011	1415.754639	325.399811	-1.388188	1401.410645	323.632294	-11.557066	1703.401123	346.897430	-242.459976	1139.012207	543.018555	123.663040	1141.398438	234.007202	-180.768692	905.297729	439.110138	190.270966	889.640503	361.939117	-7.994888	1002.919922	-538.493103	-11.515193	915.460999	-473.534515	-148.489166
314.666840	-76.792343	901.555176	406.824036	65.896263	904.359192	380.946716	-126.133179	508.896820	451.862671	63.514755	505.113800	467.113495	-143.080490	82.815468	531.429016	22.603367	90.774406	329.106873	-189.465897	1424.482422	457.552246	108.016891	1415.713867	325.279327	-1.493245	1401.394165	323.586578	-11.681046	1703.480347	346.911407	-242.483078	1139.020508	542.893188	123.570282	1141.347168	234.052811	-180.812622	905.275269	438.920990	190.176651	889.591431	361.893616	-8.153911	1002.914001	-538.484741	-10.743556	915.428894	-473.661316	-147.734070
314.661499	-76.968010	901.548279	406.836884	65.744659	904.374390	380.928802	-126.198723	508.917725	451.883789	63.428749	505.118011	467.113495	-143.082062	82.819344	531.431580	22.598421	90.768265	329.024750	-189.601379	1424.494873	457.453400	107.877502	1415.683594	325.149811	-1.579511	1401.385986	323.472595	-11.782714	1703.558838	346.820221	-242.282608	1138.970093	542.750610	123.460136	1141.288452	233.416748	-181.750854	905.332458	438.717194	190.101990	889.567444	361.892700	-8.329641	1002.917847	-538.532776	-9.813637	915.417114	-473.809540	-146.831726
314.647827	-77.147552	901.571594	406.832977	65.577667	904.383240	380.889984	-126.321533	508.910461	451.845581	63.351364	505.102753	467.107788	-143.101196	82.816246	531.365295	22.584225	90.749352	328.965332	-189.695663	1424.492432	457.340057	107.784340	1415.647827	325.020538	-1.691409	1401.366089	323.398773	-11.907313	1703.633789	346.852875	-242.336044	1138.961060	542.581970	123.350426	1141.268311	233.485519	-181.864334	905.290283	438.539398	190.023880	889.549255	361.892670	-8.498314	1002.933960	-538.609924	-8.866420	915.445251	-473.941010	-146.022919
314.636261	-77.295471	901.546631	406.834686	65.476471	904.380737	380.878937	-126.401833	508.882446	452.074677	63.088104	505.289551	467.081329	-143.104172	82.796806	531.487610	22.574671	90.742523	328.906921	-189.838608	1424.492798	457.213867	107.643196	1415.612549	324.893188	-1.816287	1401.354004	323.318817	-12.010845	1703.701904	346.882507	-242.349350	1138.945679	542.440674	123.215279	1141.205933	233.548843	-181.935410	905.246033	438.426727	189.855957	889.584290	361.884125	-8.635443	1002.919922	-538.639832	-8.032478	915.420105	-474.038361	-145.218277
314.613495	-77.521980	901.545471	406.834595	65.329811	904.381531	380.895782	-126.537476	508.897675	451.855621	63.190395	505.129486	467.099609	-143.135269	82.807281	531.379700	22.536922	90.747345	328.830627	-189.980515	1424.485840	457.114288	107.515068	1415.560181	324.765686	-1.931034	1401.330322	323.260986	-12.123744	1703.765259	346.896973	-242.423859	1138.919312	542.275757	123.069580	1141.137329	233.626541	-181.984879	905.209167	438.191162	189.814789	889.459351	361.875488	-8.823882	1002.919678	-538.684998	-7.221070	915.414551	-474.193726	-144.356247
314.614960	-77.659279	901.515747	406.824921	65.200722	904.371033	380.837860	-126.589821	508.870605	451.821655	63.109596	505.137024	467.103882	-143.148392	82.812309	531.378662	22.548660	90.749733	328.779755	-190.131744	1424.475220	457.023895	107.359955	1415.515503	324.648193	-2.103394	1401.305298	323.181763	-12.247561	1703.824951	346.941650	-242.512375	1138.920288	542.113586	122.929337	1141.106567	233.777740	-182.208771	905.108582	438.116272	189.673843	889.453979	361.865448	-8.966402	1002.899353	-538.801331	-6.194243	915.444824	-474.348633	-143.435104
314.569580	-77.832710	901.508911	406.797058	65.040176	904.370544	380.778107	-126.671394	508.841522	452.016144	62.855675	505.303009	467.118408	-143.150269	82.796906	531.485657	22.531250	90.744492	328.692383	-190.277466	1424.447388	456.927490	107.205940	1415.476929	324.517975	-2.242689	1401.288330	323.079041	-12.364091	1703.890869	346.953949	-242.566711	1138.914917	541.955139	122.773163	1141.036255	233.764496	-182.160004	905.144592	437.944458	189.564484	889.435242	361.829132	-9.137925	1002.895569	-538.840759	-5.329185	915.421753	-474.429382	-142.585403
314.528503	-77.999886	901.499939	406.767456	64.887375	904.385681	380.698547	-126.774704	508.834595	451.791809	62.942837	505.141174	467.097046	-143.148743	82.780190	531.363342	22.551483	90.742378	328.604706	-190.447998	1424.439575	456.815643	107.042419	1415.448608	324.401062	-2.404993	1401.264526	322.996277	-12.502534	1703.947510	346.994354	-242.637100	1138.904785	541.794067	122.626602	1141.008911	233.841537	-182.223495	905.104126	437.762146	189.436157	889.421814	361.802002	-9.319901	1002.897949	-538.884460	-4.480667	915.412781	-474.572571	-141.750931
314.501953	-78.142754	901.487427	406.741638	64.709778	904.390198	380.686707	-126.860771	508.824463	451.808533	62.876514	505.158569	467.109833	-143.144791	82.785309	531.382690	22.538824	90.728775	328.500397	-190.575943	1424.416016	456.698914	106.910126	1415.396729	324.263275	-2.544614	1401.244141	322.882324	-12.636343	1704.005981	347.022705	-242.743500	1138.891357	541.641357	122.455231	1140.979736	233.976105	-182.442886	905.017700	437.605713	189.293320	889.401001	361.766785	-9.486893	1002.893860	-538.989502	-3.486033	915.411316	-474.726196	-140.830643
314.472107	-78.272705	901.466553	406.709320	64.618713	904.411377	380.617462	-126.940186	508.785309	451.777496	62.778397	505.187958	467.091461	-143.159943	82.789383	531.363098	22.525248	90.729019	328.425323	-190.769684	1424.401978	456.601013	106.722878	1415.335205	324.162964	-2.705780	1401.225220	322.780396	-12.768788	1704.065552	347.039032	-242.845337	1138.866333	541.501160	122.321716	1140.941284	233.939957	-182.332764	905.045349	437.423492	189.183701	889.405151	361.736786	-9.626724	1002.893188	-539.053528	-2.559992	915.382629	-474.828156	-139.918457
314.421417	-78.456177	901.474792	406.661896	64.450348	904.422729	380.575043	-127.017441	508.754883	451.770508	62.718609	505.172180	467.062958	-143.171570	82.794418	531.378235	22.524975	90.726234	328.332672	-190.954041	1424.415649	456.486664	106.562294	1415.298706	324.044708	-2.883064	1401.187378	322.677155	-12.928493	1704.126587	347.060944	-242.963776	1138.864990	541.366821	122.143227	1140.885620	234.085709	-182.562485	904.946350	437.250519	189.060196	889.384949	361.688690	-9.805172	1002.902954	-539.099915	-1.784250	915.317932	-474.919556	-139.094788
314.381470	-78.607811	901.454224	406.637451	64.308586	904.426514	380.545197	-127.178207	508.782776	451.778290	62.633549	505.208313	467.049591	-143.176102	82.789841	531.410156	22.537317	90.752953	328.241913	-191.145859	1424.390747	456.366821	106.397461	1415.239380	323.933411	-3.057013	1401.146118	322.566437	-13.088054	1704.186157	347.060883	-243.078140	1138.828735	541.203430	121.956139	1140.847656	234.033524	-182.498032	904.975098	437.107391	188.960434	889.390442	361.655975	-9.968478	1002.894043	-539.175354	-0.874399	915.271545	-475.070038	-138.205307
314.346191	-78.784706	901.459717	406.613495	64.141907	904.440369	380.497223	-127.257957	508.756989	451.752014	62.566643	505.221191	467.021790	-143.149216	82.784966	531.260742	22.505276	90.728867	328.123505	-191.317291	1424.367188	456.224274	106.222412	1415.194580	323.812317	-3.218385	1401.116455	322.466919	-13.246243	1704.238281	347.083832	-243.230988	1138.810425	541.032471	121.774048	1140.769897	234.145874	-182.719513	904.867798	436.801910	188.725800	889.283325	361.620178	-10.142023	1002.903748	-539.256470	0.123218	915.241699	-475.135834	-137.253082
314.305450	-78.940613	901.445801	406.572815	63.972553	904.458740	380.514801	-127.385872	508.768280	451.745880	62.445316	505.214264	467.037842	-143.182632	82.796951	531.257080	22.515757	90.725853	328.075073	-191.527786	1424.333740	456.117096	105.992439	1415.162109	323.715607	-3.451699	1401.060547	322.370087	-13.417679	1704.297241	347.089600	-243.353348	1138.781372	540.881714	121.553635	1140.743896	234.191330	-182.854568	904.827393	436.594543	188.552032	889.246094	361.576050	-10.325298	1002.905457	-539.343567	0.940857	915.180054	-475.239471	-136.401825
314.265747	-79.087677	901.433289	406.540039	63.823715	904.459778	380.460876	-127.463638	508.749939	451.721710	62.344887	505.239227	467.084564	-143.209839	82.823135	531.276062	22.498480	90.719276	327.984650	-191.724014	1424.288086	455.996246	105.760040	1415.118652	323.597595	-3.678005	1401.031250	322.267151	-13.596830	1704.348877	347.099274	-243.457520	1138.744995	540.737061	121.374191	1140.705566	234.214539	-182.930817	904.795349	436.414978	188.375153	889.232971	361.544464	-10.485798	1002.899292	-539.417053	1.856663	915.137024	-475.319000	-135.482910
314.220520	-79.231255	901.425476	406.492126	63.667442	904.485718	380.419739	-127.588951	508.735016	451.695587	62.229378	505.268219	467.048828	-143.237823	82.797264	531.285278	22.502050	90.728035	327.901703	-191.897980	1424.252808	455.874054	105.578316	1415.076538	323.458282	-3.842324	1401.010010	322.159119	-13.762341	1704.406860	347.102509	-243.576660	1138.717407	540.594482	121.146423	1140.673462	234.228897	-183.051331	904.761292	436.210266	188.063416	889.228882	361.496521	-10.658712	1002.907715	-539.558167	2.809086	915.068481	-475.442413	-134.586166
314.174774	-79.381210	901.414001	406.450165	63.510765	904.483582	380.410980	-127.659088	508.739685	451.693207	62.124477	505.290405	467.047363	-143.238556	82.800896	531.244751	22.482473	90.728745	327.831024	-192.118591	1424.208618	455.777344	105.366608	1415.030151	323.327972	-4.049079	1400.955444	322.039154	-13.938592	1704.453125	347.212280	-243.923660	1138.712891	540.402344	120.935486	1140.629272	234.864532	-182.114395	904.709229	436.173523	188.005142	889.291016	361.447388	-10.815269	1002.900879	-539.664307	3.532752	914.982971	-475.574493	-133.695694
314.124329	-79.506477	901.379639	406.411713	63.343357	904.489441	380.339203	-127.743576	508.729797	451.659668	62.025192	505.297455	467.017334	-143.182098	82.773880	531.261230	22.470240	90.726593	327.757629	-192.316315	1424.163940	455.691895	105.146255	1414.992188	323.204437	-4.252322	1400.908081	321.926971	-14.114890	1704.502563	347.214447	-244.041199	1138.653442	540.220703	120.690536	1140.557129	234.883087	-182.177399	904.653992	435.976135	187.911270	889.187439	361.378845	-10.975102	1002.886475	-539.855408	4.486284	914.924988	-475.775360	-132.727646
314.084900	-79.712013	901.366882	406.382385	63.159313	904.481018	380.322998	-127.857315	508.725403	451.669098	61.895626	505.310760	467.028381	-143.228424	82.813217	531.275757	22.459541	90.730103	327.705933	-192.546234	1424.130127	455.606232	104.924812	1414.948853	323.081635	-4.480038	1400.858887	321.810760	-14.329964	1704.561279	347.218719	-244.168121	1138.596313	540.065063	120.460724	1140.500854	234.817795	-182.145798	904.663696	435.681854	187.761765	889.159363	361.333313	-11.165376	1002.876160	-539.999146	5.401996	914.855408	-475.889587	-131.817123
314.017487	-79.874809	901.343689	406.346985	62.968197	904.483826	380.243958	-127.916962	508.707794	451.651154	61.801899	505.313416	466.993256	-143.195724	82.791107	531.237061	22.458172	90.727295	327.636475	-192.767532	1424.062012	455.494171	104.689423	1414.889282	322.967468	-4.700702	1400.786255	321.681671	-14.557055	1704.607910	347.223389	-244.297348	1138.535034	539.880493	120.174805	1140.439697	234.810837	-182.289063	904.604309	435.478882	187.564362	889.124146	361.266449	-11.351344	1002.865906	-540.113403	6.265761	914.758179	-476.000702	-130.849136
313.933167	-80.067543	901.311401	406.288391	62.820492	904.464233	380.238617	-128.002243	508.710297	451.652496	61.669109	505.314941	467.007324	-143.237091	82.804924	531.263489	22.448446	90.715446	327.551910	-192.990433	1423.965088	455.385986	104.469933	1414.829712	322.843170	-4.924895	1400.704590	321.526581	-14.786696	1704.650269	347.109039	-244.206940	1138.411865	539.717773	119.894951	1140.357544	234.171829	-183.521362	904.526855	435.173523	187.263733	889.020874	361.187225	-11.524697	1002.839905	-540.289124	7.132288	914.674194	-476.158600	-129.905930
313.843567	-80.299423	901.269409	406.266388	62.645954	904.447205	380.156677	-128.125458	508.697693	451.664063	61.559483	505.333496	467.035431	-143.254364	82.815346	531.222229	22.404734	90.688599	327.500092	-193.208893	1423.883423	455.262268	104.230751	1414.778931	322.721588	-5.145362	1400.635010	321.421448	-15.061531	1704.697998	347.112671	-244.328278	1138.325073	539.585632	119.618042	1140.305542	234.175735	-183.722061	904.438049	435.096832	187.051575	888.991516	361.113678	-11.733243	1002.810486	-540.704956	8.841412	914.768616	-476.245239	-128.841843
313.758087	-80.506180	901.245667	406.217163	62.480881	904.456604	380.145294	-128.222366	508.738159	451.675598	61.462749	505.312622	467.038879	-143.294968	82.790695	531.217163	22.398777	90.700470	327.468140	-193.435257	1423.782837	455.138031	104.002197	1414.722046	322.605530	-5.349234	1400.548950	321.301849	-15.279209	1704.749268	347.110260	-244.439926	1138.206543	539.413696	119.292366	1140.261475	234.132599	-184.094696	904.278992	434.775726	186.831970	888.961487	361.032196	-11.932605	1002.803040	-540.881165	9.829798	914.716125	-476.373810	-127.820206
313.679871	-80.723984	901.217834	406.178955	62.279594	904.432312	380.097809	-128.315018	508.723633	451.856415	61.207981	505.473480	467.009033	-143.272949	82.779747	531.440857	22.401472	90.716324	327.415405	-193.668259	1423.679443	454.998230	103.792236	1414.660156	322.483795	-5.568566	1400.457031	321.172729	-15.543174	1704.791992	347.103119	-244.568939	1138.111450	539.250610	118.998329	1140.212524	234.101181	-184.263306	904.196045	434.568848	186.611115	888.924561	360.963593	-12.137882	1002.777161	-541.048645	10.879199	914.663757	-476.517456	-126.839973
313.593262	-80.882408	901.194092	406.143646	62.130615	904.429016	380.029846	-128.440842	508.711823	451.606506	61.286438	505.322723	467.015594	-143.286789	82.794029	531.316833	22.411480	90.712662	327.388611	-193.930801	1423.565796	454.894012	103.543251	1414.611938	322.349518	-5.806621	1400.403564	321.038513	-15.801055	1704.837891	347.111877	-244.714554	1138.009277	539.100952	118.704834	1140.138672	234.058792	-184.421219	904.097351	434.379669	186.355530	888.886719	360.895721	-12.301620	1002.763489	-541.155212	11.867100	914.623779	-476.634796	-125.836021
313.564362	-81.035416	901.166382	406.116882	61.929394	904.423401	380.003204	-128.505341	508.703522	451.563599	61.179306	505.315948	467.012573	-143.283905	82.782211	531.198486	22.413012	90.698540	327.353394	-194.152084	1423.482422	454.759857	103.299507	1414.541992	322.190002	-6.036395	1400.337891	320.901886	-16.094112	1704.886353	347.224091	-245.050156	1137.968994	539.009644	118.423080	1140.088745	234.645462	-183.507782	903.995483	434.312439	186.090714	888.664307	360.838928	-12.476391	1002.747192	-541.343933	12.914806	914.549377	-476.838196	-124.830780
313.483246	-81.215195	901.143799	406.083435	61.725124	904.420654	379.956329	-128.656906	508.703033	451.737244	60.886063	505.441406	467.001160	-143.287552	82.789078	531.268738	22.384371	90.687012	327.340607	-194.361923	1423.354980	454.650055	103.071899	1414.492798	322.039795	-6.260528	1400.282349	320.728760	-16.341125	1704.950317	347.226593	-245.192154	1137.845825	538.809021	118.069824	1140.013550	234.555191	-183.639923	903.937683	434.144836	185.825302	888.637207	360.764832	-12.672252	1002.734558	-541.512390	13.911622	914.515442	-477.009796	-123.885704
313.423645	-81.350868	901.111511	406.053162	61.561195	904.426758	379.960236	-128.848526	508.688751	451.530609	60.958355	505.295959	467.023376	-143.359238	82.805885	531.129700	22.377323	90.650642	327.323578	-194.604431	1423.274170	454.527985	102.837196	1414.450317	321.891693	-6.501569	1400.210815	320.569885	-16.618378	1704.983887	347.093536	-245.104294	1137.677490	538.602356	117.724785	1139.968628	233.838242	-184.890671	903.860901	433.809937	185.553467	888.789124	360.699921	-12.836686	1002.721252	-541.653076	14.910471	914.462952	-477.151855	-122.992424
313.352814	-81.517723	901.077820	406.038513	61.341419	904.424194	379.912109	-128.983597	508.684784	451.529907	60.845379	505.319946	467.034424	-143.413956	82.778175	531.106384	22.378317	90.683838	327.285950	-194.849487	1423.164673	454.400604	102.557022	1414.424194	321.732117	-6.720634	1400.174194	320.379578	-16.893131	1705.032104	347.075775	-245.243607	1137.578735	538.414673	117.415092	1139.925781	233.798279	-185.243851	903.720642	433.622009	185.295349	888.763733	360.633972	-13.038205	1002.703064	-541.882935	15.980404	914.448792	-477.373077	-122.081566
313.278992	-81.703911	901.044861	406.015533	61.146145	904.436646	379.867950	-129.123016	508.667664	451.510986	60.726589	505.348328	467.041260	-143.441437	82.804298	531.116699	22.363543	90.669182	327.215027	-195.139252	1423.083618	454.275848	102.302277	1414.405151	321.578033	-6.955401	1400.122681	320.210815	-17.214294	1705.076538	347.056152	-245.372025	1137.479370	538.300842	117.098732	1139.903442	233.656006	-185.324265	903.713379	433.582428	184.889252	888.588867	360.570099	-13.251185	1002.692322	-542.102112	17.075974	914.405273	-477.585938	-121.228035
313.240112	-81.862854	901.024658	405.996643	60.977959	904.453064	379.815308	-129.273865	508.650543	451.510498	60.589287	505.333282	467.066864	-143.470276	82.804489	531.210510	22.347910	90.688820	327.169159	-195.389603	1423.003052	454.171509	102.046906	1414.374512	321.420502	-7.206203	1400.073120	320.060944	-17.537361	1705.118652	347.022675	-245.538803	1137.384644	538.064270	116.775879	1139.858398	233.587830	-185.522476	903.633301	433.303833	184.779663	888.718323	360.521820	-13.428063	1002.690186	-542.248962	17.957787	914.337524	-477.810822	-120.202118
313.083771	-82.043724	900.934021	405.978149	60.790127	904.441895	379.711182	-129.353851	508.615936	451.544556	60.442089	505.345520	467.029938	-143.428131	82.791031	531.196594	22.319332	90.674149	327.082397	-195.642654	1422.916870	454.048004	101.808250	1414.346924	321.252625	-7.474593	1400.022217	319.898743	-17.835350	1705.157227	346.989990	-245.727325	1137.317505	537.935059	116.483849	1139.847290	233.557266	-185.770477	903.504517	433.106567	184.478302	888.677795	360.383881	-13.636203	1002.639038	-542.339478	18.934498	914.289185	-478.047394	-118.630692
313.022949	-82.261436	900.978638	405.935211	60.580765	904.458435	379.698853	-129.470993	508.612885	451.517792	60.258205	505.349060	467.047729	-143.521973	82.798332	531.173889	22.321472	90.670074	326.964020	-195.884247	1422.842529	453.898956	101.554176	1414.356689	321.089630	-7.714879	1399.990723	319.771851	-18.172144	1705.177856	346.963318	-245.871017	1137.241943	537.790100	116.184067	1139.853760	233.473648	-185.929459	903.440613	433.059357	184.153885	888.677979	360.358826	-13.847467	1002.669434	-542.528320	19.909096	914.230774	-478.221436	-117.761650
312.914185	-82.449356	900.953491	405.899872	60.396992	904.482483	379.615387	-129.574585	508.596771	451.479065	60.095207	505.380951	467.053314	-143.505188	82.770187	531.012451	22.294632	90.621750	326.843201	-196.145996	1422.783325	453.754852	101.300049	1414.346680	320.937195	-7.966710	1399.974243	319.618256	-18.506935	1705.223389	346.918884	-246.062531	1137.187378	537.593445	115.868820	1139.845947	233.392090	-186.101410	903.389404	432.780334	183.880890	888.669373	360.267120	-14.055301	1002.668396	-542.758362	21.029491	914.217346	-478.478729	-116.850990
312.807312	-82.656158	900.944214	405.867584	60.176842	904.476685	379.570923	-129.727127	508.595276	451.487793	59.935436	505.425568	467.054291	-143.540314	82.781494	530.959717	22.274599	90.607819	326.726715	-196.405884	1422.717773	453.586334	101.013084	1414.346558	320.791229	-8.204703	1399.922119	319.463745	-18.866110	1705.254883	346.834869	-246.241058	1137.138428	537.405273	115.518448	1139.813354	233.302139	-186.277039	903.334717	432.722748	183.561081	888.676208	360.183990	-14.263148	1002.661133	-542.928650	22.033926	914.180847	-478.690918	-115.638458
312.703491	-82.829674	900.925171	405.825836	59.965218	904.496887	379.530792	-129.862854	508.590088	451.473328	59.773689	505.462585	467.032166	-143.595963	82.790771	530.877380	22.223722	90.603317	326.549866	-196.663452	1422.674561	453.407776	100.752357	1414.347168	320.654877	-8.445636	1399.887695	319.282990	-19.178120	1705.289673	346.730225	-246.421890	1137.075806	537.212097	115.203362	1139.807129	233.140060	-186.383911	903.375916	432.561218	183.253342	888.682068	360.092712	-14.472292	1002.661377	-543.159546	22.967871	914.116089	-479.029877	-114.649452
312.600800	-82.991882	900.900574	405.776459	59.737587	904.508789	379.470764	-129.986282	508.584229	451.485016	59.616985	505.502991	467.040375	-143.639526	82.793152	530.920776	22.202545	90.596794	326.395569	-196.910522	1422.634888	453.251892	100.508163	1414.342041	320.486633	-8.686098	1399.877808	319.127350	-19.506287	1705.318115	346.747803	-246.874619	1137.087524	537.040466	114.897881	1139.820801	233.741577	-185.573120	903.274658	432.272003	182.930954	888.701965	360.000610	-14.683949	1002.654663	-543.412598	24.054287	914.096802	-479.337280	-113.601974
312.505127	-83.165649	900.878357	405.734161	59.545658	904.522705	379.381866	-130.093613	508.562714	451.513428	59.496632	505.543488	467.044861	-143.635788	82.796188	530.948547	22.210751	90.624802	326.236237	-197.156815	1422.589966	453.097839	100.230743	1414.352783	320.305450	-8.934915	1399.867432	318.951752	-19.840084	1705.362549	346.540405	-246.865509	1136.994141	536.889465	114.595520	1139.854370	233.004196	-186.863113	903.221008	432.121399	182.610535	888.714661	359.920197	-14.885362	1002.650024	-543.618408	25.039253	914.042725	-479.608795	-112.658096
312.423035	-83.383698	900.852844	405.702240	59.291409	904.512573	379.299347	-130.217056	508.545258	451.488647	59.342449	505.559875	467.044525	-143.638412	82.809532	530.918457	22.217138	90.603256	326.065460	-197.397736	1422.563477	452.946503	99.970345	1414.357178	320.110748	-9.190344	1399.851563	318.747375	-20.157286	1705.399536	346.379120	-247.060089	1136.948853	536.731323	114.267830	1139.865234	232.813354	-187.006882	903.245117	432.097137	182.269516	888.722351	359.852142	-15.126094	1002.632141	-543.893677	26.087484	913.996948	-479.938629	-111.572754
312.343018	-83.519188	900.750305	405.675232	59.073063	904.522583	379.226471	-130.418991	508.519348	451.485321	59.201321	505.576843	467.059662	-143.695786	82.817657	530.908508	22.200748	90.607338	325.896759	-197.645126	1422.540283	452.821106	99.721321	1414.363037	319.921875	-9.452202	1399.821777	318.560730	-20.476456	1705.424561	346.240448	-247.314468	1136.917969	536.552002	113.927376	1139.861206	232.706940	-187.181427	903.203735	431.926941	181.951553	888.713684	359.738678	-15.344723	1002.585022	-544.212280	27.187292	913.967346	-480.324524	-110.541237
312.216095	-83.797592	900.834839	405.565918	58.807171	904.540283	379.162598	-130.551666	508.514282	451.403503	59.069214	505.587158	467.047516	-143.698029	82.832977	530.861694	22.189461	90.608200	325.707092	-197.885895	1422.492554	452.705353	99.450920	1414.357056	319.745392	-9.698571	1399.798828	318.410522	-20.820827	1705.457031	346.064972	-247.563522	1136.894287	536.398743	113.596954	1139.854492	232.587997	-187.360199	903.177612	431.753967	181.517197	888.757935	359.674622	-15.605261	1002.636108	-544.454102	28.077354	913.868591	-480.694885	-109.612732
312.099701	-84.028061	900.820129	405.514343	58.578957	904.559082	379.132751	-130.745651	508.495392	451.395355	58.952564	505.610535	467.056610	-143.744934	82.819077	531.009644	22.188353	90.648293	325.485992	-198.147491	1422.473633	452.564728	99.156944	1414.372925	319.595428	-9.943893	1399.779907	318.289703	-21.159584	1705.507324	345.898956	-247.773804	1136.877319	536.189758	113.268570	1139.828247	232.488663	-187.547729	903.157593	431.504089	181.400818	888.701294	359.592773	-15.859730	1002.637329	-544.752502	29.124088	913.796326	-481.016968	-108.579567
311.968506	-84.275635	900.803101	405.449127	58.286518	904.553833	379.059723	-130.954025	508.482849	451.373108	58.817547	505.611847	467.080963	-143.807220	82.839706	531.008972	22.187668	90.644226	325.273254	-198.433517	1422.440430	452.399780	98.837128	1414.349731	319.448975	-10.214436	1399.758911	318.128296	-21.488918	1705.539307	345.720703	-248.012299	1136.877319	536.025818	112.942314	1139.814331	232.368317	-187.729477	903.107117	431.315491	181.070160	888.702698	359.488159	-16.135168	1002.626099	-545.043213	29.963131	913.713745	-481.365234	-107.646698
311.836121	-84.496803	900.790222	405.403687	58.090992	904.571594	378.992584	-131.061172	508.471436	451.350464	58.694664	505.627197	467.074646	-143.800842	82.850044	531.010559	22.157488	90.654320	325.022797	-198.654480	1422.405396	452.235809	98.538391	1414.368530	319.278961	-10.445647	1399.735229	317.967712	-21.832958	1705.564453	345.529633	-248.215118	1136.833252	535.868652	112.607895	1139.818237	232.242035	-187.954315	903.054504	431.140228	180.760345	888.693970	359.393097	-16.360863	1002.628052	-545.431519	31.051386	913.662415	-481.868591	-106.607368
311.728027	-84.601089	900.685120	405.358337	57.837849	904.564636	378.870697	-131.131210	508.432800	451.336365	58.559196	505.619781	467.036682	-143.817612	82.853920	530.896484	22.130367	90.624069	324.791138	-198.905060	1422.398315	452.095947	98.216637	1414.358154	319.094482	-10.706503	1399.728638	317.817871	-22.164169	1705.604492	345.369843	-248.446838	1136.842041	535.720764	112.277855	1139.800293	232.134552	-188.146301	902.998230	430.979034	180.444397	888.693726	359.258209	-16.573811	1002.571350	-545.739563	32.047020	913.583801	-482.212677	-105.690178
311.598969	-84.843666	900.672546	405.241577	57.561832	904.529480	378.804077	-131.285965	508.416595	451.266754	58.447044	505.626251	467.023010	-143.812881	82.833145	530.868347	22.116270	90.613274	324.589294	-199.195648	1422.368042	451.995453	97.907242	1414.361572	318.914490	-10.979742	1399.742920	317.664398	-22.502243	1705.644043	345.189941	-248.635223	1136.811157	535.531616	111.923790	1139.774902	232.015686	-188.362549	902.951599	430.827148	180.153351	888.710693	359.144135	-16.823866	1002.547729	-546.353027	34.727264	913.927002	-482.602875	-104.205124
311.448608	-85.234268	900.771973	405.135132	57.271328	904.543396	378.737549	-131.445206	508.396362	451.199951	58.310852	505.619598	467.040924	-143.844879	82.851196	530.853210	22.102825	90.624352	324.350006	-199.460861	1422.360596	451.883667	97.600426	1414.353027	318.706970	-11.222615	1399.721558	317.508972	-22.830980	1705.677490	344.986908	-248.903763	1136.801270	535.324768	111.501244	1139.776733	231.880188	-188.591232	902.900818	430.662598	179.848129	888.727539	359.067322	-17.136377	1002.604919	-546.745667	35.424484	913.799805	-483.132751	-103.256660
311.321747	-85.684052	900.742065	404.855011	56.420742	904.254211	378.699097	-131.653168	508.422089	451.035614	58.156193	505.532806	467.057404	-143.892914	82.875595	530.807739	22.097742	90.630348	324.119141	-199.728683	1422.355957	451.762512	97.277168	1414.326050	318.515717	-11.486857	1399.689697	317.345947	-23.139494	1705.711304	344.780151	-249.122192	1136.747437	535.143433	111.113365	1139.772705	231.738113	-188.800171	902.856140	430.476959	179.530960	888.744873	358.871918	-17.617741	1002.450439	-547.126404	36.077271	913.674500	-483.659973	-102.311356
311.160309	-85.748520	900.741028	404.922668	56.707394	904.526733	378.590149	-131.733337	508.393707	451.079529	58.013744	505.617371	467.012390	-143.854568	82.840607	530.869751	22.070827	90.630196	323.862427	-199.975449	1422.332642	451.634033	96.954887	1414.307007	318.311646	-11.728648	1399.692749	317.177948	-23.453489	1705.749634	344.580109	-249.313110	1136.711182	535.005615	110.737946	1139.759521	231.601196	-189.004929	902.809204	430.352356	179.241333	888.742310	358.827209	-17.693754	1002.580383	-547.554626	36.807442	913.513916	-484.197021	-101.356041
310.995941	-85.997498	900.725708	404.816437	56.484497	904.534180	378.495209	-131.864807	508.408722	451.013184	57.899235	505.658325	466.983734	-143.841782	82.835136	530.812683	22.052589	90.628654	323.583282	-200.242767	1422.324341	451.499664	96.617615	1414.298462	318.146606	-11.991780	1399.683960	317.050934	-23.789957	1705.780273	344.348206	-249.540543	1136.682007	534.833801	110.348167	1139.751099	231.454590	-189.179993	902.778687	430.188873	178.918121	888.750854	358.701416	-17.951649	1002.575745	-548.034607	37.561195	913.403564	-484.895660	-100.276283
310.923859	-86.014587	900.584106	404.770386	56.231773	904.536316	378.385468	-131.930817	508.375244	451.189880	57.609791	505.838470	466.948242	-143.782913	82.809593	530.956177	22.015409	90.668266	323.312164	-200.535416	1422.285522	451.382568	96.274147	1414.287842	317.945923	-12.255668	1399.666992	316.895447	-24.077272	1705.815063	344.129425	-249.770676	1136.681641	534.695313	109.956352	1139.767212	231.310425	-189.361633	902.736938	430.164063	178.583984	888.552368	358.563995	-18.141262	1002.504822	-548.557800	38.622082	913.350647	-485.412262	-99.310280
310.721252	-86.459465	900.692139	404.624146	55.832241	904.526367	378.354523	-132.180191	508.425507	451.069336	57.459404	505.815765	466.991058	-143.861465	82.837814	530.929688	22.016272	90.657059	323.049713	-200.793808	1422.267456	451.250946	95.919434	1414.279785	317.738525	-12.523705	1399.659546	316.763306	-24.416637	1705.833008	343.912903	-249.988571	1136.668701	534.530579	109.543892	1139.754883	231.155380	-189.571854	902.691711	429.996979	178.265244	888.555420	358.463531	-18.528675	1002.554443	-549.096924	39.834896	913.401917	-486.046875	-98.151344
310.567230	-86.755615	900.689575	404.487274	55.474957	904.487183	378.266602	-132.290359	508.415680	450.991394	57.315773	505.829132	466.969147	-143.850586	82.825851	530.888000	21.997049	90.649559	322.795746	-201.055984	1422.232300	451.130432	95.595726	1414.283569	317.536346	-12.793886	1399.648193	316.617676	-24.717468	1705.880005	343.702271	-250.253860	1136.649536	534.376343	109.132416	1139.737061	231.051376	-189.835373	902.605408	429.995056	177.769180	888.556274	358.327087	-18.837084	1002.534058	-549.672668	40.686428	913.208923	-486.745758	-97.212814
310.480072	-86.934532	900.506653	404.330597	54.901814	904.295776	378.204315	-132.461807	508.405823	450.863708	57.151844	505.769897	466.973694	-143.916763	82.860535	530.858276	21.978872	90.643539	322.551361	-201.346756	1422.180054	451.015045	95.234215	1414.269531	317.347412	-13.093413	1399.647949	316.483917	-25.043697	1705.898438	343.450500	-250.541519	1136.642578	534.183167	108.736954	1139.702637	230.813354	-189.956482	902.616333	429.641693	177.533401	888.620300	358.137482	-19.170877	1002.348755	-550.339844	42.156902	913.328796	-487.427246	-95.989067
310.255463	-87.389114	900.636047	404.228668	54.708210	904.348389	378.163147	-132.682007	508.423187	450.779480	56.973183	505.782471	466.982666	-143.957001	82.867027	530.836365	21.959183	90.630493	322.264801	-201.636200	1422.161499	450.838623	94.874069	1414.253418	317.127197	-13.346543	1399.607544	316.334412	-25.351692	1705.907227	343.316437	-251.022247	1136.655640	533.986145	108.329910	1139.693481	231.248764	-189.071075	902.563660	429.507782	177.359711	888.599976	358.061859	-19.493755	1002.439148	-550.988098	42.758934	912.966736	-488.233398	-95.096344
310.116974	-87.678284	900.615906	404.101227	54.316139	904.297180	378.095947	-132.849030	508.421082	450.722992	56.838306	505.767853	466.995087	-143.944656	82.843109	530.830750	21.944340	90.653183	322.026093	-201.940765	1422.108398	450.704285	94.490524	1414.251099	316.927246	-13.644979	1399.577881	316.178162	-25.650494	1705.929810	343.085297	-251.246811	1136.611816	533.801392	107.932564	1139.692383	231.061096	-189.163437	902.541321	429.213745	177.016190	888.798401	357.936829	-19.820099	1002.403809	-551.668701	44.236103	913.114624	-488.929077	-93.844772
309.980865	-87.906792	900.587402	404.034607	54.031513	904.292969	377.961700	-133.057892	508.406311	450.660400	56.694168	505.755371	467.000397	-144.011230	82.877060	530.976868	21.912512	90.680252	321.750885	-202.197571	1422.091675	450.565247	94.161919	1414.240967	316.697662	-13.880643	1399.538330	316.052429	-25.988811	1705.940308	342.814789	-251.465652	1136.535767	533.644409	107.506821	1139.692627	230.816330	-189.357010	902.514038	429.033020	176.526199	888.862000	357.843567	-20.100761	1002.386658	-552.372437	45.255486	912.954712	-489.791534	-92.781113
309.831848	-88.131073	900.549622	403.942200	53.722923	904.274414	378.090393	-133.495163	508.560730	450.546295	56.556095	505.744324	467.080444	-144.167450	82.900185	530.970337	21.914101	90.679375	321.505615	-202.451828	1422.057983	450.441315	93.792435	1414.220215	316.496307	-14.158876	1399.519287	315.886902	-26.312618	1705.973755	342.557007	-251.726639	1136.507446	533.453979	107.127304	1139.678955	230.594849	-189.540787	902.478943	428.904480	176.329712	888.847412	357.727722	-20.386206	1002.357849	-553.146973	46.297359	912.784485	-490.659790	-91.723572
309.651306	-88.378555	900.522278	403.868774	53.446873	904.278015	378.092163	-133.486069	508.581177	450.455444	56.413960	505.766724	467.064972	-144.188629	82.900566	530.911682	21.871058	90.684349	321.226593	-202.765900	1422.004761	450.318390	93.457245	1414.221802	316.292511	-14.452414	1399.483521	315.730042	-26.629578	1705.980225	342.176910	-251.783432	1136.389038	533.276306	106.719765	1139.673218	229.739899	-190.801270	902.401245	428.746124	175.999298	888.863525	357.604797	-20.673717	1002.345154	-553.952026	47.362549	912.572998	-491.636414	-90.686310
309.452881	-88.672920	900.511780	403.779755	53.135853	904.273804	377.907990	-133.515533	508.469788	450.346039	56.254063	505.754608	467.007690	-144.136856	82.874001	530.849976	21.888355	90.673752	320.956085	-203.081223	1421.967407	450.178375	93.092232	1414.208740	316.103760	-14.733232	1399.441406	315.572723	-26.958261	1705.996704	341.906128	-252.065765	1136.338257	533.108765	106.332489	1139.671997	229.529129	-191.090469	902.310669	428.612335	175.683105	888.877686	357.477936	-20.993034	1002.337097	-554.765015	48.446533	912.337402	-492.600494	-89.564888
309.265167	-88.955627	900.493530	403.727081	52.876453	904.293457	377.514557	-133.752441	508.309937	450.266083	56.141804	505.775848	466.984650	-144.157501	82.928383	530.859863	21.850342	90.695618	320.681549	-203.362015	1421.900513	450.045654	92.725029	1414.210693	315.898193	-15.004011	1399.418335	315.420197	-27.271458	1706.012329	341.651611	-252.342102	1136.282593	532.962219	105.943634	1139.676514	229.321991	-191.265121	902.238586	428.489166	175.334396	888.912231	357.367493	-21.297588	1002.336609	-555.696899	49.526188	912.043213	-493.674530	-88.508339
309.096405	-89.230026	900.468323	403.649506	52.553200	904.284302	377.417145	-134.004074	508.303802	450.187134	55.983929	505.762024	466.976990	-144.179794	82.922432	530.835022	21.854477	90.683426	320.393738	-203.632736	1421.840820	449.894775	92.361221	1414.213379	315.690430	-15.269695	1399.390869	315.245087	-27.608011	1706.021973	341.391571	-252.585831	1136.208130	532.793335	105.547180	1139.669800	229.071045	-191.425018	902.185059	428.360413	174.976257	888.921265	357.260315	-21.620064	1002.318542	-556.612427	50.630527	911.698486	-494.780121	-87.380493
308.906464	-89.496895	900.426819	403.568481	52.236160	904.267212	377.287903	-134.195114	508.287048	450.102936	55.845020	505.777679	466.932953	-144.179245	82.888580	530.806641	21.820395	90.709671	320.116882	-203.905823	1421.738892	449.733398	91.986969	1414.206665	315.488739	-15.527896	1399.352295	315.061371	-27.952602	1706.025391	341.140625	-252.750336	1136.151978	532.661438	105.127205	1139.660156	228.795441	-191.595657	902.121826	428.159271	174.442444	888.970703	357.125214	-21.931273	1002.288574	-557.559082	51.705364	911.324524	-495.883057	-86.412979
308.780670	-89.717705	900.395386	403.500275	51.920338	904.283203	377.154419	-134.351990	508.258301	450.016205	55.683609	505.751160	466.978333	-144.215744	82.904495	530.791870	21.790791	90.709785	319.829803	-204.199036	1421.695557	449.598419	91.655312	1414.222168	315.260498	-15.815202	1399.325195	314.892639	-28.268948	1706.037598	340.859894	-252.909332	1136.070190	532.470886	104.682922	1139.678345	228.438797	-191.668213	902.137573	428.062256	174.241959	888.965149	357.021820	-22.231298	1002.279846	-558.474182	52.850018	910.961182	-496.998749	-85.260422
308.611206	-89.925423	900.379822	403.411438	51.652653	904.286987	376.992523	-134.522293	508.211670	449.904663	55.536831	505.764801	466.970734	-144.256851	82.919746	530.737915	21.755680	90.682945	319.570068	-204.488785	1421.644653	449.450287	91.313118	1414.237793	315.040070	-16.106232	1399.291870	314.723969	-28.595783	1706.053955	340.569794	-253.173431	1135.985840	532.343445	104.305359	1139.704956	228.168594	-191.860184	902.091003	427.926819	173.887115	888.984863	356.910583	-22.496592	1002.272888	-559.400879	53.851154	910.528503	-498.105774	-84.281250
308.430817	-90.178123	900.359436	403.338593	51.366795	904.298706	376.755035	-135.459625	508.273102	449.867554	55.363724	505.768158	466.834412	-144.121780	82.921692	530.707092	21.720463	90.689644	319.296417	-204.781342	1421.615112	449.290100	90.957375	1414.235352	314.841156	-16.384987	1399.264893	314.536896	-28.935894	1706.069214	340.289032	-253.426773	1135.938477	532.208801	103.874878	1139.750977	227.923340	-192.013916	902.039551	427.812714	173.503357	889.014099	356.802734	-22.802515	1002.267151	-560.320129	54.941723	910.113464	-499.183441	-83.202103
308.247650	-90.460617	900.329468	403.249329	51.033318	904.289185	376.476746	-135.472610	508.128082	449.816132	55.165089	505.786102	467.125000	-144.627548	83.027115	530.683228	21.705896	90.682388	319.022186	-205.062531	1421.562622	449.119659	90.556641	1414.257446	314.609161	-16.651224	1399.231689	314.359100	-29.269192	1706.090210	339.979218	-253.709671	1135.879150	532.049683	103.438133	1139.765747	227.695724	-192.172913	901.966309	427.695740	173.117020	889.031189	356.685089	-23.139273	1002.246216	-561.233398	55.916920	909.673523	-500.200989	-82.245949
308.057251	-90.727150	900.300598	403.147095	50.689568	904.291138	376.298248	-135.716965	508.100342	449.775696	54.994419	505.811737	467.033569	-144.515564	83.019867	530.677917	21.680784	90.707085	318.711517	-205.331299	1421.500610	448.962769	90.189438	1414.261963	314.399353	-16.914297	1399.191772	314.154114	-29.629467	1706.089966	339.689911	-253.932999	1135.835205	531.911194	103.030067	1139.790161	227.436600	-192.320694	901.900208	427.571991	172.745773	889.075256	356.545349	-23.473001	1002.231750	-562.167603	56.964596	909.276245	-501.229614	-81.165047
307.881622	-90.994720	900.275085	403.075134	50.379578	904.311707	376.084229	-135.790985	508.008087	449.749115	54.801979	505.859924	466.973480	-144.496536	83.002907	530.711670	21.655506	90.715706	318.404388	-205.638077	1421.421265	448.825623	89.844078	1414.280518	314.175018	-17.194899	1399.153564	313.899963	-29.982203	1706.092773	339.383362	-254.143234	1135.781494	531.756714	102.573875	1139.813843	227.221802	-192.553101	901.802246	427.471069	172.375534	889.102539	356.434540	-23.804790	1002.227661	-563.067993	57.897514	908.837463	-502.228546	-80.197029
307.710938	-91.252541	900.210999	403.035583	50.092083	904.311035	375.900024	-135.854218	507.900330	449.728821	54.633263	505.882294	466.917938	-144.475159	82.994759	530.697754	21.653934	90.695869	318.100983	-205.934784	1421.370361	448.681671	89.489059	1414.282471	313.922272	-17.499193	1399.123535	313.720367	-30.303215	1706.107422	339.169373	-254.589050	1135.758789	531.631592	102.137062	1139.857300	227.508789	-191.565567	901.795654	427.342194	171.976654	889.107178	356.323395	-24.119799	1002.193848	-563.952820	58.927601	908.468445	-503.237488	-79.104523
307.531128	-91.442093	900.172485	403.047760	49.925369	904.377930	375.730652	-136.023590	507.837402	449.770813	54.463718	505.959991	466.916626	-144.483032	83.001251	530.773743	21.644182	90.714371	317.809967	-206.206207	1421.346802	448.524292	89.130898	1414.286499	313.695190	-17.781828	1399.079468	313.518585	-30.642696	1706.114868	338.849030	-254.864883	1135.723389	531.542786	101.745567	1139.895142	227.233673	-191.691696	901.746582	427.263947	171.424881	889.141968	356.240845	-24.373945	1002.205261	-564.828796	59.868996	908.082886	-504.207489	-78.103424
307.377533	-91.862427	900.114563	402.812622	49.106434	904.186035	375.703857	-136.221146	507.849182	449.618195	54.258801	505.898804	466.916351	-144.497681	83.026161	530.690186	21.620632	90.711815	317.519592	-206.468857	1421.278687	448.331146	88.790070	1414.303101	313.468658	-18.051657	1399.054199	313.322144	-30.995281	1706.116943	338.547638	-255.095825	1135.680908	531.387085	101.318649	1139.904785	226.954483	-191.890671	901.716248	427.222168	171.160431	889.114380	356.045166	-24.907480	1002.083496	-565.762329	60.886341	907.769836	-505.210175	-77.071312
307.196289	-92.233551	900.085327	402.740875	48.674091	904.138794	375.582855	-136.448929	507.841736	449.533478	54.025509	505.882507	466.945709	-144.590897	83.049492	530.674194	21.581936	90.704964	317.218323	-206.769806	1421.234985	448.126770	88.450684	1414.311157	313.282623	-18.305973	1399.007446	313.094086	-31.350924	1706.126465	338.109619	-255.108902	1135.598022	531.227356	100.870552	1139.927246	226.040634	-193.181030	901.706238	427.174347	170.793655	889.126221	355.928802	-25.305548	1002.045288	-566.641113	61.758888	907.423096	-506.184204	-76.020966
306.981201	-92.441444	900.091370	402.759003	48.611771	904.259155	375.426178	-136.626251	507.818451	449.563660	53.807953	505.964691	466.893127	-144.578613	83.038704	530.700073	21.547697	90.696121	316.896606	-207.035919	1421.206543	447.946747	88.094002	1414.336670	313.062195	-18.565332	1398.983398	312.873352	-31.712917	1706.153198	337.782440	-255.355621	1135.577148	531.085876	100.459023	1139.969604	225.756271	-193.366531	901.662109	427.102966	170.401871	889.142822	355.854767	-25.536154	1002.104858	-567.523254	62.721012	907.047302	-507.147217	-75.101921
306.781342	-92.827888	900.065430	402.533630	47.956573	904.152710	375.343414	-136.868057	507.843048	449.406799	53.572285	505.901031	466.887390	-144.589294	83.068932	530.632263	21.526564	90.718536	316.582947	-207.321060	1421.176514	447.774628	87.761253	1414.372803	312.819305	-18.836580	1398.965698	312.646667	-32.053768	1706.168701	337.452484	-255.583115	1135.519043	530.979004	100.042831	1140.006714	225.491974	-193.555054	901.610779	427.044525	169.857269	889.225342	355.657257	-26.016872	1002.039917	-568.295593	63.656219	906.732117	-508.030853	-74.039238
306.571320	-93.114311	900.032593	402.403076	47.485882	904.116943	375.210754	-137.088913	507.802216	449.326141	53.367283	505.893402	466.899841	-144.654465	83.089348	530.573242	21.498095	90.697487	316.311737	-207.565262	1421.161499	447.630493	87.446747	1414.388306	312.579193	-19.147396	1398.943848	312.385071	-32.393513	1706.176392	337.246735	-256.058167	1135.497070	530.879944	99.648132	1140.057739	225.839081	-192.637024	901.584778	427.011993	169.430435	889.239441	355.505554	-26.411234	1002.004883	-569.072388	64.658401	906.431824	-508.874573	-73.154083
306.382568	-93.388657	899.985657	402.347961	47.103428	904.100952	375.026215	-137.312546	507.763641	449.252930	53.224953	505.894470	466.719940	-144.868225	83.005722	530.561584	21.486023	90.689919	315.968933	-207.851059	1421.098999	447.448730	87.080330	1414.388062	312.352966	-19.411345	1398.910400	312.165527	-32.737164	1706.172119	336.822327	-256.098877	1135.409546	530.746399	99.228851	1140.108032	224.944016	-193.829193	901.521667	426.991577	169.180069	889.211670	355.393555	-26.772165	1001.972107	-569.840149	65.586426	906.085571	-509.748779	-72.126907
306.216797	-93.501587	899.941589	402.466949	47.208164	904.253235	374.837250	-137.475372	507.701843	449.297852	53.040482	505.955414	466.578156	-144.956757	82.920364	530.557068	21.432003	90.685646	315.651062	-208.133362	1421.003662	447.263672	86.712494	1414.384277	312.122528	-19.679689	1398.836670	311.958649	-33.094490	1706.167725	336.515747	-256.356964	1135.356323	530.664429	98.796837	1140.148926	224.685150	-194.084808	901.420715	427.036041	168.659515	889.080444	355.373779	-26.914438	1002.021057	-570.589050	66.422554	905.765320	-510.541046	-71.364494
306.042175	-93.946320	899.883057	402.234314	46.371536	904.073242	374.755035	-137.691238	507.689178	449.058685	52.828793	505.855133	466.599640	-145.080048	82.905739	530.457397	21.432478	90.681030	315.338257	-208.439133	1420.917725	447.085907	86.366508	1414.393677	311.881012	-19.947256	1398.773926	311.721710	-33.455894	1706.158447	336.220367	-256.595398	1135.320923	530.532410	98.363052	1140.153320	224.356995	-194.154495	901.435364	426.912598	168.274063	889.259277	355.160858	-27.472429	1001.905029	-571.289368	67.283104	905.479004	-511.391876	-70.461464
305.863403	-94.249420	899.854126	402.203156	46.004063	904.076355	374.606384	-137.910767	507.676941	448.952606	52.631111	505.862427	466.603729	-145.195374	82.923012	530.438171	21.415182	90.669426	315.034454	-208.723328	1420.901001	446.899414	86.041985	1414.408569	311.670135	-20.216118	1398.742554	311.517059	-33.846462	1706.140625	335.906372	-256.853302	1135.283447	530.421143	97.955536	1140.190063	224.084946	-194.330200	901.390259	426.908844	167.844879	889.267700	355.063202	-27.838274	1001.890869	-571.983215	68.178162	905.249573	-512.157288	-69.726631
305.623383	-94.564476	899.822998	402.108459	45.604252	904.087280	374.469910	-138.118881	507.668213	448.898621	52.368996	505.861847	466.565613	-145.202133	82.930931	530.473145	21.381865	90.690125	314.727936	-208.985291	1420.896118	446.720276	85.688774	1414.423706	311.471466	-20.508688	1398.713257	311.288147	-34.176758	1706.148438	335.602753	-257.115570	1135.252197	530.316223	97.566910	1140.205200	223.897964	-194.585388	901.287903	426.936920	167.560257	889.235657	354.909882	-28.238655	1001.879028	-572.693420	68.911354	904.972778	-512.996826	-68.937103
305.388000	-94.829300	899.782654	402.020813	45.196148	904.072083	374.275269	-138.255905	507.633972	448.828461	52.136940	505.869385	466.542145	-145.159882	82.926270	530.400635	21.345139	90.670303	314.375519	-209.256302	1420.857910	446.537384	85.348839	1414.438354	311.250366	-20.797701	1398.671875	310.995087	-34.517185	1706.132324	335.266296	-257.359253	1135.177734	530.210144	97.140297	1140.269897	223.637833	-194.754700	901.270874	426.933807	167.156296	889.247559	354.765625	-28.609861	1001.849731	-573.385620	69.694283	904.791321	-513.722229	-68.351601
305.174713	-95.128288	899.746826	401.945496	44.765400	904.046021	374.165405	-138.448334	507.615356	448.719788	51.898174	505.880432	466.513428	-145.245270	82.950981	530.400818	21.331347	90.673378	314.058990	-209.534409	1420.817993	446.375214	85.004372	1414.441040	311.027649	-21.086285	1398.634033	310.791016	-34.881924	1706.112061	334.973907	-257.600128	1135.137939	530.127747	96.698158	1140.300537	223.320602	-194.841003	901.270508	426.918732	166.638138	889.298706	354.635834	-28.996365	1001.817810	-574.001221	70.376160	904.600708	-514.499878	-67.523956
304.984558	-95.441353	899.709900	401.870789	44.361076	904.006348	373.988892	-138.700180	507.581848	448.672546	51.690712	505.862549	466.547607	-145.316071	82.960350	530.408630	21.304493	90.656509	313.703003	-209.825165	1420.753174	446.180145	84.634308	1414.429321	310.795013	-21.344040	1398.575317	310.535980	-35.209351	1706.077759	334.657745	-257.908966	1135.101807	530.046814	96.286400	1140.311157	223.103714	-195.149292	901.194336	426.942291	166.258942	889.289551	354.530853	-29.375448	1001.778442	-574.679871	71.270714	904.507690	-515.201782	-66.816544
304.810791	-95.742264	899.654541	401.811279	43.993267	903.983765	373.798492	-138.906540	507.516235	448.607788	51.532974	505.872681	466.565063	-145.328003	82.985413	530.384338	21.278704	90.656372	313.420746	-210.131943	1420.728149	446.068542	84.282555	1414.416870	310.605133	-21.606295	1398.514648	310.287781	-35.524551	1706.050537	334.334137	-258.211029	1135.076904	529.907898	95.826790	1140.290283	222.847794	-195.350586	901.125427	426.984161	166.011963	889.204224	354.427948	-29.745476	1001.737976	-575.250061	71.893639	904.378174	-515.882813	-66.088432
304.643280	-96.070763	899.591309	401.758728	43.602730	903.944824	373.655090	-139.168488	507.489288	448.568695	51.340488	505.862610	466.540649	-145.343552	82.957733	530.430054	21.281334	90.669807	313.081726	-210.424789	1420.699097	445.886108	83.926140	1414.396484	310.402405	-21.911619	1398.446899	310.032684	-35.848885	1706.010132	333.990875	-258.499451	1135.035522	529.805237	95.389420	1140.280640	222.580856	-195.548523	901.051331	427.010071	165.627396	889.173279	354.328430	-30.132257	1001.685730	-575.909790	72.633415	904.236938	-516.564575	-65.442795
304.446625	-96.366058	899.556396	401.656555	43.207092	903.923279	373.543976	-139.434738	507.484314	448.453796	51.123638	505.857513	466.537140	-145.423920	82.952179	530.463806	21.259859	90.675957	312.757690	-210.694427	1420.600098	445.728424	83.577583	1414.390381	310.185120	-22.230585	1398.383301	309.778839	-36.174728	1705.973877	333.687012	-258.772217	1135.007935	529.791077	94.957138	1140.315796	222.269974	-195.607498	901.057861	427.046265	165.080154	889.215271	354.190369	-30.498753	1001.656494	-576.418091	73.258987	904.115479	-517.186523	-64.779419
304.250763	-96.648735	899.512878	401.590942	42.787170	903.915344	373.387421	-139.692627	507.466370	448.349579	50.869423	505.852173	466.545441	-145.479065	83.005356	530.395691	21.224724	90.647522	312.425171	-210.981079	1420.553955	445.573914	83.201302	1414.403687	310.014648	-22.527819	1398.319946	309.480225	-36.480206	1705.956543	333.375610	-259.016235	1134.977173	529.735413	94.488708	1140.334595	222.032013	-195.777191	901.017883	427.097992	164.665741	889.198853	354.069061	-30.886995	1001.629211	-576.985352	73.967476	904.063110	-517.774048	-64.141121
304.024933	-96.987846	899.509827	401.488739	42.322872	903.904663	373.277069	-139.925217	507.484558	448.192505	50.630703	505.824860	466.532867	-145.517639	82.976547	530.346558	21.191111	90.668152	312.094574	-211.301102	1420.535645	445.401489	82.824760	1414.415161	309.833923	-22.819405	1398.286377	309.204742	-36.817978	1705.928833	333.157654	-259.537140	1134.988647	529.641724	94.066643	1140.330566	222.400391	-194.877457	900.967468	427.184174	164.386185	889.148132	353.934479	-31.308395	1001.621216	-577.530334	74.628601	904.008972	-518.392700	-63.456654
303.836334	-97.350197	899.478149	401.426575	41.904274	903.903809	373.134491	-140.157104	507.469452	448.103241	50.411156	505.813965	466.520538	-145.572006	82.997772	530.319763	21.156584	90.667259	311.777985	-211.591568	1420.526855	445.261719	82.469780	1414.405518	309.647949	-23.104422	1398.228638	308.993958	-37.129234	1705.896484	332.854218	-259.840851	1134.952881	529.585205	93.607475	1140.367432	222.218521	-195.042984	900.935303	427.246521	163.972397	889.126160	353.811981	-31.725651	1001.603882	-578.008057	75.270164	903.924744	-518.911621	-62.827351
303.631775	-97.676735	899.437622	401.372620	41.477146	903.898315	373.009399	-140.399323	507.448700	448.034485	50.233948	505.841614	466.540314	-145.566452	83.036224	530.273438	21.129400	90.678040	311.424530	-211.883362	1420.538452	445.132111	82.093140	1414.368286	309.462402	-23.400909	1398.163208	308.728516	-37.399307	1705.850586	332.511230	-260.181458	1134.911133	529.562439	93.153442	1140.387085	221.983231	-195.295227	900.906860	427.284821	163.444824	889.118408	353.694733	-32.140167	1001.579163	-578.447144	75.946594	903.858948	-519.413757	-62.201569
303.430847	-97.967590	899.391846	401.305634	41.059277	903.887451	372.880798	-140.587021	507.412079	447.915009	50.028999	505.852722	466.465637	-145.628174	83.008980	530.253723	21.104517	90.698471	311.068604	-212.176956	1420.461060	444.978485	81.718872	1414.321533	309.278992	-23.720106	1398.099609	308.460541	-37.702591	1705.798096	332.112122	-260.241913	1134.849243	529.470947	92.726181	1140.350586	221.220993	-196.703506	900.788269	427.387970	163.170975	889.033997	353.575165	-32.534561	1001.549072	-578.863647	76.539253	903.737244	-519.877380	-61.613934
303.194977	-98.259163	899.350281	401.185974	40.670765	903.874023	372.714325	-140.829712	507.362396	447.759064	49.826466	505.869934	466.485168	-145.611084	83.010742	530.163147	21.088566	90.679390	310.735413	-212.475906	1420.418091	444.853973	81.351265	1414.289673	309.066315	-24.024879	1398.039063	308.185211	-37.998314	1705.756592	331.793152	-260.561798	1134.826660	529.462341	92.301300	1140.359497	221.005814	-196.981171	900.727661	427.507233	162.746490	888.980347	353.426270	-32.918961	1001.519409	-579.222717	77.233521	903.691589	-520.234863	-61.002735
302.980011	-98.604874	899.316406	401.114563	40.278419	903.867981	372.549805	-141.077423	507.346680	447.720428	49.591423	505.948242	466.490906	-145.676697	82.998962	530.133850	21.035326	90.687424	310.380371	-212.770340	1420.399048	444.715698	80.967522	1414.267456	308.872314	-24.353399	1397.986206	307.899200	-38.298843	1705.712280	331.497650	-260.846985	1134.792603	529.467834	91.826714	1140.400635	220.805420	-197.198532	900.682922	427.756500	162.285706	888.927673	353.301147	-33.323368	1001.497742	-579.572937	77.910439	903.647461	-520.640137	-60.368408
302.762543	-98.993927	899.309021	401.013184	39.829506	903.881409	372.369568	-141.356491	507.299103	447.305634	49.010426	505.844299	466.473785	-145.720413	82.994789	529.931702	21.021622	90.639671	310.078583	-213.084534	1420.406494	444.584015	80.581535	1414.230347	308.704041	-24.672436	1397.946045	307.631592	-38.574078	1705.672729	331.208466	-261.147949	1134.805298	529.454956	91.340843	1140.408325	220.551712	-197.302475	900.710083	427.873383	161.869873	888.890686	353.164551	-33.776291	1001.499084	-579.794495	78.384132	903.578186	-520.926025	-59.900253
302.617767	-99.268433	899.256775	400.954254	39.453701	903.898804	372.237549	-141.562515	507.281799	447.493774	49.009350	505.969879	466.456573	-145.764389	82.994057	530.062927	20.978041	90.690140	309.723785	-213.380890	1420.408813	444.466553	80.177322	1414.210571	308.535400	-24.992617	1397.901245	307.371948	-38.842335	1705.629517	331.008240	-261.760712	1134.888550	529.449341	90.891891	1140.418335	221.038406	-196.438461	900.658508	427.985291	161.457321	888.862244	353.070618	-34.160980	1001.479004	-580.065125	78.972328	903.549133	-521.212524	-59.419899
302.422882	-99.577744	899.222656	400.870514	39.021442	903.879639	372.018127	-141.749512	507.239868	447.408539	48.781273	505.982574	466.454468	-145.779129	83.050385	530.052612	20.953915	90.702911	309.370148	-213.696609	1420.385010	444.321777	79.788956	1414.194580	308.384857	-25.315140	1397.841064	307.114044	-39.120571	1705.581421	330.591187	-261.870483	1134.819580	529.430359	90.393051	1140.415161	220.227890	-197.743500	900.641235	428.139771	161.024979	888.819336	352.962738	-34.569584	1001.450378	-580.261169	79.536697	903.529785	-521.445679	-58.823494
302.232391	-99.887001	899.158020	400.781342	38.600998	903.862488	371.835938	-141.967972	507.186432	447.357452	48.554165	505.965881	466.403656	-145.801788	83.044983	530.050720	20.941874	90.717407	309.014343	-214.011398	1420.369995	444.183960	79.404495	1414.161499	308.232758	-25.608925	1397.778564	306.838196	-39.366337	1705.523804	330.286102	-262.186859	1134.838135	529.424316	89.917114	1140.419678	220.071106	-198.069305	900.610657	428.274323	160.547333	888.780334	352.829041	-34.977413	1001.407532	-580.419800	80.008095	903.526794	-521.609253	-58.287605
302.014709	-100.266182	899.112061	400.683167	38.140251	903.837952	371.711517	-142.261902	507.139648	447.288696	48.309799	505.943604	466.421356	-145.897522	83.072578	530.003174	20.901882	90.672974	308.681274	-214.321442	1420.350098	444.043488	78.984283	1414.124390	308.059174	-25.936384	1397.712891	306.559509	-39.645847	1705.454712	329.996674	-262.538635	1134.843994	529.373413	89.406143	1140.373901	219.952087	-198.407516	900.524658	428.291077	160.127335	888.729004	352.693146	-35.432167	1001.370483	-580.528137	80.496086	903.531616	-521.742249	-57.837605
301.792633	-100.681587	899.056274	400.584503	37.731037	903.816650	371.584045	-142.527573	507.116455	447.205536	48.117558	505.932281	466.401001	-145.968231	83.039085	529.995483	20.886730	90.685020	308.325439	-214.649689	1420.351929	443.913635	78.597633	1414.102051	307.883850	-26.268803	1397.648682	306.288666	-39.911793	1705.387817	329.734558	-262.887817	1134.840332	529.361694	88.914810	1140.397217	219.746658	-198.556793	900.547180	428.443695	159.703781	888.674255	352.552948	-35.884689	1001.329834	-580.597778	81.015129	903.547974	-521.854248	-57.348297
301.543640	-101.057159	899.011292	400.443726	37.346340	903.785400	371.462738	-142.806107	507.092072	447.151306	47.890083	505.906219	466.356995	-146.017776	83.037521	530.010681	20.824926	90.703529	307.982605	-214.941406	1420.349487	443.793579	78.229691	1414.073486	307.691650	-26.627312	1397.585449	306.015991	-40.164528	1705.311768	329.456451	-263.317993	1134.833374	529.378784	88.407066	1140.406006	219.608078	-198.819229	900.495728	428.632935	159.237457	888.616821	352.390411	-36.299152	1001.289795	-580.648926	81.548409	903.562988	-521.969666	-56.837318
301.344757	-101.387978	898.992004	400.310150	36.899170	903.808533	371.320007	-143.091492	507.096985	447.110229	47.645721	505.932281	466.383392	-146.040039	83.033684	529.988953	20.830154	90.740646	307.620300	-215.257782	1420.329712	443.669067	77.818680	1414.051147	307.523682	-26.962957	1397.524170	305.725800	-40.372540	1705.277832	329.164612	-263.687286	1134.813843	529.446716	87.864159	1140.445435	219.451233	-199.096741	900.463501	428.925964	158.564133	888.600891	352.241577	-36.735573	1001.289368	-580.710144	82.052841	903.589905	-522.086670	-56.368778
301.137451	-101.778412	898.959900	400.204590	36.475704	903.805237	371.211700	-143.365646	507.073151	447.040314	47.389492	505.927429	466.388855	-146.094345	83.051636	529.973267	20.776670	90.714996	307.292114	-215.588547	1420.323120	443.557465	77.410736	1414.001343	307.377075	-27.265480	1397.456665	305.468811	-40.629562	1705.222168	328.892761	-264.036713	1134.817993	529.414734	87.326172	1140.438110	219.333160	-199.386444	900.421631	429.099579	158.212524	888.530884	352.115814	-37.187290	1001.269226	-580.735168	82.591782	903.621399	-522.163208	-55.895004
300.943359	-102.189461	898.920898	400.123993	36.035152	903.800781	371.106598	-143.608185	507.105438	446.894470	47.127995	505.945740	466.376892	-146.141708	83.057007	529.928894	20.770535	90.736206	306.974091	-215.924118	1420.332520	443.412872	77.007256	1413.951660	307.227448	-27.598299	1397.409180	305.183533	-40.889877	1705.158936	328.612000	-264.472504	1134.824707	529.374817	86.782829	1140.406006	219.230392	-199.674438	900.388367	429.166534	157.775421	888.509277	351.990448	-37.648769	1001.245667	-580.710693	83.080673	903.649475	-522.208557	-55.424007
300.725403	-102.573311	898.885498	400.009247	35.602791	903.768738	370.977875	-143.857574	507.086578	446.779846	46.872002	505.922424	466.382660	-146.221863	83.092346	529.873291	20.724485	90.725647	306.627014	-216.229492	1420.327759	443.283112	76.620644	1413.919189	307.070953	-27.957262	1397.352783	304.900543	-41.139614	1705.088379	328.361237	-264.899384	1134.855347	529.408630	86.254570	1140.370728	219.176743	-200.168961	900.264893	429.354065	157.164154	888.456787	351.844208	-38.076408	1001.210754	-580.648987	83.523697	903.676697	-522.227173	-55.026337
300.533234	-102.922264	898.852661	399.906189	35.179722	903.751648	370.844025	-144.067932	507.049133	446.658966	46.612713	505.946350	466.340942	-146.248215	83.102486	529.823364	20.741535	90.713089	306.294067	-216.550995	1420.298828	443.147308	76.214867	1413.884644	306.926117	-28.310387	1397.300415	304.619965	-41.386463	1705.002808	328.110535	-265.328705	1134.856079	529.386230	85.665886	1140.342285	219.105804	-200.507782	900.199341	429.645050	156.774857	888.343872	351.706757	-38.484543	1001.184631	-580.570618	84.027992	903.723816	-522.227722	-54.564121
300.368011	-103.291481	898.793457	399.831665	34.792980	903.761963	370.692688	-144.342300	506.992493	446.575439	46.360706	505.988892	466.374329	-146.289673	83.096313	529.809692	20.691107	90.746841	305.979126	-216.916138	1420.291260	443.046448	75.784241	1413.836548	306.796204	-28.674093	1397.236206	304.348785	-41.625744	1704.939331	327.950439	-265.955688	1134.876587	529.420776	85.081100	1140.326172	219.658844	-199.739349	900.149963	429.833588	156.280151	888.287903	351.590546	-38.916878	1001.157593	-580.457336	84.517204	903.741455	-522.259888	-54.132629
300.224915	-103.667130	898.734985	399.760803	34.393822	903.771606	370.510925	-144.639069	506.905914	446.494141	46.126270	506.020020	466.313232	-146.328934	83.062012	529.753479	20.619539	90.721512	305.677216	-217.263809	1420.261841	442.943665	75.366608	1413.800537	306.657440	-29.049608	1397.181396	304.061401	-41.861504	1704.865479	327.616516	-266.167603	1134.861572	529.471680	84.463394	1140.357666	218.959305	-201.110184	900.091187	430.067657	155.636353	888.261536	351.490540	-39.360077	1001.130432	-580.294556	84.987984	903.756042	-522.256958	-53.773716
300.060455	-104.065567	898.694275	399.666016	33.937263	903.795898	370.416809	-145.088150	506.886078	446.180664	45.629841	505.923035	466.327545	-146.506241	83.039360	529.632690	20.615211	90.742332	305.342682	-217.618103	1420.236572	442.855713	74.948502	1413.777222	306.515686	-29.417200	1397.117432	303.816742	-42.127197	1704.779297	327.382050	-266.578308	1134.891846	529.488953	83.865211	1140.353027	218.842300	-201.552383	900.038452	430.299316	155.114792	888.195496	351.359070	-39.835930	1001.119995	-580.125305	85.418327	903.749268	-522.268250	-53.402386
299.894623	-104.445854	898.673340	399.591827	33.514587	903.809387	370.385742	-145.589249	506.855865	446.273926	45.561653	506.014313	466.358063	-146.679626	83.032448	529.686646	20.574125	90.782471	305.017242	-217.950012	1420.217407	442.751556	74.517082	1413.723999	306.380402	-29.794312	1397.035522	303.499023	-42.373657	1704.701050	327.246796	-267.212280	1134.967041	529.460693	83.268639	1140.334717	219.355515	-200.957825	899.984253	430.535248	154.758926	888.094177	351.250824	-40.273212	1001.114319	-579.906372	85.829338	903.741455	-522.236023	-53.069248
299.707703	-104.891457	898.640747	399.509979	33.073578	903.805176	370.271667	-145.940460	506.840240	446.198486	45.347523	506.020569	466.387329	-146.709686	83.062485	529.682007	20.594217	90.794640	304.717987	-218.320847	1420.251099	442.656464	74.075523	1413.690918	306.234161	-30.150700	1397.000122	303.279663	-42.629181	1704.634888	327.042999	-267.613678	1134.988525	529.501099	82.652901	1140.284424	219.340881	-201.225037	899.970398	430.749908	154.138428	888.064026	351.131073	-40.748592	1001.094177	-579.669189	86.216171	903.730408	-522.193481	-52.775375
299.509552	-105.317764	898.617004	399.404816	32.680141	903.797119	370.197540	-146.239304	506.855103	445.970581	44.966450	505.979553	466.378265	-146.801743	83.048363	529.544006	20.548544	90.754494	304.426086	-218.662567	1420.279907	442.559204	73.641335	1413.659668	306.088806	-30.519279	1396.960693	302.981140	-42.859467	1704.562866	326.749847	-267.823792	1134.957764	529.502930	82.021278	1140.258911	218.661469	-202.628326	899.928162	431.017395	153.780670	887.909119	350.994476	-41.180504	1001.076965	-579.378052	86.598969	903.733276	-522.114929	-52.479401
299.353119	-105.671776	898.579651	399.290436	32.247486	903.790405	370.097931	-146.463562	506.822418	446.001373	44.861908	506.062775	466.352844	-146.847855	83.030296	529.575134	20.512369	90.786583	304.173370	-219.032730	1420.319458	442.475250	73.222305	1413.613770	305.934052	-30.902603	1396.924316	302.750916	-43.113289	1704.518433	326.559418	-268.280029	1134.995361	529.504333	81.416618	1140.251343	218.592972	-203.035538	899.899536	431.260956	153.270966	887.834167	350.864960	-41.603489	1001.053406	-579.047241	86.961327	903.737183	-522.009094	-52.228622
299.186554	-106.084641	898.542236	399.177948	31.801081	903.813110	369.973663	-146.680756	506.804596	445.869843	44.541889	506.043121	466.294159	-146.854187	83.021744	529.482117	20.481863	90.788795	303.851593	-219.396790	1420.268555	442.360077	72.776588	1413.582275	305.780334	-31.300629	1396.906616	302.460968	-43.366081	1704.444702	326.473114	-268.902039	1135.056519	529.533386	80.797028	1140.238281	219.179001	-202.432846	899.865295	431.491760	152.579239	887.830139	350.715515	-42.071201	1001.044312	-578.711731	87.270714	903.742004	-521.884094	-52.023529
299.014465	-106.513191	898.506592	399.065277	31.334452	903.819519	369.894836	-146.997864	506.763092	445.816925	44.257915	506.070496	466.275299	-146.923370	83.005928	529.467834	20.460808	90.802788	303.577515	-219.792374	1420.243530	442.255554	72.330109	1413.551392	305.642517	-31.679899	1396.862793	302.193085	-43.629898	1704.376465	326.181458	-269.092621	1135.037354	529.541260	80.192032	1140.243896	218.513840	-203.868240	899.824341	431.735443	152.062546	887.776489	350.567780	-42.547333	1001.028381	-578.315979	87.575455	903.771179	-521.735168	-51.800232
298.825684	-106.970848	898.468689	398.978088	30.894028	903.839539	369.841278	-147.319626	506.717499	446.615234	43.991249	506.169495	466.268616	-146.963058	82.983948	529.854980	20.402679	90.913506	303.322113	-220.185455	1420.230713	442.113159	71.864235	1413.515381	305.478638	-32.076981	1396.820801	301.966034	-43.907356	1704.305908	326.048920	-269.776306	1135.073975	529.567993	79.574608	1140.244873	219.038010	-203.344040	899.774231	432.032135	151.628983	887.651062	350.420624	-43.032127	1001.017822	-577.937988	87.890366	903.807068	-521.594910	-51.595989
298.656006	-107.381287	898.416321	398.897308	30.410343	903.824707	369.736908	-147.617828	506.646790	446.699921	43.749191	506.202789	466.221100	-147.020676	82.949364	529.934692	20.400694	90.980431	303.063354	-220.540207	1420.219238	441.979767	71.431259	1413.492188	305.345001	-32.474995	1396.775024	301.775146	-44.189838	1704.246338	325.865479	-270.260376	1135.084839	529.618408	78.991714	1140.235474	219.003952	-203.747498	899.729492	432.254242	150.980270	887.633911	350.281921	-43.500198	1000.983337	-577.533447	88.206245	903.857971	-521.417175	-51.412636
298.520630	-107.793854	898.364380	398.788239	30.014551	903.838013	369.638702	-147.883484	506.588867	446.693542	43.474384	506.212128	466.206390	-147.013000	82.898575	529.892395	20.363209	90.991699	302.824554	-220.933853	1420.204346	441.858734	70.980309	1413.431152	305.177063	-32.896984	1396.743408	301.506744	-44.458054	1704.178467	325.701202	-270.673615	1135.104370	529.572632	78.373657	1140.218628	218.939270	-204.283234	899.689392	432.515442	150.652420	887.510254	350.122192	-43.924046	1000.963623	-577.132019	88.444557	903.907410	-521.244141	-51.235214
298.389618	-108.234146	898.323853	398.681091	29.592546	903.826355	369.563385	-148.171112	506.561157	446.632843	43.267986	506.227814	466.192474	-147.036926	82.907684	529.886963	20.363773	91.036636	302.578949	-221.368439	1420.224121	441.731110	70.555351	1413.394409	305.020538	-33.276497	1396.706665	301.288849	-44.727142	1704.134155	325.449005	-270.890625	1135.076294	529.637878	77.806442	1140.221924	218.308853	-205.699524	899.659729	432.820770	150.082825	887.411255	349.982849	-44.360909	1000.937500	-576.746765	88.620377	903.944519	-521.069214	-51.104279
298.276428	-108.613129	898.306030	398.581848	29.133652	903.862915	369.513977	-148.512115	506.527313	446.636230	43.027252	506.306000	466.217285	-147.077332	82.907326	529.797241	20.317133	91.030273	302.346649	-221.764481	1420.227905	441.611267	70.138374	1413.351685	304.864227	-33.681797	1396.672363	301.068207	-45.016563	1704.093750	325.328094	-271.368958	1135.118896	529.632202	77.217415	1140.231323	218.261017	-206.150909	899.637939	433.097931	149.557602	887.335083	349.846252	-44.800217	1000.946289	-576.318909	88.808044	904.008484	-520.861023	-50.970417
298.136383	-108.947769	898.277161	398.469482	28.757069	903.904114	369.447205	-148.832092	506.495453	446.660828	42.809372	506.332642	466.199310	-147.098740	82.905373	529.774292	20.299833	91.069115	302.111298	-222.158768	1420.244873	441.449860	69.680290	1413.320679	304.691284	-34.095089	1396.640991	300.902863	-45.309036	1704.057617	325.163025	-271.820679	1135.108643	529.648865	76.620140	1140.232666	218.168777	-206.627319	899.612671	433.318054	149.051865	887.284912	349.694458	-45.189747	1000.951111	-575.886719	88.996140	904.069763	-520.663025	-50.895363
297.986298	-109.361061	898.255005	398.374359	28.378506	903.953735	369.364594	-149.162384	506.457062	446.747955	42.527042	506.450470	466.166473	-147.174911	82.901237	529.782349	20.262466	91.097893	301.853302	-222.544006	1420.246338	441.342224	69.235588	1413.326172	304.540344	-34.486427	1396.601318	300.701050	-45.606155	1704.022949	325.130615	-272.491211	1135.176880	529.648987	75.991508	1140.230957	218.762634	-206.070663	899.589478	433.573303	148.463577	887.223694	349.545685	-45.617908	1000.963562	-575.473938	89.186478	904.179626	-520.432800	-50.870674
297.852417	-109.797768	898.205322	398.302002	27.992348	903.958130	369.267059	-149.470398	506.423035	446.818695	42.265537	506.553680	466.120819	-147.155060	82.861191	529.734558	20.260363	91.158051	301.609924	-222.978851	1420.233032	441.222412	68.806732	1413.284424	304.370758	-34.880817	1396.572144	300.499084	-45.921253	1703.985229	325.012146	-272.988281	1135.179932	529.657227	75.396751	1140.250854	218.755173	-206.496216	899.561279	433.787750	147.755646	887.187866	349.411713	-46.044739	1000.940491	-575.091309	89.327545	904.285645	-520.247681	-50.855007
297.767639	-110.172356	898.172729	398.213196	27.607443	903.995422	369.165436	-149.745987	506.347504	446.968842	42.041840	506.673309	466.072601	-147.215530	82.838463	529.771301	20.227146	91.215790	301.355438	-223.318390	1420.219604	441.105896	68.381577	1413.243408	304.200592	-35.302258	1396.534912	300.272308	-46.219543	1703.960327	324.779358	-273.271729	1135.142700	529.600647	74.796761	1140.238037	218.085831	-208.101944	899.494995	434.002838	147.385101	887.064392	349.284760	-46.446156	1000.942261	-574.718628	89.348473	904.365479	-520.082397	-50.907078
297.661621	-110.523048	898.111389	398.121552	27.234072	904.011658	369.048737	-150.028748	506.265656	447.116486	41.806057	506.756897	466.035034	-147.256927	82.830589	529.760864	20.203495	91.249237	301.071991	-223.727264	1420.213745	440.976105	67.931458	1413.221069	304.031677	-35.694180	1396.509521	300.060120	-46.536175	1703.905029	324.621002	-273.690186	1135.122559	529.621033	74.237114	1140.262207	218.020706	-208.644501	899.443604	434.220856	146.845062	887.006531	349.138855	-46.831070	1000.919128	-574.332581	89.371094	904.445618	-519.916626	-50.956432
297.531494	-110.886688	898.082642	398.007294	26.899851	904.072754	369.008850	-150.303772	506.217377	447.174408	41.576092	506.830841	466.001495	-147.255157	82.761574	529.739441	20.204805	91.296967	300.835205	-224.117630	1420.208130	440.838409	67.513695	1413.211060	303.889557	-36.067780	1396.471191	299.959808	-46.862106	1703.905640	324.488770	-274.206757	1135.145264	529.653076	73.650185	1140.260864	218.030594	-209.126328	899.387024	434.475616	146.117996	886.955261	348.981873	-47.218670	1000.933716	-573.938049	89.476280	904.514709	-519.754700	-50.992111
297.387573	-111.303825	898.060852	397.917511	26.552713	904.116272	369.014496	-150.681030	506.224915	447.107513	41.380585	506.920441	466.036102	-147.277267	82.801941	529.622986	20.181011	91.335724	300.586090	-224.482956	1420.214233	440.703247	67.095795	1413.186646	303.756622	-36.446140	1396.449951	299.793060	-47.210129	1703.885132	324.332214	-274.739990	1135.184814	529.622742	73.028542	1140.274658	217.984329	-209.659470	899.335754	434.669037	145.562637	886.883972	348.830353	-47.620663	1000.943970	-573.576538	89.590408	904.554443	-519.598145	-51.040188
297.278717	-111.644066	898.058838	397.816284	26.225079	904.187073	369.030518	-150.973160	506.206512	447.363068	41.156986	507.021881	466.013763	-147.345520	82.778770	529.679016	20.168301	91.371185	300.306396	-224.866592	1420.184692	440.578400	66.651489	1413.186157	303.606232	-36.834614	1396.434692	299.621033	-47.553905	1703.857056	324.173798	-275.202728	1135.230469	529.545532	72.447159	1140.268677	217.945572	-210.184204	899.307495	434.838623	145.216919	886.772766	348.689575	-47.980797	1000.977417	-573.236938	89.555878	904.551331	-519.449646	-51.173031
297.208466	-111.993927	898.074280	397.733154	25.829212	904.251587	369.024384	-151.272675	506.185089	447.808258	41.212776	507.376312	466.012115	-147.365112	82.759193	529.871399	20.142982	91.475769	300.038635	-225.232956	1420.193481	440.453888	66.265007	1413.150757	303.447845	-37.231377	1396.395508	299.462799	-47.899651	1703.843994	324.112396	-275.907104	1135.317505	529.549438	71.857071	1140.321655	218.510971	-209.684921	899.258789	434.993256	144.534622	886.787109	348.567413	-48.357754	1001.017700	-572.885864	89.551880	904.556396	-519.340820	-51.271629
297.131165	-112.379356	898.043823	397.630157	25.458126	904.287170	369.024597	-151.550735	506.162170	447.767883	41.089077	507.359650	466.009369	-147.419434	82.767593	529.781616	20.153683	91.502792	299.773315	-225.613968	1420.180542	440.324280	65.869331	1413.132690	303.287476	-37.602997	1396.362305	299.258301	-48.255821	1703.814331	323.848755	-276.240723	1135.293457	529.471436	71.271141	1140.319946	217.853699	-211.230911	899.226440	435.217865	144.141907	886.701782	348.429382	-48.748184	1001.020081	-572.537048	89.500809	904.537659	-519.219482	-51.398010
297.049530	-112.752121	898.027283	397.546143	25.117374	904.318359	369.071655	-151.819931	506.161499	447.831207	40.994099	507.369507	466.000336	-147.483566	82.732956	529.691345	20.150848	91.510399	299.534302	-225.965683	1420.164429	440.187775	65.441269	1413.108887	303.124969	-37.986347	1396.333374	299.085236	-48.616489	1703.799316	323.677368	-276.704895	1135.290649	529.442444	70.704727	1140.315552	217.781906	-211.882721	899.168640	435.402588	143.638306	886.653076	348.313812	-49.114384	1001.027283	-572.207153	89.463661	904.520325	-519.143616	-51.492699
296.960999	-113.090736	897.973145	397.443848	24.766003	904.321289	369.057526	-152.062485	506.163666	447.713165	40.653316	507.278625	465.984863	-147.481201	82.718475	529.637878	20.123970	91.505325	299.303772	-226.286514	1420.124756	440.052979	65.063370	1413.079468	302.979065	-38.390244	1396.264282	298.963287	-49.020199	1703.745361	323.513458	-277.199219	1135.274414	529.419739	70.134598	1140.309814	217.728790	-212.420166	899.092651	435.546722	143.117706	886.589844	348.182953	-49.475216	1001.001160	-571.855042	89.456894	904.510681	-519.074097	-51.567101
296.888885	-113.394478	897.932007	397.390656	24.490061	904.342346	369.029755	-152.303894	506.149292	447.832367	40.511906	507.316833	465.973877	-147.478119	82.714111	529.635010	20.132549	91.503891	299.043488	-226.680725	1420.098755	439.934235	64.641479	1413.048584	302.836761	-38.760025	1396.208862	298.752045	-49.386940	1703.693970	323.341827	-277.701294	1135.285522	529.400635	69.536606	1140.323242	217.671005	-212.981110	899.016968	435.684235	142.586990	886.522461	348.084351	-49.782970	1000.990479	-571.589783	89.459686	904.478088	-519.024170	-51.721432
296.822205	-113.739754	897.893188	397.345459	24.180662	904.357300	369.040680	-152.486710	506.139832	447.823822	40.286549	507.354431	465.969147	-147.502045	82.672127	529.603210	20.101416	91.497238	298.800629	-227.030319	1420.057983	439.802246	64.279396	1413.015625	302.693085	-39.129623	1396.138184	298.608704	-49.755791	1703.651123	323.261108	-278.370789	1135.308105	529.409058	68.964264	1140.327393	218.263062	-212.536896	898.919189	435.783478	142.072281	886.496460	347.997345	-50.125309	1000.978088	-571.331482	89.362000	904.437378	-519.011230	-51.913033
296.767303	-114.099831	897.872864	397.313568	23.876688	904.385071	369.010590	-152.728287	506.091827	447.817657	40.063156	507.340973	465.967072	-147.521469	82.684700	529.599854	20.122610	91.490585	298.576172	-227.319138	1420.002686	439.665436	63.931271	1412.976196	302.568176	-39.484791	1396.082886	298.460663	-50.133171	1703.605957	323.094696	-278.885590	1135.270020	529.360168	68.412544	1140.310181	218.233337	-213.052155	898.812744	435.923370	141.588943	886.440552	347.920166	-50.465523	1000.981628	-571.051514	89.235321	904.382141	-519.029724	-52.132465
296.709839	-114.394974	897.847107	397.229950	23.538458	904.409729	369.000549	-152.952438	506.048218	447.589783	39.739922	507.290619	465.966980	-147.480423	82.679932	529.471680	20.105366	91.470787	298.323975	-227.644379	1419.929932	439.504150	63.555279	1412.946899	302.418488	-39.843277	1396.017090	298.393860	-50.521103	1703.582764	322.834412	-279.174408	1135.197998	529.320251	67.860413	1140.311890	217.583710	-214.644638	898.720276	436.022980	141.070724	886.397278	347.829987	-50.805801	1000.979980	-570.756958	89.018288	904.303894	-519.022705	-52.381817
296.661896	-114.670753	897.802429	397.181580	23.246096	904.409668	368.947235	-153.079163	506.003662	447.784576	39.673267	507.417419	465.939850	-147.523163	82.669823	529.553772	20.085703	91.501648	298.075165	-227.975937	1419.873901	439.363739	63.225010	1412.921631	302.295074	-40.193462	1395.952881	298.249634	-50.913479	1703.535278	322.686890	-279.616791	1135.151855	529.325378	67.352455	1140.314697	217.545456	-215.252502	898.618408	436.096527	140.386444	886.428223	347.754669	-51.103012	1000.957153	-570.482910	88.835121	904.244690	-519.013123	-52.629089
296.642609	-114.939079	897.770752	397.153625	22.960777	904.422485	369.002289	-153.231476	505.995911	447.745361	39.467564	507.425720	465.921509	-147.524033	82.674919	529.558777	20.101080	91.527596	297.837036	-228.300964	1419.813110	439.225769	62.900200	1412.921143	302.180542	-40.509995	1395.869019	298.058929	-51.305492	1703.488892	322.535156	-280.082642	1135.128418	529.267456	66.819443	1140.307495	217.490753	-215.815796	898.523621	436.199402	140.060120	886.369751	347.700470	-51.390343	1000.947449	-570.220642	88.773315	904.195496	-519.025818	-52.818676
296.600220	-115.250389	897.734985	397.120239	22.674107	904.416565	368.894165	-153.425354	505.939301	447.841370	39.304096	507.465759	465.898895	-147.583786	82.664116	529.594727	20.081003	91.562462	297.612366	-228.568954	1419.764648	439.093872	62.617931	1412.876709	302.063293	-40.825294	1395.784790	297.935028	-51.676201	1703.457275	322.397675	-280.585419	1135.081665	529.213379	66.307816	1140.301880	217.454391	-216.388519	898.401550	436.272339	139.603455	886.332275	347.648041	-51.699425	1000.926147	-569.926392	88.696617	904.108398	-519.007202	-53.038872
296.562836	-115.562370	897.674194	397.079620	22.423599	904.410828	368.879700	-153.597061	505.913544	447.797272	39.145153	507.456909	465.904358	-147.657837	82.663834	529.583923	20.061869	91.545464	297.408417	-228.842926	1419.683716	438.967346	62.293785	1412.846069	301.937714	-41.127342	1395.710205	297.863831	-52.094864	1703.432251	322.277039	-281.073456	1135.035889	529.227417	65.851456	1140.302002	217.415695	-216.953873	898.266785	436.392670	139.114365	886.284302	347.596558	-52.008934	1000.891479	-569.701477	88.515213	904.052063	-519.064209	-53.296146
296.508453	-115.834442	897.651306	397.035889	22.211449	904.400269	368.809296	-153.728363	505.853729	447.815735	39.019958	507.453857	465.933411	-147.619186	82.633583	529.590332	20.068029	91.566307	297.173370	-229.132385	1419.609985	438.830902	61.981110	1412.823608	301.811340	-41.448658	1395.637817	297.789581	-52.521355	1703.415039	322.245239	-281.697845	1135.006104	529.208923	65.400970	1140.312988	218.008453	-216.601013	898.111389	436.518555	138.658875	886.232361	347.558838	-52.265869	1000.873840	-569.510315	88.273949	903.987183	-519.159607	-53.570206
296.455872	-116.109612	897.630737	396.993408	21.951351	904.397217	368.790100	-153.878754	505.867279	447.801544	38.858593	507.465790	465.904358	-147.644836	82.613335	529.625122	20.057257	91.573357	296.946899	-229.429657	1419.501343	438.684479	61.689461	1412.794678	301.661041	-41.733887	1395.575806	297.717102	-52.932430	1703.406982	322.069366	-281.901031	1134.903442	529.177307	64.935822	1140.350098	217.394272	-218.116653	897.988831	436.620789	138.216370	886.223511	347.516754	-52.549534	1000.861084	-569.362976	88.000229	903.914124	-519.253906	-53.890926
296.439178	-116.371719	897.615112	396.945587	21.677366	904.390686	368.808807	-153.977859	505.865601	447.798920	38.763371	507.441254	465.921173	-147.645752	82.590393	529.616455	20.041420	91.582657	296.754517	-229.696472	1419.461670	438.527832	61.407547	1412.793945	301.516602	-42.027870	1395.491821	297.653809	-53.348965	1703.385742	321.960999	-282.307312	1134.864990	529.176636	64.509117	1140.369995	217.341461	-218.706467	897.890625	436.707672	137.773605	886.223633	347.488861	-52.827618	1000.849426	-569.215393	87.793541	903.872498	-519.316711	-54.198853
296.417297	-116.680412	897.590881	396.925262	21.429720	904.367432	368.694733	-154.095642	505.836426	447.785034	38.644146	507.441681	465.898804	-147.678070	82.593018	529.654602	20.032585	91.588280	296.508423	-229.926300	1419.356689	438.344177	61.147614	1412.802856	301.351746	-42.337914	1395.425659	297.520142	-53.760719	1703.369873	321.848175	-282.674774	1134.816895	529.197205	64.098122	1140.469482	217.319321	-219.298096	897.767700	436.784210	137.151825	886.294800	347.459991	-53.098446	1000.826172	-569.084290	87.570946	903.849365	-519.384827	-54.555862
296.382935	-116.972862	897.587341	396.857666	21.186476	904.371887	368.684235	-154.248734	505.859436	447.759735	38.539101	507.419983	465.891571	-147.701340	82.597687	529.681396	20.042383	91.591881	296.297913	-230.159561	1419.348633	438.169800	60.892624	1412.813721	301.202911	-42.594387	1395.343750	297.472992	-54.188366	1703.360229	321.752808	-283.080963	1134.783203	529.196167	63.670090	1140.511963	217.331116	-219.832672	897.657471	436.899994	136.732269	886.319702	347.420258	-53.378044	1000.825867	-568.978271	87.324814	903.823730	-519.466309	-54.875076
296.374695	-117.223412	897.570129	396.823730	20.921389	904.348267	368.584259	-154.382217	505.835236	447.752136	38.448376	507.439789	465.914551	-147.714951	82.626717	529.672485	20.047476	91.593147	296.046936	-230.413834	1419.281372	437.959961	60.655216	1412.833862	301.062286	-42.862865	1395.269043	297.487091	-54.627853	1703.357178	321.656219	-283.483215	1134.758423	529.200806	63.277699	1140.638306	217.339966	-220.406799	897.547791	437.028931	136.308197	886.325806	347.396851	-53.630020	1000.805786	-568.892822	87.033379	903.822632	-519.524658	-55.215919
296.373016	-117.497612	897.530823	396.805725	20.650980	904.309509	368.598663	-154.512421	505.819366	447.755951	38.338509	507.418335	465.903259	-147.766495	82.636276	529.695374	19.998360	91.584427	295.768646	-230.696548	1419.208130	437.740753	60.422054	1412.853638	300.921112	-43.122238	1395.178345	297.471130	-55.033115	1703.344971	321.575470	-283.880615	1134.747925	529.169739	62.898777	1140.718750	217.377487	-220.947739	897.412170	437.211914	136.068069	886.280762	347.374817	-53.893669	1000.767334	-568.792847	86.727432	903.824585	-519.580200	-55.533119
296.358948	-117.683411	897.485413	396.750305	20.394497	904.280090	368.602783	-154.660141	505.804504	447.690369	38.231148	507.411560	465.912842	-147.799774	82.648216	529.700928	19.984629	91.595436	295.507690	-230.927872	1419.156616	437.538177	60.219772	1412.882446	300.786194	-43.389072	1395.119019	297.481689	-55.485291	1703.312256	321.497467	-284.197174	1134.713989	529.203857	62.542412	1140.836792	217.420395	-221.491379	897.284058	437.321472	135.481537	886.340942	347.337799	-54.127201	1000.729248	-568.740601	86.444962	903.837769	-519.632751	-55.811737
296.339386	-117.926682	897.437927	396.757538	20.189926	904.264160	368.565674	-154.774750	505.771820	447.679688	38.106544	507.414642	465.912476	-147.783386	82.614235	529.697266	19.971708	91.589294	295.274658	-231.191803	1419.157471	437.284790	59.950588	1412.904907	300.652069	-43.697136	1395.029175	297.433868	-55.926510	1703.283081	321.431122	-284.564392	1134.686279	529.184875	62.174706	1140.909180	217.491974	-221.981689	897.175415	437.475037	135.094894	886.375061	347.336487	-54.376030	1000.696167	-568.722839	86.230515	903.880615	-519.702332	-56.119625
296.322144	-118.141586	897.414001	396.716400	20.034504	904.262329	368.521210	-154.891174	505.737732	447.631409	37.979565	507.421295	465.919861	-147.828537	82.610153	529.687927	19.954588	91.607185	295.061859	-231.367874	1419.124390	437.081848	59.734978	1412.920776	300.533325	-43.971611	1394.953857	297.531128	-56.395000	1703.279175	321.381195	-284.968658	1134.681396	529.160400	61.886131	1140.969849	217.560883	-222.509918	897.072144	437.627899	134.886261	886.361755	347.324097	-54.586788	1000.681763	-568.707153	85.994492	903.902771	-519.751282	-56.401249
296.291504	-118.380310	897.379639	396.689209	19.795647	904.232971	368.497131	-155.057068	505.751251	447.581573	37.881596	507.373138	465.901825	-147.812607	82.602013	529.680542	19.965132	91.604706	294.802856	-231.533569	1419.097534	436.862061	59.564350	1412.960938	300.403748	-44.220848	1394.841919	297.584900	-56.857655	1703.274048	321.319855	-285.320984	1134.680420	529.206665	61.594070	1141.097656	217.640793	-223.061020	896.962646	437.788605	134.352448	886.452576	347.296265	-54.830006	1000.649597	-568.716980	85.703606	903.915771	-519.825439	-56.742428
296.261627	-118.599220	897.372314	396.640839	19.614155	904.217041	368.473053	-155.159042	505.716919	447.545044	37.750420	507.353851	465.893494	-147.878799	82.576767	529.671204	19.940336	91.587448	294.584503	-231.708435	1419.092651	436.662354	59.364830	1412.997314	300.253052	-44.458641	1394.766968	297.585541	-57.321930	1703.269897	321.264923	-285.640839	1134.695557	529.173279	61.323212	1141.219116	217.765625	-223.601257	896.866394	438.050842	134.137527	886.441833	347.272888	-55.033768	1000.637634	-568.733643	85.437408	903.968079	-519.915527	-57.010124
296.245514	-118.781982	897.352539	396.628052	19.455400	904.215637	368.508667	-155.277527	505.737274	447.497070	37.670773	507.365234	465.884735	-147.899902	82.590996	529.643677	19.938278	91.610428	294.371887	-231.894943	1419.034058	436.424316	59.150745	1413.062378	300.081268	-44.654221	1394.696289	297.670532	-57.808334	1703.276978	321.236359	-285.934937	1134.743408	529.208557	61.092117	1141.363647	217.874100	-224.100571	896.818542	438.294617	133.786499	886.505127	347.266785	-55.222866	1000.625977	-568.725830	85.152298	904.011963	-519.985596	-57.276005
296.204346	-118.963394	897.323669	396.565430	19.251823	904.187195	368.517487	-155.431961	505.749878	447.419403	37.596668	507.355682	465.891846	-147.889038	82.580276	529.623840	19.916656	91.598167	294.192322	-232.038986	1419.055786	436.200775	58.931164	1413.155396	299.933075	-44.859669	1394.611572	297.820984	-58.286686	1703.284668	321.174103	-286.298920	1134.840454	529.214722	60.842449	1141.546875	217.990295	-224.623550	896.814514	438.525513	133.485413	886.609314	347.223419	-55.422611	1000.596802	-568.733643	84.947922	904.091553	-520.041382	-57.507294
296.171906	-119.173233	897.317688	396.528900	19.055109	904.192261	368.541229	-155.517456	505.757416	447.396027	37.498554	507.356750	465.891693	-147.888351	82.581909	529.610718	19.903858	91.600021	294.023743	-232.179733	1419.098267	435.961243	58.709644	1413.278564	299.770050	-45.054527	1394.557007	297.894043	-58.752052	1703.285278	321.117401	-286.683685	1134.980591	529.266357	60.646225	1141.774658	218.130753	-225.121674	896.790771	438.750397	133.187744	886.730286	347.195984	-55.638390	1000.595642	-568.745056	84.718788	904.152161	-520.117798	-57.758144
296.160583	-119.379547	897.298523	396.479340	18.876041	904.155457	368.579956	-155.691757	505.739807	447.352814	37.416237	507.347748	465.876373	-147.949066	82.547592	529.613464	19.911310	91.601646	293.865692	-232.305801	1419.171021	435.716949	58.518101	1413.446777	299.605225	-45.265198	1394.492432	297.990814	-59.253307	1703.274902	321.080963	-287.008087	1135.109863	529.361023	60.414494	1142.045166	218.271942	-225.660599	896.829102	439.003784	132.723633	886.925171	347.174042	-55.823204	1000.567993	-568.739685	84.505470	904.194336	-520.173279	-57.983944
296.103638	-119.574066	897.268921	396.400818	18.707972	904.130615	368.592590	-155.837433	505.743866	447.267609	37.355450	507.351135	465.868347	-148.009842	82.533623	529.605286	19.911383	91.593887	293.745880	-232.425674	1419.244629	435.473389	58.324581	1413.621216	299.424927	-45.451401	1394.457520	298.118195	-59.749165	1703.235474	321.171082	-287.523773	1135.281128	529.364014	60.179562	1142.315063	219.054642	-225.191284	896.852173	439.345551	132.597824	887.014404	347.117584	-56.014858	1000.540100	-568.754150	84.309441	904.238831	-520.231689	-58.189159
296.081848	-119.772789	897.262329	396.336548	18.550844	904.131714	368.628265	-155.964020	505.756866	447.228058	37.253971	507.339294	465.876617	-147.986420	82.532372	529.619324	19.885574	91.596298	293.595673	-232.532578	1419.329468	435.199768	58.150784	1413.784668	299.261597	-45.633381	1394.434570	298.274109	-60.263874	1703.198364	321.108856	-287.640411	1135.393921	529.443054	59.985374	1142.601318	218.643066	-226.669052	896.897217	439.670532	132.336655	887.220093	347.085052	-56.203979	1000.536621	-568.767029	84.130936	904.280151	-520.275513	-58.399044
296.046387	-119.973427	897.249207	396.276764	18.349848	904.105896	368.655762	-156.023804	505.786102	447.143005	37.182354	507.322968	465.891632	-148.002014	82.529495	529.607483	19.863819	91.599190	293.456696	-232.612961	1419.404297	434.915070	57.972023	1413.971558	299.090363	-45.794701	1394.407959	298.485413	-60.789970	1703.156738	321.203125	-288.195526	1135.603027	529.490234	59.768158	1142.911499	219.395935	-226.202042	896.941040	440.023193	132.079529	887.510498	347.040619	-56.397823	1000.517517	-568.794128	83.884689	904.311523	-520.302368	-58.659561
296.020264	-120.125664	897.231689	396.210510	18.211086	904.119263	368.633881	-156.082108	505.781311	447.115906	37.082745	507.340424	465.895660	-147.964783	82.524315	529.630859	19.881975	91.632141	293.319397	-232.675308	1419.515625	434.605255	57.828255	1414.180664	298.914429	-45.951946	1394.364624	298.739319	-61.348858	1703.116089	321.225830	-288.516052	1135.736328	529.578003	59.584164	1143.278076	219.557816	-226.669174	896.997253	440.344940	131.818588	887.763611	346.991913	-56.562889	1000.514404	-568.842041	83.621597	904.323730	-520.356384	-58.912773
295.963531	-120.275314	897.226318	396.107422	18.079329	904.117798	368.628632	-156.167206	505.786407	447.043457	37.000053	507.333923	465.892120	-147.936035	82.536072	529.590698	19.847443	91.594383	293.122009	-232.774002	1419.581055	434.269836	57.689144	1414.382202	298.731293	-46.096111	1394.335571	298.986664	-61.878574	1703.094971	321.194702	-288.585663	1135.847046	529.746887	59.397041	1143.703003	219.163712	-228.155792	897.072632	440.692627	131.401230	888.052856	346.930573	-56.718830	1000.509949	-568.862549	83.360390	904.361755	-520.378174	-59.139698
295.917816	-120.417030	897.209717	396.046387	17.956572	904.122681	368.618469	-156.241104	505.793457	447.028229	36.919285	507.359314	465.886780	-147.938721	82.532967	529.589600	19.873011	91.644409	292.905060	-232.826355	1419.655396	433.935913	57.563263	1414.611328	298.513947	-46.229397	1394.302979	299.252258	-62.430401	1703.091064	321.241425	-288.884644	1135.959106	529.829163	59.224838	1144.065552	219.365143	-228.659195	897.101318	441.106110	131.303436	888.239502	346.885498	-56.871639	1000.502869	-568.894592	83.158775	904.381470	-520.411621	-59.388954
295.886627	-120.557716	897.190430	395.963013	17.801840	904.108948	368.589996	-156.330551	505.785065	447.017578	36.862812	507.363129	465.878357	-147.977127	82.526993	529.546570	19.817636	91.637260	292.626038	-232.870590	1419.687256	433.571381	57.453167	1414.801514	298.279236	-46.393227	1394.257202	299.550690	-62.972141	1703.068359	321.278656	-289.235718	1136.118896	529.971985	59.083344	1144.466919	219.593262	-229.116943	897.131470	441.497864	131.058197	888.513550	346.832550	-57.026711	1000.485901	-568.972595	82.952789	904.429016	-520.480713	-59.606873
295.810913	-120.703506	897.178101	395.874084	17.629725	904.112854	368.601379	-156.395645	505.790070	447.014832	36.780117	507.380615	465.888855	-147.957657	82.525459	529.542114	19.804773	91.640961	292.385773	-232.898071	1419.722290	433.194122	57.381508	1414.995361	298.048553	-46.517162	1394.221558	299.899597	-63.575413	1703.020874	321.343231	-289.571411	1136.242065	530.121643	58.947746	1144.840942	219.828354	-229.550690	897.150024	441.888428	130.808472	888.822388	346.766052	-57.209747	1000.480164	-569.034607	82.797272	904.454895	-520.539978	-59.819256
295.761078	-120.859520	897.177795	395.808472	17.499622	904.116150	368.588165	-156.484406	505.778992	446.968689	36.731518	507.398132	465.887939	-147.956543	82.530945	529.574280	19.804710	91.642616	292.123932	-232.939911	1419.760132	432.793884	57.296219	1415.200684	297.819672	-46.645817	1394.169067	300.226471	-64.133560	1702.978271	321.413879	-289.892944	1136.349243	530.303589	58.866264	1145.220215	220.100296	-229.985641	897.133484	442.307648	130.583221	889.073730	346.732513	-57.371624	1000.480347	-569.106812	82.617996	904.486084	-520.592224	-60.023869
295.705566	-121.014885	897.147522	395.750153	17.364807	904.110107	368.535614	-156.557373	505.772491	446.924347	36.677078	507.404663	465.887054	-147.953827	82.538025	529.588867	19.798618	91.642670	291.819275	-232.993805	1419.800903	432.413116	57.240234	1415.376099	297.567932	-46.773056	1394.117310	300.616974	-64.723396	1702.897339	321.478790	-290.185425	1136.462891	530.484253	58.761227	1145.606689	220.387543	-230.504089	897.137024	442.814148	130.356033	889.309753	346.687653	-57.542007	1000.460632	-569.198730	82.424988	904.491699	-520.663635	-60.237381
295.663757	-121.188255	897.147400	395.704102	17.221981	904.113159	368.527039	-156.616211	505.773376	446.999634	36.607025	507.413208	465.859924	-147.969940	82.514313	529.676636	19.804266	91.683502	291.533691	-233.021179	1419.909546	431.984253	57.162842	1415.605591	297.308105	-46.877789	1394.058350	301.078339	-65.318314	1702.847046	321.549683	-290.532074	1136.608521	530.669739	58.717846	1145.980957	220.694580	-230.975418	897.156738	443.282776	130.152939	889.566162	346.659332	-57.712326	1000.461243	-569.264893	82.264847	904.514526	-520.722656	-60.432243
295.624908	-121.321899	897.134155	395.667786	17.086657	904.107727	368.456879	-156.746475	505.751190	446.937988	36.550327	507.397766	465.843262	-148.039505	82.522903	529.679565	19.800182	91.708420	291.191833	-233.035675	1419.961548	431.482788	57.088142	1415.773804	297.032593	-47.002182	1394.006104	301.559875	-65.932976	1702.789307	321.619843	-290.836304	1136.794434	530.895508	58.672680	1146.398682	220.975143	-231.410660	897.187317	443.758698	129.783142	889.851563	346.641388	-57.866642	1000.450562	-569.373108	82.028908	904.497803	-520.809143	-60.609489
295.557587	-121.464249	897.139221	395.621887	16.979544	904.125305	368.400940	-156.778625	505.744415	446.766296	36.492409	507.384460	465.848419	-148.060806	82.546043	529.637573	19.779905	91.687180	290.830383	-233.008255	1420.055908	430.983643	57.028587	1415.938110	296.726654	-47.095894	1393.955688	302.103607	-66.565964	1702.746094	321.680878	-291.092133	1136.945679	531.080505	58.651134	1146.803955	221.270844	-231.885773	897.180359	444.366272	129.726776	890.067078	346.609497	-58.016861	1000.460205	-569.493164	81.843460	904.516296	-520.905396	-60.771114
295.525909	-121.599701	897.115906	395.598236	16.837788	904.102905	368.321869	-156.902924	505.738434	446.684998	36.444530	507.370087	465.843964	-148.102478	82.542870	529.617249	19.765070	91.684181	290.449097	-233.005356	1420.088745	430.518494	57.003082	1416.115845	296.396851	-47.190636	1393.853394	302.652222	-67.177719	1702.734619	321.747528	-291.312347	1137.100708	531.284668	58.686611	1147.174927	221.621658	-232.425079	897.187439	444.931580	129.566055	890.341064	346.608856	-58.175934	1000.435913	-569.605652	81.636139	904.495178	-520.991394	-60.960011
295.501862	-121.698906	897.086792	395.563232	16.703125	904.086609	368.367493	-157.140213	505.747711	446.716431	36.422409	507.366821	465.904572	-148.191528	82.566566	529.661011	19.794975	91.717384	290.101227	-233.025055	1420.124023	429.956238	56.965366	1416.307739	296.078766	-47.278233	1393.748291	303.280426	-67.838791	1702.727539	321.809082	-291.542725	1137.235596	531.511047	58.734055	1147.603882	221.947449	-232.907501	897.173401	445.432312	129.395432	890.579041	346.598328	-58.317177	1000.411560	-569.732239	81.416344	904.490784	-521.101746	-61.139061
295.461731	-121.819595	897.080627	395.532410	16.537088	904.070801	368.281860	-157.195999	505.699829	446.482147	36.347980	507.315155	465.899292	-148.168289	82.561356	529.630310	19.783699	91.732353	289.785187	-233.038330	1420.159912	429.456024	56.909969	1416.469727	295.758240	-47.353153	1393.651855	303.909576	-68.471710	1702.746948	321.877930	-291.815674	1137.404907	531.692749	58.757000	1148.010620	222.305634	-233.354385	897.178284	446.014130	129.224869	890.807495	346.600861	-58.482937	1000.398804	-569.875854	81.188713	904.465332	-521.202332	-61.315742
295.458160	-121.954308	897.045593	395.540619	16.426022	904.045593	368.180603	-157.204269	505.653503	446.419830	36.314079	507.299866	465.878479	-148.202530	82.579750	529.586670	19.751217	91.715027	289.450287	-233.104523	1420.245605	428.970306	56.852379	1416.612915	295.429596	-47.454121	1393.597046	304.595459	-69.141930	1702.788330	321.960602	-292.049042	1137.579102	531.878601	58.784229	1148.439819	222.679932	-233.886414	897.170532	446.636200	129.044281	891.035339	346.620148	-58.624241	1000.367432	-569.991943	81.045525	904.470886	-521.288452	-61.492432
295.426514	-122.094475	897.042236	395.509766	16.263393	904.041077	368.127838	-157.313812	505.656464	446.340668	36.255589	507.261780	465.897125	-148.199921	82.587379	529.554932	19.730688	91.703545	289.058990	-233.110580	1420.322754	428.388397	56.829487	1416.780273	295.062347	-47.517506	1393.517090	305.311768	-69.789787	1702.855835	322.006500	-292.279633	1137.748779	532.068359	58.827374	1148.833008	223.089554	-234.373917	897.148926	447.382751	128.845856	891.206848	346.616394	-58.795586	1000.362000	-570.127258	80.889069	904.483398	-521.397766	-61.619320
295.414032	-122.241417	897.040710	395.519379	16.115799	904.033386	367.972931	-157.275681	505.589111	446.302277	36.195724	507.255188	465.860565	-148.155182	82.587402	529.596191	19.718447	91.715057	288.694031	-233.134811	1420.412354	427.908966	56.786713	1416.927979	294.737762	-47.598343	1393.457275	306.048309	-70.468117	1702.920898	322.086578	-292.443817	1137.947632	532.239929	58.861092	1149.221802	223.459152	-234.849930	897.122864	447.908630	128.575653	891.439636	346.631592	-58.950611	1000.356750	-570.256226	80.715401	904.477783	-521.487793	-61.792084
295.424866	-122.376671	897.024658	395.525818	15.958638	904.036743	367.970612	-157.368073	505.600861	446.213867	36.155029	507.201508	465.871826	-148.193924	82.596649	529.523071	19.746634	91.718941	288.378204	-233.125076	1420.471191	427.454254	56.726826	1417.063354	294.417084	-47.675079	1393.415039	306.805786	-71.136276	1702.986450	322.166046	-292.598419	1138.092041	532.342407	58.928371	1149.556152	223.858093	-235.359192	897.072144	448.557739	128.579269	891.525452	346.641388	-59.112457	1000.349487	-570.357117	80.539131	904.482849	-521.550781	-61.920727
295.429840	-122.513687	896.995300	395.539429	15.847112	904.040771	367.984161	-157.441589	505.584595	446.159058	36.105606	507.218475	465.867371	-148.190140	82.593903	529.497009	19.736704	91.722176	288.046417	-233.149536	1420.555420	426.976807	56.664768	1417.188477	294.088226	-47.731236	1393.382202	307.596558	-71.800163	1703.051758	322.262909	-292.785217	1138.249146	532.450439	58.979652	1149.878540	224.276031	-235.827911	897.024231	449.143616	128.480270	891.662964	346.649200	-59.258701	1000.335571	-570.492859	80.377808	904.471313	-521.653748	-62.007565
295.447388	-122.633949	896.971252	395.560730	15.709834	904.037781	367.937622	-157.520752	505.553223	446.120209	36.058441	507.201172	465.839600	-148.225906	82.575180	529.445496	19.715950	91.734810	287.726593	-233.174408	1420.597168	426.594543	56.614861	1417.315063	293.747101	-47.809032	1393.361328	308.402161	-72.482803	1703.107666	322.332458	-292.929382	1138.406982	532.525940	59.024975	1150.193604	224.667175	-236.271698	896.964233	449.699493	128.418610	891.774414	346.654327	-59.393051	1000.321838	-570.594238	80.249748	904.475098	-521.707275	-62.129269
295.457550	-122.778740	896.947388	395.602936	15.553267	904.056885	368.098724	-157.782120	505.596252	446.067535	35.996414	507.199707	465.911621	-148.287628	82.612640	529.412720	19.722969	91.744064	287.439697	-233.202988	1420.648926	426.202698	56.565468	1417.462524	293.424133	-47.862125	1393.329468	309.229797	-73.149307	1703.160889	322.398956	-293.092010	1138.534424	532.571533	59.045773	1150.487183	225.009933	-236.721359	896.945984	450.307007	128.332138	891.887207	346.654297	-59.556534	1000.318970	-570.704346	80.119713	904.468018	-521.763000	-62.227341
295.468231	-122.900955	896.929077	395.655884	15.416655	904.075928	368.143555	-157.886627	505.612274	446.070709	35.940971	507.212433	465.893799	-148.365921	82.572029	529.444946	19.711395	91.781769	287.160339	-233.276138	1420.680786	425.870941	56.483238	1417.588989	293.160461	-47.933968	1393.309082	310.086334	-73.824341	1703.243774	322.450470	-293.279755	1138.668579	532.587646	59.053383	1150.757202	225.396301	-237.212570	896.891235	450.934265	128.265640	891.946594	346.658539	-59.693855	1000.319214	-570.817139	79.993546	904.477539	-521.826233	-62.316067
295.501373	-123.007248	896.913391	395.712891	15.273393	904.089294	368.029266	-157.793381	505.543152	446.119110	35.855282	507.244995	465.867493	-148.228760	82.571075	529.493469	19.702227	91.789276	286.849457	-233.306763	1420.717773	425.530853	56.438118	1417.714111	292.889160	-47.963371	1393.282593	310.936646	-74.468605	1703.324585	322.489349	-293.436615	1138.772827	532.607605	59.039982	1150.991089	225.774597	-237.703232	896.778809	451.424774	128.076096	892.061707	346.666992	-59.814899	1000.318665	-570.909302	79.877350	904.486450	-521.870911	-62.388237
295.530609	-123.101921	896.897034	395.737000	15.121323	904.106873	368.358002	-158.237549	505.623291	446.154175	35.793221	507.244476	465.964264	-148.482788	82.584625	529.471680	19.678196	91.792213	286.506836	-233.328781	1420.741577	425.201233	56.392353	1417.838989	292.583771	-48.013863	1393.299927	311.804871	-75.140518	1703.403442	322.580322	-293.828796	1138.994751	532.533508	59.005878	1151.240479	226.724518	-237.080994	896.678040	451.915161	128.214203	892.102661	346.654205	-59.936623	1000.319824	-571.008362	79.754700	904.463623	-521.904541	-62.461525
295.548523	-123.207932	896.886047	395.786682	14.987605	904.120178	368.412628	-158.354874	505.639435	447.650787	35.789600	507.447998	465.972046	-148.500961	82.587585	530.240845	19.688292	91.953003	286.205841	-233.347122	1420.765869	424.931946	56.363148	1417.955200	292.286865	-48.038918	1393.302612	312.692200	-75.808907	1703.480469	322.487244	-293.720856	1139.008545	532.488159	58.958508	1151.465332	226.411041	-238.480545	896.623169	452.443756	128.158737	892.136963	346.651093	-60.048740	1000.321777	-571.090149	79.678429	904.460083	-521.967896	-62.483608
295.574585	-123.302246	896.864075	395.831421	14.862226	904.119446	368.183594	-158.029816	505.553284	447.572449	35.724682	507.460205	465.856842	-148.319244	82.560860	530.222473	19.701990	91.975792	285.949463	-233.359665	1420.763062	424.680206	56.346672	1418.070313	291.997406	-48.065430	1393.305908	313.594788	-76.449257	1703.539917	322.490723	-293.850586	1139.097534	532.410645	58.896233	1151.662598	226.706299	-238.930069	896.570007	452.924377	128.154495	892.167908	346.649628	-60.148705	1000.311340	-571.167664	79.632324	904.463989	-522.003540	-62.560211
295.621155	-123.403847	896.843506	395.867920	14.721173	904.135559	368.209839	-158.141937	505.550476	447.386322	35.629448	507.441986	465.862000	-148.315048	82.562805	530.056152	19.682024	91.915390	285.686646	-233.379578	1420.765137	424.382324	56.320126	1418.183716	291.702454	-48.084320	1393.307495	314.515045	-77.122971	1703.602905	322.490601	-293.961517	1139.156494	532.346985	58.843060	1151.870728	227.007629	-239.338669	896.463562	453.360077	128.137650	892.221375	346.641785	-60.262386	1000.310059	-571.239563	79.540962	904.444336	-522.026306	-62.597458
295.648895	-123.517372	896.829041	395.886078	14.613056	904.150940	368.222107	-158.218063	505.531158	447.323090	35.528435	507.463898	465.878174	-148.366104	82.519264	530.018616	19.691303	91.899422	285.395966	-233.366974	1420.755005	423.838104	56.363251	1418.273071	291.417328	-48.047466	1393.305664	315.443146	-77.782944	1703.674072	322.457855	-294.080902	1139.235107	532.241821	58.766502	1152.079590	227.272690	-239.676117	896.352966	453.750854	128.131744	892.284912	346.630096	-60.369350	1000.311035	-571.289490	79.487656	904.448181	-522.032715	-62.647873
295.684601	-123.626839	896.802979	395.921234	14.500936	904.171570	368.508148	-158.714554	505.618866	447.309631	35.436626	507.484192	465.995026	-148.602005	82.552498	529.980042	19.685892	91.873566	285.176422	-233.441284	1420.778076	423.575836	56.275856	1418.381226	291.181732	-48.105312	1393.317993	316.366211	-78.429703	1703.729492	322.529663	-294.394653	1139.328003	532.150574	58.725700	1152.234253	228.110443	-238.974091	896.215271	454.114746	128.130524	892.322571	346.623199	-60.483311	1000.308472	-571.330811	79.415955	904.440430	-522.043152	-62.697739
295.692657	-123.722374	896.797180	395.906982	14.388002	904.190613	368.274323	-158.448059	505.525574	447.197113	35.334465	507.491791	465.893280	-148.406204	82.524376	529.894531	19.667803	91.835510	284.931854	-233.480255	1420.763184	423.340027	56.215458	1418.482300	290.944733	-48.166508	1393.338623	317.310333	-79.084511	1703.791504	322.460480	-294.520996	1139.354614	532.047668	58.656738	1152.388550	228.326340	-239.292908	896.119263	454.483551	128.149612	892.371521	346.594757	-60.587711	1000.315308	-571.374146	79.313553	904.446777	-522.025208	-62.779079
295.712769	-123.844948	896.775757	395.909851	14.225531	904.171631	368.292084	-158.496201	505.506470	446.177338	35.191895	507.327728	465.910736	-148.395355	82.522545	529.302246	19.659826	91.708702	284.639191	-233.485855	1420.725708	423.075928	56.225452	1418.572021	290.661194	-48.190319	1393.353149	318.233826	-79.722778	1703.847656	322.384064	-294.623718	1139.385986	531.972595	58.633915	1152.556030	228.483078	-239.618317	896.013550	454.802673	128.133789	892.404053	346.582916	-60.716724	1000.296143	-571.421448	79.242409	904.431335	-522.035278	-62.789925
295.741516	-123.941948	896.741150	395.916260	14.146338	904.183655	368.269714	-158.590042	505.484009	446.144836	35.108261	507.319366	465.854340	-148.451508	82.508484	529.296753	19.686031	91.698494	284.445129	-233.537292	1420.681885	422.811096	56.195148	1418.627075	290.443024	-48.293098	1393.357666	319.141846	-80.338867	1703.881104	322.213135	-294.479614	1139.321777	531.881104	58.628910	1152.679565	228.023590	-240.898132	895.919739	455.069275	128.149246	892.429016	346.561218	-60.809162	1000.284851	-571.446350	79.175606	904.425415	-522.022705	-62.849655
295.752808	-124.063232	896.707336	395.907410	14.031470	904.175476	368.246277	-158.636871	505.489868	446.162994	35.037735	507.302704	465.891174	-148.452927	82.516609	529.313354	19.671015	91.648834	284.288544	-233.618057	1420.663696	422.567017	56.169994	1418.692871	290.235992	-48.358959	1393.342407	320.040527	-80.965683	1703.911743	322.108337	-294.556030	1139.294922	531.759521	58.641819	1152.781494	228.127701	-241.167374	895.804321	455.272461	128.165298	892.441284	346.532288	-60.923512	1000.264282	-571.449585	79.092712	904.404785	-521.994324	-62.886799
295.783264	-124.159042	896.674011	395.897339	13.949225	904.176575	368.266510	-158.694946	505.457794	446.151062	34.992760	507.298370	465.887695	-148.460999	82.519989	529.324280	19.681915	91.631111	284.160095	-233.695267	1420.651367	422.310730	56.112709	1418.743896	290.053986	-48.442844	1393.349731	320.921112	-81.567657	1703.925537	321.990875	-294.675659	1139.321167	531.671814	58.697666	1152.881348	228.194000	-241.353455	895.725403	455.424866	128.190353	892.459534	346.512787	-61.015163	1000.248230	-571.466370	79.030617	904.394531	-521.969360	-62.918636
295.768982	-124.299316	896.641052	395.862640	13.828592	904.160339	368.268768	-158.730835	505.467224	446.139343	34.921799	507.281677	465.919861	-148.488174	82.521286	529.286377	19.660147	91.616974	284.044159	-233.808762	1420.624756	422.080261	56.073418	1418.790405	289.883362	-48.521137	1393.336304	321.785248	-82.147575	1703.904053	321.953857	-294.976929	1139.364868	531.559753	58.763081	1152.979126	228.802109	-240.484726	895.616089	455.535522	128.201126	892.475342	346.462891	-61.138378	1000.224243	-571.469849	78.997375	904.412720	-521.937500	-62.973057
295.770294	-124.412308	896.621155	395.846893	13.711155	904.173706	368.237305	-158.786026	505.433563	446.167419	34.849281	507.307953	465.884033	-148.540253	82.487801	529.335999	19.663004	91.625664	283.952026	-233.936935	1420.596924	421.845612	56.028004	1418.814941	289.718475	-48.629078	1393.324951	322.623047	-82.717918	1703.911865	321.737152	-294.886993	1139.268921	531.471008	58.831886	1153.061035	228.299133	-241.445526	895.554993	455.597046	128.245209	892.490723	346.427460	-61.257286	1000.220947	-571.455078	78.929092	904.419312	-521.896667	-63.052036
295.787781	-124.491928	896.596008	395.814941	13.611389	904.181885	368.207397	-158.799774	505.419830	446.148773	34.779068	507.305206	465.905457	-148.509186	82.481033	529.335693	19.663063	91.618683	283.876373	-234.055222	1420.567505	421.655975	55.969635	1418.846558	289.573425	-48.753937	1393.314331	323.446198	-83.292397	1703.904053	321.584595	-294.869537	1139.209106	531.383911	58.919857	1153.119873	228.069748	-241.844589	895.501160	455.622345	128.264893	892.511902	346.400482	-61.357399	1000.211914	-571.414673	78.879066	904.432434	-521.844849	-63.092548
295.774445	-124.596634	896.582275	395.777985	13.500951	904.177917	368.193848	-158.838699	505.409882	446.144440	34.750751	507.314209	465.917725	-148.528183	82.486473	529.337097	19.672966	91.624535	283.833344	-234.179764	1420.533081	421.459473	55.904530	1418.852295	289.442017	-48.848961	1393.298950	324.210083	-83.840446	1703.876953	321.463837	-294.950195	1139.170044	531.278687	59.008335	1153.155518	227.944199	-241.935501	895.452759	455.623779	128.316330	892.519287	346.359314	-61.460594	1000.203430	-571.378723	78.851936	904.454773	-521.793335	-63.159595
295.764526	-124.689438	896.561523	395.725159	13.410855	904.187195	368.138733	-158.874512	505.388855	446.166473	34.690960	507.295074	465.910919	-148.551559	82.497780	529.349365	19.661715	91.636230	283.817078	-234.337753	1420.519897	421.323700	55.804886	1418.870239	289.345917	-48.988472	1393.278442	324.962341	-84.392937	1703.841553	321.321411	-294.964111	1139.126099	531.176575	59.103985	1153.156738	227.769272	-242.005219	895.399658	455.548584	128.344284	892.526001	346.310608	-61.560863	1000.197266	-571.330933	78.821266	904.467224	-521.729919	-63.211742
295.742584	-124.747803	896.531921	395.683655	13.344171	904.183350	368.122223	-158.901611	505.371185	446.202515	34.673866	507.303284	465.905548	-148.589813	82.478165	529.375061	19.672310	91.624763	283.770233	-234.472809	1420.500854	421.161163	55.779472	1418.846069	289.250702	-49.091152	1393.252930	325.653351	-84.901764	1703.809082	321.165527	-295.011566	1139.068970	531.067871	59.197529	1153.176758	227.544342	-242.019745	895.373718	455.425629	128.383667	892.509827	346.259857	-61.628502	1000.180359	-571.301025	78.802002	904.471924	-521.688904	-63.254704
295.702820	-124.862541	896.522644	395.645447	13.254883	904.191162	368.093628	-158.928589	505.367554	446.215149	34.617207	507.328217	465.897095	-148.476730	82.457474	529.371765	19.669016	91.619461	283.755280	-234.579391	1420.463135	421.017487	55.734364	1418.849976	289.151581	-49.211227	1393.229370	326.325439	-85.424896	1703.763428	321.044067	-295.084320	1139.017090	530.975464	59.302155	1153.221924	227.330078	-241.990311	895.353210	455.262085	128.415787	892.540771	346.210724	-61.734455	1000.179443	-571.232300	78.751755	904.481201	-521.632324	-63.293041
295.655029	-124.947334	896.498779	395.563965	13.167635	904.180786	368.075836	-158.974289	505.354797	446.245941	34.587460	507.331451	465.888824	-148.484238	82.451241	529.392700	19.651003	91.625122	283.727356	-234.712646	1420.454346	420.874359	55.690956	1418.864502	289.099701	-49.354183	1393.213257	326.963257	-85.895302	1703.714600	320.909027	-295.121796	1138.956177	530.832397	59.391529	1153.206055	227.100143	-241.928329	895.354126	455.059937	128.452271	892.559143	346.142059	-61.827251	1000.161987	-571.171021	78.733360	904.487366	-521.563416	-63.360081
295.616852	-125.040085	896.478943	395.504395	13.073906	904.177551	368.079681	-159.039520	505.345642	446.274628	34.535805	507.336884	465.881012	-148.567337	82.438965	529.429749	19.637959	91.641357	283.715210	-234.814880	1420.411743	420.767761	55.656734	1418.862427	289.050659	-49.493309	1393.206543	327.538208	-86.397408	1703.674683	320.867493	-295.408081	1138.976196	530.694641	59.471764	1153.220825	227.401154	-240.798645	895.360596	454.739502	128.481705	892.594299	346.084595	-61.926193	1000.150085	-571.126526	78.733543	904.499634	-521.523926	-63.399128
295.572784	-125.145073	896.462708	395.419067	12.988561	904.157349	368.057648	-159.094009	505.346619	446.294312	34.531532	507.336792	465.867065	-148.569504	82.444366	529.472595	19.708654	91.669167	283.731781	-234.914490	1420.384521	420.667603	55.611031	1418.886963	289.012299	-49.635300	1393.181519	328.077637	-86.880829	1703.597168	320.723297	-295.431976	1138.885864	530.558167	59.547115	1153.187866	227.090866	-240.668655	895.393860	454.408051	128.510483	892.659973	346.024017	-62.020473	1000.131897	-571.034851	78.706085	904.509949	-521.449402	-63.464027
295.507080	-125.254868	896.442078	395.328369	12.919927	904.146729	368.256012	-159.463516	505.408447	446.327179	34.540836	507.347809	465.957581	-148.740952	82.446312	529.533447	19.716875	91.699707	283.745361	-235.037476	1420.346069	420.594940	55.573441	1418.906738	289.019012	-49.784275	1393.155273	328.626465	-87.325729	1703.541260	320.581238	-295.496521	1138.792480	530.428101	59.615585	1153.174683	226.741013	-240.552322	895.435364	454.054840	128.552032	892.719116	345.949097	-62.117443	1000.115784	-570.968750	78.664513	904.506836	-521.388123	-63.498108
295.460663	-125.332649	896.414551	395.255554	12.879311	904.145569	368.238342	-159.516876	505.387756	446.309052	34.578243	507.351288	465.992859	-148.762268	82.426468	529.571899	19.674952	91.704704	283.777588	-235.167770	1420.320801	420.525970	55.516361	1418.931396	289.037537	-49.902546	1393.136108	329.133942	-87.752968	1703.475586	320.313232	-295.331360	1138.664063	530.288147	59.663246	1153.147705	225.755722	-241.443222	895.471252	453.653137	128.609024	892.766052	345.883545	-62.189632	1000.100769	-570.913574	78.645576	904.494141	-521.327148	-63.509659
295.401764	-125.425407	896.381226	395.159363	12.821973	904.112061	368.188171	-159.565582	505.360229	446.309753	34.566841	507.344513	465.997620	-148.732697	82.430733	529.608887	19.682507	91.714928	283.832947	-235.293304	1420.299316	420.480682	55.493019	1418.974365	289.043365	-50.035198	1393.129639	329.598999	-88.206757	1703.416992	320.152863	-295.410217	1138.592773	530.178772	59.739937	1153.128784	225.348129	-241.295609	895.521057	453.214111	128.522980	892.886292	345.812500	-62.267540	1000.067078	-570.825989	78.641243	904.487793	-521.242920	-63.514492
295.354675	-125.495552	896.375427	395.033875	12.771369	904.115417	367.929169	-159.286163	505.295471	446.283356	34.566078	507.317688	465.840118	-148.608810	82.389435	529.617432	19.693897	91.747223	283.872498	-235.433777	1420.298340	420.432159	55.431572	1419.005127	289.079315	-50.157997	1393.106689	330.028778	-88.620590	1703.351196	320.068298	-295.657074	1138.576050	530.021606	59.821968	1153.108154	225.514282	-240.129135	895.600220	452.689209	128.721664	892.953064	345.730408	-62.336391	1000.065369	-570.763428	78.654602	904.493469	-521.202881	-63.524658
295.289673	-125.578117	896.373291	394.904175	12.710680	904.114380	368.060852	-159.602661	505.334015	446.318237	34.591301	507.328430	465.906952	-148.746490	82.385536	529.676208	19.687134	91.768791	283.927887	-235.573746	1420.298706	420.390411	55.390881	1419.073608	289.120148	-50.284290	1393.103027	330.408142	-89.014198	1703.269897	319.793945	-295.533691	1138.459473	529.889343	59.899132	1153.127075	224.470520	-240.883392	895.738342	452.235870	128.744720	893.037231	345.647858	-62.418262	1000.063049	-570.685486	78.623253	904.497986	-521.132446	-63.530704
295.199799	-125.658600	896.359253	394.774689	12.650104	904.121338	368.024170	-159.618546	505.331055	446.356445	34.603886	507.363281	465.894379	-148.677734	82.375397	529.722351	19.688391	91.835800	283.962708	-235.723633	1420.329590	420.359070	55.323334	1419.088379	289.178650	-50.447159	1393.107056	330.787476	-89.464592	1703.181641	319.558929	-295.635742	1138.400146	529.745605	59.963699	1153.095947	224.009705	-240.709595	895.876404	451.712189	128.777069	893.135742	345.544464	-62.507370	1000.058411	-570.612549	78.626862	904.516724	-521.069946	-63.525150
295.117767	-125.756790	896.334839	394.640228	12.564440	904.093506	367.885803	-159.547119	505.289551	446.364594	34.611607	507.371735	465.870728	-148.642944	82.370049	529.788879	19.694952	91.862953	284.007294	-235.853912	1420.339111	420.332458	55.254463	1419.143677	289.230865	-50.568943	1393.112061	331.135406	-89.831512	1703.082153	319.321472	-295.766937	1138.363037	529.635254	60.073784	1153.087769	223.576309	-240.475739	895.979126	451.132294	128.828247	893.241333	345.446808	-62.603683	1000.031982	-570.573669	78.633652	904.524963	-521.024719	-63.534290
295.014587	-125.827240	896.323853	394.505585	12.497416	904.095276	367.682190	-159.433990	505.242706	447.227051	34.665661	507.488922	465.822479	-148.577469	82.354012	530.286804	19.722712	91.998161	284.042236	-235.997940	1420.372314	420.301575	55.206856	1419.173096	289.277802	-50.725666	1393.124878	331.426941	-90.214005	1702.992432	319.058411	-295.885529	1138.336426	529.516663	60.175358	1153.079346	223.116989	-240.247635	896.100098	450.529510	128.864426	893.349976	345.333557	-62.685326	1000.026550	-570.489441	78.642471	904.526550	-520.946167	-63.515499
294.949646	-125.875710	896.314331	394.370361	12.454446	904.089783	367.603180	-159.428268	505.200409	447.424500	34.697964	507.542908	465.816803	-148.593704	82.379288	530.381470	19.718676	92.057632	284.069000	-236.119431	1420.401367	420.270660	55.189018	1419.196899	289.354401	-50.858028	1393.118530	331.698303	-90.597679	1702.877441	318.811249	-296.016479	1138.323608	529.415894	60.280403	1153.065063	222.648682	-239.926300	896.240784	449.965881	128.880676	893.434753	345.245605	-62.742138	1000.018311	-570.432739	78.688644	904.544495	-520.893188	-63.500504
294.850616	-125.937119	896.296936	394.205750	12.394177	904.086975	367.542694	-159.406403	505.209717	447.446472	34.750904	507.571167	465.783783	-148.648132	82.363853	530.442810	19.719395	92.080116	284.099243	-236.208603	1420.425903	420.218781	55.191032	1419.214600	289.418518	-50.999371	1393.106689	331.921783	-90.942688	1702.755859	318.545166	-296.164734	1138.316406	529.312744	60.388962	1153.022705	222.218750	-239.607178	896.406311	449.356750	128.879425	893.558472	345.109039	-62.809704	1000.007813	-570.388306	78.738815	904.549377	-520.837463	-63.500145
294.731018	-126.014946	896.287415	394.062134	12.335240	904.064026	367.476715	-159.438507	505.174377	447.500732	34.775375	507.611481	465.799347	-148.649979	82.380501	530.494080	19.745661	92.134003	284.115936	-236.300583	1420.460449	420.156342	55.184715	1419.242065	289.502686	-51.142876	1393.098633	332.115906	-91.287369	1702.625977	318.269714	-296.297668	1138.298950	529.208801	60.515903	1153.017212	221.770630	-239.381989	896.574097	448.727386	128.912979	893.692017	344.997589	-62.881939	999.991211	-570.298889	78.745804	904.559570	-520.747803	-63.464958
294.631653	-126.050171	896.288147	393.893982	12.306808	904.082581	367.402985	-159.489700	505.166534	447.730957	34.805996	507.679260	465.804504	-148.633926	82.348167	530.636353	19.749750	92.165230	284.156647	-236.391327	1420.494751	420.080536	55.212429	1419.282349	289.603455	-51.278687	1393.092407	332.283356	-91.620773	1702.475098	317.983612	-296.444519	1138.309570	529.137329	60.646751	1153.018555	221.334518	-239.160065	896.711060	448.140533	128.906296	893.789917	344.873505	-62.932915	999.999634	-570.221497	78.766388	904.555237	-520.661316	-63.424587
294.523468	-126.114311	896.289185	393.721100	12.281313	904.081787	367.403381	-159.566574	505.173401	447.801300	34.822807	507.744537	465.797668	-148.717102	82.344398	530.721924	19.737864	92.221138	284.201599	-236.471893	1420.545288	420.008484	55.222996	1419.319946	289.704071	-51.414234	1393.096069	332.408386	-91.939163	1702.327148	317.720490	-296.604218	1138.342529	529.065613	60.800724	1153.027954	220.858917	-238.868469	896.864380	447.534973	128.851395	893.945923	344.743744	-62.982155	999.999451	-570.152710	78.784904	904.561035	-520.590454	-63.423485
294.411865	-126.156517	896.287903	393.546539	12.228679	904.077637	367.292236	-159.502213	505.159943	447.982056	34.807354	507.768188	465.766083	-148.703156	82.364899	530.855957	19.765034	92.264946	284.232544	-236.549820	1420.586060	419.940369	55.241028	1419.367676	289.812469	-51.565987	1393.090820	332.467560	-92.229095	1702.148682	317.420013	-296.796295	1138.339355	528.971558	60.935284	1153.029907	220.383377	-238.583664	897.056030	446.906250	128.880142	894.102722	344.596893	-63.024971	999.997009	-570.080017	78.852577	904.583252	-520.493225	-63.369465
294.269958	-126.209991	896.296997	393.344604	12.182699	904.046936	367.346130	-159.727676	505.209564	448.089996	34.839401	507.819000	465.827972	-148.794067	82.375450	530.951111	19.745485	92.267838	284.270477	-236.619095	1420.644287	419.840302	55.278778	1419.398682	289.933380	-51.704269	1393.078613	332.494904	-92.511887	1701.959351	317.101746	-296.978638	1138.351807	528.879639	61.093563	1153.005737	219.944290	-238.306488	897.240234	446.323181	128.888580	894.226013	344.446716	-63.061020	999.986877	-570.020081	78.869881	904.588623	-520.427063	-63.321423
294.186676	-126.256470	896.279663	393.188599	12.174223	904.021484	367.320984	-159.772522	505.195923	448.345062	34.876644	507.838409	465.861084	-148.807510	82.378189	531.138367	19.769619	92.287537	284.276123	-236.722824	1420.699585	419.750061	55.325871	1419.421021	290.048645	-51.828270	1393.054321	332.492249	-92.778992	1701.750122	316.860718	-297.384888	1138.396484	528.796021	61.279278	1152.984619	220.114273	-237.072006	897.355774	445.497223	128.913208	894.467590	344.326782	-63.080460	999.966003	-569.951294	78.936600	904.577942	-520.339539	-63.311161
294.065460	-126.310394	896.254150	392.990143	12.130552	903.975464	367.119751	-159.617996	505.117889	448.440613	34.883579	507.868713	465.776154	-148.769592	82.354111	531.229065	19.773649	92.305801	284.303558	-236.831757	1420.767334	419.650543	55.350147	1419.446533	290.142517	-51.953804	1393.029419	332.461792	-93.008102	1701.534180	316.524780	-297.560364	1138.396851	528.731506	61.486626	1152.987915	219.696548	-236.811020	897.499023	444.903809	128.913391	894.619751	344.174805	-63.119289	999.930786	-569.866211	78.967438	904.588013	-520.264282	-63.277672
293.919434	-126.384468	896.242981	392.803009	12.102082	903.914490	366.986725	-159.612579	505.087677	448.613556	34.906540	507.901337	465.753845	-148.755646	82.379967	531.375732	19.778322	92.302834	284.335876	-236.938324	1420.834473	419.513031	55.393280	1419.441284	290.231232	-52.107624	1393.004395	332.373291	-93.230118	1701.310303	316.173798	-297.691895	1138.402710	528.688904	61.698776	1152.995605	219.225082	-236.661285	897.649231	444.318512	128.924484	894.755798	344.028442	-63.147057	999.895996	-569.773315	78.994682	904.570435	-520.180664	-63.237473
293.788757	-126.448273	896.231323	392.605072	12.053939	903.865845	366.905121	-159.640167	505.066956	448.530060	34.885788	507.888824	465.749298	-148.824768	82.353661	531.407227	19.779451	92.306816	284.378052	-237.037354	1420.932495	419.404724	55.407551	1419.456909	290.308990	-52.246155	1392.963745	332.243317	-93.441986	1701.096313	315.760437	-297.647125	1138.356567	528.674744	61.911209	1152.998047	218.191650	-237.418747	897.838562	443.793213	128.879868	894.848511	343.884613	-63.189983	999.866455	-569.664368	79.043976	904.593445	-520.077637	-63.203583
293.672180	-126.500046	896.216370	392.437744	12.048589	903.813660	366.816193	-159.661697	505.060303	448.391052	34.891399	507.890808	465.776367	-148.862122	82.342941	531.417480	19.780066	92.310173	284.397125	-237.129715	1421.028931	419.287323	55.447701	1419.474121	290.399078	-52.428959	1392.943237	332.104492	-93.614998	1700.892212	315.452454	-297.748322	1138.372192	528.681824	62.106895	1153.009399	217.790497	-237.225494	897.996826	443.299835	128.857010	894.971680	343.768555	-63.207947	999.833374	-569.540222	79.048309	904.591187	-519.974976	-63.221680
293.547180	-126.532097	896.208374	392.240234	12.045141	903.787903	366.678741	-159.640854	505.023926	444.562347	34.612320	507.347656	465.749756	-148.899353	82.359947	529.444946	19.733784	91.893143	284.437866	-237.224045	1421.120850	419.189819	55.459671	1419.498291	290.484863	-52.553745	1392.921509	331.905609	-93.771751	1700.712646	315.167297	-297.913361	1138.449829	528.643372	62.289097	1152.987915	217.469482	-237.021362	898.139526	442.787689	128.857758	895.145630	343.643066	-63.236713	999.815552	-569.438965	79.108765	904.628174	-519.847778	-63.194576
293.416626	-126.589287	896.188782	392.028900	12.028522	903.746460	366.507294	-159.632156	504.987366	443.606659	34.599052	507.220947	465.741150	-148.878220	82.365471	528.997559	19.763723	91.820618	284.456696	-237.322983	1421.224731	419.046967	55.510998	1419.499268	290.574280	-52.703251	1392.919922	331.687195	-93.886360	1700.528320	314.865356	-298.075958	1138.535645	528.638733	62.493305	1152.968872	217.134628	-236.833878	898.302246	442.333405	128.822388	895.242065	343.508698	-63.281708	999.784302	-569.313721	79.111069	904.627808	-519.755676	-63.158920
293.321930	-126.635780	896.203918	391.817047	12.005231	903.711243	366.337952	-159.604019	504.948639	444.502350	34.668690	507.364777	465.778442	-148.831665	82.389061	529.538391	19.741901	91.949310	284.489471	-237.411316	1421.334229	418.901733	55.537170	1419.514526	290.653656	-52.851795	1392.923950	331.431458	-93.986000	1700.363525	314.630005	-298.411346	1138.649658	528.613220	62.678604	1152.989136	217.376358	-235.696320	898.483765	441.928802	128.811432	895.340393	343.403412	-63.312725	999.774109	-569.211365	79.116905	904.627197	-519.652100	-63.189430
293.213104	-126.709549	896.206360	391.627228	12.000203	903.687683	366.201294	-159.603989	504.919678	444.295532	34.690990	507.352783	465.754486	-148.918533	82.389412	529.514404	19.728619	91.936142	284.497223	-237.500641	1421.432495	418.750946	55.548195	1419.545776	290.747345	-52.971905	1392.924561	331.172333	-94.083817	1700.215576	314.348267	-298.555481	1138.751709	528.581055	62.830124	1152.996948	217.032684	-235.536911	898.653625	441.557159	128.789169	895.448730	343.314880	-63.372978	999.761719	-569.090637	79.135742	904.651184	-519.519348	-63.172298
293.126923	-126.745743	896.227234	391.418762	11.982991	903.703186	366.019440	-159.568787	504.849762	444.234650	34.759468	507.373901	465.728271	-148.974014	82.385002	529.542419	19.743729	91.967354	284.520660	-237.584854	1421.515625	418.606232	55.592716	1419.584473	290.802795	-53.133900	1392.982788	330.871094	-94.151680	1700.088013	314.093475	-298.688324	1138.805420	528.552124	62.987888	1153.049805	216.701141	-235.442886	898.811279	441.211945	128.735764	895.579834	343.229431	-63.437889	999.777039	-568.986694	79.163605	904.681274	-519.399292	-63.183201
293.026611	-126.840767	896.240784	391.227478	11.947398	903.661804	365.851349	-159.557724	504.820435	444.172546	34.800465	507.364685	465.737457	-149.004425	82.389137	529.605774	19.744791	91.984520	284.496155	-237.680298	1421.634766	418.435791	55.658283	1419.664551	290.854095	-53.271149	1393.012817	330.541901	-94.200134	1699.975830	313.827179	-298.813110	1138.872070	528.484985	63.090759	1153.103882	216.407425	-235.379990	898.966675	440.919556	128.729202	895.712891	343.160126	-63.514538	999.761658	-568.851379	79.165611	904.696411	-519.264038	-63.195763
292.933502	-126.908119	896.266296	391.023163	11.906301	903.662476	365.664154	-159.513672	504.777344	444.091797	34.861454	507.357483	465.745972	-149.013184	82.398529	529.680542	19.770668	92.022499	284.499084	-237.801605	1421.765015	418.270416	55.671776	1419.762939	290.892120	-53.440670	1393.072632	330.204224	-94.226822	1699.905151	313.608765	-298.970428	1138.957275	528.412109	63.173420	1153.185303	216.138016	-235.317612	899.117493	440.582489	128.707138	895.877197	343.092072	-63.605755	999.771606	-568.724792	79.205185	904.723267	-519.124756	-63.212845
292.856873	-127.018631	896.274475	390.856293	11.901242	903.640808	365.527527	-159.517517	504.785675	443.636047	34.676262	507.073669	465.748413	-149.075668	82.424873	529.516724	19.799744	91.974838	284.528656	-237.935196	1421.913086	418.132507	55.683910	1419.874146	290.931549	-53.563942	1393.157104	329.850525	-94.240135	1699.844238	313.341705	-298.911438	1138.984863	528.362427	63.222153	1153.278198	215.316833	-236.151367	899.309814	440.431061	128.708832	895.844055	343.048096	-63.691441	999.762329	-568.614563	79.194504	904.738403	-519.009460	-63.204842
292.771851	-127.140739	896.281433	390.686218	11.872904	903.626038	365.381805	-159.486618	504.761719	443.505646	34.781986	507.049133	465.738220	-149.100113	82.431763	529.545410	19.795322	91.995644	284.536530	-238.072998	1422.079956	417.994232	55.701019	1419.977661	290.959747	-53.695179	1393.244019	329.469452	-94.234413	1699.764282	313.175323	-299.052979	1139.113647	528.247498	63.255936	1153.376221	215.086136	-236.112244	899.494751	440.067841	128.761353	896.217712	342.995514	-63.798862	999.755493	-568.495117	79.198334	904.740234	-518.873474	-63.213795
292.680939	-127.313080	896.309509	390.506561	11.809554	903.585999	365.272064	-159.482895	504.754120	443.306610	34.862019	507.012909	465.744507	-149.137619	82.462746	529.493958	19.823353	92.025185	284.555969	-238.202988	1422.257446	417.883270	55.692207	1420.093994	290.975983	-53.847252	1393.342407	329.066620	-94.228271	1699.707153	313.017609	-299.179260	1139.226807	528.170593	63.296444	1153.491699	214.860291	-236.033920	899.660034	439.903870	128.759399	896.375366	342.943481	-63.920666	999.748169	-568.370789	79.217529	904.765808	-518.756165	-63.200169
292.609467	-127.431641	896.332397	390.298584	11.801870	903.593323	365.164368	-159.481125	504.737976	443.474213	35.136127	507.285034	465.744385	-149.118439	82.470490	529.700928	19.836742	92.116264	284.598053	-238.345413	1422.413086	417.773621	55.689232	1420.241089	290.999542	-53.979973	1393.447632	328.675934	-94.197380	1699.660522	312.866364	-299.309753	1139.372437	528.050537	63.297009	1153.608887	214.659683	-236.011337	899.843201	439.757416	128.805099	896.539734	342.873810	-64.015404	999.760315	-568.230896	79.229187	904.784180	-518.606262	-63.179676
292.506104	-127.575150	896.366882	390.098389	11.777337	903.621887	365.130859	-159.506699	504.750336	442.911591	34.932545	506.934082	465.751678	-149.096695	82.447075	529.455750	19.823709	92.064934	284.632996	-238.474060	1422.581665	417.638702	55.659969	1420.379395	291.019073	-54.103313	1393.568604	328.254578	-94.141975	1699.622437	312.709442	-299.457977	1139.511597	527.917480	63.263077	1153.728760	214.493896	-235.993866	900.034912	439.671112	128.836105	896.701721	342.794891	-64.139717	999.788269	-568.111877	79.279861	904.794678	-518.499390	-63.163754
292.417480	-127.669556	896.383850	389.905914	11.767253	903.643372	365.016846	-159.449844	504.715759	443.089050	35.188068	507.234192	465.734985	-149.095901	82.453552	529.643005	19.851786	92.183769	284.636902	-238.612350	1422.710083	417.538391	55.639748	1420.521606	291.018951	-54.260258	1393.687622	327.839294	-94.076637	1699.580811	312.586090	-299.620880	1139.639771	527.788513	63.242912	1153.840210	214.347275	-235.977692	900.194458	439.611389	128.876511	896.852600	342.701721	-64.223320	999.804871	-567.995728	79.288719	904.811890	-518.375610	-63.159599
292.325012	-127.765564	896.411377	389.703949	11.745975	903.657166	364.936401	-159.451447	504.719055	442.972687	35.235104	507.231079	465.680298	-149.069641	82.430290	529.661621	19.815399	92.231926	284.633820	-238.755142	1422.829102	417.414948	55.587334	1420.655762	291.013397	-54.409660	1393.781616	327.401611	-94.000053	1699.530273	312.462891	-299.785187	1139.762451	527.651306	63.194328	1153.948120	214.201752	-236.008118	900.335510	439.592773	128.911041	896.964539	342.604126	-64.302086	999.823425	-567.854187	79.248512	904.802917	-518.211914	-63.196430
292.260925	-127.853531	896.435852	389.521606	11.774806	903.697205	364.879120	-159.478363	504.692230	442.458923	35.057964	506.931274	465.675598	-149.089081	82.449448	529.442139	19.837925	92.195351	284.636871	-238.902924	1422.980957	417.276001	55.554707	1420.789795	290.998657	-54.560581	1393.904053	326.959229	-93.913216	1699.488647	312.365143	-299.950928	1139.861572	527.526917	63.183773	1154.054077	214.076294	-236.056870	900.490295	439.600128	128.969910	897.094238	342.510742	-64.356827	999.853638	-567.735168	79.239487	904.804016	-518.098633	-63.192799
292.184753	-128.007248	896.462280	389.354645	11.730974	903.698792	364.821075	-159.484406	504.700348	442.292236	35.074570	506.934143	465.638092	-149.087723	82.446404	529.399109	19.852467	92.249191	284.617462	-239.107620	1423.118652	417.146027	55.524029	1420.916504	290.987305	-54.735085	1394.001953	326.532532	-93.813087	1699.441284	312.343201	-300.291595	1139.996704	527.374817	63.142410	1154.135498	214.536194	-235.198669	900.605225	439.632202	129.036987	897.203674	342.416382	-64.450768	999.867493	-567.618225	79.240685	904.809387	-517.978516	-63.183208
292.121643	-128.113510	896.476990	389.185822	11.731770	903.714844	364.836548	-159.569656	504.705200	442.145325	35.171715	506.953064	465.622101	-149.039322	82.377159	529.423157	19.895319	92.297501	284.631439	-239.303131	1423.228882	417.017822	55.467880	1421.038574	290.977112	-54.948563	1394.104980	326.098907	-93.679962	1699.384521	312.264648	-300.471893	1140.098633	527.273315	63.132160	1154.248291	214.469513	-235.217575	900.725769	439.684631	129.084351	897.313232	342.310944	-64.505699	999.882568	-567.508301	79.207458	904.796692	-517.844788	-63.261021
292.070953	-128.248322	896.491211	389.031586	11.687934	903.740356	364.794434	-159.609406	504.702759	441.988098	35.216164	506.967224	465.679047	-149.006912	82.420670	529.388062	19.870382	92.318611	284.602448	-239.483978	1423.344849	416.843109	55.440132	1421.180908	290.926270	-55.123886	1394.192261	325.668854	-93.518372	1699.318970	312.183044	-300.673065	1140.163818	527.152771	63.096298	1154.372070	214.378265	-235.317520	900.845276	439.734528	129.125641	897.422241	342.210327	-64.598969	999.902161	-567.385071	79.182693	904.781494	-517.723572	-63.260880
292.010468	-128.369537	896.511963	388.884918	11.624633	903.766907	364.797638	-159.644943	504.707916	441.838531	35.244278	506.977509	465.677368	-149.007843	82.423645	529.422058	19.870861	92.367271	284.592285	-239.697296	1423.477051	416.660187	55.371288	1421.299805	290.881439	-55.327560	1394.270020	325.240265	-93.365860	1699.266113	312.137665	-300.890656	1140.248169	527.069824	63.079510	1154.510376	214.354843	-235.386093	900.944885	439.832855	129.145309	897.529419	342.105682	-64.691040	999.925842	-567.269836	79.152260	904.783142	-517.623291	-63.262905
291.876465	-128.486511	896.553040	388.660583	11.554662	903.808472	364.834900	-159.696487	504.710083	441.897461	35.393734	507.180481	465.701355	-148.997604	82.405807	529.538696	19.919025	92.476837	284.595520	-239.872696	1423.574219	416.466278	55.303932	1421.425781	290.827118	-55.532185	1394.353516	324.809845	-93.211716	1699.192383	312.072754	-301.151428	1140.319946	526.979431	63.076550	1154.636230	214.338318	-235.520493	901.058899	439.940521	129.217987	897.647400	341.941711	-64.792099	999.966431	-567.166199	79.106216	904.769592	-517.500122	-63.334038
291.808167	-128.578003	896.551392	388.471283	11.530899	903.837891	364.788635	-159.701553	504.695282	441.743683	35.387196	507.176636	465.640991	-148.989883	82.367630	529.517578	19.932236	92.489525	284.569733	-240.088181	1423.656738	416.274109	55.235119	1421.525024	290.791290	-55.754486	1394.414063	324.370728	-93.064659	1699.108887	312.007141	-301.387177	1140.391846	526.921021	63.110371	1154.742188	214.329010	-235.652420	901.112122	440.054535	129.284225	897.748962	341.792511	-64.853294	999.980408	-567.095642	79.063255	904.760437	-517.414063	-63.351807
291.701691	-128.675446	896.570496	388.266296	11.491985	903.872070	364.783997	-159.743530	504.696960	441.742401	35.408318	507.189514	465.627960	-148.975418	82.346092	529.594177	19.930468	92.528122	284.546143	-240.305389	1423.719116	416.092896	55.170506	1421.625244	290.725281	-55.964031	1394.478516	323.912872	-92.916855	1699.005493	311.949036	-301.649109	1140.446411	526.846130	63.114120	1154.865234	214.361557	-235.819382	901.168213	440.196564	129.360199	897.847290	341.641907	-64.931900	1000.006348	-566.988831	79.049950	904.746338	-517.306580	-63.382202
291.577209	-128.790634	896.574646	388.051086	11.450499	903.872253	364.651611	-159.657089	504.671844	441.659027	35.428741	507.167999	465.619232	-148.920563	82.346756	529.601624	19.928614	92.518898	284.519409	-240.516495	1423.782227	415.936798	55.098717	1421.701172	290.657745	-56.171562	1394.561523	323.464020	-92.740623	1698.896973	311.930481	-301.903381	1140.518921	526.791931	63.143467	1154.960938	214.368637	-236.022812	901.209106	440.382660	129.408463	897.918335	341.474518	-65.004715	1000.008789	-566.917725	79.031540	904.722534	-517.245117	-63.402489
291.436096	-128.901184	896.595520	387.850281	11.439164	903.901917	364.512329	-159.572815	504.645691	441.406952	35.302223	506.992889	465.601257	-148.882401	82.355110	529.521667	19.953424	92.501465	284.493622	-240.726700	1423.867065	415.742706	55.020866	1421.788940	290.579651	-56.361923	1394.616455	323.024231	-92.569534	1698.782349	311.848206	-301.957611	1140.493042	526.745178	63.194462	1155.076904	213.888367	-237.143417	901.242859	440.596710	129.502228	897.981384	341.316589	-65.075630	1000.033203	-566.819519	78.996338	904.711914	-517.157532	-63.433681
291.338440	-128.994995	896.600830	387.657135	11.402398	903.916077	364.460602	-159.650558	504.650970	441.266510	35.279980	506.976837	465.589020	-148.942352	82.351372	529.561462	19.943203	92.513077	284.425323	-240.910751	1423.945190	415.530273	54.998894	1421.892212	290.484711	-56.531136	1394.687866	322.608154	-92.404259	1698.685059	311.837006	-302.269409	1140.587280	526.698486	63.225281	1155.184814	213.964508	-237.393082	901.268677	440.821533	129.593643	898.033142	341.178802	-65.148689	1000.042297	-566.743530	78.952705	904.699036	-517.096558	-63.464798
291.210663	-129.102890	896.594299	387.465668	11.365155	903.918884	364.375671	-159.688141	504.641113	441.120331	35.311230	506.954315	465.590637	-148.951279	82.360519	529.520020	19.951822	92.518883	284.330353	-241.117035	1424.026733	415.277496	54.969433	1421.975342	290.368896	-56.705021	1394.758057	322.193176	-92.214119	1698.573486	311.843323	-302.548920	1140.651978	526.663391	63.270897	1155.287109	214.112091	-237.597626	901.281677	441.076477	129.665161	898.111206	341.041473	-65.239136	1000.038940	-566.672791	78.945213	904.711609	-517.017090	-63.467278
291.093445	-129.170334	896.588806	387.270386	11.349925	903.944458	364.226379	-159.652512	504.588348	440.925751	35.305779	506.926025	465.603546	-148.913879	82.370758	529.519165	19.965170	92.512100	284.210236	-241.291672	1424.125244	415.023987	54.934757	1422.077271	290.253601	-56.873394	1394.828735	321.761780	-92.025284	1698.447510	311.874207	-302.823273	1140.742310	526.648682	63.255219	1155.414429	214.278488	-237.817780	901.312622	441.312469	129.717575	898.187134	340.906158	-65.313370	1000.046509	-566.574158	78.886482	904.700684	-516.942139	-63.536156
291.015839	-129.238770	896.566895	387.114197	11.331017	903.941040	364.108826	-159.679947	504.546570	440.777008	35.322010	506.891113	465.585419	-148.930023	82.363922	529.551636	19.960670	92.564713	284.025055	-241.482864	1424.263672	414.774475	54.893482	1422.139160	290.108765	-57.048035	1394.888794	321.349182	-91.852066	1698.320313	311.917908	-303.078796	1140.868042	526.634155	63.238857	1155.544556	214.466400	-238.071854	901.385986	441.567383	129.770645	898.280212	340.807312	-65.379234	1000.032104	-566.438843	78.812248	904.692261	-516.704651	-63.630314
290.888580	-129.327072	896.551636	386.908875	11.281066	903.914124	363.953094	-159.680969	504.525391	440.543304	35.365948	506.863342	465.573425	-148.961456	82.363487	529.547485	19.960924	92.569122	283.816833	-241.628571	1424.386597	414.519226	54.809383	1422.230713	289.926636	-57.222248	1394.962036	320.937042	-91.678299	1698.188843	311.975586	-303.333405	1140.997559	526.638794	63.195118	1155.708496	214.662338	-238.363098	901.466064	441.856415	129.809555	898.325745	340.675842	-65.461067	1000.009583	-566.410645	78.830444	904.695190	-516.773315	-63.592464
290.760742	-129.409561	896.550720	386.706268	11.225444	903.919250	363.821198	-159.630615	504.491302	440.321716	35.385494	506.857361	465.595001	-148.889542	82.342697	529.488647	19.949364	92.566780	283.621124	-241.787872	1424.534424	414.245941	54.738914	1422.297607	289.749908	-57.374699	1395.019531	320.533508	-91.521469	1698.055420	312.042633	-303.577087	1141.180054	526.621704	63.127155	1155.824707	214.898239	-238.687698	901.545715	442.187347	129.839264	898.373291	340.535187	-65.548889	1000.010071	-566.349121	78.807068	904.681702	-516.710266	-63.623898
290.630341	-129.495819	896.534485	386.493805	11.185217	903.906189	363.625244	-159.634277	504.466492	440.054260	35.418625	506.797485	465.566345	-148.952682	82.359581	529.480164	19.977688	92.581390	283.417450	-241.917633	1424.699463	413.993103	54.668907	1422.349609	289.558014	-57.513069	1395.084595	320.103546	-91.377045	1697.919556	312.131805	-303.899078	1141.415283	526.626770	63.083401	1155.955444	215.192947	-239.007050	901.650513	442.520905	129.899338	898.444397	340.394073	-65.631790	999.993591	-566.238098	78.729240	904.676697	-516.616699	-63.668903
290.509796	-129.550674	896.527954	386.311005	11.158356	903.912292	363.501770	-159.629700	504.430878	439.902405	35.455952	506.794891	465.571625	-148.944351	82.382973	529.505676	19.954227	92.645096	283.195374	-242.017120	1424.882324	413.746246	54.622601	1422.429077	289.363892	-57.642715	1395.158325	319.682678	-91.258789	1697.802368	312.225769	-304.141876	1141.653931	526.616211	63.020618	1156.065918	215.491837	-239.397308	901.739136	442.866547	129.933762	898.489075	340.267975	-65.696793	999.991333	-566.173096	78.688568	904.663879	-516.549011	-63.692566
290.354340	-129.635773	896.526855	386.116943	11.095690	903.919983	363.361359	-159.653778	504.432281	439.709656	35.552315	506.770111	465.578827	-148.934448	82.390320	529.526855	19.950258	92.717094	282.940582	-242.098251	1425.029297	413.527435	54.583500	1422.458130	289.150238	-57.768341	1395.221436	319.290344	-91.149628	1697.676880	312.305176	-304.434326	1141.872314	526.643433	62.983646	1156.197998	215.808731	-239.746017	901.821045	443.380585	129.880386	898.428772	340.119049	-65.792854	999.992676	-566.076721	78.678406	904.670532	-516.448608	-63.750145
290.178223	-129.700363	896.545593	385.892914	10.983593	903.950317	363.205536	-159.635330	504.381775	439.511200	35.597645	506.774261	465.562561	-148.931656	82.387215	529.556702	19.962931	92.783218	282.697754	-242.178864	1425.192261	413.244568	54.537434	1422.489746	288.929810	-57.876862	1395.285645	318.914642	-91.034821	1697.567383	312.368469	-304.734894	1142.083374	526.618958	62.930656	1156.291870	216.098907	-240.147552	901.917664	443.521454	129.970795	898.557922	339.947510	-65.910255	1000.014771	-566.016235	78.637062	904.672180	-516.383484	-63.771461
290.032959	-129.767807	896.553101	385.735657	10.923327	903.986511	363.094482	-159.684357	504.369720	439.305756	35.664440	506.757843	465.582672	-148.971954	82.390564	529.540527	19.945639	92.828682	282.469269	-242.262268	1425.375610	412.945557	54.506294	1422.533203	288.702850	-57.963181	1395.404907	318.508575	-90.923370	1697.473267	312.438843	-305.057220	1142.298950	526.629089	62.929333	1156.370850	216.397675	-240.565170	902.012512	443.919220	129.967300	898.569641	339.815521	-66.006973	1000.034119	-565.919128	78.632149	904.671631	-516.310486	-63.794758
289.845886	-129.815414	896.572998	385.531158	10.867269	904.039795	363.033020	-159.827667	504.379211	439.135101	35.724506	506.809174	465.590698	-149.089355	82.404572	529.552917	19.948402	92.915283	282.224670	-242.318771	1425.500366	412.687439	54.447174	1422.581299	288.457458	-58.036606	1395.473633	318.116943	-90.803787	1697.394531	312.488678	-305.391541	1142.510132	526.651367	62.917912	1156.483887	216.757385	-240.992386	902.059143	444.313110	129.928024	898.543335	339.641083	-66.096985	1000.067749	-565.838318	78.579895	904.669434	-516.231384	-63.810539
289.646057	-129.905624	896.587341	385.336395	10.795007	904.059204	362.880737	-159.893799	504.350372	438.958344	35.736626	506.796387	465.585297	-149.094620	82.431488	529.545349	19.944595	92.977173	281.956726	-242.408554	1425.662109	412.439453	54.403183	1422.600342	288.212189	-58.116081	1395.557129	317.715149	-90.688240	1697.314941	312.515076	-305.744598	1142.710815	526.664795	62.907413	1156.565063	217.123672	-241.409088	902.122803	444.703857	129.883865	898.516296	339.464569	-66.195091	1000.083069	-565.727295	78.544647	904.669189	-516.119995	-63.878017
289.445404	-129.982391	896.616638	385.122040	10.735992	904.110046	362.732910	-159.887283	504.338379	438.739349	35.773102	506.794922	465.617798	-149.131531	82.461052	529.526611	19.960384	93.057350	281.700378	-242.460007	1425.804688	412.193420	54.380474	1422.608398	287.991455	-58.176338	1395.632446	317.310211	-90.551476	1697.240479	312.560150	-306.063721	1142.894531	526.695923	62.886387	1156.665771	217.425552	-241.965179	902.178589	445.198181	129.781769	898.448608	339.284576	-66.295799	1000.120422	-565.632324	78.500877	904.680603	-516.035522	-63.886646
289.240204	-130.041321	896.638367	384.897583	10.667235	904.148315	362.588226	-159.937637	504.326752	438.336334	35.672913	506.682251	465.589752	-149.128159	82.453133	529.376831	19.960001	93.051674	281.440338	-242.515411	1425.901855	411.905701	54.332069	1422.641357	287.757294	-58.275230	1395.709473	316.908142	-90.401436	1697.176392	312.618408	-306.386078	1143.115845	526.661621	62.817280	1156.758789	217.748352	-242.460464	902.223267	445.550598	129.721909	898.465088	339.103638	-66.394394	1000.147400	-565.554199	78.494209	904.692627	-515.972595	-63.913219
289.081787	-130.072433	896.617676	384.682556	10.591949	904.178040	362.457458	-159.955261	504.268433	438.149200	35.707443	506.719482	465.599884	-149.186218	82.464111	529.358704	19.955807	93.121651	281.182129	-242.606339	1426.008179	411.557495	54.259861	1422.695313	287.522644	-58.384193	1395.794312	316.489868	-90.247231	1697.110229	312.693329	-306.732605	1143.314331	526.678833	62.725498	1156.844849	218.091263	-242.986679	902.205811	445.936035	129.659912	898.447083	338.924805	-66.489876	1000.148865	-565.463379	78.446335	904.686340	-515.911621	-63.947926
288.876862	-130.127380	896.606384	384.442505	10.536758	904.203430	362.310852	-160.027069	504.249512	437.869263	35.680237	506.688446	465.602661	-149.239914	82.466125	529.290222	19.989319	93.197182	280.899506	-242.695984	1426.100708	411.199249	54.158859	1422.741211	287.264313	-58.510376	1395.867920	316.082214	-90.072533	1697.041870	312.743683	-307.001068	1143.488403	526.662231	62.608974	1156.973755	218.423889	-243.655533	902.209595	446.331116	129.595505	898.453918	338.725494	-66.586037	1000.152649	-565.353149	78.402916	904.691040	-515.804688	-64.000893
288.703613	-130.181213	896.585205	384.233307	10.472732	904.217957	362.185059	-160.101791	504.246765	439.924652	35.883244	507.028015	465.601349	-149.277451	82.497360	530.462280	20.025158	93.564308	280.612061	-242.758316	1426.169312	410.923615	54.053009	1422.779541	286.999390	-58.625877	1395.932129	315.672180	-89.911049	1696.966431	312.871399	-307.209625	1143.646362	526.644958	62.424881	1157.059814	218.767136	-244.182831	902.209778	446.684998	129.518204	898.451172	338.538635	-66.673058	1000.147339	-565.257996	78.392899	904.697327	-515.730225	-64.007149
288.514618	-130.239029	896.545654	384.057526	10.425947	904.234375	362.035950	-160.132904	504.228424	439.749420	35.966595	507.100525	465.561035	-149.340363	82.475136	530.473145	20.040421	93.650467	280.312103	-242.814209	1426.222046	410.673523	53.916843	1422.790527	286.697021	-58.738796	1395.987061	315.243835	-89.711433	1696.888062	313.024261	-307.431610	1143.811646	526.573120	62.200146	1157.150269	219.139709	-244.782959	902.169983	446.975708	129.489334	898.456177	338.336945	-66.751549	1000.134399	-565.126404	78.301018	904.684998	-515.497070	-64.176399
288.289948	-130.281006	896.525818	383.871246	10.373490	904.287537	361.895447	-160.182968	504.195679	439.274963	36.020962	507.110352	465.551117	-149.314041	82.483925	530.343140	20.037323	93.710014	280.010956	-242.894958	1426.203247	410.411377	53.775864	1422.776367	286.395172	-58.822243	1396.021118	314.798218	-89.489082	1696.801758	313.181793	-307.646545	1143.928955	526.506348	61.938721	1157.202881	219.483978	-245.413513	902.094177	447.276581	129.501068	898.429626	338.111359	-66.837784	1000.148804	-565.044617	78.279510	904.683716	-515.434753	-64.204147
288.031830	-130.377075	896.509399	383.686188	10.300361	904.330994	361.707062	-160.260010	504.171082	438.870117	36.076153	507.147888	465.534515	-149.337677	82.501434	530.306091	20.033371	93.793640	279.651581	-242.976791	1426.135986	410.127594	53.616104	1422.723877	286.058899	-58.915512	1396.015137	314.345947	-89.239204	1696.712036	313.339294	-307.906403	1144.041626	526.438232	61.649929	1157.236816	219.818298	-246.028534	901.996399	447.550476	129.479675	898.405762	337.866821	-66.949089	1000.160889	-564.945007	78.225441	904.696838	-515.349915	-64.223442
287.804688	-130.439026	896.495239	383.477966	10.239132	904.389404	361.574768	-160.328217	504.147705	438.392242	36.197090	507.147919	465.525024	-149.385635	82.467163	530.306335	20.077728	93.943375	279.351044	-243.067154	1426.057373	409.866516	53.447803	1422.634521	285.742523	-58.985233	1395.986084	313.882507	-89.015358	1696.620361	313.533752	-308.108246	1144.086548	526.367310	61.327385	1157.232178	220.183502	-246.670166	901.831482	447.835388	129.475296	898.346191	337.619385	-67.042084	1000.181458	-564.860168	78.223541	904.699646	-515.290710	-64.246147
287.564941	-130.531097	896.467102	383.268402	10.125668	904.394653	361.363770	-160.397247	504.106354	437.830627	36.426472	507.199402	465.532227	-149.382904	82.506851	530.246277	20.129263	94.073418	279.007538	-243.151642	1425.991211	409.623535	53.289371	1422.522949	285.407806	-59.086361	1395.947388	313.373444	-88.755089	1696.522217	313.723450	-308.281067	1144.050659	526.273804	60.990314	1157.162598	220.515427	-247.281006	901.646667	448.113861	129.516266	898.212891	337.362122	-67.147835	1000.170410	-564.772400	78.156853	904.682800	-515.223206	-64.295334
287.348846	-130.599380	896.436218	383.073700	10.001046	904.401489	361.173370	-160.456512	504.056152	437.034973	36.688366	507.145172	465.531036	-149.430923	82.502686	530.092712	20.163448	94.192245	278.615356	-243.264221	1425.805908	409.395630	53.090816	1422.375732	285.063660	-59.172722	1395.870239	312.864258	-88.474709	1696.449219	313.887360	-308.460693	1143.991943	526.180298	60.615234	1157.065430	220.804688	-247.899551	901.434082	448.363068	129.540710	898.040894	337.122955	-67.251129	1000.158569	-564.686279	78.165947	904.691895	-515.161682	-64.304016
287.148163	-130.701859	896.346313	382.898804	9.905872	904.366211	360.955139	-160.506866	503.978546	435.245483	36.784256	506.897522	465.483490	-149.473343	82.509926	529.416992	20.189257	94.207863	278.248322	-243.388596	1425.589111	409.218445	52.928261	1422.180054	284.682312	-59.276581	1395.790405	312.301331	-88.189270	1696.371582	314.055298	-308.675537	1143.873901	526.078857	60.215614	1156.930420	221.109375	-248.519257	901.140747	448.579468	129.554092	897.843201	336.871948	-67.345749	1000.097473	-564.636902	78.161453	904.667236	-515.211853	-64.279243
286.950439	-130.738068	896.264404	382.707458	9.833894	904.347412	360.755524	-160.570145	503.932343	434.293030	36.993446	506.812073	465.476532	-149.493500	82.502159	529.218445	20.232891	94.361549	277.905304	-243.492554	1425.392578	409.024597	52.744587	1421.960083	284.325500	-59.382000	1395.670166	311.694885	-87.892937	1696.321533	314.233734	-308.941650	1143.731934	525.961243	59.811489	1156.760864	221.379807	-249.131866	900.827881	448.796173	129.590729	897.631897	336.633118	-67.416298	1000.046814	-564.554077	78.155418	904.679443	-515.154114	-64.307266
286.738373	-130.798920	896.195435	382.500732	9.768937	904.322937	360.521118	-160.562088	503.853943	433.304138	37.232361	506.685150	465.426361	-149.507935	82.484695	529.001160	20.245998	94.515114	277.535309	-243.621216	1425.110718	408.813721	52.526093	1421.732300	284.008667	-59.455025	1395.524048	311.064911	-87.565056	1696.273438	314.338104	-309.178162	1143.558350	525.829956	59.398571	1156.525391	221.618057	-249.825119	900.499268	448.981232	129.640778	897.318237	336.389313	-67.487610	1000.000122	-564.478088	78.089256	904.666687	-515.086731	-64.330376
286.498566	-130.876724	896.132996	382.242188	9.689704	904.276428	360.265930	-160.530807	503.778809	432.308777	37.452213	506.533478	465.380554	-149.529327	82.480209	528.833008	20.266752	94.678436	277.137177	-243.746826	1424.803711	408.593323	52.366035	1421.461670	283.685669	-59.547142	1395.382690	310.405334	-87.223869	1696.238159	314.403900	-309.383820	1143.331787	525.689514	58.994427	1156.267456	221.805313	-250.400406	900.116943	449.150513	129.692444	896.967346	336.127838	-67.568817	999.945679	-564.397034	78.060715	904.658508	-515.019958	-64.380486
286.255463	-130.973343	896.059082	382.024872	9.612434	904.237854	359.950531	-160.522858	503.688995	431.434814	37.824692	506.419220	465.377472	-149.520828	82.536942	528.934204	20.328259	94.994560	276.829895	-243.870026	1424.516602	408.398254	52.222031	1421.202026	283.394684	-59.636570	1395.222412	309.696411	-86.881195	1696.248901	314.465027	-309.585754	1143.083862	525.498596	58.562996	1155.985962	221.981445	-251.123901	899.715149	449.330902	129.721252	896.600586	335.880615	-67.668602	999.888794	-564.326111	78.047989	904.655762	-514.945862	-64.350800
285.993195	-131.080734	895.977661	381.796539	9.534391	904.185730	359.685425	-160.512222	503.627319	430.369476	38.212978	506.357208	465.343781	-149.505157	82.493835	528.527649	20.300697	95.085182	276.532898	-244.006683	1424.185181	408.246307	52.053394	1420.915649	283.089020	-59.735241	1395.030640	308.960724	-86.495338	1696.260864	314.480835	-309.794037	1142.801636	525.367004	58.142006	1155.717163	222.161667	-251.806046	899.278809	449.774689	129.677338	895.940674	335.632599	-67.779152	999.820862	-564.208862	77.989075	904.649597	-514.725586	-64.460274
285.746704	-131.173172	895.891113	381.547241	9.422939	904.124084	359.440796	-160.507935	503.578888	429.308624	38.611973	506.265045	465.325287	-149.561279	82.503281	528.410278	20.319075	95.369774	276.267731	-244.159088	1423.868896	408.049164	51.879177	1420.618408	282.774780	-59.856049	1394.837524	308.170135	-86.117126	1696.256592	314.478577	-309.997131	1142.575195	525.093262	57.696205	1155.371094	222.261063	-252.396301	898.851196	449.638000	129.812241	895.840515	335.377655	-67.894821	999.745911	-564.162476	78.003723	904.634216	-514.657043	-64.469635
285.495422	-131.252579	895.792969	381.281067	9.338108	904.070740	359.262787	-160.713547	503.538483	428.148163	39.039379	506.251099	465.343079	-149.720886	82.529449	528.444824	20.389465	95.771019	276.037659	-244.320618	1423.545654	407.871796	51.686111	1420.291382	282.470947	-59.952705	1394.620972	307.300598	-85.705803	1696.271362	314.515350	-310.409851	1142.382324	524.862122	57.236591	1155.063599	222.926437	-252.070679	898.463379	449.806335	129.917892	895.484375	335.108673	-68.001724	999.668579	-564.079529	77.958931	904.623535	-514.588928	-64.483543
285.256897	-131.320251	895.714417	381.032501	9.237723	904.054443	358.966705	-160.664536	503.456970	427.037659	39.557823	506.268982	465.313995	-149.719101	82.503220	528.335388	20.484064	96.214462	275.910858	-244.452576	1423.268921	407.742798	51.521667	1419.974976	282.140991	-60.039795	1394.424194	306.399078	-85.296280	1696.235596	314.467957	-310.610596	1142.063721	524.686890	56.818459	1154.843506	223.005463	-252.706192	898.024841	450.071869	129.979156	895.119446	334.858002	-68.126442	999.618408	-564.028015	77.950600	904.592285	-514.531128	-64.490349
285.006134	-131.390182	895.634827	380.760132	9.141264	904.032227	358.767426	-160.737946	503.409302	425.800201	40.132401	506.281464	465.330688	-149.787537	82.507477	528.115295	20.556025	96.650337	275.709747	-244.608307	1422.910400	407.629730	51.345577	1419.711304	281.834137	-60.112240	1394.229126	305.407227	-84.894859	1696.167236	314.300354	-310.539307	1141.654175	524.479736	56.390945	1154.553833	222.399765	-254.427094	897.596680	450.307220	130.069138	894.825134	334.587280	-68.245056	999.565125	-563.967102	77.940880	904.587646	-514.456665	-64.481071
284.774231	-131.494171	895.559387	380.523529	9.034122	904.026245	358.573334	-160.848083	503.377075	424.389252	40.687187	506.261932	465.334991	-149.867844	82.527328	527.820923	20.617039	97.099716	275.555695	-244.743652	1422.587646	407.566528	51.185085	1419.446289	281.555145	-60.174652	1394.078613	304.329224	-84.481461	1696.089111	314.198242	-310.617188	1141.338867	524.267029	55.995518	1154.284058	222.388412	-255.172134	897.203491	450.476135	130.157806	894.552429	334.328400	-68.383125	999.522522	-563.878601	77.918114	904.566711	-514.389282	-64.477974
284.482758	-131.566498	895.511108	380.308533	8.971469	904.045959	358.383484	-160.872482	503.292450	424.215210	41.402115	506.401581	465.309875	-149.872757	82.511055	528.385315	20.718008	97.860588	275.421265	-244.902115	1422.290771	407.434479	50.995071	1419.141724	281.277435	-60.246178	1393.952637	303.189453	-84.080742	1695.998535	314.082001	-310.778687	1141.090210	524.042542	55.650097	1154.001099	222.511566	-255.894241	896.771240	450.601837	130.272736	894.270142	334.050232	-68.482140	999.506409	-563.818787	77.945168	904.550720	-514.356323	-64.484459
284.202362	-131.645950	895.474609	380.103790	8.916862	904.100952	358.384735	-161.140030	503.287598	422.463470	42.081684	506.542603	465.382416	-149.964874	82.527298	528.052063	20.708122	98.428650	275.295441	-245.061996	1422.069702	407.361359	50.834320	1418.913452	280.989929	-60.313080	1393.876465	301.955597	-83.642319	1695.918335	314.070343	-311.093597	1140.936279	523.813782	55.292088	1153.779907	223.219299	-255.674301	896.306824	450.714508	130.358047	893.988647	333.776703	-68.592461	999.513000	-563.779785	77.934845	904.535034	-514.372559	-64.402512
283.938446	-131.691040	895.454102	379.907471	8.868025	904.183777	358.293121	-161.288589	503.233093	420.536926	42.713039	506.651001	465.402252	-150.011597	82.496162	527.589233	20.778214	99.119141	275.103394	-245.227692	1421.761353	407.268646	50.641556	1418.719360	280.718689	-60.385033	1393.837158	300.649780	-83.271881	1695.826904	313.942047	-311.233795	1140.763794	523.589111	54.983097	1153.552002	223.354095	-256.321228	895.902649	450.857208	130.469681	893.737366	333.508820	-68.687714	999.541260	-563.695068	77.949898	904.532471	-514.300720	-64.381363
283.704956	-131.667130	895.437927	379.716675	8.806889	904.308350	358.125793	-161.272766	503.194061	418.393951	43.383915	506.688904	465.365509	-149.956207	82.485733	527.080872	20.857508	99.917191	274.917480	-245.362076	1421.514771	407.217194	50.450672	1418.565186	280.446899	-60.466583	1393.827271	299.231842	-82.858521	1695.726807	313.799011	-311.382721	1140.570801	523.365601	54.691795	1153.363403	223.497971	-257.004669	895.554810	450.945679	130.625046	893.540222	333.232147	-68.766777	999.592041	-563.639587	77.965469	904.529724	-514.235962	-64.356476
283.479889	-131.618744	895.450562	379.538330	8.757196	904.472961	357.971130	-161.208115	503.115356	416.187103	43.987404	506.727631	465.300507	-149.963455	82.475136	526.674377	20.928087	100.783463	274.741241	-245.482025	1421.331543	407.302673	50.233562	1418.460571	280.237915	-60.549999	1393.848877	297.733185	-82.447044	1695.643799	313.664886	-311.558868	1140.436279	523.132385	54.422073	1153.229980	223.691742	-257.727966	895.223999	451.021698	130.801498	893.409302	332.978333	-68.845093	999.675720	-563.561707	77.954674	904.520386	-514.166809	-64.354881
283.263855	-131.544724	895.480042	379.384735	8.709850	904.664063	357.832092	-161.129822	503.060120	414.146088	44.732788	507.090729	465.260345	-149.898880	82.476105	526.196472	21.014460	101.705673	274.556244	-245.568756	1421.224854	407.405029	50.013397	1418.414429	280.061554	-60.606152	1393.909180	296.158142	-82.057869	1695.554565	313.539764	-311.748047	1140.349365	522.858582	54.124153	1153.111694	223.896225	-258.278168	894.999756	451.078766	130.998199	893.353333	332.726563	-68.907532	999.781311	-563.495667	78.005760	904.514160	-514.116028	-64.337776
282.998505	-131.503937	895.539124	379.229706	8.662934	904.874146	357.703033	-161.081482	503.008789	411.858490	45.951279	507.678558	465.248016	-149.833054	82.444481	525.688232	21.122738	102.882942	274.338715	-245.631256	1421.137207	407.475098	49.737366	1418.359009	279.906799	-60.630478	1393.992676	294.530579	-81.672539	1695.478027	313.426636	-311.920563	1140.326782	522.576355	53.839626	1153.000732	224.025085	-258.817383	894.787415	451.119904	131.286636	893.420532	332.461761	-68.985939	999.910950	-563.412048	78.029190	904.501343	-514.030518	-64.337357
282.703796	-131.420044	895.602783	379.126434	8.705225	905.142212	357.594421	-161.021454	502.963867	409.207428	46.702209	508.105530	465.235443	-149.783768	82.435257	525.128296	21.160526	104.163193	274.065430	-245.626541	1421.095947	407.547272	49.443829	1418.333862	279.767822	-60.636738	1394.096313	292.867767	-81.299919	1695.378052	313.229370	-311.861847	1140.255005	522.344177	53.638897	1152.951416	223.553925	-260.369293	894.681885	451.151733	131.563339	893.521973	332.204681	-69.031921	1000.069275	-563.318787	78.077026	904.488037	-513.973022	-64.271629
282.420624	-131.337891	895.681580	379.064178	8.689536	905.414734	357.523071	-161.031464	502.917633	406.013916	47.201336	508.435547	465.214691	-149.749893	82.438461	524.334839	21.194084	105.427116	273.726746	-245.594528	1421.083008	407.647278	49.155956	1418.349609	279.619965	-60.594669	1394.205444	291.130188	-80.936966	1695.252686	313.103210	-312.034729	1140.292725	522.256226	53.510529	1153.005737	223.611099	-260.885132	894.602844	451.052856	131.354355	893.413696	331.973511	-69.103157	1000.237549	-563.222778	78.096779	904.464966	-513.871582	-64.261185
282.184601	-131.205902	895.770020	379.057037	8.691031	905.736389	357.501465	-160.992065	502.886871	402.555786	47.745197	508.759857	465.221497	-149.766022	82.419441	523.466187	21.198345	106.964073	273.332092	-245.478058	1421.075317	407.755035	48.840065	1418.387573	279.449371	-60.512428	1394.328003	289.382172	-80.585419	1695.131104	312.943695	-312.254974	1140.371094	522.255127	53.522308	1153.099243	223.714020	-261.287537	894.530945	451.384094	131.019684	893.185608	331.798279	-69.173988	1000.432373	-563.127686	78.146729	904.441650	-513.803589	-64.222435
281.979797	-131.016327	895.868469	379.093689	8.716409	906.059998	357.430725	-160.972015	502.840118	398.951477	48.580906	509.176453	465.205200	-149.693634	82.415855	522.455444	21.050512	108.514854	272.860168	-245.310547	1421.046875	407.894409	48.543983	1418.481934	279.256256	-60.372471	1394.469482	287.621704	-80.226524	1695.001221	312.770477	-312.438934	1140.473145	522.103394	53.482960	1153.158325	223.773315	-261.721405	894.506470	451.637512	130.784363	893.150269	331.645081	-69.189781	1000.634338	-563.036255	78.213959	904.428345	-513.725647	-64.170540
281.843994	-130.777466	895.954163	379.163666	8.798963	906.372925	357.360748	-160.924911	502.795898	395.151428	49.582546	509.641418	465.167175	-149.695190	82.402824	521.232849	20.719543	110.237007	272.285950	-245.088516	1421.072876	408.047485	48.265602	1418.581421	279.011078	-60.217487	1394.605103	285.847778	-79.872246	1694.854492	312.568054	-312.600128	1140.631226	521.709656	53.302620	1153.114624	223.810059	-262.110809	894.494263	451.498657	131.173782	893.443298	331.540649	-69.151451	1000.824463	-562.921509	78.260048	904.424988	-513.613770	-64.132271
281.749390	-130.508820	896.048584	379.262024	8.859699	906.718567	357.320587	-160.952408	502.771667	391.318939	50.814472	510.132538	465.190643	-149.705872	82.374641	519.840149	20.233458	112.001228	271.652039	-244.846741	1421.062744	408.241608	48.040150	1418.681274	278.732361	-59.958939	1394.737915	284.097229	-79.505058	1694.701904	312.307434	-312.791260	1140.769165	521.362061	53.065319	1153.123413	223.851791	-262.389526	894.507935	451.144409	131.709122	893.630127	331.481018	-69.136055	1001.032837	-562.849426	78.310150	904.411255	-513.529358	-64.066872
281.667114	-130.214127	896.128357	379.418060	8.989713	907.030151	357.294312	-160.964081	502.708496	387.431091	52.209335	510.608795	465.188232	-149.687195	82.363480	518.311707	19.561001	113.922737	270.908447	-244.518921	1421.075195	408.381165	47.877319	1418.772339	278.425446	-59.660110	1394.838745	282.326538	-79.156303	1694.525513	312.032471	-312.982697	1140.929688	521.272583	52.848022	1153.222900	223.894623	-262.583191	894.523499	450.767975	131.895523	893.866516	331.461365	-69.060570	1001.217529	-562.746216	78.387360	904.399475	-513.409546	-63.990681
281.630188	-129.886581	896.172302	379.570465	9.151161	907.300537	357.280945	-160.958649	502.713013	383.510956	53.604847	511.148773	465.162720	-149.642395	82.358971	516.592468	18.682838	115.777069	270.063965	-244.172745	1421.049316	408.481689	47.766064	1418.895386	278.088379	-59.305698	1394.944946	280.592224	-78.736465	1694.324951	311.697937	-313.135498	1141.087891	521.359802	52.755009	1153.426270	223.934021	-262.778564	894.512695	450.618042	131.625641	893.911560	331.468140	-68.952904	1001.363403	-562.632263	78.439240	904.388733	-513.279480	-63.913265
281.570221	-129.455093	896.221802	379.664154	9.383458	907.574280	357.204285	-160.908020	502.648193	379.812317	54.908222	511.600067	465.127136	-149.558441	82.356819	514.731445	17.744413	117.679657	269.110504	-243.804840	1421.041016	408.506256	47.625198	1419.040771	277.703583	-58.926060	1395.013916	278.884186	-78.289864	1694.121094	311.345337	-313.509888	1141.337158	521.550903	52.676121	1153.644409	224.515579	-261.954803	894.474792	450.741608	130.976334	893.712769	331.450500	-68.769798	1001.512390	-562.553162	78.494225	904.372925	-513.160767	-63.852505
281.511963	-129.011826	896.272400	379.739380	9.649804	907.827515	357.169678	-160.886185	502.615784	376.106964	56.371906	512.126099	465.112427	-149.497833	82.384254	512.366516	16.731583	119.434715	268.125397	-243.416718	1421.012451	408.478821	47.559711	1419.202026	277.300934	-58.552402	1395.026978	277.170959	-77.793465	1693.950562	310.801636	-313.424744	1141.455566	521.712891	52.492470	1153.897217	223.955841	-262.915771	894.482422	450.855072	130.343750	893.881409	331.456055	-68.569275	1001.650696	-562.472534	78.565041	904.372131	-513.069397	-63.791630
281.395020	-128.581100	896.327271	379.735107	9.919705	908.032104	357.153442	-160.797424	502.618286	372.355286	57.740665	512.658081	465.120514	-149.456604	82.411407	509.764587	15.816969	121.194000	267.022583	-243.000793	1421.003662	408.400635	47.542114	1419.390991	276.860962	-58.205025	1395.054810	275.490784	-77.253075	1693.782715	310.332886	-313.668915	1141.708496	521.773132	52.165054	1154.144897	224.472870	-262.041565	894.409912	450.720703	130.097931	894.306580	331.439453	-68.367752	1001.766663	-562.394653	78.580551	904.351563	-512.923889	-63.742184
281.283630	-128.189453	896.377380	379.684967	10.239278	908.226563	357.139374	-160.717209	502.603821	368.860504	58.993538	513.166687	465.117706	-149.362885	82.418694	506.977570	14.927547	122.793137	265.904785	-242.594849	1420.984619	408.249207	47.553574	1419.589355	276.404846	-57.819950	1395.062378	273.815735	-76.635506	1693.651123	309.710419	-313.700409	1141.837036	521.767822	51.785828	1154.430054	224.399170	-261.974426	894.335510	450.364502	130.109787	894.750183	331.422516	-68.165215	1001.874390	-562.300720	78.639565	904.345398	-512.809448	-63.671509
281.137482	-127.758072	896.429138	379.585022	10.641297	908.451904	357.123199	-160.627792	502.624176	365.384552	60.069607	513.741089	465.054565	-149.353317	82.406647	503.946594	14.030604	124.265602	264.749969	-242.138000	1420.895630	408.020782	47.594173	1419.810181	275.947876	-57.453827	1395.060547	272.082581	-75.978073	1693.516235	309.011017	-313.654480	1141.947998	521.735413	51.355484	1154.739258	224.267563	-261.988495	894.217651	449.906281	130.284531	895.329773	331.381958	-67.932732	1001.994934	-562.245422	78.705154	904.344421	-512.729370	-63.550900
280.992889	-127.282196	896.470642	379.461884	11.083090	908.681152	357.091034	-160.508270	502.616882	361.775513	61.055973	514.364441	465.066254	-149.263290	82.433235	500.536774	13.144817	125.611557	263.641357	-241.695770	1420.956787	407.765015	47.642464	1420.005859	275.465698	-57.111347	1395.081543	270.423431	-75.269653	1693.393066	308.282654	-313.470276	1142.029663	521.677185	50.857941	1155.109131	224.053223	-261.926025	894.062134	449.560547	130.586380	896.032349	331.327972	-67.666634	1002.111084	-562.147766	78.786713	904.357727	-512.594604	-63.471104
280.839020	-126.764473	896.530029	379.258087	11.581236	908.930359	356.997345	-160.278076	502.615021	358.329620	61.884739	514.987305	465.042023	-149.223373	82.465530	496.963470	12.341991	126.894859	262.501740	-241.287827	1420.895142	407.464661	47.671154	1420.254883	274.939209	-56.753609	1395.092896	268.836273	-74.495125	1693.328125	307.396301	-313.374573	1142.101074	521.649780	50.382473	1155.455811	223.831589	-261.872650	893.880188	449.135895	131.040390	896.794617	331.241364	-67.359978	1002.244812	-562.081421	78.884109	904.341431	-512.504639	-63.365295
280.718323	-126.244377	896.575439	379.039337	12.066257	909.208923	356.891205	-160.050751	502.580322	354.821930	62.715141	515.667236	465.045135	-149.168228	82.470383	493.094025	11.468453	128.022400	261.421051	-240.895813	1420.793823	407.145111	47.733505	1420.562378	274.454987	-56.398033	1395.115234	267.134186	-73.656868	1693.246582	306.529297	-313.171265	1142.148315	521.692322	50.037411	1155.901245	223.573700	-261.857178	893.653259	448.779297	131.451859	897.605347	331.135864	-67.070435	1002.384827	-561.980347	78.955399	904.316711	-512.374695	-63.267899
280.578094	-125.751793	896.626343	378.790588	12.602680	909.494324	356.748444	-159.747421	502.561981	351.282806	63.384418	516.393250	464.995972	-149.074432	82.483231	488.947510	10.642200	128.944946	260.382416	-240.481003	1420.692871	406.875397	47.765408	1420.860474	273.912170	-56.026402	1395.119019	265.472656	-72.773285	1693.178833	305.494232	-312.709106	1142.054199	521.795166	49.772251	1156.369385	222.640350	-262.795990	893.378418	448.493561	131.849014	898.385254	330.987091	-66.750984	1002.532654	-561.904602	79.028992	904.306519	-512.267273	-63.193619
280.425476	-125.228432	896.686584	378.544952	13.177067	909.817871	356.646881	-159.329636	502.548615	347.922424	63.923462	517.075134	464.998505	-149.000458	82.519402	484.042267	9.820444	129.481400	259.399933	-240.092865	1420.523926	406.540955	47.834274	1421.169067	273.319122	-55.651222	1395.171021	263.871368	-71.855515	1693.115356	304.526459	-312.421478	1141.977417	521.846863	49.551594	1156.863525	222.222900	-262.723450	893.079529	448.277039	132.360596	899.280701	330.816284	-66.404762	1002.703186	-561.828125	79.102608	904.296570	-512.162354	-63.102043
280.277649	-124.699799	896.760986	378.246490	13.750025	910.150635	356.604309	-158.976105	502.573242	344.735931	64.542801	517.882813	464.956970	-148.962555	82.509773	479.346863	9.232537	130.143753	258.408173	-239.725769	1420.416138	406.136688	47.967861	1421.513550	272.727631	-55.260590	1395.229614	262.284363	-70.894836	1693.073120	303.529938	-312.032135	1141.813110	521.911438	49.473389	1157.340454	221.734787	-262.518616	892.776184	448.002350	132.587189	899.924866	330.594452	-66.033875	1002.887817	-561.737366	79.184212	904.271790	-512.029053	-63.008858
280.137421	-124.119217	896.822388	377.911926	14.362053	910.491394	356.559479	-158.593994	502.567261	341.519440	64.920044	518.678589	464.901917	-148.873367	82.521889	474.441437	8.777907	130.511261	257.462769	-239.365646	1420.229126	405.724854	48.115414	1421.858032	272.064301	-54.862797	1395.280396	260.591248	-69.880051	1693.029053	302.564331	-311.576965	1141.646118	521.936157	49.420029	1157.850952	221.223648	-262.167389	892.395752	447.969604	132.854187	900.555847	330.318634	-65.605057	1003.071533	-561.646729	79.277031	904.269104	-511.907867	-62.909683
279.991821	-123.586182	896.877869	377.645966	14.893066	910.832153	356.624969	-158.240952	502.635315	338.633362	65.202591	519.483337	464.932495	-148.737411	82.573715	469.345459	8.424819	130.699081	256.517242	-238.998672	1420.009033	405.226318	48.273415	1422.207642	271.367218	-54.479267	1395.354370	258.967377	-68.873978	1693.003662	301.498413	-311.113129	1141.412354	521.960388	49.424686	1158.332031	220.477158	-261.908813	892.053955	447.973145	133.046219	901.127747	330.039734	-65.223740	1003.254150	-561.573120	79.302032	904.252441	-511.794373	-62.820705
279.796143	-123.003258	896.966858	377.295471	15.552345	911.221619	356.656952	-157.925613	502.663574	335.701996	65.455482	520.301270	464.901764	-148.629288	82.567535	463.803497	8.279371	130.583847	255.654480	-238.599655	1419.775024	404.613159	48.559475	1422.548584	270.639465	-54.033367	1395.413208	257.411865	-67.896568	1693.024658	300.549286	-310.489532	1141.110474	521.939758	49.568272	1158.822998	219.733261	-261.354736	891.750061	448.029907	133.218353	901.632813	329.698578	-64.761238	1003.476746	-561.498718	79.389778	904.237671	-511.664001	-62.709141
279.533875	-122.413506	897.066284	376.899719	16.237047	911.645813	356.754303	-157.570114	502.733002	332.997406	65.595581	521.028503	464.853760	-148.511612	82.557854	458.254150	8.358078	130.398102	254.790985	-238.225052	1419.643921	403.955719	48.901684	1422.824951	269.844360	-53.590988	1395.483765	255.757828	-66.891098	1693.009033	299.562622	-309.804565	1140.837524	521.926819	49.796814	1159.323486	218.810928	-260.858521	891.396606	448.123993	133.328613	902.067871	329.294373	-64.293427	1003.720459	-561.407104	79.487007	904.232605	-511.505859	-62.574398
279.230774	-121.838707	897.164185	376.481506	16.804188	912.000061	356.868591	-157.256531	502.834412	330.451843	65.818787	521.752380	464.862915	-148.450089	82.555679	452.624573	8.593357	130.006561	253.958099	-237.851563	1419.352051	403.153015	49.291798	1423.040405	269.011230	-53.095051	1395.478516	254.176147	-65.929665	1693.008301	298.616943	-309.037964	1140.502930	521.834167	50.086830	1159.806763	217.899445	-260.243073	891.072021	448.228241	133.454086	902.473450	328.827789	-63.830372	1003.935364	-561.330872	79.579163	904.226501	-511.377747	-62.462730
278.896423	-121.142311	897.268250	376.030273	17.475542	912.373413	356.935181	-156.927399	502.900177	328.063568	65.993721	522.485046	464.863739	-148.331482	82.576317	446.693573	9.049285	129.375153	253.054459	-237.367188	1419.139038	402.260193	49.794792	1423.249634	268.105530	-52.626118	1395.513306	252.659256	-65.037888	1693.007813	297.779877	-308.304535	1140.244385	521.676880	50.413395	1160.279907	217.394272	-258.817810	890.715393	448.435760	133.640594	902.899353	328.325684	-63.262794	1004.161804	-561.262207	79.639938	904.203491	-511.253235	-62.329967
278.562500	-120.476982	897.366821	375.547882	18.195784	912.765564	356.956299	-156.597229	502.929779	325.838043	66.111931	523.154297	464.839508	-148.236908	82.582329	440.770050	9.728615	128.645050	252.223572	-236.928696	1419.015991	401.284454	50.343086	1423.408447	267.102386	-52.066593	1395.522095	251.061081	-64.126312	1692.994995	296.901642	-307.451843	1139.957275	521.454224	50.832844	1160.698364	216.538635	-258.032593	890.419373	448.476959	133.730270	903.149231	327.823151	-62.707191	1004.392029	-561.172302	79.722298	904.188538	-511.116333	-62.216457
278.216736	-119.758797	897.407776	375.034210	18.922489	913.119385	356.970184	-156.203217	502.970154	323.768890	66.219757	523.776062	464.811737	-148.136108	82.568695	434.717621	10.597983	127.728340	251.321732	-236.408768	1418.844238	400.207275	51.053703	1423.545532	266.117798	-51.485039	1395.570313	249.473114	-63.248333	1692.961426	296.035065	-306.335999	1139.718262	521.164978	51.290665	1161.167725	215.237396	-257.800354	890.227295	448.585968	133.897079	903.405640	327.260376	-62.112720	1004.575378	-561.134094	79.802917	904.173645	-511.008698	-62.144337
277.783020	-118.983528	897.476257	374.488007	19.722475	913.416199	356.960876	-155.771194	502.990173	321.893829	66.241165	524.259094	464.821533	-148.008255	82.605682	428.515106	11.683586	126.641609	250.432968	-235.801376	1418.788574	399.049103	51.808792	1423.684814	265.084381	-50.858395	1395.568726	247.959564	-62.426220	1692.909180	295.168610	-305.374054	1139.543945	520.776001	51.833572	1161.611816	214.316727	-256.811127	890.096558	448.668549	134.121872	903.624756	326.689850	-61.428474	1004.746277	-561.077759	79.915230	904.165039	-510.897736	-61.994061
277.334595	-118.323631	897.548157	373.881470	20.488916	913.673767	356.934052	-155.400055	503.026489	319.971985	66.253899	524.728149	464.797424	-147.888412	82.594856	422.331665	12.994612	125.491348	249.490173	-235.172562	1418.821777	397.862488	52.608833	1423.832642	264.041016	-50.169167	1395.593628	246.344498	-61.605629	1692.883179	294.376282	-304.349304	1139.439453	520.290649	52.459801	1162.040405	213.399414	-255.752686	889.979980	448.757111	134.325546	903.764648	326.098633	-60.793037	1004.902100	-561.016724	79.984009	904.143860	-510.800018	-61.906506
276.862854	-117.539360	897.600159	373.213318	21.424196	913.925110	356.906769	-155.008972	503.020111	318.204681	66.250504	525.136658	464.766571	-147.803284	82.620354	416.026733	14.457144	124.180283	248.595184	-234.456238	1418.787598	396.566254	53.444454	1423.967651	262.987274	-49.525280	1395.611938	244.749542	-60.821583	1692.819092	293.597626	-303.237152	1139.412720	519.728455	53.095737	1162.469116	212.530685	-254.539276	889.969604	448.873016	134.555542	903.867554	325.457611	-60.011753	1005.044678	-560.981873	80.064186	904.133118	-510.701660	-61.810219
276.337952	-116.739151	897.605347	372.545197	22.222042	914.083801	356.840820	-154.605270	503.047028	316.461884	66.230476	525.427368	464.766418	-147.734039	82.619232	409.805542	16.091644	122.837807	247.684311	-233.666504	1418.933105	395.264099	54.358784	1424.106201	261.923126	-48.789093	1395.695190	243.198654	-60.065323	1692.789063	292.680908	-302.361847	1139.433594	519.030090	53.846752	1162.874878	211.579361	-253.294220	890.062500	449.043976	134.854080	903.952515	324.789063	-59.271473	1005.119812	-560.905762	80.144196	904.114868	-510.596130	-61.699741
275.835205	-116.020477	897.574463	371.784180	23.164572	914.202881	356.816742	-154.215347	503.049835	314.873566	66.250076	525.656982	464.772186	-147.681702	82.637535	403.490112	17.907381	121.321617	246.809601	-232.791290	1419.062866	393.912292	55.210396	1424.286743	260.834503	-48.068825	1395.787720	241.560425	-59.296806	1692.747559	291.876617	-301.308136	1139.484253	518.206116	54.629311	1163.276489	210.593872	-251.987381	890.145020	449.148041	135.167511	903.955811	324.092712	-58.482864	1005.158997	-560.825317	80.243904	904.093323	-510.470123	-61.639988
275.254944	-115.169891	897.590759	370.913330	24.079390	914.331177	356.833954	-153.886475	503.087158	313.311066	66.184517	525.817810	464.781738	-147.598328	82.654007	397.260345	19.889475	119.811493	245.972824	-231.907074	1419.193237	392.496124	56.052631	1424.475830	259.742310	-47.340622	1395.906250	239.956558	-58.546097	1692.673340	290.960327	-300.360291	1139.582520	517.385498	55.534451	1163.689087	209.662064	-250.485687	890.344971	449.265137	135.497101	903.888000	323.303406	-57.629681	1005.227844	-560.763245	80.382774	904.073242	-510.354797	-61.525597
274.647247	-114.447968	897.583801	370.016083	25.006731	914.393860	356.816040	-153.580002	503.128601	311.903229	66.269913	525.892212	464.790680	-147.545685	82.682213	391.151276	22.091242	118.310120	245.120468	-230.984848	1419.414795	391.094055	56.917835	1424.644043	258.683289	-46.617355	1396.044922	238.357910	-57.787186	1692.616211	290.159149	-299.424103	1139.754150	516.378113	56.501274	1164.039551	208.957596	-248.499847	890.581421	449.373444	135.991913	903.929199	322.505859	-56.805500	1005.255737	-560.685242	80.475540	904.059631	-510.251373	-61.434032
273.984070	-113.713402	897.568298	369.040955	25.911966	914.439636	356.863068	-153.364777	503.234833	310.535767	66.202492	525.867920	464.831848	-147.512009	82.736610	384.916748	24.358944	116.620514	244.338608	-230.009003	1419.603638	389.666840	57.834194	1424.827271	257.618866	-45.840843	1396.152344	236.699356	-56.968346	1692.532593	289.221039	-298.514862	1139.913452	515.434265	57.541039	1164.421997	207.874039	-246.987106	890.858765	449.474854	136.355499	903.807617	321.631805	-55.976788	1005.272034	-560.616150	80.547386	904.041931	-510.136871	-61.341480
273.236847	-112.920082	897.583801	367.986450	26.883265	914.473450	356.632507	-152.704788	503.230438	309.537476	66.198921	525.736755	464.693146	-147.127594	82.756218	378.930359	26.749428	114.994667	243.535446	-229.051193	1419.843994	388.222351	58.807812	1425.021118	256.517731	-45.048225	1396.258667	235.048096	-56.105347	1692.441406	288.265045	-297.452911	1140.056396	514.384338	58.664196	1164.789551	206.607010	-245.427734	891.211182	449.531586	136.812820	903.608765	320.689209	-55.063980	1005.300476	-560.542175	80.651886	904.019775	-510.012146	-61.218643
272.538025	-112.192513	897.547485	366.888733	27.905828	914.501343	356.926147	-152.685349	503.406952	308.583588	66.174004	525.554565	464.880371	-147.332336	82.830902	372.755890	29.027306	113.304161	242.830078	-228.112259	1420.055176	386.801544	59.832710	1425.142212	255.439285	-44.276928	1396.412476	233.413025	-55.204556	1692.343994	287.399506	-296.421661	1140.207031	513.277954	59.810448	1165.089722	205.312012	-243.862717	891.566345	449.584717	137.322113	903.373535	319.712799	-54.156693	1005.300171	-560.479980	80.705223	904.003967	-509.898102	-61.139759
271.744843	-111.409195	897.580811	365.648712	28.891783	914.501648	356.805634	-152.248886	503.473785	307.356750	66.069717	525.279907	464.867126	-147.206192	82.880547	366.557892	31.443039	111.541595	242.137787	-227.140427	1420.249268	385.421112	61.004925	1425.296875	254.360992	-43.472866	1396.531494	231.759247	-54.267750	1692.266479	286.383057	-295.481232	1140.353149	512.155640	61.097725	1165.375000	203.976746	-242.222763	891.977844	449.643524	137.848923	903.140808	318.671692	-53.215778	1005.323792	-560.422668	80.796684	903.997864	-509.797241	-61.023338
270.940277	-110.630623	897.563477	364.327240	30.000298	914.526489	356.649414	-151.492294	503.553162	306.491974	65.933365	525.023743	464.712250	-146.989517	82.884636	360.448639	33.829620	109.785736	241.461685	-226.264053	1420.448364	384.036560	62.139820	1425.387573	253.287827	-42.609978	1396.603516	230.117828	-53.277611	1692.166138	285.337006	-294.262024	1140.351318	511.042999	62.467182	1165.632813	201.990646	-241.432083	892.366943	449.564301	138.424728	902.784058	317.565186	-52.245533	1005.330750	-560.358398	80.874779	903.977234	-509.677368	-60.911335
269.981049	-109.860931	897.561890	362.919495	31.080530	914.480103	356.475433	-151.022171	503.654755	305.672119	65.704681	524.712891	464.658356	-146.831512	82.875488	354.503937	36.061821	108.010353	240.821976	-225.381180	1420.565430	382.584503	63.386036	1425.423218	252.178604	-41.724915	1396.635254	228.499496	-52.235592	1692.064209	284.366241	-293.334595	1140.450928	509.846069	63.867752	1165.814819	200.495377	-239.829742	892.721741	449.534668	139.193146	902.549011	316.359009	-51.249062	1005.315308	-560.300354	80.969017	903.971863	-509.587219	-60.779915
269.093079	-109.057137	897.504028	361.460541	32.261082	914.403625	356.239319	-150.471268	503.698608	304.865173	65.402412	524.336243	464.559753	-146.509277	82.921860	348.833435	38.198524	106.286903	240.188187	-224.459549	1420.642822	381.082733	64.639595	1425.437988	251.031250	-40.845963	1396.657959	226.916138	-51.125969	1691.934814	283.413452	-292.260498	1140.428101	508.693726	65.398399	1165.967529	198.944168	-238.143204	893.060852	449.370087	139.971268	902.242493	315.163849	-50.199158	1005.255005	-560.259277	81.058784	903.948792	-509.511353	-60.661552
268.057983	-108.250397	897.486450	359.899994	33.461441	914.351074	356.010132	-150.020172	503.764771	304.378387	65.066277	523.860474	464.502594	-146.363541	82.970535	343.367615	40.317078	104.597855	239.557571	-223.508011	1420.727783	379.531555	65.956627	1425.376953	249.828873	-39.958576	1396.628906	225.373291	-49.978302	1691.803711	282.489014	-291.316803	1140.412109	507.560730	67.024330	1166.129150	197.473450	-236.261322	893.398132	449.153748	140.786514	901.913086	313.866913	-49.140129	1005.226501	-560.219666	81.133286	903.942810	-509.433563	-60.529663
266.964172	-107.376823	897.395874	358.218353	34.683361	914.194519	355.831757	-149.621674	503.821533	303.907684	64.650780	523.387268	464.512024	-146.260162	83.018211	338.093109	42.160282	102.970856	238.962326	-222.587845	1420.752686	377.896545	67.298309	1425.277954	248.630661	-39.005901	1396.572754	223.886398	-48.805912	1691.651978	281.578918	-290.307220	1140.360474	506.424622	68.715187	1166.253174	195.899719	-234.496185	893.677063	448.864594	141.679443	901.487854	312.485199	-48.022732	1005.111145	-560.165955	81.212128	903.932739	-509.321503	-60.448181
265.859863	-106.540680	897.309692	356.537048	35.925438	913.986816	355.498413	-149.094788	503.824066	303.414856	64.302635	522.810303	464.465790	-146.078201	83.051056	332.896881	43.779381	101.480392	238.320740	-221.551849	1420.723877	376.220093	68.694031	1425.100464	247.428802	-38.087574	1396.493530	222.450882	-47.562565	1691.415894	280.645782	-289.165405	1140.164063	505.272308	70.510323	1166.306885	194.154312	-233.061630	893.909363	448.573761	142.652435	901.246338	311.129456	-46.890900	1004.975098	-560.120300	81.302414	903.924438	-509.238373	-60.323536
264.708344	-105.694038	897.136902	354.752777	37.184002	913.692078	355.126709	-148.529144	503.874878	302.990021	64.056633	522.209717	464.385712	-145.881744	83.108688	328.537750	45.371700	100.124390	237.749435	-220.585754	1420.669434	374.486969	70.118935	1424.919312	246.151962	-37.145180	1396.366943	221.064392	-46.257256	1691.197754	279.804962	-288.109528	1140.053345	504.165924	72.352760	1166.391602	192.537964	-231.354935	894.137634	448.093170	143.632919	900.856934	309.704773	-45.748909	1004.751770	-560.074585	81.375534	903.925720	-509.130188	-60.194160
263.401306	-104.783035	896.994019	352.826141	38.627052	913.389343	354.741211	-147.957993	503.925995	302.610840	63.909870	521.597595	464.351410	-145.782486	83.119522	324.521057	46.849823	98.899437	237.124222	-219.539551	1420.571289	372.691223	71.597771	1424.649902	244.890717	-36.167244	1396.206055	219.725433	-44.911858	1690.925537	278.928650	-287.001251	1139.888062	503.108673	74.327942	1166.402222	190.962341	-229.622192	894.333740	447.700836	144.650696	900.346069	308.171906	-44.472313	1004.540405	-560.028442	81.485176	903.907349	-509.053162	-60.104958
262.065765	-103.996269	896.809387	350.855286	39.885948	912.933777	354.345795	-147.371384	503.948212	302.229065	63.907349	520.879578	464.301880	-145.680450	83.206726	321.039612	48.017620	97.579895	236.577988	-218.504913	1420.454224	370.896759	73.197853	1424.326782	243.681183	-35.196087	1395.972656	218.413803	-43.522854	1690.613770	278.173431	-286.058411	1139.724609	501.985474	76.385788	1166.405029	189.876617	-227.010132	894.517761	446.920593	145.773544	900.093872	306.632172	-43.296722	1004.237549	-559.984192	81.587631	903.887329	-508.969940	-59.980568
260.699829	-103.115883	896.570923	348.814911	41.126350	912.398987	353.810791	-146.798645	503.941742	301.732910	64.169067	520.014587	464.276428	-145.528625	83.269691	317.828705	48.968739	96.258881	236.012787	-217.410049	1420.286255	369.058624	74.790428	1423.980957	242.416794	-34.159824	1395.692505	217.123306	-42.100410	1690.298828	277.366669	-284.955719	1139.457275	500.904480	78.497871	1166.348999	188.297684	-225.251755	894.659729	446.147095	146.896881	899.721802	305.040894	-42.073639	1003.868958	-559.940002	81.656639	903.860657	-508.893738	-59.897713
259.179779	-102.256363	896.294922	346.710419	42.524712	911.812134	353.236176	-146.194519	503.958923	301.209167	64.541992	519.250793	464.247986	-145.340500	83.351570	315.232819	49.582600	94.973534	235.549591	-216.303833	1420.049561	367.221680	76.455910	1423.562012	241.155548	-33.070400	1395.367676	215.899658	-40.652161	1689.897339	276.512848	-283.821320	1139.173706	499.812866	80.752052	1166.260742	186.748428	-223.537354	894.769409	445.333435	148.074554	899.311401	303.376404	-40.780167	1003.455200	-559.858765	81.738518	903.856995	-508.779327	-59.788242
257.472229	-101.481895	895.997742	344.546509	43.747139	911.119934	352.511597	-145.420395	503.926300	300.764374	65.087967	518.271301	464.118835	-145.101151	83.397690	313.204193	50.075676	93.735504	235.099182	-215.185028	1419.802856	365.372803	78.221420	1423.096924	239.924759	-31.929289	1394.980591	214.677383	-39.187946	1689.459961	275.690613	-282.655609	1138.890259	498.809448	83.090073	1166.182495	185.156952	-221.905640	894.871826	444.345612	149.233109	898.855103	301.601654	-39.575089	1002.982117	-559.791016	81.827751	903.845581	-508.674652	-59.670517
255.823334	-100.631599	895.640625	342.332062	45.019859	910.377930	351.890198	-144.890106	503.876617	300.360016	65.758423	517.327698	464.099762	-144.924973	83.477837	311.700073	50.275097	92.526291	234.683365	-214.062897	1419.468384	363.546265	80.025299	1422.574219	238.686127	-30.793741	1394.500122	213.487213	-37.675797	1688.994873	274.845123	-281.245758	1138.451172	497.767181	85.530357	1165.998657	182.975922	-221.165588	894.907166	443.351196	150.547134	898.425659	299.829010	-38.313992	1002.452820	-559.724976	81.923790	903.829468	-508.591614	-59.576019
254.231873	-99.653816	895.249146	340.167053	46.423225	909.634583	350.999847	-144.173080	503.734375	299.857819	66.488525	516.310547	463.977661	-144.677170	83.499825	310.750061	50.175598	91.612228	234.297104	-212.879684	1419.122070	361.709412	81.907150	1422.032227	237.423447	-29.561361	1394.019165	212.331818	-36.126381	1688.494507	274.103546	-279.987854	1138.000488	496.673462	88.035355	1165.795532	181.303299	-219.541443	894.918823	442.301453	151.817062	897.737244	298.090363	-36.934250	1001.904053	-559.664490	82.070061	903.827942	-508.507294	-59.451675
252.549896	-98.752899	894.861084	338.000336	47.783672	908.846375	350.186798	-143.624954	503.661591	299.346375	67.362762	515.195496	463.953491	-144.629639	83.536133	310.554749	49.917477	90.801872	233.991852	-211.665527	1418.695435	359.897278	83.893684	1421.436035	236.182083	-28.273336	1393.547607	211.222504	-34.566944	1687.960449	273.359741	-278.743774	1137.543091	495.542023	90.557648	1165.447876	179.700195	-217.943619	894.892883	440.688385	153.136414	897.250977	296.325897	-35.591881	1001.336060	-559.588623	82.148323	903.806580	-508.416931	-59.352859
250.679108	-97.731506	894.512024	335.715851	49.336269	908.140076	349.198608	-142.884811	503.487610	298.806122	68.103859	514.135071	463.895813	-144.513138	83.612343	311.171722	49.651199	90.018456	233.677780	-210.404358	1418.300659	358.084534	85.932587	1420.824585	234.938385	-26.929977	1393.002563	210.135208	-32.969971	1687.419556	272.723358	-277.635132	1137.120483	494.441162	93.281113	1165.086304	178.588287	-215.477203	894.805237	439.304657	154.612289	896.678467	294.408112	-34.117737	1000.825439	-559.508423	82.265129	903.779114	-508.318420	-59.240463
249.018280	-96.661339	894.131775	333.579224	50.767796	907.377258	348.346710	-142.312119	503.409912	298.055084	68.782288	513.191406	463.791931	-144.459274	83.667336	312.031921	49.494270	89.294029	233.375641	-209.139084	1417.771484	356.261200	88.048477	1420.192139	233.685577	-25.562048	1392.470093	209.063812	-31.338444	1686.879517	272.042786	-276.302124	1136.550049	493.276245	95.941788	1164.709229	176.946121	-213.982147	894.638184	437.756561	156.079147	896.119202	292.618958	-32.645161	1000.274353	-559.436768	82.362839	903.773987	-508.227264	-59.152294
247.382538	-95.391548	893.733826	331.407562	52.422092	906.726013	347.236176	-141.573029	503.184753	297.516785	69.437637	512.291870	463.670563	-144.312408	83.732773	312.381287	49.401939	88.423508	233.115845	-207.798248	1417.304810	354.399231	90.233246	1419.622314	232.444519	-24.103445	1391.982788	208.031738	-29.641651	1686.371948	271.455505	-274.888306	1136.034302	492.022491	98.597801	1164.342773	175.334305	-212.501251	894.498047	436.110626	157.628387	895.513550	290.809692	-31.037367	999.762573	-559.360718	82.420540	903.751526	-508.161865	-59.082043
245.921448	-93.957756	893.364868	329.230591	54.047203	906.078613	346.279602	-140.930542	503.042725	296.903168	70.072433	511.470795	463.632050	-144.285019	83.863281	312.735657	49.538540	87.545364	232.869751	-206.438461	1416.861450	352.601746	92.466858	1419.007690	231.227768	-22.575552	1391.553467	206.996109	-28.101992	1685.962769	270.786591	-273.386200	1135.403931	490.710358	101.372566	1163.830322	173.260574	-211.923828	894.414673	434.401245	159.209244	894.916687	289.073669	-29.349411	999.268250	-559.285095	82.490524	903.741821	-508.060852	-58.985481
244.312210	-92.507172	893.070007	327.001465	55.832092	905.550537	345.287628	-140.078690	502.899597	296.305145	70.648346	510.650116	463.537567	-144.173508	83.955368	312.907867	49.560474	86.625633	232.545807	-204.997330	1416.328125	350.815125	94.764603	1418.434570	230.002167	-21.010279	1391.162598	206.000458	-26.311535	1685.544434	270.227753	-271.978668	1134.880615	489.380951	104.128624	1163.419922	171.844482	-210.521790	894.272827	432.740631	160.813507	894.223816	287.221222	-27.585987	998.869385	-559.236572	82.565201	903.704346	-507.985229	-58.882004
242.460358	-91.324097	892.898132	324.742889	57.449097	904.993652	344.339966	-139.244186	502.840332	295.911102	71.167870	509.880096	463.446686	-144.046921	84.053490	312.916809	49.444351	85.754196	232.280945	-203.482727	1415.903931	349.020477	97.037437	1417.902466	228.785492	-19.458969	1390.771851	205.089569	-24.340767	1685.135010	269.791779	-270.581482	1134.478760	487.882996	106.881302	1162.947388	170.506042	-209.180008	894.129639	430.545471	162.632553	893.846497	285.287079	-25.965502	998.523315	-559.184265	82.643219	903.670227	-507.906097	-58.778584
240.780304	-89.765656	892.643066	322.426544	59.375813	904.571594	343.411530	-138.295425	502.801727	295.506866	71.681404	509.143890	463.372711	-143.898376	84.167229	312.776886	49.151253	85.111671	232.014908	-201.797974	1415.583618	347.251678	99.313538	1417.441284	227.607147	-17.807220	1390.483765	204.172806	-22.466042	1684.819336	269.372314	-269.416962	1134.173096	486.395447	109.690399	1162.568604	169.795181	-206.938965	894.161011	428.559509	164.421234	893.428772	283.357819	-24.120337	998.192749	-559.102478	82.738365	903.648682	-507.804993	-58.671421
239.011612	-88.387299	892.460266	320.101532	60.999302	904.114075	342.521118	-137.369995	502.791962	295.044617	72.102577	508.554596	463.370056	-143.817032	84.340279	312.544647	48.702198	84.527687	231.739502	-200.072083	1415.299194	345.501099	101.591110	1417.090210	226.416214	-16.123896	1390.264648	203.321701	-20.603458	1684.552612	268.976135	-268.176056	1134.053833	484.888214	112.485748	1162.259766	168.683746	-205.593338	894.249268	426.675507	166.173325	892.941467	281.354858	-22.440069	997.887756	-559.039978	82.806816	903.623962	-507.712219	-58.568108
237.244522	-86.846703	892.286255	317.734467	62.843102	903.736755	341.435669	-136.208511	502.764679	294.559662	72.343376	507.924957	463.259399	-143.695313	84.528160	312.296265	48.275795	84.053200	231.469803	-198.278076	1415.196411	343.789429	103.854179	1416.840576	225.240372	-14.407978	1390.099609	202.422638	-18.912174	1684.404785	268.521698	-266.949097	1134.063721	483.241089	115.301079	1162.012573	167.693542	-204.402359	894.512390	424.224823	168.108597	892.800171	279.344238	-20.618841	997.622314	-558.958740	82.882278	903.587280	-507.617554	-58.465790
235.463394	-85.234825	892.133789	315.308319	64.663834	903.396973	340.263702	-134.868332	502.691132	294.074799	72.391571	507.554199	463.092682	-143.479263	84.781281	312.083557	47.975803	83.746300	231.134430	-196.373215	1415.165527	342.081604	106.086243	1416.642944	224.194214	-12.697045	1389.856934	201.583527	-17.014854	1684.289185	268.108124	-265.677338	1134.194580	481.635193	118.102127	1161.852905	166.273041	-204.184402	894.903564	422.172058	169.982056	892.429504	277.269623	-18.774303	997.386597	-558.868774	82.975227	903.574585	-507.506073	-58.367599
233.369781	-84.003357	892.131653	312.823364	66.390945	903.102966	339.137482	-133.457916	502.787598	293.259094	72.490326	507.361786	463.041168	-143.431412	85.119774	311.845917	47.785801	83.538155	230.788391	-194.486313	1415.258301	340.377228	108.376274	1416.526245	222.972046	-10.874189	1389.820190	200.781555	-15.083932	1684.241943	267.840942	-264.771881	1134.522949	479.931793	120.916077	1161.677246	165.970642	-202.250000	895.355591	419.778198	171.956116	892.319214	275.076599	-17.120598	997.251404	-558.781860	83.117104	903.585754	-507.391449	-58.261395
231.470032	-82.549202	892.096069	310.433411	68.090096	902.857788	337.937927	-131.924042	502.822052	292.260162	72.886353	507.197998	462.973358	-143.232147	85.536598	311.687958	47.620010	83.410393	230.357483	-192.597488	1415.470947	338.709229	110.619835	1416.381958	221.810471	-9.049829	1389.821167	199.959076	-13.150988	1684.296753	267.537170	-263.769470	1134.975708	478.299866	123.757942	1161.583618	165.322021	-201.285629	895.937317	417.292053	173.971893	892.212097	272.991302	-15.417212	997.120300	-558.724182	83.244064	903.582336	-507.293732	-58.179054
229.882355	-80.872467	892.053223	308.129364	69.865417	902.735474	336.584900	-130.156067	502.891663	291.044189	73.583786	507.169312	462.930695	-143.012054	86.016846	311.440125	47.571964	83.413361	229.899704	-190.647934	1415.749146	336.981537	112.925339	1416.254761	220.453568	-7.087658	1390.028564	199.100998	-11.134855	1684.442749	267.225525	-262.626343	1135.464966	476.615601	126.570129	1161.449585	164.199051	-201.335037	896.534973	414.781952	176.067749	892.147461	271.025635	-13.613791	997.044434	-558.609436	83.365936	903.578430	-507.174194	-58.035271
227.886917	-79.693001	892.221802	305.799591	71.513954	902.680725	335.129272	-128.440811	503.026703	289.764893	74.435059	507.221466	462.843384	-142.738876	86.557503	311.195435	47.590099	83.459549	229.332230	-188.801926	1416.111206	335.294708	115.219643	1416.139893	219.128769	-5.244547	1390.159302	198.235382	-9.130069	1684.646362	267.082367	-261.635956	1136.070068	474.911926	129.426086	1161.319702	163.664597	-200.579071	897.252319	412.069397	178.167175	892.040588	268.929016	-12.057701	997.111511	-558.520874	83.469612	903.560791	-507.079865	-57.949116
226.108719	-78.335442	892.399841	303.552948	73.123550	902.707947	333.635895	-126.725273	503.161011	288.362762	75.498428	507.229614	462.705505	-142.506119	87.155251	311.186340	47.763855	83.574066	228.838104	-186.941849	1416.553711	333.535095	117.519325	1416.025269	217.783829	-3.412300	1390.337646	197.369232	-7.057767	1684.924561	266.993195	-260.734131	1136.711060	473.194763	132.276443	1161.129272	163.281860	-199.834396	897.968323	409.346558	180.317642	892.016052	266.935547	-10.465442	997.222351	-558.433655	83.559486	903.537598	-506.963715	-57.864864
224.874908	-76.601082	892.431152	301.520782	74.923027	902.809875	332.128296	-125.099045	503.264618	287.067383	76.734505	507.271393	462.491302	-142.170746	87.751404	311.175171	47.955647	83.692711	228.221878	-185.097290	1417.062134	331.760406	119.794456	1415.894775	216.440659	-1.590955	1390.546509	196.491577	-4.961644	1685.264526	266.974274	-259.784607	1137.490601	471.482758	135.145004	1160.964722	163.017807	-199.157089	898.731018	406.487457	182.493591	892.037354	265.210083	-8.683956	997.291992	-558.349609	83.995979	903.582947	-506.828796	-57.690662
222.966965	-75.532448	892.872253	299.269043	76.378395	902.999573	330.645233	-123.677483	503.516632	285.800171	78.071808	507.288391	462.391785	-141.959595	88.501572	311.234650	48.162109	83.761314	227.498184	-183.177399	1417.540649	330.006195	122.047554	1415.805054	215.010559	0.199701	1390.764771	195.616348	-2.879107	1685.571533	267.031647	-258.828064	1138.250610	469.699432	138.023438	1160.712646	162.762161	-198.540207	899.557434	403.604797	184.709503	892.032166	263.231110	-7.283688	997.616150	-558.238892	84.478691	903.643494	-506.684601	-57.531761
221.629547	-74.202202	893.180054	297.234650	78.096764	903.209106	329.095428	-122.377464	503.752228	284.614777	79.407425	507.242981	462.234924	-141.692123	89.267998	311.199951	48.334866	83.921928	226.715805	-181.263657	1418.093628	328.192963	124.349525	1415.712158	213.605591	2.005296	1390.957886	194.687256	-0.704913	1685.934814	267.086853	-257.902679	1139.139526	467.889404	140.862274	1160.518188	162.622223	-198.013214	900.344604	400.649841	186.981476	892.064331	261.589478	-5.688035	997.879333	-558.193726	83.738159	903.556152	-506.617371	-57.577667
219.877884	-72.898460	893.536133	295.123993	79.694618	903.362549	327.482880	-121.135277	504.053619	283.680023	80.693298	507.117584	461.983063	-141.438293	90.038651	311.341156	48.486065	84.062164	225.884689	-179.325348	1418.577026	326.384277	126.620667	1415.654785	212.223480	3.832206	1391.201904	193.762131	1.503222	1686.265015	267.175995	-256.889343	1140.039063	466.006317	143.738754	1160.342041	162.565582	-197.401169	901.255310	397.311584	189.326096	892.299133	259.730560	-4.121153	998.141357	-558.078735	83.755173	903.539246	-506.480713	-57.517319
218.343643	-71.537125	893.884644	292.988953	81.292976	903.485229	325.900665	-119.918137	504.331573	282.896973	81.907349	507.029419	461.744568	-141.165115	90.940132	311.235626	48.594311	84.204933	224.982101	-177.356003	1419.154907	324.510834	128.892380	1415.594727	210.870148	5.643260	1391.373779	192.789215	3.737849	1686.595459	267.376984	-256.121826	1141.068726	464.173157	146.614609	1160.172119	163.110703	-195.980148	902.062073	394.534515	191.556686	892.214417	257.994415	-2.522122	998.383545	-557.949768	83.833572	903.526672	-506.319122	-57.437939
217.003372	-70.243507	894.266479	291.016388	82.912018	903.623596	324.371002	-118.744751	504.655792	282.574066	83.056305	506.929077	461.393738	-141.009796	91.716850	311.489807	48.745808	84.301758	224.071045	-175.406952	1419.659058	322.604248	131.182083	1415.551147	209.473663	7.434229	1391.531738	191.787552	5.995979	1686.932251	267.444031	-255.130112	1141.996338	462.279907	149.530289	1160.096558	163.199585	-195.514801	902.820129	391.463257	193.804382	892.357727	256.363983	-0.895237	998.655579	-557.826599	83.914795	903.518677	-506.190796	-57.316528
215.594925	-69.023804	894.608276	288.929840	84.605423	903.648010	322.765808	-117.557930	505.033020	281.949097	83.953247	506.788116	461.071106	-140.763077	92.604248	311.513153	48.863190	84.384048	223.233780	-173.408310	1420.235596	320.665863	133.508850	1415.518921	208.069031	9.245117	1391.685059	190.770447	8.311668	1687.267700	267.505951	-254.165085	1142.981201	460.330414	152.603790	1159.976685	163.382263	-195.022903	903.591919	387.978607	196.191864	892.679321	254.766754	0.727755	998.846985	-557.687134	83.997246	903.481262	-506.019806	-57.255020
214.552948	-67.356186	894.764771	286.950226	86.344551	903.663757	321.148834	-116.018982	505.350281	281.547089	84.607147	506.763916	460.712158	-140.679199	93.550133	311.561127	48.911198	84.437538	222.397354	-171.469757	1420.764160	318.766235	135.836914	1415.518799	206.691086	11.041877	1391.850708	189.677475	10.642787	1687.593750	267.544006	-253.172150	1143.914063	458.416077	155.476715	1159.942017	163.569473	-194.640900	904.277893	385.128143	198.377930	892.699219	253.293259	2.523114	998.938599	-557.577026	84.081871	903.461792	-505.872345	-57.173275
213.050644	-66.497948	895.344543	284.811951	87.811218	903.682190	319.487213	-114.544731	505.830048	280.982330	85.139267	506.823242	460.309814	-140.465820	94.508194	311.472076	48.921730	84.474632	221.562103	-169.419998	1421.310425	316.811707	138.164551	1415.559082	205.367828	12.741969	1391.917236	188.575653	12.967043	1687.922852	267.506622	-251.953506	1144.743530	456.483856	158.386154	1159.927856	163.270874	-195.273895	904.973755	381.928284	200.492630	892.810547	251.722534	3.969540	999.250488	-557.463623	84.145027	903.434753	-505.720490	-57.100006
211.536530	-65.332710	895.772705	282.629333	89.348289	903.671692	317.720428	-112.881477	506.276489	280.496002	85.598404	506.866180	459.919739	-140.405838	95.572487	311.461487	48.953659	84.513435	220.803986	-167.458817	1421.875732	314.837219	140.478638	1415.625244	203.942734	14.565478	1392.162354	187.426758	15.292294	1688.261719	267.473969	-250.892868	1145.645386	454.508881	161.374573	1160.011353	163.527359	-195.128677	905.579834	378.741302	202.809311	893.136963	250.032486	5.558352	999.470398	-557.323181	84.242180	903.417603	-505.552612	-57.020725
210.315414	-64.183128	896.196228	280.600647	90.813759	903.697754	315.813477	-111.116272	506.668579	279.920471	85.993767	506.883911	459.487030	-140.277679	96.610924	311.339264	48.966961	84.521469	220.160110	-165.517807	1422.419800	312.856476	142.835434	1415.734863	202.405136	16.486629	1392.527710	186.256393	17.608959	1688.621826	267.524719	-249.774811	1146.530640	452.506042	164.306641	1160.063721	163.899811	-194.918671	906.121948	375.573792	205.046249	893.444275	248.536316	7.091356	999.705627	-557.210876	84.299309	903.401428	-505.397980	-56.949039
209.405716	-63.077930	896.657349	278.771851	92.277618	903.726868	313.878754	-109.427307	507.079315	279.377960	86.465431	506.856598	458.974030	-140.142090	97.747688	311.173218	48.917732	84.503571	219.488571	-163.545670	1423.022583	310.884521	145.132538	1415.890625	200.917328	18.308693	1392.827393	185.069153	19.921635	1688.961792	267.551575	-248.517334	1147.392456	450.394348	167.207443	1160.141113	164.213882	-194.846130	906.720764	371.996826	207.397446	894.120056	247.235825	8.654465	999.965576	-557.167725	84.423080	903.372925	-505.267487	-57.238708
208.301224	-62.101868	897.199219	276.900513	93.610947	903.743591	311.692871	-107.748848	507.505615	279.033478	86.902832	506.859467	458.502563	-140.014191	98.967949	311.042847	48.928551	84.473763	218.855515	-161.628311	1423.552734	308.823975	147.556549	1416.051758	199.432785	20.132549	1393.160156	183.855698	22.236361	1689.241943	267.652283	-247.463379	1148.305542	448.359192	170.160156	1160.331055	165.224274	-193.930847	907.144714	369.237854	209.530777	894.184814	245.815399	10.144307	1000.262146	-556.997864	84.471024	903.348633	-505.151428	-56.962692
207.351990	-61.173332	897.741028	275.154419	94.737495	903.748413	309.457153	-106.104149	507.924011	278.845734	87.444427	506.792816	458.015167	-139.821320	100.231392	310.973022	48.953445	84.476349	218.292419	-159.719482	1424.124756	306.649872	149.964020	1416.259888	197.940033	21.959843	1393.524902	182.571609	24.532421	1689.531982	267.727936	-246.120499	1149.138306	446.194366	173.096527	1160.467285	165.721146	-194.077606	907.482300	366.116699	211.721237	894.570923	244.477402	11.534144	1000.554871	-556.876892	84.540962	903.315308	-505.032104	-56.842087
206.328903	-60.221802	898.295166	273.488922	95.999290	903.793396	307.236847	-104.475937	508.333344	278.597198	88.064980	506.772186	457.535736	-139.771790	101.556206	310.850128	48.976879	84.500816	217.736664	-157.840988	1424.695679	304.241333	152.506836	1416.528320	196.503159	23.676752	1393.843750	181.254608	26.801378	1689.798218	267.735565	-244.548096	1149.876831	443.918488	176.035995	1160.709839	165.580276	-194.864899	907.805237	362.917206	213.900513	895.062195	243.143219	12.984850	1000.871582	-556.757507	84.611290	903.295654	-504.891785	-56.718822
205.447678	-59.384563	898.883911	271.936005	97.158951	903.874023	304.899902	-102.876511	508.707184	278.403900	88.697037	506.775085	456.966766	-139.652390	102.787331	310.802032	49.001163	84.518639	217.224289	-155.917938	1425.233887	301.962006	154.904449	1416.855713	195.010529	25.474298	1394.242554	179.896408	29.079226	1690.010254	267.897858	-243.036301	1150.652710	441.703796	178.926575	1160.964233	166.120483	-194.958374	908.239441	359.802216	216.000748	895.523499	241.912613	14.336531	1001.223450	-556.621704	84.681450	903.271729	-504.733032	-56.575932
204.792206	-58.479576	899.436096	270.528687	98.237320	903.932068	302.575409	-101.219414	509.091156	278.311462	89.327393	506.733398	456.412384	-139.657837	104.141876	310.832184	49.069363	84.567329	216.742737	-154.047516	1425.778564	299.759399	157.305252	1417.180664	193.565445	27.271088	1394.630737	178.481216	31.306355	1690.194092	268.096252	-241.395370	1151.408325	439.307739	181.864655	1161.211304	166.561462	-194.781082	908.494324	356.243500	218.301865	896.273010	240.851852	15.675374	1001.544739	-556.492981	84.757324	903.241211	-504.612610	-56.450932
204.146057	-57.614441	900.001160	269.209717	99.333504	904.003357	300.017334	-99.706383	509.364349	278.207184	90.011887	506.761871	455.864899	-139.603012	105.536652	310.861206	49.151985	84.585617	216.455490	-152.024628	1426.517578	297.540802	159.705994	1417.566528	192.156067	29.014986	1394.969849	176.978271	33.528660	1690.351929	268.455780	-239.896973	1152.214111	436.991058	184.854767	1161.565186	167.738464	-193.729218	908.777161	353.539215	220.346619	896.476624	239.822556	17.009018	1001.878601	-556.340088	84.834427	903.212952	-504.447357	-56.324615
203.828079	-56.454140	900.230835	268.155579	100.558220	904.033752	297.286865	-98.110214	509.521667	278.115753	90.678467	506.744232	455.217224	-139.582718	106.978661	310.988007	49.271164	84.623161	216.052032	-150.162445	1427.011841	295.409698	161.999344	1417.924438	190.878448	30.757067	1395.337158	175.423706	35.746853	1690.500122	268.659607	-237.853973	1152.891602	434.624786	187.871521	1161.809814	167.779968	-194.724197	909.084290	350.520782	222.506989	896.923401	238.974915	18.410505	1002.021423	-556.200928	84.926773	903.202271	-504.312225	-56.224812
202.907410	-55.833481	901.037109	266.861328	101.520187	904.116028	294.795929	-96.870209	509.922394	277.714844	91.221123	506.713226	454.627563	-139.747986	108.469597	310.982941	49.351364	84.642410	215.697937	-148.288528	1427.588135	293.303802	164.301453	1418.263428	189.577560	32.501064	1395.634155	173.792389	37.961517	1690.629639	268.969727	-236.085007	1153.661743	432.193085	190.921524	1162.117676	168.832031	-193.962814	909.397827	347.331970	224.664398	897.384094	237.982559	19.629398	1002.476868	-556.084900	85.021248	903.205627	-504.178131	-56.085003
202.577637	-54.731094	901.249023	265.840088	102.720276	904.100952	291.648376	-95.132530	509.957367	277.406250	91.641769	506.702789	453.813904	-139.733856	109.928284	310.979218	49.436440	84.637856	215.393982	-146.384430	1428.195068	291.165253	166.552811	1418.602783	188.325256	34.212212	1395.984741	172.166214	40.129597	1690.708618	269.366058	-234.096741	1154.376709	429.670685	193.875854	1162.327759	169.598129	-193.620148	909.608704	344.247406	226.838364	897.743408	237.212952	20.977947	1002.584351	-555.948425	85.076447	903.177185	-504.032349	-56.020340
202.006210	-53.800812	901.682678	264.741486	103.839493	904.114502	288.549744	-93.442711	510.141235	276.991730	92.151398	506.611420	453.068115	-139.684143	111.475616	310.878784	49.509995	84.654480	215.122528	-144.528931	1428.697632	289.065826	168.773193	1418.929810	187.170700	35.845562	1396.207031	170.443573	42.261654	1690.796387	269.603821	-231.942657	1155.045166	427.232391	196.906219	1162.561401	170.057739	-193.948395	909.876099	341.150574	228.990067	898.159668	236.400818	22.273375	1002.815063	-555.821350	85.154556	903.199036	-503.887695	-55.911690
201.378082	-52.973751	902.144470	263.632294	104.874954	904.097412	285.432831	-91.976952	510.210144	276.883301	92.791069	506.569305	452.266571	-139.773163	113.095558	310.949951	49.613480	84.656296	214.920670	-142.668671	1429.324707	287.204285	170.775177	1419.032349	186.084595	37.467976	1396.469238	168.702026	44.358585	1690.831787	269.999817	-229.789566	1155.653809	424.803711	199.965042	1162.720703	170.816254	-193.768219	910.133057	337.985382	231.239105	898.499329	235.647888	23.474903	1003.040894	-555.671570	85.235527	903.200073	-503.728088	-55.826855
200.760330	-52.130310	902.584656	262.461914	105.963203	904.067993	282.287506	-90.395287	510.377808	276.675873	93.250313	506.518341	451.338654	-139.812744	114.721931	311.065704	49.831223	84.703278	214.793198	-140.891556	1429.800415	285.204987	172.963608	1419.406494	185.023911	39.090588	1396.669922	166.918396	46.426556	1690.842529	270.407410	-227.568405	1156.335571	422.298096	202.949432	1162.749268	171.559402	-193.444244	910.320557	334.455200	233.485794	899.018799	234.887314	24.700268	1003.248047	-555.522095	85.368599	903.208313	-503.600677	-55.726128
200.234390	-51.290802	903.027954	261.394226	106.976936	904.037109	279.050964	-88.905952	510.522095	276.588928	93.364616	506.440521	450.388306	-139.862106	116.330673	310.918976	49.761223	84.573395	214.745911	-139.093445	1430.279541	283.380402	175.069794	1419.538086	184.017014	40.677303	1396.849121	165.152893	48.451824	1690.811279	270.799744	-225.363281	1156.834839	419.915131	205.939896	1162.779663	172.136414	-193.596558	910.546997	331.740936	235.660034	898.932373	234.217209	25.890911	1003.455566	-555.382202	85.444458	903.202576	-503.473053	-55.657356
199.712769	-50.552906	903.441711	260.359680	107.949768	903.984558	275.835968	-87.328690	510.764099	276.583923	93.958099	506.407684	449.798584	-139.636368	118.268547	311.127838	49.980392	84.615883	214.626129	-137.281555	1430.675781	281.646515	177.133667	1419.601440	183.075394	42.287483	1397.018066	163.313980	50.431293	1690.782959	271.342987	-222.990036	1157.405518	417.493805	208.871628	1162.646851	172.954987	-193.215500	910.690369	328.138214	237.968048	899.278809	233.577560	27.001209	1003.635986	-555.240479	85.547798	903.192566	-503.348114	-55.555103
199.217499	-49.817394	903.890442	259.286896	108.824448	903.861877	272.449799	-85.758377	510.863159	276.334961	94.740906	506.311401	448.749359	-139.576416	120.090378	311.242859	50.165585	84.662056	214.622040	-135.502213	1431.101563	279.971924	179.196869	1419.614014	182.073868	43.870972	1397.151489	161.591553	52.386749	1690.669067	271.836365	-220.633759	1157.757935	415.124969	211.759583	1162.406006	173.456543	-193.186752	910.902588	325.025696	240.192612	899.291321	232.935318	28.126917	1003.798828	-555.097656	85.705223	903.192688	-503.214142	-55.441975
198.812988	-49.173607	904.299255	258.356964	109.710503	903.783386	269.119995	-84.070610	511.153046	276.392670	95.244385	506.193085	447.658600	-139.563400	121.877716	311.433441	50.356014	84.640686	214.522705	-133.757462	1431.336060	278.365723	181.199432	1419.492065	181.167664	45.491341	1397.234619	159.903076	54.213360	1690.562012	272.384155	-218.396454	1158.147949	412.925903	214.646805	1162.186646	174.236633	-192.653702	911.000122	322.312195	242.313919	898.943848	232.411560	29.158775	1003.961914	-554.975952	85.809311	903.155334	-503.097382	-55.343491
198.430954	-48.385693	904.691772	257.365143	110.652016	903.722717	265.495911	-82.461151	511.258789	276.085663	95.828331	506.101990	446.488861	-139.412949	123.740318	311.432770	50.458057	84.648506	214.477356	-132.019135	1431.654053	276.810364	183.176056	1419.376465	180.183670	47.055653	1397.295654	158.262100	56.025703	1690.462158	273.102692	-215.985443	1158.482056	410.661530	217.409607	1161.808960	175.026627	-192.376343	911.088135	319.246826	244.499008	898.866150	231.824005	30.287174	1004.126587	-554.856750	85.853363	903.118408	-502.949310	-55.278961
198.139053	-47.720268	905.011841	256.549744	111.568123	903.630005	261.784546	-80.547699	511.488586	276.065338	96.534286	506.035156	445.161499	-139.157196	125.566612	311.568634	50.555840	84.649002	214.265564	-130.338531	1431.860107	275.282104	185.172897	1419.224121	179.294846	48.607071	1397.341309	156.689163	57.801308	1690.367554	273.676147	-213.818329	1158.682129	408.380280	219.964401	1161.323608	175.638184	-192.158279	911.225647	315.824951	246.724030	898.998108	231.350388	31.321707	1004.238831	-554.719727	85.888969	903.114807	-502.819916	-55.165588
197.940674	-46.970188	905.335999	255.697647	112.364487	903.513428	258.101563	-78.928795	511.637634	276.166504	97.386208	505.949890	443.861908	-138.907776	127.498688	311.794556	50.627808	84.629677	214.130554	-128.720047	1432.058105	273.856995	187.075806	1419.077515	178.369171	50.101154	1397.312866	155.196884	59.450516	1690.266357	274.482269	-211.419830	1158.991455	406.230835	222.451843	1160.888672	176.476486	-191.549500	911.283508	312.842987	248.804886	898.852722	230.891159	32.364017	1004.341248	-554.599609	85.938545	903.094910	-502.721161	-55.080681
197.727646	-46.341858	905.648438	254.967224	113.167107	903.386597	254.222626	-77.399727	511.849243	276.710663	98.226120	505.815674	442.494995	-138.592926	129.506027	312.263153	50.783955	84.610878	213.930283	-127.105049	1432.216064	272.403870	188.980743	1418.900757	177.460663	51.573196	1397.273438	153.742523	61.121613	1690.194824	275.220184	-209.142395	1159.218994	404.190613	225.073685	1160.519775	177.144287	-190.956726	911.411194	310.034515	250.865509	898.681396	230.469055	33.350353	1004.432495	-554.480286	86.036293	903.077820	-502.586151	-54.990208
197.515686	-45.638760	905.917236	254.175079	114.106766	903.231689	250.324463	-75.701126	512.026611	276.178864	98.801079	505.682037	441.199158	-137.779129	131.497787	312.105896	50.813530	84.564194	213.733536	-125.546013	1432.317017	270.970795	190.813629	1418.700317	176.545883	53.035755	1397.205688	152.431046	62.761200	1690.027954	276.046967	-207.021896	1159.473877	402.097229	227.129456	1160.079590	178.180634	-189.992371	911.448914	307.337006	252.833099	898.505493	230.011627	34.435959	1004.487427	-554.371399	86.165657	903.060120	-502.483795	-54.853184
197.377228	-44.848202	906.150574	253.401413	115.310646	903.187134	246.366928	-74.302673	512.091858	275.672424	99.447334	505.576782	439.526489	-137.124924	133.324203	312.029175	50.870110	84.542976	213.562164	-123.982597	1432.481934	269.582306	192.601868	1418.490356	175.650894	54.439842	1397.117188	151.123047	64.314102	1689.968018	276.875092	-204.851593	1159.715332	400.067871	229.246460	1159.629395	178.960815	-189.184525	911.541138	304.536926	254.728943	898.363220	229.557510	35.621834	1004.581177	-554.243530	86.309593	903.041748	-502.365875	-54.736767
197.245377	-43.982719	906.318726	252.603058	116.503151	903.075012	242.316238	-72.800095	512.194580	275.364380	100.088676	505.483032	437.916626	-136.551743	135.294678	312.030182	50.944065	84.539787	213.298309	-122.471558	1432.585083	268.188049	194.353485	1418.306885	174.785049	55.799286	1396.963257	149.877121	65.838463	1689.865723	277.675781	-202.679276	1159.898682	398.103271	231.246246	1159.212280	179.765900	-188.309769	911.626770	301.749542	256.586212	898.405273	229.088318	36.843269	1004.608398	-554.151428	86.447067	903.010803	-502.289734	-54.614906
197.154770	-43.181561	906.472107	251.997498	117.513664	902.959351	238.293289	-71.402405	512.334900	275.134735	100.677498	505.352997	436.138702	-135.809174	137.212585	312.065857	51.021313	84.476601	213.038620	-120.947174	1432.683960	266.791565	196.088928	1418.112671	173.889114	57.182629	1396.828003	148.753937	67.296555	1689.775635	278.505676	-200.587616	1160.155273	396.086243	233.102936	1158.761719	180.570221	-187.359604	911.753540	298.840118	258.575439	898.399292	228.733948	37.931061	1004.626343	-554.065308	86.554108	902.995239	-502.190704	-54.500397
197.304474	-42.874226	906.611450	251.869003	117.400314	902.375793	234.356277	-70.193626	512.527893	275.032654	101.431778	505.079742	434.398865	-135.308838	139.340332	312.153870	51.114082	84.469040	212.742966	-119.463715	1432.728271	265.393860	197.745331	1417.914063	172.951523	58.518211	1396.644409	147.717087	68.716827	1689.660767	279.256226	-198.643173	1160.399048	394.222717	234.854996	1158.433594	181.381805	-186.264511	911.931519	296.216949	260.253601	898.380371	228.662704	38.515755	1004.402649	-553.965210	86.636879	902.980469	-502.097260	-54.383224
197.308105	-42.209236	906.772827	251.372894	118.183083	902.240479	230.105103	-68.924667	512.666809	274.690918	102.035927	504.890961	432.657806	-134.829773	141.685654	312.116272	51.157597	84.443008	212.389648	-118.040436	1432.813110	263.982941	199.374527	1417.711670	172.040482	59.799854	1396.464600	146.749832	70.066261	1689.556885	280.012360	-196.620163	1160.678223	392.380432	236.487732	1158.029907	182.153519	-185.283401	912.082092	293.760010	261.992920	898.111206	228.380600	39.448277	1004.414307	-553.860535	86.712540	902.961426	-501.981171	-54.311672
197.313370	-41.507496	906.912964	250.908539	119.037552	902.079102	225.911896	-67.635727	512.854431	274.491608	102.624481	504.733276	431.048309	-134.609634	144.417343	312.106537	51.212364	84.413773	212.052765	-116.562645	1432.930054	262.569397	201.042313	1417.502686	171.078476	61.044174	1396.279053	145.862823	71.412636	1689.529785	280.686737	-194.693695	1160.882080	390.511200	238.028381	1157.686279	182.833740	-184.258026	912.252319	290.905823	263.585907	898.215698	228.142715	40.427155	1004.400879	-553.772766	86.778381	902.936523	-501.906311	-54.226868
197.410278	-40.849972	907.063904	250.487228	119.816467	901.932373	221.494202	-66.419289	513.101746	274.348267	103.260651	504.626678	429.090729	-133.925995	146.823120	312.049713	51.250259	84.358719	211.525360	-115.229500	1432.957642	261.069397	202.551788	1417.260254	170.130264	62.272003	1396.040039	145.013702	72.718315	1689.551392	281.291290	-192.824356	1161.116699	388.720795	239.615295	1157.318359	183.367905	-183.298233	912.513611	288.596100	265.121521	898.118469	227.951141	41.351826	1004.400574	-553.704529	86.824417	902.911804	-501.851166	-54.142639
197.483078	-40.178341	907.179443	250.039352	120.667419	901.774841	217.197906	-65.163177	513.361938	274.208527	104.005112	504.522369	427.043671	-133.043091	149.145172	312.030212	51.315495	84.357826	211.080032	-113.909950	1432.968750	259.638824	204.079880	1417.002563	169.174728	63.419254	1395.804810	144.218216	74.004494	1689.600098	281.839355	-191.156693	1161.232666	386.982086	240.998093	1156.981689	184.027100	-182.252792	912.598022	286.502869	266.533447	897.906067	227.727646	42.305267	1004.377197	-553.628784	86.933502	902.904663	-501.748596	-54.059071
197.576889	-39.518356	907.284058	249.685944	121.399811	901.625305	212.963226	-64.082291	513.536804	274.105530	104.624794	504.340881	424.960388	-132.003387	151.502075	311.995087	51.355450	84.336441	210.571396	-112.630371	1433.030273	258.175995	205.491379	1416.709229	168.274902	64.554199	1395.548462	143.468628	75.252464	1689.677979	282.346893	-189.500900	1161.421265	385.206146	242.326813	1156.605713	184.694061	-181.154617	912.705627	284.045105	267.937042	897.855835	227.572723	43.177345	1004.351929	-553.558472	87.016273	902.884766	-501.710724	-53.950157
197.654129	-39.004333	907.413879	249.336044	122.091583	901.473267	208.982452	-63.185959	513.948364	274.124512	105.140747	504.215179	423.034210	-131.224915	153.971878	312.078674	51.450359	84.321571	210.107574	-111.351570	1433.050171	256.801941	206.938736	1416.509521	167.351807	65.666763	1395.325195	142.774094	76.421501	1689.778320	282.784454	-187.869919	1161.596924	383.489929	243.653412	1156.292725	185.330109	-180.092316	912.704773	282.017273	269.289185	897.603882	227.388870	43.978199	1004.338074	-553.463989	87.166954	902.861938	-501.620422	-53.835384
197.712357	-38.400761	907.510620	248.927322	122.764565	901.285339	204.909378	-62.286625	514.267700	274.327881	105.658241	504.118164	420.915924	-130.180725	156.293472	312.127716	51.528820	84.286964	209.687286	-110.198296	1433.024536	255.474945	208.289444	1416.259644	166.493454	66.684448	1395.117188	142.074188	77.615280	1689.879883	283.108856	-186.388840	1161.733643	381.813263	244.996063	1155.944946	185.924347	-178.962952	912.733093	279.940125	270.462524	897.415466	227.167633	44.817616	1004.289124	-553.390747	87.257851	902.849121	-501.549438	-53.752293
197.770798	-37.793789	907.601013	248.615692	123.429749	901.177490	201.104691	-61.536114	514.675415	274.192688	106.076027	503.975189	418.935059	-129.281189	158.748169	311.987396	51.555191	84.270103	209.216187	-108.990448	1433.078125	254.149979	209.570358	1416.047974	165.649185	67.711472	1394.914673	141.333389	78.851761	1690.038208	283.391846	-185.022247	1161.883179	380.105469	246.216812	1155.604614	186.523026	-177.832550	912.716431	277.848297	271.628845	897.196045	226.984818	45.602051	1004.278564	-553.308838	87.373985	902.827820	-501.489319	-53.623829
197.839752	-37.232895	907.697815	248.371658	124.027931	901.047852	197.465088	-60.748615	515.142578	274.351654	106.559769	503.916290	417.063843	-128.306717	161.090057	311.986816	51.594913	84.249733	208.808289	-107.886444	1433.088867	252.901642	210.831573	1415.856689	164.796158	68.721039	1394.725342	140.712921	79.933167	1690.133545	283.621979	-183.563095	1162.085449	378.409180	247.432220	1155.195068	187.086868	-176.725540	912.716492	275.804260	272.824432	896.998352	226.842972	46.345482	1004.259460	-553.246582	87.451447	902.801514	-501.406891	-53.539040
197.821167	-36.568230	907.809998	247.941528	124.867554	900.973572	193.857513	-60.002342	515.497375	274.392487	106.938049	503.929260	415.288025	-127.299583	163.285797	311.935730	51.610210	84.221199	208.336716	-106.811058	1433.088257	251.666885	212.033875	1415.617188	164.020172	69.640053	1394.548706	139.974884	81.100281	1690.309082	283.730164	-182.380829	1162.200806	376.822021	248.682541	1154.871582	187.634003	-175.621353	912.724487	273.855896	273.689270	896.652527	226.572769	47.233475	1004.276062	-553.158447	87.525032	902.787231	-501.329376	-53.446392
197.775223	-35.972176	907.962036	247.568481	125.630173	900.932251	190.757065	-59.307465	515.999268	274.472351	107.237251	503.912109	413.743164	-126.331886	165.475449	311.826141	51.627392	84.167191	207.927139	-105.770561	1433.159302	250.517670	213.171356	1415.432617	163.180756	70.553162	1394.387329	139.354370	82.135086	1690.407959	283.818268	-181.057159	1162.361816	375.165253	249.832794	1154.520508	188.117630	-174.463776	912.739990	271.967743	274.683746	896.338501	226.317276	48.050648	1004.328735	-553.111755	87.636162	902.770752	-501.286774	-53.328976
197.686203	-35.329090	908.114380	247.223495	126.381729	900.888794	187.737579	-58.781914	516.367737	274.584961	107.557709	503.857971	412.234619	-125.404495	167.436462	311.764435	51.612946	84.147713	207.504715	-104.714096	1433.235229	249.455063	214.303513	1415.227417	162.475327	71.476532	1394.258423	138.579605	83.239403	1690.543579	283.816772	-179.853424	1162.532471	373.603607	251.019302	1154.209351	188.531326	-173.368790	912.781433	270.359253	275.642334	896.068176	226.051880	48.887218	1004.380371	-553.074158	87.709465	902.740417	-501.240448	-53.284847
197.531036	-34.691647	908.258911	246.836838	127.229668	900.858154	185.168030	-58.070683	516.804321	274.611176	107.833321	503.837158	410.721039	-124.272446	168.931091	311.616211	51.589149	84.114143	207.099136	-103.741379	1433.354004	248.417435	215.316238	1415.033081	161.721161	72.336800	1394.156250	137.874084	84.253639	1690.641113	283.816254	-178.660461	1162.743408	371.974396	252.092606	1153.816406	188.891113	-172.271408	912.800171	268.553345	276.760834	895.940308	225.726471	49.755230	1004.434937	-553.012268	87.758362	902.714294	-501.199921	-53.199375
197.413437	-34.031162	908.392761	246.484238	128.038071	900.858521	182.754150	-57.335453	517.151184	274.667664	108.115845	503.809845	409.167908	-122.978722	170.056412	311.529449	51.611046	84.113319	206.634033	-102.830261	1433.374756	247.483871	216.299103	1414.880005	161.025162	73.134064	1394.035400	137.060272	85.234703	1690.735107	283.739777	-177.445145	1162.920410	370.482330	253.158157	1153.527710	189.165482	-171.180557	912.840576	267.140564	277.563324	895.468140	225.407181	50.599335	1004.501099	-552.954163	87.840057	902.693848	-501.153015	-53.129173
197.180389	-33.365364	908.510376	246.076584	128.872086	900.847961	180.761337	-56.898876	517.462646	274.704651	108.417068	503.808044	407.435608	-121.529968	170.632782	311.469177	51.601650	84.111191	206.190140	-101.905907	1433.489258	246.584030	217.281021	1414.708130	160.320786	73.936028	1393.980713	136.290329	86.168739	1690.840942	283.607544	-176.421173	1163.042114	368.956329	254.144211	1153.117432	189.376633	-170.077805	912.849487	265.345032	278.449951	895.262390	225.012390	51.450512	1004.553467	-552.911987	87.968018	902.679932	-501.116455	-53.015984
196.846680	-32.772484	908.684753	245.693085	129.597595	900.869751	179.223785	-56.508839	517.906616	274.665741	108.651161	503.830017	405.591431	-119.850693	170.820145	311.420837	51.596405	84.120087	205.718948	-101.041389	1433.554932	245.787216	218.158798	1414.550659	159.609558	74.697372	1393.901733	135.498291	87.093712	1690.909058	283.420105	-175.346268	1163.184814	367.583191	255.162781	1152.856079	189.465271	-168.984863	912.886780	264.113922	279.137329	894.757507	224.591812	52.220150	1004.649475	-552.846558	88.004524	902.642883	-501.049194	-52.979092
196.577713	-32.225975	908.854248	245.431259	130.120972	900.898560	178.058197	-56.134594	518.314026	274.638336	108.788002	503.803467	403.461365	-118.075325	170.409958	311.402863	51.608501	84.126480	205.265945	-100.200897	1433.611206	245.007401	219.011826	1414.375854	158.966110	75.495659	1393.862427	134.730469	87.997841	1691.003540	283.201904	-174.299377	1163.272583	366.206573	256.084900	1152.502930	189.536377	-167.882431	912.899841	262.702942	279.905396	894.476746	224.244049	52.866722	1004.747009	-552.775635	88.115196	902.623474	-500.997314	-52.904339
196.252075	-31.799929	909.046143	245.243759	130.459717	900.856689	177.274323	-55.961655	518.764465	272.850037	108.388786	503.712372	401.194244	-116.411522	169.651550	310.411163	51.382477	84.081474	204.689972	-99.514587	1433.614380	244.253113	219.788956	1414.258911	158.256897	76.217583	1393.770264	133.997482	88.846832	1691.082031	282.992340	-173.294479	1163.371460	364.876556	256.929199	1152.147583	189.493774	-166.791641	912.893555	261.212036	280.625183	894.184082	223.910767	53.415310	1004.817871	-552.731750	88.207581	902.602844	-500.953217	-52.836571
195.878525	-31.395477	909.250488	245.079330	130.650558	900.786255	176.854782	-55.851017	519.222107	272.853882	108.421539	503.651764	398.619995	-114.666512	168.354752	310.379303	51.408493	84.093071	204.102951	-98.726875	1433.689697	243.532455	220.610992	1414.126953	157.570602	76.955498	1393.714722	133.338867	89.588959	1691.152466	282.711884	-172.248184	1163.403442	363.599609	257.709656	1151.841309	189.383896	-165.737503	912.870178	260.011230	281.102051	893.787231	223.564926	53.906628	1004.879089	-552.641357	88.289520	902.569824	-500.880493	-52.758503
195.467987	-31.089865	909.500854	244.882202	130.839722	900.759521	176.806335	-55.829979	519.636658	272.791412	108.434082	503.638336	395.948425	-113.221100	166.785294	310.383270	51.356995	84.117386	203.531799	-97.938095	1433.688965	242.862213	221.445190	1413.969238	156.898834	77.699844	1393.681885	132.614319	90.444901	1691.300171	282.438599	-171.234451	1163.429565	362.450928	258.544189	1151.537964	189.192734	-164.676636	912.890991	259.001343	281.643799	893.408691	223.205017	54.340687	1004.984497	-552.570313	88.410637	902.572388	-500.828491	-52.664043
195.049255	-30.852497	909.721252	244.837067	130.712631	900.620239	176.984634	-55.770420	520.000122	272.758820	108.487488	503.590424	392.951935	-111.723221	164.724045	310.357819	51.324593	84.142700	202.844666	-97.282921	1433.709229	242.186630	222.164795	1413.848511	156.186371	78.431648	1393.607178	132.020020	91.202141	1691.433716	282.080658	-170.284073	1163.469360	361.301666	259.078766	1151.253784	188.902267	-163.644547	912.868591	257.775269	282.065613	893.116089	222.894119	54.644989	1005.015930	-552.502258	88.468857	902.547913	-500.783417	-52.608192
194.536316	-30.488253	909.912231	244.483307	131.000626	900.614197	177.282028	-55.713837	520.278809	272.589844	108.469704	503.618744	389.961456	-110.835609	162.553787	310.283325	51.298847	84.159943	202.100830	-96.561371	1433.681885	241.513901	222.945740	1413.716675	155.530624	79.194923	1393.557739	131.424133	91.922562	1691.584351	281.657806	-169.261673	1163.483398	360.194611	259.613708	1150.984009	188.517197	-162.710770	912.836670	256.671234	282.486847	892.831726	222.424728	55.103107	1005.103149	-552.427795	88.588058	902.548706	-500.727264	-52.526733
193.989685	-30.209812	910.123535	244.093536	131.264465	900.573364	177.757797	-55.735928	520.496887	272.497375	108.451187	503.622253	386.672974	-109.545296	159.763290	310.302643	51.293919	84.186340	201.299088	-95.929115	1433.648804	240.872604	223.627457	1413.626953	154.837662	79.868599	1393.475342	130.906372	92.633400	1691.756348	281.194794	-168.318375	1163.518555	359.189056	260.031677	1150.724854	188.051682	-161.788010	912.839172	255.825821	282.715668	892.545349	221.919937	55.538696	1005.181335	-552.374634	88.666077	902.548279	-500.660522	-52.459213
193.452698	-29.818281	910.250793	243.761719	131.538986	900.549377	178.232727	-55.946194	520.578125	272.343719	108.456696	503.645447	383.449768	-108.750893	156.982101	310.266022	51.292938	84.234909	200.510757	-95.255707	1433.613281	240.209381	224.311325	1413.514038	154.192627	80.568062	1393.390503	130.480698	93.365730	1691.870850	280.663361	-167.280548	1163.512207	358.274994	260.453247	1150.584473	187.507950	-161.022461	912.817017	255.084717	282.990417	892.245972	221.438675	55.979649	1005.228821	-552.312988	88.733879	902.549072	-500.610748	-52.385643
192.930756	-29.529259	910.301392	243.414001	131.783798	900.512268	179.008102	-56.034386	520.468872	272.157623	108.485329	503.650146	379.778961	-107.994972	153.562256	310.254578	51.259026	84.241783	199.770721	-94.644157	1433.618896	239.639313	224.888641	1413.421997	153.536575	81.211006	1393.321655	129.941895	93.957283	1692.058838	280.105927	-166.439163	1163.533325	357.389008	260.705658	1150.375854	186.891403	-160.295166	912.851501	254.083359	283.180298	892.086548	220.968567	56.310062	1005.233276	-552.284912	88.821510	902.563843	-500.604309	-52.254772
192.337311	-29.246803	910.330688	243.038849	131.979172	900.458801	179.791153	-56.100788	520.222656	271.985840	108.578255	503.643127	376.641693	-107.765656	150.658035	310.216370	51.253048	84.288109	198.929642	-94.074997	1433.622314	239.047897	225.407028	1413.312622	152.872742	81.791466	1393.231201	129.514679	94.561813	1692.180420	279.438385	-165.582962	1163.556152	356.588837	260.980743	1150.165283	186.232391	-159.699158	912.851013	253.351791	283.239319	891.848755	220.438095	56.613636	1005.219116	-552.217712	88.898285	902.570984	-500.538483	-52.200123
191.731903	-28.866714	910.300720	242.545471	132.304565	900.422729	180.708450	-56.474731	519.957642	271.809662	108.662697	503.658234	373.039581	-106.452499	146.928680	310.208801	51.260860	84.293823	198.191589	-93.530785	1433.632813	238.538315	225.918350	1413.176880	152.296692	82.354919	1393.137207	129.109863	95.174072	1692.253784	278.667297	-164.873367	1163.565063	355.887543	261.185669	1150.036621	185.490753	-159.152847	912.833191	252.879562	283.174866	891.485779	219.839523	56.985546	1005.186401	-552.159546	89.012482	902.580933	-500.490448	-52.087353
191.148026	-28.618483	910.222473	242.101517	132.541946	900.333923	181.842606	-56.665348	519.638611	271.665680	108.831375	503.692596	369.542847	-105.908188	143.364975	310.189178	51.249165	84.271584	197.476639	-93.115875	1433.587402	238.065399	226.308456	1413.049805	151.694702	82.853661	1393.022095	128.758469	95.755493	1692.298706	277.870605	-164.211731	1163.580078	355.248505	261.255463	1149.855957	184.724762	-158.681503	912.836182	252.131866	283.158966	891.350403	219.283783	57.246113	1005.103088	-552.135498	89.066063	902.572144	-500.479553	-51.998348
190.560654	-28.449585	910.106628	241.756088	132.720322	900.243469	183.009659	-56.924580	519.331970	271.529205	108.943794	503.631012	366.169281	-105.630363	139.861084	310.207336	51.268700	84.248886	196.687943	-92.649513	1433.567749	237.605423	226.702713	1412.891968	151.150497	83.296021	1392.925659	128.439133	96.293503	1692.313477	276.947968	-163.683319	1163.518311	354.642212	261.337677	1149.600220	183.859253	-158.294083	912.790466	251.511261	283.079468	891.100098	218.749313	57.421463	1005.001587	-552.085571	89.161438	902.558838	-500.459686	-51.932373
189.990356	-28.281561	909.994324	241.344055	132.882751	900.130310	184.377380	-57.134396	518.977844	271.353027	109.079895	503.528809	363.080658	-105.728874	136.622437	310.199463	51.268177	84.243317	195.991150	-92.321060	1433.582764	237.240128	227.033920	1412.718018	150.659851	83.688438	1392.830444	128.095352	96.836205	1692.302979	275.950867	-163.240494	1163.442505	354.086334	261.365356	1149.320923	182.929077	-157.955994	912.696289	251.144821	282.914063	890.697266	218.194778	57.605099	1004.889526	-552.052551	89.252151	902.543701	-500.434967	-51.847359
189.413528	-28.099295	909.812683	240.896805	133.038696	900.022644	185.842850	-57.334042	518.647156	271.101410	109.239624	503.442352	360.302490	-106.170120	133.649231	310.142731	51.267639	84.245094	195.267639	-92.033386	1433.525513	236.910294	227.316513	1412.524414	150.179962	84.016563	1392.728638	127.734299	97.395187	1692.289307	274.918762	-162.860123	1163.312622	353.585266	261.311890	1149.038452	181.898514	-157.665253	912.547241	250.477890	282.784241	890.467529	217.612106	57.749950	1004.747925	-552.005859	89.346527	902.537292	-500.408783	-51.766479
188.858994	-27.927002	909.644958	240.427399	133.183823	899.919983	187.348083	-57.525112	518.324402	270.821014	109.433769	503.352112	357.417450	-106.368942	130.580170	310.110260	51.284096	84.267532	194.566299	-91.779762	1433.456543	236.681946	227.549347	1412.299072	149.730759	84.323975	1392.623169	127.418854	97.924644	1692.258057	273.849792	-162.619446	1163.163330	353.196014	261.266266	1148.758911	180.864334	-157.428131	912.435425	250.178055	282.615021	890.049622	217.037003	57.888313	1004.615295	-551.964478	89.457108	902.510193	-500.398956	-51.677750
188.297913	-27.798542	909.464233	240.009323	133.217926	899.848999	188.799530	-57.763206	517.954529	270.598175	109.586205	503.235016	354.849762	-106.765701	127.841499	310.089478	51.297092	84.264450	193.925018	-91.598358	1433.403198	236.472076	227.688171	1412.069214	149.331329	84.584061	1392.503296	127.121010	98.457535	1692.206055	272.684662	-162.476852	1162.979126	352.799133	261.140839	1148.409424	179.683670	-157.214218	912.253845	249.815094	282.344025	889.695801	216.481659	57.923870	1004.493408	-551.902161	89.561241	902.504822	-500.388702	-51.561546
187.722000	-27.738934	909.326233	239.530136	133.245667	899.795532	190.280243	-57.926022	517.658997	270.322754	109.790314	503.179230	352.416718	-107.287933	125.245872	310.079498	51.316280	84.300125	193.255295	-91.477386	1433.306519	236.350021	227.752426	1411.842407	148.988739	84.800522	1392.412109	126.884392	99.046295	1692.109497	271.531586	-162.248154	1162.729370	352.417175	260.925751	1147.996216	178.461746	-157.105804	912.100586	249.466873	282.104431	889.325806	215.903763	57.931122	1004.400757	-551.862183	89.665741	902.481689	-500.373962	-51.486069
187.185364	-27.681774	909.130127	239.015976	133.358398	899.730469	191.846771	-58.019123	517.449890	269.989563	109.957214	503.175568	350.211487	-107.870659	122.883423	310.086823	51.302616	84.341942	192.638977	-91.344910	1433.204346	236.317139	227.817169	1411.621338	148.671494	84.946625	1392.332642	126.523193	99.460281	1692.045654	270.326660	-162.230148	1162.516846	352.107635	260.677795	1147.654541	177.188141	-157.037338	911.932373	249.136505	281.826141	888.954163	215.296356	57.959400	1004.274963	-551.829834	89.776100	902.473816	-500.382782	-51.384022
186.717758	-27.665733	908.960754	238.609055	133.418365	899.669800	193.377228	-58.042519	517.284424	269.676147	110.067192	503.118530	348.446655	-108.712296	120.846504	310.038879	51.288879	84.362968	192.015869	-91.369476	1433.167603	236.262543	227.733093	1411.405151	148.290543	85.019760	1392.263184	126.227661	99.941231	1691.992920	269.113068	-162.199600	1162.284912	351.862305	260.363892	1147.335083	175.843903	-156.975449	911.735779	248.894028	281.523041	888.599304	214.776443	57.954643	1004.163879	-551.800354	89.882172	902.481689	-500.411011	-51.303177
186.223236	-27.773315	908.822876	238.227875	133.313736	899.621155	194.720413	-58.248165	517.072327	269.325104	110.108452	503.080902	346.876068	-109.654190	119.031380	310.055908	51.305077	84.394684	191.328659	-91.387856	1433.064331	236.310638	227.625992	1411.204102	147.964661	85.094086	1392.182861	125.997658	100.372795	1691.904541	267.877014	-162.080673	1162.067383	351.655701	259.918640	1147.028320	174.455841	-156.949661	911.616699	248.712646	281.227264	888.271301	214.268463	57.814476	1004.073792	-551.764465	89.967239	902.465637	-500.405792	-51.226162
185.692871	-27.841061	908.691040	237.712738	133.263962	899.618286	195.901688	-58.621517	516.940857	268.920929	110.102165	503.098450	345.528625	-110.631279	117.401352	310.027435	51.321846	84.429565	190.645615	-91.469650	1432.994141	236.363510	227.465164	1411.017212	147.648224	85.127022	1392.117188	125.793892	100.735497	1691.801758	266.565735	-162.276031	1161.871460	351.453217	259.374573	1146.688477	172.949997	-156.939499	911.547302	248.544083	280.874207	887.965759	213.679291	57.696743	1004.010742	-551.760681	90.053314	902.461487	-500.451935	-51.124054
185.233109	-27.919119	908.558594	237.187225	133.253540	899.591797	197.517319	-58.778999	516.818542	268.572418	110.055840	503.102112	344.415741	-111.640732	115.903152	310.007050	51.313553	84.440620	190.047943	-91.551880	1433.002808	236.422852	227.254456	1410.835449	147.352356	85.103714	1392.045288	125.635361	101.041481	1691.711426	265.356262	-162.281479	1161.740967	351.309540	258.820099	1146.374390	171.422699	-156.943130	911.483154	248.390350	280.488373	887.664734	213.123566	57.606083	1003.934814	-551.759888	90.147469	902.461548	-500.488770	-51.025021
184.832260	-28.073427	908.401306	236.829330	133.105026	899.541992	198.947525	-59.104053	516.692810	268.357849	109.973740	503.106598	343.469391	-112.696358	114.524673	310.071716	51.320724	84.448471	189.358292	-91.699806	1432.998657	236.498108	227.014557	1410.634521	147.066238	85.052345	1391.997559	125.479156	101.321953	1691.647705	264.089325	-162.430283	1161.569702	351.163086	258.105743	1146.078247	169.827240	-156.891190	911.491150	248.251068	280.135468	887.395142	212.650314	57.417889	1003.834839	-551.787720	90.263306	902.452209	-500.552521	-50.926102
184.295273	-28.030262	908.240295	236.127594	133.373932	899.675842	200.101639	-59.612309	516.492126	267.988800	109.852875	503.173462	342.621033	-113.575661	113.197762	309.996307	51.273556	84.462395	188.660065	-91.901451	1433.004028	236.571503	226.761414	1410.447144	146.778839	84.955299	1391.924683	125.356819	101.533768	1691.608398	262.835144	-162.660873	1161.410034	351.098175	257.392761	1145.779297	168.152161	-156.833710	911.532898	248.195465	279.671143	887.126587	211.963272	57.408707	1003.830444	-551.871338	90.446266	902.421814	-500.728271	-50.758667
183.807938	-28.159084	908.110352	235.535507	133.406265	899.697266	201.385437	-60.207119	516.325928	267.624786	109.710297	503.204041	341.862488	-114.606003	111.873543	309.906647	51.271599	84.467598	187.953354	-92.112129	1432.942749	236.621857	226.474915	1410.250977	146.463043	84.809669	1391.881226	125.258842	101.679695	1691.581299	261.596619	-162.841965	1161.319580	351.030853	256.588654	1145.562012	166.483597	-156.782700	911.577454	248.191940	279.166870	886.851196	211.350311	57.286995	1003.780884	-551.793579	90.714447	902.508423	-500.684143	-50.574566
183.425735	-28.286673	907.935425	235.114792	133.349335	899.708374	202.558731	-60.972263	516.096252	267.283447	109.529686	503.232239	341.210449	-115.427956	110.673782	309.833832	51.263844	84.477554	187.294006	-92.319748	1432.973145	236.741119	226.133530	1410.020752	146.177353	84.653343	1391.815674	125.214516	101.775642	1691.573608	260.352997	-163.130676	1161.163208	351.035919	255.685989	1145.289673	164.727173	-156.659332	911.670654	248.275452	278.570862	886.546936	210.854889	57.108475	1003.704529	-552.049866	91.895416	902.803894	-501.320282	-50.219723
183.073730	-28.457960	907.714966	234.747131	133.222137	899.710754	203.827209	-61.730083	515.828979	266.989624	109.338646	503.240784	340.829987	-116.236343	109.573784	309.754852	51.199764	84.474762	186.638855	-92.531631	1433.035889	236.828720	225.791519	1409.814209	145.909180	84.439072	1391.754517	125.190308	101.812500	1691.583130	259.170654	-163.426346	1161.045044	351.067261	254.805420	1145.017212	162.949097	-156.545853	911.761414	248.370300	277.997589	886.266296	210.374390	56.859352	1003.601868	-552.185364	90.800133	902.071106	-501.353424	-50.765732
182.619934	-28.773062	907.555481	234.350647	133.000092	899.706543	205.087463	-62.586246	515.630859	266.721527	109.126167	503.309174	340.709656	-116.980232	108.623093	309.711182	51.191841	84.501572	185.983444	-92.813156	1433.029053	236.912445	225.377258	1409.599731	145.659149	84.230446	1391.678223	125.195839	101.742287	1691.574463	258.059753	-164.078354	1160.955078	351.119843	253.895325	1144.720215	161.124161	-156.406891	911.884460	248.513901	277.345551	885.955383	209.843185	56.525940	1003.524414	-552.125427	90.672951	902.027588	-501.187805	-50.827072
182.205612	-29.027727	907.346619	234.022476	132.782913	899.701172	206.300644	-63.434662	515.366150	266.533417	108.859306	503.379150	340.712982	-117.651726	107.665543	309.714020	51.137405	84.502678	185.302887	-93.202789	1433.042236	236.949692	224.931824	1409.372070	145.416351	83.959976	1391.617676	125.215416	101.656471	1691.612671	256.863800	-164.372665	1160.837891	351.177673	252.863159	1144.450684	159.292084	-156.248077	912.044739	248.706146	276.717224	885.639587	209.347824	56.202621	1003.422729	-552.082214	90.850800	902.083679	-501.107941	-50.727211
181.876343	-29.269251	907.133850	233.780533	132.415237	899.679810	207.585220	-64.308472	515.163452	266.400177	108.619934	503.397797	340.945435	-118.204735	106.853226	309.702911	51.110523	84.487488	184.739273	-93.530602	1433.117554	237.042953	224.459686	1409.142212	145.163467	83.624947	1391.549805	125.249100	101.510124	1691.647949	255.497406	-164.736694	1160.692627	351.270477	251.865417	1144.242920	157.447342	-156.131592	912.202881	248.935287	275.958160	885.347778	208.941620	55.821423	1003.310364	-552.127625	90.960968	902.085815	-501.172577	-50.633678
181.448608	-29.608515	906.935852	233.589310	132.009857	899.655396	208.690125	-65.204849	514.945068	266.455627	108.430473	503.453339	341.165894	-118.519257	106.026634	309.813232	51.127464	84.508926	184.128067	-93.965454	1433.082031	237.163757	223.931564	1408.937744	144.930359	83.287697	1391.487183	125.297501	101.318359	1691.689941	254.394257	-165.451416	1160.605103	351.285126	250.767990	1143.949829	155.528976	-155.969406	912.387878	248.957504	275.260681	885.162170	208.519730	55.378361	1003.203308	-552.209961	91.076233	902.091125	-501.238281	-50.497021
181.008438	-29.955872	906.760132	233.380417	131.521652	899.647156	209.946274	-66.175964	514.679993	266.557892	108.307518	503.515259	341.483490	-118.877480	105.157288	309.942688	51.141659	84.509789	183.574936	-94.399979	1433.159180	237.292572	223.398193	1408.733276	144.710129	82.880020	1391.422241	125.305176	101.070923	1691.726685	253.128983	-166.059311	1160.406372	351.447845	249.746506	1143.735840	153.558258	-155.863708	912.540405	249.481873	274.426941	884.754395	208.109467	54.887135	1003.115173	-552.252380	91.238846	902.110229	-501.307190	-50.378323
180.576385	-30.300087	906.566284	233.195404	131.033478	899.614075	211.236420	-67.198639	514.453979	266.406799	108.076477	503.539612	341.774597	-119.019424	104.251373	309.940826	51.155701	84.520668	183.063995	-94.906471	1433.189941	237.420502	222.796310	1408.517456	144.547394	82.412834	1391.379150	125.335617	100.772171	1691.767334	251.863831	-166.618271	1160.259277	351.524506	248.644058	1143.462280	151.603210	-155.749039	912.702393	249.566910	273.655579	884.514771	207.712418	54.402664	1003.005249	-552.274292	91.335197	902.113953	-501.371124	-50.185242
180.135376	-30.632082	906.322754	233.032867	130.575455	899.593933	212.601151	-68.373421	514.192993	266.303101	107.889320	503.534576	342.107269	-119.142685	103.315224	310.030853	51.158878	84.517189	182.591721	-95.467438	1433.167847	237.573700	222.099457	1408.349243	144.398819	81.922592	1391.342163	125.398170	100.446678	1691.784180	250.360886	-167.270676	1160.020386	351.652740	247.556580	1143.303589	149.567154	-155.613052	912.907715	250.176651	272.809631	884.101929	207.328354	53.898159	1002.878479	-552.254639	91.352104	902.117798	-501.334778	-49.943455
179.657227	-30.996750	906.151978	232.819870	130.095108	899.604187	213.972794	-69.407555	513.947937	266.095490	107.700417	503.570709	342.385254	-119.061272	102.335800	310.024506	51.127571	84.556549	182.108292	-96.118393	1433.110840	237.755173	221.346878	1408.205688	144.256058	81.344040	1391.332397	125.438957	100.057304	1691.806641	249.059250	-168.092194	1159.760620	351.784119	246.442551	1143.113647	147.709198	-155.426758	912.943604	250.625351	272.011475	883.740906	206.933136	53.381504	1002.802185	-552.311890	91.454018	902.121216	-501.337341	-49.824692
179.188873	-31.295927	905.952148	232.639664	129.586227	899.602051	215.380188	-70.469666	513.658142	265.909210	107.482033	503.572266	342.687805	-119.009087	101.452286	310.052917	51.121361	84.550873	181.705231	-96.728638	1433.122925	237.957077	220.582382	1408.097534	144.134293	80.719864	1391.319946	125.511490	99.640900	1691.810425	248.040344	-168.611603	1159.576050	351.862366	245.328033	1142.928101	145.636124	-155.328308	913.062744	251.083511	271.186401	883.498413	206.546692	52.879227	1002.705383	-552.362793	91.634995	902.116333	-501.373718	-49.672581
178.760696	-31.578217	905.746033	232.517242	129.182098	899.627258	216.907761	-71.588791	513.510925	265.721893	107.215324	503.577820	343.131195	-119.022835	100.657471	310.095795	51.127110	84.532166	181.291656	-97.434669	1433.089233	238.204620	219.765701	1407.996826	144.057114	80.101364	1391.303589	125.600868	99.173218	1691.835938	246.998413	-169.348083	1159.364258	351.925110	244.120316	1142.777344	143.368332	-155.307190	913.331055	251.539276	270.322479	883.198364	206.195663	52.419415	1002.619629	-552.330566	91.734032	902.146484	-501.171265	-49.302002
178.249069	-31.996834	905.589600	232.408752	128.667374	899.632690	218.529160	-72.198715	513.434631	265.530243	106.853287	503.603394	343.466064	-118.850388	99.796913	310.026276	51.104427	84.552757	180.920624	-98.163116	1433.028076	238.463257	218.944855	1407.891846	143.987244	79.437485	1391.306885	125.709923	98.619553	1691.868530	245.931335	-170.231125	1159.158081	352.010773	242.921249	1142.635742	141.387909	-155.171982	913.338013	252.056808	269.465729	882.879272	205.826675	51.872780	1002.547302	-552.382507	91.895897	902.141846	-501.221313	-49.125832
177.792023	-32.417431	905.403564	232.298309	128.195786	899.633301	219.752121	-72.903526	513.291687	265.324585	106.497108	503.674957	343.846619	-118.765709	99.075348	310.013062	51.081276	84.546539	180.537918	-98.977242	1432.951416	238.750198	218.007019	1407.846802	143.919556	78.750610	1391.308716	125.833809	98.067001	1691.910645	244.392242	-170.960220	1158.948486	352.122925	241.771286	1142.460083	139.400055	-155.078384	913.482483	252.590881	268.577026	882.628540	205.461105	51.338509	1002.458069	-552.470764	92.166924	902.149231	-501.302582	-48.958931
177.376144	-32.737007	905.219910	232.191544	127.635223	899.633789	221.151169	-73.716560	513.123352	265.123810	106.097069	503.729065	344.182312	-118.679497	98.341515	309.973267	51.033089	84.572296	180.113266	-99.797241	1432.829468	239.086258	217.083267	1407.797363	143.845642	77.988373	1391.319336	125.971527	97.414558	1691.942627	243.001633	-171.873779	1158.568970	352.197418	240.474487	1142.401245	137.310760	-155.028885	913.585327	253.092896	267.693542	882.351685	205.116821	50.816551	1002.369568	-552.542236	92.366745	902.124207	-501.398163	-48.835445
176.855316	-33.187138	905.067200	232.083450	127.083321	899.661560	222.497299	-74.612183	513.037537	264.935425	105.682777	503.790131	344.517334	-118.587700	97.626381	309.892334	50.988121	84.566109	179.793228	-100.629601	1432.754028	239.444061	216.071457	1407.765869	143.814545	77.203133	1391.323242	126.120346	96.726303	1692.002319	241.779877	-172.624939	1158.272339	352.308228	239.289001	1142.293823	135.031342	-154.853119	913.779419	253.642365	266.748169	882.130005	204.735519	50.227379	1002.310242	-552.688354	90.675934	901.203979	-501.357971	-49.253677
176.328506	-33.595814	904.908997	231.975937	126.551910	899.702026	223.693756	-75.184235	512.892151	264.774719	105.261131	503.864075	344.755737	-118.389259	96.932014	309.913269	50.939053	84.601326	179.423615	-101.531799	1432.674194	239.764465	215.084412	1407.739258	143.774094	76.424133	1391.316162	126.282806	95.979576	1692.068237	240.539307	-173.583038	1157.934448	352.443237	237.975281	1142.207031	133.053360	-154.825165	913.854553	254.209137	265.893066	881.922485	204.358261	49.656197	1002.254761	-552.398804	92.766808	901.869751	-501.291534	-48.416248
175.954285	-34.037731	904.764893	231.896606	126.007355	899.760681	224.936310	-75.977448	512.769287	264.576538	104.700859	503.991547	344.974152	-118.297775	96.290993	309.827606	50.880245	84.601631	179.053406	-102.434914	1432.557007	240.106369	214.013107	1407.719971	143.741653	75.613800	1391.332886	126.502228	95.158836	1692.120850	239.356430	-174.434875	1157.636719	352.564056	236.675583	1142.143066	131.018021	-154.738464	913.989319	254.809509	264.893066	881.669678	204.054672	49.064922	1002.215271	-552.604492	91.295082	901.465332	-501.474854	-48.750973
175.455933	-34.520496	904.621582	231.769272	125.431183	899.824158	226.169937	-76.672676	512.689697	264.387604	104.178986	504.104492	345.275452	-118.230545	95.626129	309.786926	50.812836	84.646637	178.700623	-103.376289	1432.458862	240.427078	212.979858	1407.709229	143.714813	74.767822	1391.363159	126.695572	94.333748	1692.202393	238.121735	-175.377731	1157.295044	352.738312	235.317368	1142.034546	129.100418	-154.742950	914.057678	255.389374	263.912933	881.469116	203.676941	48.430683	1002.178589	-552.478333	92.532280	901.979492	-501.460114	-48.148476
174.993286	-35.013783	904.477051	231.689209	124.792160	899.861755	227.356842	-77.327499	512.653687	264.186523	103.693298	504.204559	345.540253	-118.048683	95.037628	309.736450	50.744789	84.638153	178.378098	-104.332520	1432.328491	240.803696	211.868988	1407.702515	143.731506	73.879967	1391.364746	126.935539	93.415398	1692.246460	236.962814	-176.297729	1157.002808	352.874847	233.972748	1142.005371	127.210884	-154.727539	914.127136	255.742157	262.944183	881.458557	203.335190	47.778172	1002.127686	-552.257996	93.789406	902.570923	-501.417694	-47.427307
174.533859	-35.488354	904.316223	231.577805	124.185555	899.944214	228.597092	-78.112976	512.658813	263.944275	103.353287	504.271912	345.797241	-117.995667	94.480377	309.711731	50.694408	84.677521	178.066574	-105.334175	1432.230713	241.168350	210.751831	1407.727661	143.740555	73.004784	1391.372681	127.205917	92.480576	1692.314453	235.776428	-177.178970	1156.713135	353.114227	232.557358	1141.913940	125.308304	-154.772354	914.238159	256.567291	261.921753	881.145386	202.986542	47.110397	1002.092041	-552.222046	93.975044	902.609558	-501.507385	-47.230495
174.019867	-36.091637	904.233643	231.456451	123.592911	900.015320	229.695526	-78.729362	512.658630	264.569916	103.006241	504.383179	345.973175	-117.795631	93.941803	310.079620	50.714371	84.725113	177.702652	-106.344162	1432.091919	241.550537	209.564102	1407.718872	143.729645	72.095238	1391.415894	127.474548	91.496208	1692.389404	234.555283	-178.268326	1156.413696	353.411224	231.241013	1141.925781	123.378670	-154.925049	914.374878	257.160370	260.903290	881.002625	202.631836	46.429588	1002.088501	-551.977478	93.193489	902.838684	-501.571838	-46.908550
173.605835	-36.578751	904.079407	231.386459	122.916801	900.093018	230.841431	-79.597015	512.637085	264.262085	102.819664	504.486298	346.239380	-117.686241	93.478607	309.986938	50.622612	84.752754	177.339035	-107.637154	1432.056274	241.874527	208.387558	1407.720947	143.742020	71.088608	1391.462280	127.731316	90.473099	1692.469971	233.355835	-179.210419	1156.180542	353.691498	229.788971	1141.921631	121.570076	-155.033737	914.458801	257.693878	259.876007	880.871643	202.303879	45.737202	1002.053040	-552.430298	93.954323	902.905151	-501.782257	-46.861694
173.157730	-37.157524	903.960693	231.298111	122.248169	900.181152	231.802261	-80.290405	512.626099	263.590332	102.276619	504.568390	346.427673	-117.578766	93.044434	309.622223	50.488693	84.750793	177.099716	-108.444534	1431.947754	242.295685	207.160233	1407.748169	143.797974	70.112373	1391.495850	128.017441	89.363037	1692.579590	232.214371	-180.241318	1155.829590	353.936981	228.317200	1141.922607	119.826630	-154.958710	914.575439	258.299194	258.784821	880.798950	201.993240	45.001213	1002.040466	-552.455688	94.219673	902.845459	-501.903687	-46.707443
172.627869	-37.610783	903.870483	231.052917	121.838097	900.387024	232.898071	-81.222824	512.625916	263.087555	101.699364	504.678986	346.622253	-117.483910	92.662155	309.383820	50.368023	84.730835	176.815292	-109.568855	1431.835693	242.718903	205.915558	1407.800293	143.834900	69.138428	1391.541138	128.280334	88.291611	1692.698486	231.012344	-181.270233	1155.502075	354.289398	227.001526	1141.894409	117.986824	-155.235550	914.665039	258.636078	257.734863	880.881714	201.591095	44.389141	1002.102539	-552.461548	94.457695	902.764709	-501.933960	-46.455257
172.277878	-38.204998	903.716187	231.101074	121.037804	900.413330	233.924408	-82.109497	512.645691	262.851593	101.242393	504.675751	346.754364	-117.427155	92.311699	309.254181	50.308552	84.735039	176.539902	-110.648552	1431.744873	243.098618	204.698502	1407.868652	143.902496	68.107399	1391.556763	128.594360	87.136803	1692.820313	229.905411	-182.364624	1155.214966	354.578735	225.531052	1141.918457	116.319145	-155.363922	914.735718	259.407837	256.654938	880.702332	201.377197	43.605350	1002.040283	-552.267273	94.796387	902.486511	-501.774567	-46.177670
171.851013	-38.875401	903.638367	231.064056	120.221581	900.463196	234.935104	-83.060822	512.646606	262.928497	100.938950	504.764679	346.988586	-117.493309	91.935318	309.320160	50.256962	84.767189	176.259003	-111.849220	1431.628784	243.545609	203.399124	1407.895996	144.030716	67.013885	1391.611938	128.908279	85.978226	1692.949707	228.789963	-183.417252	1154.945313	355.013184	224.143860	1141.955566	114.656982	-155.428513	914.806213	259.971863	255.588013	880.646118	201.116287	42.795387	1002.027649	-552.315002	95.233849	902.446289	-501.901123	-46.054394
171.428680	-39.431114	903.562439	230.952469	119.567215	900.577942	235.834869	-83.949165	512.642639	262.614197	100.292191	504.815277	347.104980	-117.408241	91.544075	309.154510	50.177589	84.744415	176.179626	-112.968094	1431.513550	244.098587	202.099792	1407.931641	144.161179	66.003799	1391.671509	129.218140	84.762840	1693.091675	227.700623	-184.328995	1154.587036	355.434296	222.645447	1141.991943	113.036049	-155.791061	914.846069	260.680481	254.537354	880.581116	200.825226	42.081497	1002.049255	-552.320862	95.858650	902.267761	-501.739227	-45.798729
170.763718	-40.262871	903.738037	230.731812	118.747261	900.685120	236.720337	-84.896141	512.698120	261.909912	99.518906	504.857971	347.198669	-117.369354	91.223915	308.736816	50.000244	84.719360	176.010284	-114.125359	1431.432007	244.580444	200.839554	1408.055420	144.332031	64.950958	1391.785645	129.557724	83.531189	1693.260376	226.641998	-185.502533	1154.310669	355.718903	220.936523	1141.998779	111.502510	-156.009583	914.920776	261.222961	253.425018	880.590759	200.486267	41.260365	1002.190857	-552.409912	96.150818	902.267578	-501.909760	-45.800697
170.324890	-40.954262	903.714966	230.673279	117.988983	900.813843	237.515076	-85.756943	512.700073	261.809448	98.993637	504.955902	347.330444	-117.388596	90.979523	308.665588	49.896023	84.710373	175.896378	-115.322800	1431.324219	245.117111	199.491898	1408.166992	144.502060	63.837917	1391.901245	129.917816	82.248253	1693.416504	225.574738	-186.638672	1154.067383	356.036530	219.354172	1142.033936	109.958549	-156.255890	914.988586	261.541321	252.346909	880.810913	200.237106	40.441746	1002.245544	-552.211975	96.221146	902.310730	-501.657715	-45.673431
169.952560	-41.547482	903.673462	230.585678	117.241112	900.941040	238.313782	-86.733360	512.783875	261.303314	98.398308	504.996857	347.515472	-117.528534	90.779343	308.355530	49.753647	84.725189	175.816086	-116.503334	1431.286621	245.689682	198.140076	1408.272217	144.670395	62.753666	1392.026123	130.282455	80.919937	1693.597778	224.613846	-187.661865	1153.789307	356.582428	217.838913	1142.141846	108.583778	-156.508926	915.051697	262.120911	250.978455	880.570068	199.984024	39.676178	1002.290100	-552.317017	96.372681	902.185181	-501.486664	-45.519138
169.594467	-42.183105	903.624329	230.528381	116.527267	901.061279	238.887222	-87.525551	512.775757	260.688049	97.793495	505.053833	347.538513	-117.511269	90.490120	308.034729	49.612774	84.717392	175.761002	-117.702385	1431.200195	246.236816	196.834702	1408.359497	144.864288	61.611942	1392.121094	130.719452	79.578232	1693.785156	223.640472	-188.753723	1153.491699	357.052612	216.265350	1142.170532	107.191544	-156.812668	915.113037	262.680634	249.788422	880.588196	199.780319	38.894684	1002.327576	-552.281250	96.627861	902.255371	-501.441223	-45.108959
169.209885	-42.842854	903.568604	230.436325	115.865379	901.181824	239.533508	-88.465248	512.787842	261.122650	97.370819	505.179199	347.643463	-117.558929	90.260414	308.285828	49.599579	84.742798	175.732986	-118.919418	1431.111450	246.826538	195.482056	1408.458984	145.075180	60.509350	1392.194946	131.156342	78.188484	1693.952393	222.763443	-189.835983	1153.229248	357.506287	214.685577	1142.259155	105.850845	-157.066284	915.197205	263.165253	248.653671	880.693237	199.541443	38.123600	1002.361816	-552.206848	96.907059	902.310120	-501.335297	-44.857754
168.786972	-43.178413	903.536987	230.090454	115.805267	901.551086	239.974960	-89.237656	512.713074	260.990234	96.828651	505.350983	347.672913	-117.650574	90.044266	308.206848	49.514137	84.765831	175.645538	-120.180435	1430.962280	247.392242	194.115616	1408.530518	145.309174	59.337948	1392.243652	131.586517	76.761452	1694.118896	221.907028	-190.738724	1152.937988	357.930511	213.106583	1142.240234	104.498299	-157.427979	915.279297	263.473999	247.585846	880.956055	199.205643	37.652309	1002.534790	-552.137756	97.184753	902.346436	-501.208038	-44.589924
168.458054	-43.863388	903.484680	230.019287	115.098724	901.674438	240.397644	-90.075279	512.689392	262.333862	96.687798	505.543640	347.755798	-117.752151	89.831940	308.997101	49.621140	84.861847	175.610062	-121.447731	1430.890625	247.931549	192.771729	1408.627808	145.539169	58.206390	1392.302124	132.075043	75.335274	1694.285522	221.062317	-191.948242	1152.677490	358.445892	211.489273	1142.260986	103.348595	-157.745361	915.268555	264.011200	246.328659	881.052856	199.029388	36.837402	1002.571899	-552.100281	97.494034	902.408875	-501.094208	-44.315449
168.147766	-44.582981	903.445923	230.011185	114.267052	901.769714	240.863968	-90.895309	512.707764	258.861847	95.414642	505.378845	347.834076	-117.817795	89.636703	307.131134	49.175186	84.683632	175.445969	-122.790253	1430.715820	248.545456	191.425095	1408.721191	145.797226	57.045712	1392.409912	132.556961	73.855347	1694.446777	220.339294	-192.859909	1152.414307	358.941895	209.908127	1142.317871	102.258743	-158.170624	915.272339	264.652954	245.169708	881.000793	198.903931	35.965523	1002.601318	-552.030762	97.796082	902.468140	-501.000732	-44.049419
167.843170	-45.377251	903.418457	230.037643	113.302528	901.854431	241.242752	-91.605888	512.766052	262.078156	95.622025	505.645020	347.830597	-117.842804	89.453423	308.916077	49.411766	84.907143	175.455338	-124.070107	1430.621460	249.047424	190.050140	1408.760986	146.032227	55.886238	1392.482300	133.089600	72.391434	1694.627930	219.648407	-193.942383	1152.079834	359.461243	208.334534	1142.408081	101.185875	-158.686325	915.242920	265.241974	243.877808	881.225220	198.809479	34.999546	1002.630981	-551.937073	98.042961	902.515564	-500.888184	-43.841034
167.528320	-46.078247	903.375305	230.038651	112.423531	901.972656	241.576965	-92.267380	512.734924	262.547180	95.193169	505.775238	347.844757	-117.861183	89.322952	309.203979	49.387928	84.958275	175.489044	-125.303421	1430.480103	249.648117	188.593674	1408.863647	146.224380	54.729240	1392.620117	133.584641	70.897385	1694.808105	219.041565	-194.946030	1151.801392	360.035889	206.732666	1142.479858	100.221100	-159.176682	915.176453	265.655548	242.628220	881.255737	198.703949	34.088924	1002.669800	-551.789856	98.238831	902.541565	-500.755493	-43.676998
167.248566	-46.941608	903.349731	230.040604	111.427185	901.995178	241.990036	-93.091553	512.798523	261.812347	94.447769	505.759918	347.934448	-117.945213	89.259506	308.861572	49.236401	84.938728	175.348541	-126.706284	1430.331787	250.140915	187.221420	1408.954102	146.518036	53.489208	1392.666016	134.129089	69.394852	1694.968140	218.538437	-195.870911	1151.534180	360.448761	205.111115	1142.454468	99.435310	-159.493774	915.146240	265.830963	241.444794	881.604126	198.636108	33.101429	1002.668762	-551.656189	98.493126	902.580139	-500.650757	-43.528179
166.980957	-47.767090	903.351501	230.100708	110.344231	902.035339	242.195450	-93.674248	512.821472	261.635101	93.924408	505.763885	347.907349	-117.861809	89.183319	308.848633	49.150116	84.955696	175.290558	-128.052124	1430.154297	250.723495	185.806000	1409.054077	146.847412	52.257607	1392.721191	134.700806	67.893799	1695.114258	217.998611	-196.940704	1151.205200	360.989502	203.541611	1142.569336	98.686020	-159.903290	915.044922	266.635956	240.096893	881.592712	198.605698	32.095051	1002.690125	-551.518005	98.716835	902.630371	-500.556824	-43.409985
166.728516	-48.614365	903.341248	230.095474	109.407417	902.091797	242.379044	-94.268913	512.863708	261.438293	93.409340	505.774750	347.883118	-117.789406	89.103569	308.829407	49.078194	84.980103	175.299103	-129.408188	1430.010376	251.279327	184.390823	1409.153320	147.194305	51.030319	1392.776245	135.247971	66.368904	1695.249390	217.600937	-197.739655	1150.987793	361.584747	201.986969	1142.679199	97.963074	-160.618271	914.939331	266.996277	238.744431	881.707886	198.546738	31.133177	1002.713745	-551.352722	99.020882	902.601685	-500.402527	-43.269218
166.465408	-49.537857	903.358276	230.113800	108.359283	902.161682	242.582336	-94.921227	512.950806	261.893799	93.003448	505.922180	347.887299	-117.806938	89.084686	309.192169	49.069836	85.012459	175.364685	-130.778091	1429.851318	252.020126	182.793823	1409.187012	147.521194	49.754860	1392.898438	135.809601	64.857483	1695.389771	217.133408	-198.878006	1150.670532	362.063080	200.349014	1142.714478	97.384064	-161.094620	914.838379	267.197662	237.558914	882.040344	198.519226	30.075966	1002.757507	-550.966309	99.132607	902.856140	-500.165070	-43.318851
166.252991	-50.432034	903.359314	230.134369	107.266678	902.216492	242.734879	-95.501625	513.012573	261.629730	92.387520	505.948792	347.880188	-117.758316	89.056252	309.195007	48.981888	85.086128	175.484146	-132.147842	1429.734131	252.470978	181.475204	1409.460083	147.882248	48.454811	1393.023193	136.352097	63.373547	1695.540771	216.799057	-199.778015	1150.380249	362.514099	198.710098	1142.872681	96.805122	-161.682129	914.713440	267.951233	236.184280	882.055786	198.517715	29.010715	1002.785645	-550.880127	99.320541	902.885193	-500.111664	-42.957802
166.085449	-51.330574	903.405762	230.140121	106.320862	902.364319	242.880722	-96.149483	513.136414	261.303833	91.758095	505.974731	347.895538	-117.805344	89.055824	309.115875	48.882301	85.121201	175.641907	-133.537048	1429.646240	253.244110	179.903046	1409.563843	148.297806	47.132164	1393.154419	136.935043	61.882347	1695.715088	216.568970	-200.763290	1150.179443	363.123047	197.177902	1143.048340	96.401466	-162.266190	914.649353	268.398560	234.923553	882.291260	198.533463	27.984791	1002.882935	-550.622253	99.079247	903.093140	-499.920593	-42.622169
165.923279	-52.351109	903.485291	230.212708	105.214386	902.438354	242.930618	-96.786362	513.241333	261.056580	91.190575	505.994843	347.881226	-117.888062	89.106415	309.119629	48.817699	85.158119	175.866547	-134.902893	1429.582275	253.762024	178.553772	1409.835693	148.762711	45.846863	1393.311646	137.476288	60.353340	1695.855469	216.291702	-201.799713	1149.949463	363.599792	195.528290	1143.185791	96.042473	-162.864700	914.566223	268.804321	233.623627	882.516235	198.589462	26.883307	1002.959473	-550.525146	99.182915	903.076111	-499.812714	-42.186485
165.764648	-53.278534	903.542297	230.173538	104.231804	902.560303	243.013214	-97.429253	513.312988	260.093414	90.411774	506.018188	347.846741	-117.927071	89.084435	308.710510	48.679295	85.156212	176.152390	-136.348251	1429.481445	254.443405	177.020081	1410.039063	149.218063	44.472130	1393.486450	138.070618	58.874279	1695.982544	216.060898	-202.869522	1149.721313	363.981964	193.871246	1143.291382	95.801437	-163.584518	914.486572	268.881287	232.396576	882.924194	198.593033	25.844919	1003.048706	-550.541199	99.446922	902.951721	-499.841339	-41.896961
165.693893	-54.238029	903.617249	230.199005	103.176010	902.651123	243.040436	-98.073387	513.374939	259.794922	89.786598	506.088776	347.886688	-118.109375	89.146828	308.672729	48.623749	85.213814	176.472107	-137.776917	1429.437012	255.303909	175.377731	1410.186401	149.709396	43.112530	1393.645142	138.666611	57.412617	1696.126953	215.946243	-203.906784	1149.553833	364.606506	192.347260	1143.455933	95.597488	-164.223511	914.390076	269.596832	231.058609	882.964417	198.654297	24.792688	1003.131165	-550.850098	99.757668	902.962280	-499.988007	-41.489922
165.655807	-55.287838	903.691528	230.255905	102.184715	902.780029	243.027359	-98.742393	513.434082	259.635071	89.279022	506.187286	347.897308	-118.266479	89.184509	308.673981	48.564835	85.244400	176.897598	-139.242493	1429.379761	256.051697	173.826492	1410.384644	150.283615	41.727009	1393.801270	139.292542	55.909748	1696.246338	215.934631	-204.956955	1149.384399	365.033966	190.700256	1143.516357	95.470016	-165.070908	914.265442	269.700714	229.939163	883.376587	198.756927	23.698614	1003.232239	-551.162964	100.045456	902.918640	-500.080475	-41.109428
165.586395	-56.333363	903.789368	230.244080	101.112289	902.878296	243.054352	-99.485291	513.519836	259.358185	88.737221	506.179504	347.881165	-118.459892	89.196396	308.654358	48.474072	85.332985	177.307724	-140.723160	1429.315796	256.746948	172.366516	1410.565430	150.777344	40.340752	1393.959839	139.903320	54.417480	1696.368774	215.932037	-205.999481	1149.204834	365.580994	189.074844	1143.718018	95.423538	-165.751144	914.161194	270.378967	228.604462	883.386597	198.817322	22.597672	1003.329529	-551.402710	100.312904	902.637939	-500.246643	-40.686356
165.588608	-57.407219	903.843994	230.327759	99.992752	902.987549	243.026199	-100.192955	513.574341	259.081207	88.115959	506.192200	347.907318	-118.673920	89.236275	308.712677	48.410091	85.396706	177.760559	-142.215027	1429.276855	257.474945	170.821716	1410.754639	151.327637	38.933029	1394.087524	140.565674	52.921673	1696.492676	216.041809	-207.081696	1149.006226	366.063599	187.484039	1143.743164	95.523773	-166.358765	914.068115	270.690582	227.327728	883.621948	198.940445	21.432863	1003.410828	-551.655396	100.762009	902.226685	-500.339935	-40.308258
165.592896	-58.446770	903.893433	230.366943	98.986504	903.084351	242.966553	-100.857910	513.575745	258.778381	87.461212	506.224365	347.880035	-118.828590	89.213486	308.683197	48.329460	85.467766	178.240387	-143.711090	1429.178345	258.040619	169.385712	1410.960083	151.886490	37.458282	1394.234863	141.206131	51.418690	1696.614014	216.123184	-208.230774	1148.791504	366.477875	185.855637	1143.860718	95.520370	-167.336868	913.990967	270.711029	226.170242	884.077698	199.055084	20.341396	1003.483093	-551.932617	101.181694	901.751160	-500.841431	-40.299480
165.640121	-59.522858	903.960815	230.482590	97.809364	903.171448	243.003433	-101.636292	513.570740	258.315430	86.791565	506.209229	347.866516	-119.056503	89.223495	308.561310	48.218479	85.525421	178.752991	-145.157166	1429.120972	258.876312	167.767288	1411.035522	152.352432	36.048832	1394.366211	141.876099	49.913246	1696.754272	216.359482	-209.395905	1148.588501	367.140594	184.252426	1143.954468	95.791962	-168.112518	913.864929	271.357697	224.809692	884.042114	199.221619	19.166756	1003.559387	-552.159180	101.532967	901.513000	-501.198608	-39.968773
165.701538	-60.648506	904.001038	230.638046	96.702065	903.242737	243.181412	-102.484230	513.584290	257.960541	86.266243	506.233734	347.907166	-119.303558	89.189430	308.574036	48.154972	85.618156	179.261658	-146.673767	1429.031738	259.568329	166.227081	1411.126099	152.891281	34.582890	1394.470825	142.555832	48.419811	1696.824951	216.588989	-210.566757	1148.413208	367.663300	182.686218	1143.972900	95.966347	-169.023117	913.738525	271.728149	223.493652	884.216003	199.394730	18.003124	1003.614380	-552.188110	101.722160	901.278564	-501.333496	-39.748520
165.871613	-61.772640	903.987061	230.879730	95.580765	903.312927	243.305679	-103.303909	513.556885	257.646027	85.705788	506.292450	347.948334	-119.522003	89.130661	308.529419	48.086208	85.673897	179.766296	-148.187119	1428.900024	260.124084	164.823837	1411.228638	153.473923	33.161945	1394.547363	143.189407	46.902069	1696.873779	216.920532	-211.724426	1148.245239	368.170166	181.126373	1143.985596	96.332062	-169.948822	913.580200	272.043213	222.262619	884.339172	199.631348	16.813700	1003.642090	-552.074890	102.317596	900.865173	-501.451935	-39.752300
166.008789	-62.900131	903.962524	231.164810	94.404358	903.347717	243.442398	-103.988815	513.494202	257.304840	85.071213	506.273743	347.957489	-119.688339	89.024178	308.451294	48.020855	85.722916	180.275711	-149.680984	1428.831909	260.856354	163.239609	1411.219482	153.928696	31.724295	1394.590942	143.904099	45.386856	1696.933228	217.433792	-212.769379	1148.046997	368.725464	179.596375	1143.946655	96.781166	-170.769073	913.376404	272.002808	221.075638	884.699829	199.864929	15.613521	1003.646851	-551.941650	102.126434	900.822144	-501.547058	-39.804989
166.198715	-64.056190	903.929321	231.543427	93.219604	903.386719	243.726547	-104.720650	513.466370	257.029053	84.590912	506.301147	347.956055	-119.731583	88.859955	308.485535	47.987671	85.779381	180.805115	-151.219757	1428.666626	261.496979	161.697296	1411.241333	154.439148	30.231941	1394.612183	144.629608	43.871510	1696.994873	217.869080	-214.058334	1147.833496	369.317505	178.040253	1143.985474	97.283699	-171.718185	913.212646	272.612518	219.731934	884.640625	200.172226	14.386050	1003.649353	-551.624451	102.072861	900.878113	-501.625671	-40.241795
166.394287	-65.156746	903.866028	231.869293	92.044632	903.460388	244.094376	-105.603798	513.409363	256.662354	84.110954	506.313293	348.004761	-119.886864	88.729187	308.450623	47.902611	85.864128	181.296127	-152.735779	1428.535889	262.181274	160.129318	1411.258789	154.965042	28.788937	1394.629761	145.323578	42.382576	1697.051758	218.375290	-215.346283	1147.634155	369.856232	176.452850	1143.915894	97.858788	-172.655334	913.031006	272.939056	218.391953	884.817139	200.442352	13.156078	1003.654175	-551.153442	102.087502	901.029236	-501.607849	-40.646900
166.730103	-66.215721	903.771667	232.327377	90.846916	903.536621	244.433136	-106.257820	513.299805	256.328156	83.559967	506.288483	348.030975	-119.916885	88.515800	308.435883	47.868706	85.902290	181.758545	-154.262436	1428.417358	262.817566	158.542328	1411.243042	155.486221	27.312393	1394.639771	146.070648	40.908016	1697.087769	218.972244	-216.612320	1147.399414	370.459351	174.967590	1143.895264	98.620041	-173.557999	912.830811	273.175507	217.093842	884.882996	200.830307	11.921633	1003.644897	-550.705627	102.134071	901.257141	-501.548370	-40.754169
167.054062	-67.298309	903.676514	232.800446	89.764259	903.597351	245.013962	-107.040092	513.180359	256.046295	83.014084	506.315430	348.106354	-119.996918	88.307190	308.407623	47.815784	85.942329	182.303513	-155.802109	1428.277466	263.496185	156.989532	1411.191162	156.013123	25.808771	1394.616821	146.812637	39.437469	1697.097046	219.587540	-217.910477	1147.228027	370.904816	173.360199	1143.775757	99.324669	-174.551880	912.663025	273.191559	215.926788	885.178711	201.229340	10.738347	1003.627258	-550.205872	102.298050	901.501343	-501.243286	-40.529209
167.395706	-68.406151	903.573669	233.368118	88.605339	903.630676	245.584686	-107.876617	513.091064	255.808060	82.487114	506.303436	348.245056	-120.103699	88.090172	308.386505	47.766304	85.965965	182.734650	-157.330566	1428.113281	264.144440	155.455490	1411.223022	156.512253	24.374163	1394.558838	147.560181	37.960812	1697.104492	220.304398	-219.162155	1147.068604	371.455750	171.870346	1143.728394	100.172096	-175.524185	912.406433	273.892761	214.614716	884.966431	201.680496	9.517667	1003.592041	-549.724915	102.548546	901.779480	-501.023132	-40.386818
167.737503	-69.488785	903.433289	233.909973	87.424667	903.649048	246.289063	-108.694099	512.980713	255.653259	81.957619	506.281525	348.385162	-120.213043	87.755112	308.339844	47.723812	85.998047	183.168564	-158.861984	1427.984619	264.782349	153.871475	1411.139404	157.010162	22.883736	1394.512451	148.307983	36.475948	1697.114624	221.002243	-220.499680	1146.910400	371.978577	170.355301	1143.634399	101.075508	-176.516998	912.184509	274.230560	213.396744	885.022461	202.089645	8.296604	1003.530884	-549.356689	102.788269	902.044250	-500.891205	-40.352871
168.251907	-70.632835	903.261047	234.547241	86.223854	903.640564	247.113861	-109.481255	512.723389	255.532791	81.396248	506.243530	348.536530	-120.331337	87.403908	308.323120	47.658131	85.998947	183.630478	-160.372101	1427.812866	265.510010	152.279968	1411.100586	157.509415	21.419422	1394.439087	149.049866	34.999012	1697.093018	221.737671	-221.980881	1146.724976	372.497375	168.777039	1143.523926	102.157700	-177.345078	911.868896	274.556641	212.176636	885.105042	202.617996	7.038613	1003.440552	-548.895996	103.158859	902.266846	-500.733368	-40.172520
168.789734	-71.729790	903.054077	235.250870	84.961052	903.630310	248.058853	-110.442810	512.621643	255.664291	80.865654	506.267639	348.692474	-120.406189	86.929451	308.381287	47.611279	86.012199	184.125061	-161.949326	1427.593506	266.261627	150.636902	1411.048950	158.051910	19.931255	1394.310547	149.795792	33.546963	1697.065186	222.424011	-223.342896	1146.468384	372.863678	167.163223	1143.356689	103.129723	-178.541336	911.576294	274.561890	211.028152	885.351685	203.171127	5.759756	1003.331909	-548.683472	102.923668	902.675537	-500.570129	-39.946537
169.360336	-72.789444	902.810547	235.941574	83.743378	903.632385	248.939438	-111.225327	512.308716	255.699966	80.191078	506.291870	348.796387	-120.300415	86.430519	308.391968	47.544205	86.035538	184.563522	-163.456802	1427.416992	266.961151	149.048279	1410.959595	158.522812	18.423536	1394.214111	150.515671	32.094978	1697.021973	223.297638	-224.486786	1146.284790	373.430237	165.614029	1143.225342	104.167824	-179.707443	911.243774	275.201172	209.708069	885.111511	203.741684	4.488082	1003.210632	-548.682129	103.217415	902.807678	-500.492249	-39.709099
169.919266	-73.970818	902.561890	236.690201	82.533325	903.624146	250.019379	-112.234688	512.103821	255.721939	79.514122	506.315979	349.043823	-120.391487	85.971313	308.337616	47.432690	86.000206	184.894318	-164.971695	1427.080688	267.659790	147.445496	1410.853027	158.941742	16.926302	1394.031494	151.236893	30.635015	1696.931396	223.984741	-226.074112	1146.018188	373.982971	164.016037	1143.090576	105.268036	-180.867783	910.843750	275.627045	208.437393	885.061218	204.332825	3.164000	1003.081482	-548.845276	103.573250	902.856140	-500.461212	-39.467918
170.615799	-75.102829	902.267700	237.495346	81.392960	903.598816	251.078644	-113.077034	511.766205	255.793976	78.964638	506.271271	349.155182	-120.341599	85.425880	308.360199	47.380486	85.980530	185.318054	-166.532471	1426.838745	268.341278	145.800705	1410.746460	159.454269	15.418650	1393.813477	151.943405	29.182014	1696.831543	224.842453	-227.322891	1145.739136	374.484009	162.473160	1142.921509	106.453957	-182.051147	910.399231	275.937561	207.221146	885.012634	204.981583	1.898849	1002.921204	-549.028137	103.877502	902.781372	-500.473114	-39.155499
171.304565	-76.292473	902.013855	238.329193	80.147293	903.567322	252.191650	-114.081413	511.539520	255.925537	78.326187	506.226532	349.378815	-120.379623	84.918831	308.355164	47.319820	85.933228	185.659210	-168.132401	1426.547974	269.033813	144.183243	1410.617432	159.922577	13.980352	1393.688354	152.638824	27.749239	1696.730103	225.557831	-228.820694	1145.543579	374.898865	160.891602	1142.686523	107.703415	-183.266968	909.952087	276.017456	206.084213	885.262573	205.660919	0.572894	1002.777832	-549.236023	104.240440	902.629822	-500.558289	-38.663662
172.088287	-77.494682	901.712036	239.257095	78.807373	903.493286	253.412933	-114.998566	511.283539	256.148041	77.697205	506.262451	349.614746	-120.387772	84.445724	308.388672	47.276157	85.909210	185.986221	-169.629166	1426.317017	269.673523	142.603256	1410.487183	160.409897	12.468416	1393.394409	153.300293	26.298367	1696.611816	226.367416	-230.273056	1145.283325	375.420105	159.297943	1142.555054	109.129982	-184.257553	909.442200	276.352112	204.818542	885.186462	206.383499	-0.788613	1002.589722	-549.610413	104.157959	902.352051	-500.698883	-38.378704
172.944839	-78.772224	901.437805	240.189911	77.502922	903.436462	254.563614	-115.884865	511.039886	256.386414	77.052940	506.279755	349.724457	-120.288475	84.038017	308.454590	47.230659	85.873100	186.318405	-171.187729	1426.074219	270.329071	140.939484	1410.341431	160.871674	10.936482	1393.213623	153.933929	24.872116	1696.507324	227.099884	-231.771408	1145.071167	375.964172	157.676697	1142.438965	110.446869	-185.699600	908.938843	276.835968	203.463730	885.170898	207.137985	-2.158964	1002.423889	-549.933899	104.250366	902.036865	-500.850342	-38.181931
173.818176	-80.011192	901.149048	241.180542	76.188881	903.380981	255.715179	-116.853226	510.840698	256.549438	76.350632	506.182983	349.887878	-120.212326	83.641212	308.433533	47.159763	85.858765	186.704269	-172.761093	1425.859131	271.014313	139.280151	1410.252808	161.279572	9.521181	1393.107544	154.508072	23.446220	1696.414063	227.815399	-233.271713	1144.784790	376.494537	156.042694	1142.255737	111.813568	-186.994705	908.428894	277.557007	202.125458	884.906616	207.951538	-3.534825	1002.250793	-550.253296	104.347191	901.676514	-501.074219	-38.030781
174.787766	-81.331787	900.902893	242.235947	74.770988	903.313171	256.879028	-117.787216	510.613953	256.814209	75.646759	506.161987	349.998352	-120.125679	83.244354	308.473938	47.108807	85.832748	186.948212	-174.285080	1425.587158	271.673645	137.654495	1410.122803	161.805466	7.900060	1392.796875	155.066925	22.055044	1696.306152	228.531433	-234.900177	1144.551025	377.036316	154.411575	1142.155762	113.361359	-188.126053	907.860840	278.038239	200.806503	884.905212	208.826935	-4.960354	1002.093445	-550.449402	104.436829	901.323547	-501.242035	-37.904388
176.137878	-82.371376	900.312439	243.589371	73.535194	903.195862	257.910065	-118.718536	510.313843	257.217194	74.951591	506.091888	350.117767	-120.089653	82.822586	308.617126	47.069611	85.831917	187.256516	-175.897461	1425.285400	272.286774	135.999374	1410.006348	162.244873	6.393701	1392.565186	155.621338	20.445877	1696.052490	229.310333	-236.331573	1144.295898	377.508636	152.770111	1141.983398	115.006454	-189.418655	907.328003	278.207550	199.608978	885.061707	209.885300	-6.276580	1001.736877	-550.500183	104.523209	901.023132	-501.376129	-37.364014
177.251755	-83.779266	900.084045	244.783249	72.094414	903.104736	258.997009	-119.720657	510.118103	257.569366	74.345757	506.057343	350.283661	-120.122276	82.452187	308.784210	47.065102	85.863976	187.603714	-177.487885	1425.025879	273.000702	134.339905	1409.920410	162.647034	4.938805	1392.443970	156.148163	18.989048	1695.897095	230.001404	-237.910156	1144.024536	378.128021	151.175156	1141.897827	116.567398	-190.905029	906.678650	278.995483	198.191925	884.848694	210.881775	-7.721182	1001.576660	-550.492126	104.581367	900.779968	-501.573151	-37.368179
178.417145	-85.167160	899.897949	246.027802	70.688751	903.028137	259.789703	-120.674644	509.932831	258.002594	73.763802	505.998810	350.391571	-120.125191	82.148163	309.009491	47.103230	85.895996	187.827744	-179.094223	1424.743774	273.626770	132.707657	1409.833252	163.134460	3.333701	1392.118530	156.629639	17.550095	1695.772095	230.705963	-239.275986	1143.808594	378.658600	149.559753	1141.830566	118.049316	-192.433899	906.086792	279.261627	196.999191	885.138306	211.954407	-9.130918	1001.444824	-550.321350	104.492401	900.635925	-501.760284	-37.513050
179.607956	-86.557129	899.706177	247.303848	69.227417	902.974426	260.528900	-121.553169	509.775238	258.079193	73.099426	505.974457	350.490723	-120.148857	81.892853	309.040863	47.107262	85.944534	188.094650	-180.621643	1424.574219	274.204468	131.121216	1409.804565	163.565033	1.884673	1391.945068	157.079498	16.108950	1695.685425	231.470154	-240.506607	1143.654663	379.279510	147.866943	1141.852295	119.475845	-193.999100	905.421936	279.997009	195.557007	884.872253	213.048035	-10.585123	1001.321045	-550.125427	104.453362	900.598694	-501.915924	-37.676609
180.879028	-87.916656	899.594482	248.650024	67.809280	903.022644	261.315186	-122.625145	509.583801	258.188538	72.506996	505.986694	350.629730	-120.325424	81.708389	309.080261	47.024963	85.996521	188.442734	-182.270233	1424.425415	274.973572	129.357162	1409.840210	163.995667	0.352525	1391.926758	157.529968	14.678789	1695.652344	232.161530	-242.070786	1143.518799	379.852692	146.139984	1141.858643	121.156395	-195.456146	904.900452	280.622040	194.300201	885.028931	214.213120	-12.014679	1001.287781	-549.756104	104.774757	900.687805	-502.016754	-37.817726
182.287689	-89.288818	899.451721	250.093658	66.325928	903.042114	261.980408	-123.537025	509.490570	258.386505	71.892853	505.970734	350.669098	-120.382233	81.530640	309.161041	47.028988	86.095108	188.581970	-183.718765	1424.262695	275.473145	127.840492	1409.922485	164.459137	-1.188206	1391.715454	157.955887	13.325171	1695.614380	232.857162	-243.560654	1143.496094	380.287140	144.377594	1141.927612	122.977470	-196.821594	904.369263	280.954865	192.994919	885.457458	215.488770	-13.482317	1001.224426	-549.416748	104.869888	900.706787	-502.167358	-38.065571
183.303741	-90.940033	899.658386	251.320267	64.822571	903.103149	262.513458	-124.350090	509.328491	258.811890	71.489784	505.970245	350.661865	-120.423798	81.369171	309.421417	47.061890	86.212303	188.918716	-185.288849	1424.224976	276.088165	126.160416	1410.013794	164.920258	-2.720375	1391.601074	158.295959	11.876931	1695.569580	233.611832	-244.922195	1143.478394	380.964722	142.703293	1142.126465	124.652962	-198.390671	903.871216	281.851868	191.579865	885.388000	216.655960	-14.983359	1001.360107	-549.057129	104.990044	900.840271	-502.267365	-38.168758
184.671768	-92.338280	899.513123	252.760300	63.479122	903.108459	263.075714	-125.234818	509.117737	259.029083	71.032188	506.016541	350.712341	-120.523338	81.190178	309.551331	47.127617	86.319351	189.151123	-186.877975	1424.087402	276.760071	124.449867	1410.122681	165.344727	-4.167874	1391.586304	158.613922	10.381916	1695.492920	234.300751	-246.412247	1143.418579	381.621185	141.003708	1142.295410	126.363983	-200.005096	903.369934	282.493988	190.174988	885.619629	217.959991	-16.406096	1001.288391	-548.676147	105.137909	900.968445	-502.347534	-38.205704
186.066620	-93.751701	899.388428	254.227295	62.114540	903.126038	263.557068	-126.134552	508.929230	259.008118	70.499329	506.034180	350.828278	-120.647835	81.045746	309.557312	47.143517	86.414116	189.401779	-188.419159	1423.973755	277.400696	122.802567	1410.184692	165.918411	-5.756974	1391.254028	158.910904	8.865490	1695.364502	234.931915	-247.912308	1143.359131	382.173737	139.249542	1142.445313	127.941551	-201.829697	902.863281	282.813049	188.881775	885.999939	219.306732	-17.848536	1001.233093	-548.425720	105.260483	901.100281	-502.492828	-38.269478
187.468445	-95.149872	899.219910	255.780991	60.743263	903.106201	264.015198	-126.925186	508.646942	258.984863	70.089447	506.107452	350.895996	-120.736031	80.874245	309.663391	47.188942	86.559540	189.582565	-189.935944	1423.791870	277.983673	121.200935	1410.295044	166.311783	-7.128761	1391.195679	159.191132	7.361692	1695.212158	235.752457	-249.269623	1143.324951	382.921967	137.534302	1142.690063	129.722366	-203.254700	902.387939	283.777435	187.421158	886.028687	220.699188	-19.290014	1001.137024	-548.154968	105.423782	901.214478	-502.552032	-38.273830
189.279160	-96.282890	898.799744	257.554291	59.503971	903.056763	264.580902	-127.809166	508.371552	259.141052	69.678940	506.196747	351.058868	-120.790382	80.697952	309.812561	47.209866	86.752686	189.837982	-191.393646	1423.679565	278.623047	119.530998	1410.394165	166.815308	-8.623621	1391.000122	159.425171	5.826582	1695.094849	236.480316	-250.685333	1143.287720	383.627594	135.875320	1142.904541	131.323639	-205.091644	901.920349	284.498047	185.979858	886.307312	222.284668	-20.625040	1000.896851	-547.897461	105.546257	901.287537	-502.582977	-38.205578
190.711517	-97.563286	898.619934	259.171326	58.176327	903.063049	265.095520	-128.665085	508.201294	259.074585	69.189888	506.265411	351.203857	-120.861557	80.584061	309.805298	47.205284	86.945107	190.014206	-192.835968	1423.472534	279.154175	117.941254	1410.504272	167.376465	-10.171445	1390.676514	159.660370	4.250666	1694.967773	237.306778	-252.113647	1143.214233	384.340698	134.148254	1143.179565	132.964035	-206.743149	901.509094	285.294220	184.566910	886.576172	223.759201	-22.025724	1000.807312	-547.730591	105.706413	901.361816	-502.622162	-38.148590
192.175552	-98.842239	898.469666	260.871826	56.880417	903.062927	265.594757	-129.388092	507.955139	258.974121	68.748131	506.358704	351.277832	-120.811203	80.438454	309.858734	47.210560	87.220795	190.164673	-194.257690	1423.301758	279.732666	116.367424	1410.667603	167.845306	-11.603909	1390.486084	159.850830	2.681353	1694.852539	238.018768	-253.373123	1143.158569	385.126129	132.483871	1143.457764	134.431000	-209.088226	901.199280	285.974823	183.118866	887.069397	225.295731	-23.387774	1000.729797	-547.628906	105.883347	901.392822	-502.654175	-38.078442
193.628540	-100.085533	898.305542	262.639465	55.464382	903.031860	266.232147	-130.278549	507.795441	258.721039	68.453827	506.502350	351.402740	-120.863388	80.359749	309.804047	47.207260	87.517250	190.405182	-195.704239	1423.115723	280.322235	114.797577	1410.767700	168.282196	-12.918954	1390.389771	160.020050	1.106971	1694.717285	238.818878	-255.142395	1143.089478	385.934845	130.813828	1143.713013	136.307785	-210.121063	900.605591	286.859436	181.689163	887.389709	226.853348	-24.779659	1000.630005	-547.569458	106.008606	901.411682	-502.670074	-37.956932
194.762329	-101.612968	898.367310	264.318878	53.925804	902.997559	266.831329	-131.092850	507.670471	258.375000	68.159286	506.631531	351.513855	-120.949272	80.245110	309.693298	47.249565	87.854134	190.617996	-197.077759	1422.909302	280.883728	113.292084	1410.875977	168.751541	-14.257520	1390.137817	160.160233	-0.471801	1694.533936	239.683563	-256.659027	1143.020752	386.827301	129.177536	1144.014526	137.978912	-211.731110	900.181641	287.954071	180.290970	887.459473	228.323288	-26.275047	1000.645447	-547.589111	106.119003	901.396240	-502.728271	-37.826656
196.370850	-102.940712	898.126282	266.423035	52.250496	902.800598	267.370880	-131.920334	507.497955	258.099976	67.940117	506.766846	351.601959	-121.001793	80.125832	309.712433	47.369804	88.256248	190.716522	-198.398193	1422.578491	281.401978	111.887543	1410.924683	169.229340	-15.580904	1389.838989	160.297150	-2.069176	1694.354736	240.485519	-258.288300	1142.873169	387.674927	127.441452	1144.240723	139.597168	-213.359741	899.653015	288.970276	178.884583	887.714600	230.090088	-27.766035	1000.425598	-547.597290	106.284096	901.333679	-502.758972	-37.660397
197.805984	-104.255692	897.898071	268.461273	50.493393	902.569824	268.031494	-132.885040	507.345093	257.833069	67.831314	506.939423	351.671967	-121.102295	79.954109	309.793274	47.527607	88.734741	190.859406	-199.771103	1422.269287	281.966888	110.425041	1410.976440	169.739639	-16.904829	1389.515015	160.388000	-3.669983	1694.134033	241.274261	-259.887329	1142.605225	388.562622	125.750374	1144.481689	141.224396	-215.002838	899.104797	289.997925	177.508575	887.944702	231.755554	-29.269712	1000.195923	-547.580322	106.440567	901.238281	-502.772980	-37.494877
199.217133	-105.270615	897.731567	270.387421	49.247749	902.634705	268.504517	-133.522552	507.072998	257.511993	67.664398	507.219086	351.672577	-121.121826	79.802788	309.774994	47.684067	89.300194	191.026611	-201.128967	1421.920776	282.549469	109.000847	1411.004639	170.276520	-18.238413	1389.208374	160.492279	-5.270013	1693.952393	242.107620	-261.388367	1142.375977	389.548706	124.113708	1144.715942	142.791580	-216.957962	898.583191	290.891327	176.147446	888.414185	233.381546	-30.528908	1000.141357	-547.566223	106.555359	901.138977	-502.756775	-37.385525
200.678146	-106.162964	897.555603	272.339996	48.104866	902.766907	269.110596	-134.436432	506.934509	253.777237	66.629318	507.689087	351.786835	-121.209053	79.672722	307.962067	47.386875	89.709679	191.210175	-202.454605	1421.580933	283.217041	107.542259	1411.099976	170.874054	-19.554241	1388.939087	160.580536	-6.853522	1693.804932	242.986679	-263.006226	1142.187866	390.531555	122.427910	1144.948364	144.404266	-218.364731	898.058960	292.010254	174.745621	888.641541	235.029526	-31.718275	1000.114136	-547.508606	106.704086	901.051331	-502.729767	-37.252708
202.207230	-106.972275	897.418274	274.288025	46.989132	902.922913	269.602020	-135.145828	506.775818	256.842346	67.433754	507.995605	351.827545	-121.278648	79.561699	309.664093	47.967159	90.575531	191.416916	-203.798111	1421.246094	283.883148	106.116920	1411.166138	171.425812	-20.815529	1388.701294	160.635132	-8.426488	1693.669434	243.885513	-264.390961	1141.970947	391.587921	120.834282	1145.250854	146.035156	-220.101746	897.477661	293.214844	173.378479	888.905029	236.690536	-32.836037	1000.118042	-547.407471	106.832672	900.966736	-502.693909	-37.094852
203.736679	-107.642220	897.287109	276.290741	45.923756	903.128174	270.128540	-135.861679	506.640411	255.537613	67.046906	508.510162	351.884705	-121.366020	79.493004	309.138184	48.036053	91.194496	191.615265	-205.018097	1420.978149	284.577118	104.750084	1411.359375	172.058975	-22.009377	1388.520142	160.689880	-9.980254	1693.559204	244.747192	-266.004700	1141.759399	392.602081	119.203499	1145.538086	147.645447	-221.440323	897.033386	294.398804	171.990494	889.201599	238.343842	-33.871624	1000.148315	-547.339539	106.963051	900.876831	-502.665283	-36.913780
205.004501	-108.484512	897.337646	278.129669	44.782040	903.388184	270.725677	-136.511215	506.568604	255.119812	67.033791	509.035950	351.989655	-121.463043	79.471710	309.168762	48.293068	91.856369	191.781769	-206.281174	1420.667358	285.355042	103.415443	1411.534302	172.703506	-23.219643	1388.372925	160.798431	-11.373248	1693.434204	245.502960	-267.438751	1141.616455	393.684906	117.686432	1145.850220	148.770248	-223.845245	896.619202	295.593475	170.667343	889.555786	239.879440	-34.991238	1000.299377	-547.248596	107.127472	900.795166	-502.649811	-36.715721
206.497711	-109.166245	897.302246	280.036469	43.824215	903.668945	271.284729	-137.077957	506.449768	254.817032	66.958817	509.515503	352.013641	-121.475487	79.427513	309.373749	48.562077	92.522438	192.022034	-207.496994	1420.421265	286.154816	102.061325	1411.755493	173.348557	-24.348494	1388.269897	160.850708	-12.878224	1693.361328	246.357056	-268.905670	1141.522705	394.809662	116.113678	1146.267212	150.319138	-225.596146	896.113953	297.121857	169.307114	889.688171	241.490768	-35.975739	1000.415222	-547.165771	107.272667	900.728027	-502.627411	-36.523735
207.758087	-109.820358	897.321899	281.826141	42.949169	904.059021	271.828094	-137.558151	506.347107	254.423523	66.793503	510.216736	352.005005	-121.465446	79.355606	309.559540	48.862083	93.256035	192.255203	-208.690475	1420.218262	286.969727	100.719498	1411.995483	174.041885	-25.507601	1388.212158	160.912079	-14.355236	1693.280518	247.168488	-270.511292	1141.498413	395.868164	114.559998	1146.684814	152.162811	-226.767029	895.796631	298.416351	167.998413	890.037537	242.943985	-36.946098	1000.611694	-547.082703	107.438126	900.646301	-502.630676	-36.352890
209.107788	-110.447746	897.317871	283.581726	42.004177	904.379761	272.469482	-138.078949	506.264893	253.985794	66.559135	510.809021	352.100739	-121.525948	79.303757	309.742706	49.105206	93.946129	192.504700	-209.808029	1420.067261	287.878082	99.346153	1412.282593	174.747940	-26.630228	1388.166260	160.975616	-15.795496	1693.205078	247.953461	-272.015533	1141.369019	396.988403	113.007584	1147.100098	153.650726	-228.433731	895.426453	299.757507	166.777008	890.492065	244.435181	-37.917152	1000.762268	-546.946106	107.691978	900.570862	-502.624298	-36.217186
210.392517	-111.054100	897.316101	285.305359	41.160477	904.764832	272.971130	-138.453568	506.088684	253.618408	66.399109	511.458862	352.142548	-121.519478	79.200516	310.155182	49.389629	94.754730	192.794510	-211.002167	1419.866699	288.860565	97.972069	1412.620117	175.487595	-27.699585	1388.142944	161.089432	-17.206879	1693.124512	248.750275	-273.339050	1141.334473	398.176605	111.515335	1147.570435	154.893997	-230.310913	895.029114	301.171387	165.527222	890.908752	245.871185	-38.862324	1000.944214	-546.801758	107.924477	900.515503	-502.622284	-36.072418
211.500900	-111.634346	897.354553	286.907257	40.412540	905.136169	273.539581	-138.876083	505.960297	253.138351	66.101341	512.245239	352.253784	-121.525101	79.097511	310.580994	49.762417	95.516884	193.057373	-212.035049	1419.694580	289.897614	96.648758	1412.912109	176.257553	-28.758783	1388.171997	161.213776	-18.556473	1693.054321	249.512894	-274.692444	1141.331299	399.337738	109.939606	1148.013550	156.369507	-231.908005	894.720886	302.603302	164.401581	891.293518	247.156052	-39.707760	1001.140442	-546.641418	108.154434	900.463440	-502.615875	-35.957317
212.852661	-112.173103	897.303162	288.553497	39.618736	905.428467	274.070343	-139.223877	505.846466	252.808060	65.835388	512.817383	352.324463	-121.526199	79.027008	311.139374	50.117603	96.283737	193.391312	-213.095795	1419.534668	290.922638	95.369896	1413.258789	177.009659	-29.787254	1388.179321	161.374649	-19.882896	1692.979370	250.295807	-276.036804	1141.294312	400.588043	108.491997	1148.462402	157.913605	-233.375641	894.450928	304.015625	163.271194	891.739319	248.556854	-40.553619	1001.251282	-546.460815	108.364441	900.424011	-502.607971	-35.781322
214.070511	-112.710602	897.333130	290.091949	38.881790	905.716614	274.490601	-139.605637	505.797760	252.403076	65.539467	513.492859	352.429779	-121.511101	78.986252	311.899292	50.387039	97.072937	193.688919	-214.144424	1419.418945	292.034973	94.098167	1413.569580	177.856842	-30.747858	1388.241455	161.458145	-21.341164	1693.007813	251.074768	-277.225403	1141.374756	401.809235	107.020699	1148.845215	159.368134	-235.011124	894.201111	305.262634	162.325012	892.306091	249.882477	-41.335316	1001.402893	-546.251709	108.554695	900.376343	-502.579926	-35.666885
215.173050	-113.183113	897.356689	291.451813	38.309170	906.041809	274.951172	-139.928162	505.748016	251.955322	65.121666	514.087952	352.546478	-121.527870	78.969910	312.912354	50.599709	97.917007	194.013657	-215.184067	1419.275879	293.150391	92.843735	1413.847046	178.661087	-31.658264	1388.309937	161.734589	-22.564796	1692.926880	251.781189	-278.546112	1141.422363	403.055420	105.541222	1149.201660	160.741409	-236.624542	893.922729	306.784882	161.366623	892.706665	251.061325	-42.029057	1001.568420	-546.117126	108.684700	900.412292	-502.556671	-35.556145
216.191757	-113.763245	897.413940	292.832367	37.564156	906.325867	275.363129	-140.012604	505.686890	251.472290	64.767372	514.674927	352.572906	-121.477531	78.932381	314.216583	50.674599	98.784683	194.349899	-216.118927	1419.218994	294.302185	91.602432	1414.177979	179.488281	-32.608189	1388.375366	162.043884	-23.736301	1692.879028	252.470428	-279.747833	1141.416992	404.333771	104.143913	1149.549561	162.082199	-238.152725	893.680481	308.324249	160.444809	893.074219	252.222763	-42.821178	1001.732117	-546.024109	108.802895	900.600830	-502.495178	-35.375713
217.306808	-114.119019	897.415405	294.132568	37.069794	906.644714	275.729645	-140.152115	505.616241	251.051422	64.367188	515.317322	352.613953	-121.517731	78.960510	315.775513	50.596664	99.861885	194.697525	-217.132980	1419.098999	295.424866	90.405678	1414.424805	180.325150	-33.506268	1388.472900	162.356003	-24.916321	1692.880371	253.005768	-281.110229	1141.399536	405.662231	102.752655	1149.952759	163.352646	-239.716675	893.414917	309.868256	159.518143	893.458374	253.390884	-43.436710	1001.882202	-545.858948	108.939507	900.613770	-502.401093	-35.308372
218.288422	-114.509811	897.467773	295.307404	36.504944	906.972107	276.191528	-140.312851	505.572296	250.576736	63.855080	515.943237	352.623657	-121.504738	78.869705	317.639587	50.405788	100.873985	195.070770	-218.061478	1419.043823	296.539673	89.238373	1414.693970	181.182495	-34.409389	1388.558105	162.744888	-26.035450	1692.871582	253.597168	-282.325317	1141.443481	407.024445	101.403336	1150.283569	164.625000	-241.212555	893.184387	311.440643	158.658371	893.762451	254.451477	-44.089500	1002.062927	-545.679077	109.165619	900.621399	-502.306824	-35.183647
219.128525	-114.913376	897.496155	296.404358	36.021912	907.249512	276.615753	-140.492065	505.510895	250.229919	63.493050	516.485168	352.711792	-121.571869	78.826904	319.804901	50.095608	102.021927	195.535645	-219.013245	1418.998779	297.710754	88.096581	1414.949707	182.010452	-35.290642	1388.660889	163.180588	-27.129293	1692.887939	254.204056	-283.390198	1141.387329	408.362762	100.093750	1150.602173	165.829514	-242.720627	892.871704	313.172089	157.837830	894.136841	255.405151	-44.688053	1002.207397	-545.520874	109.414680	900.626099	-502.214386	-35.030220
219.939240	-115.305412	897.613464	297.340698	35.651154	907.560974	276.987183	-140.692841	505.549591	249.859848	63.090958	517.084534	352.817017	-121.669937	78.784927	322.176544	49.672482	103.077682	195.995270	-219.900269	1418.945923	298.846252	86.985435	1415.189941	182.872604	-36.127274	1388.778320	163.674454	-28.208410	1692.920410	254.739334	-284.508209	1141.382202	409.798645	98.879982	1150.931641	166.997284	-244.218689	892.632141	314.957062	156.995575	894.186279	256.392120	-45.252850	1002.414612	-545.429626	109.705742	900.618103	-502.144257	-34.808937
220.722122	-115.634903	897.701538	298.347961	35.222767	907.840454	277.324677	-140.782043	505.580078	249.631317	62.762238	517.601440	352.838531	-121.654640	78.763969	324.821442	49.009682	104.250679	196.477188	-220.815979	1418.942505	299.983459	85.923355	1415.406494	183.772629	-36.941826	1388.905762	164.201431	-29.201202	1692.980469	255.221100	-285.637299	1141.375732	411.096771	97.673882	1151.196533	168.101212	-245.577637	892.431396	316.486786	156.270569	894.583740	257.286530	-45.757862	1002.591431	-545.383850	109.965790	900.597107	-502.067841	-34.580406
221.752869	-115.759712	897.775452	299.297180	35.004608	908.149292	277.662506	-140.877487	505.613129	249.571762	62.444851	518.082153	352.890167	-121.658890	78.730179	327.900543	48.296749	105.361214	196.995453	-221.697037	1418.925659	301.150208	84.858116	1415.663330	184.629791	-37.742485	1389.090332	164.825562	-30.228455	1693.062988	255.659882	-286.669525	1141.419556	412.505737	96.530251	1151.559204	169.130386	-246.926025	892.231140	318.393982	155.541534	894.913818	258.294189	-46.097980	1002.773682	-545.356201	110.222206	900.564514	-502.018280	-34.351604
222.460144	-115.637077	897.942566	299.827301	35.555172	908.835754	277.868988	-140.815536	505.596649	249.465698	62.106426	518.613037	352.867889	-121.586136	78.733627	331.153900	47.416744	106.575790	197.555008	-222.511856	1418.953491	302.282654	83.837387	1415.905640	185.603912	-38.652264	1389.159058	165.458435	-31.188652	1693.197754	256.242859	-287.533508	1141.478271	413.993896	95.434624	1151.917603	170.136078	-248.324020	892.058167	320.684845	154.594543	894.953918	258.963715	-46.115234	1003.180725	-545.377808	110.445419	900.542725	-502.174225	-34.308937
223.192245	-115.914658	898.107605	300.633545	35.243111	909.209229	278.178070	-140.839218	505.651703	249.337784	61.728134	519.015564	352.925140	-121.646881	78.719437	334.510162	46.430725	107.781906	198.169632	-223.319977	1418.961060	303.407135	82.836258	1416.205322	186.378891	-39.288528	1389.469849	166.186951	-32.179115	1693.301758	256.767792	-288.295380	1141.518066	415.300171	94.263206	1152.268066	171.058334	-249.540009	891.923340	322.217834	153.965988	895.345581	259.761505	-46.562042	1003.441162	-545.250183	110.633690	900.494263	-501.867859	-33.825024
224.016022	-116.122498	898.173279	301.447083	35.082161	909.478577	278.369995	-140.788361	505.629974	249.717621	61.483730	519.381897	352.912354	-121.662010	78.721954	338.530853	45.404915	109.136902	198.730652	-224.138123	1418.957153	304.538300	81.896698	1416.472168	187.262650	-40.085178	1389.696533	166.955017	-33.145821	1693.418945	257.234406	-289.160034	1141.517822	416.606415	93.147835	1152.602783	171.831543	-250.772202	891.838989	324.040436	153.305283	895.586304	260.600647	-46.888878	1003.600220	-545.235229	110.867554	900.439453	-501.814331	-33.523830
224.554321	-116.391479	898.290466	302.161713	34.720261	909.703308	278.691071	-140.734009	505.658478	249.928757	61.277840	519.646301	352.919891	-121.703987	78.658310	342.626556	44.168858	110.468666	199.376373	-224.894196	1418.967773	305.603699	81.005920	1416.737549	188.157913	-40.783295	1389.894531	167.756424	-34.079666	1693.534546	257.635956	-290.160431	1141.478271	417.971802	92.115219	1152.999756	172.651764	-251.947510	891.719055	325.968353	152.686813	895.793335	261.269867	-47.298321	1003.765991	-545.191101	111.155128	900.369324	-501.726318	-33.163475
225.463913	-116.566650	898.330811	302.984497	34.428085	909.837952	278.966064	-140.774933	505.624725	250.188721	61.081348	519.834106	352.946411	-121.729332	78.666466	346.851624	42.936455	111.854607	200.054993	-225.667450	1418.965698	306.682495	80.129890	1416.948242	189.012390	-41.502205	1390.043945	168.645874	-35.020821	1693.642700	258.089691	-291.000977	1141.465576	419.315491	91.087311	1153.315430	173.326706	-253.075500	891.617371	327.905731	152.102814	895.960754	262.180634	-47.623001	1003.848450	-545.167786	111.404587	900.289429	-501.693207	-32.765793
226.016815	-116.951645	898.441772	303.651886	34.003647	909.961914	279.249695	-140.771866	505.662292	250.563416	60.873943	519.970520	353.000977	-121.728432	78.655327	351.376953	41.707008	113.308067	200.695190	-226.329010	1418.919678	307.693512	79.302338	1417.186035	189.981506	-42.258030	1390.066284	169.515289	-35.955853	1693.748657	258.626801	-291.795624	1141.439819	420.607880	90.084236	1153.606689	174.075760	-253.879288	891.493774	329.855286	151.535583	896.140869	262.840271	-48.061855	1003.964722	-545.253845	111.742462	900.193115	-501.895050	-32.634541
226.805450	-117.208900	898.496033	304.384125	33.603649	910.028198	279.521149	-140.809662	505.638489	251.096939	60.654888	520.125183	353.037994	-121.728096	78.617561	356.204559	40.345390	114.808182	201.442429	-227.033768	1418.930298	308.658600	78.573486	1417.387451	190.750183	-42.832035	1390.334229	170.463150	-36.899395	1693.890259	259.099487	-292.428925	1141.365356	421.886871	89.120811	1153.974121	174.579437	-255.027252	891.403931	331.861511	150.986053	896.245483	263.641998	-48.426544	1004.023376	-545.261658	111.968071	900.082825	-501.858063	-32.329643
227.423126	-117.357597	898.563599	304.989471	33.467079	910.163025	279.805267	-140.807663	505.639496	251.635025	60.425991	520.277283	353.083069	-121.730667	78.584846	361.140930	39.007622	116.451248	202.200684	-227.654007	1418.886841	309.651917	77.812584	1417.604248	191.614426	-43.423271	1390.523682	171.455719	-37.830925	1694.060425	259.690308	-293.116180	1141.263428	423.144775	88.256126	1154.268066	175.180008	-255.709259	891.275452	333.839783	150.448914	896.373169	264.317719	-48.646019	1004.120667	-545.169128	112.200844	899.810364	-501.813629	-32.120308
228.175766	-117.361885	898.563416	305.628540	33.451862	910.329102	280.052338	-140.826279	505.626831	252.542648	60.319752	520.411438	353.118103	-121.745087	78.561478	366.323456	37.622341	118.127075	203.008240	-228.293518	1418.781982	310.610596	77.133499	1417.809937	192.415237	-44.079617	1390.652344	172.464066	-38.755367	1694.215698	260.193207	-293.606567	1141.102051	424.397797	87.386917	1154.580811	175.492950	-256.650482	891.174255	335.857391	149.929810	896.453125	265.014404	-48.767467	1004.196106	-545.098389	112.372917	899.714722	-501.759369	-31.878042
228.795898	-117.399445	898.599670	306.173645	33.384136	910.462830	280.263184	-140.727097	505.606781	253.582794	60.340385	520.477722	353.133118	-121.671967	78.557587	371.649231	36.136711	119.895012	203.764893	-228.869080	1418.675659	311.509949	76.506905	1418.013550	193.248840	-44.570915	1390.787231	173.500046	-39.695923	1694.377441	260.670288	-294.298889	1140.895142	425.657043	86.645424	1154.867188	175.947266	-257.538574	890.972046	337.867249	149.436050	896.555542	265.626099	-48.901421	1004.276062	-544.931274	112.532295	899.618958	-501.381622	-31.497440
229.395691	-117.486183	898.605408	306.797180	33.313030	910.554138	280.490875	-140.674194	505.597046	254.851608	60.378147	520.502441	353.119110	-121.645988	78.532486	377.234314	34.648693	121.707237	204.633774	-229.462845	1418.523315	312.408478	75.910179	1418.162964	194.093292	-45.172958	1390.871460	174.611221	-40.442169	1694.501221	261.200989	-294.895111	1140.633301	426.855652	85.856407	1155.135254	176.111633	-258.319946	890.856750	340.085236	148.939270	896.386230	266.238434	-49.036003	1004.320679	-544.787659	112.758652	899.457642	-501.290497	-31.351488
229.830231	-117.648956	898.650818	307.308624	33.199039	910.579590	280.642334	-140.659134	505.632568	256.052399	60.393188	520.468323	353.130371	-121.670242	78.532143	382.665253	33.103664	123.546211	205.426300	-230.005112	1418.309204	313.281677	75.377571	1418.319702	194.925812	-45.635269	1390.983154	175.613373	-41.627106	1694.726318	261.796448	-295.334259	1140.420288	427.992310	85.218636	1155.427002	176.461517	-258.797272	890.705444	342.113617	148.558563	896.368042	266.758575	-49.182236	1004.356445	-545.026672	113.056587	899.271606	-501.637726	-31.494234
230.321655	-117.770271	898.716736	307.809906	33.094181	910.641907	280.935303	-140.583405	505.668365	257.211945	60.458424	520.356018	353.156311	-121.674919	78.520706	388.149475	31.487972	125.395096	206.364563	-230.559540	1418.239380	314.107666	74.890991	1418.434570	195.737045	-46.171463	1391.041992	176.713470	-42.424892	1694.857056	262.310028	-295.945648	1140.182739	429.075470	84.592728	1155.631714	176.653030	-259.278046	890.586609	343.898071	148.248703	896.542542	267.310547	-49.320568	1004.419800	-544.874756	113.193802	899.248901	-501.603394	-31.766539
230.995392	-117.721764	898.695496	308.394928	33.008827	910.642334	281.301300	-140.558823	505.688690	258.356354	60.487026	520.242310	353.207886	-121.677544	78.483910	393.580048	29.816513	127.251808	207.254440	-231.026489	1418.028076	314.938934	74.459305	1418.613159	196.547195	-46.625698	1391.160645	177.708527	-43.566849	1695.092163	262.862610	-296.292511	1139.874756	430.162079	84.052795	1155.871826	176.596100	-259.938660	890.489685	345.914337	147.903381	896.501831	267.942596	-49.361774	1004.407837	-544.703186	113.384903	899.255493	-501.440582	-31.201181
231.481918	-117.752213	898.731140	308.968628	32.958694	910.652100	281.521332	-140.504898	505.709229	259.442841	60.500111	520.119507	353.263794	-121.678696	78.488861	398.841980	28.060078	129.037827	208.282990	-231.467819	1417.978516	315.702728	74.102394	1418.789429	197.341736	-47.027500	1391.265625	178.738647	-44.443058	1695.317871	263.421631	-296.664978	1139.563110	431.252106	83.615334	1156.128174	176.613251	-260.349701	890.425964	348.078705	147.541153	896.296265	268.519318	-49.408855	1004.430908	-544.587524	113.459557	899.176697	-501.112457	-30.900959
232.010574	-117.689011	898.729126	309.505249	32.976219	910.681213	281.873108	-140.496368	505.720825	260.482330	60.491302	519.987976	353.343964	-121.734825	78.467514	404.160492	26.297510	130.747437	209.254898	-231.864807	1417.803589	316.492859	73.761223	1418.937256	198.291595	-47.549713	1391.216553	179.828445	-45.196148	1695.480225	264.021820	-296.975739	1139.338867	432.152740	83.095192	1156.322998	176.605209	-260.640717	890.370483	349.838867	147.348495	896.391846	269.077820	-49.404278	1004.442322	-544.544128	113.588142	899.239380	-501.241760	-31.000910
232.248566	-117.794640	898.860596	309.902832	32.965916	910.695313	282.137024	-140.415405	505.770172	261.905518	60.584564	519.718384	353.409973	-121.762421	78.456612	409.442017	24.533585	132.479614	210.334671	-232.279984	1417.732422	317.244202	73.461472	1419.088013	199.004639	-47.766590	1391.463501	180.834015	-46.355522	1695.667480	264.772430	-297.102020	1139.079590	433.149628	82.767967	1156.576172	176.685867	-260.597534	890.295044	351.996521	147.122360	896.130737	269.507965	-49.436543	1004.518799	-544.356995	113.754135	899.382935	-501.107208	-30.823982
232.972626	-117.659119	898.794128	310.548584	32.945839	910.656433	282.418060	-140.463409	505.775177	263.269470	60.660404	519.523071	353.481323	-121.851303	78.434982	414.817810	22.817070	134.272461	211.360184	-232.676743	1417.517700	317.979340	73.208794	1419.232788	199.830505	-48.156010	1391.541260	181.866531	-47.321159	1695.795654	265.278320	-297.398041	1138.779663	434.029083	82.515877	1156.789795	176.470886	-260.951630	890.274475	353.635468	147.009079	896.272217	270.170258	-49.393375	1004.464722	-544.164795	113.947487	899.507324	-500.971130	-30.620596
233.419189	-117.617119	898.792847	311.146606	32.929638	910.635254	282.661713	-140.522217	505.789825	264.943054	60.847473	519.278503	353.517273	-121.923706	78.410934	420.015137	21.087875	136.045258	212.433136	-233.056458	1417.365601	318.668304	72.951431	1419.387207	200.630371	-48.480045	1391.583130	182.838821	-48.097961	1695.951660	265.915741	-297.513855	1138.456909	434.993164	82.358353	1157.071045	176.311340	-261.038147	890.254822	355.690613	146.853256	896.052734	270.699371	-49.372002	1004.454224	-543.968750	114.168907	899.658447	-500.548462	-30.329163
233.770065	-117.645851	898.865479	311.696075	32.986084	910.630249	282.866150	-140.565872	505.835541	266.494629	60.952030	519.068420	353.566895	-121.994911	78.392113	425.239258	19.453913	137.752884	213.534271	-233.354752	1417.199707	319.345612	72.766197	1419.539917	201.564743	-48.924732	1391.489746	183.907455	-48.788136	1695.992920	266.584991	-297.598450	1138.130371	435.804688	82.202942	1157.336792	176.131073	-261.075562	890.229919	357.534363	146.782135	896.014343	271.178223	-49.315777	1004.491455	-543.865173	114.420967	899.830200	-500.441620	-30.133326
234.266479	-117.594368	898.877441	312.311523	32.991478	910.583862	283.025635	-140.488800	505.814056	268.311096	61.144497	518.819763	353.636780	-122.052261	78.391449	430.437744	17.889719	139.579681	214.692596	-233.696854	1417.073364	320.008728	72.551422	1419.682373	202.269592	-49.043388	1391.660889	184.838623	-49.840172	1696.124023	267.350281	-297.480347	1137.790161	436.700745	82.141510	1157.573608	175.909286	-260.991455	890.202454	359.255859	146.734070	895.938049	271.729340	-49.247318	1004.476929	-543.895813	114.685944	899.974609	-500.648010	-30.087381
234.984085	-117.360489	898.806396	313.073364	33.057178	910.538696	283.011292	-140.356812	505.803650	270.035400	61.218788	518.622986	353.625946	-122.019241	78.378807	435.327759	16.245316	141.160309	215.788055	-233.959030	1416.838623	320.649536	72.440147	1419.835815	203.143829	-49.408592	1391.554321	185.790039	-50.583096	1696.234619	267.949585	-297.576721	1137.425049	437.465759	82.167542	1157.798218	175.659088	-260.901550	890.185364	360.847748	146.745544	896.068909	272.419769	-49.096329	1004.418152	-543.876587	114.881416	900.123413	-500.556366	-29.919245
235.457123	-117.210388	898.789795	313.795319	33.162689	910.495605	283.436798	-140.391296	505.775085	272.151825	61.476517	518.368103	353.749634	-122.113831	78.383286	440.316833	14.737858	142.816513	216.943344	-234.236359	1416.667847	321.223236	72.370445	1419.982300	203.953110	-49.702705	1391.597412	186.789749	-51.120029	1696.274170	268.725739	-297.305023	1137.021729	438.269806	82.299759	1158.037109	175.491699	-260.408691	890.155457	362.554382	146.758316	896.009216	272.985718	-48.934048	1004.390137	-543.910034	115.041512	900.224976	-500.477844	-29.711283
236.195297	-116.924889	898.757507	314.561951	33.257198	910.433716	283.883636	-140.687439	505.858551	273.977631	61.669910	518.134583	353.906769	-122.322845	78.362793	444.916077	13.236255	144.284195	218.094131	-234.452957	1416.453613	321.841797	72.242737	1420.159180	204.586212	-49.796040	1391.758057	187.682495	-52.019249	1696.392700	269.353058	-297.426819	1136.640015	439.065704	82.435883	1158.217651	175.243698	-260.161591	890.111389	364.170776	146.877182	895.987549	273.686951	-48.706310	1004.344849	-543.885498	115.276077	900.332520	-500.103088	-29.255970
236.666855	-116.857742	898.795776	315.375641	33.306599	910.348572	284.028992	-140.863358	505.884888	275.869385	61.873646	517.871765	353.973633	-122.475876	78.391251	449.344208	11.713349	145.600922	219.161667	-234.731445	1416.204956	322.398071	72.245819	1420.307861	205.440521	-50.061817	1391.629028	188.646149	-52.417797	1696.410522	270.052124	-297.306946	1136.209961	439.754395	82.635681	1158.477295	175.022476	-259.894073	889.999512	365.736237	147.039658	895.960571	274.298706	-48.547340	1004.327759	-543.918640	115.601364	900.591309	-500.164185	-29.042374
237.066376	-116.691727	898.796448	316.105621	33.367580	910.280090	284.302643	-140.734085	505.923279	277.641571	62.039482	517.629150	354.022308	-122.552231	78.391365	453.436523	10.150379	146.762573	220.235550	-234.896057	1415.932739	322.938019	72.184036	1420.457764	206.075897	-50.108017	1391.755371	189.479736	-53.224907	1696.519287	270.669250	-297.160614	1135.744995	440.558624	82.991776	1158.793945	174.749756	-259.483826	889.932373	367.350708	147.213715	895.930481	274.807892	-48.359844	1004.297852	-544.134155	115.853889	900.654236	-500.192200	-29.202255
237.519211	-116.484909	898.816101	316.906921	33.495270	910.253845	284.556122	-140.553314	505.985901	279.786987	62.275497	517.347412	354.063751	-122.615593	78.376427	457.749573	8.823424	148.013580	221.307373	-235.073395	1415.677734	323.515015	72.173096	1420.628906	206.771530	-50.223228	1391.783203	190.376648	-53.454063	1696.508301	271.291534	-296.933533	1135.237793	441.325958	83.359749	1159.045776	174.494354	-259.043793	889.864197	368.978424	147.430130	895.754700	275.411194	-48.149059	1004.297058	-544.352112	116.103439	900.586304	-499.736725	-28.221844
238.122330	-116.172249	898.802246	317.749207	33.584637	910.188599	284.854095	-140.307281	505.993530	281.931580	62.493481	517.017395	354.112457	-122.596436	78.354919	461.579712	7.340416	148.924774	222.316864	-235.163300	1415.390015	324.046204	72.214546	1420.796265	207.574570	-50.404121	1391.617310	191.237122	-54.170589	1696.578247	272.003845	-296.566620	1134.722534	441.931549	83.708496	1159.263184	174.266739	-258.505310	889.785583	370.180298	147.771133	896.024048	276.098480	-47.902214	1004.259888	-544.340149	116.258537	900.770935	-499.518982	-27.630533
239.002457	-115.867210	898.809387	318.629028	33.751194	910.131226	285.179382	-140.177414	506.001404	284.143372	62.706245	516.718994	354.169189	-122.614159	78.305473	465.441040	6.026542	149.758514	223.348145	-235.272842	1415.159790	324.576935	72.235260	1420.961304	208.167313	-50.350445	1391.714478	192.173706	-54.376572	1696.582520	272.633392	-296.193237	1134.295654	442.639099	84.141396	1159.534058	173.963440	-258.169342	889.723999	371.544159	148.111481	896.075562	276.942413	-47.610603	1004.237793	-544.655640	116.555481	900.642883	-499.325409	-27.176935
239.338394	-115.658524	898.840149	319.429199	33.852169	910.073486	285.352539	-140.038803	506.034576	286.245941	62.890011	516.413391	354.227478	-122.637360	78.278748	468.976013	4.617656	150.400299	224.272034	-235.306656	1414.835938	325.061157	72.357475	1421.118408	208.830765	-50.348297	1391.685303	192.993195	-54.953705	1696.658447	273.331390	-295.684967	1133.883423	443.335052	84.621849	1159.816772	173.776825	-257.601318	889.631348	372.715790	148.551300	896.245361	277.513824	-47.397675	1004.228149	-544.933044	116.884445	900.468140	-499.175385	-26.643356
239.967361	-115.328407	898.862549	320.194275	34.034966	910.013733	285.711456	-139.787933	506.112579	288.804626	63.203838	516.009338	354.278473	-122.674438	78.270584	472.499817	3.293769	150.996445	225.163437	-235.304688	1414.591553	325.586761	72.475670	1421.308350	209.489273	-50.309769	1391.663330	193.891953	-54.996002	1696.688110	273.974518	-295.208252	1133.499268	444.007111	85.094704	1160.139160	173.614136	-256.923676	889.565063	374.136597	148.950287	896.159851	278.215668	-47.093884	1004.212646	-545.369934	117.162918	900.397339	-499.060425	-26.052835
240.890823	-114.999352	898.861328	321.132141	34.331009	909.926514	285.926971	-139.759033	506.100708	291.375854	63.506325	515.602417	354.333130	-122.699852	78.291077	475.652252	1.866821	151.228806	226.070435	-235.246918	1414.380493	326.056549	72.625114	1421.489258	210.134842	-50.226307	1391.611084	194.746994	-55.531845	1696.734131	274.528290	-294.880493	1133.126953	444.612976	85.619286	1160.406982	173.472000	-256.246918	889.513916	375.000061	149.499283	896.515808	279.132324	-46.717869	1004.172241	-545.634888	117.509415	900.163757	-498.890594	-25.229168
241.221695	-114.851784	898.904480	321.840698	34.365707	909.817383	286.114349	-139.604767	506.183899	293.939056	63.737652	515.178223	354.359100	-122.733452	78.319435	478.542450	0.478811	151.285370	226.882294	-235.091476	1414.152588	326.509705	72.823380	1421.640869	210.805069	-50.110954	1391.536987	195.596252	-55.516041	1696.717285	275.162262	-294.294617	1132.743774	445.330139	86.182930	1160.695679	173.368591	-255.460297	889.469421	376.153717	150.012756	896.481873	279.678772	-46.539875	1004.145264	-545.893127	117.814423	899.890564	-498.804047	-24.699339
242.068008	-114.542931	898.925903	322.646149	34.628952	909.723572	286.361359	-139.531570	506.207306	296.604889	63.917164	514.769836	354.425476	-122.731522	78.298996	481.373749	-0.886147	151.224060	227.629471	-234.901917	1413.922363	326.968597	73.092361	1421.802246	211.533951	-50.084373	1391.321045	196.380478	-55.921616	1696.798828	275.727783	-293.860199	1132.432495	445.923737	86.725510	1160.946167	173.328308	-254.646927	889.453308	377.013794	150.603195	896.660461	280.529816	-46.193085	1004.113403	-546.200317	118.199997	899.562561	-498.896271	-24.472771
242.699097	-114.242462	898.899719	323.398254	34.787373	909.574707	286.794159	-139.245605	506.258118	298.808594	63.938614	514.281799	354.482422	-122.738731	78.260811	483.645630	-2.353686	150.759995	228.460297	-234.748703	1413.719360	327.493286	73.344902	1421.958130	212.118454	-49.767670	1391.390869	197.286255	-55.880657	1696.768555	276.291107	-293.393646	1132.098389	446.589783	87.371269	1161.203003	173.355087	-253.873642	889.405273	377.735748	151.196686	896.898621	281.236267	-45.894314	1004.030457	-546.341248	118.553802	899.184570	-498.919922	-24.240503
243.234543	-113.883469	898.805298	324.207367	35.018509	909.425903	287.059326	-139.024017	506.251190	301.527222	64.057487	513.797180	354.526459	-122.699959	78.207314	486.127075	-3.687540	150.325851	229.201797	-234.495316	1413.535645	327.997223	73.608902	1422.073364	212.801254	-49.514091	1391.321777	198.101761	-56.180435	1696.842163	276.901794	-292.813507	1131.798096	447.240875	87.985344	1161.389526	173.539001	-252.785767	889.341919	378.191711	151.861008	897.300964	281.882080	-45.550575	1003.911316	-546.209839	118.915756	898.905640	-498.806458	-23.917780
243.715912	-113.673439	898.897522	324.855621	35.312973	909.315613	287.447754	-138.803482	506.333710	304.470490	64.097046	513.312439	354.540894	-122.697723	78.187775	488.236572	-5.050288	149.577866	229.957642	-234.173050	1413.338135	328.569550	73.915779	1422.202026	213.467194	-49.254486	1391.275024	198.996948	-56.125793	1696.797852	277.507813	-291.916748	1131.540405	447.880341	88.643372	1161.574707	173.592056	-252.039780	889.291565	378.757965	152.543213	897.505676	282.520508	-45.197731	1003.909729	-545.995422	118.872917	898.575073	-498.689545	-23.823896
244.343628	-113.387985	898.929321	325.567047	35.618164	909.161621	287.647888	-138.480011	506.393372	307.460632	64.096382	512.833679	354.552765	-122.632004	78.177025	490.387115	-6.256314	148.762573	230.731079	-233.818954	1413.210327	329.190979	74.256912	1422.309937	214.225739	-48.890202	1391.248779	199.849045	-56.170971	1696.819336	278.015045	-291.457489	1131.295288	448.570068	89.370789	1161.671021	173.748688	-251.107880	889.263977	379.221313	153.288193	897.708862	283.218353	-44.792084	1003.855713	-545.709045	118.840530	898.441650	-498.484375	-23.865049
244.995819	-113.041374	898.897888	326.299744	35.892029	908.964844	288.068909	-138.511444	506.507294	310.699463	64.030457	512.322571	354.695618	-122.746872	78.190994	492.350891	-7.458705	147.715073	231.519089	-233.457321	1413.099243	329.854095	74.678986	1422.404175	215.043747	-48.590878	1391.089355	200.687958	-56.177940	1696.867188	278.527039	-290.771820	1131.142700	449.282745	90.118851	1161.814819	173.919800	-250.243027	889.279114	379.798187	153.947113	897.730103	283.904449	-44.369976	1003.748047	-545.288940	118.854652	898.433167	-498.200836	-24.027393
245.617020	-112.677872	898.928467	327.029999	36.219036	908.821045	288.423615	-138.267502	506.614716	314.048157	63.885883	511.747131	354.704468	-122.656342	78.191826	494.379456	-8.586832	146.646973	232.306274	-233.037796	1413.052856	330.558167	75.097916	1422.492065	215.755569	-48.095699	1391.208496	201.567017	-56.259296	1696.884033	279.129425	-289.909485	1130.999268	449.921661	90.850861	1161.863525	174.163834	-249.227814	889.279297	380.071533	154.756073	897.962952	284.590820	-43.914200	1003.697998	-544.811401	118.757248	898.559387	-497.879944	-24.168934
246.646790	-112.094521	898.843750	327.889648	36.713940	908.672668	288.889801	-138.058823	506.644623	317.463898	63.647308	511.204254	354.733002	-122.695313	78.157364	496.016327	-9.683122	145.331131	233.111374	-232.559723	1412.968872	331.295074	75.548851	1422.608276	216.641617	-47.751049	1391.094849	202.405212	-56.178711	1696.928467	279.602448	-289.253540	1130.841187	450.620361	91.573051	1161.914795	174.431213	-248.254562	889.325500	380.257202	155.517471	898.146362	285.470520	-43.302441	1003.584412	-544.390015	118.598373	898.778076	-497.563324	-24.293547
246.808014	-111.762718	898.958496	328.385498	37.019192	908.556763	289.232452	-137.689499	506.725647	320.874359	63.287575	510.696411	354.713562	-122.601517	78.144379	497.677368	-10.699368	143.768326	233.954361	-232.108170	1412.879395	332.109558	75.991882	1422.697510	217.413452	-47.156761	1391.272095	203.257874	-56.291550	1697.017944	280.112427	-288.513855	1130.753540	451.287903	92.354752	1161.934448	174.732712	-247.228897	889.351563	380.395996	156.307037	898.319824	285.865570	-42.863094	1003.591736	-544.004517	118.578987	899.222046	-497.338226	-24.696350
247.356140	-111.345695	898.999207	329.119293	37.483883	908.402954	289.581787	-137.449219	506.757202	324.621094	62.952728	510.227234	354.780426	-122.640343	78.125114	499.324829	-11.658893	142.295059	234.904892	-231.569458	1412.911865	332.972992	76.512291	1422.774902	218.403992	-46.793392	1391.213501	204.216843	-56.027531	1697.010132	280.589661	-287.893677	1130.613403	451.919891	93.144531	1161.911499	175.092926	-246.156525	889.418640	380.268341	157.169876	898.679199	286.529358	-42.300777	1003.542175	-543.548462	118.671440	899.588562	-496.889343	-24.386240
248.128204	-110.667114	898.937866	329.871918	37.966293	908.225708	289.934265	-137.328857	506.833710	327.954468	62.406197	509.744751	354.813904	-122.680573	78.085075	500.618347	-12.540274	140.432358	235.769562	-231.020828	1412.793091	333.859161	77.021988	1422.874023	219.357132	-46.210293	1391.253662	205.143860	-55.801350	1697.069824	281.137817	-287.051910	1130.561157	452.632019	93.959625	1161.893921	175.503616	-245.206787	889.400452	380.497589	158.038223	898.659363	287.244568	-41.624123	1003.427185	-543.227417	118.913979	899.984497	-496.615082	-24.231415
248.682968	-110.155006	898.978271	330.582001	38.405479	908.046021	290.118866	-136.899399	506.892731	331.638519	61.888321	509.243896	354.765686	-122.558662	78.059143	501.895050	-13.286606	138.497330	236.787720	-230.458237	1412.810303	334.815399	77.613861	1422.957886	220.192001	-45.531719	1391.452271	206.058716	-55.752613	1697.157959	281.692780	-286.169403	1130.510742	453.243286	94.762550	1161.850464	175.852219	-244.411087	889.412964	380.422699	158.896606	898.839478	287.881989	-41.004494	1003.365173	-542.994141	119.130997	900.312256	-496.402161	-24.219452
249.183594	-109.563881	899.034668	331.218475	39.014896	907.887146	290.491821	-136.575912	506.945435	335.452301	61.304310	508.776276	354.805847	-122.531273	78.020126	503.070648	-13.957026	136.385864	237.816162	-229.807571	1412.781738	335.817993	78.212448	1423.065063	221.245102	-44.893520	1391.565674	207.147873	-55.318562	1697.139648	282.375031	-285.284424	1130.419678	453.848999	95.617821	1161.747070	176.383392	-243.225708	889.422729	380.056213	159.816528	899.204468	288.480988	-40.274567	1003.320984	-542.818359	119.301491	900.634827	-496.174500	-24.039579
249.756195	-108.951065	899.055725	331.925293	39.477924	907.671997	290.881195	-136.250275	506.986847	339.342133	60.675938	508.290558	354.846222	-122.458824	77.996597	504.154114	-14.520009	134.298050	239.022797	-229.158890	1412.873291	336.906982	78.927200	1423.181030	222.371017	-44.321754	1391.525146	208.206451	-55.031544	1697.175049	283.033722	-284.365143	1130.303345	454.499969	96.482468	1161.664795	176.798203	-242.311584	889.479675	380.047150	160.723785	899.207764	289.125580	-39.584354	1003.231567	-542.754517	119.481789	900.872986	-495.961884	-23.797302
250.186462	-108.327774	899.090271	332.579376	40.127636	907.500977	291.190552	-135.999481	507.083038	343.362518	59.971157	507.809052	354.925964	-122.514290	78.023476	505.174591	-15.006408	132.032501	240.086838	-228.449600	1412.791504	337.934235	79.577988	1423.258545	223.341019	-43.529255	1391.716431	209.261749	-54.794037	1697.231934	283.742920	-283.429565	1130.219604	455.067352	97.351067	1161.538574	177.257355	-241.289902	889.508118	379.543671	161.699936	899.574768	289.683350	-38.815186	1003.169922	-542.818665	119.681633	901.010925	-495.799500	-23.560131
250.740433	-107.675240	899.118835	333.235809	40.602100	907.250977	291.470062	-135.762756	507.216187	347.436554	59.246597	507.306244	354.984863	-122.545822	78.036385	505.929535	-15.513022	129.655121	241.178085	-227.694519	1412.655518	339.058105	80.279678	1423.337769	224.428467	-42.778938	1391.799194	210.385529	-54.377594	1697.239014	284.479767	-282.502441	1130.109009	455.711151	98.239571	1161.406616	177.837723	-240.225403	889.510498	379.224579	162.652405	899.713928	290.321014	-38.087021	1003.067444	-542.944153	119.796921	901.036133	-495.715912	-23.378666
251.189423	-107.039070	899.147034	333.936005	41.248604	907.004333	291.801453	-135.420853	507.291534	351.796448	58.534714	506.883331	355.007416	-122.571457	78.011703	506.716858	-15.889150	127.227821	242.377701	-226.927628	1412.651733	340.169373	81.082588	1423.364380	225.605499	-42.102047	1391.739624	211.645355	-53.759682	1697.187012	285.274628	-281.480927	1129.993774	456.291138	99.170372	1161.244629	178.314789	-239.175720	889.534485	378.816956	163.666962	899.872437	290.938995	-37.282082	1002.966187	-543.067139	119.769516	900.957642	-495.663177	-23.270567
251.667358	-106.312981	899.127686	334.535217	41.798996	906.700317	292.147980	-135.102127	507.338684	356.300262	57.246166	506.194366	355.080719	-122.611771	78.004143	507.318939	-16.325331	124.804291	243.595688	-226.114868	1412.567139	341.308868	81.889137	1423.355225	226.638062	-41.191048	1391.892822	212.875565	-53.218060	1697.189331	286.124390	-280.543182	1129.774048	457.004486	100.167198	1161.084595	178.895035	-238.051193	889.523621	378.646484	164.550766	899.811890	291.489380	-36.462730	1002.812500	-543.279968	119.727234	900.809631	-495.680939	-23.232742
252.077347	-105.641983	899.166321	335.182373	42.518318	906.401855	292.402039	-134.670700	507.359406	360.718658	56.860756	505.939636	355.117462	-122.604614	77.994408	507.959808	-16.716654	122.490318	244.803589	-225.239990	1412.438110	342.499756	82.732536	1423.379517	227.815308	-40.261215	1391.860596	214.165436	-52.652790	1697.133301	287.072021	-279.338104	1129.629517	457.616272	101.178665	1160.841309	179.467285	-236.961243	889.431885	378.121826	165.518265	899.902588	292.109589	-35.588173	1002.691406	-543.493713	119.580879	900.611084	-495.712433	-23.189598
252.646042	-104.813812	899.138306	335.818573	43.216526	906.065491	292.569580	-134.258621	507.390900	367.201813	56.063023	505.885895	355.101654	-122.563721	77.974701	509.661743	-17.103336	120.647018	246.070053	-224.368256	1412.293701	343.660309	83.681557	1423.357544	228.995209	-39.350933	1391.889893	215.526001	-52.141365	1697.065430	288.008453	-278.319672	1129.480225	458.232422	102.221237	1160.553589	180.109161	-235.699661	889.432251	377.559967	166.541901	899.982361	292.765747	-34.650227	1002.516907	-543.639587	119.528389	900.366394	-495.749969	-23.161133
253.048477	-104.069092	899.149719	336.484131	43.962959	905.760193	292.699982	-133.856445	507.466187	372.072479	55.139263	505.740387	355.294434	-122.774300	77.970398	510.844391	-17.635908	118.735649	247.397263	-223.364273	1412.161621	344.884918	84.673645	1423.277832	230.310898	-38.466976	1391.744751	216.883759	-51.446629	1697.038330	289.052826	-277.146606	1129.185059	458.878418	103.328316	1160.244507	180.819321	-234.408478	889.369263	376.779205	167.556244	900.177734	293.371857	-33.729221	1002.377625	-543.810974	119.455177	900.080566	-495.796326	-23.246557
253.518021	-103.231598	899.140564	337.085724	44.752209	905.437134	292.799316	-133.463211	507.490906	376.334930	53.952030	505.520081	355.154022	-122.481415	77.981407	511.710663	-18.357618	116.897560	248.772903	-222.347122	1412.069336	346.202942	85.662819	1423.196899	231.471970	-37.338516	1391.872559	218.307892	-51.029861	1697.012085	290.143555	-275.908600	1129.044678	459.549988	104.495277	1159.906128	181.445099	-233.344040	889.336670	376.487396	168.542480	900.037048	293.995972	-32.754181	1002.218567	-544.037415	119.151604	899.828491	-495.886810	-23.382429
253.979294	-102.423569	899.117432	337.755920	45.634907	905.093079	292.670624	-132.708801	507.504517	378.293579	52.659649	505.098999	355.191803	-122.518791	78.001457	511.705566	-19.105961	114.887764	250.162109	-221.323669	1411.905518	347.491943	86.744324	1423.085083	232.762177	-36.231514	1391.794678	219.814987	-50.083176	1696.933472	291.237396	-274.723694	1128.825439	460.190063	105.693520	1159.502563	182.136810	-232.180115	889.311829	375.604095	169.603333	900.229614	294.669861	-31.750055	1002.041748	-544.185181	118.994278	899.628113	-495.934326	-23.462980
254.544174	-101.450890	899.052246	338.385132	46.499340	904.752563	292.869812	-132.128403	507.516357	378.700409	51.288151	504.559845	355.220673	-122.538040	77.994148	510.865295	-19.784250	112.638268	251.540726	-220.261215	1411.739380	348.812134	87.880348	1422.957031	234.155472	-35.248440	1391.643066	221.307648	-49.372307	1696.875488	292.313202	-273.604767	1128.556641	460.933014	106.975723	1159.111572	182.873901	-230.940323	889.264343	375.234955	170.604507	900.030151	295.316650	-30.675850	1001.844543	-544.267761	118.915688	899.524414	-495.966309	-23.485744
254.967255	-100.385017	899.058716	338.821442	47.853558	904.537659	292.911560	-131.484329	507.528748	382.479980	50.211323	504.502380	355.207642	-122.523445	77.992203	511.875610	-20.152584	111.247765	252.973251	-219.163330	1411.545288	350.142426	89.014420	1422.776001	235.471268	-34.101578	1391.579956	222.777054	-48.817242	1696.903076	293.563293	-272.160095	1128.412109	461.581451	108.275421	1158.662109	183.674591	-229.701721	889.199951	374.404419	171.732193	900.187012	295.851746	-29.370012	1001.744568	-544.308777	118.858994	899.481201	-495.969299	-23.468197
255.549561	-99.364975	899.038879	339.556458	48.907291	904.252625	292.936432	-130.941467	507.579895	385.866943	49.087807	504.383453	355.249695	-122.560844	78.039711	512.568665	-20.492880	109.682556	254.451508	-218.000061	1411.452881	351.528717	90.233948	1422.612427	236.692612	-32.784744	1391.663086	224.319504	-47.967690	1696.886108	294.781158	-270.872009	1128.155884	462.356476	109.570213	1158.261597	184.470993	-228.473862	889.180420	374.002930	172.768097	899.939697	296.603729	-28.205608	1001.596924	-544.355835	118.923721	899.483215	-496.010468	-23.396452
256.235321	-98.404793	899.045776	340.497192	49.752560	903.985901	293.010437	-130.454224	507.615723	389.849640	48.012249	504.380676	355.272705	-122.507660	78.067940	513.713928	-20.605549	108.370056	255.885803	-216.801559	1411.348511	352.942657	91.486153	1422.477417	238.064682	-31.527470	1391.640381	225.964111	-46.986469	1696.822021	296.032532	-269.523132	1128.067139	462.995056	110.920967	1157.814087	185.414551	-227.033615	889.136719	373.124451	173.900452	900.150513	297.434326	-27.129026	1001.472229	-544.384094	119.029732	899.570190	-496.006287	-23.273682
256.829895	-97.423363	899.142090	341.307678	50.708946	903.786011	293.162598	-129.936966	507.628357	392.817871	46.902679	504.464569	355.290222	-122.505600	78.080032	514.379456	-20.783850	107.003082	257.369080	-215.509415	1411.329468	354.363129	92.761444	1422.387085	239.544037	-30.351004	1391.504150	227.527374	-46.225689	1696.903320	297.223175	-268.350525	1127.877686	463.836243	112.357056	1157.386108	186.315567	-225.795197	889.195740	372.804962	174.954773	899.942078	298.204803	-25.998264	1001.425476	-544.383850	119.126320	899.672119	-496.039246	-23.209627
257.590942	-96.533447	899.214966	342.408722	51.275658	903.468384	293.400452	-129.396286	507.647858	395.769440	45.768166	504.439331	355.302155	-122.428047	78.072655	515.022095	-20.932419	105.797127	258.817047	-214.246429	1411.276978	355.848480	94.056160	1422.299316	240.891266	-28.921381	1391.683716	229.160217	-45.300716	1696.934082	298.568176	-266.833649	1127.865234	464.553284	113.731339	1157.015869	187.263153	-224.536819	889.256470	372.270935	176.056168	899.952515	299.146851	-25.016142	1001.309509	-544.348572	119.259453	899.824463	-496.071472	-23.070637
258.412506	-96.002426	899.236694	343.818298	51.183174	902.844055	293.775696	-128.818069	507.775726	398.576202	44.668217	504.294220	355.390869	-122.496635	78.119713	515.670105	-21.121586	104.701225	260.308899	-212.885147	1411.307983	357.403473	95.388733	1422.231567	242.325775	-27.527065	1391.723267	230.818832	-44.258530	1696.997925	299.932587	-265.372040	1127.821533	465.290497	115.129761	1156.599731	188.283569	-223.218338	889.313293	371.474731	177.240219	900.195251	300.271912	-24.370546	1001.017578	-544.306091	119.361298	899.936829	-496.120056	-23.018612
259.122467	-94.912392	899.320679	344.859497	52.107643	902.711182	294.036102	-128.226151	507.847290	400.643097	43.597534	504.358856	355.459717	-122.522705	78.131126	515.895142	-21.255718	103.543213	261.687012	-211.482269	1411.311157	358.922821	96.763306	1422.147339	243.881195	-26.202831	1391.678955	232.475250	-43.182037	1697.101196	301.284119	-263.840759	1127.813232	466.140503	116.537529	1156.281250	189.352692	-221.960175	889.402466	371.254761	178.321289	900.068237	301.184937	-23.238018	1000.995850	-544.233948	119.382301	900.020508	-496.167511	-23.006586
259.926300	-93.662506	899.429260	345.862366	53.294121	902.752075	294.445374	-127.423012	507.918518	403.144226	42.632870	504.653015	355.515228	-122.491432	78.167053	516.471619	-21.403450	102.694298	263.137390	-210.068573	1411.365845	360.446594	98.136993	1422.090210	245.238724	-24.647280	1391.894043	234.153244	-42.049416	1697.160889	302.600647	-262.477295	1127.863892	466.934082	117.963257	1155.938965	190.440338	-220.659821	889.546814	370.481781	179.508698	900.395142	302.128357	-21.996916	1001.071289	-544.141357	119.514717	900.077454	-496.244537	-23.019203
260.770447	-92.753998	899.532410	347.183716	53.846973	902.499817	294.854889	-126.735947	507.976593	405.703827	41.897251	504.874054	355.599854	-122.475983	78.215714	516.943420	-21.564377	101.799545	264.521820	-208.627197	1411.463867	362.057037	99.546471	1422.042358	246.706161	-23.151886	1391.990601	235.905014	-40.664799	1697.250000	304.038086	-260.847198	1127.960815	467.802246	119.356667	1155.599121	191.598907	-219.346085	889.671814	370.321686	180.638306	900.252991	303.239746	-21.042706	1001.000793	-544.202454	119.325188	900.082092	-496.361084	-23.171066
261.571350	-91.740913	899.721191	348.380188	54.665218	902.464172	295.257385	-126.201492	508.116211	408.069000	41.075520	505.044098	355.633850	-122.355370	78.238121	517.186707	-21.711319	100.938118	265.893402	-207.162567	1411.521484	363.682526	100.904327	1422.007080	248.196930	-21.677704	1392.172119	237.572144	-39.609440	1697.433838	305.436432	-259.319366	1128.093262	468.711609	120.754448	1155.340576	192.832245	-217.960739	889.846863	369.989899	181.753006	900.408142	304.283447	-20.000656	1001.079590	-544.214050	119.185814	900.058655	-496.470612	-23.372114
262.450439	-90.645325	899.851196	349.541931	55.541656	902.456726	295.871796	-125.387222	508.268860	410.575134	40.487495	505.479950	355.700165	-122.303459	78.221458	517.623291	-21.877632	100.307678	267.288666	-205.639954	1411.714844	365.359772	102.261444	1422.036011	249.805786	-20.259880	1392.188477	239.300644	-38.272007	1697.558228	306.842346	-257.731537	1128.278320	469.607269	122.177940	1155.057129	194.079193	-216.604233	890.009277	369.655701	183.044189	900.624634	305.310516	-18.925451	1001.142151	-544.210449	119.011543	900.013855	-496.564484	-23.563786
263.404541	-89.519051	900.003784	350.752838	56.487438	902.446350	296.391205	-124.794968	508.351379	413.123901	40.092476	505.854065	355.774811	-122.300751	78.257347	517.942627	-22.053249	99.666412	268.639008	-204.169418	1411.875977	367.117249	103.624832	1422.017822	251.279861	-18.644030	1392.477661	241.060944	-36.913139	1697.729492	308.268250	-256.119873	1128.465332	470.597107	123.543625	1154.814331	195.416428	-215.234985	890.214294	369.373718	184.124252	900.755981	306.407654	-17.787100	1001.214722	-544.283386	118.835976	899.956360	-496.691925	-23.800962
264.367096	-88.404587	900.156921	351.999512	57.389294	902.439331	296.880768	-124.148392	508.387634	415.211365	39.444622	506.053589	355.811310	-122.244331	78.254387	517.973755	-22.275574	98.963486	270.028412	-202.702530	1412.090942	368.904144	104.938332	1422.015015	252.831268	-17.122091	1392.667847	242.857269	-35.472275	1697.879639	309.654419	-254.649124	1128.707520	471.612640	124.970123	1154.528076	196.743027	-213.889587	890.431702	369.169464	185.279282	900.934387	307.532593	-16.681927	1001.289124	-544.357910	118.761536	899.909912	-496.822540	-23.982281
265.378113	-87.419357	900.297058	353.278717	58.239498	902.370361	297.549896	-123.412094	508.528992	417.273804	38.864750	506.179688	355.823456	-122.132286	78.233505	518.003357	-22.426220	98.343628	271.344940	-201.171021	1412.332642	370.710327	106.287025	1421.971313	254.506256	-15.646288	1392.693359	244.637299	-33.951653	1698.038818	311.066925	-253.097504	1129.004639	472.689728	126.382370	1154.190674	198.140701	-212.533493	890.610352	368.864014	186.550095	901.129333	308.694427	-15.630610	1001.326233	-544.463867	118.459778	899.877319	-496.897064	-24.110188
266.503357	-86.388832	900.428772	354.567383	59.133648	902.337341	298.130096	-122.890663	508.658752	419.272766	38.387421	506.307373	355.901337	-122.160690	78.224060	517.936279	-22.549868	97.727348	272.655090	-199.676331	1412.469116	372.562439	107.651474	1421.918945	256.106720	-14.115723	1392.826904	246.435699	-32.421730	1698.185791	312.431000	-251.649811	1129.273926	473.784119	127.700249	1153.898926	199.629562	-211.098221	890.822327	368.765564	187.777771	901.347656	309.889893	-14.548420	1001.376709	-544.479370	118.536018	899.888184	-496.981049	-24.130054
267.561310	-85.389160	900.538879	355.816681	60.058060	902.307678	298.651245	-122.261459	508.702118	421.189453	38.104481	506.432312	355.942291	-122.119019	78.224068	518.060059	-22.626471	97.246025	273.999908	-198.113037	1412.758301	374.461823	108.958817	1421.833618	257.626587	-12.472087	1393.092407	248.248444	-30.880798	1698.308350	313.743469	-250.358093	1129.511963	474.955444	129.100723	1153.546875	201.088165	-209.688446	891.045227	368.773712	189.031433	901.498291	311.039490	-13.487492	1001.417786	-544.595886	118.324165	899.897583	-497.041260	-24.223646
268.752960	-84.403038	900.672607	357.173828	60.988239	902.294373	299.240631	-121.608788	508.748199	423.137146	37.960564	506.600677	355.975311	-122.085541	78.201607	518.149963	-22.634903	96.832146	275.322571	-196.570572	1413.028198	376.363586	110.273552	1421.740479	259.250397	-10.883416	1393.232666	250.050049	-29.238407	1698.465088	315.166473	-248.742340	1129.865112	476.136841	130.383194	1153.213867	202.608719	-208.182083	891.275879	368.620422	190.329422	901.910767	312.299683	-12.419167	1001.478760	-544.793152	118.202660	899.928650	-497.129303	-24.334333
269.917419	-83.479668	900.794434	358.529663	61.832901	902.241211	299.867157	-121.038620	508.850372	424.953369	38.050674	506.770416	356.040863	-122.114647	78.210556	518.217468	-22.647690	96.410751	276.615936	-194.999252	1413.241943	378.257935	111.599556	1421.642212	260.932678	-9.435005	1393.219727	251.869370	-27.594833	1698.593750	316.389923	-247.509888	1130.169189	477.478455	131.668365	1152.908936	204.061768	-206.897278	891.536560	368.945221	191.572876	901.876404	313.569885	-11.420343	1001.513916	-544.910950	118.036781	900.000305	-497.191864	-24.368828
271.089203	-82.699158	900.965576	359.909241	62.641533	902.203003	300.623749	-120.421288	508.984192	426.760956	38.299103	506.943604	356.108185	-122.025566	78.179268	518.491882	-22.577650	96.102615	277.894409	-193.459137	1413.539063	380.186127	112.931740	1421.503174	262.544769	-7.838700	1393.321411	253.674774	-25.912222	1698.739990	317.783295	-246.018829	1130.529541	478.810822	132.886490	1152.518433	205.568222	-205.508362	891.772095	369.141479	192.774826	902.035461	314.846802	-10.481442	1001.581116	-545.039185	118.072784	900.043457	-497.274109	-24.453512
272.313629	-81.831047	901.099304	361.242676	63.566307	902.181824	301.311371	-119.996368	509.057617	428.421906	38.609886	506.996399	356.191406	-122.050522	78.192337	518.644226	-22.488605	95.765259	279.188690	-191.892471	1413.878540	382.122742	114.272751	1421.326538	264.082611	-6.135247	1393.595459	255.518372	-24.188129	1698.875244	319.151245	-244.578445	1130.912598	480.220093	134.127319	1152.165039	207.107590	-204.089462	892.040344	369.451202	193.954422	902.221985	316.148315	-9.491676	1001.637939	-545.254761	117.965622	900.108276	-497.382355	-24.497015
273.666382	-80.868217	901.218140	362.674500	64.488426	902.175232	301.905884	-119.159119	509.136536	430.107513	38.977165	506.947205	356.179840	-121.830986	78.200668	518.728699	-22.365900	95.382614	280.456635	-190.273407	1414.208984	383.998322	115.680634	1421.176880	265.705841	-4.511288	1393.641357	257.344147	-22.437052	1699.002197	320.438354	-243.281570	1131.276611	481.620422	135.308456	1151.744019	208.648651	-202.723770	892.344727	369.684265	195.072021	902.486938	317.519257	-8.449578	1001.694275	-545.387085	118.061821	900.171265	-497.456116	-24.536678
275.028961	-79.927155	901.321411	364.114777	65.397644	902.119385	302.694061	-118.448204	509.255951	431.733917	39.575512	507.042633	356.241852	-121.741898	78.181938	518.937439	-22.188427	95.074196	281.739868	-188.710037	1414.503296	385.943298	117.039230	1420.973267	267.305511	-2.916948	1393.724487	259.144806	-20.649025	1699.111206	321.765656	-241.889008	1131.673584	483.132080	136.454712	1151.369995	210.201920	-201.374756	892.604736	370.323029	196.307083	902.370178	318.902191	-7.403316	1001.718079	-545.626343	117.922462	900.219543	-497.563782	-24.599625
276.523163	-78.960587	901.414063	365.643158	66.271339	902.074951	303.322632	-117.827141	509.241608	433.360046	40.167801	507.130707	356.287781	-121.591743	78.175781	519.298889	-22.024189	94.830978	282.932739	-187.099258	1414.770996	387.817535	118.500427	1420.738037	268.919556	-1.268777	1393.771240	260.952423	-18.854040	1699.232178	323.062714	-240.498718	1132.101440	484.577057	137.511627	1150.909546	211.797974	-199.953461	892.868225	370.842163	197.635788	902.512939	320.421204	-6.393442	1001.742310	-545.845825	117.916451	900.269775	-497.694885	-24.725998
278.027802	-78.033463	901.525940	367.179871	67.080292	902.042786	304.184509	-116.979294	509.294250	434.918213	40.633778	507.172699	356.319794	-121.436874	78.125275	519.546326	-21.975283	94.561714	284.258789	-185.450974	1415.151245	389.712830	119.928085	1420.511841	270.620728	0.267462	1393.669678	262.767975	-17.029762	1699.327148	324.410217	-239.086044	1132.463501	486.156830	138.524841	1150.547729	213.378922	-198.604630	893.174805	371.565338	198.812805	902.609741	321.911163	-5.407179	1001.781921	-546.140442	117.644218	900.274536	-497.885986	-24.908897
279.639099	-76.867828	901.517212	368.779205	67.978561	901.958862	304.910187	-116.463875	509.399261	436.310913	41.087460	507.102081	356.428467	-121.388077	78.125397	519.714905	-21.932951	94.274887	285.432739	-183.835068	1415.431519	391.532349	121.297508	1420.234741	272.104309	1.989793	1393.875122	264.567719	-15.208692	1699.413086	325.713745	-237.768555	1132.907837	487.779907	139.572144	1150.112305	214.958206	-197.229156	893.487610	372.308594	199.969879	902.623230	323.480225	-4.300960	1001.735291	-546.200012	117.441376	900.417297	-497.996674	-24.978298
281.124451	-75.963142	901.576172	370.348907	68.844589	901.904358	305.779236	-115.613373	509.408752	437.565765	41.501343	507.031921	356.423492	-121.147308	78.108894	519.862427	-21.900793	93.983810	286.653870	-182.213913	1415.744995	393.403931	122.698357	1419.974854	273.679382	3.569223	1393.854980	266.371185	-13.343143	1699.483398	327.122131	-236.307510	1133.381348	489.383759	140.557251	1149.744751	216.580765	-195.633224	893.818420	372.959808	201.133560	902.836853	324.973297	-3.315550	1001.737061	-546.432617	117.565758	900.301575	-498.201202	-25.152678
282.607239	-75.060333	901.631470	371.920105	69.665352	901.783875	306.664642	-115.044281	509.544098	439.024719	41.939964	506.999847	356.496246	-121.013382	78.099937	520.116882	-21.853823	93.754417	287.917419	-180.580338	1416.139893	395.225128	124.100899	1419.673706	275.236969	5.182539	1393.868774	268.157959	-11.459601	1699.516113	328.413757	-234.960037	1133.816406	491.103119	141.587418	1149.338379	218.041306	-194.443344	894.170471	374.112915	202.171326	902.565308	326.517578	-2.342334	1001.704285	-546.683167	117.383728	900.286133	-498.405487	-25.348307
284.229675	-73.990997	901.648438	373.503967	70.660103	901.649170	307.502106	-114.166916	509.556213	440.123840	42.268211	506.889160	356.524719	-120.806999	78.033913	520.237305	-21.831114	93.511436	289.145905	-178.932175	1416.471313	397.083984	125.543869	1419.361450	276.816559	6.827767	1393.820435	269.915771	-9.582824	1699.559937	329.767181	-233.660385	1134.247803	492.816498	142.607925	1148.944336	219.582474	-193.116470	894.505615	375.266998	203.346741	902.548950	328.113220	-1.200878	1001.644897	-546.931152	117.138908	900.262390	-498.628937	-25.508915
285.787201	-73.080383	901.710022	375.115448	71.495033	901.520325	308.347687	-113.486504	509.648163	441.245758	42.499275	506.801880	356.609283	-120.746956	78.018661	520.307373	-21.781748	93.269066	290.352173	-177.275192	1416.793945	398.897308	126.985054	1419.051636	278.405518	8.476970	1393.784912	271.661194	-7.637229	1699.571167	331.171509	-232.340561	1134.689575	494.532928	143.581650	1148.554565	221.219955	-191.507950	894.843445	376.488983	204.416672	902.415100	329.689240	-0.190604	1001.610474	-547.225708	116.918854	900.252563	-498.884949	-25.679493
[truncated: 117 more rows]
[truncated: 40 more columns]
