# Supplementary material for: A dyadic stimulus set of audiovisual affective displays for the study of multisensory, emotional, social interactions
Source: Behav Res Methods. 2015 Nov 5;48(4):1285–95. doi: 10.3758/s13428-015-0654-4 (PMC5101291; doi:10.3758/s13428-015-0654-4)
Supplement: Supplementary file 1 — (ZIP 270 MB) [file 13428_2015_654_MOESM1_ESM.zip › supplementary_material_2_stimuli_set_files/D/D18.txt]

339.704895	-156.817795	900.294067	349.703461	13.819233	911.765320	398.104675	-157.880630	507.131165	314.089203	31.656601	516.592346	447.859894	-112.135132	78.608711	547.723328	25.294907	179.856171	383.445618	-269.184052	1414.813232	345.924500	50.495872	1424.749390	288.291626	-108.050354	1396.554688	270.432800	-173.447235	1685.463379	461.201508	-286.265289	1135.192261	438.819458	120.187202	1159.854004	371.859467	-320.671448	887.797546	330.551880	148.206085	903.024597	343.421539	-78.131371	1005.801270	-535.766663	53.550068	908.901245	-471.740601	-84.140839
340.126190	-156.651627	900.282837	349.981689	14.005802	911.433716	397.840546	-157.643265	507.064301	320.097046	33.458046	515.575745	447.678284	-112.025513	78.543022	549.908630	25.374941	177.008133	384.554077	-268.436829	1414.726196	345.976135	51.129307	1424.700073	288.638489	-107.577148	1396.634155	271.353516	-173.112350	1685.453979	460.852295	-285.837555	1134.663086	437.082184	120.880806	1159.320679	370.471466	-320.476532	887.686768	325.771820	147.562469	903.731873	343.759766	-77.768112	1005.641968	-535.721985	53.827152	908.882690	-471.744934	-83.858879
340.512604	-156.463455	900.268250	350.233246	14.270262	911.109070	398.257538	-157.569901	507.091553	324.529358	34.033157	514.780029	447.826538	-112.041672	78.530655	551.242615	24.930805	173.373077	385.588715	-267.688538	1414.581543	346.144714	51.722191	1424.669434	289.166138	-107.117844	1396.588745	272.313873	-172.724884	1685.438965	460.446655	-285.342743	1134.141846	435.403259	121.590912	1158.816528	368.745911	-320.360809	887.747620	321.003235	146.885452	904.482727	344.063538	-77.358597	1005.483826	-535.701111	54.098461	908.896667	-471.768524	-83.590355
340.884857	-156.268036	900.271729	350.440063	14.451189	910.741638	398.604584	-157.495712	507.178253	328.914215	34.348194	513.869995	447.955750	-112.075409	78.521767	552.146423	24.164814	169.305374	386.832489	-266.772888	1414.555786	346.461517	52.201309	1424.625732	289.740845	-106.585716	1396.530762	273.319519	-172.314056	1685.439697	460.009186	-284.762299	1133.596680	433.700897	122.405640	1158.231445	366.570953	-320.182281	887.944519	316.160706	146.248215	905.334900	344.323303	-76.954536	1005.314758	-535.650818	54.399330	908.895691	-471.770477	-83.306671
341.268768	-156.058563	900.250916	350.677704	14.678495	910.328857	398.372620	-157.246780	507.149261	333.659515	34.637245	513.018982	447.897766	-112.023109	78.520416	553.074219	23.630236	165.237289	387.948578	-265.916168	1414.439453	346.480835	53.001896	1424.490479	290.461395	-106.042984	1396.358521	274.358948	-171.862503	1685.428345	459.679718	-284.105255	1133.094360	432.130737	123.253265	1157.733032	364.894440	-319.932373	888.024780	311.921295	145.606644	905.943176	344.609741	-76.506981	1005.111267	-535.696777	54.701611	908.883850	-471.829285	-83.024055
341.594574	-155.843567	900.247742	350.880890	15.007811	909.903564	398.363800	-157.113770	507.203979	337.388397	34.240929	512.100098	447.788757	-111.903183	78.504898	553.236389	22.611830	160.490509	389.159607	-264.952332	1414.298340	346.630951	53.661644	1424.327148	291.069183	-105.424484	1396.244385	275.399048	-171.403519	1685.407715	459.233887	-283.344086	1132.557739	430.499176	124.123291	1157.137573	362.808960	-319.661285	888.197571	307.408295	144.948380	906.694641	344.858765	-75.985222	1004.911011	-535.718628	55.026371	908.858032	-471.848206	-82.729797
341.829346	-155.655701	900.198975	351.026245	15.336328	909.462646	398.469849	-156.968460	507.234283	342.724091	34.796597	511.175049	447.998871	-112.016174	78.563118	553.967102	22.020773	156.121201	390.482544	-263.955414	1414.157837	346.795410	54.404186	1424.194702	291.518311	-104.736382	1396.241699	276.442444	-170.908020	1685.337402	458.938629	-282.674500	1132.003296	428.912689	125.010834	1156.524902	360.297852	-319.341095	888.525269	302.992126	144.224106	907.457825	345.048096	-75.494835	1004.678833	-535.736755	55.367535	908.836060	-471.858826	-82.440002
342.049347	-155.534714	900.156860	351.165344	15.558180	908.970337	398.603729	-156.875870	507.308411	348.297668	35.371941	510.311768	448.088837	-112.050529	78.583359	554.547424	21.473938	151.749969	391.616302	-262.898712	1414.041870	346.945679	55.187756	1424.030762	292.160675	-104.106514	1396.105713	277.556580	-170.326782	1685.255127	458.576599	-281.925568	1131.439575	427.391327	125.939270	1155.905273	358.041321	-318.885315	888.777527	298.713776	143.464401	908.235168	345.209595	-75.057953	1004.425232	-535.765930	55.702614	908.813660	-471.892456	-82.177101
342.207245	-155.278351	900.119812	351.222870	15.796833	908.510681	398.722015	-156.725983	507.356018	353.865509	35.709789	509.429443	448.180817	-112.077606	78.557381	554.967529	20.757635	147.234131	393.361115	-261.358459	1413.902710	347.125183	56.018154	1423.859985	292.721680	-103.395798	1396.020630	278.688568	-169.735336	1685.162476	458.339417	-281.418701	1130.839600	425.921631	126.919861	1155.307129	355.711792	-318.450256	889.083740	294.510437	142.665512	909.019287	345.333832	-74.566574	1004.189148	-535.769470	55.967030	908.790222	-471.936218	-81.935028
342.775146	-154.704422	899.938171	351.418335	16.242868	908.003052	398.339081	-156.394882	507.242249	359.702423	36.212841	508.661194	447.987732	-111.975464	78.513420	555.137817	20.159399	142.618881	394.675049	-260.140320	1413.696167	347.237030	56.920624	1423.636230	293.607910	-102.669495	1395.793579	279.897614	-169.040695	1685.054443	458.051544	-280.530609	1130.237183	424.476044	127.935692	1154.728271	353.340057	-317.971222	889.414856	290.307465	141.603653	909.800720	345.667114	-73.870674	1003.852661	-535.808350	56.246735	908.778137	-472.000153	-81.653236
342.444672	-154.658813	900.042664	350.971649	16.394274	907.520386	398.265198	-156.207214	507.313416	365.364807	36.551300	507.870026	448.012451	-111.916092	78.491768	555.112976	19.436977	138.001816	396.082916	-258.909454	1413.470337	347.434814	57.903461	1423.444946	294.280365	-101.844086	1395.665161	281.138306	-168.315475	1684.925903	457.680664	-279.568176	1129.637329	423.033325	129.026062	1154.110352	350.874878	-317.515076	889.795044	286.371948	140.747467	910.564453	345.363739	-73.432388	1003.679993	-535.833435	56.563698	908.786499	-472.076935	-81.339172
342.564972	-154.404709	899.999939	351.011139	16.728182	906.962097	398.293732	-156.035034	507.341339	371.220978	36.984802	507.177155	448.032623	-111.909233	78.496758	555.044312	18.669804	133.453262	397.496155	-257.599762	1413.276245	347.673615	58.926662	1423.228760	294.841156	-100.877403	1395.654541	282.410645	-167.542130	1684.812500	457.310272	-278.508606	1129.077759	421.656769	130.159958	1153.449097	348.445709	-316.997772	890.180298	282.601166	140.005173	911.316040	345.458313	-72.837318	1003.392151	-535.878540	56.863880	908.750427	-472.149994	-81.010162
343.078522	-153.689545	899.789368	351.134277	17.202379	906.372192	398.376312	-155.899460	507.342926	377.149841	37.603905	506.442841	448.139191	-111.937943	78.515022	555.037598	17.769348	129.151031	398.899384	-256.177216	1413.013428	347.849030	60.065182	1422.963501	295.717529	-99.931847	1395.416382	283.706268	-166.700562	1684.687744	456.913483	-277.341614	1128.521973	420.327271	131.388718	1152.838135	346.005920	-316.329529	890.646118	278.943970	139.291107	912.080383	345.759918	-72.029053	1003.000061	-535.931274	57.169201	908.725525	-472.209991	-80.685822
342.839722	-153.726776	899.839661	351.086884	17.402697	905.762329	398.201385	-155.764130	507.424347	382.831268	37.969902	505.808868	448.102386	-111.927582	78.543404	555.249268	16.724884	125.410080	400.266815	-254.777878	1412.757202	348.065216	61.219753	1422.703247	296.466217	-98.865799	1395.224487	285.002319	-165.842957	1684.580200	456.617249	-276.266266	1127.936279	419.070862	132.604538	1152.219604	343.620392	-315.735657	891.090454	275.436981	138.578201	912.777405	345.648895	-71.557320	1002.734680	-535.990295	57.460228	908.689270	-472.264893	-80.373642
342.959137	-153.390717	899.751953	351.238708	17.761448	905.122742	398.217926	-155.718994	507.462555	388.849243	38.482357	505.326263	448.141418	-111.987976	78.550850	556.020081	15.445107	122.184265	401.710388	-253.250534	1412.487305	348.371033	62.478687	1422.412720	297.076294	-97.738060	1395.230103	286.469696	-164.835846	1684.420410	456.252502	-275.045044	1127.317261	417.822876	133.824615	1151.557861	341.161346	-315.245392	891.507629	272.078613	137.885788	913.469788	345.749847	-70.885628	1002.381042	-536.027161	57.686264	908.662354	-472.286316	-80.125816
343.348785	-152.725357	899.547668	351.364716	18.286318	904.486633	398.189667	-155.636551	507.438782	394.363037	38.774963	504.887573	448.188416	-112.020576	78.517387	557.161804	14.029599	119.496002	403.103485	-251.711426	1412.218994	348.631958	63.748379	1422.134033	297.946930	-96.659760	1394.977905	287.904022	-163.793488	1684.284302	455.965515	-273.822327	1126.722900	416.600372	135.031403	1150.909302	338.733307	-314.583099	892.048523	268.901917	137.222275	914.162109	345.941681	-70.039825	1001.967346	-536.053650	58.021595	908.675232	-472.309204	-79.857117
343.102173	-152.606232	899.570190	351.406036	18.576529	903.824524	398.036041	-155.553391	507.501831	399.136108	38.720947	504.524902	448.256561	-112.085899	78.542503	558.381775	12.563703	117.155914	404.518127	-250.134644	1411.936890	348.907867	65.084755	1421.836792	298.674835	-95.445793	1394.831787	289.379395	-162.717163	1684.197998	455.706024	-272.550110	1126.128662	415.516479	136.329056	1150.215942	336.382843	-313.817169	892.618164	265.889862	136.628647	914.815002	345.838959	-69.430466	1001.658142	-536.095276	58.295502	908.659790	-472.321930	-79.659081
343.461151	-151.722824	899.387817	351.506622	19.066763	903.386780	397.992188	-155.396759	507.437500	404.135437	38.774254	504.287750	448.299011	-112.093086	78.500450	559.909729	11.356078	115.204384	405.997437	-248.465103	1411.693970	349.315399	66.531403	1421.521851	299.515198	-94.160522	1394.752686	290.876587	-161.535309	1684.156250	455.513794	-271.198761	1125.530151	414.451141	137.604187	1149.548096	334.056976	-313.064819	893.174133	262.954498	136.102463	915.363953	346.027710	-68.600037	1001.350891	-536.184448	58.776722	908.721375	-472.378662	-79.304268
343.473877	-150.983459	899.365479	351.383728	19.485548	903.031433	397.828064	-155.158844	507.397522	408.569153	38.526806	504.183594	448.373657	-112.120888	78.505592	561.273499	10.400960	113.183517	407.415710	-246.788910	1411.434937	349.667267	68.027382	1421.212646	300.224304	-92.842484	1394.681030	292.434692	-160.290253	1684.147217	455.265137	-269.837219	1125.008911	413.403107	138.855301	1148.857056	331.843933	-312.270599	893.807861	260.141693	135.535751	915.942993	345.983795	-67.831711	1001.166321	-536.246399	59.013699	908.682861	-472.460175	-79.059509
343.791748	-150.667847	899.346863	352.262299	20.132784	902.266357	397.431641	-154.787750	507.419464	413.529633	39.230000	504.407196	448.264008	-112.084366	78.542831	562.678101	10.046329	111.529945	408.781555	-245.083252	1411.245972	350.027649	69.560699	1420.984985	300.818207	-91.474564	1394.808105	293.948669	-158.914063	1684.264160	455.030243	-268.349976	1124.516724	412.516449	140.174423	1148.212891	329.669403	-311.405457	894.500671	257.482574	134.996216	916.424194	346.421783	-66.896774	1000.780457	-536.327698	59.252979	908.633362	-472.528076	-78.795738
343.912781	-149.950806	899.403259	352.673859	20.782236	901.937073	397.570831	-154.526505	507.518158	417.868042	38.893166	504.579620	448.441498	-112.162903	78.612907	563.331543	10.045343	109.713417	410.054504	-243.326462	1411.088135	350.437622	71.157608	1420.807983	301.681641	-90.022804	1394.729736	295.511200	-157.489365	1684.431519	454.881470	-266.842346	1124.124756	411.583984	141.492981	1147.624756	327.602722	-310.454590	895.215759	255.139709	134.644272	916.899658	346.638916	-65.983116	1000.646729	-536.370239	59.474396	908.642212	-472.583252	-78.531937
344.088287	-149.159561	899.502258	353.155334	21.535486	901.691467	397.760742	-154.268661	507.612915	422.007904	38.293243	504.928040	448.627441	-112.270882	78.676933	564.060852	10.418703	107.953278	411.276184	-241.644653	1411.043701	350.845673	72.765274	1420.641968	302.442352	-88.519661	1394.770264	297.129395	-156.093307	1684.627441	454.680328	-265.337433	1123.775024	410.720428	142.796204	1147.059326	325.611664	-309.447144	896.008423	252.975327	134.426483	917.445313	346.900421	-65.002838	1000.574951	-536.414917	59.732067	908.650330	-472.618622	-78.275330
344.251373	-148.349060	899.632568	353.651550	22.241194	901.503174	397.727081	-153.907532	507.695313	425.836578	37.502514	505.229523	448.685883	-112.301682	78.701889	564.803162	10.745927	106.416046	412.528198	-239.922562	1410.984863	351.388733	74.377747	1420.477051	302.982483	-87.034225	1395.010010	298.725861	-154.563614	1684.915771	454.612305	-263.727051	1123.542969	409.982483	144.123062	1146.574341	323.719757	-308.349915	896.805237	251.236282	134.223770	917.747498	347.154297	-64.051216	1000.546753	-536.450195	60.007854	908.689758	-472.656982	-78.015312
344.485657	-147.525360	899.751648	354.175262	23.014265	901.374695	397.729034	-153.529587	507.770264	429.155823	36.706951	505.499573	448.752014	-112.321442	78.713692	565.641541	11.144758	105.142647	413.635132	-238.224716	1410.998291	351.907715	75.966431	1420.378540	303.872070	-85.530991	1395.033569	300.326691	-152.963623	1685.185059	454.499756	-262.069214	1123.295288	409.322083	145.324768	1146.204956	321.959167	-307.145264	897.662109	249.461075	134.050156	918.155701	347.453735	-63.100407	1000.541992	-536.454285	59.986794	908.565063	-472.692017	-77.912567
344.731506	-146.638229	899.892578	354.862701	23.893230	901.272827	397.781158	-153.055450	507.834290	431.919342	35.367405	505.326752	448.829987	-112.332901	78.712051	566.231323	11.317578	103.864059	414.826752	-236.434357	1411.042969	352.628510	77.586739	1420.326660	304.439728	-83.964439	1395.283203	301.942017	-151.269516	1685.521362	454.536865	-260.432495	1123.202759	408.693909	146.474365	1145.816162	320.342468	-305.875885	898.521423	247.751434	133.894028	918.669556	347.837006	-62.065250	1000.561096	-536.525330	60.221123	908.522766	-472.766663	-77.734177
344.945343	-145.820389	900.053284	355.440918	24.658026	901.182800	397.931091	-152.464935	507.923584	435.438416	36.908997	506.213531	448.852417	-112.314255	78.694092	567.622986	11.942019	103.263161	415.860992	-234.656662	1411.159302	353.375610	79.180054	1420.308472	305.182007	-82.374756	1395.453369	303.575470	-149.534515	1685.912354	454.552185	-258.705139	1123.175903	408.232574	147.629135	1145.498779	318.821655	-304.499420	899.457031	246.473068	133.950058	919.022400	348.157043	-61.118221	1000.595886	-536.590576	60.421989	908.474548	-472.821564	-77.525948
345.286865	-145.101425	900.220215	356.340881	25.079662	901.057495	398.222931	-151.990173	508.085449	438.691406	37.908718	506.582855	448.931488	-112.290657	78.693138	568.648865	12.417318	102.599419	416.832214	-232.900589	1411.319092	354.150970	80.795273	1420.329102	306.088318	-80.739975	1395.453125	305.226471	-147.725098	1686.339844	454.589325	-256.958771	1123.236084	407.936859	148.763962	1145.292725	317.439758	-303.072968	900.444580	245.370972	134.074249	919.411743	348.712250	-60.366264	1000.616150	-536.665771	60.606789	908.443970	-472.865662	-77.311058
345.584167	-144.190643	900.397034	357.022400	25.770832	901.048157	398.430847	-151.448807	508.216248	440.538483	36.713661	506.328888	448.890900	-112.198051	78.732162	568.478943	12.347369	101.469757	417.817535	-231.224167	1411.515869	355.054047	82.397499	1420.378662	306.709961	-79.087982	1395.792114	306.878265	-145.846329	1686.777100	454.692566	-255.254517	1123.390259	407.721497	149.862106	1145.052002	316.153534	-301.558441	901.416748	244.435669	134.314545	919.759949	349.154633	-59.448326	1000.699219	-536.775085	61.062752	908.550964	-472.924530	-77.015259
345.833435	-143.329315	900.577637	357.620728	26.481600	901.064514	398.704956	-150.945938	508.348328	443.122955	37.654072	506.633118	448.923767	-112.137833	78.750305	568.796997	12.429939	100.820244	418.799164	-229.520630	1411.781616	356.022552	84.000015	1420.358765	307.504669	-77.409836	1395.994141	308.461975	-143.837708	1687.215210	454.915070	-253.525131	1123.578735	407.653656	150.956696	1144.801758	315.015717	-299.971039	902.361023	243.722443	134.573563	920.046692	349.545868	-58.559078	1000.797180	-536.844055	61.274227	908.543640	-472.975983	-76.835449
345.991425	-142.576935	900.819580	358.135529	27.110992	901.049011	398.967041	-150.395065	508.482544	445.292480	37.711227	506.671783	448.956970	-112.112495	78.777580	568.858582	12.330862	100.135849	419.671478	-227.856979	1412.075195	357.021149	85.595291	1420.358398	308.421539	-75.737930	1396.034302	310.132416	-141.902756	1687.686523	454.958099	-251.774551	1123.776123	407.680511	152.018829	1144.603027	314.034210	-298.363586	903.275391	243.115387	134.909851	920.321411	349.861694	-57.710556	1000.910034	-536.879761	61.525135	908.539917	-473.005371	-76.629303
346.271942	-141.698410	900.953979	358.750122	27.871071	901.017151	399.241699	-149.844818	508.591797	447.295044	37.563046	506.638062	448.941254	-112.039764	78.757904	568.765991	12.065087	99.426270	420.534485	-226.230240	1412.343994	358.090546	87.225189	1420.289063	309.209076	-74.050690	1396.210693	311.670105	-139.791687	1688.116943	455.174377	-250.120834	1123.983154	407.857635	153.125137	1144.316772	313.101501	-296.627991	904.133240	242.752747	135.340805	920.491821	350.256744	-56.785034	1000.960083	-536.903809	61.701721	908.544983	-473.040039	-76.403938
346.557770	-140.878723	901.092529	359.376587	28.597530	900.993835	399.503540	-149.333389	508.646790	449.376221	37.849518	506.841064	448.958527	-112.000313	78.715347	568.855530	11.970298	98.967628	421.350403	-224.631866	1412.554932	359.236847	88.857834	1420.181519	309.970306	-72.334076	1396.355469	313.274628	-137.717361	1688.538452	455.364655	-248.415054	1124.198242	408.138123	154.191055	1143.984863	312.271515	-294.923615	904.929993	242.586121	135.925858	920.577942	350.678986	-55.909317	1001.016724	-536.959656	61.943920	908.527832	-473.109436	-76.213882
347.218933	-139.748016	901.088196	360.150208	29.452354	900.951843	399.892578	-148.704010	508.674316	451.160309	38.318810	506.946198	449.004120	-111.977562	78.670982	568.875244	11.887212	98.549042	422.122406	-222.989975	1412.816406	360.466675	90.507515	1420.042603	310.595154	-70.625916	1396.648071	314.912628	-135.655228	1688.992432	455.578796	-246.817551	1124.427734	408.582306	155.282547	1143.597168	311.600220	-293.121490	905.644531	242.602646	136.506516	920.552246	351.302551	-54.885201	1000.991272	-536.985168	62.055485	908.471497	-473.162994	-76.047127
347.526062	-138.873917	901.242432	360.818359	30.325563	900.951416	400.126190	-148.094009	508.761566	452.550598	38.650169	506.940002	448.965576	-112.077873	78.626839	569.012329	11.919293	98.169991	422.864685	-221.395096	1413.121704	361.708954	92.156326	1419.839111	311.380951	-68.904991	1396.817383	316.483154	-133.472336	1689.439209	455.735718	-245.177017	1124.647339	409.174225	156.316238	1143.240845	310.972961	-291.269043	906.357239	242.773056	137.180923	920.433533	351.775269	-53.913929	1001.067566	-537.065979	62.231693	908.465027	-473.251648	-75.876755
348.144531	-137.780212	901.330383	361.636627	31.247126	900.947449	400.443695	-147.570099	508.792053	453.693024	39.037155	506.940491	448.993073	-112.055328	78.585098	569.155457	12.016191	97.918335	423.549042	-219.835602	1413.419312	363.020233	93.828758	1419.662109	312.163025	-67.152847	1396.972656	317.951538	-131.304840	1689.910034	456.010590	-243.634338	1124.914185	409.872925	157.335876	1142.802490	310.548096	-289.407318	906.968201	243.128098	137.916840	920.229919	352.450928	-52.845333	1001.108276	-537.115417	62.383316	908.451355	-473.333038	-75.736504
348.806671	-136.928604	901.413879	362.776947	31.785435	900.841370	400.718506	-147.128723	508.835632	454.450592	39.492943	506.865143	449.050568	-111.992165	78.578247	569.292358	12.096705	97.664909	424.197388	-218.294357	1413.751099	364.329407	95.521278	1419.440796	312.935699	-65.402863	1397.170166	319.557343	-129.047943	1690.349243	456.229553	-242.117966	1125.176270	410.711792	158.370987	1142.315918	310.118164	-287.560120	907.571167	243.730652	138.779190	919.951782	353.253082	-52.022141	1001.093933	-537.161316	62.463837	908.428528	-473.420074	-75.601265
349.312988	-135.734497	901.561401	363.260742	33.215569	900.970337	400.991913	-146.439926	508.866760	454.950226	40.080605	506.957184	449.063446	-111.987686	78.578423	569.458313	12.238506	97.543282	424.794922	-216.789932	1414.063965	365.685150	97.222076	1419.204102	313.774323	-63.630260	1397.306396	321.068726	-126.749611	1690.774780	456.502747	-240.579224	1125.486694	411.645569	159.371765	1141.850220	309.961060	-285.764374	908.083984	244.502762	139.652191	919.589783	353.746429	-50.700016	1001.231995	-537.182800	62.647606	908.435730	-473.459839	-75.447151
350.026245	-134.879440	901.723755	364.439392	33.820820	900.906738	401.571625	-145.933777	509.036743	455.378326	40.815109	506.887451	449.228760	-111.834496	78.571968	569.616821	12.365472	97.484871	425.350647	-215.254196	1414.382202	367.091858	98.937065	1418.895020	314.569122	-61.871346	1397.485596	322.487701	-124.413063	1691.192871	456.735901	-239.065445	1125.764038	412.753815	160.411469	1141.325928	309.851563	-283.841034	908.508484	245.529373	140.622269	919.084351	354.615173	-49.821522	1001.278503	-537.233032	62.800156	908.398254	-473.530884	-75.260094
350.663452	-133.856552	901.856750	365.274048	34.774185	900.899231	401.949127	-145.413437	509.061310	455.490906	41.385155	506.859375	449.256989	-111.754921	78.550980	569.614502	12.486059	97.402687	425.856812	-213.799759	1414.672363	368.506714	100.630905	1418.583740	315.447083	-60.091316	1397.620850	323.995239	-122.132545	1691.639893	457.095947	-237.648819	1126.088989	413.865387	161.373276	1140.842529	309.645691	-281.558136	908.954163	246.707001	141.675461	918.515381	355.300140	-48.742382	1001.339172	-537.273132	62.980427	908.364319	-473.586182	-75.115288
351.343781	-132.945267	902.026001	366.256134	35.821884	900.924133	402.277435	-144.734909	509.119446	455.710022	42.084198	506.846924	449.188080	-111.687103	78.508026	569.671692	12.592970	97.389702	426.015411	-212.446030	1414.862427	369.962219	102.334274	1418.322754	316.290375	-58.360470	1397.791260	325.393951	-119.722908	1692.076660	457.323395	-236.185318	1126.458374	415.152161	162.289017	1140.317871	309.827057	-279.678101	909.235535	248.086945	142.829178	917.888855	356.088470	-47.669487	1001.434326	-537.367249	63.237827	908.371643	-473.644897	-74.940575
351.963806	-131.692230	902.171326	366.663666	37.415096	901.043213	402.536591	-144.218811	509.124084	455.836731	42.867558	506.929535	449.177582	-111.734459	78.489891	569.707825	12.705257	97.437584	426.502441	-211.010620	1415.203003	371.444824	104.016426	1418.003418	317.179230	-56.591473	1397.962891	326.788818	-117.368454	1692.458862	457.526733	-234.839951	1126.808350	416.601532	163.261612	1139.841187	310.258667	-278.264343	909.520630	249.893097	144.074707	917.039124	356.610138	-46.236732	1001.566650	-537.407654	63.360222	908.335632	-473.718811	-74.807076
352.874847	-130.952682	902.326355	368.239410	37.897175	900.902893	403.064697	-143.583450	509.237457	456.168671	43.616653	506.835846	449.236633	-111.670029	78.443207	569.800781	12.870978	97.491440	427.207581	-209.469284	1415.634888	372.946045	105.688660	1417.731812	318.058014	-54.848099	1398.140625	328.238220	-114.970688	1692.931763	457.824219	-233.452301	1127.187134	418.125610	164.100632	1139.408691	310.658936	-276.475372	909.730347	251.659378	145.279541	916.291687	357.763336	-45.430870	1001.569580	-537.487549	63.500706	908.323669	-473.820526	-74.667206
353.341278	-129.549347	902.533691	368.207489	39.946827	901.151733	403.271698	-142.796997	509.282379	456.129150	44.227364	506.909546	449.173126	-111.554810	78.411346	569.728821	12.932076	97.456718	427.521637	-208.075424	1415.996094	374.441284	107.379860	1417.487427	318.980347	-53.078270	1398.356689	329.573547	-112.653389	1693.391602	458.146210	-232.120087	1127.617065	419.700500	165.012054	1138.976929	311.113617	-274.556976	909.960388	253.527100	146.620636	915.631958	358.069824	-43.749054	1001.800598	-537.553345	63.657192	908.326355	-473.900543	-74.556808
354.093201	-128.450760	902.718628	369.125580	41.164059	901.214966	403.507599	-142.194916	509.361908	456.428955	45.032684	506.921631	449.160767	-111.431274	78.399727	569.846436	13.040719	97.428406	427.976715	-206.632294	1416.403687	375.931152	109.039841	1417.232910	319.932709	-51.305019	1398.545044	330.913177	-110.237442	1693.839478	458.491455	-230.816452	1128.093140	421.461426	165.905090	1138.637939	311.745972	-272.778442	910.110413	256.006500	147.969284	914.408997	358.925079	-42.519318	1001.924438	-537.589844	63.537479	908.173523	-473.979950	-74.485817
354.845215	-127.456444	902.895752	370.004913	42.260742	901.202820	403.807129	-141.562347	509.419891	456.850220	45.831306	506.918701	449.154663	-111.354187	78.429779	569.993225	13.158237	97.415970	428.147614	-205.607300	1416.620605	377.442627	110.706261	1416.975464	320.867920	-49.504639	1398.755127	332.190308	-107.770912	1694.218262	458.751251	-229.550293	1128.689087	423.198242	166.717682	1138.214355	312.530090	-271.072144	910.258911	258.033997	149.333099	913.654541	359.750580	-41.361893	1002.005859	-537.701965	63.682041	908.134766	-474.044556	-74.351402
355.607208	-126.330444	903.029602	370.890381	43.392399	901.207397	404.150940	-140.710144	509.494507	457.233185	46.387489	506.824097	449.155151	-111.276070	78.430542	570.067566	13.258368	97.302048	428.617218	-204.103256	1417.037964	378.977325	112.372887	1416.678711	321.839661	-47.722763	1398.911865	333.499237	-105.376945	1694.644287	459.235077	-228.380661	1129.217773	425.030029	167.612335	1137.883911	313.213928	-268.943451	910.450684	260.632019	150.900711	912.715820	360.603088	-40.157623	1002.074890	-537.775085	63.848839	908.118591	-474.112762	-74.164864
356.473480	-125.406906	903.187988	371.992737	44.132439	901.058044	404.551117	-139.925171	509.621338	457.800232	46.971104	506.706085	449.197357	-111.186264	78.437302	570.170166	13.284057	97.148094	429.051453	-202.656357	1417.398926	380.510773	114.019295	1416.401367	322.812561	-45.933838	1399.075684	334.770111	-102.939453	1695.043457	459.549805	-227.137909	1129.702271	426.940613	168.489517	1137.496094	314.277496	-267.685303	910.526123	263.304626	152.506851	911.628357	361.575836	-39.138256	1002.076477	-537.879639	64.076561	908.124756	-474.189941	-73.964172
357.168121	-124.340546	903.333923	372.771942	45.198082	901.025024	404.802704	-139.209381	509.701782	458.587219	47.727592	506.868011	449.234619	-111.060120	78.423882	570.377136	13.381059	97.034439	429.496490	-201.130264	1417.823975	382.056488	115.670883	1416.150269	323.759888	-44.202202	1399.250732	335.969269	-100.463066	1695.379272	460.008331	-225.925323	1130.187622	428.934509	169.342148	1137.203491	315.324524	-266.064850	910.618286	266.146667	154.108231	910.491760	362.372284	-37.970913	1002.132935	-537.953674	64.181252	908.132141	-474.250519	-73.819641
357.892548	-123.058563	903.446106	373.293182	46.593945	901.062134	404.989349	-138.410812	509.756989	459.057587	47.981205	506.589935	449.192139	-110.957489	78.388931	570.265503	13.305761	96.749741	429.968994	-199.621841	1418.252930	383.588837	117.301292	1415.874756	324.743958	-42.382397	1399.404297	337.197144	-98.060356	1695.741211	460.593597	-224.827209	1130.708374	431.007813	170.274734	1136.858276	316.072784	-263.911346	910.628845	269.198425	155.760773	909.288086	363.081970	-36.599808	1002.209290	-538.015869	64.315834	908.130371	-474.332336	-73.619034
358.706787	-122.169228	903.580322	374.306610	47.317284	900.871216	405.379761	-137.591385	509.837952	460.143555	48.543705	506.658112	449.196167	-110.857956	78.326447	570.530334	13.364711	96.589462	430.455811	-198.120438	1418.674438	385.153992	118.953087	1415.584961	325.674957	-40.601856	1399.551880	338.308411	-95.550110	1696.045776	460.931915	-223.623947	1131.205322	433.070038	171.194550	1136.559937	317.537170	-263.217438	910.678589	272.380676	157.482529	908.074707	364.000061	-35.597595	1002.177673	-538.080811	64.445786	908.113586	-474.382996	-73.463387
359.413330	-120.870148	903.696106	374.803284	48.799107	900.908936	405.598145	-136.896027	509.861511	461.086365	49.045231	506.715759	449.182617	-110.649353	78.297394	570.598083	13.359241	96.329849	430.978760	-196.607162	1419.120239	386.726654	120.586838	1415.304443	326.669586	-38.791039	1399.716064	339.564423	-93.109169	1696.379395	461.516846	-222.527618	1131.709839	435.221588	172.216644	1136.233032	318.711670	-261.706818	910.713867	275.809601	159.290466	906.728455	364.736694	-34.178448	1002.257141	-538.175781	64.604591	908.094910	-474.462311	-73.301437
360.001770	-119.469597	903.819153	375.029938	49.776249	901.117188	405.812866	-136.117310	509.911163	461.713379	49.403008	506.650787	449.124237	-110.719063	78.326714	570.450745	13.283996	96.038055	431.536102	-195.136246	1419.583130	388.286102	122.243172	1414.993408	327.658539	-36.984459	1399.841675	340.634003	-90.627914	1696.679077	462.134308	-221.440704	1132.193848	437.426514	173.240097	1135.927246	319.869507	-259.897186	910.776184	279.309937	161.162125	905.351746	365.299988	-33.054100	1002.427551	-538.318787	65.146492	908.261658	-474.506958	-72.973831
360.718445	-118.298584	903.957458	375.559418	50.761971	901.097229	405.988464	-135.546768	509.904083	462.490753	49.690826	506.646423	449.096985	-110.629593	78.336838	570.452087	13.291331	95.743431	432.017273	-193.670654	1419.930054	389.873413	123.873238	1414.706421	328.655029	-35.200577	1399.984497	341.893616	-88.203674	1696.965698	462.795959	-220.422623	1132.656372	439.651154	174.266891	1135.575439	321.287262	-258.502808	910.791504	282.941071	163.080612	903.887268	366.021973	-31.891310	1002.487305	-538.343506	64.949074	908.044983	-474.573212	-72.960831
361.699097	-117.490242	904.029724	377.045837	52.213615	900.714539	406.447601	-134.871490	509.998474	463.816498	50.444561	506.732910	449.150238	-110.572426	78.314056	570.828308	13.454833	95.595528	432.543610	-192.231659	1420.267212	391.476868	125.523422	1414.390991	329.662262	-33.421070	1400.067017	343.029541	-85.785667	1697.226929	463.370941	-219.369736	1133.107666	441.863464	175.439575	1135.258667	322.657318	-257.458557	910.714966	286.750885	165.022964	902.415344	367.211487	-30.490276	1002.325745	-538.417114	65.103905	908.029541	-474.590118	-72.819687
362.470642	-116.237122	904.133972	377.846832	53.495796	900.773682	406.730560	-134.031403	510.048492	464.848511	50.982903	506.814789	449.135681	-110.498840	78.292496	570.806396	13.455099	95.329216	433.077789	-190.724380	1420.643799	393.025269	127.169411	1414.095093	330.665344	-31.649939	1400.223633	344.130890	-83.328270	1697.448730	464.139221	-218.334290	1133.565552	444.167267	176.470856	1134.958740	324.218903	-255.810928	910.617981	290.701233	167.064896	900.951660	368.056427	-29.201351	1002.408203	-538.468567	65.262543	908.011719	-474.622559	-72.668678
363.274994	-115.199478	904.254150	378.870514	54.702179	900.654907	406.983154	-133.406250	510.075989	465.735474	51.457794	506.834656	449.151367	-110.462440	78.263550	570.927673	13.544579	95.130844	433.653870	-189.233582	1421.014893	394.645874	128.809357	1413.835083	331.679413	-29.859819	1400.367554	345.291504	-80.936615	1697.712036	464.821777	-217.263321	1134.040039	446.523987	177.598053	1134.682617	325.557587	-254.818344	910.684265	294.776123	169.085754	899.417419	369.003571	-27.941309	1002.406494	-538.558960	65.890076	908.256348	-474.639160	-72.310822
364.099762	-114.109200	904.379944	379.985260	55.600674	900.625793	407.422394	-132.490601	510.173737	466.855804	52.245937	506.895813	449.225372	-110.442619	78.233559	570.927917	13.663315	94.940697	434.316833	-187.686386	1421.452026	396.243835	130.489883	1413.545044	332.691345	-28.073881	1400.494263	346.405334	-78.542145	1697.948730	465.577881	-216.183578	1134.514038	448.894623	178.792648	1134.432861	327.021027	-253.561066	910.699463	298.979797	171.165405	897.873657	370.012695	-26.853235	1002.453430	-538.635681	66.098053	908.258057	-474.696747	-72.133759
364.888031	-112.886681	904.520874	380.872711	56.734715	900.637939	407.589752	-131.823898	510.156250	467.508362	52.727169	506.836548	449.202148	-110.365013	78.229767	570.840332	13.720858	94.689201	435.023468	-186.084290	1421.827148	397.856964	132.193497	1413.259766	333.750458	-26.261026	1400.629028	347.502625	-76.133965	1698.182373	466.368744	-215.095520	1134.954712	451.353271	179.944992	1134.177979	328.594330	-252.060883	910.845520	303.282928	173.332291	896.330994	370.872375	-25.598768	1002.528564	-538.708984	66.275177	908.248535	-474.759125	-71.932663
365.658752	-111.695320	904.663818	381.813080	57.961445	900.661316	407.729004	-131.297714	510.135773	468.373718	53.399292	506.834320	449.232239	-110.301941	78.248344	571.034851	13.890264	94.518639	435.740997	-184.534790	1422.242676	399.419769	133.830521	1412.978882	334.786804	-24.454138	1400.768677	348.616638	-73.743729	1698.396973	467.175293	-213.890305	1135.502808	453.775879	181.179489	1133.922607	330.153442	-251.213654	910.848328	307.715302	175.471664	894.799255	371.773895	-24.322189	1002.610901	-538.759155	65.989670	907.964661	-474.853516	-71.946556
366.485931	-110.492050	904.762573	382.869476	59.111828	900.665527	408.007385	-130.556961	510.199738	469.275391	54.218170	506.792938	449.309387	-110.298935	78.284340	571.187012	14.064161	94.350746	436.398224	-183.031937	1422.686279	400.942596	135.468857	1412.726318	335.806946	-22.681868	1400.909302	349.725464	-71.358620	1698.613403	468.039001	-212.728607	1135.985718	456.303070	182.414185	1133.742798	331.614685	-250.077927	910.972778	312.284302	177.698868	893.232422	372.714020	-23.086046	1002.660828	-538.867493	66.150948	907.937805	-474.938080	-71.780983
367.411652	-109.301170	904.903381	384.152954	60.213051	900.651550	407.384277	-132.292236	510.688568	470.074097	54.948818	506.784943	449.492065	-110.361938	78.565643	571.332581	14.173031	94.175606	437.070862	-181.505905	1423.087524	402.442657	137.105255	1412.466553	336.819733	-20.929562	1401.041504	350.842651	-68.979919	1698.793701	468.995483	-211.597275	1136.500610	458.786438	183.655746	1133.500732	333.387756	-248.982651	911.052673	316.857422	179.882919	891.709473	373.813293	-21.842766	1002.721619	-538.987976	66.797600	908.181824	-474.992065	-71.366058
368.278839	-108.153404	905.044800	385.361298	61.342655	900.687012	408.269806	-131.652283	510.763184	470.955078	55.906094	506.884064	449.797302	-110.456017	78.588402	571.661743	14.381210	94.083931	437.784515	-179.955307	1423.455444	403.965942	138.790390	1412.179321	337.830902	-19.166151	1401.134521	351.932739	-66.655411	1698.961914	469.975281	-210.465302	1136.985107	461.313568	184.878113	1133.366821	335.062622	-247.613068	911.242126	321.511444	182.068924	890.210571	374.845459	-20.636797	1002.808044	-539.054993	67.034714	908.196167	-475.091431	-71.148338
369.111908	-106.944832	905.216614	386.449493	62.489994	900.712097	408.279388	-130.428024	510.697174	472.143005	56.921322	506.964661	449.709320	-110.295044	78.543159	572.088562	14.625627	94.015465	438.392670	-178.422485	1423.840942	405.417358	140.372513	1411.940063	338.827820	-17.404074	1401.295410	353.020538	-64.295158	1699.124023	470.982086	-209.318436	1137.512451	463.870941	186.170853	1133.201416	336.743652	-246.550201	911.359314	326.294769	184.287323	888.741943	375.796051	-19.367388	1002.903748	-539.052429	66.721100	907.934204	-475.162567	-71.171799
369.873199	-105.478142	905.332642	387.220642	64.151321	900.851929	409.117157	-129.337082	510.747223	472.448669	57.112656	506.784058	449.905243	-110.322395	78.486847	571.996582	14.649936	93.765625	438.988647	-176.930695	1424.200806	406.849945	142.009857	1411.643311	339.823212	-15.634439	1401.406128	354.124237	-61.924614	1699.255005	471.944977	-208.146530	1138.017090	466.444427	187.474365	1133.034302	338.413330	-245.778854	911.426575	331.095886	186.531082	887.285828	376.588165	-17.823198	1003.032776	-539.161438	67.361328	908.172607	-475.207001	-70.756714
370.840607	-104.359894	905.426331	388.634186	64.968506	900.794678	409.004059	-128.449203	510.502380	473.503448	58.391029	506.874207	449.824982	-110.206818	78.469566	572.418335	14.897650	93.675201	439.632599	-175.351227	1424.589111	408.261200	143.642548	1411.371826	340.766113	-13.863477	1401.482178	355.223541	-59.597477	1699.367554	473.104034	-206.946930	1138.515991	469.038208	188.780502	1132.860474	340.413483	-244.781723	911.381897	335.902466	188.787201	885.858643	377.740326	-16.752245	1003.047241	-539.210754	67.617409	908.162842	-475.302216	-70.472672
371.690918	-102.990860	905.535095	389.533997	66.538246	900.863281	408.338318	-128.208481	510.215179	473.928436	58.989174	506.779602	449.678345	-110.070908	78.527580	572.377258	14.956453	93.456749	440.252777	-173.809937	1425.027466	409.687378	145.315948	1411.073730	341.726135	-12.056681	1401.608154	356.302216	-57.239258	1699.463867	474.116028	-205.770721	1139.018066	471.457428	189.662704	1132.567749	342.136414	-243.749557	911.554138	340.641785	191.016983	884.515564	378.652374	-15.265999	1003.136108	-539.284302	67.843506	908.109985	-475.355621	-70.301529
372.630341	-101.702713	905.628479	390.657715	67.822266	900.875732	408.599701	-127.458717	510.253235	474.466064	59.629963	506.682312	449.791168	-110.079872	78.516373	572.525696	15.048179	93.324486	440.789764	-172.293442	1425.416382	411.065521	146.949112	1410.794312	342.686310	-10.277781	1401.661255	357.446289	-54.941387	1699.534912	475.177948	-204.549286	1139.489380	474.279877	191.566818	1132.625366	343.527100	-242.704697	911.889160	345.797485	193.164215	883.241028	379.697113	-13.931414	1003.187866	-539.344482	68.045517	908.086914	-475.426056	-70.094223
373.609650	-100.433281	905.745056	391.837067	69.002037	900.879822	408.858795	-126.754868	510.268219	475.059753	60.213921	506.565430	449.918854	-110.069397	78.559731	572.654541	15.178738	93.179153	441.350800	-170.715240	1425.905396	412.418396	148.591263	1410.558960	343.631622	-8.511226	1401.713135	358.524017	-52.597813	1699.627686	476.435822	-203.459320	1140.012451	476.917328	192.968292	1132.507813	345.593292	-241.795700	911.937866	350.748199	195.407806	881.980408	380.808624	-12.640086	1003.246765	-539.412170	68.287697	908.084961	-475.481354	-69.885681
374.609131	-99.136353	905.799316	393.053497	70.245926	900.883240	409.022919	-126.058372	510.226746	475.581085	60.721058	506.391113	449.966248	-110.037376	78.582054	572.653320	15.225090	93.008469	441.780823	-169.246201	1426.314087	413.702728	150.206375	1410.340454	344.550385	-6.730644	1401.767456	359.641235	-50.305756	1699.655273	477.593353	-202.317459	1140.543579	479.527313	194.366516	1132.432617	347.392578	-240.829132	912.125916	355.848297	197.790695	880.724243	381.927979	-11.337527	1003.274841	-539.458496	68.541153	908.080933	-475.539124	-69.678375
375.692108	-98.000244	905.877869	394.510010	71.132111	900.811707	409.315155	-125.371750	510.235901	476.912598	61.543678	506.433502	450.067871	-110.037224	78.624527	573.090759	15.417103	92.933273	442.187012	-167.722351	1426.761963	415.021423	151.848495	1410.080200	345.483887	-4.956478	1401.798462	360.620422	-47.976112	1699.760986	478.594696	-201.096664	1141.127930	482.146606	195.782944	1132.375854	348.814728	-239.859177	912.498657	360.922394	200.185135	879.444214	383.197723	-10.228975	1003.275269	-539.505981	68.826027	908.101868	-475.618530	-69.400665
376.661743	-96.586807	905.901184	395.445557	72.755592	900.792297	409.443726	-124.540825	510.179932	476.762268	61.818062	506.263672	450.100739	-109.971275	78.607368	572.790771	15.391326	92.701187	442.557281	-166.236069	1427.197876	416.276459	153.493744	1409.808228	346.401031	-3.179456	1401.793945	361.748718	-45.660225	1699.744263	479.783264	-199.881104	1141.664673	484.776581	197.189102	1132.331421	350.531952	-238.882721	912.765747	365.741516	202.353973	878.316284	384.186951	-8.693726	1003.277405	-539.532288	69.067421	908.088013	-475.652710	-69.140053
377.765411	-95.301880	905.949219	396.735168	74.015846	900.747864	409.653900	-123.822639	510.108276	477.477661	62.470955	506.164337	450.184998	-109.933601	78.631462	572.968384	15.532302	92.588623	442.890991	-164.702621	1427.640625	417.639252	155.169937	1409.528564	347.308960	-1.367893	1401.755249	362.814606	-43.337730	1699.766846	480.971710	-198.669449	1142.251831	487.452454	198.596161	1132.299683	352.580688	-237.961517	912.877502	370.654327	204.602066	877.235779	385.406494	-7.366690	1003.277832	-539.600220	69.297142	908.056030	-475.753540	-68.816696
379.011688	-94.185486	905.962585	398.322205	74.794304	900.579468	409.926331	-123.093735	510.073059	478.363007	63.165375	506.095123	450.297424	-109.939407	78.658897	573.151917	15.670458	92.414543	443.227692	-163.161072	1428.156494	418.938416	156.872894	1409.263062	348.206879	0.451494	1401.727295	363.853760	-41.031456	1699.804932	482.181732	-197.392426	1142.826904	490.109802	200.070618	1132.245728	354.003937	-236.994431	913.317139	375.503540	206.734161	876.180542	386.824005	-6.301708	1003.196411	-539.633301	69.592339	908.024353	-475.818024	-68.502029
380.109833	-92.758835	905.990540	399.389404	76.379494	900.573547	410.152771	-122.363884	510.077271	478.988403	63.785606	506.061768	450.406311	-109.887016	78.641357	573.182312	15.763747	92.234459	443.566254	-161.577942	1428.665283	420.209534	158.551300	1409.009644	349.116547	2.295262	1401.742554	364.812042	-38.755325	1699.842163	483.435364	-196.176498	1143.398438	492.786987	201.491653	1132.231445	356.081177	-236.103210	913.465759	380.350372	208.911011	875.254883	387.949127	-4.784129	1003.207825	-539.710388	69.819084	907.986389	-475.908203	-68.214142
381.372559	-91.602539	906.033875	400.971039	77.240768	900.484497	410.415436	-121.601334	510.096191	479.759949	64.512344	505.932617	450.515808	-109.855194	78.679123	573.257446	15.881112	92.101074	443.901489	-159.931946	1429.122314	421.458252	160.246658	1408.779541	350.007263	4.139592	1401.720825	365.889984	-36.445774	1699.858032	484.519714	-194.888763	1143.994141	495.419037	202.934006	1132.216553	357.526947	-235.185852	913.982239	385.129242	211.041931	874.423523	389.379547	-3.688657	1003.182129	-539.776672	70.088562	907.969666	-476.003540	-67.943642
382.554260	-90.227875	906.051697	402.088440	78.826569	900.467041	410.446716	-120.901062	510.095917	480.456024	65.265022	505.927246	450.380707	-109.394394	78.579010	573.339661	16.004557	91.941208	444.318451	-158.226410	1429.595093	422.664246	161.981491	1408.538818	350.868530	6.026371	1401.700684	366.848572	-34.134094	1699.894775	485.826294	-193.718918	1144.648682	498.070313	204.347214	1132.211304	359.599487	-234.284958	914.221741	389.781403	213.121582	873.633789	390.557922	-2.195977	1003.182373	-539.855286	70.367493	907.971008	-476.054352	-67.694817
383.854340	-89.127884	906.068665	403.820648	79.559792	900.364746	410.586639	-120.208305	510.049530	481.380829	66.043571	505.790375	450.542572	-109.724350	78.824234	573.531677	16.169014	91.836060	444.695496	-156.557877	1430.030762	423.872314	163.690994	1408.323486	351.716644	7.893239	1401.651733	367.773651	-31.868391	1699.919678	486.988098	-192.545334	1145.316895	500.768738	205.789581	1132.253540	361.335541	-233.403336	914.574890	394.606659	215.209442	872.829041	392.072479	-1.196506	1003.136719	-539.925781	70.626068	907.964355	-476.109528	-67.428352
385.107330	-87.951164	906.107666	405.276703	80.707344	900.271851	410.755371	-119.531685	509.952637	482.108704	66.729774	505.672577	450.604584	-109.719635	78.885651	573.490906	16.205032	91.658081	445.020569	-154.873169	1430.374268	424.954865	165.437149	1408.076904	352.548553	9.758344	1401.570313	368.674805	-29.606245	1699.921509	488.166016	-191.347168	1145.962280	503.430450	207.270294	1132.296387	363.018768	-232.499939	914.984863	399.105377	217.184387	872.101929	393.450043	0.043695	1003.107361	-539.990479	70.948135	907.946350	-476.156708	-67.156937
386.363586	-86.753082	906.129883	406.744751	81.740982	900.140076	410.793854	-118.824760	509.931549	483.151337	67.663727	505.620667	450.641724	-109.680214	78.945854	573.767578	16.380274	91.516617	445.472534	-153.099945	1430.820313	425.992096	167.197464	1407.828125	353.381104	11.628381	1401.451904	369.533112	-27.309361	1699.898804	489.299408	-190.083221	1146.590820	506.030518	208.693329	1132.341553	364.365601	-231.597427	915.522095	403.389740	219.135483	871.536133	394.853668	1.251516	1003.049866	-540.104370	71.272324	907.920837	-476.239197	-66.868011
387.643677	-85.553055	906.099060	408.252289	82.843483	900.017273	410.903076	-118.187271	509.863281	484.257629	68.577568	505.570618	450.721375	-109.650253	79.006470	573.997803	16.517429	91.403244	445.966461	-151.364471	1431.242432	427.028290	168.967560	1407.601685	354.174561	13.504822	1401.362915	370.357819	-25.021513	1699.860107	490.420776	-188.845963	1147.196045	508.486633	209.636536	1132.238525	366.322479	-230.796494	915.757690	407.727509	221.013062	870.908752	396.284485	2.457268	1002.971619	-540.180664	71.567017	907.893982	-476.294464	-66.505829
388.902039	-84.134720	906.074341	409.395569	84.434013	900.003052	411.056702	-117.484047	509.827057	485.034088	69.300888	505.593964	450.761597	-109.572464	79.044685	573.991638	16.552317	91.307037	446.388702	-149.624252	1431.590576	427.951599	170.754715	1407.360229	354.986603	15.354888	1401.244995	371.130585	-22.692568	1699.812256	491.543488	-187.629852	1147.763306	511.258484	211.594025	1132.432373	367.959137	-229.945175	916.116089	412.009247	222.885544	870.383118	397.559082	3.941560	1002.954163	-540.250610	71.870972	907.873352	-476.363403	-66.130211
390.134796	-82.862411	906.051575	410.710480	85.496552	899.914368	411.412140	-116.674889	509.892059	485.640717	69.882332	505.447937	450.741821	-109.154625	78.898232	573.943542	16.539219	91.182632	446.945923	-147.853561	1432.123901	428.859161	172.505844	1407.133423	355.762085	17.187353	1401.127197	371.904419	-20.394053	1699.735840	492.677246	-186.364807	1148.323730	513.880188	213.132324	1132.541382	369.542389	-229.141144	916.508972	416.289978	224.681686	869.883057	398.896729	5.145767	1002.898010	-540.295227	72.161316	907.870972	-476.406586	-65.728973
391.388794	-81.712250	906.069763	412.142029	86.474815	899.801392	411.277008	-116.344574	509.831421	486.101013	70.436363	505.318176	450.940826	-109.500313	79.186913	573.887695	16.575434	91.061340	447.409576	-146.071533	1432.450317	429.652466	174.346802	1406.922241	356.585754	19.029520	1400.995728	372.581970	-18.069477	1699.687378	493.730957	-185.156647	1148.868774	516.429260	214.622192	1132.654663	370.775299	-228.297119	917.052490	420.507050	226.390503	869.371643	400.336182	6.281458	1002.849304	-540.362000	72.469864	907.871338	-476.456207	-65.333984
392.726563	-80.569221	906.054871	413.700684	87.491753	899.650818	411.370544	-115.771278	509.900757	486.687225	70.967438	505.261688	450.975342	-109.462608	79.332932	573.854126	16.588324	90.933319	447.851898	-144.317108	1432.845459	430.437531	176.149673	1406.696655	357.348541	20.873201	1400.861206	373.232361	-15.734854	1699.601563	494.921143	-184.013184	1149.447021	518.871216	216.053894	1132.761475	372.585999	-227.523758	917.308716	424.130585	228.073914	869.123535	401.841400	7.439682	1002.764282	-540.483704	72.823334	907.870789	-476.528198	-65.003036
394.015869	-79.446938	906.075562	415.243500	88.453224	899.525696	411.391937	-115.228821	509.997070	487.289307	71.564117	505.120941	451.014648	-109.443581	79.476593	573.838745	16.610981	90.793442	448.279419	-142.556961	1433.207275	431.153442	177.973465	1406.494385	358.151703	22.691612	1400.653809	373.816895	-13.402514	1699.494141	495.988098	-182.852859	1150.034302	521.213562	217.198669	1132.780273	373.845367	-226.443283	917.910461	428.134796	229.652527	868.650879	403.370941	8.559813	1002.710388	-540.602234	73.164917	907.856934	-476.580383	-64.676567
395.359894	-78.393761	906.062500	416.992737	89.424957	899.361816	411.356384	-114.667976	510.086578	488.096954	72.264778	505.010284	451.035858	-109.423851	79.651711	573.990784	16.705706	90.660118	448.727203	-140.797089	1433.553833	431.867706	179.802155	1406.256226	358.911377	24.514538	1400.435669	374.361542	-11.064976	1699.358643	497.038879	-181.732742	1150.576172	523.599487	218.754669	1132.961304	375.637787	-225.930161	918.131714	431.993713	231.216751	868.303955	405.017517	9.654113	1002.619751	-540.721375	73.517387	907.841125	-476.598938	-64.356384
396.673309	-77.135857	906.088135	418.544495	91.206993	899.481628	411.218506	-114.154434	510.202850	488.731293	73.012306	504.964844	451.094696	-109.444283	79.902679	574.138672	16.795065	90.519814	449.158112	-138.940659	1433.953247	432.476410	181.596771	1406.013184	359.722504	26.326574	1400.198120	374.863251	-8.735792	1699.193726	498.021942	-180.610031	1151.161499	525.940918	220.320877	1133.114014	376.789825	-225.090866	918.619446	435.416656	232.717255	868.038025	406.653595	11.080729	1002.698486	-540.828186	73.859436	907.845093	-476.639893	-63.985806
398.193848	-76.278976	906.092529	420.338470	91.560905	899.162781	411.113617	-113.659706	510.375366	490.006531	73.925880	504.804535	451.228638	-109.526306	80.193878	574.442017	16.959944	90.431221	449.574097	-137.202606	1434.268921	433.113434	183.382767	1405.790161	360.502563	28.129950	1399.974609	375.292480	-6.389278	1699.017822	498.984009	-179.546021	1151.723755	528.236389	221.979980	1133.351563	378.524139	-224.316391	918.908081	438.984467	234.131393	867.692200	408.373871	11.883595	1002.533630	-540.990662	74.168144	907.811035	-476.824768	-63.951981
399.709259	-75.345322	906.170166	422.018158	92.397804	898.960815	410.900299	-113.032372	510.757568	490.865936	74.720551	504.700317	451.274719	-109.510849	80.556427	574.562439	17.027740	90.282623	449.992096	-135.408081	1434.587769	433.920471	185.091278	1405.624756	361.243896	29.910797	1399.729126	375.712402	-4.059509	1698.837524	500.008270	-178.485397	1152.333618	530.565735	223.599396	1133.491943	379.640076	-223.458633	919.463379	442.636536	235.485931	867.303467	410.051422	12.927817	1002.465271	-541.015198	74.457794	907.802063	-476.788086	-63.361343
401.211426	-74.202896	906.265198	423.681122	93.800751	899.090820	410.296753	-112.507446	511.029877	491.918793	75.650688	504.640594	451.272247	-109.497879	81.055725	574.908386	17.169172	90.192741	450.449951	-133.609482	1434.981934	434.360840	186.868942	1405.365356	362.002289	31.677376	1399.474976	376.077637	-1.711982	1698.662354	501.140717	-177.543823	1152.930786	532.643860	225.291504	1133.679199	381.382782	-222.726242	919.711548	445.784088	236.843857	867.150085	411.806274	14.150761	1002.581238	-541.079651	74.767487	907.791870	-476.800598	-62.968796
402.843811	-73.281158	906.347290	425.344421	94.719276	898.966064	409.820313	-111.825439	511.524231	492.524231	76.283455	504.532837	451.061310	-109.438492	81.662621	574.894897	17.220329	90.089676	450.868805	-131.888779	1435.310425	434.973083	188.584946	1405.166138	362.729919	33.393436	1399.212524	376.405060	0.614309	1698.503418	502.079132	-176.536102	1153.452515	534.778442	226.941498	1133.895508	382.527008	-221.878647	920.286743	449.283508	238.232117	866.911560	413.506592	15.186843	1002.555115	-541.168762	75.111343	907.797546	-476.852997	-62.577469
404.507477	-72.459213	906.503235	426.950867	95.420357	898.801636	409.385468	-111.058189	512.082642	492.988983	76.857780	504.338867	451.303467	-109.629822	82.430664	574.756348	17.237957	89.919220	451.231415	-130.150146	1435.623657	435.714569	190.263901	1405.011108	363.449951	35.152901	1398.979492	376.682922	2.908819	1698.333496	503.143219	-175.641403	1154.050171	536.778625	228.643280	1134.045898	384.163849	-221.163254	920.571289	452.253448	239.626068	866.902710	415.199799	16.133860	1002.542725	-541.261963	75.538116	907.808411	-476.884064	-62.177727
406.292816	-71.700348	906.650940	428.551300	96.034241	898.624634	408.879730	-109.272804	512.747375	493.772186	77.558708	504.141479	450.902191	-109.469383	83.090271	574.782471	17.307930	89.800293	451.606842	-128.477325	1436.015991	436.095825	192.029099	1404.742310	364.102356	36.816158	1398.727051	376.825562	5.313460	1698.203247	504.066528	-174.716461	1154.591187	538.713440	230.363495	1134.314209	385.200592	-220.318512	921.137512	455.631226	240.940506	866.607849	416.900299	17.015635	1002.518799	-541.358582	75.882607	907.793457	-476.897095	-61.866096
408.069275	-70.953773	906.779114	430.112854	96.641060	898.450562	407.717957	-108.600494	513.443909	494.656555	78.229309	504.076355	450.650604	-109.410973	83.982712	574.961609	17.424021	89.754295	451.923645	-126.799644	1436.390259	436.696289	193.642120	1404.622803	364.743958	38.509010	1398.500732	376.979645	7.590972	1698.074219	505.049957	-173.745499	1155.191650	540.669250	232.513824	1134.539307	386.533600	-219.541962	921.599121	458.232239	242.131119	866.582520	418.568970	17.875408	1002.486816	-541.464783	76.215721	907.799438	-476.926086	-61.489231
409.820557	-70.226990	907.032410	431.567047	97.267677	898.388977	406.788422	-108.559593	514.203064	495.208099	78.640831	503.981476	450.489136	-109.280022	84.932938	574.942871	17.456118	89.643097	452.272583	-125.142464	1436.827271	437.137024	195.264282	1404.435547	365.370331	40.096977	1398.304932	377.064606	9.868788	1697.980347	505.990448	-172.788849	1155.854858	542.413269	234.181168	1134.713867	388.165253	-218.773514	921.953430	461.036285	243.399246	866.386475	420.258423	18.730249	1002.573914	-541.553223	76.507935	907.796448	-476.962006	-61.125767
411.550079	-69.467392	907.287842	432.793762	98.186028	898.356812	404.893097	-107.851791	515.057617	495.931976	79.073509	504.013397	450.203705	-109.094925	85.972061	574.997375	17.489721	89.590439	452.628540	-123.534897	1437.275757	437.423279	196.966141	1404.208740	365.948883	41.669212	1398.137573	377.082245	12.188633	1697.892578	507.058685	-171.895660	1156.531616	543.871094	235.398254	1134.831177	389.439728	-217.947174	922.501587	463.631592	244.635117	866.207886	421.813263	19.724148	1002.677673	-541.650818	76.809860	907.797119	-477.005127	-60.694080
413.351837	-68.886169	907.608948	434.436768	98.417755	898.307556	403.492523	-107.603317	516.081299	496.668640	79.469505	503.936951	449.629578	-108.788765	87.196259	575.011902	17.531858	89.535568	453.019501	-121.897697	1437.755005	437.924347	198.471420	1404.109131	366.552094	43.206707	1397.993774	376.907898	14.507839	1697.908691	507.906555	-170.902466	1157.245972	545.464355	236.981964	1135.046143	390.503998	-217.094681	923.209778	466.330811	245.788818	866.114990	423.631226	20.349850	1002.801880	-541.773254	77.168312	907.824524	-477.057220	-60.311565
415.185791	-68.342110	908.015869	435.884888	98.984535	898.321411	402.238617	-107.579971	517.213257	497.303894	79.725586	503.923218	449.425079	-108.760521	88.516998	575.045349	17.562794	89.472061	453.423035	-120.290703	1438.338013	438.234222	200.032928	1404.007446	367.133392	44.650734	1397.875488	376.901123	16.768747	1697.827148	509.032257	-170.073883	1158.059692	546.928467	238.928238	1135.304077	392.103760	-216.230209	923.736816	468.304199	246.873154	866.193481	425.418518	21.119621	1003.000305	-541.920654	77.525124	907.816406	-477.110809	-59.951077
416.991638	-67.693588	908.413940	437.241089	99.490120	898.321106	400.167023	-107.141571	518.390076	498.007751	80.024323	503.921234	448.784485	-108.601341	89.902985	575.148987	17.603306	89.412956	453.807251	-118.732094	1438.979736	438.477448	201.458176	1403.803711	367.704865	46.079826	1397.808228	376.742615	19.040258	1697.802002	509.942017	-169.064453	1158.949707	548.278687	240.573944	1135.564087	393.450653	-215.412384	924.464111	470.777191	248.045792	866.181274	427.170959	21.917694	1003.186157	-542.035095	77.915733	907.833923	-477.163055	-59.551903
418.792297	-67.075706	908.894165	438.555756	100.016998	898.395325	398.229675	-106.804634	519.696167	498.589111	80.361847	503.906128	448.280151	-108.545502	91.457520	575.283936	17.670576	89.394325	454.194672	-117.135445	1439.639526	438.651489	202.946609	1403.752930	368.242828	47.483189	1397.721313	376.452667	21.347145	1697.820313	511.035339	-168.186050	1159.882935	549.466125	242.120667	1135.863892	394.763550	-214.559265	925.279480	472.723938	249.106979	866.240295	428.919769	22.712566	1003.449463	-542.122192	78.187637	907.835938	-477.197266	-59.175179
420.491150	-66.434326	909.396851	439.564087	100.887207	898.509644	396.259827	-106.410614	521.078613	499.049866	80.596786	503.930481	447.871429	-108.636421	93.168808	575.278259	17.721798	89.384018	454.553467	-115.593826	1440.354370	438.788422	204.362839	1403.728882	368.786926	48.816425	1397.722656	376.143738	23.655518	1697.840088	511.997009	-167.250610	1160.830078	550.518127	243.588989	1136.178345	396.063080	-213.732193	926.113281	474.710236	250.139709	866.290955	430.516785	23.663860	1003.744629	-542.236023	78.493973	907.854370	-477.246063	-58.869831
422.336914	-66.011658	909.929504	441.083557	101.076569	898.522766	394.149231	-106.102623	522.531555	499.730591	80.893776	503.886871	447.451141	-108.853096	94.848068	575.325439	17.772085	89.340569	454.906586	-114.058617	1441.093384	438.824921	205.786774	1403.696533	369.277679	50.114372	1397.637085	375.778656	25.902275	1697.883789	513.015320	-166.304047	1161.893677	551.416321	244.597992	1136.391357	397.379639	-212.882187	927.034119	476.796387	251.144577	866.217102	432.408478	24.265223	1003.996826	-542.364746	78.822952	907.874634	-477.323486	-58.547001
424.030945	-65.492088	910.422363	442.287262	101.612572	898.598145	391.715302	-105.699982	524.068787	500.340820	81.150322	503.917358	446.948059	-108.941818	96.716743	575.383484	17.804953	89.323364	455.246613	-112.566963	1441.801514	438.799774	207.092758	1403.650146	369.730286	51.355103	1397.660767	375.388062	28.090010	1697.891357	514.105103	-165.446198	1162.969238	552.355286	246.419708	1136.852905	398.490051	-212.022675	928.040466	478.255219	252.114761	866.437988	434.095734	25.016397	1004.263611	-542.490173	79.187027	907.895630	-477.412231	-58.234169
425.665955	-65.002373	910.908325	443.481903	102.126122	898.676025	389.262909	-105.223564	525.571289	500.925385	81.421295	503.932587	446.419708	-108.980339	98.604683	575.537170	17.901825	89.284058	455.561340	-111.116386	1442.507080	438.747345	208.380463	1403.570923	370.138611	52.521797	1397.622192	374.906464	30.348310	1697.910889	515.163635	-164.551422	1163.960449	553.157898	247.816269	1137.155518	399.914520	-211.234375	928.913147	479.890167	253.034775	866.523926	435.752747	25.735970	1004.527527	-542.631775	79.488060	907.893188	-477.502838	-57.909729
427.245758	-64.397980	911.365845	444.476593	102.917122	898.763367	386.818665	-104.855377	527.044128	501.422058	81.692841	503.960297	445.781036	-109.077538	100.460785	575.680847	17.998579	89.289970	455.947205	-109.665924	1443.250122	438.622650	209.657028	1403.551758	370.539246	53.647732	1397.528076	374.347717	32.629742	1697.927490	516.276855	-163.734756	1164.980957	553.822754	249.090195	1137.402954	401.153107	-210.436020	929.853271	481.234711	253.898010	866.574646	437.306061	26.621756	1004.782776	-542.758484	79.785072	907.922424	-477.632294	-57.558720
428.822052	-63.925049	911.771301	445.615540	103.446327	898.843872	385.176147	-105.192863	528.486450	502.125061	82.043724	503.998810	445.653381	-109.344063	102.530670	575.838684	18.095455	89.292877	456.267700	-108.305122	1443.909424	438.463104	210.830688	1403.419434	370.916901	54.688385	1397.482178	373.760803	34.900349	1697.940674	517.376709	-162.889450	1165.936523	554.456421	250.501648	1137.729858	402.417419	-209.633408	930.776428	482.815277	254.827805	866.598877	438.898438	27.292849	1005.009338	-542.910828	80.092438	907.920898	-477.755463	-57.217640
430.297455	-63.405239	912.144226	446.908081	103.812080	898.909790	382.998199	-105.203285	529.823792	502.733185	82.379349	504.001007	445.175781	-109.375137	104.485619	575.863403	18.120003	89.238457	456.520081	-107.034019	1444.559570	438.209442	211.961960	1403.323120	371.285583	55.713005	1397.439819	373.138336	37.181786	1697.897217	518.525879	-162.110458	1166.890503	554.913574	251.754257	1137.907104	403.639648	-208.823746	931.713745	483.806763	255.651428	866.727051	440.507477	27.903791	1005.211853	-543.040588	80.344490	907.923462	-477.847717	-56.929798
431.626434	-62.822319	912.476013	447.864929	104.518967	898.971924	380.731354	-105.334984	531.166992	503.262329	82.646996	503.999176	444.662018	-109.308685	106.365341	575.640625	18.063105	89.206123	456.822540	-105.780289	1445.149048	437.926178	213.035889	1403.219727	371.645416	56.620987	1397.322021	372.368286	39.488640	1697.888306	519.727173	-161.385788	1167.842041	555.337646	253.049911	1138.145874	404.853027	-208.034637	932.548096	485.052185	256.549500	866.776672	441.878845	28.684444	1005.393616	-543.190796	80.625885	907.938843	-477.954163	-56.646587
432.895447	-62.332630	912.816162	449.005554	104.987923	899.016418	378.865692	-105.248459	532.516418	503.857147	82.925911	504.020325	444.135742	-109.326111	108.259117	575.645569	18.065714	89.142776	457.117645	-104.590652	1445.713501	437.615601	214.070023	1403.079224	371.985077	57.508060	1397.163940	371.650909	41.707558	1697.786255	520.837097	-160.681824	1168.623657	555.508545	253.858673	1138.227539	406.038879	-207.273041	933.348816	485.826508	257.251984	866.653625	443.279510	29.322260	1005.568970	-543.296509	80.892715	907.958191	-478.031708	-56.358150
434.214386	-61.975716	913.147583	450.588379	104.983292	898.964905	376.807648	-105.167465	533.802917	504.502930	83.159790	503.964142	443.209259	-109.050850	109.979965	575.720154	18.106821	89.134705	457.405670	-103.457520	1446.156250	437.273132	215.135468	1402.924316	372.318909	58.341560	1397.024170	370.810425	44.018925	1697.707520	522.072083	-160.088089	1169.429443	555.702637	255.115845	1138.358154	407.244324	-206.491470	934.102661	486.602173	258.010376	866.676941	444.892792	29.722790	1005.686768	-543.419861	81.111679	907.961182	-478.091309	-56.104897
435.348938	-61.443905	913.423218	451.746948	105.425865	898.998657	375.478638	-105.299103	535.000427	505.049622	83.440125	503.963745	442.284332	-109.332802	111.539177	575.775513	18.129198	89.126411	457.684845	-102.369141	1446.577393	436.963470	216.048050	1402.805908	372.652863	59.136246	1396.841309	369.939941	46.330887	1697.590210	523.143311	-159.395294	1170.132324	555.929138	256.807800	1138.513306	408.386810	-205.744446	934.765503	487.235626	258.716675	866.694763	446.179993	30.343323	1005.826721	-543.557800	81.356735	907.970154	-478.190918	-55.839344
436.429108	-61.072643	913.733521	453.179993	105.390877	898.947693	374.150269	-105.201172	536.177612	505.572601	83.620110	503.806946	440.953583	-109.409058	112.810059	575.766785	18.144947	89.100494	457.992920	-101.394943	1446.943726	436.685486	216.949158	1402.641357	372.991699	59.902321	1396.674438	368.943298	48.644054	1697.536743	524.398376	-158.754379	1170.757202	555.944580	258.096802	1138.525146	409.408386	-204.978195	935.405151	487.684662	259.461945	866.621765	447.559967	30.728109	1005.934692	-543.727722	81.613289	907.975769	-478.343353	-55.544167
437.251129	-60.390041	914.045105	453.856323	106.289337	899.027954	373.048401	-105.170403	537.191833	506.133209	83.846977	503.870911	439.395233	-109.739304	113.845306	575.698242	18.137171	89.026154	458.367065	-100.435059	1447.307007	436.425201	217.814102	1402.537231	373.354828	60.597591	1396.522827	368.040131	50.977886	1697.400879	525.539673	-158.149216	1171.354736	555.866516	259.235931	1138.560303	410.546265	-204.242279	935.966064	488.058502	260.189850	866.598938	448.461914	31.631701	1006.116455	-543.895691	81.822617	907.958374	-478.475830	-55.279564
438.061279	-59.806934	914.343018	454.865570	106.783607	899.075928	372.334839	-104.920334	537.986450	506.543365	84.076492	503.856079	437.512573	-110.048721	114.573730	575.572815	18.124315	88.994133	458.705444	-99.593422	1447.608887	436.190643	218.635208	1402.468140	373.707977	61.273022	1396.463623	366.967957	53.399117	1697.310059	526.687378	-157.547974	1171.775146	555.737549	260.386139	1138.563232	411.928436	-203.552185	936.350098	488.323547	260.904327	866.606995	449.447662	32.311924	1006.274719	-544.074341	82.068077	907.959106	-478.627106	-55.061459
438.805389	-59.279095	914.638916	455.862244	107.195564	899.141785	371.850800	-104.693512	538.730713	507.269379	84.351563	503.837982	435.503418	-110.524719	114.938683	575.717285	18.167002	88.980087	459.098480	-98.742958	1447.844482	436.075348	219.413712	1402.441406	374.053192	61.921295	1396.378296	365.871490	55.880424	1697.239136	527.989685	-156.988739	1172.279175	555.535583	261.479736	1138.580444	413.086578	-202.867828	936.750061	488.427460	261.509247	866.676941	450.377747	32.913605	1006.442017	-544.221130	82.294533	907.970520	-478.751862	-54.834671
439.452301	-58.711937	914.949097	456.743713	107.578491	899.187378	371.717865	-104.103081	539.311523	507.867096	84.545906	503.860870	433.227844	-111.063599	114.920761	575.710815	18.147026	88.957748	459.503143	-97.982323	1448.076294	435.955383	220.202438	1402.504272	374.423553	62.540745	1396.328735	364.702972	58.463173	1697.226318	528.967529	-156.287964	1172.654419	555.273621	262.472656	1138.611694	414.040131	-202.135147	937.169739	488.373077	262.167694	866.696655	451.168976	33.548439	1006.604553	-544.383545	82.420662	907.960327	-478.881622	-54.665726
440.058258	-58.188019	915.263672	457.631531	108.025871	899.268494	372.076752	-103.051826	539.711548	508.429871	84.744194	503.886932	430.746368	-111.705811	114.442375	575.610657	18.130989	88.916260	459.895477	-97.313477	1448.284180	435.910187	220.877243	1402.581421	374.784180	63.140141	1396.357788	363.297760	61.188839	1697.135620	530.156799	-155.681747	1173.014404	554.965149	263.338074	1138.607544	415.404541	-201.482407	937.380371	488.172668	262.815704	866.752258	451.927948	34.170364	1006.789490	-544.536621	82.590523	907.980408	-479.005585	-54.466061
440.666595	-57.918839	915.557312	458.868347	107.911385	899.199402	372.797058	-102.301437	539.864075	509.101471	84.876015	503.918304	427.277496	-112.170326	113.353058	575.619202	18.122271	88.880951	460.281952	-96.670769	1448.414551	435.920837	221.564316	1402.733887	375.159332	63.700432	1396.396484	362.022339	63.944187	1697.078613	531.198730	-155.004395	1173.266113	554.625366	264.257416	1138.695068	416.369965	-200.834732	937.641479	487.832886	263.381439	866.830994	452.782471	34.480625	1006.881897	-544.756226	82.917137	908.046814	-479.117706	-54.237553
440.932068	-57.098362	915.776978	459.223022	108.902512	899.407776	374.020599	-101.100716	539.882935	509.698486	85.031456	504.055817	423.580627	-112.571899	112.304756	575.642090	18.165438	88.867088	460.687469	-96.093842	1448.504639	435.982849	222.200897	1402.929077	375.536530	64.191139	1396.470093	360.653015	66.846413	1697.009033	532.200989	-154.295822	1173.519653	554.230042	264.945221	1138.782715	417.669220	-200.207458	937.686218	487.283875	263.972595	866.935181	453.138367	35.376747	1007.095459	-545.064880	83.416977	908.210510	-479.271454	-53.922310
441.281952	-56.758358	916.011108	460.381897	109.161469	899.504517	375.660278	-100.218826	539.699036	510.382904	85.191429	504.093292	419.900452	-113.195938	110.993362	575.788696	18.171892	88.824493	461.070374	-95.635101	1448.577881	436.094452	222.785889	1403.236572	375.957520	64.689499	1396.607056	359.314362	69.918938	1696.889038	533.094177	-153.566498	1173.660522	553.850952	265.548920	1138.857788	418.617920	-199.543518	937.811768	486.654663	264.479889	867.099915	453.897095	35.747124	1007.253967	-545.274414	83.468727	908.217712	-479.450928	-53.730419
441.286224	-56.100109	916.222534	460.455688	109.853218	899.656616	377.680634	-99.373192	539.339355	510.707581	85.214951	504.170715	415.931793	-113.754951	109.378403	575.629333	18.130009	88.768715	461.451447	-95.250313	1448.573120	436.315979	223.339615	1403.585693	376.364685	65.124275	1396.744873	357.970276	73.127708	1696.735840	533.910339	-152.819672	1173.727905	553.453430	266.102203	1139.000732	419.873718	-198.948273	937.657349	485.906616	264.963776	867.362488	453.974426	36.449669	1007.431885	-545.300171	83.061234	907.992859	-479.648926	-53.717968
441.400269	-55.766571	916.391846	461.307037	109.987465	899.723267	380.080750	-98.656662	538.864746	511.361572	85.417290	504.222412	412.061432	-114.492180	107.750366	575.703613	18.126154	88.746414	461.835754	-94.896873	1448.541748	436.565826	223.801575	1403.971436	376.815338	65.482208	1396.899414	356.641479	76.524902	1696.539185	534.747131	-152.126617	1173.742920	553.121887	266.522491	1139.213501	420.996826	-198.287094	937.540344	484.977203	265.396942	867.630554	454.468079	36.740963	1007.544006	-545.479614	83.193054	907.982056	-479.843475	-53.551838
441.351929	-55.198303	916.509949	461.731049	110.482468	899.828552	382.271576	-98.267548	538.310913	511.756195	85.550148	504.294556	408.082855	-115.004478	106.079445	575.719238	18.092745	88.683952	462.182495	-94.682678	1448.434082	436.902832	224.139755	1404.447388	377.296509	65.813400	1397.102417	355.343140	80.161301	1696.239746	535.474121	-151.418243	1173.682495	552.748962	266.852661	1139.447876	421.880005	-197.613342	937.334717	483.932922	265.792480	868.011475	454.698273	37.270386	1007.654602	-545.651917	83.293808	907.978210	-479.991119	-53.414669
441.151978	-54.636303	916.579712	462.010010	110.929756	899.889343	385.070892	-97.893471	537.625977	511.949249	85.598190	504.302338	404.308655	-115.540306	104.342422	575.658691	18.032492	88.672058	462.539001	-94.585526	1448.283325	437.296936	224.397491	1404.951294	377.765137	66.068573	1397.244019	354.114899	83.988365	1695.857666	536.149536	-150.798584	1173.499146	552.384949	267.117950	1139.759888	423.068420	-197.025162	936.865417	482.810791	266.165375	868.509155	454.785645	37.771805	1007.718628	-545.806519	83.379204	907.992676	-480.125641	-53.265999
440.901642	-53.947285	916.586365	462.144897	111.519547	899.937500	387.815308	-97.782974	536.885559	512.133118	85.815125	504.316620	400.690033	-115.993141	102.781761	575.673096	18.079187	88.661949	462.850922	-94.617020	1448.005737	437.791534	224.546555	1405.516846	378.256836	66.248360	1397.438721	352.955902	87.997551	1695.329834	536.722473	-150.246338	1173.163330	552.050903	267.252960	1140.031250	424.058136	-196.379654	936.302002	481.546875	266.493042	869.072815	454.791504	38.376503	1007.747314	-545.988281	83.578941	908.024414	-480.280701	-53.095921
440.513641	-53.327785	916.586548	462.236572	112.170471	900.002136	390.520813	-97.624275	536.082153	511.678772	85.906410	504.270599	396.769867	-115.904289	101.072533	575.337952	17.972937	88.601768	463.138214	-94.790413	1447.657104	438.412262	224.538132	1406.122314	378.717987	66.322113	1397.623291	352.030518	92.170067	1694.626831	537.193481	-149.722626	1172.757813	551.740967	267.425140	1140.376221	425.033813	-195.798050	935.615417	480.170959	266.844788	869.677734	454.726349	38.951077	1007.782776	-546.126282	83.682610	908.030029	-480.391357	-52.943344
439.988617	-52.423092	916.506165	461.823822	113.316750	900.164001	393.171936	-97.310410	535.300964	511.689850	86.297493	504.295563	393.239807	-115.999199	99.551208	575.318787	18.021429	88.599724	463.382629	-95.076729	1447.204102	439.111725	224.405334	1406.794312	379.148621	66.323677	1397.804077	351.135010	96.438904	1693.831543	537.647095	-149.281219	1172.260742	551.437439	267.564087	1140.800781	425.898956	-195.151489	934.803040	478.647217	267.116943	870.407959	454.382660	39.799770	1007.835999	-546.306763	83.868599	908.032715	-480.563934	-52.785118
439.656799	-51.985874	916.410828	462.162750	113.430939	900.030334	395.816559	-97.358643	534.454773	511.944183	86.792694	504.175812	389.975922	-116.026909	98.198502	575.434204	18.092041	88.616562	463.554504	-95.504341	1446.681274	440.020966	224.138489	1407.461426	379.546997	66.220367	1397.966919	350.450256	100.701614	1692.868652	537.942200	-148.892075	1171.562012	551.170654	267.557281	1141.241821	426.608673	-194.470490	933.898499	477.040466	267.400696	871.129944	454.424927	40.097092	1007.718079	-546.494690	84.182983	908.085815	-480.711029	-52.591377
439.100220	-51.092026	916.242371	461.677917	114.686813	900.142273	398.018829	-97.041992	533.672241	511.593719	87.056999	504.169250	386.662872	-115.828461	97.006317	575.253845	18.062950	88.567589	463.621155	-96.001999	1446.106201	440.997314	223.806274	1408.211060	379.896759	66.084213	1398.131958	349.978027	104.932755	1691.718018	538.181519	-148.590637	1170.831299	550.939270	267.484375	1141.687744	427.663574	-193.815201	932.736084	475.323547	267.720734	871.990051	454.017517	40.967678	1007.704834	-546.600647	84.366737	908.038147	-480.864532	-52.477791
438.745361	-50.600494	916.032654	461.908691	114.803284	899.988586	400.320129	-96.723938	532.936218	511.663544	87.538567	504.015564	383.706451	-115.663345	95.937347	575.322876	18.130619	88.590744	463.508636	-96.589691	1445.505249	442.009583	223.394531	1408.911987	380.173737	65.917786	1398.285767	349.593140	109.140038	1690.526245	538.292786	-148.367432	1170.031860	550.742126	267.279572	1142.145386	428.356171	-193.105286	931.629211	473.483856	268.057800	872.915466	453.959717	41.245541	1007.525391	-546.825195	84.442688	908.086670	-481.035370	-52.341595
438.340485	-49.984474	915.824402	461.713776	115.532097	899.971741	402.298004	-96.444824	532.241638	511.565186	87.984764	503.919250	381.024323	-115.439461	95.026100	575.345215	18.179604	88.617676	463.199890	-97.151665	1444.888550	443.072144	222.989456	1409.626099	380.359375	65.780319	1398.387329	349.526306	113.227905	1689.205811	538.534607	-148.328079	1169.370728	550.532043	267.032288	1142.594238	429.431152	-192.396469	930.375305	471.509644	268.449310	873.822998	453.688232	41.789051	1007.423584	-546.921570	84.629295	908.042542	-481.186279	-52.227253
437.983337	-49.288933	915.587708	461.455109	116.168564	899.939148	404.202759	-96.154381	531.564941	511.486938	88.509644	503.822205	378.776123	-115.217621	94.176651	575.394470	18.241871	88.598503	462.703949	-97.728828	1444.373657	444.114990	222.643173	1410.284424	380.488831	65.737434	1398.463257	349.764893	117.260162	1687.747681	538.444702	-148.253479	1168.730835	550.418030	266.659821	1142.972046	430.367706	-191.693771	929.211853	469.443756	268.771820	874.767578	453.394501	42.332306	1007.299438	-547.096252	84.708252	908.057922	-481.350159	-52.135662
437.634277	-48.707886	915.372192	461.161987	116.798523	899.862244	405.711700	-95.985039	530.912476	511.355133	89.037071	503.737183	376.903900	-114.852463	93.482124	575.430481	18.331520	88.640045	462.004181	-98.172638	1443.818237	445.047028	222.392960	1410.811035	380.538483	65.742180	1398.478760	350.088867	121.064323	1686.407471	538.422729	-148.233246	1168.195923	550.364014	266.238495	1143.272827	431.257202	-190.952484	928.114319	467.281738	269.054352	875.764404	453.078308	42.850574	1007.160767	-547.237305	84.722145	908.022217	-481.505707	-52.047714
437.346252	-48.239281	915.141541	460.885406	117.413948	899.782166	406.993042	-95.937706	530.450928	511.143768	89.502937	503.619232	375.640228	-114.428093	92.908707	575.455872	18.412867	88.623451	461.129974	-98.585251	1443.375854	445.907471	222.197250	1411.263794	380.510742	65.840225	1398.420166	350.554016	124.584549	1685.097168	538.153320	-148.231125	1167.809937	550.402954	265.680084	1143.558472	432.112061	-190.269821	927.119019	465.051849	269.242523	876.734070	452.786560	43.296230	1007.014221	-547.355591	84.845573	907.999329	-481.659882	-51.945343
437.106232	-47.725067	914.901001	460.621063	117.914459	899.671692	408.012726	-95.898010	529.940308	511.020203	89.882599	503.582489	374.946136	-113.838181	92.378677	575.506104	18.464760	88.667267	460.034180	-98.936478	1442.962402	446.661591	221.993439	1411.605469	380.417297	65.998665	1398.321777	351.074921	127.922783	1683.911743	537.893372	-148.345673	1167.517456	550.527405	265.033844	1143.699951	433.016479	-189.582809	926.189758	462.622253	269.419769	877.763794	452.520569	43.729279	1006.845764	-547.515808	84.906677	908.002136	-481.842133	-51.847439
436.862976	-47.316101	914.690063	460.361328	118.315529	899.553650	408.641418	-95.821899	529.555847	510.857025	90.320869	503.453918	374.958191	-113.334740	91.956970	575.615234	18.548477	88.720383	458.852325	-99.235878	1442.731567	447.239838	221.848618	1411.831421	380.267487	66.192665	1398.197144	351.932648	131.056274	1682.797485	537.274658	-148.310944	1167.338867	550.756897	264.349213	1143.722290	433.605377	-188.950714	925.482727	460.262817	269.485168	878.729187	452.265106	44.080246	1006.686096	-547.649963	85.005333	907.994141	-481.980438	-51.765076
436.690430	-46.962254	914.494324	460.087402	118.710907	899.436035	408.985626	-95.670830	529.281372	510.715759	90.793327	503.391754	375.544617	-112.905937	91.574562	575.721130	18.601889	88.786453	457.526581	-99.457031	1442.486450	447.751923	221.740570	1411.984131	380.024567	66.443901	1398.062744	352.719910	134.125641	1681.845093	536.863220	-148.461334	1167.404907	551.102478	263.710724	1143.815552	434.667725	-188.417664	924.729370	458.043091	269.507782	879.855896	452.035889	44.409187	1006.533508	-547.791809	85.076973	907.985413	-482.147369	-51.672081
436.417480	-46.373154	914.334717	459.338409	119.710266	899.497375	409.003571	-95.416191	529.092529	510.478485	91.244675	503.380585	376.818451	-112.635986	91.257393	575.882507	18.722071	88.872597	456.176697	-99.624268	1442.377319	448.155060	221.686325	1412.071777	379.742249	66.690559	1397.910034	353.669464	136.763382	1680.972290	536.199463	-148.693344	1167.507324	551.470337	262.943268	1143.811646	435.390717	-187.910797	924.143005	455.694153	269.352112	880.707825	451.581848	45.053452	1006.494995	-547.942261	85.154594	907.979187	-482.300659	-51.608067
436.288330	-46.129650	914.212524	458.996460	120.028946	899.387634	408.784607	-94.938309	529.021484	509.945526	91.429253	503.258270	378.711853	-112.675858	91.176819	575.839294	18.732498	88.895035	454.760803	-99.654968	1442.288574	448.505798	221.656906	1412.096924	379.395203	67.023193	1397.755371	354.671265	139.134125	1680.247192	535.304138	-148.835846	1167.644287	551.764954	261.706451	1143.613159	436.126984	-187.407516	923.630615	453.291077	269.115997	881.713257	451.354828	45.326889	1006.379395	-548.079163	85.210510	907.952698	-482.460999	-51.540737
436.343689	-46.193649	914.171021	459.106873	119.654976	899.118652	408.387939	-94.396309	529.075562	509.843292	91.738480	503.115753	381.203186	-112.899300	91.138199	575.947021	18.813698	88.918022	453.380402	-99.661018	1442.324219	448.729492	221.689774	1412.056519	379.061615	67.384094	1397.615601	355.731140	141.265121	1679.683594	534.505615	-149.111389	1167.944702	552.307861	261.505737	1143.645508	436.717712	-187.006943	923.256775	451.119171	268.839508	882.718933	451.407562	45.261971	1006.212219	-548.217651	85.329834	907.956787	-482.605316	-51.461685
436.253723	-46.116711	914.167542	458.874634	119.697182	899.005859	407.687744	-93.804832	529.202393	509.629608	91.860992	503.020813	384.316956	-113.391281	91.321548	575.938477	18.848944	88.988243	452.033966	-99.575233	1442.405518	448.923889	221.818115	1411.991821	378.693787	67.781631	1397.514282	356.825134	143.147354	1679.297852	533.490112	-149.382339	1168.237183	552.807800	260.905243	1143.481567	437.161591	-186.598709	922.982239	449.040741	268.457642	883.596619	451.257690	45.390015	1006.147705	-548.354919	85.393196	907.949219	-482.774719	-51.386089
436.127380	-46.151237	914.231140	458.611572	119.719368	898.889771	406.618469	-93.159119	529.443298	509.128662	91.899910	502.948181	387.796356	-113.878883	91.560776	575.818665	18.821999	89.029152	450.766571	-99.406631	1442.551270	449.009186	221.993347	1411.910156	378.258698	68.196747	1397.452271	357.922577	144.750778	1679.090698	532.462891	-149.708572	1168.612305	553.308533	260.393341	1143.370728	437.666351	-186.267746	922.709167	447.308746	267.992798	884.399475	451.082550	45.488255	1006.111694	-548.453857	85.424667	907.931030	-482.874817	-51.339104
435.940918	-46.194275	914.350891	458.281769	119.655411	898.849792	405.654114	-92.499916	529.729187	508.499939	91.771072	502.846130	391.715393	-114.559937	91.967392	575.587830	18.770493	89.046654	449.597443	-99.196251	1442.779541	449.063812	222.222733	1411.819092	377.788055	68.625237	1397.438599	359.019409	146.139984	1679.030762	531.210754	-149.306702	1168.790894	553.649231	259.913452	1143.191528	437.974396	-186.030441	922.513367	445.231720	267.414246	885.369873	450.851135	45.530453	1006.142151	-548.567017	85.524429	907.940125	-483.022430	-51.245872
435.672974	-46.291267	914.521484	457.912018	119.578682	898.855530	404.364532	-91.757942	530.088501	508.283478	91.690468	502.831177	395.819397	-115.219025	92.522621	575.590759	18.750589	89.090057	448.462463	-98.927612	1443.012329	449.015839	222.505997	1411.740723	377.362061	69.089111	1397.484375	360.078705	147.344528	1679.109741	530.122559	-149.601044	1169.220703	554.067322	259.452606	1143.050049	438.109467	-185.855850	922.452087	443.565369	266.661499	886.084412	450.592682	45.534637	1006.219971	-548.710083	85.595810	907.943909	-483.205658	-51.147827
435.359772	-46.390503	914.687012	457.566437	119.489639	898.864868	403.105408	-91.232307	530.411621	508.076050	91.567657	502.849884	400.396545	-115.934036	93.192848	575.549255	18.718796	89.127274	447.471405	-98.633385	1443.257935	448.932770	222.833054	1411.665405	376.943207	69.529495	1397.533447	361.139679	148.309601	1679.285156	528.792358	-149.664764	1169.574585	554.283142	259.066589	1142.917725	438.051819	-185.795715	922.490051	441.777649	266.053101	886.950928	450.311462	45.527046	1006.297791	-548.840149	85.656128	907.927795	-483.347473	-51.045052
434.990631	-46.540878	914.882874	457.263092	119.294014	898.875122	401.791077	-90.705231	530.804810	507.979614	91.372551	502.852234	404.979980	-116.514748	94.011635	575.494263	18.719057	89.143456	446.602875	-98.336411	1443.587280	448.771698	223.166290	1411.629395	376.494415	69.998482	1397.623901	362.121429	149.120377	1679.542969	527.725464	-150.050201	1169.977173	554.352905	258.419891	1142.689453	437.845062	-185.809647	922.536377	440.219757	265.371185	887.595459	450.004913	45.461342	1006.389954	-548.991943	85.737404	907.907837	-483.507141	-50.960854
434.530518	-46.705063	915.123169	456.987152	119.123360	898.935242	400.550934	-90.375916	531.232544	507.922150	91.090080	502.898926	409.795044	-117.149414	94.979233	575.421692	18.658966	89.131935	445.848663	-98.003922	1443.839478	448.572327	223.507736	1411.638916	376.045990	70.423988	1397.764160	363.044434	149.762665	1679.877441	526.348206	-149.917862	1170.209106	554.503723	258.168762	1142.618042	437.400208	-185.919250	922.661743	439.066437	264.700287	888.151611	449.671600	45.392376	1006.529724	-549.112244	85.825188	907.882080	-483.663300	-50.855137
433.951416	-46.906609	915.414551	456.712738	118.904305	899.003174	399.226318	-90.060738	531.585876	507.860901	90.724655	502.955170	414.700378	-117.742332	96.022659	575.337463	18.577175	89.105240	445.205170	-97.688232	1444.157104	448.321106	223.816483	1411.708008	375.674713	70.843033	1397.945068	363.899200	150.254211	1680.259277	525.129333	-149.973358	1170.529053	554.467468	257.911713	1142.608887	436.743896	-186.243561	922.856384	437.831665	264.052551	888.695801	449.280396	45.303783	1006.696716	-549.251648	85.887627	907.863464	-483.781097	-50.778973
433.303894	-47.064190	915.701965	456.471222	118.672020	899.123230	398.077606	-89.886368	532.061035	507.861359	90.251961	503.048065	419.850250	-118.374825	97.241280	575.242249	18.507153	89.131668	444.642975	-97.369911	1444.471069	448.062683	224.098770	1411.820923	375.331818	71.214622	1398.139526	364.691742	150.588486	1680.711792	523.909790	-149.963120	1170.772949	554.336121	257.760284	1142.637695	435.921051	-186.420502	923.049011	436.605042	263.275665	889.244324	448.856750	45.199963	1006.891052	-549.354919	85.970108	907.853760	-483.898895	-50.681435
432.565125	-47.104275	916.017639	456.202637	118.492485	899.266602	396.895782	-89.517075	532.488098	507.837799	89.789925	503.216705	425.025299	-118.942688	98.527145	575.123718	18.414486	89.144470	444.117371	-97.093376	1444.770630	447.810394	224.348053	1411.981812	374.996979	71.564667	1398.384155	365.386078	150.821808	1681.191284	522.734985	-149.994461	1170.997925	554.048523	257.643433	1142.727173	434.972290	-186.576965	923.319885	435.403259	262.653534	889.870239	448.394653	45.183350	1007.110046	-549.456909	86.020309	907.834106	-483.975403	-50.627838
431.617737	-46.922325	916.364990	455.502136	118.915100	899.574890	395.857880	-89.233475	532.900330	507.752777	89.365906	503.421509	430.082001	-119.478325	99.913200	575.000183	18.302626	89.137581	443.623474	-96.845146	1445.060913	447.533936	224.632904	1412.174927	374.813324	71.839592	1398.503296	366.012085	150.884232	1681.696533	521.601013	-149.948654	1171.230835	553.733276	257.812408	1142.968384	433.755310	-186.681671	923.598633	434.496826	261.927612	890.232971	447.657898	45.476490	1007.435181	-549.569336	86.101021	907.821289	-484.095245	-50.541611
430.764587	-47.235580	916.727783	455.670502	118.193993	899.622681	394.925781	-88.871231	533.353577	507.858917	89.026413	503.463318	435.333588	-120.155952	101.329384	574.934692	18.203876	89.150070	443.261353	-96.563042	1445.361572	447.307007	224.812988	1412.445801	374.529633	72.154778	1398.838867	366.576385	150.888962	1682.235352	520.572998	-149.961121	1171.450195	553.166382	257.549225	1143.071777	432.560608	-186.773865	923.923523	433.592712	261.351990	890.631226	447.348846	45.139828	1007.621704	-549.682678	86.233170	907.819519	-484.199005	-50.421234
429.743683	-47.219257	917.066772	455.373566	118.050537	899.811340	394.000275	-88.540810	533.670044	507.939209	88.583183	503.594238	440.329468	-120.818375	102.741928	574.822937	18.158060	89.148857	442.892242	-96.365364	1445.651245	447.097351	225.030945	1412.779541	374.129089	72.488335	1399.323486	367.083466	150.794617	1682.766846	519.541748	-149.904465	1171.633911	552.684204	257.762543	1143.294556	431.099579	-186.859833	924.301453	432.535614	260.770874	891.105225	446.760559	45.145958	1007.875793	-549.795898	86.325470	907.789490	-484.308563	-50.330166
428.986816	-47.919144	917.405151	455.909943	116.435501	899.400391	393.078613	-88.146622	534.011353	508.102234	88.166603	503.542572	445.324921	-122.138077	104.465599	574.743896	18.049788	89.130455	442.628906	-96.124741	1445.903687	446.898926	225.218826	1413.182007	373.875061	72.756180	1399.662109	367.514038	150.631393	1683.274536	518.653320	-149.951981	1171.801147	552.025818	257.852875	1143.508057	429.612457	-186.937317	924.651978	431.899994	260.181519	891.300842	446.570343	44.471142	1007.794434	-549.885437	86.434189	907.760681	-484.391968	-50.212868
427.447693	-47.209618	917.703918	454.746674	117.785805	900.147705	392.143555	-87.705223	534.277222	508.046722	87.637657	503.858368	449.587433	-122.566345	105.477646	574.578308	17.940847	89.098000	442.295868	-95.962059	1446.138428	446.728302	225.355103	1413.614136	373.642334	72.998970	1400.029663	367.927551	150.356277	1683.832031	517.750427	-149.950577	1171.911133	551.201538	257.554016	1143.686401	427.944855	-186.991516	925.070679	431.091675	259.745697	891.504395	445.486694	45.140160	1008.342468	-549.951599	86.577446	907.750977	-484.463470	-50.070179
426.544037	-47.626808	918.005066	455.148712	116.494049	899.895935	391.744141	-87.696648	534.406250	508.223206	87.184502	503.836853	454.064178	-123.491661	106.705750	574.508362	17.835934	89.112953	441.905579	-95.858353	1446.380615	446.533295	225.475983	1414.079346	373.398743	73.207458	1400.421021	368.259766	150.046417	1684.365479	516.898865	-149.949112	1171.963135	550.540955	257.886444	1144.051147	426.330658	-187.007187	925.455994	430.406616	259.323029	891.760376	445.202148	44.640339	1008.332825	-550.065430	86.708725	907.736206	-484.588501	-49.939430
424.910431	-46.975548	918.259949	454.006256	117.669472	900.557129	391.040192	-87.349014	534.416321	508.101837	86.762512	504.124084	458.170074	-124.283340	107.813293	574.342712	17.743425	89.135254	441.451874	-95.755531	1446.579224	446.328369	225.569580	1414.564331	373.301239	73.352379	1400.635132	368.576782	149.662170	1684.893555	516.032776	-149.984894	1172.018433	549.714050	257.880737	1144.349609	424.525452	-187.062103	925.863770	429.757813	259.015656	891.993286	444.062317	45.221478	1008.813232	-550.150330	86.867012	907.752563	-484.692169	-49.785011
423.532806	-46.712677	918.443054	453.507965	117.716560	900.737915	390.907715	-87.310951	534.269592	508.002502	86.456749	504.249451	462.127411	-125.328659	108.749077	574.182983	17.626013	89.144279	441.011383	-95.711609	1446.740967	446.237823	225.589386	1415.016357	372.977722	73.554970	1401.130981	368.848511	149.219177	1685.393799	515.247620	-150.024475	1172.064331	548.754028	257.564819	1144.547363	422.699371	-187.083694	926.254822	429.085846	258.685608	892.118347	443.264404	45.340324	1008.992188	-550.249207	86.982132	907.742432	-484.773834	-49.660347
422.054260	-46.649597	918.596985	453.189941	117.445839	900.754578	390.652283	-87.260628	533.974365	507.915070	86.131866	504.338837	465.769287	-126.197380	109.487633	574.115234	17.541771	89.184807	440.380585	-95.817551	1446.860107	446.165924	225.557587	1415.457886	372.754303	73.717392	1401.469727	369.098267	148.718170	1685.853027	514.422913	-150.112274	1172.152100	548.077393	257.849060	1144.900391	420.771698	-187.073425	926.611877	428.557098	258.444122	892.287170	442.481659	45.283092	1009.067322	-550.335144	87.122139	907.717834	-484.867554	-49.463776
420.637360	-46.744579	918.671021	453.067474	116.797318	900.547363	390.543915	-87.440796	533.559326	507.745880	85.845901	504.328339	469.093475	-127.254654	110.020508	573.984070	17.470352	89.197861	439.821350	-95.844643	1446.922729	446.105865	225.520157	1415.901978	372.667542	73.800896	1401.623901	369.324554	148.202728	1686.271606	513.628052	-150.181152	1172.147827	547.218506	257.760315	1145.192627	418.796783	-187.063477	926.943054	428.106506	258.309418	892.392761	441.772156	45.063320	1008.982483	-550.410583	87.273277	907.700867	-484.945282	-49.276382
419.079742	-46.559101	918.661804	452.683228	116.602119	900.444641	390.573334	-87.512230	533.031860	507.459869	85.531197	504.355286	472.041138	-128.101791	110.173164	573.866760	17.352800	89.214493	439.251465	-95.931953	1446.921021	446.203735	225.388382	1416.348755	372.301910	73.930679	1402.024780	369.526550	147.638153	1686.651978	512.797302	-150.360840	1172.063599	546.339050	257.376862	1145.360840	416.848633	-187.026413	927.245850	427.482025	258.160980	892.512817	440.921661	45.077728	1008.918518	-550.538208	87.426651	907.684326	-485.066956	-49.109688
417.289551	-46.177017	918.579102	452.032776	116.854218	900.466248	390.826263	-87.679321	532.395386	507.052124	85.274437	504.439026	474.560059	-128.953903	110.013649	573.750671	17.305069	89.241432	438.611725	-96.063736	1446.852905	446.345306	225.185394	1416.731445	372.050842	73.999168	1402.238770	369.740295	147.010513	1686.984741	511.895996	-150.471985	1171.863281	545.744629	257.691772	1145.659424	414.735229	-186.944733	927.482422	427.040527	258.013794	892.521851	439.886108	45.265034	1008.891541	-550.611755	87.607346	907.666931	-485.157562	-48.904510
415.611023	-45.706074	918.352234	451.424835	117.124344	900.474426	391.197510	-88.032150	531.471619	506.555725	85.060173	504.462738	476.733551	-129.623474	109.423462	573.596680	17.193159	89.281319	437.855408	-96.214127	1446.781982	446.552216	224.982285	1417.075317	371.811096	74.052460	1402.407715	369.930511	146.347794	1687.256348	510.969604	-150.637497	1171.695923	544.991760	257.232758	1145.772095	412.608521	-186.838730	927.680969	426.924347	258.042572	892.440918	438.878571	45.441517	1008.794128	-550.709412	87.769318	907.668701	-485.268036	-48.721806
413.739197	-44.957550	918.044373	450.532318	117.849014	900.580505	391.659607	-88.502716	530.379150	505.921173	84.900398	504.556763	478.436371	-130.172882	108.507278	573.389099	17.094725	89.327484	437.024567	-96.478508	1446.600342	446.802155	224.707535	1417.400635	371.557770	74.054482	1402.521240	370.139648	145.622925	1687.474609	510.048737	-150.905228	1171.492554	544.522278	257.384521	1145.991577	410.397858	-186.640106	927.761536	426.603333	257.882050	892.379639	437.670258	45.857590	1008.714600	-550.816040	87.918480	907.659424	-485.385712	-48.526176
411.947510	-44.604111	917.692017	449.993317	117.866234	900.357117	392.511292	-89.136223	529.165344	505.353577	84.785088	504.481628	479.893890	-130.666000	107.291557	573.209351	17.027847	89.369438	436.079559	-96.762421	1446.396118	447.110962	224.362946	1417.658081	371.295837	74.044533	1402.597778	370.323914	144.873383	1687.635010	509.119507	-151.218338	1171.191650	544.012878	257.114716	1146.029907	408.172974	-186.294540	927.706909	426.469574	258.076141	892.374573	436.618225	45.914879	1008.432373	-550.913452	88.129089	907.663757	-485.477173	-48.301311
410.117981	-43.976589	917.198792	449.223969	118.309799	900.217834	393.869598	-89.856522	527.927856	504.751404	84.849304	504.465668	481.058563	-131.129944	105.774071	573.014160	16.951323	89.434204	435.071167	-97.129761	1446.103516	447.525665	223.917587	1417.848389	371.045532	74.026085	1402.608032	370.532532	144.059113	1687.716919	508.006195	-151.543961	1170.787842	543.640076	256.864532	1146.124023	405.854889	-186.060028	927.656189	426.214020	258.025940	892.221008	435.430359	46.182301	1008.134399	-551.053894	88.371925	907.664612	-485.569885	-48.063934
408.290771	-43.377995	916.616882	448.359894	118.745117	900.049988	395.358765	-90.569695	526.561951	504.118195	84.969955	504.365265	481.859985	-131.340240	103.975082	572.816895	16.906933	89.487267	433.953766	-97.533928	1445.763306	447.986847	223.463623	1418.001465	370.800323	73.983093	1402.562134	370.776703	143.207870	1687.742920	506.921570	-152.007507	1170.435303	543.333130	256.492096	1146.105225	403.510193	-185.786545	927.533020	425.982086	258.185974	892.181396	434.162842	46.403095	1007.781372	-551.171997	88.580399	907.634827	-485.653839	-47.840771
406.290680	-42.419502	915.968262	447.070648	119.929634	900.143250	397.003448	-91.259155	525.155334	503.464386	85.227066	504.428741	482.485657	-131.657761	101.909088	572.742310	16.854933	89.522362	432.731079	-97.977463	1445.309814	448.563232	222.924652	1418.105713	370.546997	73.902458	1402.486694	371.028992	142.324768	1687.726196	505.651123	-152.500961	1169.909912	543.180847	255.974655	1145.993774	401.145599	-185.489563	927.351074	425.917786	258.317749	892.050781	432.642151	46.954887	1007.540527	-551.299866	88.772537	907.602295	-485.729767	-47.641052
404.543488	-42.118217	915.245850	446.459656	119.803047	899.686523	399.140442	-92.124557	523.752930	502.811951	85.454391	504.238922	483.024231	-131.926529	99.809677	572.611755	16.852390	89.583786	431.447174	-98.535637	1444.832275	449.140442	222.308350	1418.133301	370.388824	73.752068	1402.228760	371.324371	141.365601	1687.660034	504.322937	-153.019821	1169.374146	543.076904	255.083206	1145.781860	398.647278	-185.150452	927.046570	426.106415	258.493164	891.788208	431.450562	46.863583	1006.966309	-551.416443	89.043442	907.614258	-485.807220	-47.358818
402.568909	-41.319862	914.466187	445.040497	121.050110	899.716858	401.310059	-92.974297	522.295105	502.254578	85.760895	504.335693	483.380402	-131.931870	97.690338	572.583923	16.839256	89.620880	430.062531	-99.138939	1444.284180	449.854065	221.581024	1418.107666	369.987915	73.645073	1402.207275	371.595215	140.379730	1687.535278	502.822876	-153.550415	1168.753052	543.185120	254.376251	1145.583496	396.155304	-184.822845	926.687256	426.046906	258.716034	891.725891	429.816925	47.334431	1006.630798	-551.553345	89.296890	907.600037	-485.901489	-47.115276
400.816040	-40.883945	913.655396	444.046478	121.319786	899.413086	403.498718	-93.817101	520.812134	501.612396	86.180832	504.244995	483.777069	-132.003799	95.812134	572.500305	16.857588	89.701645	428.670288	-99.813011	1443.724487	450.648926	220.801956	1418.021973	369.692993	73.424660	1402.038574	371.919800	139.316910	1687.415649	501.207672	-154.253769	1168.082764	543.470947	253.662643	1145.370117	393.596741	-184.542847	926.245239	426.373718	258.920746	891.482056	428.426941	47.362171	1006.098328	-551.681702	89.524391	907.572449	-486.004089	-46.875168
398.959656	-40.425030	912.803772	442.770844	121.630150	899.134399	405.758331	-94.571419	519.435913	500.853241	86.526642	504.056702	483.780426	-132.092468	93.798935	572.419983	16.887245	89.758034	427.229950	-100.586365	1443.187378	451.418945	219.927765	1417.895752	369.374176	73.163383	1401.838745	372.232361	138.238770	1687.276001	499.438446	-155.055801	1167.322876	543.924377	252.951706	1145.134521	390.985229	-184.279053	925.734680	426.449005	259.185791	891.382690	426.832184	47.389931	1005.559875	-551.812012	89.765587	907.548645	-486.087372	-46.577263
397.337067	-40.391865	911.993591	441.846954	121.362762	898.632813	408.165009	-95.456825	518.226990	500.186279	86.916046	503.867554	483.891663	-132.109024	91.897667	572.483826	16.955448	89.841858	425.752228	-101.404724	1442.594604	452.264862	219.034912	1417.687744	369.162689	72.792908	1401.496704	372.562103	137.119171	1687.148926	497.505981	-155.876877	1166.553833	544.337524	251.757568	1144.728638	388.278961	-184.012177	925.139282	426.731750	259.494415	891.191406	425.470978	47.095261	1004.921143	-551.954956	90.006271	907.525879	-486.210236	-46.243881
395.566925	-40.131744	911.208069	440.491730	121.602623	898.357727	410.413055	-96.044968	517.098755	499.431396	87.358261	503.782227	484.195099	-132.093292	90.204811	572.525513	17.012890	89.911026	424.283844	-102.269386	1442.042358	453.133789	218.070877	1417.485474	368.694244	72.431435	1401.472168	372.897675	135.951782	1687.073242	495.405396	-156.845963	1165.782715	544.974854	250.721069	1144.357422	385.547791	-183.819443	924.486633	427.206696	259.679840	890.861145	423.875458	47.027546	1004.413391	-552.085266	90.240257	907.508789	-486.292969	-45.923595
393.816406	-39.886314	910.433594	438.983337	121.993195	898.202026	412.713654	-96.643753	516.060791	498.446320	87.562294	503.689270	484.434875	-131.957748	88.536858	572.403748	17.059757	89.941765	422.891327	-103.192039	1441.489624	453.970520	217.060440	1417.215942	368.449280	71.944954	1401.211060	373.256012	134.737411	1686.979736	493.195770	-157.879654	1165.005249	545.650146	249.470245	1143.916992	382.762299	-183.638718	923.850891	427.776886	260.013275	890.571411	422.166718	46.974495	1003.975647	-552.228394	90.491570	907.474121	-486.356903	-45.654560
392.105865	-39.810341	909.777405	437.561493	122.065636	897.994019	414.774933	-97.122650	515.138000	497.643127	87.837479	503.576447	484.946198	-131.782700	87.031319	572.398865	17.119709	90.043655	421.511871	-104.114601	1441.028442	454.833466	216.029541	1416.980103	368.082672	71.464783	1401.114014	373.595276	133.495773	1686.933105	490.740631	-158.857437	1164.229004	546.458557	248.180206	1143.510376	379.935791	-183.513977	923.174133	428.328094	260.203400	890.342041	420.531525	46.783428	1003.562927	-552.372070	90.751534	907.475830	-486.415375	-45.384274
390.475922	-39.823135	909.116516	436.073669	121.876213	897.692383	416.765350	-97.415222	514.273010	496.661835	87.977814	503.453583	485.382263	-131.550919	85.644112	572.595581	17.188734	90.142838	420.172668	-105.077316	1440.556152	455.645050	214.957901	1416.716064	367.727814	70.974899	1401.054565	373.947052	132.159943	1686.891357	488.220245	-159.977371	1163.497192	547.292786	246.753067	1143.128418	377.050232	-183.473358	922.509460	428.983826	260.412720	890.075867	418.888000	46.487019	1003.097351	-552.495728	90.981567	907.443237	-486.434174	-45.115494
388.823120	-39.888596	908.612305	434.385529	121.858566	897.588745	418.696167	-97.493088	513.550964	495.704468	88.017990	503.363281	485.753876	-131.165161	84.344948	572.360535	17.169140	90.227097	418.915619	-106.029686	1440.193237	456.410767	213.895172	1416.479126	367.347748	70.414696	1401.036011	374.293213	130.808884	1686.901978	485.550934	-161.049606	1162.796631	548.236755	245.235413	1142.776733	373.984222	-183.425186	921.852661	429.787689	260.597076	889.887207	417.164917	46.214043	1002.808777	-552.654907	91.273849	907.444092	-486.511719	-44.778152
386.894989	-39.157471	908.173340	431.712372	123.392265	898.138550	420.461548	-97.159729	512.882141	494.451416	87.977180	503.559052	485.711884	-130.531647	83.233047	572.321106	17.201542	90.356850	417.718597	-106.973274	1439.805054	457.139587	212.827652	1416.282104	367.002686	69.856079	1401.073242	374.626038	129.412033	1686.945435	482.774536	-162.124176	1162.117310	549.197632	243.656296	1142.466919	370.990448	-183.527481	921.276672	430.505219	260.738647	889.766357	414.953888	46.716515	1002.890259	-552.819946	91.578400	907.427185	-486.598724	-44.428558
385.349884	-39.439762	907.829834	430.268677	123.128220	898.018860	422.372070	-97.197632	512.498901	493.686523	88.017647	503.558838	485.854553	-129.967422	82.384682	572.402344	17.258249	90.525459	416.589447	-107.982811	1439.555664	457.815277	211.736420	1416.166748	366.615479	69.255211	1401.170532	374.921753	127.977966	1687.061890	479.911926	-163.249146	1161.478394	550.174744	242.054916	1142.233276	367.923065	-183.696106	920.748169	431.622772	260.760620	889.525696	413.411438	46.315792	1002.667114	-553.032349	91.893509	907.403259	-486.746887	-44.059109
383.968353	-39.948578	907.596313	429.159515	122.332123	897.814270	424.164490	-97.033249	512.331482	492.994843	87.865097	503.525055	485.971039	-129.391266	81.855309	572.371277	17.264317	90.664581	415.571533	-109.015526	1439.362305	458.408417	210.631668	1416.101318	366.252289	68.593689	1401.319824	375.198792	126.515656	1687.243042	477.022156	-164.382538	1160.876099	551.128601	240.358688	1142.079834	364.799042	-183.888336	920.265808	432.758392	260.746033	889.403442	412.067200	45.671902	1002.453186	-553.261353	92.253220	907.396973	-486.884705	-43.675995
382.598358	-40.485561	907.510925	427.935913	121.511162	897.675293	425.908691	-97.001846	512.375916	492.298492	87.673203	503.475769	486.034363	-128.840118	81.546021	572.303345	17.281914	90.826378	414.594421	-110.043495	1439.224609	458.948883	209.543335	1416.103271	365.791534	67.936668	1401.657227	375.447083	125.041473	1687.496094	474.056366	-165.486893	1160.353149	552.095642	238.687958	1142.053955	361.637024	-184.122131	919.901306	433.916321	260.653992	889.332825	410.692719	45.050652	1002.342651	-553.479126	92.586548	907.404724	-487.014130	-43.294094
381.204193	-40.824337	907.527100	426.390594	121.475395	897.849976	427.053223	-97.072609	512.627075	491.667847	87.504128	503.576599	486.070984	-128.379211	81.398468	572.419067	17.286283	91.019821	413.699707	-111.053902	1439.144409	459.417725	208.450668	1416.252930	365.595215	67.186066	1401.861938	375.668335	123.522179	1687.868408	471.053986	-166.566132	1159.843994	553.022339	236.898666	1142.176270	358.382751	-184.442993	919.656555	435.204376	260.514404	889.353638	409.189819	44.772144	1002.443970	-553.737610	92.891144	907.380310	-487.152039	-42.914192
379.938660	-41.205269	907.624512	425.010803	121.127014	897.996704	427.815125	-97.045502	512.914001	491.567780	87.418709	503.800385	485.928314	-127.940544	81.358978	572.847534	17.416189	91.289543	412.877411	-112.045395	1439.141113	459.727631	207.394791	1416.514771	365.262421	66.454170	1402.220215	375.843811	121.995079	1688.275879	468.044067	-167.572495	1159.398315	553.855713	235.189514	1142.355347	354.788025	-184.638382	919.568176	436.637238	260.307251	889.434448	407.781097	44.404255	1002.570862	-553.965942	93.215744	907.395996	-487.248718	-42.512226
378.702545	-41.606449	907.902466	423.569550	120.852615	898.226318	428.256104	-97.163139	513.297546	491.038208	87.148735	503.983185	485.754333	-127.633354	81.369652	572.919739	17.408108	91.506004	412.096802	-112.983994	1439.162842	459.971497	206.405807	1416.843018	364.913940	65.727219	1402.639404	376.011047	120.428345	1688.749146	465.048828	-168.549225	1158.999512	554.723022	233.438507	1142.761108	351.353851	-184.923431	919.598572	438.196686	259.965942	889.535156	406.415558	44.106789	1002.824219	-554.242859	93.586189	907.380188	-487.390747	-42.106716
377.541931	-41.920338	908.176392	422.182800	120.835358	898.543945	428.267212	-97.425697	513.715088	490.596985	86.811356	504.286652	485.616089	-127.492210	81.435570	572.950928	17.376198	91.652397	411.420258	-113.900742	1439.201782	460.123108	205.436371	1417.254150	364.462097	65.035439	1403.193237	376.157288	118.808250	1689.218506	462.099823	-169.499191	1158.725220	555.508850	231.809998	1143.266968	347.654877	-185.212128	919.656738	439.838440	259.578186	889.766724	405.073669	43.932480	1003.123962	-554.543213	93.999557	907.373413	-487.550659	-41.616379
376.510254	-42.511562	908.535889	421.025482	120.345612	898.766418	427.918793	-97.836372	514.024658	489.412567	86.172920	504.339447	485.476990	-127.450005	81.564827	572.678955	17.282299	91.754509	410.794189	-114.771683	1439.322632	460.121094	204.488724	1417.723511	364.223419	64.291397	1403.546875	376.294495	117.195290	1689.694092	459.281860	-170.407990	1158.516846	556.205994	230.230225	1143.889038	344.073730	-185.411743	919.728699	441.526215	259.142975	889.998596	403.914032	43.494930	1003.413696	-554.857605	94.400452	907.373474	-487.761017	-41.090649
375.561615	-42.809731	908.816772	419.778473	120.132309	899.076355	427.123383	-98.233696	514.179565	488.461426	85.679993	504.442413	485.346741	-127.521965	81.727257	572.502686	17.193649	91.851280	410.229340	-115.585564	1439.446533	459.981750	203.605896	1418.220337	363.861786	63.557003	1403.995117	376.408142	115.503334	1690.145630	456.534546	-171.246750	1158.356567	556.859253	228.833405	1144.608276	340.388153	-185.671341	920.043945	442.988068	258.563141	890.356873	402.747131	43.247398	1003.712280	-555.211548	94.731003	907.385132	-488.002472	-40.654110
374.459198	-42.866566	909.093506	418.316467	120.666550	899.656921	425.911255	-98.256424	514.171204	487.854156	85.362152	504.671936	485.221802	-127.608482	81.903061	572.371704	17.153625	91.922546	409.681946	-116.462578	1439.538940	459.767273	202.665787	1418.728882	363.464600	62.810696	1404.400391	376.506927	113.812988	1690.570801	453.850739	-172.001297	1158.174438	557.513000	227.518860	1145.356812	336.644287	-185.957870	920.449402	444.907501	258.021637	890.525330	401.457886	43.297726	1004.149719	-555.549683	95.045830	907.386108	-488.177948	-40.238510
373.605408	-43.314930	909.294983	417.383484	120.171234	899.894836	424.675995	-98.499512	514.197144	487.400269	85.090973	504.734375	485.145691	-127.753296	82.075363	572.334412	17.138725	92.012253	409.217987	-117.235062	1439.605835	459.451691	201.796371	1419.239136	363.085632	62.063515	1404.752197	376.586334	112.107040	1690.964355	451.310394	-172.752396	1157.972412	557.922852	226.040909	1146.086060	332.917664	-186.170746	920.930725	446.928802	257.709290	890.879150	400.543427	42.813103	1004.371094	-555.950256	95.476570	907.399719	-488.426666	-39.783718
372.862885	-43.665520	909.319885	416.636353	119.578728	899.967529	423.162720	-98.860008	514.054443	486.938416	84.826096	504.759613	485.062866	-127.938141	82.373077	572.302979	17.123137	92.075363	408.741760	-118.025536	1439.626953	459.025482	200.916061	1419.715332	362.551483	61.334095	1405.202148	376.644836	110.401299	1691.323730	448.917511	-173.452576	1157.805176	558.356079	224.885971	1146.829102	329.157135	-186.325958	921.431030	448.449524	257.107727	891.247253	399.726868	42.338421	1004.423584	-556.342224	95.823021	907.408447	-488.728973	-39.315708
371.894562	-44.295860	909.469910	415.838928	118.909691	900.025452	421.816162	-99.075943	514.010254	486.469391	84.543739	504.738220	485.101929	-128.148117	82.589348	572.268555	17.135775	92.112663	408.279114	-118.836220	1439.628418	458.519745	200.048172	1420.151489	362.212219	60.546520	1405.298706	376.680756	108.696281	1691.664429	446.643097	-174.111557	1157.576294	558.806641	223.969879	1147.576416	325.413940	-186.396057	921.938110	450.186096	256.576813	891.401367	398.863739	41.735382	1004.524536	-556.792969	96.117310	907.392029	-489.102997	-38.852699
370.993805	-44.790409	909.489136	415.001312	118.526901	900.039734	420.047607	-99.258163	513.794922	485.934265	84.264656	504.698151	485.087982	-128.270660	82.884010	572.231079	17.090498	92.145042	407.837646	-119.632980	1439.587891	457.938477	199.227661	1420.571045	361.738220	59.740101	1405.494995	376.686676	106.993538	1691.968994	444.507446	-174.853928	1157.235107	559.143127	223.131302	1148.221436	321.695923	-186.401321	922.447571	452.170410	256.108795	891.306519	398.045349	41.280960	1004.539429	-557.251160	96.467796	907.390259	-489.382355	-38.432461
370.103577	-45.159775	909.389038	414.228912	118.173347	900.036865	418.283417	-99.264687	513.630310	486.025299	84.226509	504.712463	485.052979	-128.345551	83.074463	572.489258	17.162170	92.198997	407.452332	-120.450882	1439.447754	457.351196	198.396042	1420.877930	361.258667	58.912975	1405.622314	376.682007	105.309006	1692.226318	442.538696	-175.585846	1156.857666	559.408875	222.472443	1148.828491	318.043854	-186.250992	922.962769	453.934753	255.688828	891.346313	397.288879	40.835800	1004.487793	-557.710327	96.803421	907.346497	-489.731567	-38.027927
369.422913	-45.181458	909.289246	413.503754	117.747192	899.959167	416.514618	-99.376266	513.235840	485.573425	83.969658	504.645294	485.074829	-128.404205	83.338112	572.423462	17.100498	92.179932	407.165283	-121.315338	1439.314941	456.703156	197.561523	1421.161255	360.671509	58.106186	1405.813232	376.647614	103.637215	1692.441650	440.910004	-177.814224	1156.606323	559.620972	221.936539	1149.368896	314.466980	-186.069656	923.514343	455.637268	255.279846	891.312500	396.721588	40.573494	1004.393616	-558.203064	97.119240	907.330139	-490.158569	-37.586071
368.315491	-45.662758	909.190979	412.723877	117.322266	899.893921	414.507660	-99.317970	513.041016	485.062927	83.641159	504.569366	485.144012	-128.500473	83.577293	572.285767	17.002552	92.105942	406.846405	-122.152000	1439.084961	456.049561	196.760239	1421.401489	360.327240	57.214909	1405.694824	376.562347	101.971138	1692.602905	439.161682	-178.585663	1156.099609	559.802429	221.574890	1149.872681	310.995667	-185.875244	923.920654	457.295349	254.926605	891.145569	395.937622	40.044296	1004.306580	-558.739929	97.393257	907.261597	-490.574097	-37.214939
367.271149	-46.175453	909.056458	412.050385	116.826530	899.764404	412.566498	-99.277153	512.819092	484.937256	83.483360	504.521606	485.169891	-128.593002	83.824905	572.380737	16.967985	92.084686	406.551514	-123.004372	1438.815063	455.386841	195.965698	1421.562378	359.711426	56.361336	1405.842163	376.445831	100.303383	1692.733887	437.574799	-179.218582	1155.683350	559.915588	221.289597	1150.309570	307.688263	-185.693100	924.303101	458.923309	254.624847	890.897949	395.254761	39.475483	1004.167542	-559.335693	97.727570	907.220520	-490.981995	-36.805153
366.235443	-46.583401	908.827515	411.463623	116.405548	899.635315	410.435333	-99.368935	512.457764	484.356049	83.131523	504.395325	485.215118	-128.725327	84.147285	572.221008	16.868019	92.015297	406.293793	-123.912979	1438.578369	454.715698	195.175659	1421.717285	359.262360	55.485859	1405.763672	376.311798	98.678368	1692.825195	436.045105	-180.000305	1155.108032	559.931885	221.086517	1150.666016	304.441742	-185.458923	924.747559	460.558350	254.369827	890.593445	394.607819	38.939030	1003.984192	-559.885803	98.021317	907.165161	-491.420685	-36.390919
365.275208	-46.971920	908.616577	410.914459	115.943680	899.498169	408.362518	-99.085541	512.149475	483.782806	82.754936	504.253510	485.182953	-128.820969	84.448112	572.024292	16.775814	91.924706	406.013794	-124.817772	1438.312378	454.015381	194.368820	1421.825806	358.828979	54.595276	1405.719116	376.141724	97.100540	1692.927490	434.702393	-180.766052	1154.596069	559.939575	221.064285	1150.976807	301.344666	-185.160492	925.185730	462.204620	254.182449	890.266357	394.013977	38.410568	1003.804871	-560.468079	98.440125	907.148376	-491.971497	-35.933529
364.328339	-47.335068	908.402222	410.407440	115.476112	899.368835	406.217499	-99.065681	511.888306	483.258057	82.407410	504.090912	485.182312	-129.014694	84.813370	571.923950	16.691885	91.850464	405.708862	-125.718575	1438.111938	453.338593	193.590942	1421.924438	358.364471	53.693516	1405.675415	375.923248	95.517899	1693.010742	433.399750	-181.598587	1154.093140	559.860413	220.942444	1151.264282	298.354095	-184.832703	925.623474	463.785492	254.015213	889.904236	393.437378	37.886833	1003.628174	-561.110474	98.848373	907.117371	-492.494019	-35.492889
363.402740	-47.723507	908.234497	409.877350	114.988983	899.269165	404.026764	-98.930679	511.581635	482.757141	82.034813	503.979004	485.159271	-129.205139	85.190132	571.812500	16.597620	91.804504	405.400574	-126.681274	1437.884033	452.705536	192.742630	1422.044312	358.059875	52.732914	1405.491333	375.736969	93.926643	1693.114746	432.247131	-182.294708	1153.644897	559.686462	220.823532	1151.553467	295.508972	-184.510544	926.116699	465.272278	253.937225	889.604919	392.898956	37.340382	1003.486877	-561.689514	99.108376	907.073181	-492.994049	-35.102268
362.485077	-48.110371	908.037903	409.415619	114.466835	899.203613	401.942871	-98.742279	511.333801	482.273041	81.624619	503.930878	485.171753	-129.345200	85.589104	571.724548	16.515593	91.778000	405.130157	-127.662476	1437.710815	452.125000	191.870712	1422.127075	357.540009	51.809498	1405.617676	375.486145	92.458862	1693.204346	431.124756	-183.123459	1153.154053	559.492249	220.576553	1151.814453	292.617188	-184.131897	926.754150	466.681305	253.816986	889.277222	392.342834	36.752243	1003.352234	-562.300110	99.475716	907.056763	-493.610901	-34.692879
361.586304	-48.523911	907.902832	408.968231	113.957840	899.162231	399.944031	-98.499313	511.119354	481.850250	81.200249	503.868347	485.111908	-129.438248	85.956551	571.629944	16.419846	91.765480	404.852478	-128.665024	1437.538940	451.587006	190.950546	1422.212524	357.257690	50.824436	1405.463135	375.212341	90.900398	1693.284668	430.172058	-183.708786	1152.749268	559.257935	220.305893	1152.055298	290.010101	-183.738800	927.245972	468.080292	253.764420	888.971741	391.804535	36.178276	1003.259216	-562.976624	99.885406	907.011047	-494.269012	-34.329021
360.696411	-48.975548	907.821472	408.527710	113.375816	899.151917	397.960693	-98.447746	510.986694	481.428101	80.761627	503.854126	485.085114	-129.564407	86.397667	571.505981	16.339537	91.733978	404.503937	-129.664658	1437.390015	451.091614	190.000900	1422.299438	356.717316	49.855183	1405.656006	374.899719	89.421799	1693.370361	429.292175	-184.535553	1152.390991	558.994629	220.045029	1152.305176	287.544495	-183.303421	927.792053	469.458435	253.727234	888.778564	391.257935	35.567314	1003.208740	-563.625061	100.221222	906.959351	-494.884308	-33.923965
359.822723	-49.398079	907.738586	408.119720	112.690094	899.179199	396.155304	-98.127747	510.869263	481.012878	80.313713	503.883362	484.998688	-129.572845	86.815559	571.380798	16.249922	91.715523	404.135773	-130.730408	1437.290527	450.634460	189.043213	1422.376831	356.471558	48.839344	1405.544434	374.550568	87.970589	1693.439575	428.745697	-184.742569	1152.452026	558.736267	219.770767	1152.498291	285.273529	-182.860611	928.357361	470.669342	253.613266	888.511292	390.683167	34.912025	1003.179932	-564.248535	100.493416	906.903259	-495.565613	-33.588036
358.937836	-49.859951	907.727295	407.716919	112.241631	899.304138	394.520203	-97.974060	510.761414	480.675659	79.892220	503.957855	484.935486	-129.569794	87.205597	571.320190	16.176203	91.711403	403.799042	-131.769852	1437.188354	450.273285	188.026352	1422.509888	355.986969	47.869888	1405.822998	374.180481	86.535080	1693.545410	427.768524	-185.750717	1151.857178	558.447693	219.343613	1152.736572	283.112152	-182.472198	928.921814	471.717316	253.465012	888.237854	390.112488	34.330734	1003.235840	-564.910217	100.818336	906.807251	-496.262115	-33.271595
358.085632	-50.397095	907.760742	407.325836	111.666779	899.408813	392.906738	-97.823799	510.760437	480.273834	79.330215	503.981171	484.881653	-129.564163	87.634949	571.188965	16.073257	91.667824	403.457184	-132.847778	1437.169434	449.956390	187.001129	1422.674072	355.607910	46.844162	1405.941284	373.823090	85.082893	1693.644165	427.306549	-185.881607	1152.057983	558.134338	218.890381	1152.939087	281.055084	-182.031006	929.525513	472.644318	253.249008	888.011719	389.548828	33.694668	1003.303406	-565.529907	101.164551	906.758606	-497.028839	-32.939587
357.278931	-50.889305	907.831787	406.911316	110.978455	899.567261	391.684509	-97.537079	510.883942	479.881775	78.889488	504.048584	484.896820	-129.564178	88.060379	571.082642	16.019201	91.666687	403.078339	-133.920700	1437.187012	449.653412	185.945496	1422.872803	355.212494	45.849644	1406.167114	373.428040	83.630547	1693.785156	426.630463	-186.587997	1151.936768	557.832214	218.320770	1153.178589	279.117828	-181.578720	930.224670	473.703552	253.000458	887.815796	388.961029	33.030731	1003.418823	-566.227783	101.510803	906.759460	-497.736877	-32.713837
356.496063	-51.366840	907.889587	406.503235	110.423897	899.763611	390.392853	-97.579399	510.908081	479.571014	78.448753	504.086975	484.857971	-129.439651	88.450066	571.020569	15.922737	91.727547	402.681580	-135.024307	1437.241699	449.342072	184.865372	1423.085449	354.839905	44.806580	1406.384888	373.050323	82.201744	1693.929688	425.983582	-187.081604	1151.889648	557.540405	217.646484	1153.432861	277.284485	-181.227951	930.854187	474.395721	252.805588	887.861816	388.365631	32.414928	1003.548828	-566.903992	101.731384	906.749512	-498.534210	-32.442245
355.724579	-51.932503	907.967712	406.073029	109.871384	899.947876	389.212341	-97.426231	510.940155	479.261566	78.004288	504.159485	484.816772	-129.307617	88.793449	570.946716	15.856624	91.721596	402.263245	-136.116272	1437.301392	449.025299	183.814377	1423.313354	354.589050	43.768745	1406.477539	372.643280	80.780724	1694.088989	425.328857	-187.745285	1151.772339	557.197632	216.774567	1153.681763	275.529572	-180.828156	931.474915	475.285004	252.553848	887.983276	387.759399	31.777515	1003.682617	-567.526550	102.051643	906.727295	-499.313263	-32.201736
354.936188	-52.500099	908.051208	405.648651	109.209816	900.088806	388.223145	-97.338661	511.106750	478.851318	77.475258	504.218719	484.795685	-129.186676	89.105766	570.755920	15.777916	91.686615	401.817902	-137.203873	1437.339722	448.788727	182.712570	1423.529175	354.050323	42.790627	1406.867920	372.277283	79.350945	1694.223877	424.701508	-188.421539	1151.744019	556.912720	215.913345	1153.961304	273.916962	-180.435455	932.064392	475.839752	252.249985	888.055542	387.128143	31.121639	1003.797729	-568.243896	102.298569	906.646667	-500.159637	-32.015411
354.194000	-53.065887	908.105225	405.280334	108.467819	900.211121	387.426788	-97.288048	511.161346	478.531952	76.988014	504.230835	484.764252	-129.091492	89.378914	570.704163	15.723234	91.709694	401.354126	-138.285385	1437.406128	448.565186	181.623672	1423.756714	353.593140	41.812130	1407.091309	371.888580	77.946976	1694.346436	424.040985	-189.110001	1151.637939	556.620544	214.924820	1154.201416	272.399475	-180.128845	932.609314	476.191101	251.840775	888.144897	386.538300	30.423876	1003.889465	-568.917603	102.547600	906.566589	-501.062805	-31.808340
353.450684	-53.678452	908.149780	404.889221	107.860580	900.354431	386.501709	-97.203796	511.157166	478.273560	76.576225	504.246368	484.744843	-128.927322	89.596115	570.690918	15.663321	91.735580	400.787659	-139.369934	1437.453247	448.276855	180.572311	1423.971191	353.272461	40.771751	1407.176392	371.553955	76.516594	1694.489502	423.389465	-189.534454	1151.629639	556.385315	213.876984	1154.357300	270.912140	-179.959351	933.085144	476.495667	251.345200	888.288757	385.950958	29.744659	1003.986633	-569.610840	102.790672	906.492310	-501.921112	-31.725901
352.701996	-54.200394	908.170593	404.410004	107.286453	900.512146	385.697754	-97.299095	511.177612	477.992126	76.180862	504.323700	484.660187	-128.719543	89.741570	570.655579	15.604926	91.747414	400.268188	-140.444519	1437.514038	448.018372	179.498062	1424.188354	352.706757	39.846943	1407.559570	371.240112	75.181999	1694.648926	422.728180	-190.345551	1151.610107	556.122070	212.735504	1154.586426	269.547394	-179.801514	933.553589	476.691467	250.742264	888.483826	385.299774	29.113777	1004.080627	-570.346680	103.022636	906.449585	-502.856812	-31.581745
351.940948	-54.673241	908.220154	403.830353	106.927879	900.677612	385.086212	-97.385551	511.189148	477.667297	75.772987	504.397064	484.694214	-128.655457	89.882523	570.563599	15.524541	91.789490	399.663544	-141.499939	1437.597046	447.729828	178.405685	1424.440674	352.221008	38.885311	1407.786743	370.919189	73.787788	1694.832397	422.021942	-191.016953	1151.637939	555.916870	211.593201	1154.866943	268.330292	-179.734665	933.971680	476.745392	250.076859	888.682007	384.616608	28.621380	1004.190918	-570.968384	103.163605	906.436035	-503.790771	-31.495840
351.226013	-55.229362	908.249634	403.369873	106.332756	900.860596	384.561707	-97.553078	511.184021	477.302124	75.396576	504.436462	484.688446	-128.579514	89.976021	570.443665	15.420733	91.862152	399.035370	-142.534836	1437.720459	447.482178	177.327576	1424.642944	351.750580	37.928516	1408.005615	370.659851	72.334480	1695.011841	421.296509	-191.720078	1151.655273	555.707397	210.387924	1155.120972	267.163849	-179.620697	934.376099	476.710602	249.382538	888.919739	383.997314	27.951399	1004.301575	-571.628357	103.326042	906.417480	-504.818329	-31.430595
350.525116	-55.726704	908.217834	402.952301	105.815529	901.016357	384.237396	-97.678085	511.148651	476.984009	74.977180	504.471863	484.690735	-128.516739	89.947220	570.311584	15.313642	91.883949	398.413147	-143.521027	1437.804199	447.243622	176.245972	1424.872192	351.269257	36.981876	1408.235596	370.429352	70.893089	1695.180664	420.574768	-192.465485	1151.683105	555.531921	209.155792	1155.342163	266.114136	-179.738022	934.649963	476.607574	248.593262	889.179565	383.368744	27.339676	1004.370667	-572.296997	103.449120	906.390442	-505.846008	-31.456758
349.835358	-56.210762	908.199585	402.485168	105.302475	901.117188	383.971832	-97.907143	511.019928	476.631012	74.573097	504.545654	484.725220	-128.585953	89.822212	570.176758	15.242869	91.931305	397.756744	-144.564194	1437.898560	446.972565	175.177902	1425.125977	350.785095	36.091396	1408.421753	370.215179	69.491898	1695.342285	419.787323	-193.354279	1151.702881	555.323853	207.932983	1155.512817	265.177368	-179.911255	934.793091	476.363678	247.824814	889.497925	382.732025	26.778048	1004.417236	-573.030396	103.560776	906.324585	-507.086243	-31.485891
349.136993	-56.811588	908.143127	402.046448	104.606041	901.181152	383.808929	-98.295761	510.812683	476.222626	74.134018	504.537994	484.777985	-128.652939	89.598175	570.045105	15.181879	91.930672	397.096985	-145.585175	1437.883911	446.727692	174.133774	1425.273926	350.265381	35.179413	1408.589478	370.005768	68.120811	1695.454956	419.003326	-194.094406	1151.715088	555.198975	206.708374	1155.744263	264.360687	-180.071686	934.848999	476.041046	247.021652	889.770142	382.089020	26.070446	1004.427185	-573.685974	103.686241	906.252441	-508.183411	-31.619581
348.461060	-57.326351	908.015198	401.571594	104.077484	901.252380	383.819000	-98.700829	510.577942	475.868622	73.806015	504.619873	484.789001	-128.685822	89.263626	569.961914	15.126446	91.926247	396.411102	-146.613876	1437.847656	446.481171	173.035400	1425.434082	349.764435	34.249092	1408.710205	369.843811	66.724739	1695.537109	418.139404	-195.009338	1151.688599	555.041626	205.412399	1155.911743	263.654724	-180.413940	934.784607	475.257324	246.249756	890.258667	381.442078	25.441591	1004.405762	-574.284851	103.725334	906.208008	-509.376373	-31.713293
347.757263	-57.773415	907.872620	401.141907	103.610588	901.345032	384.072876	-99.039780	510.340485	475.592896	73.522789	504.650146	484.920441	-128.741272	88.846893	569.885193	15.064591	91.971634	395.717194	-147.618820	1437.862061	446.256378	171.911819	1425.595825	349.281677	33.338333	1408.804932	369.695251	65.354446	1695.618164	417.342285	-195.823227	1151.661987	554.999023	204.226242	1156.092041	263.038940	-180.761093	934.549072	474.972290	245.344345	890.448242	380.782745	24.859495	1004.389221	-574.886963	103.818436	906.157227	-510.590546	-31.969801
347.088806	-58.273426	907.718750	400.674530	103.020569	901.410034	384.572144	-99.525436	510.073090	475.223785	73.120865	504.652252	485.047302	-128.813431	88.377335	569.832397	14.989939	92.037224	395.011536	-148.593979	1437.816284	446.006775	170.822250	1425.730957	348.797791	32.413250	1408.879883	369.547119	63.924885	1695.695435	416.203400	-197.264191	1151.134766	554.985474	203.054047	1156.261719	262.590546	-181.141098	934.297852	474.359772	244.478302	890.787415	380.114685	24.205866	1004.353149	-575.434204	103.840996	906.145386	-511.841370	-32.195534
346.360199	-58.683945	907.510925	400.167206	102.767937	901.515198	385.233643	-99.989059	509.737427	474.924530	72.780182	504.708191	485.186310	-128.859497	87.858589	569.811462	14.934262	92.107094	394.228882	-149.626648	1437.774414	445.757202	169.676422	1425.847900	348.291626	31.509190	1408.938965	369.406281	62.553333	1695.765503	415.590302	-197.686005	1151.532104	554.947693	201.893433	1156.435547	262.185760	-181.618958	933.929565	473.564789	243.533524	891.168640	379.380554	23.709604	1004.311890	-575.909546	103.785736	906.148621	-513.046814	-32.526894
345.692993	-59.112099	907.322021	399.763611	102.216812	901.581177	386.185547	-100.444687	509.470459	474.610504	72.417236	504.725647	485.463837	-128.946091	87.327972	569.751892	14.844044	92.148369	393.476257	-150.659927	1437.714600	445.596985	168.562866	1425.975830	347.817627	30.611084	1408.994507	369.263092	61.152260	1695.822266	414.447357	-198.964111	1151.020020	554.911072	200.826019	1156.585205	261.892242	-182.158783	933.481079	472.736084	242.677658	891.524170	378.731598	23.091936	1004.259338	-576.389954	103.638573	906.114990	-514.370972	-32.860794
345.018646	-59.566105	907.128418	399.362640	101.648018	901.618835	387.300659	-101.143059	509.218262	474.286163	72.017479	504.730530	485.711029	-128.995056	86.800087	569.686157	14.769571	92.179939	392.715179	-151.666794	1437.593262	445.399811	167.424149	1426.053711	347.340424	29.730619	1409.000122	369.125977	59.829227	1695.894409	413.542175	-200.031616	1150.905151	554.877930	199.759842	1156.660400	261.691956	-182.719894	932.924622	471.755890	241.761734	891.919128	378.084320	22.465508	1004.189636	-576.861816	103.491402	906.069580	-515.680359	-33.265221
344.332672	-60.009979	906.920837	398.896027	101.196213	901.637939	388.541321	-101.635475	508.954865	473.901031	71.662773	504.777740	485.879028	-128.887466	86.244698	569.554626	14.653728	92.178268	391.919525	-152.671066	1437.455688	445.253021	166.340393	1426.116577	346.838837	28.878878	1408.998901	368.956512	58.465477	1695.930908	412.698303	-200.882858	1150.806152	554.807556	198.700729	1156.667236	261.562317	-183.339722	932.297546	470.726593	240.856308	892.272766	377.390717	21.909349	1004.103760	-577.322449	103.288239	905.983704	-516.966370	-33.796394
343.620636	-60.441498	906.672424	398.503815	100.709282	901.649109	389.832428	-102.344940	508.819916	473.579285	71.197678	504.784088	486.022949	-128.820145	85.710182	569.472290	14.610605	92.189606	391.134949	-153.658203	1437.284180	445.155457	165.155304	1426.191162	346.352631	27.992981	1408.978638	368.805420	57.127041	1695.946289	411.766418	-202.008255	1150.615967	554.726501	197.737946	1156.608643	261.542206	-184.019913	931.573181	469.607971	240.038666	892.619873	376.696350	21.327053	1003.994812	-577.711914	103.109810	905.868408	-518.208130	-34.220955
342.913757	-60.885967	906.501770	398.098022	100.154884	901.690247	391.422119	-102.932503	508.718903	473.255463	70.807610	504.818878	486.186066	-128.835678	85.260384	569.412964	14.524013	92.215286	390.306915	-154.671707	1437.161133	445.045502	164.071289	1426.256836	346.027405	27.066917	1408.817261	368.617554	55.788551	1696.013306	410.931305	-203.034119	1150.403076	554.641235	196.740250	1156.659912	261.561646	-184.759399	930.773438	468.458923	239.128891	892.986389	376.047668	20.718462	1003.936462	-578.069153	102.953255	905.761414	-519.454712	-34.679810
342.157715	-61.403950	906.384766	397.675537	99.674416	901.758057	392.783905	-103.595016	508.780243	473.018463	70.429771	504.879822	486.147736	-128.643723	84.787949	569.379089	14.471643	92.263275	389.551056	-155.690536	1436.955444	444.983368	162.956375	1426.351318	345.455750	26.265781	1409.007202	368.430084	54.487976	1696.106689	410.064423	-203.933975	1150.223267	554.605713	195.820389	1156.670410	261.742004	-185.525620	929.917358	467.221619	238.294800	893.467224	375.365875	20.125008	1003.917969	-578.354980	102.813538	905.662720	-520.567322	-35.178726
341.465271	-61.869354	906.333923	397.213898	99.102692	901.833923	394.322968	-104.434883	508.912506	472.757568	70.047340	504.904449	486.314178	-128.692581	84.469017	569.319397	14.410660	92.342789	388.752228	-156.693680	1436.797729	444.900116	161.878418	1426.469482	345.103516	25.352203	1408.910767	368.238098	53.168655	1696.223633	409.206360	-205.034607	1150.081543	554.556030	194.918671	1156.722168	261.971100	-186.321442	929.083557	465.991760	237.345871	893.894165	374.693878	19.553747	1003.936096	-578.603027	102.674698	905.528198	-521.547546	-35.655258
340.743744	-62.367905	906.324463	396.858795	98.527397	901.908386	395.770447	-105.180382	509.131378	472.612823	70.077995	505.044220	486.334259	-128.618576	84.141945	569.368835	14.365397	92.466354	388.034698	-157.671814	1436.647827	444.858582	160.752945	1426.619263	344.571350	24.573593	1409.140991	368.014282	51.886520	1696.359131	408.393677	-206.016052	1149.901001	554.343689	193.925705	1156.785034	262.315430	-187.108353	928.195618	464.380249	236.472855	894.567566	374.031372	18.996485	1003.975342	-578.754211	102.515663	905.335632	-522.443542	-36.066212
340.077087	-62.849819	906.402527	396.468231	98.036774	902.077637	397.196564	-106.157280	509.517303	472.329620	69.743195	505.123444	486.350433	-128.533936	83.839523	569.332397	14.293942	92.568291	387.310120	-158.653549	1436.476807	444.831696	159.694031	1426.788086	344.126984	23.792503	1409.304199	367.796265	50.642044	1696.533936	407.655731	-206.918823	1149.853027	554.253479	193.020584	1156.899048	262.747772	-188.012772	927.293762	463.360626	235.472427	894.888306	373.409576	18.477461	1004.104126	-578.812439	102.326172	905.136780	-523.094849	-36.408131
339.415344	-63.519703	906.535706	396.205963	97.277107	902.188049	398.701050	-107.290878	509.881592	471.903839	69.202766	505.152130	486.282196	-128.502365	83.593307	569.199402	14.210150	92.644104	386.584381	-159.562881	1436.407227	444.769897	158.629471	1427.007446	343.825775	22.967043	1409.285645	367.575165	49.369293	1696.739380	406.887177	-207.992081	1149.756958	554.046936	192.045746	1156.991943	263.260315	-188.935486	926.429016	461.900513	234.492447	895.391724	372.842010	17.801994	1004.230957	-578.867676	102.206017	904.953247	-523.698669	-36.702808
338.828583	-63.979946	906.691467	395.863617	96.702690	902.369202	399.988251	-108.300362	510.203430	471.523865	68.792297	505.209259	486.190033	-128.492538	83.389015	569.091797	14.122552	92.730339	385.825562	-160.457642	1436.306763	444.753235	157.574341	1427.271484	343.269928	22.280439	1409.615234	367.311401	48.161079	1696.958252	406.210571	-208.804230	1149.766602	553.824890	191.058334	1157.157715	263.865356	-189.875168	925.607361	460.449615	233.506485	895.976074	372.241608	17.310291	1004.405945	-578.898560	102.189606	904.778564	-524.168518	-36.954983
338.206421	-64.405571	906.890259	395.497162	96.181061	902.578674	401.507233	-109.439400	510.597839	471.141663	68.386536	505.267914	486.099792	-128.450607	83.166573	569.020630	14.028123	92.864449	385.122070	-161.291412	1436.227295	444.705688	156.613113	1427.576416	342.851624	21.559191	1409.803223	367.032135	46.896301	1697.171143	405.553894	-209.799835	1149.729614	553.529724	190.050400	1157.406128	264.522919	-190.922348	924.774414	458.697510	232.463791	896.796753	371.647339	16.858574	1004.614685	-578.884216	102.147217	904.658569	-524.460571	-37.160545
337.577972	-64.866867	907.051392	395.193604	95.612358	902.776917	402.791046	-110.692345	510.894714	470.936157	68.156898	505.347290	486.033051	-128.478195	83.003098	568.985474	13.972384	93.014435	384.312561	-162.117798	1436.115723	444.644653	155.598480	1427.940063	342.454071	20.819550	1410.001587	366.763367	45.656136	1697.376587	404.963135	-210.549438	1149.753418	553.335144	189.135742	1157.738281	265.186066	-192.018784	923.993164	457.612701	231.494583	897.393433	371.056183	16.356493	1004.800171	-578.783386	102.070961	904.602600	-524.616150	-37.258747
337.051910	-65.375298	907.213684	394.959839	95.032249	902.990295	404.125824	-111.743103	511.128326	470.648804	67.763519	505.456726	485.947601	-128.506104	82.800529	568.923645	13.855837	93.145096	383.576019	-162.903412	1436.019287	444.570679	154.614258	1428.279297	342.026337	20.168653	1410.193604	366.459717	44.388756	1697.606689	404.458618	-211.559418	1149.751221	553.017456	188.114883	1157.996826	265.950012	-193.085297	923.276062	455.813477	230.438171	898.223816	370.563629	15.813180	1004.993225	-578.614746	102.032562	904.588745	-524.600098	-37.349857
336.594421	-65.858116	907.348694	394.768585	94.528572	903.173462	405.369263	-112.864594	511.373596	470.022522	66.676689	505.466949	485.989685	-128.585953	82.629272	568.623962	13.723044	93.178253	382.808197	-163.658447	1435.944824	444.477722	153.660019	1428.619141	341.555206	19.494473	1410.370117	366.166809	43.154388	1697.816040	404.049866	-212.319138	1149.809570	552.757446	187.082703	1158.328613	266.711517	-194.170090	922.599060	454.617249	229.489624	898.875610	370.118713	15.326301	1005.157654	-578.410522	101.992668	904.636719	-524.473511	-37.363533
336.140137	-66.309792	907.427917	394.578278	93.997635	903.307129	406.447937	-113.785530	511.533722	469.937439	66.864418	505.656860	485.960541	-128.635574	82.462952	568.759583	13.672129	93.356606	382.009399	-164.387070	1435.806152	444.334625	152.750580	1428.961914	341.145874	18.884466	1410.514893	365.851196	41.913269	1697.991211	403.665497	-213.168457	1149.807495	552.516968	186.095947	1158.638062	267.529388	-195.270981	921.909912	453.079834	228.399902	899.578979	369.660461	14.844011	1005.269958	-578.111755	101.957771	904.711731	-524.178772	-37.385925
335.761841	-66.730034	907.480286	394.405365	93.381622	903.407471	407.172882	-114.637207	511.670898	469.705841	66.632957	505.752197	485.958069	-128.702606	82.333649	568.740173	13.629743	93.457024	381.207825	-165.077377	1435.724121	444.199615	151.847733	1429.254517	340.673615	18.288923	1410.615967	365.531799	40.689499	1698.177979	403.385559	-214.042770	1149.815308	552.225342	185.163116	1158.885864	268.415375	-196.331161	921.264587	451.594543	227.424408	900.321289	369.258026	14.338214	1005.351563	-577.769775	101.956871	904.856079	-523.814758	-37.382282
335.415649	-67.251549	907.497620	394.276794	92.820869	903.470703	407.675629	-115.341454	511.715851	469.465942	66.402916	505.827393	486.058472	-128.861893	82.258919	568.669617	13.573189	93.548851	380.444519	-165.796539	1435.567627	444.018707	150.968918	1429.510132	340.170746	17.693516	1410.681152	365.173157	39.470615	1698.340088	403.193848	-214.925949	1149.799194	551.906311	184.196793	1159.141479	269.322632	-197.400513	920.573242	450.196930	226.489822	901.090637	368.918182	13.800779	1005.396057	-577.351868	102.006218	905.013123	-523.349670	-37.309872
335.076080	-67.784386	907.471558	394.164917	92.262924	903.511047	407.906464	-115.951134	511.695831	469.249817	66.192879	505.849854	486.045593	-128.938766	82.195709	568.656982	13.508436	93.674194	379.680939	-166.496841	1435.374634	443.791443	150.133469	1429.718506	339.707458	17.094612	1410.703247	364.826355	38.265141	1698.488770	402.989532	-215.809128	1149.722534	551.618774	183.265335	1159.356445	270.239838	-198.469742	919.866516	448.739319	225.535156	901.779663	368.604523	13.240862	1005.406860	-576.878479	102.094376	905.161743	-522.759277	-37.297142
334.761871	-68.312004	907.390198	393.977081	91.484360	903.473694	407.775146	-116.378426	511.646820	468.897858	65.843842	505.872437	485.976288	-129.024292	82.144585	568.551697	13.457026	93.752220	378.933167	-167.221390	1435.157349	443.565521	149.298203	1429.917236	339.227753	16.464169	1410.689331	364.451447	37.033218	1698.630371	402.862732	-216.658463	1149.619751	551.326538	182.399429	1159.528198	271.188934	-199.497360	919.137573	447.231018	224.501968	902.413025	368.281281	12.585505	1005.350403	-576.385132	102.115944	905.288025	-522.092346	-37.363358
334.504883	-68.878036	907.297180	393.853027	90.779320	903.420288	407.396454	-116.842316	511.492920	468.630219	65.364906	505.643005	485.951202	-129.123550	82.106644	568.467834	13.346907	93.769676	378.198212	-167.909714	1434.959473	443.305115	148.481934	1430.070801	338.716461	15.832952	1410.657593	364.063232	35.843277	1698.761475	402.773376	-217.733292	1149.451782	551.072632	181.539688	1159.644043	272.181854	-200.509796	918.403931	445.857758	223.533005	903.026733	368.025513	11.947142	1005.279724	-575.864685	102.094017	905.406860	-521.412231	-37.507286
334.247375	-69.576309	907.221191	393.650635	89.995613	903.301941	406.814758	-117.281006	511.341370	467.991638	64.775658	505.489166	485.881561	-129.182999	82.151695	568.224792	13.246627	93.726654	377.433868	-168.612549	1434.662354	442.976379	147.702438	1430.130493	338.318237	15.184088	1410.451050	363.641144	34.686131	1698.870117	402.753998	-218.622177	1149.250366	550.800598	180.746414	1159.734619	273.193573	-201.538849	917.655212	444.279541	222.519043	903.515747	367.783508	11.236394	1005.182739	-575.256165	102.038040	905.443787	-520.675537	-37.533749
334.033173	-70.271011	907.097778	393.479218	89.049309	903.113403	406.299042	-117.557915	511.274292	468.090485	64.834488	505.713531	485.903748	-129.283691	82.204582	568.425659	13.255678	93.768974	376.772247	-169.287552	1434.374390	442.661621	146.973740	1430.173218	337.728882	14.607327	1410.480103	363.200256	33.537926	1698.980957	402.798401	-219.566101	1149.084473	550.518921	179.978790	1159.712036	274.243683	-202.497070	916.925720	442.944641	221.655228	904.037720	367.557404	10.469727	1005.027466	-574.643372	101.985977	905.462463	-519.922546	-37.610897
333.829041	-70.907158	906.967590	393.339447	88.391945	903.030457	405.699951	-117.808060	511.225128	467.933533	64.545334	505.666595	485.906921	-129.399231	82.257271	568.445740	13.242996	93.770370	376.085754	-169.976639	1434.097046	442.267548	146.235855	1430.161621	337.352203	13.962333	1410.175659	362.765381	32.438637	1699.053711	402.873901	-220.392990	1148.878540	550.203247	179.219086	1159.671875	275.299011	-203.452545	916.215637	441.345673	220.757263	904.619507	367.383179	9.792850	1004.921326	-574.045715	101.984039	905.477478	-519.111145	-37.789429
333.612366	-71.564957	906.844116	393.226807	87.685524	902.933777	405.039520	-118.002563	511.083862	467.353424	63.505104	505.267578	485.907410	-129.450424	82.324722	568.100525	13.125521	93.629662	375.493042	-170.678360	1433.792603	441.949677	145.442673	1429.944092	336.753021	13.347893	1410.144287	362.296600	31.350630	1699.127563	403.013092	-221.214798	1148.695557	549.979858	178.570282	1159.617920	276.379242	-204.383545	915.545227	440.394897	219.816910	904.814392	367.235138	9.085528	1004.810852	-573.470215	101.830040	905.470520	-518.340698	-37.955734
333.437378	-72.151123	906.705261	393.146057	86.997185	902.870056	404.462402	-118.314430	510.979736	467.220398	63.157810	505.264191	485.918213	-129.537170	82.418854	568.072327	13.057517	93.633316	374.907196	-171.402679	1433.546631	441.446625	144.855087	1430.082153	336.322723	12.705441	1409.992798	361.798035	30.286972	1699.196045	403.183502	-222.032440	1148.511108	549.644775	177.906128	1159.578979	277.453674	-205.319687	914.842041	439.159698	218.826660	905.164246	367.105865	8.400050	1004.710144	-572.771790	101.686424	905.449341	-517.505981	-38.135033
333.282684	-72.763161	906.397217	393.135315	86.412582	902.817139	403.968903	-118.617989	510.962952	467.184753	63.034241	505.359772	485.945190	-129.656967	82.500061	568.100830	13.000108	93.662308	374.374573	-172.081772	1433.286743	440.914551	144.177765	1429.990234	335.815857	12.035216	1409.820679	361.283569	29.276421	1699.257813	403.363403	-223.044464	1148.330566	549.312500	177.325607	1159.496704	278.502472	-206.233978	914.226135	437.808899	217.903290	905.533142	366.956604	7.663036	1004.533386	-572.009399	101.534126	905.412292	-516.667664	-38.389790
332.987335	-73.295456	906.308289	393.009033	85.876488	902.868164	403.510864	-118.725800	510.891571	467.267670	63.079098	505.556335	485.965210	-129.731598	82.523643	568.236084	12.984869	93.754608	373.888641	-172.850723	1433.012695	440.447144	143.477249	1429.899170	335.375336	11.253958	1409.618774	360.746185	28.257195	1699.322510	403.668762	-223.742889	1148.186646	549.098694	176.800049	1159.507446	279.582794	-207.158035	913.615051	436.867706	216.756897	905.599976	366.771637	7.027272	1004.514282	-571.253784	101.283623	905.398743	-515.806946	-38.690086
332.683655	-73.890770	906.204224	392.903748	85.314529	902.875916	403.234558	-118.898003	510.825623	467.118073	62.657051	505.595459	486.033508	-129.820816	82.568642	568.183472	12.892087	93.766724	373.419281	-173.570297	1432.777466	439.858856	142.774185	1429.813110	334.958282	10.532215	1409.415161	360.203430	27.302477	1699.383057	403.986115	-224.472748	1148.018921	548.772095	176.244171	1159.432495	280.631622	-207.982544	913.024231	436.050354	216.067810	905.972778	366.567932	6.373285	1004.466614	-570.498169	100.956978	905.347778	-514.972961	-39.068249
332.370483	-74.367020	906.065674	392.890778	84.993652	902.975769	402.854248	-119.226311	510.706421	466.647034	62.122066	505.667694	486.039612	-129.897385	82.589569	567.932800	12.763088	93.744942	373.006927	-174.321320	1432.562378	439.333313	142.091782	1429.718140	334.548615	9.744275	1409.186523	359.660217	26.378248	1699.430054	404.278320	-225.205643	1147.904785	548.476440	175.792542	1159.438599	281.685608	-208.821915	912.566528	434.895294	214.903427	906.018982	366.405609	5.817226	1004.448181	-569.642029	100.700752	905.291809	-514.077942	-39.418758
332.117767	-74.835968	905.939087	392.873383	84.446556	902.990784	402.575134	-119.529526	510.676575	466.796356	61.822014	505.822540	486.077423	-129.948929	82.640976	568.018127	12.740134	93.787483	372.597778	-175.070313	1432.354370	438.784729	141.404770	1429.601685	334.132751	8.987519	1408.940918	359.078949	25.476244	1699.462891	404.686432	-225.930389	1147.826904	548.099792	175.266281	1159.367188	282.721985	-209.568741	912.104370	434.014160	213.977356	906.130981	366.242676	5.225698	1004.393860	-568.818604	100.263451	905.181702	-513.238159	-39.890137
331.750610	-75.262749	905.985901	392.741638	83.801674	903.035461	402.347809	-119.770813	510.673676	466.932922	61.539188	505.922363	486.087585	-129.955521	82.663719	568.108093	12.701935	93.869049	372.231964	-175.781113	1432.149414	438.186157	140.713028	1429.499268	333.706635	8.248232	1408.713623	358.496277	24.612267	1699.466309	405.092651	-226.710052	1147.697510	547.826843	174.899643	1159.386108	283.756958	-210.346237	911.657166	433.311005	213.029495	906.282898	366.021027	4.675562	1004.438599	-567.937622	99.885818	905.116943	-512.303345	-40.463799
331.861267	-75.393951	905.647583	392.855347	83.328514	902.991943	402.381287	-120.321999	510.611298	467.109009	61.244934	506.051331	486.215546	-130.124680	82.723007	568.146973	12.656520	93.906975	371.841919	-176.495300	1431.978516	437.596039	140.075104	1429.383545	333.320709	7.505376	1408.499878	357.899628	23.779425	1699.487549	405.549622	-227.345108	1147.631592	547.493469	174.453903	1159.385742	284.766266	-211.057373	911.312317	432.652679	212.276794	906.499695	365.975220	4.249414	1004.253906	-567.026611	99.401802	905.032532	-511.406830	-40.959934
331.573547	-75.794975	905.592041	392.854462	82.843925	903.065063	402.290619	-120.547455	510.573517	467.335388	61.014187	506.117676	486.233429	-130.185043	82.744400	568.235535	12.611856	93.971115	371.534851	-177.192093	1431.804565	437.030182	139.414276	1429.298950	332.940216	6.733171	1408.327148	357.285736	22.948927	1699.526855	406.054230	-228.161148	1147.579346	547.150452	174.004089	1159.389648	285.779785	-211.763641	910.942627	432.024231	211.346100	906.555664	365.812347	3.726315	1004.263611	-566.126221	98.831383	905.009949	-510.478302	-41.583065
331.223511	-76.283661	905.615967	392.797241	82.252411	903.130310	402.117310	-120.713737	510.547974	467.659149	60.781986	506.230194	486.159180	-130.156433	82.715645	568.356506	12.588933	94.052879	371.186615	-177.947830	1431.653442	436.414429	138.726151	1429.275146	332.616180	5.941448	1408.055176	356.683044	22.151779	1699.560303	406.536102	-228.846191	1147.518433	546.800110	173.581116	1159.463379	286.751556	-212.417999	910.638672	431.499359	210.581192	906.772949	365.618011	3.150088	1004.307922	-565.146057	98.391670	905.028687	-509.528076	-42.128628
331.047882	-76.657356	905.467407	392.812805	81.914879	903.186646	401.944000	-120.727402	510.486847	467.872162	60.562996	506.352478	486.063477	-130.132019	82.649857	568.472900	12.564968	94.172646	370.893799	-178.676102	1431.514771	435.940582	138.069351	1429.209595	332.249390	5.157269	1407.920532	356.057068	21.381262	1699.572998	407.063995	-229.741714	1147.452881	546.505493	173.182114	1159.519409	287.745453	-213.083160	910.316345	431.120331	209.784073	906.797119	365.500488	2.675568	1004.263306	-564.231323	97.862617	905.071899	-508.591339	-42.717819
330.841980	-77.033066	905.350464	392.784271	81.466698	903.224731	401.881744	-121.109581	510.462982	468.153748	60.391640	506.469269	486.102661	-130.192871	82.666451	568.562866	12.557655	94.222656	370.611145	-179.363388	1431.351196	435.363434	137.423065	1429.154297	331.914795	4.384702	1407.798462	355.437195	20.600246	1699.569824	407.576721	-230.473816	1147.384521	546.158447	172.733932	1159.566650	288.706268	-213.697418	910.042297	430.725983	209.021652	906.877441	365.362396	2.170033	1004.224548	-563.336487	97.430519	905.070007	-507.734680	-43.210701
330.614441	-77.667320	905.242126	392.672546	80.417625	903.011658	401.907990	-121.606346	510.489288	468.281464	60.166679	506.486389	486.132660	-130.274918	82.656731	568.574829	12.529861	94.271873	370.332977	-180.058853	1431.156128	434.875488	136.773117	1429.110229	331.433502	3.657577	1407.754517	354.809540	19.885998	1699.568970	408.117065	-231.379654	1147.348267	545.857117	172.354156	1159.623657	289.756714	-214.236282	909.703125	430.427704	208.277420	906.911316	365.126953	1.417767	1004.066223	-562.506409	96.817505	905.114136	-506.865295	-43.875217
330.231262	-78.233650	905.158569	392.624207	79.936600	903.019958	401.844879	-121.921371	510.483551	468.354706	59.965153	506.529266	486.104370	-130.296524	82.639702	568.628479	12.521143	94.352417	370.042328	-180.753250	1430.999512	434.366577	136.157089	1429.069092	331.148010	2.933657	1407.522095	354.167297	19.148241	1699.577759	408.591766	-232.099899	1147.274536	545.534180	171.889725	1159.650757	290.592346	-214.870438	909.445374	430.207550	207.501923	906.901611	364.859070	0.849215	1004.030396	-561.613770	96.363281	905.199890	-505.951538	-44.405281
330.008453	-78.667709	905.097229	392.583923	79.549110	903.082458	401.887848	-122.261024	510.478119	468.344574	59.754791	506.567780	486.080872	-130.292862	82.598404	568.629944	12.504227	94.379852	369.753418	-181.417389	1430.785889	433.865570	135.504517	1429.051392	330.829315	2.236122	1407.367432	353.572296	18.446140	1699.612793	409.127472	-233.027695	1147.194092	545.216553	171.443604	1159.690308	291.608490	-215.330368	909.108948	430.085876	206.794312	906.856323	364.689087	0.371489	1004.032288	-560.822266	95.862358	905.286682	-505.178741	-44.956089
329.842865	-78.992966	905.055115	392.686951	79.495415	903.298828	401.909637	-122.650902	510.444641	468.204651	59.566666	506.653992	486.050842	-130.313980	82.579742	568.555115	12.475014	94.456139	369.485077	-182.075424	1430.588257	433.438446	134.837799	1429.028320	330.392853	1.556259	1407.331299	352.948608	17.738024	1699.631836	409.552948	-233.801819	1147.106567	544.934937	171.007767	1159.774414	292.379517	-216.000504	908.855652	429.794525	206.046524	906.972046	364.629333	0.024653	1004.120117	-559.997253	95.129692	905.418640	-504.319092	-45.615906
329.755524	-79.519562	904.991089	392.517456	78.496315	903.140869	402.068817	-123.000435	510.473053	465.159058	58.515587	506.133636	486.057343	-130.388031	82.557388	566.900635	12.040486	94.144028	369.166321	-182.695282	1430.386841	432.971649	134.289856	1429.040771	330.112976	0.898548	1407.106201	352.359650	17.024385	1699.650757	409.959839	-234.868301	1146.997925	544.608276	170.457672	1159.895386	293.225037	-216.521912	908.598633	429.975006	205.296432	906.744080	364.404999	-0.639562	1004.012451	-559.201477	94.436974	905.605408	-503.500031	-46.323643
329.693634	-79.889908	904.908142	392.472473	78.122993	903.191956	402.142365	-123.286964	510.427124	465.052246	58.383575	506.192749	486.020844	-130.404999	82.539177	566.873657	12.018772	94.213364	368.855316	-183.272781	1430.134277	432.519287	133.708710	1429.012329	329.652191	0.259587	1407.060059	351.744263	16.305445	1699.645264	410.420685	-235.776993	1146.862793	544.353577	170.056931	1159.954102	294.165619	-216.967667	908.270020	430.056946	204.591339	906.602356	364.265564	-1.062350	1003.999207	-558.394714	93.685890	905.874695	-502.653351	-47.059067
329.618591	-80.210991	904.859741	392.574707	78.191101	903.410828	402.204071	-123.634598	510.393982	465.023071	58.263237	506.264832	485.983459	-130.454010	82.497452	566.932251	12.021854	94.297264	368.514771	-183.889099	1429.882690	432.085205	133.153198	1428.940552	329.322510	-0.341595	1406.891968	351.193054	15.578844	1699.660889	410.813995	-236.583725	1146.705566	544.065430	169.554504	1160.001465	294.941223	-217.497726	907.934692	430.130829	203.947815	906.461548	364.206299	-1.331566	1004.086426	-557.703796	92.978523	906.154358	-501.909393	-47.766060
329.627289	-80.829041	904.781677	392.373627	77.106163	903.195435	402.349091	-124.026886	510.416748	464.716949	58.066292	506.164581	486.034363	-130.537064	82.493851	566.825134	11.994831	94.301865	368.202362	-184.448135	1429.639038	431.662903	132.607880	1428.867188	329.016663	-0.933325	1406.698608	350.593201	14.842596	1699.656250	411.197693	-237.441238	1146.554932	543.770630	169.025330	1159.981812	295.739990	-217.981827	907.597778	430.065948	203.297089	906.388916	363.975128	-2.039315	1003.944153	-557.071655	92.205833	906.498840	-501.166138	-48.558586
329.583435	-81.324318	904.720398	392.320404	76.623161	903.170227	402.469757	-124.332069	510.421722	464.637817	57.832027	506.130768	486.075989	-130.568100	82.451706	566.859375	11.992537	94.335579	367.909180	-185.012985	1429.392578	431.264069	132.091949	1428.754150	328.652069	-1.523896	1406.516479	350.042267	14.118138	1699.675293	411.531464	-238.181686	1146.330688	543.589111	168.596451	1159.963989	296.483734	-218.436630	907.235535	430.473663	202.657501	905.970947	363.817871	-2.507897	1003.904114	-556.409973	91.494659	906.828247	-500.379913	-49.266045
329.623566	-81.900826	904.650696	392.298431	76.106239	903.111755	402.613708	-124.606110	510.479492	464.546570	57.614979	506.097504	486.118744	-130.618790	82.401924	566.907288	11.970126	94.330284	367.537323	-185.546890	1429.057739	430.813141	131.606171	1428.647339	328.290070	-2.057418	1406.349121	349.469177	13.347857	1699.678955	411.914093	-238.820480	1146.137695	543.348999	168.064453	1159.927246	297.248291	-218.909836	906.838440	430.764862	202.034439	905.661194	363.712463	-3.015065	1003.843262	-555.894287	90.776878	907.153870	-499.813751	-49.927608
329.631714	-82.501221	904.624451	392.228729	75.499268	903.084656	402.563690	-125.164627	510.488037	464.907623	57.460011	506.149963	486.151245	-130.670776	82.418442	567.170959	11.978604	94.425201	367.243652	-186.082092	1428.744873	430.429504	131.134109	1428.504517	328.038361	-2.633117	1406.094482	348.917816	12.576102	1699.711060	412.223633	-239.406723	1145.964111	543.049866	167.519836	1159.878662	297.907043	-219.375961	906.458740	430.830353	201.461395	905.525024	363.582458	-3.577525	1003.819336	-555.319763	89.954727	907.448608	-499.104797	-50.410103
329.701721	-82.997093	904.583679	392.175659	74.950172	903.065857	402.917755	-125.244339	510.548157	464.073822	56.936916	506.005341	486.148224	-130.666229	82.358940	566.763855	11.838246	94.304382	366.963531	-186.633575	1428.511719	430.034882	130.635910	1428.379517	327.709015	-3.168076	1405.902222	348.368408	11.803854	1699.762817	412.445099	-239.904968	1145.773315	542.863281	167.033249	1159.876953	298.576508	-219.803741	906.070801	431.363068	200.821136	905.061035	363.477142	-4.066820	1003.792542	-554.804810	89.191711	907.649658	-498.554779	-51.153160
329.760834	-83.524010	904.541321	392.135162	74.544678	903.058350	402.920746	-125.804016	510.592743	466.362793	57.453346	506.431946	486.158112	-130.735245	82.420029	568.099121	12.138584	94.620972	366.699524	-187.124435	1428.241943	429.599854	130.209503	1428.247192	327.293427	-3.685436	1405.786987	347.815491	11.033685	1699.820435	412.716614	-240.360977	1145.578003	542.676208	166.668015	1159.874756	299.230103	-220.253906	905.679199	431.680420	200.267517	904.859131	363.392090	-4.516237	1003.769958	-554.327209	88.467506	907.782715	-498.080200	-51.950005
329.833801	-84.099663	904.533447	392.099640	74.023720	903.006897	403.196960	-125.878815	510.604462	466.020172	57.120296	506.323639	486.144775	-130.708313	82.368019	567.935669	12.117757	94.577370	366.517517	-187.666931	1427.986938	429.224731	129.789444	1428.109253	326.951813	-4.166554	1405.688232	347.275818	10.254592	1699.874756	412.927460	-240.983841	1145.356445	542.457397	166.146576	1159.795288	299.757690	-220.567657	905.211670	432.250519	199.693451	904.331116	363.317688	-4.998586	1003.742493	-553.859741	87.687057	907.824158	-497.630615	-52.853462
329.921021	-84.577103	904.480774	392.041199	73.556641	902.966919	403.282990	-126.126129	510.593811	465.509491	56.741283	506.265717	486.106506	-130.709839	82.355850	567.692078	12.040930	94.496872	366.265289	-188.132950	1427.751709	428.757172	129.385620	1427.942505	326.749115	-4.669871	1405.354614	346.763916	9.493061	1699.931519	413.081726	-241.400299	1145.138550	542.208923	165.680069	1159.711304	300.316681	-220.961624	904.821838	432.740326	199.129944	903.943359	363.245605	-5.442701	1003.698181	-553.497192	86.972160	907.810974	-497.280273	-53.649853
329.998352	-85.159050	904.442871	391.967438	73.079834	902.925049	403.379974	-126.367462	510.606506	465.128510	56.372448	506.196259	486.088409	-130.722809	82.331169	567.543457	11.966091	94.457108	366.132263	-188.595062	1427.466187	428.350098	128.994125	1427.791748	326.377625	-5.208147	1405.209229	346.247009	8.698042	1700.005249	413.208344	-241.686401	1144.922485	541.992432	165.235855	1159.668213	300.854675	-221.345383	904.422852	433.408905	198.556168	903.527405	363.180176	-5.941138	1003.659790	-553.070801	86.092209	907.692261	-496.834015	-54.631294
330.088043	-85.660515	904.340515	391.881073	72.618599	902.883423	403.364838	-126.511574	510.570435	464.729340	55.998001	506.139221	486.060242	-130.701309	82.283760	567.343628	11.862613	94.393242	365.948181	-189.109970	1427.219971	427.993866	128.514053	1427.444702	326.109192	-5.710542	1404.975098	345.754700	7.879630	1700.071777	413.317932	-241.905243	1144.672729	541.808716	164.772644	1159.570557	301.314972	-221.677094	904.010010	434.007599	198.084457	903.150574	363.101379	-6.426995	1003.589478	-552.632629	85.224678	907.590088	-496.412598	-55.516617
330.172119	-86.191811	904.261658	391.819977	72.109062	902.814270	403.379547	-126.612854	510.532928	464.227844	55.642025	506.059509	485.993591	-130.627136	82.209511	567.138916	11.783121	94.349426	365.821838	-189.602921	1426.906006	427.472687	128.180695	1427.430542	325.876038	-6.236590	1404.695557	345.262329	7.082902	1700.133057	413.380432	-241.976196	1144.338623	541.596924	164.314804	1159.506836	301.581696	-222.158279	903.665771	434.600616	197.467651	902.652771	363.050049	-6.927153	1003.516846	-552.296265	84.338051	907.505066	-496.027344	-56.533119
330.185852	-86.726784	904.189758	391.719452	71.725716	902.786011	403.376343	-126.833427	510.513458	465.831116	55.879665	506.343781	486.037811	-130.629639	82.175621	568.023743	11.979383	94.482674	365.695984	-190.084641	1426.563477	427.020081	127.822105	1427.225708	325.492828	-6.773875	1404.503906	344.782410	6.267790	1700.158447	413.561676	-242.055069	1144.063721	541.383301	163.916046	1159.437134	302.070770	-222.381363	903.093628	435.161499	196.940048	902.178589	362.958832	-7.393888	1003.467712	-551.912048	83.369888	907.369080	-495.597198	-57.383801
330.314453	-87.209480	904.089905	391.694427	71.349831	902.730042	403.459076	-127.045326	510.475586	465.897430	55.687405	506.341431	486.018097	-130.584030	82.145790	568.093323	12.018066	94.454796	365.599152	-190.592743	1426.224731	426.592743	127.467400	1426.980347	325.181549	-7.269430	1404.235229	344.315979	5.487803	1700.157349	413.623993	-242.169968	1143.769043	541.153137	163.505997	1159.294189	302.394440	-222.660126	902.641724	435.743195	196.461014	901.665344	362.925171	-7.815904	1003.391479	-551.621155	82.486198	907.274353	-495.204224	-58.309586
330.449829	-87.738167	904.029175	391.646576	70.938248	902.669250	403.483032	-127.247261	510.514099	465.751038	55.414345	506.267395	486.015961	-130.581665	82.153366	568.004883	12.014011	94.354668	365.551727	-191.059860	1425.936890	426.137665	127.108208	1426.739258	325.017700	-7.730935	1403.942749	343.844574	4.710031	1700.177490	413.668030	-242.341339	1143.471558	540.908081	163.191849	1159.187866	302.701569	-222.928329	902.243896	436.379059	195.989212	901.191650	362.894623	-8.255198	1003.332092	-551.313965	81.434425	907.260010	-494.878998	-59.100418
330.529266	-88.283989	903.986084	391.577423	70.533859	902.668762	403.398224	-127.331848	510.515106	465.603882	55.140965	506.248993	485.926544	-130.518585	82.178589	567.897766	11.997703	94.288391	365.510742	-191.571442	1425.687744	425.736938	126.754616	1426.530640	324.702759	-8.223436	1403.830200	343.388336	3.932483	1700.229980	413.663116	-242.532806	1143.159668	540.673401	162.906342	1159.135742	302.992737	-223.157684	901.872070	436.998291	195.486511	900.693237	362.831909	-8.729430	1003.311523	-551.032227	80.486244	907.330933	-494.457428	-59.976532
330.596008	-88.714012	903.952393	391.498413	70.142181	902.673157	403.404816	-127.501747	510.517456	465.447662	54.843056	506.259888	485.893250	-130.528732	82.215256	567.794189	11.934257	94.257019	365.448914	-192.062592	1425.454590	425.346222	126.377144	1426.396851	324.461578	-8.736914	1403.694580	342.935181	3.139648	1700.291260	413.651001	-242.708694	1142.895020	540.358093	162.488220	1159.044067	303.383514	-223.418121	901.521729	437.391998	195.099716	900.428528	362.765350	-9.139454	1003.297913	-550.746765	79.427422	907.438293	-494.004517	-60.924778
330.666840	-89.136711	903.913208	391.412354	69.757629	902.700073	403.415253	-127.652534	510.500641	465.370636	54.580635	506.267975	485.859955	-130.506210	82.236305	567.730957	11.880877	94.250702	365.378204	-192.534515	1425.184082	424.916779	126.010605	1426.277344	324.286407	-9.273437	1403.503662	342.484741	2.368852	1700.317871	413.597626	-242.791550	1142.571777	540.126038	162.212433	1159.027344	303.371277	-223.495056	901.142090	438.312439	194.542770	899.812683	362.703796	-9.562389	1003.292725	-550.506287	78.391495	907.562866	-493.698212	-61.791126
330.704865	-89.615257	903.843384	391.355957	69.330963	902.680420	403.435699	-127.824615	510.472412	465.299164	54.338646	506.238251	485.840912	-130.511108	82.199768	567.650574	11.825880	94.174103	365.329865	-193.053146	1424.871948	424.515228	125.672882	1426.114624	323.975250	-9.825340	1403.385254	342.031860	1.599653	1700.306152	413.545868	-242.838074	1142.182495	539.755371	161.935425	1158.909424	303.503998	-223.648102	900.731812	438.668152	194.113907	899.481140	362.629883	-10.020907	1003.249023	-550.300781	77.473709	907.686157	-493.313782	-62.816277
330.753967	-90.029037	903.733521	391.319946	68.939575	902.613403	403.428589	-128.027939	510.423401	465.304688	54.133484	506.194672	485.849182	-130.510818	82.154472	567.628723	11.795090	94.105316	365.313019	-193.578629	1424.552246	424.086334	125.340981	1425.908081	323.767761	-10.355189	1403.166138	341.593506	0.862842	1700.255127	413.559479	-242.918335	1141.819702	539.485962	161.644836	1158.792847	303.602997	-223.733780	900.264709	439.640869	193.559326	898.750366	362.573395	-10.425571	1003.161621	-550.073853	76.501984	907.752991	-493.020752	-63.597523
330.778412	-90.505836	903.643311	391.276764	68.679024	902.559082	403.424683	-128.240570	510.444885	465.386353	53.984085	506.134399	485.859467	-130.530991	82.105232	567.674194	11.828267	94.010971	365.316101	-194.118164	1424.227905	423.671661	124.963379	1425.706299	323.674530	-10.886449	1402.856079	341.183105	0.145762	1700.184204	413.540619	-243.012207	1141.480103	539.149719	161.350311	1158.623657	303.664612	-223.852005	899.804443	439.943756	193.200485	898.403198	362.513977	-10.797251	1003.090088	-549.893372	75.590065	907.808105	-492.770386	-64.387894
330.772919	-90.956001	903.566589	391.220093	68.350784	902.509766	403.336823	-128.446381	510.419281	465.488495	53.832016	506.121063	485.885376	-130.530212	82.080681	567.704468	11.873678	93.955772	365.263458	-194.613510	1423.919800	423.224030	124.628937	1425.512451	323.494690	-11.380356	1402.651611	340.774170	-0.569781	1700.130371	413.503052	-243.178680	1141.104370	538.875183	161.189529	1158.581787	303.699127	-223.911453	899.440857	440.855560	192.799652	897.773987	362.440430	-11.187154	1003.027710	-549.733093	74.818863	907.903320	-492.508728	-65.291550
330.759338	-91.309853	903.540833	391.161011	67.977066	902.504822	403.278900	-128.571396	510.437988	465.547089	53.633011	506.170959	485.873352	-130.508362	82.092667	567.758301	11.845524	93.953140	365.254974	-195.087341	1423.698853	422.813080	124.289238	1425.369141	323.252563	-11.877615	1402.575806	340.364258	-1.276873	1700.155518	413.443726	-243.312576	1140.804199	538.528809	160.925659	1158.574951	303.658020	-223.937180	899.162781	441.529388	192.318222	897.272156	362.359222	-11.546592	1003.013000	-549.535583	73.906509	908.049805	-492.349884	-66.085274
330.713715	-91.609848	903.536499	391.082855	67.568840	902.541138	403.215790	-128.711685	510.464020	465.540924	53.379860	506.216858	485.873322	-130.515274	82.185272	567.720703	11.757010	94.009888	365.246704	-195.557846	1423.545044	422.413177	123.880165	1425.302124	323.210205	-12.391889	1402.431885	339.975677	-2.009305	1700.240967	413.390533	-243.424484	1140.594238	538.168762	160.646454	1158.572388	303.579346	-223.910217	898.995300	442.112488	191.882874	896.957947	362.269684	-11.915345	1003.029358	-549.428589	72.972008	908.176880	-492.180420	-67.013695
330.663025	-91.898117	903.545593	391.038025	67.243706	902.598450	403.184357	-128.858688	510.520721	465.781921	53.216873	506.280273	485.850037	-130.562836	82.244514	567.780823	11.702013	94.059982	365.229645	-196.048599	1423.412354	422.049957	123.468407	1425.215942	323.064819	-12.902266	1402.323242	339.573059	-2.749447	1700.315918	413.314178	-243.618774	1140.411621	537.754517	160.324768	1158.541748	303.440887	-223.862305	898.884033	442.324890	191.539429	896.793030	362.198059	-12.243343	1003.062927	-549.325378	72.042412	908.333618	-491.943634	-67.985825
330.614746	-92.198257	903.514465	391.011597	66.977036	902.612244	403.178101	-129.016617	510.540924	465.497375	52.927105	506.307983	485.860535	-130.606201	82.307251	567.586914	11.623681	94.027046	365.231659	-196.481339	1423.282837	421.694000	123.097198	1425.094360	322.931213	-13.439141	1402.179810	339.200439	-3.463017	1700.386230	413.268707	-243.795990	1140.207153	537.420776	160.160873	1158.523315	303.262909	-223.784851	898.734863	443.135834	191.129684	896.245239	362.128357	-12.542871	1003.054688	-549.230469	71.145493	908.402649	-491.859039	-68.805313
330.550049	-92.488907	903.461914	390.973633	66.685539	902.604004	403.199890	-129.205154	510.513275	465.473236	52.793575	506.320221	485.878113	-130.649002	82.277893	567.571228	11.620464	94.020279	365.193542	-196.919968	1423.091553	421.341095	122.758194	1424.877441	322.796112	-13.917497	1401.982056	338.819061	-4.213650	1700.381104	413.221741	-243.921860	1139.933838	537.100647	160.070251	1158.424316	303.037628	-223.710190	898.551514	443.560516	190.774979	895.808167	362.041656	-12.848577	1003.024780	-549.162292	70.239395	908.404358	-491.846039	-69.610443
330.530945	-92.786484	903.366516	390.983673	66.386818	902.551697	403.185425	-129.380524	510.442657	465.508942	52.649387	506.339752	485.891693	-130.707047	82.230148	567.593567	11.655568	93.972122	365.140137	-197.408936	1422.830933	421.028809	122.386505	1424.637939	322.702118	-14.375924	1401.759033	338.433685	-4.961884	1700.359619	413.177704	-244.126633	1139.647095	536.745239	159.907532	1158.235718	302.789856	-223.625122	898.311951	443.924896	190.473022	895.344299	361.987579	-13.155190	1002.951538	-549.170837	69.515747	908.379578	-491.771454	-70.437927
330.452332	-93.079918	903.298584	390.961151	66.095131	902.502747	403.166473	-129.567520	510.401886	465.516174	52.488522	506.309265	485.922485	-130.723709	82.157227	567.638733	11.658905	93.952888	365.091736	-197.873993	1422.575195	420.809875	122.005447	1424.348755	322.599030	-14.874396	1401.549683	338.079285	-5.742275	1700.365723	413.130554	-244.382416	1139.323364	536.290283	159.440430	1157.933716	302.511444	-223.545639	898.100769	444.233856	190.132553	894.814697	361.918884	-13.453242	1002.893311	-549.147461	68.677177	908.337585	-491.756744	-71.201035
330.381165	-93.343903	903.242065	390.929779	65.778091	902.497620	403.200500	-129.713593	510.386047	465.458923	52.257950	506.327484	485.922729	-130.765274	82.125160	567.612915	11.618130	93.947014	365.058044	-198.312073	1422.334229	420.643158	121.621048	1424.090210	322.423553	-15.357737	1401.427734	337.729614	-6.585108	1700.390625	413.070801	-244.618118	1138.962036	536.060120	159.479858	1157.799683	302.199615	-223.408340	897.943481	444.473602	189.789001	894.347473	361.842743	-13.766889	1002.862793	-549.109253	67.757996	908.341553	-491.738953	-71.999466
330.307526	-93.630058	903.205078	390.915802	65.441406	902.537537	403.165710	-129.852829	510.405762	465.363983	51.980618	506.384521	485.970093	-130.802475	82.156349	567.589172	11.515114	93.985558	364.989838	-198.759766	1422.114380	420.523560	121.249840	1423.852051	322.403778	-15.791492	1401.251343	337.368530	-7.473396	1700.474609	413.014496	-244.766830	1138.660522	535.730347	159.209274	1157.590820	301.865631	-223.264786	897.842834	444.647614	189.455673	893.883789	361.768555	-14.115497	1002.864624	-549.157898	66.842499	908.383789	-491.729248	-72.915482
330.243042	-93.933777	903.200745	390.894745	65.097282	902.577698	403.162445	-129.987976	510.463928	465.271118	51.721325	506.395050	485.974274	-130.780304	82.218506	567.574463	11.454276	94.012337	364.895203	-199.193314	1421.882324	420.446838	120.845139	1423.546875	322.319885	-16.237160	1401.134399	337.024414	-8.379621	1700.568604	412.954681	-244.898575	1138.453125	535.265442	158.867630	1157.228271	301.490753	-223.068893	897.782532	444.424133	189.232498	893.640137	361.697937	-14.457099	1002.882874	-549.194214	65.953163	908.446838	-491.688019	-73.726860
330.177277	-94.293625	903.205994	390.888947	64.695702	902.562500	403.162628	-130.179398	510.523590	465.214722	51.534477	506.342896	486.013885	-130.805328	82.303673	567.556763	11.413328	93.979263	364.835754	-199.590378	1421.679199	420.435211	120.452156	1423.185425	322.198578	-16.617455	1401.034058	336.677795	-9.309034	1700.622803	412.903412	-244.997574	1138.246460	534.941528	158.631241	1156.800293	301.096893	-222.816177	897.688843	444.720123	188.843307	892.883301	361.617554	-14.808363	1002.878357	-549.256409	64.998207	908.481628	-491.632202	-74.499786
330.179535	-94.586548	903.155945	390.905670	64.372971	902.502502	403.092316	-130.365295	510.523560	465.151794	51.360752	506.274536	486.034271	-130.847275	82.332901	567.504761	11.423214	93.966064	364.658478	-199.950760	1421.474731	420.404053	120.149727	1422.767212	322.223175	-16.920216	1400.752197	336.302734	-10.297343	1700.662598	412.804443	-245.179092	1138.035278	534.486816	158.165237	1156.263550	300.667877	-222.596954	897.515991	444.558044	188.386154	892.027893	361.562714	-15.085470	1002.824036	-549.416077	64.133797	908.450623	-491.658173	-75.214294
330.147400	-94.892403	903.057983	390.939819	64.065910	902.432251	403.016388	-130.501068	510.500763	465.142273	51.269817	506.246948	485.980896	-130.897537	82.317238	567.525940	11.441546	93.948517	364.485962	-200.331924	1421.206909	420.397644	119.808311	1422.358032	322.179718	-17.233089	1400.473999	335.935547	-11.328523	1700.667725	412.644135	-245.517258	1137.705200	534.076782	157.871719	1155.672852	300.240997	-222.404114	897.328918	444.458771	188.082870	891.309204	361.493469	-15.382877	1002.740601	-549.610779	63.287628	908.419189	-491.718475	-75.925034
330.108459	-95.228752	902.949951	390.925262	63.782650	902.385803	402.902557	-130.694061	510.411316	465.059784	51.125217	506.250488	485.989166	-130.929688	82.248459	567.478638	11.413118	93.920670	364.305237	-200.675568	1420.917480	420.475800	119.497528	1421.916016	322.140961	-17.553904	1400.208008	335.545074	-12.434396	1700.697510	412.412933	-245.894989	1137.313110	533.690247	157.667130	1155.068726	299.775116	-222.239044	897.142639	444.286285	187.800308	890.672913	361.424957	-15.715594	1002.663757	-549.776001	62.544811	908.424377	-491.763306	-76.729179
330.041962	-95.553581	902.850647	390.879944	63.456936	902.351563	402.801788	-130.842636	510.308990	464.638214	50.559746	506.085938	485.987122	-130.945724	82.216560	567.230896	11.292888	93.874046	364.148926	-201.011215	1420.671753	420.625092	119.143776	1421.434082	322.117828	-17.868092	1399.967285	335.156067	-13.628074	1700.743652	412.179810	-246.176575	1136.957397	533.431519	157.701889	1154.585693	299.293854	-222.045837	896.969360	444.029327	187.480255	890.002014	361.339874	-16.070736	1002.597229	-549.888184	61.631134	908.443176	-491.733673	-77.613472
330.012268	-95.835327	902.747681	390.845215	63.083500	902.321167	402.677246	-131.090591	510.234833	464.568817	50.325573	506.095642	485.995148	-130.919296	82.132774	567.210571	11.219588	93.913902	363.964417	-201.301849	1420.374878	420.811401	118.819008	1420.963745	322.090576	-18.179317	1399.744751	334.791443	-14.852987	1700.817383	411.951813	-246.365082	1136.626587	532.957947	157.278397	1153.911255	298.757935	-221.824280	896.807678	443.675842	187.137283	889.336670	361.289398	-16.437017	1002.530701	-550.022705	60.717869	908.493103	-491.705750	-78.479774
329.941406	-96.092407	902.672791	390.793976	62.750156	902.309326	402.559845	-131.201126	510.211395	464.513611	50.088295	506.122833	486.030731	-130.885193	82.139694	567.192261	11.174109	93.875847	363.773682	-201.572220	1420.167847	421.043671	118.512924	1420.477051	322.083740	-18.405195	1399.532837	334.420380	-16.108887	1700.904907	411.681671	-246.424103	1136.376221	532.567871	157.013779	1153.235352	298.265350	-221.597351	896.642090	443.158112	186.740585	888.577515	361.211212	-16.765459	1002.487427	-550.245911	59.738903	908.620117	-491.818298	-79.342087
329.828308	-96.380173	902.650330	390.803680	62.542542	902.279419	402.433502	-131.305786	510.209656	464.876617	50.329308	506.326538	486.004974	-130.855133	82.194641	567.418152	11.185731	93.930824	363.577179	-201.862213	1419.939697	421.251526	118.258675	1419.984863	322.100067	-18.597256	1399.318604	334.137817	-17.428522	1700.957153	411.342010	-246.641388	1136.129883	531.968872	156.381729	1152.445190	297.782410	-221.392456	896.488892	442.713470	186.552139	887.932678	361.155212	-17.007427	1002.461304	-550.440430	58.724979	908.655640	-491.849060	-80.283386
329.744263	-96.708580	902.632996	390.745392	62.074089	902.215698	402.359497	-131.435410	510.261627	464.443329	49.806110	506.051361	486.031342	-130.935379	82.243744	567.176941	11.117193	93.818398	363.378815	-202.093628	1419.767700	421.495178	117.997551	1419.464600	322.114136	-18.747162	1399.093628	333.746674	-18.800474	1700.983398	410.915253	-246.894516	1135.886719	531.540466	156.288864	1151.726318	297.272339	-221.197479	896.375000	441.986115	186.192322	887.153320	361.071045	-17.371862	1002.420959	-550.452026	57.329266	908.334534	-491.678162	-81.326385
329.658997	-97.074593	902.572510	390.734436	61.629215	902.120056	402.203613	-131.579254	510.235748	464.668671	49.951317	506.170807	486.024963	-130.960678	82.317490	567.307007	11.169092	93.818764	363.192383	-202.321777	1419.615479	421.756866	117.716141	1419.003906	322.147797	-18.915300	1398.891968	333.248413	-20.236300	1701.025024	410.457611	-247.118958	1135.675415	531.069580	155.957001	1151.024536	296.673889	-220.986603	896.247253	441.304626	185.917282	886.534424	360.998260	-17.746084	1002.343079	-550.507813	56.456196	908.368042	-491.600433	-82.046318
329.534210	-97.440170	902.513855	390.714539	61.207279	902.056702	401.801147	-131.600281	510.152344	464.558472	49.749966	506.128021	485.832581	-130.848175	82.318153	567.248230	11.120393	93.810715	362.994507	-202.547333	1419.434692	422.001770	117.447060	1418.621094	322.158752	-19.102678	1398.695557	332.899841	-21.754097	1701.044800	409.959167	-247.274933	1135.471436	530.315308	155.076538	1150.162598	296.042328	-220.848053	896.116882	440.187531	185.656067	886.130127	360.919281	-18.134825	1002.282104	-550.601501	55.518219	908.396729	-491.569702	-82.912552
329.417358	-97.684631	902.417419	390.658630	60.894161	902.049866	401.788666	-131.852020	510.103027	464.462341	49.523300	506.134918	485.951477	-131.003738	82.342697	567.209778	11.055101	93.803894	362.832977	-202.746857	1419.263550	422.275574	117.182083	1418.241455	322.178009	-19.281384	1398.527710	332.369141	-23.330801	1701.075562	409.386047	-247.613266	1135.242554	529.830322	154.553024	1149.584106	295.429932	-220.726303	895.976257	439.619263	185.322876	885.557190	360.837646	-18.472282	1002.230408	-550.765930	54.596478	908.519348	-491.598877	-83.918785
329.274231	-97.930786	902.322205	390.588104	60.582260	902.024475	401.363342	-131.889069	509.978302	464.349854	49.224274	506.174042	485.930756	-130.961212	82.332405	567.167114	10.980537	93.819313	362.668884	-202.951797	1419.069580	422.603485	116.917656	1417.915161	322.256439	-19.476505	1398.371582	331.933777	-24.989920	1701.083618	408.782349	-247.893051	1134.957642	529.350098	154.178131	1149.035034	294.802399	-220.606339	895.843994	438.408203	185.016022	885.285278	360.746948	-18.801970	1002.169922	-550.818237	53.628242	908.604919	-491.610443	-84.777473
329.074310	-98.253357	902.273071	390.507477	60.190769	901.977417	401.168671	-132.128342	509.915955	464.258942	49.008869	506.168121	485.982788	-131.032379	82.335976	567.186584	10.947474	93.814491	362.580994	-203.106522	1418.973511	422.948334	116.677948	1417.588013	322.344910	-19.613485	1398.244873	331.555634	-26.680443	1701.075195	408.184723	-248.140045	1134.755737	528.804993	153.342438	1148.357788	294.155060	-220.457977	895.733032	437.549927	184.647079	884.786011	360.627930	-19.169270	1002.121643	-550.879272	52.718117	908.638123	-491.545898	-85.643974
328.893768	-98.576584	902.245178	390.434753	59.832352	901.920471	401.035492	-132.360214	509.916321	464.162567	48.807453	506.131287	486.088379	-131.193527	82.438301	567.146912	10.913975	93.814713	362.461273	-203.265686	1418.877441	423.284760	116.477036	1417.215942	322.434875	-19.670336	1398.170410	331.110779	-28.377123	1701.047852	407.576691	-248.286774	1134.643921	528.290405	152.718155	1147.716797	293.497131	-220.318283	895.654236	436.534546	184.314484	884.389526	360.518402	-19.498991	1002.079102	-551.031189	52.053898	908.733032	-491.490967	-86.396652
328.692657	-98.951485	902.262878	390.355530	59.466999	901.868469	400.959076	-132.562622	509.996582	464.007782	48.610443	506.079132	486.293121	-131.324646	82.605263	567.083008	10.902003	93.781487	362.356079	-203.394333	1418.847046	423.605835	116.326050	1416.861084	322.596100	-19.723431	1398.053833	330.668671	-30.107307	1701.033813	406.876587	-248.435638	1134.527832	527.718201	152.246185	1147.018921	292.841492	-220.228317	895.606140	434.921783	184.073380	884.185242	360.396515	-19.832851	1002.061829	-551.160034	50.860760	908.573914	-491.571777	-87.313324
328.481262	-99.292198	902.266174	390.324646	59.091904	901.835510	400.798584	-132.811234	510.009735	463.838837	48.329834	506.037628	486.204285	-130.867004	82.535416	566.989441	10.857909	93.722885	362.232361	-203.530472	1418.818848	423.948120	116.117668	1416.562500	322.771912	-19.780565	1397.942749	330.239288	-31.882271	1701.012695	406.174438	-248.672256	1134.468384	527.207458	151.471725	1146.381592	292.102325	-220.128708	895.586121	433.999756	183.598053	883.687805	360.259949	-20.162891	1002.047119	-551.285522	49.886662	908.577393	-491.557709	-88.131790
328.215271	-99.591858	902.281250	390.247253	58.696175	901.827515	400.627716	-132.962906	510.011108	463.535309	47.766705	505.927734	486.119995	-130.837646	82.565491	566.808655	10.742816	93.689232	362.117859	-203.695007	1418.794189	424.309235	115.899551	1416.288452	322.915955	-19.885271	1397.869263	329.803406	-33.652687	1701.005737	405.438263	-248.861710	1134.449219	526.703064	150.856995	1145.851807	291.350006	-220.039032	895.617676	432.666718	183.190323	883.454529	360.097473	-20.500626	1002.050598	-551.385315	48.961132	908.621460	-491.454132	-88.994980
328.011017	-99.826561	902.249512	390.203247	58.271534	901.864075	400.521973	-133.105377	509.936462	463.686584	47.567223	506.025696	486.124298	-130.880951	82.594986	566.923889	10.703647	93.755463	362.027924	-203.840576	1418.759399	424.644379	115.695381	1416.109253	323.042358	-20.035028	1397.849609	329.325745	-35.320450	1701.046143	404.724213	-249.072540	1134.389648	526.176880	150.252533	1145.307861	290.539825	-219.779205	895.691956	431.217682	182.659119	883.296509	359.959015	-20.868862	1002.053101	-551.417847	48.047253	908.671936	-491.298859	-89.840256
327.730988	-100.087044	902.233154	390.114319	57.849838	901.899719	400.359924	-133.302765	509.840424	464.161316	47.719303	506.257141	486.085297	-130.931137	82.572655	567.233582	10.715696	93.901421	361.941040	-204.040894	1418.691772	424.952820	115.471581	1415.921509	323.151794	-20.225050	1397.811646	328.931824	-37.073963	1701.035522	403.945496	-249.238602	1134.270264	525.594849	149.608078	1144.785156	289.702423	-219.678268	895.740479	429.568939	182.280243	883.343445	359.789276	-21.249813	1002.062622	-551.481018	47.272373	908.752075	-491.239777	-90.581940
327.430756	-100.372566	902.192200	390.025116	57.516174	901.877014	400.295197	-133.542801	509.799957	464.400757	47.589931	506.338287	486.135773	-131.026321	82.554878	567.367126	10.726298	93.959312	361.904907	-204.258957	1418.684326	425.250763	115.199707	1415.718994	323.283264	-20.416365	1397.747559	328.569061	-38.781330	1700.987061	403.210388	-249.458862	1134.144653	525.165771	149.128418	1144.350952	288.895050	-219.602203	895.715454	428.115936	181.770905	883.168579	359.625427	-21.584383	1002.030457	-551.544617	46.441422	908.801086	-491.107666	-91.394348
327.105682	-100.677414	902.177063	389.926117	57.232113	901.836914	400.283386	-133.861237	509.813538	464.665955	47.482613	506.372406	486.093323	-131.005264	82.505226	567.593445	10.737567	94.005188	361.832977	-204.463608	1418.623779	425.523590	114.898781	1415.541138	323.381653	-20.587631	1397.681885	328.221130	-40.421619	1700.907471	402.519897	-249.605743	1134.035278	524.689636	148.673035	1143.866455	288.031586	-219.493118	895.710510	426.637238	181.359802	883.122864	359.452026	-21.879686	1002.002502	-551.623535	45.582661	908.832642	-491.000671	-92.060135
326.814545	-101.004761	902.153748	389.831848	56.905247	901.764038	400.221252	-134.201248	509.836700	464.837067	47.362793	506.324951	486.148224	-131.086624	82.548691	567.713318	10.778807	94.030838	361.815979	-204.699142	1418.640991	425.770142	114.565887	1415.383545	323.493774	-20.777037	1397.616821	327.902679	-42.028820	1700.830688	401.847137	-249.656235	1133.919800	524.140076	148.231491	1143.379028	287.147308	-219.308960	895.732605	425.109131	180.953217	883.141968	359.279541	-22.184626	1001.954224	-551.669067	44.759418	908.862976	-490.882416	-92.640022
326.546326	-101.310089	902.176941	389.716248	56.484524	901.731934	400.202271	-134.588593	509.936920	464.818970	47.104099	506.235260	486.266724	-131.191299	82.610023	567.764099	10.764595	94.023491	361.758026	-204.985306	1418.595093	425.991852	114.210655	1415.257080	323.587158	-21.012054	1397.569824	327.613770	-43.572495	1700.754517	401.163269	-249.795883	1133.830566	523.705444	147.833527	1143.043457	286.240112	-219.145218	895.804932	423.586792	180.432465	883.160095	359.108704	-22.522055	1001.949585	-551.726135	43.949886	908.921814	-490.681396	-93.314705
326.257751	-101.554672	902.149536	389.577179	56.094700	901.720703	400.180603	-134.840927	509.981018	463.401642	46.441246	505.995789	486.300568	-131.250381	82.670845	567.052612	10.552281	93.859100	361.712769	-205.312958	1418.526123	426.229889	113.814590	1415.221558	323.690247	-21.276281	1397.553833	327.377777	-45.070484	1700.718506	400.505920	-249.920700	1133.694946	523.208069	147.343399	1142.786987	285.304077	-218.910141	895.854492	421.989441	180.071548	883.398926	358.903473	-22.853991	1001.930176	-551.613342	43.227932	909.083496	-490.358124	-94.042046
325.947571	-101.748817	902.116028	389.453125	55.816219	901.765015	400.384583	-134.678497	510.047699	461.732147	45.763275	505.766205	486.297119	-131.303558	82.670433	566.227661	10.348597	93.725349	361.616882	-205.712296	1418.380493	426.423187	113.337479	1415.229370	323.788177	-21.633827	1397.547485	327.148376	-46.331844	1700.698486	399.870941	-250.041428	1133.505005	522.715149	146.880341	1142.620605	284.344788	-218.756241	895.882874	420.155670	179.592911	883.770996	358.696411	-23.144970	1001.935364	-551.370117	42.690411	909.322632	-490.095947	-94.487221
325.559509	-102.009903	902.095764	389.226563	55.572289	901.825500	400.268921	-134.894852	510.040375	459.973816	45.126698	505.528900	486.241547	-131.304596	82.666145	565.337036	10.118700	93.560616	361.589661	-206.119202	1418.244263	426.588135	112.860703	1415.285522	323.872253	-22.015205	1397.554810	326.973572	-47.800705	1700.685059	399.271027	-250.245148	1133.266113	522.307556	146.450516	1142.500854	283.357452	-218.602219	895.891418	418.727753	179.090210	883.947327	358.408112	-23.457405	1001.955200	-550.959778	42.385311	909.598389	-489.660706	-94.905350
325.266602	-102.240807	902.058228	388.969788	55.423595	901.864197	399.962433	-135.007401	509.942993	458.395599	44.592155	505.288666	486.080505	-131.223297	82.646805	564.509338	9.926377	93.356560	361.586853	-206.541199	1418.094116	426.783142	112.411713	1415.287354	324.008698	-22.444431	1397.518799	326.809845	-49.180599	1700.617920	398.716309	-250.453476	1133.010864	521.817993	145.993103	1142.328247	282.362457	-218.394165	895.905762	417.046173	178.748260	884.289063	358.155457	-23.704641	1001.955383	-550.646484	41.910305	909.715881	-489.293335	-95.386673
325.067078	-102.536972	902.002563	388.789581	55.161354	901.823914	399.736755	-135.234741	509.855469	458.534515	44.484890	505.273407	486.029510	-131.251007	82.654228	564.670776	9.951227	93.423286	361.620972	-207.041245	1417.928223	426.978424	111.859207	1415.242310	324.110168	-22.865437	1397.441284	326.629211	-50.446911	1700.536255	398.177795	-250.667206	1132.679565	521.402710	145.599152	1142.108521	281.397583	-218.200378	895.839111	415.374207	178.374069	884.621338	357.983398	-24.000860	1001.907166	-551.120117	39.853298	909.108704	-489.167969	-96.778328
324.763458	-102.816917	901.974792	388.498718	55.021385	901.798096	399.663818	-135.615860	509.843109	458.516052	44.390331	505.277954	486.156769	-131.401917	82.688194	564.724426	9.962196	93.394417	361.678589	-207.524933	1417.756592	427.126343	111.342461	1415.188599	324.216797	-23.290712	1397.382568	326.513611	-51.687862	1700.435303	397.654907	-250.834579	1132.338745	520.967041	145.232132	1141.875732	280.405212	-217.914047	895.799133	413.468170	177.951508	885.003540	357.710175	-24.221567	1001.880127	-550.975220	38.995552	909.071411	-488.921387	-97.387581
324.314117	-103.152306	901.957153	388.198395	54.699722	901.769531	399.217163	-135.642670	509.739716	458.364227	44.186657	505.219421	486.115295	-131.371658	82.711189	564.700745	9.924440	93.372108	361.739990	-208.063721	1417.533081	427.281311	110.812157	1415.176392	324.305359	-23.784027	1397.385742	326.367950	-52.856331	1700.393433	397.138397	-251.087341	1132.027344	520.548828	144.790207	1141.657837	279.377747	-217.676971	895.828369	412.004852	177.615234	885.257385	357.358948	-24.553686	1001.856689	-550.793762	38.283859	909.111755	-488.655762	-97.996185
324.070160	-103.420372	901.934265	387.946533	54.482071	901.808594	398.988373	-135.831604	509.719574	460.312225	44.472427	505.585358	486.061096	-131.329559	82.744987	565.825500	10.113621	93.694847	361.855682	-208.592880	1417.370972	427.471375	110.205521	1415.151855	324.384125	-24.280552	1397.408936	326.290161	-54.017269	1700.374512	396.688202	-251.222870	1131.742676	520.154114	144.339813	1141.487305	278.357300	-217.465927	895.845032	410.372162	177.140915	885.605469	357.115143	-24.837263	1001.864624	-550.552063	37.600864	909.189880	-488.274841	-98.765793
323.785309	-103.716118	901.928223	387.618408	54.189507	901.861328	398.785767	-136.003632	509.723145	458.040985	43.721039	505.252899	486.138763	-131.426788	82.752785	564.642212	9.861597	93.425644	361.917938	-209.208511	1417.204956	427.634033	109.562378	1415.192505	324.483368	-24.865805	1397.427856	326.204163	-55.126236	1700.365967	396.212799	-251.428452	1131.428467	519.764099	143.908325	1141.351685	277.324921	-217.199417	895.857971	408.635925	176.764603	886.015442	356.801086	-25.165318	1001.887939	-550.274475	36.895393	909.271545	-487.939056	-99.426399
323.559906	-104.142662	901.897400	387.422516	53.747944	901.849121	398.423248	-135.282700	509.403839	457.823730	43.532524	505.249420	485.883301	-131.237198	82.712036	564.560120	9.777249	93.458984	362.007324	-209.861191	1416.996338	427.820099	108.920082	1415.189575	324.594788	-25.478045	1397.455200	326.181091	-56.115715	1700.331177	395.721252	-251.718872	1131.064453	519.357544	143.408096	1141.227661	276.293030	-216.940628	895.915588	407.040436	176.338348	886.376343	356.583282	-25.608482	1001.866455	-549.926392	36.196110	909.350464	-487.579163	-100.163857
323.480286	-104.531395	901.819702	387.245911	53.349457	901.783569	398.501709	-135.849564	509.645020	457.694824	43.407215	505.270050	486.052979	-131.466904	82.778336	564.557800	9.780847	93.503639	362.114410	-210.489807	1416.799316	427.960022	108.305550	1415.173584	324.659088	-26.082972	1397.463501	326.069153	-57.298264	1700.305908	395.275848	-252.066391	1130.737549	518.942932	142.963715	1141.017822	275.284973	-216.695633	895.923706	405.425537	175.988586	886.771667	356.432373	-25.999962	1001.795105	-549.595032	35.526787	909.364807	-487.184021	-100.998291
323.368378	-105.239510	901.758057	387.286774	52.242161	901.444885	398.660248	-136.706741	509.983826	459.682983	43.777637	505.460815	486.252380	-131.770233	82.867157	565.697449	9.974660	93.807518	362.249329	-211.227524	1416.582642	428.163513	107.607437	1415.113403	324.773560	-26.705740	1397.433350	326.017059	-58.333424	1700.238037	394.851013	-252.337753	1130.442017	518.523499	142.610168	1140.786987	274.269348	-216.472153	895.944702	403.872284	175.681396	887.051453	356.358551	-26.718287	1001.595886	-549.312439	34.845955	909.316284	-486.925446	-101.711456
323.131012	-105.684792	901.682678	386.994965	51.839588	901.368164	398.252411	-137.058304	509.799103	459.600403	43.668289	505.403809	486.391113	-131.951721	82.894257	565.969421	10.052236	93.880768	362.428436	-211.887329	1416.416504	428.325653	106.939896	1415.025513	324.889404	-27.365730	1397.399658	326.043823	-59.235783	1700.161255	394.472534	-252.509766	1130.127930	518.049194	142.162811	1140.521240	273.256073	-216.280060	895.990112	402.314270	175.419510	887.363708	356.089264	-27.139021	1001.519897	-548.979675	34.151321	909.291748	-486.663635	-102.453835
322.876923	-106.154823	901.641541	386.731018	51.423664	901.338928	397.984375	-137.188995	509.646515	458.755341	43.262653	505.213623	486.244171	-131.832092	82.861961	565.609192	9.947956	93.779694	362.636505	-212.606232	1416.284546	428.544647	106.182938	1415.000000	325.015198	-28.022785	1397.402588	326.011841	-60.361179	1700.104980	394.034241	-252.987122	1129.794800	517.597961	141.664993	1140.263184	272.240814	-216.076981	896.098145	400.767059	175.126831	887.623962	355.837952	-27.592535	1001.484619	-548.636292	33.387737	909.292419	-486.450928	-103.321396
322.615112	-106.484833	901.591187	386.370117	51.057636	901.364746	397.707916	-137.543030	509.585815	458.574829	43.035622	505.220032	486.122223	-131.690231	82.863541	565.591003	9.906686	93.807335	362.884399	-213.320160	1416.125000	428.751740	105.433136	1414.960327	325.120483	-28.733181	1397.453003	326.073914	-61.212818	1700.081787	393.660614	-253.357559	1129.528198	517.175110	141.182938	1140.022339	271.241211	-215.883713	896.229187	399.308441	174.892883	887.944946	355.533020	-27.990911	1001.472168	-548.258728	32.779892	909.369995	-486.156219	-104.128952
322.211853	-106.854446	901.579529	385.921570	50.686661	901.414429	397.579865	-137.765457	509.572906	458.462128	42.786896	505.259979	486.100220	-131.680923	82.848778	565.624268	9.869686	93.890610	363.139038	-214.029556	1416.002197	428.960876	104.712181	1414.913330	325.247589	-29.453779	1397.521484	326.092804	-62.169662	1700.055542	393.338654	-253.454193	1129.284180	516.609924	140.604660	1139.761475	270.253723	-215.696777	896.372498	397.620850	174.646088	888.358704	355.106384	-28.399567	1001.491089	-547.728027	32.150101	909.475342	-485.878784	-104.749443
321.963074	-107.318588	901.572021	385.601990	50.326775	901.452393	397.635132	-137.792526	509.523956	458.449127	42.593235	505.332642	485.917084	-131.537781	82.821365	565.729675	9.875532	93.998299	363.380432	-214.804047	1415.878906	429.152710	103.935966	1414.869507	325.391418	-30.208799	1397.557495	326.201355	-63.299404	1699.982422	392.973816	-253.719589	1129.012695	516.129150	140.064514	1139.584229	269.281952	-215.538452	896.520874	396.417114	174.380768	888.477295	354.815582	-28.837032	1001.506287	-547.123291	31.734825	909.726074	-485.493195	-105.326027
321.797150	-107.737991	901.519714	385.268158	49.925007	901.457336	397.610199	-137.979980	509.490387	458.343658	42.454605	505.356873	485.825714	-131.453949	82.803596	565.717957	9.844325	94.046738	363.677979	-215.573837	1415.809082	429.331421	103.214027	1414.810059	325.525665	-30.931448	1397.592041	326.266907	-64.255760	1699.940063	392.582672	-254.332748	1128.716187	515.610962	139.528152	1139.367554	268.329895	-215.486115	896.659241	395.003204	174.146317	888.689087	354.514679	-29.262259	1001.483093	-546.477600	31.382977	909.947205	-485.090210	-105.868576
321.569550	-108.176826	901.468201	384.929565	49.517921	901.418091	397.546143	-138.197128	509.452698	458.234009	42.337814	505.331482	485.776550	-131.497360	82.789330	565.755737	9.878560	94.117805	363.949158	-216.369568	1415.667114	429.502991	102.451294	1414.715576	325.689362	-31.699141	1397.632690	326.384247	-65.188850	1699.878296	392.263702	-254.695374	1128.468262	515.102844	139.007004	1139.070435	267.412872	-215.363464	896.773315	393.669586	173.977676	888.862732	354.187866	-29.674677	1001.438110	-546.239563	30.369417	909.728333	-484.919373	-106.780106
321.310516	-108.667435	901.439758	384.536560	49.227581	901.424255	397.549622	-138.480698	509.452271	458.173218	42.174290	505.313934	486.104279	-131.847275	82.812897	565.799927	9.874389	94.139496	364.272644	-217.146805	1415.513306	429.692535	101.682327	1414.614746	325.830658	-32.461292	1397.644531	326.529236	-66.037872	1699.772461	392.024597	-254.896072	1128.251831	514.491089	138.429703	1138.802979	266.534637	-215.234329	896.876526	392.419769	173.773315	888.982178	353.841553	-30.077709	1001.427185	-545.855713	29.679348	909.677979	-484.671997	-107.583778
321.002563	-109.076149	901.398193	384.047485	49.037060	901.514526	397.461426	-138.734558	509.395569	458.044250	41.959099	505.301208	485.832397	-131.569229	82.740730	565.786621	9.854755	94.203979	364.610901	-217.949875	1415.408325	429.878632	100.926926	1414.537231	325.969543	-33.235954	1397.692749	326.595551	-67.059547	1699.763428	391.763885	-255.295303	1127.987183	513.953552	137.888901	1138.560425	265.681763	-215.151566	897.012512	391.165253	173.560699	889.076721	353.421600	-30.450590	1001.451416	-545.553162	28.960653	909.573120	-484.555817	-108.451797
320.752258	-109.568611	901.377075	383.703827	48.520935	901.528870	397.371582	-139.203674	509.385895	457.938019	41.801258	505.306305	486.082642	-131.855637	82.775139	565.834473	9.826283	94.307518	364.961243	-218.691971	1415.273071	430.099548	100.148773	1414.477051	326.083862	-34.049660	1397.772461	326.759491	-68.023926	1699.684448	391.461517	-255.812332	1127.706665	513.399719	137.388580	1138.326172	264.825806	-215.108490	897.170898	390.014008	173.332733	889.187927	353.084106	-30.960707	1001.448364	-544.385742	28.706888	909.984436	-484.028961	-108.762100
320.552643	-110.143600	901.320679	383.422699	47.939236	901.501099	397.445557	-139.376953	509.355499	457.750641	41.605862	505.271118	486.077545	-131.877960	82.745094	565.868713	9.816576	94.396126	365.354218	-219.499451	1415.220581	430.261658	99.376892	1414.442505	326.202515	-34.870007	1397.848511	326.931274	-68.949791	1699.696777	391.195862	-256.120422	1127.463867	512.729187	136.676865	1138.026978	263.975952	-215.073227	897.334351	388.856537	173.113571	889.294128	352.766388	-31.526009	1001.406921	-544.422363	27.547525	909.628723	-483.854828	-109.976685
320.355621	-110.610023	901.308167	383.081238	47.512394	901.537170	397.426880	-139.699844	509.363281	457.591431	41.443417	505.247742	486.022125	-131.876083	82.730682	566.055176	9.819023	94.519402	365.681030	-220.263611	1415.136719	430.437836	98.585579	1414.345947	326.316254	-35.665131	1397.940918	327.153564	-69.917572	1699.630981	390.944916	-256.420624	1127.235718	512.178406	136.156372	1137.821411	263.168182	-215.093384	897.488831	387.788300	172.896881	889.356567	352.421570	-31.972555	1001.419312	-543.885803	26.373343	909.455444	-483.462769	-111.145561
320.113068	-111.174347	901.309021	382.753357	46.948151	901.548462	397.210114	-140.126419	509.383270	457.438507	41.318306	505.224335	485.988098	-131.908569	82.771866	566.053833	9.833062	94.627975	365.985168	-221.059555	1414.985596	430.547668	97.814545	1414.252930	326.447906	-36.421326	1397.973389	327.384399	-70.858536	1699.647705	390.686951	-256.889709	1126.995239	511.550934	135.570435	1137.577271	262.391876	-215.121002	897.586548	386.769836	172.685059	889.358887	352.052673	-32.509933	1001.426025	-543.248230	25.599901	909.439331	-483.070007	-111.986649
319.905701	-111.768593	901.256042	382.426788	46.452347	901.528748	397.319611	-140.251526	509.359894	457.210449	41.200741	505.163849	485.988098	-131.951569	82.740471	566.053711	9.871894	94.708733	366.332489	-221.866562	1414.879272	430.687836	97.042953	1414.114990	326.562988	-37.215652	1398.001831	327.739960	-71.747429	1699.538818	390.440552	-257.472748	1126.765137	510.925262	135.040970	1137.320923	261.675293	-215.128204	897.701782	385.774994	172.470917	889.341980	351.689178	-33.037125	1001.390320	-542.667542	24.953201	909.367554	-482.791595	-112.778297
319.719269	-112.154404	901.179321	382.094666	46.161995	901.573059	397.275360	-140.563110	509.283630	457.061981	41.103371	505.135925	485.976868	-132.019730	82.691368	566.095825	9.890765	94.796181	366.620575	-222.636642	1414.725586	430.812378	96.279480	1414.026733	326.655548	-37.988861	1398.025513	327.990295	-72.803345	1699.540283	390.260895	-257.851990	1126.523438	510.363647	134.494919	1137.078979	260.965820	-215.232880	897.761963	384.841278	172.265808	889.319702	351.341278	-33.416050	1001.374390	-542.036438	24.363049	909.311035	-482.472382	-113.638954
319.540497	-112.690361	901.116150	381.720612	45.665611	901.591553	397.193481	-141.067261	509.228668	456.843506	40.961353	505.104614	485.952850	-132.111984	82.657326	566.095398	9.876428	94.912529	366.941406	-223.433502	1414.591675	431.019531	95.417725	1413.810547	326.746429	-38.778618	1398.048340	328.283264	-73.741974	1699.579590	390.083221	-258.193726	1126.265869	509.778046	133.952805	1136.891235	260.238770	-215.395309	897.828247	383.941650	172.063675	889.330505	350.969604	-33.945732	1001.352356	-541.352478	23.732220	909.267090	-482.018280	-114.369545
319.353638	-113.270882	901.050476	381.417450	45.122467	901.592224	397.351868	-141.280334	509.142700	456.708649	40.804211	505.136627	485.923279	-132.147232	82.556297	566.089539	9.817305	95.010902	367.230804	-224.196457	1414.384644	431.022461	94.747162	1413.917969	326.818939	-39.633953	1398.091675	328.641052	-74.711510	1699.593140	389.857971	-258.925262	1125.966187	509.209534	133.341492	1136.729736	259.553833	-215.594009	897.942139	383.102020	171.762802	889.325745	350.630280	-34.512161	1001.320068	-540.950073	23.243080	909.274719	-482.179871	-115.582405
319.193390	-113.715927	901.018494	381.087891	44.733124	901.677429	397.314728	-141.607819	509.070526	456.532654	40.620621	505.120697	485.913422	-132.191177	82.484680	566.120972	9.806351	95.145203	367.531708	-225.019409	1414.243164	431.113342	93.994858	1413.886597	326.865997	-40.386982	1398.151001	329.050812	-75.737862	1699.554688	389.732361	-259.261536	1125.711060	508.683197	132.761734	1136.562500	258.907959	-215.770142	898.026367	382.325378	171.461472	889.313049	350.308960	-34.972980	1001.346680	-540.388184	22.562298	909.280823	-481.899384	-116.536919
319.041260	-114.274849	900.970215	380.738129	44.274529	901.707703	397.250641	-142.186020	509.068542	456.304688	40.426334	505.088196	485.964355	-132.297699	82.492233	566.085815	9.792687	95.226288	367.798920	-225.787720	1414.099976	431.156616	93.240868	1413.840576	326.913696	-41.188599	1398.198242	329.396088	-76.684174	1699.624756	389.614777	-259.509125	1125.519409	508.145752	132.218277	1136.378784	258.300232	-216.012405	898.080017	381.590973	171.245758	889.297729	349.970886	-35.496899	1001.337646	-540.078918	21.659922	908.988708	-481.670105	-117.631592
318.841644	-114.815033	900.938171	380.429413	43.756042	901.725830	397.260803	-142.581421	509.043304	456.072296	40.251541	505.032654	485.957550	-132.361298	82.515327	566.012329	9.790745	95.266472	368.099823	-226.557449	1413.960693	431.145264	92.552307	1413.761963	326.942017	-41.991047	1398.208374	329.827454	-77.668243	1699.593018	389.452362	-260.062134	1125.292603	507.655365	131.671783	1136.213745	257.726959	-216.327576	898.128784	380.928467	170.951080	889.247742	349.629669	-36.023937	1001.330811	-539.441772	20.787529	908.783875	-481.178864	-118.499664
318.628479	-115.392441	900.914673	380.069733	43.331535	901.742859	397.200562	-142.927429	509.053955	455.814209	40.036060	504.987183	485.920380	-132.412552	82.513893	565.948914	9.776549	95.332512	368.284088	-227.381607	1413.789917	431.133759	91.821045	1413.727173	326.985382	-42.773129	1398.228516	330.170197	-78.584732	1699.659180	389.265137	-260.613007	1125.046021	507.217621	131.152649	1136.054321	257.170227	-216.643509	898.117615	380.321198	170.643463	889.221558	349.271759	-36.522263	1001.327515	-538.768860	19.859642	908.570801	-480.699585	-119.266907
318.448730	-115.959526	900.893188	379.729279	42.843857	901.760132	397.163391	-143.292953	509.026398	455.623169	39.818485	505.012146	485.910065	-132.478073	82.525383	565.894531	9.776174	95.382660	368.552002	-228.171051	1413.595703	431.072266	91.091927	1413.661133	327.010773	-43.547611	1398.247925	330.685608	-79.471252	1699.592163	389.175812	-261.008423	1124.811401	506.766144	130.598358	1135.957886	256.663910	-216.967667	898.114868	379.742157	170.281143	889.205383	348.928986	-37.041981	1001.325378	-538.096741	19.301481	908.696838	-480.060089	-119.814980
318.309479	-116.440552	900.857239	379.405731	42.324745	901.792236	397.180573	-143.611694	508.981781	455.404022	39.593605	505.083069	485.867371	-132.548645	82.485016	565.864197	9.696123	95.487213	368.782043	-229.003220	1413.404785	430.965027	90.373428	1413.646606	327.021729	-44.372131	1398.272095	331.050690	-80.421402	1699.629883	389.060577	-261.446686	1124.583130	506.320313	130.099335	1135.924316	256.199066	-217.381866	898.099670	379.263550	169.920898	889.214600	348.615082	-37.553471	1001.323181	-536.591858	18.566462	909.160095	-478.638550	-119.443733
318.156433	-116.967903	900.826599	379.052917	41.924801	901.874756	397.188538	-143.907578	508.934875	455.216431	39.400379	505.163788	485.842163	-132.599625	82.415916	565.869324	9.694685	95.590858	369.025085	-229.798340	1413.169556	430.872253	89.634087	1413.659546	326.999512	-45.225838	1398.279907	331.476593	-81.377716	1699.625732	388.924469	-262.141785	1124.252075	505.957153	129.549469	1135.895386	255.754974	-217.838669	898.063599	378.835571	169.529648	889.225281	348.306549	-38.066933	1001.348755	-535.988647	17.574829	909.090393	-478.227264	-120.414268
318.002197	-117.537643	900.782227	378.724182	41.457073	901.920959	397.367004	-144.068054	508.903046	455.012268	39.183361	505.170105	485.826630	-132.624985	82.370338	565.863525	9.690341	95.691444	369.346313	-230.577240	1412.954224	430.805573	88.926865	1413.659912	326.870789	-46.058834	1398.415405	331.951416	-82.340202	1699.563965	388.878021	-262.450684	1124.024170	505.658661	129.112473	1135.877075	255.347733	-218.294327	897.995850	378.420502	169.105362	889.205688	347.998840	-38.617321	1001.349243	-535.291382	17.020702	908.855286	-477.596680	-121.269928
317.920776	-118.078445	900.713806	378.396149	40.980953	901.949341	397.393738	-144.392807	508.846741	454.726410	38.940544	505.157501	485.886261	-132.716553	82.331512	565.899536	9.690631	95.736130	369.633514	-231.342072	1412.835693	430.686249	88.206108	1413.627686	326.873596	-46.841953	1398.424683	332.236908	-83.292618	1699.672241	388.813477	-262.458618	1123.798462	505.280304	128.550690	1135.791870	254.950134	-218.788986	897.918396	378.043274	168.679962	889.181458	347.725708	-39.160938	1001.328796	-534.441040	16.323790	908.841370	-477.026276	-121.900345
317.815918	-118.675949	900.691345	378.027283	40.541027	901.953674	397.357758	-144.689026	508.797668	454.478027	38.715137	505.114716	485.856934	-132.689560	82.325958	565.924927	9.707907	95.774475	369.911743	-232.108932	1412.637573	430.556580	87.505386	1413.625732	326.865814	-47.661598	1398.437988	332.688995	-84.134727	1699.646973	388.749725	-263.259888	1123.561890	504.973145	128.101974	1135.739868	254.601761	-219.359085	897.857666	377.760406	168.264771	889.150513	347.427246	-39.673309	1001.319458	-533.716858	15.650143	908.882446	-476.535889	-122.719170
317.701721	-119.251343	900.659119	377.767181	40.098587	901.951782	397.166656	-145.156204	508.822540	454.241486	38.441662	505.038086	485.815857	-132.711945	82.369240	565.854004	9.689445	95.806351	370.205566	-232.899673	1412.472778	430.414581	86.792267	1413.610352	326.840179	-48.449841	1398.433350	333.026611	-85.135681	1699.652466	388.710022	-263.933441	1123.367554	504.738403	127.687576	1135.744263	254.265518	-219.951431	897.759644	377.500916	167.827621	889.160889	347.154205	-40.168827	1001.302002	-532.784485	15.004039	908.897583	-475.773773	-123.340454
317.521179	-119.894958	900.673828	377.364594	39.579029	901.963501	397.053528	-145.364792	508.801575	453.916779	38.155365	505.021790	485.825806	-132.743347	82.407043	565.866150	9.698281	95.854546	370.494934	-233.650726	1412.278564	430.249298	86.107521	1413.644653	326.796143	-49.231331	1398.410522	333.336609	-85.974899	1699.718750	388.664917	-264.680511	1123.122070	504.465607	127.180611	1135.755371	253.983185	-220.572418	897.724121	377.295349	167.363052	889.184875	346.820374	-40.733044	1001.315063	-532.281189	14.477198	908.552551	-475.652496	-125.006958
317.447296	-120.458176	900.635803	377.032349	39.045254	902.000488	396.985168	-145.712784	508.781067	453.689514	37.912548	505.021576	485.751404	-132.778976	82.379318	565.939575	9.697573	95.951035	370.766876	-234.375809	1412.133057	430.072723	85.385872	1413.676880	326.757568	-50.051907	1398.389526	333.749542	-86.893593	1699.671021	388.672516	-264.979034	1122.904907	504.273071	126.763451	1135.841064	253.719620	-221.253052	897.657227	377.097382	166.870758	889.213196	346.566406	-41.310463	1001.314026	-531.153015	13.873419	908.713440	-474.695862	-125.409775
317.392303	-121.058144	900.596985	376.730896	38.607769	902.069458	396.940704	-145.988907	508.708954	453.549561	37.729408	505.142822	485.723602	-132.841766	82.353661	565.849060	9.645335	96.044456	371.029633	-235.146469	1411.911865	429.853271	84.722313	1413.708252	326.702271	-50.884697	1398.353882	334.050781	-87.729408	1699.715332	388.688293	-265.359955	1122.684082	504.129181	126.382263	1135.964966	253.499969	-222.000519	897.544922	376.953796	166.378189	889.255920	346.346375	-41.881577	1001.328552	-530.183594	13.375881	908.763428	-474.171783	-126.267433
317.314514	-121.726173	900.534668	376.460938	37.997864	902.057800	396.874176	-146.403839	508.672180	453.089325	37.348381	505.049866	485.758972	-132.928680	82.328522	565.686829	9.625580	96.091515	371.310242	-235.886612	1411.680908	429.642792	84.020569	1413.757324	326.646820	-51.665146	1398.305786	334.351105	-88.572411	1699.703979	388.722595	-266.193573	1122.444702	503.895325	125.783424	1136.023193	253.308731	-222.720291	897.405090	376.869751	165.865936	889.222290	346.121094	-42.533833	1001.291077	-529.193298	12.917592	908.784607	-473.363800	-126.896782
317.199799	-122.336914	900.506836	376.093292	37.618252	902.124817	396.666199	-146.655380	508.505188	453.048523	37.339558	505.204132	485.729706	-132.955750	82.230568	565.852051	9.661231	96.241158	371.544464	-236.622818	1411.459106	429.428864	83.360428	1413.772705	326.554169	-52.424721	1398.304688	334.741028	-89.389397	1699.640381	388.794861	-266.513519	1122.214600	503.774841	125.358185	1136.100708	253.163055	-223.481552	897.233704	376.813904	165.336151	889.224182	345.856598	-43.079948	1001.310120	-528.289856	12.431464	908.804382	-472.657562	-127.515686
317.148315	-122.958183	900.474609	375.808472	37.133663	902.129150	396.597961	-146.857254	508.417114	452.513702	36.878639	505.000519	485.688843	-132.992203	82.188850	565.659424	9.637609	96.277145	371.844513	-237.354446	1411.357056	429.173981	82.722549	1413.773193	326.499817	-53.182987	1398.257568	335.085144	-90.264427	1699.583496	388.885956	-266.604858	1121.949219	503.667236	124.893623	1136.138794	253.054230	-224.291382	897.072754	376.695801	164.757751	889.302368	345.655792	-43.644287	1001.295837	-527.137695	11.976607	908.630554	-471.466431	-127.741783
317.099091	-123.601074	900.444214	375.534576	36.590305	902.180847	396.294006	-147.315536	508.353241	452.147614	36.631702	504.991119	485.693176	-133.042389	82.217880	565.571960	9.647373	96.358330	372.073242	-238.061768	1411.171021	428.876007	82.100929	1413.775879	326.411713	-53.967590	1398.250488	335.293884	-91.071571	1699.637695	389.033630	-267.143280	1121.776001	503.610870	124.473328	1136.210083	253.004593	-225.093857	896.959961	376.712799	164.149429	889.347290	345.472992	-44.281624	1001.305969	-526.211060	11.449909	908.506775	-470.610016	-128.302673
317.087219	-124.159584	900.425598	375.265717	36.097122	902.262390	396.159882	-147.601273	508.291962	451.911743	36.538502	505.131348	485.689789	-133.128555	82.217712	565.615906	9.648978	96.494072	372.275330	-238.782944	1410.975342	428.544922	81.474098	1413.815796	326.330200	-54.761982	1398.197021	335.576263	-91.969063	1699.586792	389.208801	-268.057861	1121.608887	503.617920	124.149605	1136.349365	252.992050	-225.875214	896.864685	376.950989	163.540955	889.261780	345.305054	-44.860950	1001.336731	-525.562378	11.408528	908.590698	-470.018097	-128.934433
317.020203	-124.833366	900.412720	375.017578	35.563625	902.331909	396.026489	-147.865768	508.213440	451.687653	36.399704	505.272278	485.731598	-133.217621	82.263405	565.623291	9.666890	96.632492	372.504761	-239.479660	1410.834961	428.202484	80.833313	1413.858765	326.252136	-55.512890	1398.171753	335.713745	-92.754425	1699.655762	389.361694	-268.880524	1121.437012	503.697723	123.992912	1136.558105	253.078781	-226.805603	896.742004	376.871582	162.887421	889.401611	345.122864	-45.507317	1001.364502	-524.635864	10.676751	908.312317	-469.186127	-129.585739
316.993530	-125.432732	900.403809	374.740448	35.061260	902.408691	395.911713	-148.158035	508.181183	451.367401	36.269527	505.327820	485.709564	-133.291779	82.246193	565.641724	9.649365	96.820251	372.660156	-240.182938	1410.714478	427.852570	80.214371	1413.888184	326.153412	-56.271702	1398.142700	335.810516	-93.618584	1699.718506	389.604248	-269.090576	1121.304932	503.668640	123.452705	1136.643799	253.216217	-227.698364	896.589050	377.200958	162.178085	889.369141	344.952576	-46.105793	1001.397827	-523.678894	10.373740	908.126831	-468.482697	-130.285065
316.990784	-125.907532	900.374512	374.355042	35.049500	902.677795	395.862885	-148.350693	508.097565	450.977325	36.098465	505.412018	485.732452	-133.385101	82.233505	565.657715	9.668685	97.017166	372.819733	-240.875031	1410.558838	427.517059	79.645218	1413.904907	326.027466	-57.061985	1398.108032	336.002014	-94.398376	1699.674561	389.866852	-270.130066	1121.210815	503.773499	123.198082	1136.826904	253.406158	-228.560913	896.489319	377.239532	161.391510	889.544250	344.749268	-46.530697	1001.515808	-522.789001	9.884800	908.108398	-467.549927	-130.466736
317.037170	-126.536438	900.332703	374.156525	34.498463	902.724060	395.730347	-148.629013	508.036194	450.514282	35.920647	505.442383	485.658722	-133.383209	82.202591	565.579041	9.656164	97.126747	372.963043	-241.597961	1410.447510	427.074768	79.014351	1413.959717	325.886108	-57.812756	1398.062500	336.099640	-95.228867	1699.670532	390.089935	-270.353943	1121.109497	504.181641	123.423447	1137.172241	253.618118	-229.489700	896.335571	377.575531	160.679916	889.566711	344.650391	-47.168087	1001.517334	-521.962952	9.554774	908.056213	-466.817291	-131.162430
317.084473	-127.353683	900.303101	374.070007	33.741760	902.662842	395.550964	-149.105743	507.996521	450.191986	35.830254	505.444427	485.672211	-133.443619	82.187019	565.873657	9.770997	97.377495	373.148682	-242.252304	1410.427124	426.580688	78.384666	1413.987671	325.757446	-58.536522	1398.010376	336.171936	-96.015427	1699.706543	390.419891	-271.685455	1121.061523	504.493225	123.348984	1137.361816	253.927338	-230.483749	896.224670	377.753906	159.937302	889.734680	344.604218	-47.926437	1001.471985	-521.056335	9.076428	908.037048	-465.761353	-131.245026
317.111969	-128.006088	900.290161	373.854279	33.165138	902.697327	395.498810	-149.425629	508.003784	449.719452	35.581093	505.430237	485.726410	-133.522644	82.190056	565.533691	9.687496	97.428444	373.302460	-242.906311	1410.427979	426.110992	77.818100	1414.015015	325.580414	-59.330841	1397.979736	336.219543	-96.751350	1699.736206	390.746368	-272.271515	1121.054810	504.744263	122.950645	1137.480713	254.270645	-231.462296	896.174133	377.778290	159.122635	890.098389	344.512756	-48.572227	1001.482422	-520.143188	8.757323	907.989380	-464.710419	-131.570969
317.196228	-128.833542	900.271240	373.788483	32.338333	902.671631	395.476929	-149.808807	507.982300	449.292023	35.401440	505.362152	485.745605	-133.586182	82.172050	565.794556	9.771124	97.682930	373.439819	-243.590118	1410.434448	425.539856	77.217834	1414.091064	325.403351	-60.103424	1397.941040	336.177734	-97.550774	1699.795898	391.118256	-272.637085	1121.075439	505.328064	122.928391	1137.736694	254.703613	-232.413483	896.150879	378.098297	158.310471	890.387268	344.502808	-49.389336	1001.460022	-519.348511	8.371114	908.120850	-463.813904	-131.952988
317.234741	-129.352951	900.228516	373.469635	32.100422	902.825989	395.443146	-150.131912	507.935486	448.859711	35.188751	505.451355	485.739075	-133.585327	82.177345	565.756348	9.756331	97.886848	373.498138	-244.283539	1410.429932	424.931244	76.618134	1414.136353	325.216339	-60.864494	1397.923462	336.166809	-98.277107	1699.827515	391.546753	-273.343079	1121.197266	506.232635	123.448273	1138.221069	255.187744	-233.458282	896.142456	378.260620	157.490860	890.920471	344.373871	-49.894142	1001.514404	-518.525513	8.045083	908.270447	-462.946899	-132.352707
317.320038	-130.163696	900.174500	373.413452	31.209414	902.791870	395.485718	-150.514313	507.925964	448.356232	35.370953	505.431335	485.782990	-133.625183	82.172127	565.698914	9.728944	98.110474	373.648193	-244.918777	1410.509033	424.309723	76.029854	1414.227783	324.968292	-61.658440	1397.884521	336.196136	-99.032913	1699.812012	391.954498	-274.096954	1121.359863	507.041077	123.592148	1138.668335	255.742554	-234.505844	896.174622	378.421051	156.607117	891.507080	344.364838	-50.750595	1001.470032	-517.790894	7.686981	908.356323	-462.290436	-132.605057
317.443176	-130.826340	900.109436	373.287567	30.735258	902.843323	395.542938	-150.847916	507.884094	447.866394	34.996624	505.436554	485.716339	-133.610535	82.131020	565.601807	9.726841	98.309715	373.557007	-245.613495	1410.598022	423.548950	75.431580	1414.338989	324.707153	-62.432716	1397.838257	336.055267	-99.682434	1699.901611	392.490234	-275.344208	1121.588989	507.776123	123.379395	1138.933960	256.407135	-235.490967	896.259277	378.565735	155.700317	892.242004	344.325592	-51.378056	1001.462097	-516.875610	7.333716	908.348877	-461.210236	-132.597748
317.516754	-131.568756	900.091064	373.095490	30.126333	902.869507	395.535736	-151.208038	507.804932	447.307648	34.601566	505.415527	485.771057	-133.760330	82.114174	565.427551	9.696997	98.432846	373.574341	-246.246063	1410.724609	422.838593	74.863686	1414.453003	324.484650	-63.183891	1397.743896	335.905090	-100.350533	1699.947388	392.965576	-276.434601	1121.813965	509.095673	124.230537	1139.635864	257.167694	-236.495926	896.352112	378.791046	154.718445	893.147949	344.254852	-52.077923	1001.465515	-516.194214	6.954527	908.378174	-460.631866	-133.302399
317.609711	-132.302567	900.036987	372.975708	29.604940	902.932739	395.541046	-151.630783	507.752350	446.849457	34.354008	505.432648	485.768250	-133.839645	82.086792	565.043823	9.612531	98.533249	373.476807	-246.852112	1410.842529	422.020050	74.320145	1414.614990	324.187744	-63.956497	1397.652344	335.798676	-100.940674	1699.934082	393.557709	-278.023773	1122.167236	510.397095	124.707718	1140.290771	258.008575	-237.468582	896.547852	378.815887	153.733871	894.329163	344.204529	-52.764923	1001.468933	-515.607056	6.671939	908.392395	-460.018402	-133.699051
317.782471	-132.955032	899.974792	372.792053	29.110806	903.021606	395.593903	-151.779099	507.606598	446.338623	34.121616	505.498260	485.772369	-133.901566	82.041267	564.903320	9.579967	98.702782	373.374664	-247.341751	1410.975830	421.144043	73.773193	1414.814331	323.849762	-64.661987	1397.595337	335.598145	-101.626625	1699.968994	394.137756	-279.747986	1122.599487	511.925293	125.311951	1141.032593	258.994690	-238.427002	896.850769	379.247803	152.527786	895.516602	344.167450	-53.421677	1001.480713	-514.949341	6.316842	908.349243	-459.306732	-134.134369
317.923401	-133.660324	899.903992	372.647949	28.529249	903.046875	395.558716	-152.070557	507.529083	445.846375	33.894604	505.501221	485.720367	-133.883057	81.946808	564.812805	9.582241	98.843147	373.379303	-247.700165	1411.232910	420.214630	73.235878	1415.150391	323.481171	-65.381409	1397.549927	335.458527	-102.230278	1699.943848	394.774445	-281.696442	1123.061768	513.787048	126.141693	1141.967041	260.124756	-239.326035	897.286072	379.509644	151.300735	897.156189	344.104187	-54.104313	1001.456604	-514.378723	5.838274	908.301941	-458.750885	-134.567093
318.096252	-134.317734	899.840515	372.525330	27.996181	903.105164	395.423340	-152.343567	507.433472	445.449646	33.738968	505.557190	485.698090	-133.918228	81.933121	564.929504	9.624184	99.047012	373.328735	-248.076462	1411.617065	419.244202	72.642876	1415.459839	323.088623	-66.112366	1397.475464	335.246582	-102.784378	1699.976685	395.545074	-284.095764	1123.732788	515.929321	127.210625	1143.151855	261.443787	-240.255630	897.887878	379.855499	149.933167	899.150146	344.067017	-54.754589	1001.452393	-513.752258	5.364471	908.134705	-458.021240	-134.736267
318.226807	-135.119904	899.816223	372.358551	27.341393	903.152100	395.472412	-152.619247	507.428894	445.031342	33.595528	505.606598	485.702087	-133.947693	81.898651	564.823608	9.604125	99.227936	373.248047	-248.446915	1412.089478	418.233795	72.070175	1415.851074	322.670959	-66.774567	1397.400757	334.998444	-103.217667	1700.033081	396.431427	-286.544098	1124.528564	518.269287	128.538803	1144.525879	262.847687	-241.307755	898.575989	380.323578	148.535416	901.558777	343.995758	-55.510017	1001.462646	-513.245789	4.569448	907.679749	-457.467102	-135.449020
318.394714	-135.779510	899.749023	372.190460	26.805223	903.186401	395.541351	-152.975464	507.412354	444.648651	33.490940	505.736176	485.737549	-133.974136	81.861969	564.877014	9.660743	99.449730	373.147888	-248.788712	1412.621216	417.215576	71.429840	1416.213135	322.176483	-67.466370	1397.345459	334.697571	-103.712845	1700.079590	397.471069	-289.239380	1125.389038	520.958557	130.082230	1146.121460	264.329437	-242.455688	899.429321	380.904907	147.001266	904.347351	343.899200	-56.139809	1001.444397	-512.685669	4.002325	907.367798	-456.814789	-135.974701
318.523987	-136.555435	899.696045	372.016479	26.201591	903.238037	395.566559	-153.320297	507.381287	444.323273	33.356369	505.767548	485.758881	-134.038330	81.851707	564.971008	9.736945	99.702911	372.919220	-249.171036	1413.135986	416.201111	70.770554	1416.635132	321.714172	-68.155304	1397.282471	334.405884	-104.183990	1700.130615	398.646729	-292.163269	1126.263794	523.775940	131.815826	1147.902466	265.861267	-243.721664	900.379761	381.775970	145.564438	907.363831	343.782715	-56.863712	1001.441772	-512.142395	3.397722	907.045288	-456.309662	-136.548035
318.685303	-137.344101	899.653625	371.841125	25.526873	903.281189	395.542969	-153.707642	507.356659	443.963104	33.201946	505.823273	485.689117	-134.056580	81.851669	564.979187	9.787561	99.928558	372.556427	-249.525101	1413.618652	415.208496	70.168350	1417.016724	321.212646	-68.825706	1397.229736	334.077148	-104.634193	1700.190430	399.976532	-295.227936	1127.226807	526.728516	133.600845	1149.844238	267.484650	-245.037476	901.481201	382.572235	144.190506	910.788879	343.675690	-57.617176	1001.440186	-511.669647	2.823828	906.774292	-455.799744	-137.155563
318.656128	-137.638031	899.648560	371.227386	25.850416	903.738220	395.439850	-154.053024	507.239868	443.566467	33.095135	506.137726	485.651520	-134.065125	81.831955	564.993347	9.906041	100.222321	372.116028	-249.879105	1414.113037	414.216431	69.497673	1417.433960	320.679169	-69.505974	1397.180420	333.733337	-105.018150	1700.236206	401.587341	-298.344208	1128.185425	529.954834	135.507355	1152.002930	269.156097	-246.477936	902.724670	384.082397	142.833542	914.058044	343.348175	-57.882057	1001.660950	-511.048920	2.273596	906.459778	-455.145966	-137.740341
318.786316	-138.466644	899.613647	371.182190	25.078827	903.857422	395.578033	-154.452560	507.256866	443.308319	32.964920	506.329590	485.657318	-134.104691	81.784500	565.050598	10.015658	100.559326	371.567535	-250.199722	1414.568237	413.214111	68.920547	1417.854370	320.130005	-70.138817	1397.132202	333.355286	-105.387947	1700.308350	403.278015	-301.677307	1129.156128	533.231140	137.457733	1154.222900	270.927032	-247.905350	904.078857	385.556061	141.556244	917.664673	343.313202	-58.752468	1001.700378	-510.280945	1.400786	906.098145	-454.809601	-139.068985
318.929840	-139.184372	899.613098	371.125427	24.342583	904.025574	395.614349	-154.892685	507.213074	443.085754	32.849255	506.538208	485.657837	-134.166153	81.787109	565.081604	10.100451	100.892845	370.962677	-250.538177	1414.935669	412.265381	68.371246	1418.307007	319.584076	-70.712959	1397.103760	332.934296	-105.786095	1700.381104	405.287201	-304.970612	1130.144775	536.610962	139.475235	1156.619629	272.840210	-249.375046	905.508911	387.193756	140.218033	921.356995	343.290039	-59.563549	1001.781250	-509.681824	0.993083	906.069336	-454.133728	-139.294800
319.007202	-139.956635	899.597900	371.019196	23.643875	904.143311	395.772980	-155.190369	507.167419	442.842834	32.843143	506.715179	485.584747	-134.161530	81.749428	565.112366	10.210958	101.230179	370.239716	-250.904068	1415.321533	411.194946	67.845535	1418.704712	318.996674	-71.241119	1397.049316	332.503204	-106.120781	1700.430664	407.365936	-308.526459	1131.197754	539.968384	141.531174	1159.048462	274.905579	-250.780640	907.086060	388.714844	138.968307	925.356323	343.201782	-60.357742	1001.829956	-509.006348	0.206813	906.045227	-453.550720	-140.104019
319.113190	-140.612305	899.583984	370.897644	23.027849	904.254639	395.757874	-155.709320	507.162292	440.822357	32.218895	506.550690	485.615875	-134.184677	81.735481	564.182861	10.025887	101.237732	369.518829	-251.259613	1415.727173	410.156219	67.347076	1419.130371	318.401428	-71.778885	1396.958862	332.052643	-106.418365	1700.461914	409.428833	-312.486145	1132.225586	543.388184	143.599945	1161.610107	277.094818	-252.136215	908.807739	390.769440	137.671860	929.173584	343.106750	-61.044384	1001.875916	-508.280762	-0.876782	906.053040	-453.128021	-141.086487
319.211761	-141.372650	899.580933	370.841949	22.349516	904.318542	395.916534	-156.129684	507.172882	439.490753	31.826607	506.538483	485.656494	-134.282043	81.757942	563.691895	9.970010	101.352707	368.748016	-251.558365	1416.132324	409.075012	66.894157	1419.542725	317.802643	-72.318443	1396.929810	331.562500	-106.698769	1700.479736	411.907104	-316.074097	1133.500488	546.757507	145.688431	1164.322266	279.367126	-253.262543	910.757507	392.717133	136.453644	933.242676	343.046753	-61.779491	1001.904419	-507.502167	-1.505451	906.302368	-452.515869	-141.574661
319.286011	-142.052429	899.550598	370.838654	21.667347	904.388123	395.982758	-156.466553	507.152344	439.130066	31.768301	506.693909	485.662292	-134.234787	81.726311	563.690674	10.087017	101.604652	367.991821	-251.966232	1416.554199	408.031555	66.367165	1419.987549	317.175934	-72.841225	1396.810913	331.104614	-106.947540	1700.455933	414.243561	-320.245453	1134.791382	550.046387	147.775040	1167.155029	282.048920	-254.464218	912.955994	394.455688	135.350494	937.696899	343.001923	-62.497097	1001.921570	-507.015869	-1.675558	906.661804	-452.079163	-142.106445
319.355225	-142.722000	899.509766	370.826141	20.895367	904.437012	396.124664	-156.607407	507.052338	439.717133	32.011047	506.972198	485.660736	-134.280853	81.709045	564.216309	10.322067	102.005104	367.185974	-252.317841	1417.043823	406.953094	65.789993	1420.467041	316.554626	-73.362404	1396.748901	330.482483	-107.240898	1700.423584	416.698120	-324.497559	1136.354004	553.364746	149.856918	1170.230591	284.811157	-255.402695	915.351135	396.804443	134.152542	941.825623	342.947418	-63.249031	1001.923096	-506.179504	-2.594450	906.872620	-451.684601	-142.743774
319.437225	-143.406281	899.475281	370.811981	20.282362	904.487976	395.996307	-157.115204	507.017975	439.342255	31.954817	507.115234	485.595001	-134.293396	81.697975	564.190186	10.398638	102.288467	366.306396	-252.652512	1417.515137	405.939636	65.236191	1420.951538	315.942749	-73.903488	1396.653931	329.859497	-107.462555	1700.422729	419.162201	-328.953186	1138.149536	556.568665	151.895920	1173.388306	287.741455	-256.241180	918.026550	398.935974	133.070160	946.291687	342.895935	-63.923164	1001.928894	-505.588104	-3.008911	907.155640	-451.329376	-143.289536
319.533752	-143.986206	899.423340	370.790497	19.732151	904.544983	396.029114	-157.450912	506.942719	438.922729	31.863020	507.237610	485.603424	-134.354965	81.709137	564.185791	10.495856	102.582207	365.332031	-252.981918	1418.102417	404.819427	64.621895	1421.525879	315.324768	-74.426033	1396.605103	329.286438	-107.724121	1700.387817	421.680511	-333.364838	1140.114746	559.718750	154.005096	1176.776367	290.808655	-256.994934	921.005249	401.104828	132.130249	950.850098	342.866669	-64.534958	1001.928833	-504.961853	-3.435141	907.379761	-450.884033	-143.802048
319.580048	-144.555847	899.372498	370.789490	19.223858	904.627686	396.086548	-157.710052	506.900757	438.639618	31.808514	507.387512	485.532043	-134.338730	81.679123	564.244385	10.602180	102.874550	364.377838	-253.364853	1418.642700	403.824921	63.977570	1422.104492	314.742004	-74.933815	1396.512085	328.702332	-107.913422	1700.335571	424.221832	-337.857117	1142.222534	562.665222	155.955887	1180.135742	294.001343	-257.897919	924.203369	403.087128	131.657394	955.894104	342.812592	-65.131081	1001.941528	-504.376984	-3.879206	907.500305	-450.523224	-144.185699
319.583801	-145.043152	899.305481	370.730103	18.709667	904.681946	396.000031	-157.994293	506.837524	439.265259	32.098560	507.731537	485.478821	-134.359116	81.666527	564.740601	10.840722	103.335754	363.384033	-253.633667	1419.249878	402.763947	63.349922	1422.687378	314.139130	-75.428299	1396.485352	327.963013	-108.179359	1700.296021	426.811890	-342.375854	1144.541504	565.602295	157.942474	1183.544678	297.217957	-258.501648	927.645020	405.271851	131.223846	960.841797	342.743469	-65.694168	1001.932617	-503.872314	-4.284250	907.469604	-450.119354	-144.767685
319.596771	-145.659958	899.272949	370.733734	18.090698	904.729614	396.002411	-158.417130	506.836731	438.741486	32.027046	507.790680	485.516357	-134.414917	81.681160	564.670837	10.869094	103.589081	362.359375	-253.897415	1419.810303	401.734009	62.807487	1423.275879	313.540161	-75.911835	1396.420044	327.272156	-108.461357	1700.206787	429.449036	-346.865204	1146.882202	568.478210	159.886551	1187.063477	300.477386	-259.041473	931.307312	407.090820	130.413177	965.633789	342.690643	-66.342056	1001.937927	-503.289368	-4.800402	907.367676	-449.598267	-145.168533
319.656097	-146.199219	899.230347	370.808380	17.534702	904.785278	396.033051	-158.798080	506.812775	438.381195	31.928305	507.855164	485.521118	-134.467209	81.661201	564.673950	10.944382	103.877777	361.330078	-254.236832	1420.348022	400.681580	62.216686	1423.901611	312.943054	-76.410751	1396.335449	326.606262	-108.635880	1700.138916	432.110443	-351.275543	1149.387207	571.356628	161.847260	1190.576294	303.807404	-259.667725	935.178223	409.269226	129.595001	970.319336	342.682220	-66.925987	1001.941650	-502.802063	-5.410358	907.152405	-449.227631	-145.747375
319.697906	-146.785065	899.197021	370.890411	17.012083	904.849304	396.095825	-159.147552	506.772614	438.079559	31.841740	507.930115	485.549683	-134.495804	81.625542	564.675903	10.965950	104.110809	360.270691	-254.484268	1420.895874	399.486145	61.529007	1424.543457	312.335114	-76.906944	1396.253174	325.824463	-108.953636	1700.032227	434.814301	-355.648407	1151.936279	574.190796	163.830200	1194.220825	307.126282	-260.142670	939.208984	411.893463	128.530991	974.601563	342.657104	-67.510735	1001.953918	-502.377380	-5.888299	906.922241	-448.882751	-146.318680
319.760132	-147.499619	899.109192	370.939026	16.234970	904.604858	396.232544	-159.510971	506.789795	437.698853	31.715876	507.958740	485.610504	-134.616409	81.632675	564.647095	11.020816	104.331482	359.193970	-254.780441	1421.426147	398.471863	61.095089	1425.086548	311.920654	-77.367424	1396.067383	325.071991	-109.236984	1699.926636	437.479462	-359.886536	1154.564087	576.835510	165.783981	1197.934814	310.562531	-260.823578	943.363403	414.528656	127.493568	978.600525	342.626129	-68.135208	1001.788635	-502.067535	-6.483315	906.693054	-448.449219	-147.039230
319.729492	-147.915558	899.081116	370.962921	15.681648	904.690247	396.293518	-159.821091	506.778625	436.995605	31.443018	508.005035	485.585297	-134.609909	81.629860	564.397034	10.940990	104.500053	358.160217	-255.101669	1422.037354	397.497162	60.612255	1425.638306	311.321350	-77.868546	1396.008667	324.301514	-109.453270	1699.848511	440.120300	-363.970184	1157.294556	579.243103	167.713242	1201.604980	313.873657	-261.677185	947.447144	416.888000	126.531601	983.212097	342.633942	-68.693756	1001.815674	-501.673370	-7.191339	906.344971	-448.303864	-148.076263
319.695618	-148.403229	899.069397	370.980896	15.142960	904.736084	396.333710	-160.141418	506.794983	436.511475	31.207876	508.089020	485.618988	-134.637497	81.636681	564.245483	10.857709	104.712631	357.170441	-255.437943	1422.649292	396.518555	60.074203	1426.281616	310.778778	-78.403687	1395.977905	323.534058	-109.701553	1699.739746	442.744171	-367.849976	1160.048706	581.520935	169.627991	1205.343750	317.215515	-262.425934	951.523071	419.055206	125.507782	987.998596	342.649811	-69.249550	1001.832275	-501.391144	-7.847168	906.059875	-448.049011	-148.800201
319.683411	-148.859955	899.038269	371.066162	14.612067	904.816345	396.400696	-160.420456	506.766022	436.075958	31.041302	508.207489	485.585632	-134.683472	81.609077	564.102905	10.817327	104.912209	356.119598	-255.801193	1423.371460	395.465881	59.470551	1426.881958	310.238434	-78.932266	1395.987793	322.710358	-109.926842	1699.650635	445.244629	-371.571930	1162.876465	583.607544	171.507523	1209.143799	320.574707	-263.246643	955.549072	421.187286	124.287903	992.771484	342.691406	-69.812546	1001.855103	-501.163544	-8.641282	905.760925	-447.795074	-149.536835
319.677521	-149.262039	899.013184	371.209015	14.164933	904.961060	396.402008	-160.702850	506.739044	435.725647	30.872742	508.358459	485.555420	-134.694107	81.625328	563.989014	10.766443	105.154114	355.140808	-256.183685	1424.035767	394.413055	58.800190	1427.506714	309.681671	-79.512642	1396.004883	321.947113	-110.176819	1699.524170	447.696381	-375.060150	1165.777832	585.511292	173.353455	1212.893921	323.954193	-264.017914	959.535828	423.418762	123.096642	997.187012	342.767883	-70.341713	1001.912292	-500.966431	-9.315786	905.551636	-447.738525	-150.591614
319.761749	-149.569992	898.886169	371.368744	13.733665	905.068054	396.411957	-161.004166	506.672089	435.780243	30.824594	508.551666	485.602264	-134.790222	81.619720	564.094727	10.808879	105.444000	354.161987	-256.520203	1424.666016	393.330139	58.196495	1428.113647	309.081512	-80.113663	1396.056030	321.149048	-110.372566	1699.389893	450.077972	-378.425934	1168.658325	587.263672	175.145981	1216.584595	327.369507	-264.771851	963.258301	426.382294	122.456947	1001.828430	342.859650	-70.845627	1001.897644	-500.710785	-10.055498	905.325134	-447.268311	-150.691879
319.685089	-149.807510	898.882568	371.476593	13.483183	905.436890	396.374939	-161.237122	506.602722	435.441284	30.625269	508.706116	485.564819	-134.824249	81.591606	564.031799	10.803778	105.692101	353.230560	-256.888367	1425.302368	392.155640	57.554333	1428.659668	308.615875	-80.684349	1396.001953	320.317352	-110.548035	1699.189819	452.313141	-381.618195	1171.550659	588.903076	176.845337	1220.257935	330.802124	-265.323669	967.071533	428.282227	120.965881	1006.318787	342.939636	-71.334938	1002.074463	-500.535248	-10.807321	905.169189	-447.042480	-151.381638
319.659912	-150.204758	898.858765	371.603363	13.023296	905.550415	396.336639	-161.559448	506.535492	435.072815	30.426348	508.852966	485.574249	-134.889771	81.581299	563.883606	10.769215	105.904343	352.312744	-257.262207	1425.890747	391.016510	57.021416	1429.151611	308.084869	-81.269554	1396.013062	319.543091	-110.711319	1698.999146	454.499664	-384.716583	1174.429932	590.476807	178.510391	1223.960083	334.277954	-265.778320	970.844910	430.964691	119.317581	1010.574036	343.010498	-71.852600	1002.117004	-500.374084	-11.469318	905.023376	-446.873901	-152.032990
319.618439	-150.630219	898.849487	371.743439	12.504120	905.667175	396.316925	-161.927002	506.500031	434.681763	30.167551	508.951447	485.674011	-135.017700	81.563057	563.763550	10.699113	106.108116	351.337097	-257.645477	1426.327515	389.780121	56.439762	1429.595703	307.561005	-81.869354	1396.035278	318.833099	-110.915237	1698.735596	456.579987	-387.632874	1177.278809	591.898071	180.066666	1227.575317	337.734253	-265.996368	974.648621	433.211212	117.337738	1014.650940	343.091278	-72.411049	1002.168701	-500.231750	-12.236547	904.893738	-446.749084	-152.768936
319.612457	-151.016754	898.881104	371.880707	11.979286	905.797180	396.323853	-162.180008	506.485016	434.284943	29.879416	509.046600	485.637543	-135.003052	81.553848	563.639404	10.642209	106.302559	350.444794	-257.994690	1426.878662	388.611298	55.892052	1430.073364	306.990082	-82.512772	1396.081177	318.074524	-111.014656	1698.580566	458.627655	-390.471649	1180.083374	593.140503	181.593643	1231.161499	341.099457	-266.012787	978.457397	435.388062	115.369392	1018.803528	343.191956	-72.938789	1002.247986	-500.173401	-12.891829	904.783630	-446.606903	-153.536118
319.590668	-151.466614	898.941406	371.973938	11.518125	905.925720	396.369629	-162.536240	506.467865	433.886963	29.569172	509.125732	485.660217	-135.072174	81.590614	563.444763	10.564686	106.438530	349.518250	-258.497314	1427.327148	387.400879	55.310184	1430.518188	306.494873	-83.125130	1396.122681	317.271240	-111.007629	1698.481079	460.583618	-393.149841	1182.843140	594.250793	182.950104	1234.611938	344.448608	-265.849823	982.150818	437.725098	113.467506	1022.929077	343.278168	-73.450722	1002.341736	-500.162079	-13.632293	904.660706	-446.585510	-154.625275
319.566803	-151.869736	898.993530	372.122009	11.051781	906.065674	396.378082	-162.805222	506.461975	433.600098	29.318493	509.229126	485.674591	-135.104813	81.576164	563.328613	10.550318	106.609962	348.659119	-258.928986	1427.841797	386.231750	54.741283	1430.992920	305.946289	-83.805786	1396.131958	316.550934	-111.109261	1698.297363	462.488342	-395.532104	1185.408325	595.299805	184.227097	1237.992310	347.411194	-265.870178	985.779968	439.960785	111.513313	1027.099243	343.370880	-73.947838	1002.436340	-500.162781	-15.014571	904.286682	-446.531128	-155.643585
319.582733	-152.220886	899.018494	372.208893	10.739872	906.238647	396.379913	-163.074066	506.412170	433.257904	29.161396	509.327271	485.669342	-135.153625	81.618614	563.181091	10.481590	106.723442	347.734802	-259.447632	1428.317505	385.017609	54.188038	1431.417480	305.395386	-84.464073	1396.177368	315.863098	-111.076378	1698.113403	464.302887	-397.664886	1187.818604	596.159058	185.386597	1241.282349	350.094788	-265.975189	989.279663	442.062531	109.246017	1030.822388	343.464111	-74.381561	1002.532654	-500.097534	-15.290919	904.375854	-446.364563	-156.240601
319.579193	-152.587708	899.063538	372.294830	10.333357	906.322632	396.389801	-163.357498	506.403503	432.943756	28.973059	509.439392	485.672974	-135.210526	81.634750	563.038330	10.450229	106.844521	346.899109	-259.944153	1428.763184	383.751373	53.627499	1431.816162	304.822723	-85.167496	1396.168945	315.140625	-111.013016	1697.946167	466.114655	-399.563690	1190.111938	596.980286	186.437683	1244.555542	352.475433	-266.287506	992.594971	444.209106	106.764404	1034.512695	343.584839	-74.817421	1002.597290	-500.055115	-16.125677	904.290405	-446.224792	-157.038864
319.624695	-153.427414	898.994385	372.577606	9.303265	905.909546	396.437683	-163.708832	506.425751	432.594879	28.766781	509.376556	485.685120	-135.247360	81.616791	562.910950	10.390420	106.895447	346.085876	-260.536133	1429.149414	382.480286	52.986454	1432.167603	304.277924	-85.903389	1396.119507	314.471344	-110.859024	1697.717896	467.898285	-401.247437	1192.252930	597.668701	187.365250	1247.778809	354.674316	-266.724426	995.540100	446.419617	104.200027	1038.020020	343.713623	-75.530815	1002.363281	-499.973358	-16.900591	904.260254	-446.111908	-157.791748
319.458282	-153.627182	898.971497	372.485321	9.551227	906.375427	396.375061	-163.931931	506.338562	432.374359	28.596312	509.477966	485.653870	-135.275986	81.567039	562.863953	10.398604	106.981476	345.266724	-261.141418	1429.460205	381.211304	52.351208	1432.500610	303.671539	-86.688370	1396.023926	313.754150	-110.739891	1697.531738	469.647949	-402.830017	1194.277100	598.208618	188.149597	1250.808716	356.850311	-267.260254	998.205444	448.465698	101.877380	1041.487427	343.719208	-75.838852	1002.575806	-499.847290	-17.693249	904.281555	-445.868744	-158.434586
319.403259	-153.618774	898.948608	372.394135	10.474051	906.739502	396.266632	-164.097290	506.257141	432.258759	28.483723	509.704865	485.619415	-135.216583	81.533554	562.942566	10.412081	107.092674	344.483826	-261.670776	1429.824951	379.918854	51.675507	1432.830078	303.099792	-87.424759	1395.951904	313.100525	-110.536819	1697.308716	471.336029	-404.219482	1196.252197	598.732727	188.795120	1253.793213	358.987335	-267.833405	1000.579956	450.541382	99.465530	1044.879883	343.762512	-75.625374	1002.739075	-499.775665	-18.370287	904.385132	-445.914032	-159.270340
319.642914	-154.275787	898.914734	372.803497	8.671978	906.455994	396.388550	-164.425598	506.267517	431.938568	28.262316	509.490692	485.667725	-135.333389	81.512299	562.806702	10.384704	107.173256	343.743164	-262.236877	1430.075806	378.722687	51.046173	1433.134155	302.520996	-88.202316	1395.911743	312.502136	-110.300545	1697.100342	472.944183	-405.585999	1198.217529	599.114197	189.296570	1256.628174	361.212189	-268.246216	1002.822571	452.527435	97.013924	1047.911499	344.090179	-76.729446	1002.585449	-499.586334	-19.021290	904.547363	-445.874359	-160.003555
319.761566	-154.720642	898.909302	373.109711	8.005901	906.425293	396.604095	-164.589218	506.259613	431.734802	28.092411	509.420105	485.713562	-135.381027	81.496391	562.769836	10.390098	107.284210	343.007690	-262.785919	1430.401001	377.510986	50.451740	1433.489258	301.932922	-88.928062	1395.844482	311.910767	-110.006805	1696.927979	474.461639	-406.923706	1200.103882	599.418030	189.691620	1259.442871	363.037079	-268.668762	1005.388489	454.507416	94.619118	1051.079224	344.342438	-77.285355	1002.568176	-499.318298	-19.779839	904.727966	-445.708130	-160.712509
319.850220	-155.137497	898.897095	373.335205	7.453780	906.435547	396.678741	-164.830093	506.260101	431.511566	27.932455	509.436310	485.715424	-135.411606	81.521866	562.662354	10.375339	107.331337	342.249939	-263.403442	1430.629272	376.322998	49.822395	1433.781860	301.331665	-89.669907	1395.795898	311.346985	-109.685539	1696.742920	476.596954	-405.831604	1201.639404	599.619080	189.927139	1262.010498	364.764984	-268.804504	1007.777832	456.222351	92.346657	1053.951172	344.564697	-77.806587	1002.567078	-499.087341	-20.243675	904.952820	-445.577118	-161.207748
319.897125	-155.029984	898.717346	373.560822	7.067366	906.448792	396.482361	-165.154419	506.168610	431.379761	27.821474	509.444275	485.729553	-135.453644	81.586151	562.650208	10.389054	107.428223	341.581696	-264.030182	1430.901855	375.164703	49.197170	1434.139526	300.772949	-90.404884	1395.772949	310.831085	-109.297104	1696.527466	478.034119	-407.177734	1203.440674	599.784790	190.081772	1264.557861	366.585724	-268.919159	1010.320007	457.936737	89.934822	1056.652100	344.671051	-78.064651	1002.478455	-498.782959	-20.784559	905.082214	-445.373779	-161.845322
319.900604	-155.379517	898.657104	373.713287	6.732066	906.479919	396.497009	-165.387634	506.131378	431.236603	27.711130	509.492340	485.752960	-135.483978	81.559227	562.645691	10.387288	107.513237	340.838013	-264.666504	1431.134766	374.019531	48.522358	1434.437378	300.221588	-91.175751	1395.734009	310.295776	-109.054153	1696.356567	479.365509	-408.699036	1205.301392	599.939270	190.143036	1267.006104	368.447510	-268.984528	1012.935181	459.595520	87.521591	1059.245850	344.810089	-78.481323	1002.462097	-498.431580	-21.426115	905.162170	-445.148346	-162.500061
319.938202	-155.650970	898.618408	373.824646	6.400314	906.547607	396.475189	-165.596237	506.099396	431.015991	27.577959	509.528473	485.735260	-135.489960	81.539902	562.592224	10.378126	107.585251	340.083191	-265.281464	1431.393555	372.903290	47.894215	1434.792969	299.649567	-91.894753	1395.671387	309.799713	-108.658928	1696.122559	480.702911	-410.010315	1207.061768	600.030762	190.099136	1269.374390	370.373962	-269.031860	1015.596619	461.053894	85.035095	1061.709961	344.944397	-78.868896	1002.474121	-498.173340	-21.823219	905.239502	-444.995239	-163.084503
319.963104	-155.949081	898.584290	373.966614	6.034888	906.598022	396.526764	-165.786057	506.048950	430.807465	27.454988	509.550903	485.765106	-135.554367	81.526817	562.569702	10.369188	107.660446	339.295197	-265.888947	1431.574707	371.816895	47.230942	1435.062866	299.059357	-92.686783	1395.632324	309.294617	-108.081604	1695.918457	482.045837	-411.312378	1208.921509	600.105652	189.973618	1271.626953	372.260345	-269.082214	1018.212463	462.398560	82.637833	1064.558472	345.089661	-79.273674	1002.480347	-497.857666	-22.328890	905.264343	-444.807648	-163.717453
319.979218	-156.198502	898.552490	374.058350	5.672402	906.661682	396.518127	-165.953415	505.966187	430.553101	27.334627	509.533173	485.792419	-135.578033	81.487518	562.499817	10.390818	107.724739	338.436890	-266.581024	1431.787476	370.786713	46.597488	1435.407837	298.531219	-93.436920	1395.601196	308.850525	-107.560081	1695.692993	483.390900	-412.603851	1210.829834	600.164001	189.812592	1273.768921	374.548065	-269.271240	1020.816223	463.627258	80.044319	1067.048340	345.191895	-79.656685	1002.493835	-497.300446	-23.102192	905.250610	-444.349030	-164.061874
319.744080	-157.371658	898.756958	374.101746	5.188369	906.724609	396.614563	-166.247330	506.098053	430.134033	27.187344	509.501953	485.863007	-135.645889	81.462929	562.368103	10.367257	107.809464	337.673492	-267.168640	1431.993042	369.756622	45.922714	1435.761230	297.973480	-94.167351	1395.600708	308.474304	-107.078850	1695.420410	484.770050	-414.003418	1212.776367	600.261902	189.546112	1275.858032	376.454285	-269.351105	1023.190796	464.796967	77.463219	1069.731323	345.277527	-80.437508	1002.632751	-496.999146	-23.609583	905.184814	-444.215698	-164.633514
319.840118	-156.985764	898.716736	374.219269	4.880888	906.815247	396.472748	-166.290863	505.963928	429.721802	27.020294	509.436981	485.833557	-135.596573	81.459763	562.247498	10.371650	107.849457	336.926544	-267.778656	1432.236206	368.730774	45.267872	1436.099487	297.428528	-94.888420	1395.595825	308.141205	-106.733086	1695.170776	486.094727	-415.522858	1214.799316	600.354675	189.167221	1277.864746	378.388794	-269.762695	1025.895264	465.901520	74.906845	1072.367065	345.404083	-80.503876	1002.653625	-496.784332	-24.247866	905.060669	-444.145386	-165.326065
319.899109	-157.081345	898.777527	374.303802	4.678690	906.962341	396.417053	-166.482437	505.970642	429.373260	26.900831	509.443298	485.826843	-135.610687	81.466835	562.136658	10.365987	107.948029	336.100189	-268.472992	1432.364502	367.791931	44.604862	1436.501587	296.877716	-95.581146	1395.618042	307.819519	-106.280594	1694.941162	487.407867	-417.053253	1216.880127	600.443970	188.660873	1279.780640	380.724426	-269.971588	1028.317017	466.840393	72.574402	1075.043701	345.551514	-80.734085	1002.755127	-496.577240	-24.835531	904.974854	-444.052216	-165.987854
319.908752	-157.266708	898.827637	374.447174	4.373485	907.123779	396.381714	-166.646225	505.982544	429.033875	26.809172	509.483429	485.876129	-135.709702	81.500664	562.043213	10.397530	108.079208	335.238831	-269.095032	1432.512939	366.885284	43.955334	1436.903809	296.316803	-96.305183	1395.671143	307.533936	-105.879395	1694.695557	488.651520	-418.582245	1218.983887	600.602539	188.041733	1281.654175	382.607605	-270.378967	1031.097168	467.714722	70.252289	1077.267578	345.693146	-81.072060	1002.857666	-496.297272	-25.304440	904.876953	-444.132904	-166.865662
319.930542	-157.510834	898.862976	374.617126	4.046850	907.279297	396.418762	-166.828140	505.976654	428.867462	26.780884	509.585419	485.835754	-135.698044	81.518280	562.065063	10.468164	108.287514	334.368835	-269.762909	1432.630127	365.968842	43.297165	1437.374146	295.713531	-97.029465	1395.758545	307.250458	-105.496323	1694.465576	489.789276	-420.311188	1221.100586	600.753296	187.276382	1283.474609	384.384186	-270.891296	1033.974365	468.384216	68.060020	1079.444580	345.835999	-81.448463	1002.949463	-496.328583	-26.025587	904.862793	-444.125366	-167.424072
319.945709	-157.644455	898.874878	374.774902	3.792466	907.459778	396.397980	-167.018387	505.934814	428.548309	26.728863	509.688721	485.823883	-135.740448	81.543724	562.000732	10.480778	108.484299	333.314514	-270.506622	1432.570679	365.155457	42.657890	1437.827515	295.228821	-97.702393	1395.783203	306.997772	-105.170593	1694.213135	490.890106	-421.907623	1223.246460	600.919250	186.448318	1285.159546	386.216949	-271.504700	1036.743286	468.923218	66.611076	1081.705322	345.956451	-81.760262	1003.040527	-496.200378	-26.452007	904.870972	-443.892639	-167.660812
319.957977	-157.862610	898.902344	374.958252	3.507606	907.644531	396.389954	-167.182816	505.903107	428.206879	26.620516	509.775269	485.810547	-135.746033	81.496399	561.928650	10.532094	108.685287	332.347260	-271.197266	1432.655396	364.171021	42.118362	1438.343628	294.747101	-98.414963	1395.729248	306.716888	-104.883362	1693.980347	492.014526	-423.553131	1225.405640	601.069458	185.539490	1286.827637	388.013214	-272.129089	1039.491333	469.287628	64.807640	1083.473145	346.083893	-82.119461	1003.141785	-496.129181	-26.550642	904.749390	-443.804382	-168.145004
319.925415	-158.069626	898.872498	375.079102	3.293314	907.774597	396.401154	-167.334229	505.863342	427.771667	26.567173	509.817352	485.835510	-135.821091	81.461464	561.857483	10.573720	108.896324	331.624512	-271.699219	1432.890259	363.386963	41.487350	1438.683472	294.265564	-99.029968	1395.739136	306.492889	-104.646454	1693.705566	493.109467	-425.075989	1227.545776	601.244080	184.644623	1288.357910	389.869293	-272.806671	1042.127686	469.452362	63.530701	1085.318604	346.199768	-82.452240	1003.186768	-495.728546	-27.125763	905.267761	-443.651672	-168.154358
319.903168	-158.260193	898.869690	375.172699	3.302470	907.967957	396.393982	-167.480362	505.810516	427.285004	26.499079	509.935181	485.840149	-135.769806	81.429382	561.747070	10.616975	109.107559	330.468201	-272.414825	1432.847534	362.689728	40.870262	1439.052734	293.686951	-99.657745	1395.790771	306.386963	-104.416183	1693.384521	493.955200	-426.656097	1229.819580	601.478821	183.713104	1289.801514	391.714722	-273.317413	1044.962280	469.492706	62.441757	1087.364258	346.279266	-82.671669	1003.276001	-495.813110	-27.465935	905.498413	-443.537292	-168.412598
319.873901	-158.344620	898.862976	375.255798	3.672598	908.278015	396.413940	-167.591278	505.770050	426.628113	26.216158	510.033539	485.905640	-135.811340	81.408791	561.501465	10.640594	109.234558	329.590240	-273.026978	1433.042603	361.940857	40.338226	1439.366455	293.228394	-100.259956	1395.820068	306.168030	-104.370598	1693.150757	494.716766	-428.187805	1232.165161	601.721497	182.874374	1291.271118	393.638702	-273.885834	1047.740234	469.427002	61.324005	1089.108887	346.328827	-82.715790	1003.418030	-495.768982	-27.747536	905.611084	-443.376221	-168.637405
319.901062	-158.498962	898.821777	375.425903	3.464905	908.438721	396.447418	-167.743790	505.749298	426.155151	26.245901	510.138855	485.910522	-135.797287	81.417046	561.351318	10.672860	109.448212	328.705139	-273.588684	1433.396729	361.238678	39.771702	1439.676514	292.681488	-100.838913	1395.905396	305.984436	-104.206581	1692.928223	495.392334	-429.759430	1234.510986	601.973022	181.983292	1292.720825	395.369110	-274.348267	1050.505615	469.315277	60.262005	1091.197144	346.443817	-83.027168	1003.470886	-495.854980	-28.043005	905.714050	-443.268768	-168.872620
320.010834	-158.743469	898.768188	375.717560	2.780431	908.494080	396.511871	-167.971069	505.766327	425.362946	26.205091	510.267090	485.896790	-135.787308	81.440094	561.069702	10.692878	109.659050	327.730255	-274.083191	1433.778809	360.490692	39.210049	1440.036743	292.166138	-101.415619	1395.988892	305.854767	-104.128769	1692.683228	495.860596	-431.209076	1237.029419	602.179993	181.129547	1294.266479	397.046295	-274.770142	1053.411011	469.198303	59.282761	1093.077026	346.641876	-83.571434	1003.467285	-495.930603	-28.395113	905.694641	-443.132507	-169.136230
320.013702	-158.868866	898.736755	375.921539	2.445825	908.685974	396.479126	-168.121017	505.750366	424.436218	26.086245	510.240417	485.903229	-135.807205	81.452568	560.731934	10.705366	109.908745	326.717010	-274.525482	1434.318359	359.708771	38.644424	1440.497925	291.699127	-101.961372	1396.071289	305.707825	-104.116646	1692.422607	496.329620	-432.772400	1239.631348	602.411987	180.255829	1295.926392	398.624268	-275.140594	1056.539917	469.135864	58.397190	1095.059570	346.768066	-83.952766	1003.539185	-495.917816	-28.855433	905.480042	-442.914978	-169.427002
319.863159	-158.989288	898.824158	375.952087	2.693048	909.029907	396.409973	-168.252274	505.651062	423.578430	26.208654	510.425385	485.846710	-135.769485	81.420815	560.532532	10.763397	110.218941	325.580200	-274.904480	1434.865234	358.950348	38.045662	1440.956543	291.195801	-102.532997	1396.152710	305.578369	-104.100815	1692.183105	496.656403	-434.304199	1242.394653	602.627563	179.437500	1297.651855	400.174164	-275.422180	1059.877197	469.187622	57.486534	1096.944458	346.804932	-84.066376	1003.745667	-495.861023	-29.453749	905.005859	-442.597595	-169.922974
320.083282	-158.707443	898.574951	376.308533	2.659479	909.219788	396.333344	-168.388000	505.509918	423.063080	26.480446	510.456207	485.831818	-135.808411	81.420006	560.457825	10.909534	110.640579	324.343964	-275.203491	1435.423706	358.192535	37.444588	1441.448730	290.743195	-103.054207	1396.217773	305.476257	-104.122879	1691.950073	496.944550	-436.020569	1245.195679	602.790466	178.652115	1299.462769	401.536865	-275.658783	1063.418945	469.368164	56.601028	1098.967896	347.032776	-84.202347	1003.699524	-495.706848	-30.078699	904.145874	-442.299530	-170.718750
319.788574	-159.231842	898.853149	376.411407	2.358827	909.448669	396.351318	-168.398926	505.458771	421.982971	26.620512	510.460236	485.839447	-135.836899	81.353714	560.204468	11.002583	111.006310	323.221588	-275.523682	1435.996826	357.424164	36.775036	1441.947021	290.246399	-103.574837	1396.270996	305.401825	-104.195221	1691.748535	497.234680	-437.769592	1248.062256	602.931458	178.002594	1301.315430	402.932037	-275.877167	1067.202881	469.694092	55.652626	1100.924561	347.130585	-84.640877	1003.953552	-495.465057	-30.916658	903.599304	-441.870148	-171.410309
319.835297	-159.201324	898.777039	376.809021	1.897012	909.563660	396.272614	-168.602219	505.389404	420.852570	26.790560	510.370026	485.877869	-135.874298	81.333374	559.942993	11.116316	111.440216	322.118805	-275.776855	1436.520386	356.689972	36.155277	1442.413330	289.773407	-104.050659	1396.323242	305.359222	-104.125946	1691.540527	497.558838	-439.352600	1250.981567	603.048523	177.368759	1303.117188	404.267670	-276.009888	1071.113525	470.072144	54.694283	1102.797241	347.407501	-85.010536	1003.963806	-495.264709	-31.902637	902.666443	-441.576324	-172.555511
319.808075	-159.147079	898.798401	377.085358	1.789867	909.833801	396.137268	-168.750793	505.300537	419.667297	26.908331	510.427551	485.902557	-135.912003	81.346725	559.696106	11.226783	111.893265	321.097290	-276.072662	1437.026123	355.995575	35.509445	1442.924316	289.327637	-104.509315	1396.409912	305.236237	-104.389580	1691.431396	497.801910	-441.201599	1253.922363	603.206299	176.795578	1304.928345	405.615234	-276.110229	1075.207642	470.517883	53.754967	1104.715698	347.611694	-85.223465	1004.098206	-495.519409	-33.053001	901.924438	-441.715424	-174.235580
319.714813	-159.278488	898.924255	377.279114	1.905479	910.198669	396.099091	-168.964096	505.303986	418.317627	27.052578	510.556763	485.948029	-135.966751	81.385109	559.318298	11.271421	112.408226	320.219635	-276.402557	1437.556274	355.321136	34.951645	1443.376465	288.863068	-104.994133	1396.594849	305.170319	-104.503677	1691.335938	498.004639	-442.993927	1256.813965	603.349976	176.234604	1306.718384	406.955841	-276.166260	1079.374390	471.003967	52.831612	1106.483643	347.786621	-85.411568	1004.332520	-495.147858	-34.173092	901.675476	-441.566528	-175.218842
319.662323	-159.114914	899.009155	377.592773	1.671171	910.459351	395.975983	-169.194351	505.314606	416.902191	27.145798	510.735809	485.996460	-136.033539	81.447433	558.835510	11.280188	112.935722	319.363892	-276.703857	1438.058594	354.737823	34.451488	1443.832764	288.412598	-105.457840	1396.830566	305.163940	-104.587051	1691.189697	498.189911	-444.881775	1259.620605	603.543701	175.653976	1308.447510	408.315857	-276.238068	1083.415039	471.278015	52.204075	1108.484009	347.998535	-85.599632	1004.495483	-494.848083	-34.803238	901.793335	-441.455902	-175.911316
319.633759	-159.417175	899.183044	377.939453	1.334202	910.713013	396.019257	-169.408386	505.379761	415.383575	27.312330	510.912994	485.984711	-136.073685	81.475494	558.493530	11.312007	113.586113	318.339294	-276.975159	1438.524780	354.109131	34.006947	1444.234009	287.936005	-105.874710	1397.027344	305.092255	-104.802559	1691.110474	498.241486	-446.628540	1262.379395	603.758545	175.180740	1310.156860	409.659363	-276.353271	1087.238403	471.529663	51.546669	1110.393433	348.280792	-86.013039	1004.703430	-494.521820	-35.403751	902.282043	-441.310181	-176.792877
319.648834	-159.587906	899.341919	378.340057	0.849570	910.900085	396.116211	-169.634384	505.430511	413.830536	27.436663	510.965759	486.069916	-136.186493	81.520386	558.111633	11.317096	114.245872	317.420532	-277.287567	1439.049316	353.509277	33.560623	1444.639648	287.503479	-106.260780	1397.214722	304.972290	-105.045403	1691.007690	498.408600	-447.830627	1265.067383	603.963806	174.726486	1311.830078	410.801575	-276.414764	1090.941284	471.728149	51.028099	1112.262695	348.541870	-86.389915	1004.873230	-494.236267	-36.113983	902.923645	-441.133881	-176.843445
319.614471	-159.734772	899.504211	378.661804	0.563947	911.146851	396.133453	-169.835861	505.430359	412.095337	27.568043	511.059357	486.085236	-136.226288	81.543739	557.690430	11.239603	114.860443	316.501831	-277.515961	1439.563721	352.830811	33.153053	1445.118042	287.103577	-106.585976	1397.387817	304.844086	-105.289124	1690.922852	498.276001	-449.347137	1267.561401	604.152405	174.269409	1313.516113	411.851593	-276.528900	1094.412842	471.951050	50.521484	1114.130615	348.803070	-86.706604	1005.071106	-494.164398	-36.038677	903.957886	-441.048828	-176.862030
319.579620	-159.715103	899.608887	379.010529	0.295229	911.357971	396.088440	-169.992035	505.355896	410.193298	27.689926	511.113068	486.075745	-136.222885	81.512817	557.206848	11.050445	115.498375	315.625305	-277.666168	1440.159546	352.275024	32.773075	1445.588013	286.733521	-106.933395	1397.600342	304.710419	-105.527122	1690.872803	498.011963	-450.884186	1269.923462	604.360718	173.885498	1315.190918	412.740143	-276.620972	1097.742676	472.189301	49.958542	1115.930908	349.073273	-86.950966	1005.220642	-494.233215	-35.996738	904.917236	-441.082581	-176.899963
319.668182	-159.611252	899.778503	379.255493	0.313278	911.647217	396.008789	-170.186630	505.261322	408.311584	27.890879	511.216919	486.117889	-136.293518	81.511017	556.612854	10.610241	116.143661	314.794128	-277.876312	1440.784912	351.653351	32.350487	1446.155884	286.387421	-107.241882	1397.818115	304.569153	-105.772110	1690.857178	497.618042	-452.238403	1272.066895	604.540039	173.520752	1316.872437	413.356384	-276.816925	1100.664429	472.513153	49.390591	1117.764282	349.406830	-87.029709	1005.440063	-493.995087	-35.748825	905.969543	-441.059784	-176.636887
319.668091	-159.447189	899.822815	379.637543	-0.060398	911.803589	395.861023	-170.326569	505.171936	406.507813	28.190796	511.303772	486.132538	-136.295212	81.507515	556.036072	10.135049	116.835732	314.003082	-278.001251	1441.463501	351.122131	31.920826	1446.723755	286.070496	-107.506821	1398.083130	304.446106	-106.002945	1690.857788	497.055054	-453.537445	1273.968872	604.652161	173.263062	1318.619995	413.749298	-277.037598	1103.334229	472.960358	48.645298	1119.413452	349.736267	-87.280678	1005.529480	-494.119568	-36.028625	907.082397	-441.019592	-176.540863
319.664398	-159.526779	899.946777	379.975189	-0.399485	912.003967	395.777405	-170.403870	505.108582	404.772766	28.479380	511.420563	486.143219	-136.330338	81.506355	555.465881	9.601052	117.652512	313.321289	-278.084961	1442.144409	350.665131	31.506718	1447.325928	285.752014	-107.759499	1398.392944	304.259796	-106.177574	1690.860718	496.359131	-454.815247	1275.634644	604.702271	173.023788	1320.300049	413.951233	-277.185974	1105.721313	473.270325	48.063107	1121.384033	350.053009	-87.606400	1005.682556	-494.439941	-36.219650	907.677246	-440.983734	-176.668396
319.687195	-159.571289	900.054260	380.309875	-0.522119	912.259155	395.670929	-170.523056	505.089966	403.023468	28.736874	511.520172	486.141449	-136.340240	81.521713	554.858459	8.834386	118.428139	312.772064	-278.191589	1442.804321	350.241028	31.099171	1447.941650	285.502411	-107.989876	1398.732666	304.132507	-106.332619	1690.855469	495.530548	-456.041504	1277.009644	604.751404	172.802963	1321.916748	414.028381	-277.068359	1107.921265	473.673920	47.384224	1123.137085	350.373657	-87.839928	1005.851868	-494.791168	-36.244907	907.961182	-440.922119	-176.781708
319.617950	-159.566193	900.150085	380.492401	-0.438863	912.505554	395.523193	-170.683334	505.062836	401.295837	29.058792	511.680420	486.149261	-136.417313	81.541107	554.145508	8.022820	119.107567	312.210205	-278.266541	1443.435059	349.882690	30.714359	1448.522949	285.318146	-108.253242	1399.038208	303.999573	-106.459892	1690.840088	494.559814	-457.235779	1277.999390	604.748291	172.679825	1323.444580	413.931305	-277.011749	1109.763672	474.038757	46.593239	1124.761719	350.655029	-87.971695	1006.007935	-495.102356	-36.410233	908.005554	-440.809021	-176.790955
319.657227	-159.701859	900.267273	380.860992	-0.788251	912.670837	395.429199	-170.841599	505.064026	399.694672	29.386642	511.816650	486.110382	-136.392578	81.540985	553.359802	7.031676	119.870567	311.707947	-278.355194	1443.994751	349.533081	30.380098	1449.063965	285.157349	-108.429840	1399.311646	303.849030	-106.523087	1690.804932	493.350372	-458.389313	1278.594116	604.716064	172.539261	1324.809937	413.686890	-276.827911	1111.313354	474.201874	45.967262	1126.474976	350.993408	-88.307449	1006.140808	-495.639801	-37.048275	907.762024	-440.940338	-177.006073
319.733948	-159.780350	900.404480	381.168121	-0.907728	912.899658	395.360077	-170.918213	505.027924	398.207336	29.702734	511.931183	486.085602	-136.437897	81.546349	552.481140	6.136063	120.649254	311.308533	-278.506012	1444.499512	349.172546	30.056179	1449.624146	285.008545	-108.624786	1399.566650	303.678589	-106.534454	1690.766724	492.017273	-459.437500	1278.841553	604.747314	172.454819	1325.993652	413.352386	-276.509888	1112.464966	474.298309	45.265293	1128.157593	351.267517	-88.498177	1006.315735	-495.895233	-37.715565	907.054626	-440.795197	-177.346588
319.746765	-159.796463	900.540283	381.390625	-1.015788	913.184143	395.236938	-171.027145	505.000824	396.801727	29.996120	512.201111	486.144592	-136.503586	81.557358	551.371643	5.080833	121.317856	310.935791	-278.705017	1445.044067	348.887390	29.774136	1450.167236	284.886261	-108.820282	1399.881958	303.567749	-106.515869	1690.718506	490.491486	-460.365234	1278.652222	604.755554	172.296021	1327.031006	412.908661	-276.139191	1113.240479	474.157990	44.711098	1129.865601	351.482666	-88.696320	1006.513794	-496.172974	-38.216568	906.250427	-440.695190	-178.125320
319.760254	-159.734421	900.659363	381.609253	-1.045114	913.508484	395.215698	-170.977554	504.938843	395.426910	30.187059	512.458801	486.090179	-136.434021	81.537331	550.197083	4.059806	121.911591	310.637573	-278.907288	1445.482056	348.633636	29.498619	1450.728516	284.759460	-108.999245	1400.182129	303.390076	-106.413658	1690.721191	488.811096	-461.190491	1278.088623	604.759949	172.190170	1327.944824	412.342316	-275.663452	1113.581299	474.094055	44.069843	1131.229614	351.697876	-88.852211	1006.720093	-496.380615	-39.123562	905.325134	-440.480865	-178.489212
319.804871	-159.638901	900.730347	381.846069	-1.153929	913.794983	395.214447	-170.999725	504.923828	394.164246	30.364038	512.755981	486.103943	-136.398758	81.554642	548.895569	2.982767	122.517479	310.280029	-279.073975	1445.827271	348.388397	29.206358	1451.325317	284.646790	-109.173370	1400.536133	303.287933	-106.317642	1690.718628	486.988037	-461.894104	1277.251587	604.734192	171.911072	1328.658081	411.721344	-275.192932	1113.543213	474.002808	43.387375	1132.318848	351.903015	-89.030403	1006.883423	-496.320648	-40.100338	904.322815	-440.246063	-179.232391
319.835815	-159.463181	900.791809	381.942719	-1.007134	914.160767	395.200592	-170.961121	504.895233	392.929382	30.392303	513.133423	486.115692	-136.377426	81.554764	547.501770	2.032249	122.964539	310.002960	-279.283386	1446.087891	348.222504	28.937147	1451.981934	284.543427	-109.348320	1400.860474	303.136658	-106.146057	1690.726196	485.041870	-462.420959	1276.142334	604.643494	171.691101	1329.322510	410.940369	-274.658508	1113.163330	473.911438	42.795528	1133.163086	351.995056	-89.072029	1007.078918	-496.348114	-41.081192	903.359009	-440.139954	-180.217957
319.912689	-159.331741	900.806396	382.160828	-0.928809	914.489258	395.215790	-170.975464	504.883362	391.675049	30.510832	513.411255	486.091766	-136.385925	81.584557	545.926025	1.009963	123.390678	309.689819	-279.523254	1446.287598	348.083099	28.666227	1452.605835	284.430298	-109.466560	1401.150146	303.014648	-105.929871	1690.701172	483.064178	-462.889221	1274.947876	604.488892	171.340424	1329.788696	410.168182	-274.105835	1112.588867	473.774445	42.193600	1133.765869	352.130798	-89.162399	1007.233093	-496.382111	-41.699856	902.756653	-440.465210	-181.165665
319.997375	-159.318375	900.794678	382.330383	-0.899427	914.702637	395.306580	-170.983658	504.854523	390.543274	30.557953	513.732910	486.083466	-136.359558	81.568108	544.289612	0.058991	123.708511	309.341675	-279.774475	1446.382813	347.949738	28.348997	1453.231567	284.328613	-109.552910	1401.358887	302.901459	-105.674561	1690.669922	480.993958	-463.351044	1273.677490	604.261292	170.984360	1330.009277	409.401276	-273.529449	1111.851074	473.756683	41.730549	1133.900879	352.232849	-89.271332	1007.322266	-496.357239	-42.471233	902.328308	-440.532257	-182.000824
320.021393	-159.264694	900.761597	382.443634	-0.827820	914.869690	395.346832	-171.073654	504.855591	389.316864	30.538757	513.946899	486.067322	-136.348633	81.561745	542.517273	-0.814005	123.894836	308.961212	-279.957031	1446.361694	347.956604	28.041246	1453.856201	284.190613	-109.591370	1401.569946	302.750336	-105.470772	1690.604126	478.977753	-463.778412	1272.408569	604.015259	170.667221	1330.056763	408.748108	-272.877045	1111.074951	473.751678	41.206245	1133.914795	352.304901	-89.334335	1007.377563	-496.148743	-43.035133	902.239685	-440.290955	-182.235809
320.021454	-159.251953	900.730103	382.563995	-0.836831	914.945923	395.380005	-171.089401	504.819214	388.310059	30.556835	514.284607	486.068481	-136.318359	81.589233	540.652161	-1.746636	124.037689	308.595917	-280.157013	1446.350342	348.124359	27.702635	1454.471924	284.076538	-109.638977	1401.809814	302.584991	-105.237549	1690.614990	476.988617	-464.163391	1271.123291	603.723572	170.370270	1329.990723	408.238922	-272.273132	1110.268677	473.767578	40.696960	1133.710449	352.391083	-89.411804	1007.392212	-496.085358	-43.359848	902.440125	-440.381744	-182.625092
320.010193	-159.266037	900.694397	382.731354	-1.066151	914.957214	395.479767	-171.065399	504.781616	387.156128	30.459013	514.486328	486.058289	-136.282608	81.559219	538.523376	-2.588900	124.077271	308.127106	-280.331970	1446.324829	348.348236	27.403244	1455.090210	283.930725	-109.611702	1402.104370	302.413422	-105.031342	1690.673828	475.012115	-464.618317	1269.956299	603.472290	170.133759	1329.924561	407.960754	-271.723877	1109.498901	473.307709	39.640865	1133.785156	352.515289	-89.594795	1007.373718	-496.187897	-43.556549	902.838013	-440.521881	-183.025604
319.899658	-159.082108	900.703430	382.674622	-0.784093	915.057068	395.529633	-171.002930	504.786835	386.115997	30.429268	514.749573	486.063995	-136.265488	81.565163	536.304749	-3.353032	123.972656	307.636108	-280.526184	1446.326782	348.785309	27.098457	1455.744019	283.773407	-109.575417	1402.412109	302.227966	-104.830383	1690.750366	473.125244	-465.178558	1268.934692	603.258545	169.848999	1329.659912	407.857697	-271.315338	1108.829224	473.480225	39.138832	1133.143188	352.519257	-89.447388	1007.419006	-496.372894	-43.685333	903.373230	-440.595947	-183.272141
319.828491	-158.987045	900.701538	382.716461	-0.725708	915.072998	395.541382	-171.008804	504.814575	385.088989	30.379620	515.007568	486.033234	-136.236969	81.607239	534.044861	-4.003854	123.908684	307.065308	-280.658051	1446.318604	349.143005	26.863850	1456.255371	283.610901	-109.523582	1402.746948	302.014618	-104.616539	1690.832764	471.242767	-465.689087	1268.073120	603.113403	169.568893	1329.343628	407.891907	-270.964691	1108.282837	473.516418	38.716797	1132.760498	352.604614	-89.424110	1007.419617	-496.645142	-43.770767	903.937622	-440.672668	-183.428772
319.741882	-158.833450	900.696045	382.728821	-0.611137	915.066101	395.506378	-170.868073	504.792786	384.034943	30.294561	515.131531	486.016754	-136.208008	81.600655	531.700562	-4.542649	123.659256	306.555206	-280.748688	1446.301392	349.526764	26.677116	1456.706909	283.469391	-109.428955	1402.990845	301.815369	-104.417442	1690.885498	469.536743	-466.374695	1267.385132	603.057251	169.384506	1329.048706	408.054932	-270.738190	1107.837646	473.440918	38.235374	1132.517578	352.657410	-89.327675	1007.408508	-497.024200	-43.813145	904.429565	-440.794434	-183.552292
319.624908	-158.714157	900.711182	382.706848	-0.444187	915.047424	395.495575	-170.780060	504.750366	382.928680	30.250135	515.244995	486.015289	-136.179169	81.594994	529.147400	-5.012333	123.204430	306.017578	-280.828552	1446.311035	349.934235	26.541538	1457.044678	283.310486	-109.319252	1403.138794	301.604492	-104.234924	1690.905396	467.871460	-467.052338	1266.797485	603.049500	169.190109	1328.721558	408.226166	-270.609833	1107.490356	473.513733	37.979717	1132.127441	352.693787	-89.203117	1007.403381	-497.418396	-44.020046	904.860413	-440.828156	-183.553268
319.520203	-158.674759	900.703857	382.761078	-0.563004	914.974915	395.406006	-170.793442	504.722473	381.888489	30.218939	515.203613	486.030762	-136.205109	81.551620	526.709656	-5.350258	122.827484	305.545837	-280.879791	1446.317871	350.293060	26.455261	1457.260254	283.146393	-109.180435	1403.267822	301.383972	-104.064651	1690.908203	466.272949	-467.748840	1266.287109	603.135071	168.984482	1328.421265	408.396088	-270.586609	1107.191162	473.540039	37.856892	1131.993652	352.763306	-89.250648	1007.361206	-497.732971	-44.207283	905.240601	-440.776733	-183.505157
319.356781	-158.616821	900.712646	382.724457	-0.467092	914.993591	395.252380	-170.745331	504.689667	380.770966	30.091043	515.237915	486.076447	-136.272919	81.522041	524.208801	-5.614160	122.296242	305.101746	-280.874847	1446.348755	350.664154	26.406054	1457.428345	282.963226	-109.084541	1403.431885	301.197357	-103.903061	1690.929321	464.814331	-468.550446	1265.889038	603.332764	168.733246	1328.233032	408.531433	-270.636719	1106.936035	473.727417	37.559662	1131.809082	352.758453	-89.216606	1007.369202	-498.066589	-44.643616	905.412659	-440.735596	-183.640152
319.179443	-158.525558	900.747253	382.690338	-0.371953	915.040527	395.032135	-170.679886	504.660065	379.803833	29.928616	515.314148	486.082397	-136.311249	81.515442	521.703430	-5.801541	121.779259	304.673431	-280.800568	1446.488770	350.996124	26.355677	1457.584839	282.761444	-108.940674	1403.642700	300.965942	-103.758522	1691.000732	463.268585	-469.223541	1265.567627	603.583557	168.444946	1328.141235	408.610504	-270.738525	1106.733398	474.152588	37.215023	1131.374756	352.764038	-89.176506	1007.402832	-498.365204	-45.161350	905.383606	-440.805450	-183.944626
318.967865	-158.391312	900.803284	382.648773	-0.345085	915.087708	394.821106	-170.572357	504.670563	378.740204	29.754929	515.291077	486.122559	-136.340393	81.545525	518.945618	-5.965142	121.148727	304.329376	-280.715881	1446.690918	351.274353	26.336708	1457.753662	282.567261	-108.809151	1403.880737	300.758911	-103.630325	1691.105713	461.728363	-469.860809	1265.333008	603.908264	168.111481	1328.060181	408.658020	-270.830780	1106.540039	474.412476	37.131088	1131.368408	352.739075	-89.139336	1007.448242	-498.640747	-45.753510	905.182983	-440.820618	-184.363815
318.719788	-158.241928	900.886353	382.582336	-0.290130	915.139282	394.592377	-170.391693	504.665375	377.757446	29.614016	515.331238	486.122498	-136.324265	81.595459	516.140747	-6.007525	120.406303	304.039246	-280.570740	1446.958130	351.519836	26.372051	1457.965332	282.401184	-108.612869	1404.133667	300.519653	-103.484100	1691.211060	460.212128	-470.393616	1265.212646	604.247742	167.807892	1328.012329	408.679779	-270.909943	1106.431152	474.780792	37.050262	1131.151489	352.684174	-89.066330	1007.510620	-498.878418	-46.318836	904.900879	-440.874329	-184.856125
318.476440	-158.023010	900.978516	382.494385	-0.200610	915.203003	394.426483	-170.287720	504.714661	376.765930	29.500809	515.285828	486.124420	-136.340057	81.670776	513.415039	-5.877716	119.689186	303.745697	-280.434143	1447.328613	351.722321	26.466930	1458.218384	282.246765	-108.337082	1404.391602	300.295074	-103.315041	1691.309326	458.691620	-470.803284	1265.160645	604.593689	167.549393	1327.985107	408.643066	-270.968842	1106.381958	475.077850	36.919682	1131.035034	352.612274	-88.941811	1007.583679	-499.062622	-46.962143	904.584534	-440.923584	-185.421265
318.270874	-157.860764	901.075012	382.435089	-0.107279	915.247742	394.170563	-170.190186	504.726654	375.879761	29.390221	515.334839	486.198944	-136.386703	81.741913	510.619965	-5.755968	118.906151	303.394287	-280.214996	1447.718262	351.929535	26.550394	1458.478516	282.074432	-108.031158	1404.632324	300.055328	-103.085320	1691.383057	457.310486	-471.210052	1265.190430	604.953796	167.285950	1327.960938	408.528412	-270.994781	1106.345337	475.340790	36.785965	1130.924438	352.567139	-88.822906	1007.651550	-499.278839	-47.636436	904.304443	-441.048889	-185.950348
318.069672	-157.688614	901.122681	382.374969	0.027475	915.300781	394.018402	-170.086914	504.688416	375.080109	29.323584	515.309326	486.234497	-136.491028	81.778008	507.663757	-5.673671	118.102722	303.055084	-279.961945	1448.081787	352.120117	26.643002	1458.739258	281.904175	-107.719650	1404.880371	299.819611	-102.829521	1691.443359	455.882019	-471.464264	1265.174316	605.286194	166.955353	1327.942627	408.295319	-270.976410	1106.394165	475.580170	36.555576	1130.666138	352.494720	-88.700523	1007.697510	-499.348663	-48.143589	904.126465	-441.131989	-186.396774
317.814697	-157.554352	901.190002	382.291260	0.208985	915.397827	393.759064	-169.966812	504.611359	374.163971	29.137274	515.326233	486.180115	-136.470932	81.728127	504.736786	-5.509312	117.263817	302.652008	-279.634308	1448.362549	352.340912	26.717121	1459.000366	281.733551	-107.422043	1405.109863	299.595856	-102.548309	1691.510864	454.543945	-471.777130	1265.219727	605.531799	166.559967	1327.935181	407.959076	-270.900787	1106.514282	475.633148	36.548653	1130.763306	352.398285	-88.590088	1007.773315	-499.408417	-48.571449	904.000854	-441.250946	-186.876053
318.094635	-156.789734	900.983643	382.416168	0.483539	915.472107	393.459290	-169.900467	504.409210	373.587891	29.005253	515.414368	486.205994	-136.551178	81.690659	502.012695	-5.286367	116.504425	302.251495	-279.321167	1448.640137	352.552277	26.834612	1459.347412	281.538910	-107.151192	1405.321289	299.404602	-102.228683	1691.577881	453.247833	-471.910675	1265.340576	605.791199	166.208328	1327.979492	407.525024	-270.737488	1106.750488	475.821564	36.319046	1130.583862	352.500031	-88.234100	1007.693115	-499.511749	-48.994797	903.931030	-441.493561	-187.612289
317.392242	-157.205719	901.325439	382.145538	0.506344	915.587708	393.106812	-169.755508	504.402954	372.659821	28.763220	515.470825	486.259125	-136.626236	81.689545	499.016907	-5.153196	115.735878	301.839081	-278.975067	1448.937500	352.734650	26.956453	1459.693604	281.292664	-106.802338	1405.579834	299.212555	-101.926270	1691.660400	452.064667	-472.180420	1265.435669	606.030090	165.781967	1328.085327	407.040314	-270.521851	1107.140259	475.862061	36.197197	1130.579834	352.217133	-88.350082	1007.925171	-499.624268	-49.891220	903.945679	-441.460449	-187.798187
317.090637	-157.024033	901.447021	382.045258	0.632626	915.665771	392.726257	-169.601761	504.388397	371.866211	28.593174	515.474304	486.219421	-136.593460	81.687492	495.974396	-4.980743	114.786766	301.426056	-278.649963	1449.295166	352.917847	27.090897	1460.015991	281.036133	-106.415924	1405.888306	299.064728	-101.482185	1691.778809	450.658356	-472.695190	1265.674805	606.279785	165.347504	1328.159302	406.570618	-270.188538	1107.683838	475.794373	36.028698	1130.724731	352.079498	-88.201141	1008.022888	-499.726349	-50.232597	903.996216	-441.525757	-188.114258
316.824371	-156.753647	901.590271	381.929474	0.769098	915.752258	392.349426	-169.409882	504.406830	371.227661	28.452850	515.468750	486.229370	-136.591110	81.764534	492.959686	-4.731228	113.833832	301.079041	-278.333069	1449.680176	353.085266	27.247223	1460.383301	280.753296	-106.014236	1406.204224	298.935913	-100.989944	1691.889160	449.878235	-472.213165	1265.810425	606.541382	164.883682	1328.263672	406.011230	-269.699768	1108.319824	475.784210	35.952576	1130.740234	351.942688	-87.995087	1008.136658	-499.917419	-50.418060	904.096069	-441.681000	-188.434326
316.532654	-156.535889	901.783813	381.786194	0.853739	915.845764	392.020081	-169.168396	504.448578	370.477814	28.339645	515.468628	486.234406	-136.595657	81.873993	490.023376	-4.519222	113.048759	300.666382	-277.978149	1450.169556	353.221741	27.420977	1460.814697	280.487610	-105.580566	1406.583740	298.813171	-100.439194	1692.005371	448.693939	-472.473969	1266.093506	606.811890	164.481094	1328.441406	405.473145	-269.167358	1109.034302	475.667572	35.777885	1130.928345	351.783966	-87.816048	1008.281433	-500.161255	-50.794334	904.159424	-441.767792	-188.702347
316.316803	-156.344086	901.935608	381.700714	0.988195	915.975891	391.762024	-168.937775	504.468842	369.722656	28.193151	515.485779	486.240784	-136.597595	81.956787	486.995972	-4.229766	112.244698	300.228119	-277.507019	1450.369629	353.395477	27.564760	1461.234375	280.166412	-105.116623	1406.971191	298.668396	-99.876450	1692.161011	447.390594	-472.992096	1266.373413	607.081787	164.088547	1328.559082	404.933807	-268.606812	1109.826416	475.521973	35.656147	1131.069946	351.648193	-87.651192	1008.422180	-500.478943	-51.110153	904.218445	-441.866425	-188.973251
316.077606	-156.118958	902.086975	381.570648	1.105978	916.149292	391.512573	-168.710236	504.462372	369.095703	28.029161	515.531982	486.210907	-136.599426	81.989861	484.063812	-4.072508	111.454170	299.787079	-277.111938	1450.864136	353.749512	27.638985	1461.556030	279.730438	-104.699333	1407.448364	298.497925	-99.320381	1692.302002	445.728180	-473.742096	1266.965454	607.351379	163.655167	1328.620361	404.125153	-267.795135	1110.771362	475.272064	35.655556	1131.410522	351.484558	-87.510735	1008.580872	-500.646729	-51.282036	904.185608	-441.853424	-189.208923
315.773621	-155.886383	902.205017	381.433319	1.264217	916.336975	391.284332	-168.529724	504.394226	368.471924	27.902506	515.618591	486.175842	-136.570908	81.967720	481.189209	-3.915558	110.753761	299.336945	-276.635468	1451.385376	353.904419	27.796379	1461.930054	279.381927	-104.290085	1407.858398	298.316956	-98.750259	1692.446655	445.960449	-472.168396	1267.083252	607.627808	163.174362	1328.689697	403.447510	-267.089722	1111.397339	475.043091	35.515308	1131.615967	351.269592	-87.368813	1008.728210	-500.988800	-51.601074	904.110046	-441.904205	-189.518021
316.023346	-154.921463	902.056702	381.487793	1.623086	916.485352	391.148956	-168.351059	504.198059	367.878387	27.840582	515.742554	486.151825	-136.563171	81.934929	478.435760	-3.715660	110.066246	298.937439	-276.125610	1451.926392	354.095978	28.031601	1462.275879	279.059021	-103.826141	1408.223877	298.121826	-98.189011	1692.593018	445.848450	-470.877197	1267.543945	607.906677	162.716003	1328.694580	402.750336	-266.393005	1112.088623	474.757751	35.303326	1131.849976	351.282440	-86.871628	1008.715088	-501.331696	-51.956104	903.972534	-441.975494	-189.778244
315.710663	-154.735336	902.158142	381.347382	1.828036	916.604004	391.033051	-168.204666	504.160614	367.210266	27.774391	515.700378	486.132263	-136.533951	81.859360	475.741089	-3.510037	109.382362	298.585815	-275.586548	1452.435669	354.288605	28.325253	1462.655396	278.740417	-103.310287	1408.562012	297.901855	-97.576424	1692.734375	445.001160	-471.005920	1268.006348	608.269775	162.186829	1328.663940	402.081726	-265.846741	1112.853027	474.384430	35.144165	1132.045166	351.047760	-86.685089	1008.824402	-501.660431	-52.298698	903.807556	-442.078247	-190.026291
315.386932	-154.562057	902.280151	381.181458	2.004119	916.653320	390.966095	-168.089020	504.188477	366.564484	27.729137	515.660095	486.216339	-136.620560	81.870438	473.065643	-3.372985	108.656334	298.184174	-275.026062	1453.004639	354.435455	28.646832	1462.990356	278.441895	-102.722107	1408.879761	297.687286	-96.953354	1692.886475	445.234314	-469.305542	1268.692139	608.655273	161.498795	1328.673706	401.435303	-265.150391	1113.491089	473.731537	34.882332	1132.331299	350.811432	-86.470505	1008.913940	-502.071014	-52.775818	903.588867	-442.237823	-190.313324
315.091614	-154.333313	902.405579	381.001465	2.247867	916.716797	390.948425	-167.990799	504.260376	365.930878	27.696180	515.640381	486.233521	-136.540314	81.891869	470.412720	-3.293161	108.048637	297.842499	-274.361694	1453.584717	354.522186	29.011835	1463.373413	278.098785	-102.061348	1409.261841	297.442902	-96.140594	1693.108765	444.495514	-469.646301	1269.384399	609.079224	160.696182	1328.729370	400.846924	-264.639191	1114.357910	473.238342	34.711327	1132.606934	350.564087	-86.192123	1009.012939	-502.409393	-53.216824	903.380676	-442.380035	-190.574966
314.738220	-154.058914	902.572937	380.773315	2.421981	916.776245	390.939453	-167.911530	504.375610	365.368469	27.720570	515.660706	486.217499	-136.502747	81.949646	468.013336	-3.205034	107.477768	297.501251	-273.675934	1454.292847	354.537109	29.431753	1463.753784	277.783356	-101.412468	1409.642212	297.153595	-95.464859	1693.326538	444.355194	-468.691681	1270.304443	609.620300	159.721680	1328.919678	400.331818	-264.129456	1115.140015	472.752350	34.346588	1132.895508	350.282593	-85.912209	1009.131775	-502.665375	-53.551140	903.207214	-442.470520	-190.832001
314.351501	-153.752365	902.730286	380.487854	2.604317	916.850403	390.918915	-167.798706	504.468170	364.726624	27.619738	515.649414	486.196533	-136.476563	82.023323	465.551636	-3.207700	106.824806	297.211792	-272.970428	1454.975586	354.520935	29.851959	1464.233032	277.448151	-100.802277	1410.036865	296.861359	-94.773750	1693.536255	444.435455	-467.563904	1271.175293	610.136414	158.707535	1329.096313	399.789215	-263.652771	1115.868164	472.115875	34.257500	1133.353027	349.960144	-85.630608	1009.250916	-502.969238	-53.888596	903.122314	-442.688263	-191.098190
313.404175	-154.226135	903.077209	379.972260	2.758719	916.965759	390.921295	-167.735748	504.647217	363.950287	27.499462	515.626160	486.203827	-136.465683	82.055878	463.174774	-3.223815	106.329300	296.909363	-272.235870	1455.664063	354.476013	30.298134	1464.651733	277.020569	-100.117294	1410.433350	296.527588	-94.091400	1693.748779	443.974792	-467.412964	1272.100952	610.705566	157.612640	1329.452881	399.270172	-263.321564	1116.580078	471.727142	33.874226	1133.648193	349.377960	-85.674294	1009.489807	-503.212585	-54.255188	903.029968	-442.797302	-191.346420
312.942993	-153.976944	903.194763	379.555206	3.026522	916.981750	390.879120	-167.637192	504.651794	363.210754	27.382587	515.632141	486.187897	-136.483276	82.021973	460.886780	-3.337424	105.772354	296.622955	-271.448914	1456.322876	354.464508	30.751593	1465.060181	276.663025	-99.487900	1410.767822	296.160583	-93.401680	1693.955078	443.786163	-466.833862	1272.942993	611.324158	156.574203	1329.807495	398.619507	-263.065002	1117.126099	471.340881	33.634800	1134.173462	349.006592	-85.379944	1009.558350	-503.358429	-55.307457	902.874451	-443.050842	-191.735504
312.529846	-153.638351	903.290405	379.158386	3.386167	917.037354	390.850494	-167.571350	504.639618	362.615784	27.292852	515.559448	486.209930	-136.543991	82.008942	458.868439	-3.417455	105.363167	296.425415	-270.703522	1456.951416	354.499939	31.203869	1465.413574	276.298828	-98.785431	1411.121582	295.765930	-92.654251	1694.121704	443.987396	-465.697266	1273.741089	612.000061	155.585373	1330.149536	397.857361	-262.834229	1117.512939	470.856873	33.610596	1134.831909	348.614349	-85.009987	1009.635620	-503.461151	-55.692383	902.752014	-443.244934	-191.990540
312.058472	-153.379333	903.390381	378.702942	3.702600	917.009521	390.790924	-167.481369	504.674896	362.050293	27.176840	515.436401	486.160828	-136.491745	81.949234	456.864105	-3.505802	104.821869	296.172729	-269.871490	1457.658081	354.508026	31.744644	1465.690918	275.924591	-98.056808	1411.428833	295.368164	-91.887039	1694.270630	443.927307	-464.882965	1274.529541	612.735474	154.664185	1330.523804	397.044830	-262.664276	1117.850464	470.584503	33.423920	1135.256226	348.206238	-84.661812	1009.676147	-503.713959	-55.150841	902.757385	-443.436981	-192.031723
312.085358	-152.401794	903.372681	378.419189	4.111861	916.985352	390.709198	-167.345352	504.602386	361.653534	27.077730	515.316284	486.127136	-136.408798	81.939087	455.016296	-3.618900	104.360046	296.032440	-269.065796	1458.321899	354.507660	32.276192	1465.997070	275.539337	-97.275024	1411.792114	295.022827	-91.051643	1694.414429	443.877808	-464.080994	1275.385132	613.502136	153.775131	1330.924316	396.328674	-262.505219	1118.108643	470.301117	33.388084	1135.870483	348.038147	-83.977570	1009.655457	-504.062225	-54.483974	902.874207	-443.666199	-192.039093
311.651581	-152.014587	903.546509	377.974762	4.468804	917.096924	390.609833	-167.155090	504.663910	361.255035	26.977303	515.264282	486.112366	-136.297607	81.974159	453.188995	-3.880437	103.865532	295.923157	-268.191101	1459.049316	354.514404	32.854084	1466.291870	275.153656	-96.518585	1412.158325	294.620361	-90.198578	1694.620361	443.879333	-463.270813	1276.141235	614.282349	152.939407	1331.348022	395.618073	-262.378693	1118.231934	470.051270	33.495724	1136.654663	347.660889	-83.593826	1009.797546	-502.893799	-51.701851	903.283691	-443.643188	-191.080811
311.187927	-151.556763	903.739685	377.511230	4.889417	917.297180	390.521637	-166.893860	504.734528	360.853333	26.874216	515.218689	486.068329	-136.200348	82.026093	451.479248	-4.154554	103.460533	295.750732	-267.302490	1459.719360	354.424866	33.412819	1466.561157	274.713470	-95.710243	1412.538208	294.184692	-89.342926	1694.867554	443.752167	-462.311432	1276.916870	614.920654	152.163910	1331.794922	394.967957	-262.225159	1118.156250	469.945160	33.544369	1137.177979	347.265228	-83.189743	1009.988831	-502.610992	-50.134743	903.679260	-443.723145	-190.631790
310.724762	-151.146667	903.929260	377.061401	5.206818	917.473328	390.394196	-166.720779	504.825897	360.593964	26.806055	515.128662	486.014221	-136.108932	82.074158	449.849823	-4.502408	102.963470	295.562164	-266.441193	1460.347534	354.388519	34.030392	1466.881226	274.247009	-94.900238	1412.936646	293.812073	-88.439217	1695.044312	443.664917	-461.425110	1277.626953	615.556946	151.491486	1332.224487	394.419312	-262.047760	1117.907593	469.982971	33.649467	1137.631714	346.857819	-82.844101	1010.168457	-502.445557	-48.737541	904.013977	-443.861938	-190.291626
310.253601	-150.737289	904.136047	376.573761	5.624012	917.669006	390.290863	-166.548187	504.896088	360.430359	26.802862	515.020508	486.059357	-136.124847	82.138725	448.241425	-4.802149	102.572533	295.261505	-265.631165	1460.834351	354.307800	34.633698	1467.178589	273.796967	-94.118690	1413.270630	293.461273	-87.518448	1695.196655	443.490204	-460.553040	1278.212158	616.024353	150.899521	1332.583984	393.986450	-261.891357	1117.566650	470.077209	33.717342	1137.781006	346.446350	-82.451378	1010.365540	-502.172821	-47.407944	904.205566	-443.960785	-190.001541
309.812927	-150.321701	904.297241	376.099121	6.085379	917.841858	390.170990	-166.401154	504.899139	360.294250	26.831263	514.929626	485.952362	-136.072113	82.146240	446.805023	-5.087484	102.086586	294.865936	-264.786804	1461.265625	354.186249	35.361099	1467.454102	273.317932	-93.274429	1413.561646	293.167572	-86.551003	1695.283691	443.255585	-459.668121	1278.762695	616.427063	150.326904	1332.821411	393.674530	-261.699829	1117.244507	470.106842	34.019081	1137.805420	346.058502	-82.045898	1010.527161	-501.614471	-47.210121	903.909912	-444.143768	-190.021072
308.776428	-150.657669	904.658691	375.415253	6.348544	917.942871	389.966003	-166.227020	505.000763	360.068359	26.893911	514.791931	485.896362	-136.041519	82.158875	445.263489	-5.406422	101.578003	294.444305	-264.007385	1461.564209	354.062714	36.048626	1467.705688	272.874176	-92.450600	1413.803711	292.854828	-85.629875	1695.366455	443.060211	-458.778290	1279.156250	616.755676	149.921494	1332.981323	393.311218	-261.335571	1116.896484	470.203949	34.508720	1137.616943	345.428070	-81.984131	1010.760681	-501.703430	-47.030479	903.862488	-444.382904	-190.077820
308.288757	-150.177277	904.736755	374.844666	6.835973	917.976624	389.695984	-165.992126	504.953674	360.026367	26.950888	514.622253	485.827148	-135.926010	82.146797	443.983612	-5.767510	101.213226	294.054932	-263.228851	1461.751953	353.919739	36.758041	1467.859375	272.429901	-91.601105	1414.030029	292.505066	-84.716896	1695.464966	442.779816	-457.787109	1279.488770	616.982422	149.603516	1333.073486	392.985657	-260.851593	1116.657959	470.265472	35.101204	1137.276855	344.991821	-81.508980	1010.812622	-506.529602	-57.007191	903.364685	-445.534424	-193.511597
308.345703	-149.047073	904.576538	374.474579	7.481613	917.954224	389.414948	-165.730179	504.765991	360.201141	27.054520	514.402771	485.815308	-135.898621	82.169662	442.757538	-6.169288	100.783478	293.624878	-262.416473	1462.034424	353.828247	37.447742	1467.992065	272.042480	-90.753212	1414.216431	292.239807	-83.787682	1695.552734	442.543182	-456.915131	1279.812012	617.193970	149.371033	1333.051636	392.716614	-260.283722	1116.573486	470.151886	35.923401	1136.954346	344.776581	-80.704422	1010.715027	-506.782196	-57.114944	903.223755	-445.829834	-193.741074
307.784424	-148.609482	904.653259	373.864563	7.889468	917.879761	389.142151	-165.517654	504.764252	360.118988	27.080452	514.189331	485.836304	-135.904404	82.195671	441.692810	-6.606558	100.313454	293.255768	-261.565125	1462.276733	353.762268	38.209988	1468.041138	271.608307	-89.835381	1414.394531	291.975372	-82.863815	1695.619507	442.297150	-455.911102	1280.118530	617.348511	149.238800	1332.901855	392.453033	-259.522736	1116.632568	470.153503	36.697525	1136.404663	344.290558	-80.228653	1010.718018	-507.054688	-57.185905	903.163818	-446.180298	-193.936691
307.246552	-148.260513	904.729187	373.219330	8.325665	917.758240	388.876923	-165.315491	504.843384	360.024261	27.121662	513.945374	485.833496	-135.856354	82.240608	440.668793	-6.959846	99.946510	292.869476	-260.651306	1462.505371	353.723938	39.008747	1468.027466	271.221924	-88.968628	1414.530884	291.684509	-81.943504	1695.695801	442.071381	-454.947357	1280.417603	617.468079	149.336227	1332.640625	392.113068	-258.699738	1116.816040	470.210083	37.363590	1135.603516	343.766113	-79.731735	1010.703125	-507.347290	-57.298794	903.191772	-446.526581	-194.099442
306.710175	-147.887024	904.757629	372.584869	8.763410	917.546082	388.454987	-165.167343	504.894196	359.965729	27.187233	513.740479	485.799225	-135.825134	82.325363	439.744202	-7.302536	99.478775	292.542145	-259.794281	1462.649658	353.711731	39.824936	1467.890747	270.794189	-88.008850	1414.606689	291.427948	-81.008530	1695.698364	441.799805	-454.011292	1280.749268	617.445496	149.640213	1332.220337	391.876587	-257.857330	1117.048828	469.999939	38.152065	1135.150269	343.224548	-79.186569	1010.623291	-507.600281	-57.450703	903.206360	-446.825989	-194.291931
306.158173	-147.534576	904.731812	371.968079	9.218784	917.284241	388.170074	-164.831589	504.928192	359.987061	27.273308	513.431274	485.759918	-135.804459	82.393250	438.914093	-7.685789	98.986267	292.149078	-258.874542	1462.845093	353.675781	40.702587	1467.676758	270.463287	-87.147797	1414.631348	291.015045	-80.155128	1695.743774	441.518890	-453.227936	1281.090698	617.414551	150.210266	1331.649780	391.699768	-256.954254	1117.358276	469.931519	38.598553	1134.306519	342.688354	-78.646202	1010.490845	-507.859802	-57.639435	903.230408	-447.052338	-194.377182
305.457458	-147.187347	904.742737	371.256470	9.696274	917.009766	387.685486	-164.709885	504.974091	359.925873	27.337778	513.077759	485.746887	-135.798126	82.517334	438.176514	-8.004802	98.579552	291.759125	-257.959900	1462.859131	353.656647	41.669361	1467.319336	270.095673	-86.175186	1414.540649	290.684448	-79.239716	1695.707886	441.219604	-452.460968	1281.406494	617.215149	150.907028	1330.917847	391.614319	-256.160217	1117.711792	469.796661	38.993824	1133.685303	342.085419	-78.088821	1010.368958	-508.146942	-57.811531	903.378174	-447.239044	-194.426788
304.385071	-147.296631	904.931335	370.437164	10.082617	916.750000	387.354065	-164.521576	505.086304	359.780914	27.384155	512.650818	485.717224	-135.799622	82.562836	437.496948	-8.177588	98.127953	291.407440	-257.032562	1462.851440	353.662811	42.657597	1466.906128	269.821533	-85.216087	1414.444946	290.210815	-78.388634	1695.689697	440.897278	-451.731842	1281.721924	616.983337	151.769836	1330.011963	391.494904	-255.453888	1117.912231	469.441925	39.447845	1133.179199	341.363770	-77.738335	1010.344421	-508.395813	-57.919697	903.389099	-447.472748	-194.526398
303.758667	-146.724228	904.808899	369.789856	10.644797	916.472351	387.010529	-164.253555	505.061707	359.775879	27.427383	512.291199	485.695709	-135.802567	82.552757	436.984131	-8.329007	97.637062	291.105804	-256.087524	1462.737915	353.680206	43.697720	1466.423828	269.600739	-84.283730	1414.298462	289.798645	-77.455345	1695.622192	440.585419	-451.128662	1281.863037	616.657104	152.751862	1328.936157	391.188232	-254.773041	1117.972412	469.101624	39.759510	1132.528931	340.785187	-77.097755	1010.148743	-508.659363	-57.929237	903.455627	-447.752167	-194.636871
303.103455	-146.179367	904.672913	369.108276	11.265929	916.148071	386.643066	-163.875381	505.021484	359.850891	27.505302	511.961029	485.662720	-135.756317	82.541687	436.508118	-8.390743	97.244514	290.851501	-255.082321	1462.497559	353.690491	44.826817	1465.901978	269.354156	-83.284081	1414.067505	289.340820	-76.540428	1695.588867	440.220093	-450.515930	1281.969604	616.314331	153.898438	1327.729858	390.929565	-254.214539	1118.162842	468.734100	39.968582	1131.644409	340.178436	-76.416985	1009.924927	-508.847900	-57.982941	903.472534	-447.952148	-194.723923
302.443634	-145.592270	904.519775	368.408447	11.819212	915.783020	386.207611	-163.481552	504.989624	359.915405	27.592327	511.613892	485.647308	-135.680832	82.552109	436.069489	-8.307377	96.893196	290.590088	-254.090546	1462.255127	353.678436	45.965893	1465.346558	269.203430	-82.278465	1413.826904	288.762756	-75.607437	1695.593262	439.837494	-449.942963	1281.984497	615.909668	155.061279	1326.357422	390.607178	-253.617554	1118.157227	468.100769	40.452736	1130.810181	339.562042	-75.740784	1009.672729	-509.138245	-58.026913	903.528870	-448.276825	-194.888931
301.769348	-144.993958	904.364441	367.707825	12.516605	915.390381	385.787384	-163.151382	504.978180	359.932007	27.735697	511.247559	485.568573	-135.609940	82.604439	435.599548	-8.118096	96.458603	290.372223	-253.119934	1461.889771	353.695221	47.187954	1464.693604	269.042999	-81.206398	1413.496460	288.231689	-74.644897	1695.511963	439.466248	-449.374054	1281.903198	615.419739	156.331635	1324.887451	390.057434	-253.045242	1117.968994	467.425720	41.036018	1129.911133	338.921539	-74.957123	1009.408752	-509.223419	-58.152283	903.418884	-448.501556	-194.988251
301.539795	-143.862564	903.988953	367.176483	13.254161	914.961792	385.405914	-162.802658	504.861481	360.148804	27.963072	510.892639	485.525604	-135.598190	82.669159	435.217896	-7.775310	95.988731	290.165405	-252.112244	1461.576172	353.711487	48.353760	1464.001343	268.856873	-80.151154	1413.152344	287.742249	-73.629463	1695.390381	439.132599	-448.559570	1281.711792	614.874878	157.749176	1323.282227	389.551971	-252.588562	1117.726807	466.666168	41.856846	1128.978882	338.441956	-73.962036	1009.016174	-509.420349	-58.323463	903.415710	-448.722015	-195.112473
300.928741	-143.283325	903.762268	366.544586	13.942878	914.474304	385.106201	-162.626846	504.888245	360.302399	28.197195	510.561920	485.509918	-135.621384	82.712555	434.923096	-7.387750	95.583160	290.038391	-251.053970	1461.157959	353.752045	49.550213	1463.238647	268.694458	-79.124146	1412.744751	287.180603	-72.639908	1695.325562	438.720825	-447.717773	1281.353394	614.241272	159.256302	1321.573486	388.959625	-252.049026	1117.215332	465.890015	42.667110	1127.673950	337.807892	-73.152176	1008.674744	-509.617554	-58.452976	903.431396	-448.930176	-195.182648
300.320190	-142.578064	903.506592	365.918854	14.617260	914.000244	384.769989	-162.336060	504.845490	360.436127	28.435852	510.256470	485.519714	-135.633881	82.794884	434.816895	-7.133093	95.290817	289.962952	-250.043549	1460.668701	353.783966	50.701164	1462.479492	268.516357	-78.096695	1412.283203	286.483551	-71.620689	1695.213989	438.211182	-447.111633	1280.875854	613.562195	160.913895	1319.855225	388.430176	-251.447403	1116.494629	465.346191	43.376568	1126.138184	337.179504	-72.321434	1008.322205	-509.877960	-58.619713	903.522583	-449.115265	-195.234344
299.226532	-142.514847	903.469055	365.126434	15.276781	913.551025	384.447632	-162.041916	504.936188	360.428436	28.625168	509.928406	485.549774	-135.659683	82.814018	434.834137	-6.981246	94.985062	289.853668	-249.058273	1460.079834	353.908386	51.848225	1461.667725	268.369202	-77.117722	1411.829346	285.814087	-70.613609	1695.177246	437.625549	-446.254150	1280.211304	612.805969	162.729218	1318.057983	387.809631	-250.762634	1115.578369	464.814819	44.230679	1124.664795	336.347168	-71.723709	1008.093750	-509.978729	-58.739296	903.526489	-449.270752	-195.302032
299.004059	-141.220108	902.917542	364.670044	16.053268	913.023254	384.223206	-161.740097	504.873108	360.551208	28.844704	509.640503	485.488647	-135.628906	82.847084	435.030212	-6.852908	94.701828	289.738098	-247.980469	1459.495239	353.968048	52.973930	1460.762573	268.229340	-76.091537	1411.319214	285.100891	-69.648994	1695.126831	437.036804	-445.446899	1279.454712	612.002808	164.546417	1316.063354	387.233887	-249.968460	1114.659302	464.238373	45.225571	1123.258545	335.855865	-70.660751	1007.562561	-510.174408	-58.796562	903.522644	-449.434814	-195.398453
297.838562	-141.096924	902.906311	363.822266	16.709917	912.572632	384.005981	-161.433044	505.063873	360.494751	29.105373	509.343109	485.513580	-135.633423	82.857994	435.091980	-6.823428	94.375771	289.667206	-246.945358	1459.021851	354.118988	54.155647	1459.857666	268.205750	-75.024361	1410.770264	284.304779	-68.685257	1695.141357	436.405640	-444.550293	1278.562744	611.196472	166.563171	1314.099609	386.634644	-249.124191	1113.681152	463.749939	46.166916	1121.613647	334.994019	-70.035660	1007.344543	-510.316193	-58.836910	903.476929	-449.693756	-195.823624
297.107971	-140.339478	902.648010	363.157623	17.513126	912.106812	383.736877	-161.012436	505.128296	360.594513	29.437408	509.104736	485.481659	-135.539307	82.889183	435.196686	-6.782234	94.071404	289.592682	-245.879196	1458.526855	354.305786	55.330616	1458.938965	268.199585	-73.920074	1410.202515	283.466461	-67.722076	1695.146484	435.760590	-443.763519	1277.607910	610.370667	168.692398	1311.984131	386.051910	-248.139832	1112.770996	463.285950	47.040581	1119.873291	334.294128	-69.123528	1006.992859	-510.514313	-58.855881	903.469482	-449.883087	-195.844574
296.465240	-139.554749	902.388367	362.509033	18.331533	911.660156	383.609619	-160.668411	505.174377	360.667816	29.683584	508.885803	485.446991	-135.503113	82.936844	435.205627	-6.766506	93.783394	289.589569	-244.739365	1457.921265	354.540863	56.517342	1457.946533	268.235748	-72.796349	1409.573608	282.471649	-66.804749	1695.188110	434.802490	-443.426514	1276.685913	609.569214	170.788162	1309.865967	385.462921	-247.179016	1111.879395	462.597870	48.186253	1118.413330	333.611633	-68.187424	1006.651550	-510.665131	-58.842545	903.419983	-449.879822	-195.524414
295.771515	-138.754059	902.174133	361.826691	19.124430	911.210266	383.457855	-160.211838	505.212128	360.862305	29.991890	508.674591	485.484222	-135.496796	82.949379	435.228485	-6.777200	93.528252	289.681641	-243.554337	1457.160034	354.797760	57.725281	1456.892334	268.265564	-71.629524	1408.903687	281.536194	-65.875916	1695.170776	434.161865	-442.661041	1275.574829	608.825256	172.873917	1307.741943	384.813202	-246.151611	1111.009399	461.884094	49.300560	1116.866943	332.890381	-67.229477	1006.332947	-510.828247	-58.929478	903.437744	-449.971008	-195.493774
295.696808	-137.135284	901.685425	361.340149	20.234070	910.876343	383.303345	-159.701111	505.135193	361.233063	30.292681	508.568573	485.360840	-135.331635	82.967796	435.300995	-6.789423	93.347321	289.941833	-242.401093	1456.378906	355.081451	58.930984	1455.798584	268.283386	-70.438362	1408.246948	280.452820	-64.988152	1695.149048	433.699005	-441.531891	1274.447754	608.151978	175.008392	1305.673218	384.206573	-245.037979	1110.180176	461.168121	50.480770	1115.441650	332.393463	-65.886780	1005.928711	-510.928528	-58.896812	903.426636	-450.073120	-195.522369
295.084534	-136.250656	901.512695	360.658691	21.068283	910.542725	383.261749	-159.268158	505.184174	361.486755	30.505634	508.492889	485.379181	-135.343582	82.980843	435.257141	-6.828490	93.204597	290.185547	-241.267609	1455.577393	355.453857	60.158146	1454.664063	268.216278	-69.222458	1407.595703	279.225403	-64.145386	1695.073242	433.109528	-440.804321	1273.243652	607.550171	177.117828	1303.601685	383.632416	-244.048767	1109.227539	460.373413	51.681053	1114.163940	331.666168	-64.893341	1005.688538	-511.089233	-58.748966	903.378357	-450.178558	-195.536377
294.491608	-135.321686	901.328857	359.951813	21.915651	910.231140	383.189728	-158.812378	505.232086	361.778442	30.649366	508.406219	485.382629	-135.330475	82.997963	435.185760	-6.921533	93.069313	290.337860	-240.185303	1454.728271	355.852112	61.463657	1453.594604	268.071198	-67.987198	1407.065430	278.090698	-63.334812	1694.797119	432.646179	-439.782532	1272.101074	607.022339	179.198471	1301.629883	383.113403	-243.073975	1108.282715	459.598267	52.867195	1112.970459	330.905243	-63.879772	1005.454102	-511.238586	-58.659161	903.320557	-450.313477	-195.571518
293.907166	-134.387039	901.148499	359.183228	22.866316	909.936646	383.024902	-158.235962	505.282806	362.065674	30.802132	508.306061	485.357727	-135.282410	82.987068	435.117493	-7.016048	92.847733	290.272247	-239.193008	1453.965210	356.225739	62.735786	1452.510010	267.971771	-66.726128	1406.587891	276.771179	-62.594727	1694.464600	432.095947	-439.133972	1271.024902	606.501709	181.341934	1299.632446	382.670746	-242.152115	1107.320435	458.846466	54.090080	1111.833374	330.129150	-62.819057	1005.228760	-511.347595	-58.611553	903.267517	-450.438873	-195.537857
293.278229	-133.417206	901.005920	358.418182	23.729448	909.679688	382.950409	-157.544373	505.317474	362.184479	30.877317	508.123566	485.245026	-135.095032	82.963837	435.016083	-7.112106	92.621376	290.191132	-238.181793	1453.304199	356.650482	64.117897	1451.532227	267.852448	-65.422989	1406.240112	275.444824	-61.904438	1694.061768	431.646759	-438.230835	1270.095825	606.090515	183.535110	1297.764160	382.360474	-241.175400	1106.284302	458.091125	55.292038	1110.898926	329.357391	-61.801273	1005.038757	-511.491852	-58.544891	903.240662	-450.555847	-195.492676
292.662201	-132.534729	900.897583	357.647736	24.634577	909.392822	382.814972	-157.086975	505.430817	362.289917	30.974112	507.935852	485.349365	-135.160080	82.998390	434.922150	-7.204646	92.347084	289.975372	-237.049057	1452.652954	357.101501	65.515419	1450.654785	267.791992	-64.057899	1406.000732	274.042480	-61.248066	1693.693359	431.102539	-437.313202	1269.271118	605.655945	185.660095	1295.976196	382.147217	-240.183472	1105.343628	457.437378	56.512268	1109.952759	328.594788	-60.761715	1004.853638	-511.633057	-58.501087	903.204590	-450.701172	-195.419281
292.040100	-131.610764	900.802795	356.876160	25.588051	909.147400	382.610474	-156.515030	505.407135	362.473206	31.137363	507.713745	485.264709	-134.998459	83.025764	434.958527	-7.285998	92.032860	289.812683	-235.844193	1452.211426	357.449219	66.959312	1449.889526	267.674957	-62.627636	1405.817749	272.638550	-60.670177	1693.318359	430.636810	-436.105286	1268.529053	605.162659	187.837952	1294.223999	382.089935	-239.079575	1104.378540	456.818176	57.758457	1108.984131	327.841644	-59.700249	1004.693787	-511.863586	-58.593193	903.226685	-450.856537	-195.412689
291.459412	-130.760376	900.702637	356.109283	26.502943	908.851379	382.572021	-156.102753	505.505768	362.598236	31.280373	507.519653	485.315796	-134.970322	83.064827	434.992767	-7.371487	91.737625	289.769531	-234.528198	1451.852051	357.814941	68.429970	1449.203979	267.621826	-61.202484	1405.665161	271.181458	-60.135136	1693.010498	430.284149	-434.520477	1267.838257	604.666565	189.961563	1292.674438	381.995148	-237.807831	1103.594238	456.206573	59.004448	1108.103882	327.119965	-58.667587	1004.507263	-511.964844	-58.626980	903.222656	-450.939240	-195.385330
290.798309	-129.876465	900.627930	355.333282	27.446211	908.585938	382.320679	-155.629501	505.580719	362.724731	31.438789	507.289032	485.313385	-134.877899	83.094017	435.082977	-7.423721	91.533455	289.776337	-233.059372	1451.618408	358.037201	69.927002	1448.620972	267.523224	-59.678448	1405.601929	269.761719	-59.695732	1692.713989	429.577057	-433.287750	1267.179565	604.135193	192.137238	1291.169678	381.826050	-236.527512	1102.882813	455.624634	60.283775	1107.245483	326.416260	-57.634640	1004.344421	-512.095947	-58.677746	903.195496	-450.993378	-195.390137
289.607117	-129.705582	900.893066	354.283966	28.371088	908.349915	382.119629	-155.139923	505.755737	362.630096	31.576221	507.085632	485.332947	-134.891144	83.131775	435.056763	-7.504693	91.364830	289.874420	-231.544159	1451.461792	358.146057	71.402000	1448.177124	267.435425	-58.171307	1405.585327	268.289642	-59.314529	1692.482178	428.757477	-432.184357	1266.648926	603.485413	194.136490	1289.796265	381.536926	-235.169891	1102.326050	454.948120	61.601021	1106.413452	325.520294	-56.835091	1004.367004	-512.198730	-58.710144	903.195801	-451.078369	-195.347275
289.482941	-128.127991	900.575317	353.685242	29.541042	908.104309	381.949585	-154.687836	505.739502	362.803497	31.824053	506.893707	485.290131	-134.826828	83.149521	435.187195	-7.509359	91.242134	290.049011	-229.959213	1451.600830	358.157837	72.773445	1447.810425	267.324738	-56.613071	1405.644531	266.865295	-58.941998	1692.261475	428.080139	-430.752960	1266.200439	602.815979	196.199539	1288.478882	381.125885	-233.766830	1101.888672	454.261688	62.926872	1105.561157	325.084259	-55.481834	1004.086731	-512.337769	-58.726402	903.167664	-451.149445	-195.355820
288.933624	-127.149948	900.551453	352.901550	30.538465	907.867493	381.747742	-154.088242	505.808228	362.700409	32.088528	506.781921	485.220215	-134.703918	83.182381	435.196472	-7.589252	91.129311	290.289612	-228.297699	1451.761963	358.075562	74.106148	1447.551147	267.239594	-55.077751	1405.738159	265.536713	-58.591877	1692.056763	427.294800	-429.561371	1265.833252	602.024170	198.242035	1287.247559	380.642426	-232.376358	1101.596924	453.369598	64.271164	1104.951172	324.480042	-54.378899	1003.961304	-512.467834	-58.759388	903.110596	-451.266571	-195.358643
288.284851	-126.206512	900.604858	352.088470	31.620590	907.680786	381.528534	-153.515167	505.879211	362.664520	32.410057	506.705109	485.158447	-134.568527	83.242683	435.260895	-7.588787	91.010239	290.547882	-226.610184	1451.969116	358.014252	75.430771	1447.349731	267.146851	-53.509998	1405.841187	264.124878	-58.207947	1691.838745	426.547150	-428.245422	1265.604370	601.232849	200.131882	1286.192993	380.132080	-231.036194	1101.350098	452.692780	65.743645	1104.091675	323.877441	-53.257313	1003.896545	-512.666931	-58.818027	903.043335	-451.368469	-195.563080
287.694489	-125.263039	900.685059	351.353668	32.667011	907.510498	381.301941	-152.911835	506.009857	362.524231	32.781139	506.680145	485.156982	-134.519897	83.337090	435.257538	-7.578157	90.966156	290.730804	-224.943405	1452.257690	357.758423	76.846458	1447.215698	267.072693	-51.958923	1405.936157	262.880981	-57.743168	1691.619141	425.834808	-426.899078	1265.542725	600.380432	202.025406	1285.278931	379.569855	-229.756882	1101.111694	451.928528	67.182320	1103.506348	323.333160	-52.144676	1003.854004	-512.743164	-58.841305	903.035461	-451.460052	-195.374191
286.665314	-124.928337	901.063416	350.462372	33.630161	907.439880	381.027802	-152.242325	506.194427	362.261139	33.257030	506.675903	485.102356	-134.378281	83.376595	435.218018	-7.563027	90.904198	290.929260	-223.298172	1452.605347	357.558594	78.217270	1447.142456	266.970154	-50.456390	1406.036133	261.636200	-57.252758	1691.348877	425.159058	-425.696869	1265.536743	599.520813	204.100281	1284.594238	379.070435	-228.640060	1100.898193	451.142242	68.621979	1103.162476	322.603882	-51.286457	1004.010864	-512.900940	-58.884804	903.005676	-451.599152	-195.327774
286.180878	-123.923561	901.171814	349.814087	34.699879	907.339478	380.866180	-151.544739	506.350861	362.206146	33.864223	506.711823	485.084442	-134.278580	83.438873	435.305298	-7.482068	90.911171	291.032288	-221.609177	1452.949463	357.208649	79.663948	1447.050537	266.829102	-48.974178	1406.108765	260.480316	-56.660439	1691.097900	424.548645	-424.480988	1265.719360	598.613037	206.178604	1284.042358	378.566528	-227.579483	1100.699707	450.294159	69.986961	1103.021240	322.095306	-50.134762	1004.018860	-512.988342	-58.795853	902.952332	-451.641418	-195.311401
286.242218	-122.224922	900.937012	349.446136	35.865234	907.228577	380.755188	-150.842499	506.306091	362.277344	34.436089	506.733948	485.059418	-134.181335	83.465668	435.496368	-7.333765	90.925499	291.305176	-219.984024	1453.277344	356.925781	81.137650	1447.023682	266.750214	-47.522247	1406.178467	259.369171	-55.980713	1690.913452	423.970886	-423.285492	1265.897949	597.752136	208.310333	1283.564453	378.139679	-226.616486	1100.525757	449.730438	71.394470	1102.690430	321.826721	-48.742458	1003.848511	-513.104187	-58.751019	902.928284	-451.711456	-195.239090
285.838379	-121.040756	900.986572	348.810791	37.276718	907.252136	380.481445	-150.029388	506.298187	362.170135	35.184189	506.761353	484.963013	-134.030945	83.480644	435.591339	-7.197841	90.969193	291.410553	-218.371902	1453.771240	356.572601	82.681618	1446.936523	266.596069	-46.066051	1406.234863	258.281189	-55.257305	1690.739502	423.458191	-421.993164	1266.162842	596.851440	210.641693	1283.197388	377.772919	-225.653778	1100.324829	449.084259	72.965515	1102.787842	321.311310	-47.416187	1003.886475	-513.235474	-58.783581	902.897278	-451.824799	-195.211945
285.400940	-119.979874	901.090088	348.233124	38.373127	907.253723	380.366394	-149.295151	506.399078	362.073151	35.978237	506.738464	484.914368	-133.912476	83.531639	435.655609	-7.056698	90.986145	291.578094	-216.738342	1454.198120	356.275452	84.253426	1446.865601	266.533813	-44.626129	1406.277222	257.303040	-54.491325	1690.575439	423.030121	-420.854950	1266.380127	596.032532	212.955750	1282.840698	377.457642	-224.706268	1100.182861	448.420776	74.446198	1102.952271	320.831940	-46.279797	1003.941101	-513.367554	-58.750816	902.851440	-451.896942	-195.194946
284.501373	-119.591797	901.520081	347.472534	39.280472	907.280457	380.474854	-148.501678	506.701508	361.919983	36.615280	506.739960	484.948944	-133.833420	83.581131	435.674835	-6.929559	90.980896	291.837921	-215.069656	1454.507324	355.986115	85.883087	1446.721191	266.363556	-43.112659	1406.315918	256.295044	-53.462822	1690.516602	422.628876	-419.589661	1266.620117	595.199829	215.350723	1282.510864	377.178467	-223.695999	1100.062378	448.053436	75.949242	1102.807129	320.171875	-45.431995	1004.173218	-513.531189	-58.686287	902.841064	-452.023926	-195.137543
284.095520	-118.465828	901.599426	346.890045	40.486042	907.294067	380.281189	-147.669983	506.837830	361.857117	37.430050	506.797211	484.872955	-133.635910	83.596161	435.714630	-6.820724	91.007286	292.065399	-213.514740	1454.728760	355.740143	87.549446	1446.570923	266.288086	-41.664921	1406.299438	255.511902	-52.745495	1690.335449	422.355621	-418.325745	1266.792725	594.462769	217.674561	1282.105225	376.889801	-222.560684	1100.034180	447.539154	77.646721	1102.874023	319.693726	-44.224064	1004.221252	-513.748474	-58.790916	902.823364	-452.213470	-195.168594
283.700439	-117.360512	901.681885	346.313080	41.589077	907.278748	380.225525	-146.977463	506.939941	361.788452	38.240108	506.727051	484.874847	-133.552856	83.703926	435.700439	-6.733380	90.959892	292.113861	-211.945648	1454.827637	355.412231	89.267960	1446.356079	266.100006	-40.126160	1406.268311	254.585007	-51.412296	1690.324341	422.153046	-417.013245	1266.962402	593.715942	220.038681	1281.733032	376.618195	-221.336548	1100.125244	447.091553	79.310539	1102.818970	319.233032	-43.063786	1004.256653	-513.883362	-58.818203	902.790222	-452.343719	-195.145020
283.831482	-115.615211	901.418213	345.958618	42.829437	907.186279	380.116669	-146.126816	506.908020	361.915436	39.080082	506.726898	484.879639	-133.414276	83.756302	435.809113	-6.595434	90.919151	292.348877	-210.416641	1454.858765	355.084900	90.996231	1446.137695	265.925293	-38.674297	1406.187744	253.825806	-50.238045	1690.217896	422.094513	-415.498932	1267.095337	592.978760	222.347839	1281.355957	376.371277	-219.993301	1100.157471	446.580109	80.924171	1102.604858	318.945679	-41.613663	1004.083679	-513.988586	-58.829086	902.770081	-452.428070	-195.104843
282.994415	-115.048073	901.759888	345.145630	43.905560	907.173401	379.992493	-145.217255	507.127167	361.770813	39.659634	506.713806	484.851288	-133.274292	83.784515	435.713348	-6.526423	90.786621	292.365082	-208.859467	1454.822021	354.689972	92.755928	1445.845093	265.676544	-37.151009	1406.092773	253.083588	-49.147491	1690.079712	422.126892	-414.099091	1267.130981	592.205933	224.535217	1280.929932	376.210052	-218.615784	1100.213257	446.189697	82.743698	1102.199707	318.271790	-40.612549	1004.251038	-514.059265	-58.872856	902.742798	-452.263397	-194.839035
282.700195	-113.992455	901.763733	344.604675	44.991695	907.013428	379.923248	-144.413116	507.212402	361.893982	40.314190	506.554504	484.925201	-133.222473	83.818237	435.716980	-6.486486	90.638435	292.293884	-207.319748	1454.825073	354.242981	94.518517	1445.535034	265.432495	-35.657822	1405.906860	252.428909	-47.819317	1689.930542	422.208466	-412.584656	1267.174438	591.404907	226.763031	1280.431152	376.067505	-217.139359	1100.295898	445.663788	84.594337	1101.932983	317.825897	-39.420586	1004.180237	-514.084534	-58.873589	902.679016	-452.243927	-194.738129
282.334259	-112.871735	901.740234	344.050385	46.114315	906.845764	379.665222	-143.546448	507.204620	362.207367	41.023415	506.393372	484.859222	-132.977509	83.815826	435.820831	-6.438568	90.513756	292.442383	-205.875610	1454.690552	353.815216	96.254303	1445.185791	265.200989	-34.148563	1405.748535	251.808731	-46.445923	1689.775879	422.480927	-410.989655	1267.207886	590.610474	228.824860	1279.935913	376.027496	-215.698669	1100.298584	445.102875	86.354668	1101.500854	317.346771	-38.196243	1004.090454	-514.186462	-58.815876	902.668396	-452.304108	-194.639252
282.027130	-111.677048	901.693176	343.460358	47.406269	906.683472	379.366882	-142.486801	507.156708	362.546844	41.567417	506.230133	484.766602	-132.686417	83.782928	435.873322	-6.426874	90.330894	292.434387	-204.317490	1454.604126	353.316956	98.065887	1444.851929	264.957947	-32.618843	1405.548218	251.289169	-45.143318	1689.518799	422.821594	-409.191711	1267.273071	589.753052	230.799042	1279.293701	376.015869	-214.178650	1100.234009	444.521790	88.051010	1100.984741	316.861450	-36.856262	1003.991882	-514.278503	-58.796345	902.647583	-452.345490	-194.567764
281.762817	-110.519234	901.602722	342.927979	48.463837	906.432068	379.036835	-141.408325	507.135315	362.932312	42.057449	506.053680	484.832794	-132.514816	83.809616	435.987396	-6.456413	90.198013	292.479828	-202.817047	1454.563843	352.772369	99.805092	1444.480835	264.695801	-31.121140	1405.388672	250.783905	-43.553944	1689.366333	423.197296	-407.618225	1267.316650	588.904236	232.808777	1278.616699	376.024231	-212.751572	1100.176147	443.830261	89.670776	1100.401245	316.386505	-35.614426	1003.830383	-514.480774	-58.751606	902.634949	-452.657990	-194.806580
281.488007	-109.461456	901.500122	342.374146	49.277309	906.043274	378.579315	-140.283752	507.089386	363.239990	42.450603	505.831268	484.836426	-132.293900	83.903015	435.965057	-6.513179	90.032143	292.513641	-201.247879	1454.506714	352.292389	101.546890	1444.101196	264.435394	-29.619722	1405.202759	250.286423	-41.914371	1689.208740	423.673798	-405.843262	1267.400635	588.048889	234.732529	1277.899902	376.037933	-211.199005	1100.145264	443.079193	91.158905	1099.837891	315.939331	-34.486465	1003.594666	-514.644897	-58.708317	902.637695	-452.715820	-194.809723
281.169098	-108.215584	901.405945	341.729889	50.534538	905.751465	377.964172	-139.112350	506.946442	363.738251	42.865997	505.616547	484.824005	-132.084717	84.027847	435.980652	-6.557539	89.834984	292.547546	-199.693481	1454.402222	351.774445	103.274910	1443.666870	264.118774	-28.072409	1404.966553	249.784607	-40.218380	1689.063843	424.328491	-403.938446	1267.502075	587.215820	236.563705	1277.067871	376.080536	-209.718735	1099.999756	442.380676	92.647057	1099.206055	315.405060	-33.082214	1003.410400	-514.780029	-58.649761	902.621033	-452.781006	-194.739685
280.878937	-107.112808	901.310547	341.179474	51.693996	905.428528	377.241058	-137.892517	506.826569	364.275726	43.190205	505.532776	484.676575	-131.821106	84.120384	435.967773	-6.584266	89.617332	292.567139	-197.998077	1454.284058	351.292542	105.063286	1443.173340	263.784027	-26.575911	1404.707275	249.301117	-38.446251	1688.925171	424.971161	-402.040649	1267.576660	586.388489	238.366699	1276.206909	376.110352	-208.200958	1099.881470	441.525848	94.111214	1098.769653	314.952515	-31.788050	1003.209290	-514.901733	-58.588238	902.617615	-452.819916	-194.713425
280.598053	-105.940643	901.204407	340.587158	52.918678	905.138672	376.543488	-136.763077	506.784637	364.858795	43.436951	505.474243	484.638428	-131.662140	84.288055	436.001526	-6.579444	89.402634	292.620209	-196.405060	1454.117188	350.722961	106.838875	1442.685913	263.421417	-25.007326	1404.472290	248.824921	-36.626984	1688.821045	425.776764	-400.086243	1267.632935	585.610229	240.076477	1275.333374	376.111908	-206.687195	1099.711670	440.674133	95.471146	1098.339355	314.440216	-30.436777	1003.020325	-515.008850	-58.527897	902.591309	-452.862183	-194.641724
280.330170	-104.872978	901.147034	340.017120	54.066441	904.859619	375.717957	-135.577469	506.705811	365.315643	43.711952	505.439880	484.620087	-131.495499	84.478775	435.956329	-6.564166	89.160393	292.712189	-194.771378	1453.980957	350.236389	108.712967	1442.206177	263.007813	-23.417801	1404.263062	248.368835	-34.744629	1688.701538	426.562256	-398.341034	1267.643433	584.927734	241.916046	1274.587280	376.167145	-205.162598	1099.562866	439.773438	96.810585	1097.969727	313.978119	-29.164455	1002.860107	-515.196411	-58.481163	902.600647	-452.994812	-194.610153
280.037537	-103.760544	901.138245	339.504852	55.183525	904.618225	374.955444	-134.530518	506.616547	365.998749	44.240643	505.457764	484.591980	-131.367416	84.725266	436.006409	-6.476033	88.963402	292.778687	-193.093140	1453.832520	349.679382	110.531990	1441.664185	262.552643	-21.865768	1404.052246	247.935898	-32.801407	1688.571899	427.445038	-396.212830	1267.675537	584.273071	243.709412	1273.839722	376.213959	-203.651520	1099.367432	439.005157	98.218323	1097.804077	313.533691	-27.882683	1002.742798	-515.321899	-58.458031	902.593262	-453.043091	-194.505371
279.701660	-102.666740	901.155334	338.934937	56.295757	904.440918	374.117523	-133.447388	506.595703	366.591736	44.750175	505.446411	484.560944	-131.259384	84.964203	436.001892	-6.419102	88.808723	292.854156	-191.463486	1453.696655	349.128235	112.436195	1441.245972	262.120300	-20.237171	1403.924561	247.497116	-30.702808	1688.508057	428.373413	-394.148895	1267.760254	583.614075	245.475616	1273.180542	376.210693	-202.104065	1099.164063	438.377075	99.602791	1097.277954	313.056427	-26.642616	1002.668396	-515.443176	-58.500832	902.570068	-453.106018	-194.468521
279.367401	-101.642456	901.216614	338.400482	57.324413	904.311768	373.286316	-132.464020	506.542877	367.077271	45.194740	505.444916	484.543610	-131.154419	85.199677	436.029968	-6.332047	88.630432	292.921478	-189.767456	1453.625610	348.493896	114.313377	1440.841431	261.731354	-18.597000	1403.825684	247.078247	-28.675434	1688.478760	429.125061	-392.391510	1267.920532	583.034729	247.309174	1272.659180	376.332031	-200.623245	1099.015259	437.722076	101.128967	1097.228760	312.624695	-25.492752	1002.638550	-515.616028	-58.474693	902.554626	-453.196991	-194.415054
279.065521	-100.630859	901.339783	337.958557	58.354527	904.233154	372.621216	-131.647324	506.667908	367.624603	45.750732	505.465271	484.587921	-131.162277	85.523964	436.063232	-6.254281	88.489822	293.091125	-188.103958	1453.682007	347.955048	116.218781	1440.501343	261.382568	-16.986721	1403.762817	246.728088	-26.514200	1688.425415	429.865356	-390.676971	1268.112305	582.509216	249.014969	1272.174438	376.416138	-199.133575	1098.889648	437.151031	102.527435	1097.134399	312.226074	-24.331657	1002.666443	-515.774231	-58.488968	902.558777	-453.289368	-194.373917
278.721680	-99.636574	901.446716	337.481201	59.425163	904.154846	371.671478	-130.640549	506.695221	368.365417	46.400707	505.496124	484.455231	-131.042404	85.887733	436.222839	-6.136220	88.375481	293.188019	-186.407959	1453.713013	347.344452	118.102676	1440.159546	261.002441	-15.341543	1403.754028	246.178772	-24.432854	1688.484009	431.040741	-388.251373	1268.284424	581.952698	250.882874	1271.792114	376.445831	-197.636581	1098.721436	436.780426	104.002899	1096.863037	311.809845	-23.176228	1002.684814	-515.845825	-58.578480	902.513306	-453.326416	-194.322418
278.477325	-98.617493	901.577148	337.068695	60.453480	904.116455	370.839905	-129.710464	506.778564	368.994995	46.986897	505.514191	484.345062	-130.957474	86.266518	436.279480	-6.073881	88.264748	293.349915	-184.706650	1453.765503	346.727509	119.957718	1439.820557	260.622864	-13.699473	1403.711914	245.709015	-22.257534	1688.505005	432.051056	-385.968994	1268.578369	581.445190	252.651794	1271.439087	376.461060	-196.171906	1098.544434	436.298889	105.422401	1096.865845	311.455597	-22.032999	1002.735413	-515.972534	-58.569195	902.463867	-453.389618	-194.303009
278.269958	-97.696678	901.757324	336.692505	61.400822	904.077759	369.806396	-128.842422	506.936768	369.525574	47.541771	505.452057	484.318115	-131.037949	86.739044	436.276917	-6.029668	88.138756	293.467590	-182.927856	1453.859253	346.166779	121.836571	1439.501709	260.278320	-12.079746	1403.658569	245.197388	-20.029877	1688.535767	433.062469	-383.642822	1268.981934	580.915405	254.520432	1271.187378	376.428436	-194.740173	1098.349609	435.993347	106.868355	1096.786743	311.110352	-20.937561	1002.812744	-516.062500	-58.565105	902.463562	-453.237976	-193.951233
278.010803	-96.803482	901.944275	336.260529	62.274380	904.007324	368.507355	-127.827728	507.001373	370.093933	48.049877	505.437927	484.197479	-131.090912	87.300491	436.330078	-5.964213	88.067680	293.677521	-181.176010	1454.051880	345.623291	123.695938	1439.204346	259.919586	-10.438528	1403.612549	244.649597	-17.783455	1688.566162	433.983063	-381.644043	1269.373169	580.379333	256.364563	1270.902710	376.376099	-193.307343	1098.360229	435.616302	108.259583	1096.709839	310.788361	-19.897621	1002.874329	-516.276123	-58.447994	902.488770	-453.266937	-193.857086
277.876434	-96.028206	902.156921	335.977570	63.211739	903.926514	367.165558	-126.744576	507.178772	370.776703	48.597809	505.392334	484.109222	-131.212753	87.862671	436.493561	-5.878394	87.994415	293.717438	-179.467178	1454.308594	344.967010	125.500450	1438.902710	259.597198	-8.854037	1403.546875	244.051468	-15.489274	1688.579468	434.897186	-379.439453	1269.853027	579.823303	258.001648	1270.531250	376.273499	-191.982376	1098.219360	435.197418	109.605553	1096.785889	310.561066	-18.844402	1002.945984	-516.399963	-58.412842	902.474060	-453.341583	-193.806732
277.852814	-95.189919	902.340454	335.749420	64.066086	903.836670	365.484070	-125.613647	507.304291	371.288513	49.040451	505.343872	483.996826	-131.298431	88.511856	436.512604	-5.794188	87.917152	293.816772	-177.742004	1454.777100	344.301788	127.305038	1438.614380	259.277527	-7.274023	1403.508545	243.430008	-13.155546	1688.622192	435.922363	-377.206665	1270.404419	579.272705	259.990631	1270.249634	376.190674	-190.668793	1098.254272	434.909607	110.980690	1096.772827	310.380066	-17.801683	1002.999390	-516.695496	-58.222027	902.495056	-453.636444	-193.993759
277.854370	-94.380341	902.544189	335.532318	64.882004	903.743713	363.471527	-124.284805	507.288177	371.621643	49.399082	505.269897	483.765259	-131.301086	89.219788	436.506989	-5.740190	87.840187	293.966370	-175.980820	1455.037476	343.741760	129.142960	1438.267822	258.947479	-5.655642	1403.456299	242.790649	-10.799881	1688.676025	436.859619	-375.123230	1271.019409	578.738708	261.825775	1269.899414	376.160309	-189.419617	1098.367432	434.541565	112.023987	1096.754883	310.231567	-16.783102	1003.060669	-516.750854	-58.178356	902.480103	-453.498047	-193.700562
277.968658	-93.745239	902.751099	335.356171	65.703079	903.653015	361.416656	-122.956520	507.390594	371.850220	49.567974	505.199677	483.556732	-131.415375	90.090736	436.422760	-5.708994	87.728493	294.126251	-174.157181	1455.294434	343.153687	131.006256	1437.912354	258.635498	-4.043559	1403.338989	242.128357	-8.413441	1688.720215	437.744812	-373.257172	1271.655273	578.157104	263.586273	1269.516479	376.163727	-188.198151	1098.522827	434.131012	113.486755	1096.841187	310.123535	-15.831992	1003.125732	-516.981812	-58.039642	902.468506	-453.708557	-193.849991
278.197388	-93.130455	902.965515	335.251526	66.375763	903.542236	359.132751	-121.828529	507.469727	372.351898	50.277634	505.160461	483.486084	-131.602692	91.019142	436.558563	-5.613874	87.686279	294.280884	-172.424423	1455.478271	342.509399	132.842743	1437.539551	258.321045	-2.432769	1403.205200	241.420639	-6.033363	1688.759155	438.752441	-371.387665	1272.367065	577.613159	265.581299	1269.141479	376.232269	-187.111328	1098.718994	433.668579	114.676407	1096.950073	310.098969	-14.945726	1003.184631	-517.143738	-57.924442	902.473389	-453.776611	-193.796692
278.467041	-92.479317	903.177185	335.166779	67.043571	903.417236	356.550873	-120.682510	507.482910	372.746948	50.646259	505.123260	483.120056	-131.524139	92.049332	436.593506	-5.555568	87.613586	294.382751	-170.680237	1455.641235	341.876465	134.729355	1437.090454	257.997894	-0.876462	1403.028198	240.711487	-3.658926	1688.812012	439.726898	-369.534454	1273.137695	576.952271	266.968719	1268.648438	376.356720	-186.102646	1098.948486	433.309448	115.701248	1096.745117	310.132507	-14.046769	1003.233398	-517.333130	-57.711807	902.536804	-453.818237	-193.712479
278.768280	-91.947350	903.441833	335.095306	67.663422	903.319641	353.849792	-119.402420	507.579712	373.060974	50.922794	505.087158	482.714874	-131.443512	93.209816	436.585022	-5.503668	87.554771	294.470642	-168.939423	1455.785767	341.140900	136.580872	1436.600830	257.648193	0.677920	1402.835815	239.962204	-1.279699	1688.855225	440.766266	-367.693420	1273.972168	576.360840	268.648285	1268.156616	376.606079	-185.124863	1099.169312	432.967804	116.734039	1096.713623	310.194153	-13.216736	1003.321716	-517.499573	-57.594028	902.548462	-453.865173	-193.659637
279.097046	-91.562126	903.748169	335.015137	68.066589	903.143311	351.097046	-118.322830	507.756622	373.302155	51.185387	505.024811	482.349548	-131.468216	94.519829	436.554260	-5.478653	87.478333	294.569305	-167.199829	1455.886597	340.399628	138.436676	1436.085327	257.245575	2.236925	1402.595337	239.298050	1.176191	1688.865723	441.781097	-365.984070	1274.822266	575.673950	270.389984	1267.636841	376.931763	-184.234833	1099.381226	432.680298	117.851723	1096.478516	310.291351	-12.502393	1003.390564	-517.642029	-57.497013	902.572449	-453.876953	-193.580978
279.500305	-91.209259	904.072449	334.931976	68.408630	902.975281	348.284851	-117.223267	508.064911	373.496735	51.331264	504.992950	481.961426	-131.572678	95.964333	436.435883	-5.459477	87.369926	294.619812	-165.500763	1455.949463	339.630554	140.348862	1435.561035	256.782593	3.756690	1402.363037	238.451569	3.432349	1688.955566	442.804474	-364.164246	1275.645630	575.002930	272.130371	1267.145142	377.444153	-183.347031	1099.562500	432.330811	118.817604	1096.245972	310.457916	-11.839082	1003.470337	-517.778809	-57.397308	902.592285	-453.926727	-193.525391
279.932312	-90.868797	904.464172	334.859039	68.825478	902.855347	345.204071	-116.191414	508.371765	373.789307	51.568417	504.917908	481.312592	-131.462280	97.436722	436.363770	-5.454289	87.313072	294.611023	-163.802643	1456.035278	338.814301	142.244720	1435.043823	256.279419	5.326009	1402.187378	237.819427	5.932633	1688.935669	443.707642	-362.483826	1276.552368	574.328064	273.833374	1266.586060	378.070648	-182.503143	1099.721680	432.043488	119.971275	1096.002319	310.663055	-11.138573	1003.606323	-517.877930	-57.316364	902.637451	-453.945251	-193.409088
280.369751	-90.639832	904.895569	334.787842	69.119576	902.710144	342.142975	-115.000641	508.764282	374.151611	51.815697	504.850647	480.687256	-131.411194	98.995468	436.383514	-5.411933	87.272186	294.627350	-162.165665	1456.175537	337.998840	144.206421	1434.553833	255.750381	6.865256	1402.052124	237.008759	7.991381	1689.051880	444.610229	-360.927429	1277.432129	573.604370	275.509979	1266.107178	378.805023	-181.651947	1099.930908	431.846436	121.044891	1095.753052	310.904053	-10.525587	1003.747253	-517.933716	-57.275322	902.663757	-453.799316	-193.085770
280.823120	-90.426208	905.369934	334.797729	69.302193	902.577148	338.965088	-113.829086	509.210663	374.349548	52.000031	504.765625	479.956512	-131.446991	100.757225	436.406891	-5.395587	87.216965	294.561493	-160.515076	1456.326294	337.125519	146.081543	1434.068115	255.167831	8.366355	1401.936768	236.279526	10.168614	1689.068115	445.398590	-359.362793	1278.438599	572.864685	277.237335	1265.622437	379.617310	-180.773117	1100.139404	431.566864	122.115967	1095.399292	311.201477	-9.960477	1003.914185	-518.081299	-57.191177	902.689453	-454.014404	-193.201523
281.374115	-90.220207	905.811157	334.861450	69.590897	902.446777	335.667145	-112.664711	509.756775	374.498749	52.084423	504.711151	479.187012	-131.517700	102.566483	436.401398	-5.388399	87.174675	294.437744	-158.910767	1456.572266	336.162872	148.018295	1433.665894	254.586975	9.843863	1401.852905	235.674927	12.372776	1688.981567	446.212036	-357.704865	1279.448364	571.979736	278.913696	1265.226440	380.417450	-179.853699	1100.402588	431.162140	123.119812	1095.280884	311.567139	-9.365241	1004.064941	-518.166016	-57.176640	902.718018	-454.035309	-193.101486
281.954010	-90.098579	906.276184	334.915588	69.847221	902.282043	332.255402	-111.514214	510.191254	374.567627	52.120529	504.657684	478.306305	-131.707230	104.429924	436.404358	-5.383293	87.122482	294.258636	-157.279907	1456.866455	335.221710	149.875137	1433.255737	253.982361	11.324139	1401.806030	234.906464	14.341982	1689.007813	446.883240	-356.306183	1280.519531	571.091248	280.606110	1264.937988	381.199768	-178.948578	1100.780151	430.974457	124.086380	1094.947388	311.954681	-8.795803	1004.208313	-518.272766	-57.079323	902.801941	-454.070709	-192.948959
282.553284	-89.966591	906.701599	335.034393	70.044563	902.155457	328.626923	-110.410103	510.785889	374.667816	52.207794	504.583771	477.347809	-131.933716	106.446999	436.373718	-5.384244	87.074471	294.066315	-155.669312	1457.232788	334.210175	151.732239	1433.016724	253.369492	12.772820	1401.780273	234.219681	16.277651	1688.967773	447.620850	-354.471283	1281.673218	570.097839	282.267303	1264.700562	381.958618	-177.985229	1101.149414	430.798340	124.901192	1094.590210	312.360107	-8.291752	1004.350952	-518.264099	-57.050652	902.825378	-453.843658	-192.584396
283.168579	-89.808098	907.112488	335.195374	70.250740	902.084778	325.051514	-109.259018	511.288300	374.746002	52.314156	504.501892	476.220032	-131.981171	108.447441	436.398590	-5.364937	87.063477	293.765259	-154.102692	1457.686157	333.178711	153.437576	1432.804077	252.805283	14.152885	1401.773193	233.550812	18.119694	1688.921509	448.328064	-352.693146	1282.904541	569.040588	283.905182	1264.532715	382.621429	-177.010513	1101.599731	430.601349	125.705864	1094.559326	312.769653	-7.806324	1004.514771	-518.318604	-56.956768	902.865845	-453.846283	-192.456039
283.862854	-89.633736	907.531067	335.392609	70.478500	902.000977	321.309784	-108.076035	511.809631	374.735992	52.144196	504.413239	475.162262	-132.250992	110.548477	436.348328	-5.354496	86.993378	293.487793	-152.498779	1458.215210	332.127472	155.078217	1432.660889	252.208145	15.508510	1401.813599	233.030365	19.976629	1688.850830	448.970215	-350.877563	1284.209595	567.939941	285.653198	1264.410767	383.321442	-176.075211	1102.104614	430.535126	126.626854	1094.399414	313.251831	-7.293247	1004.674255	-518.385498	-56.850594	902.885315	-453.852417	-192.342972
284.376099	-89.413910	907.908813	335.572021	70.746704	901.947144	317.395935	-106.970177	512.276978	374.991882	52.608868	504.373840	474.047607	-132.499863	112.657135	436.388916	-5.314929	86.980576	293.241791	-150.902908	1458.804565	331.118225	156.583160	1432.595703	251.666641	16.792521	1401.887573	232.313187	21.570984	1688.925903	449.018555	-350.357605	1285.510254	566.806091	287.437500	1264.352905	383.994659	-175.241348	1102.784302	430.414917	127.448761	1094.413452	313.618317	-6.779902	1004.828918	-518.562073	-56.718678	902.948059	-454.065613	-192.469070
285.045441	-89.205498	908.294495	335.790131	71.100548	901.942566	313.611694	-106.074455	512.878540	375.177368	52.867813	504.327728	472.825073	-132.633698	114.809448	436.406830	-5.247115	86.952431	292.985870	-149.310791	1459.448975	330.133728	158.027542	1432.532104	251.149902	18.043793	1401.919922	231.751892	23.200960	1688.948730	449.389893	-348.919373	1286.894897	565.604919	289.261749	1264.383545	384.641571	-174.430679	1103.397095	430.215454	128.334839	1094.683960	314.120117	-6.266314	1005.011169	-518.648132	-56.543415	902.985840	-454.073151	-192.350815
285.638916	-88.946823	908.689758	335.988373	71.461113	901.932312	309.695496	-105.301353	513.363586	375.388977	53.200848	504.288239	471.566528	-132.730957	116.979362	436.452942	-5.200010	86.925583	292.714081	-147.763000	1460.055664	329.149414	159.400040	1432.511963	250.606506	19.240505	1401.967773	231.205963	24.745640	1688.932495	449.738464	-347.504333	1288.264160	564.424622	291.198364	1264.435181	385.247772	-173.654404	1104.048218	430.120575	129.320038	1094.812012	314.579376	-5.717137	1005.194275	-518.754700	-56.349155	903.000549	-454.089386	-192.208054
286.161652	-88.635033	909.034363	336.150482	71.810707	901.929138	306.031647	-104.493874	513.908691	375.553802	53.545410	504.270996	470.245392	-132.870041	119.032486	436.477600	-5.143175	86.923820	292.432434	-146.245895	1460.650757	328.211823	160.712418	1432.447510	250.123917	20.383917	1401.975464	230.645248	26.247467	1688.916992	450.010864	-346.176086	1289.611938	563.229431	293.127441	1264.566406	385.825317	-172.965469	1104.672607	430.010071	130.335556	1094.951050	314.976471	-5.179594	1005.356445	-518.851318	-56.296024	903.058289	-454.070526	-192.106033
286.632721	-88.340088	909.345764	336.260986	72.171333	901.925232	302.357391	-103.956520	514.439636	375.703796	53.799587	504.238861	468.979218	-133.044296	121.015900	436.483734	-5.121672	86.888298	292.147736	-144.810867	1461.173706	327.263367	161.991058	1432.401123	249.618652	21.477001	1401.963501	230.191635	27.725821	1688.856934	450.191864	-345.068512	1290.964233	562.043701	294.956573	1264.703979	386.383118	-172.340424	1105.343506	429.845062	131.338898	1095.104736	315.325958	-4.666864	1005.501770	-518.918152	-56.175629	903.107300	-454.071136	-191.985336
287.069305	-87.979584	909.649658	336.358246	72.600746	901.921692	298.971069	-103.527931	514.901855	375.831085	54.076221	504.174591	467.752380	-133.290009	122.953300	436.483246	-5.082630	86.868973	291.824219	-143.502335	1461.680420	326.349548	163.145325	1432.331909	249.147339	22.490992	1401.933228	229.498810	29.032902	1688.885010	450.419128	-343.919098	1292.210693	560.936890	296.792877	1264.807983	386.862793	-171.812790	1105.929688	429.766479	132.358673	1095.133423	315.654572	-4.093337	1005.643250	-518.932373	-56.113346	903.086487	-454.047821	-191.870132
287.436279	-87.605827	909.894165	336.436584	72.922600	901.881287	295.762421	-103.106117	515.320557	375.964783	54.429989	504.109253	466.514984	-133.597092	124.824463	436.493896	-5.046617	86.834732	291.483643	-142.274094	1462.084351	325.450928	164.242996	1432.227661	248.719086	23.462624	1401.904297	228.900085	30.293055	1688.868042	450.471527	-342.963135	1293.344971	559.850952	298.576660	1264.868164	387.324219	-171.372086	1106.488159	429.555969	133.505447	1095.302979	315.931458	-3.577018	1005.736938	-518.832458	-56.031075	903.057922	-453.734314	-191.470230
287.642822	-87.453239	910.113892	336.459686	73.240471	901.835022	292.717163	-102.746338	515.806946	376.043945	54.619888	504.003082	465.207550	-133.841446	126.589569	436.447296	-5.011586	86.769539	291.194489	-141.105179	1462.474487	324.565002	165.359543	1432.113647	248.285477	24.388050	1401.866455	228.301910	31.522526	1688.796265	450.534119	-342.142853	1294.367432	558.762695	300.233154	1264.915283	387.668060	-170.927582	1106.962280	429.326385	134.528854	1095.435791	316.098389	-3.192078	1005.815857	-519.047424	-56.005535	903.124329	-454.013153	-191.652908
287.849792	-87.058975	910.280396	336.420593	73.654465	901.778381	290.026215	-102.481468	516.228333	376.095581	54.839077	503.950195	463.815582	-134.209991	128.111374	436.396667	-4.940742	86.707497	290.958435	-139.989899	1462.814941	323.770844	166.357391	1431.966064	247.870514	25.252388	1401.820313	227.656158	32.658726	1688.737183	450.470428	-341.261383	1295.241455	557.767700	301.901062	1264.889282	387.984924	-170.497086	1107.354004	429.086578	135.570480	1095.429443	316.214386	-2.653646	1005.864075	-519.009888	-55.949551	903.084290	-453.782043	-191.280136
287.987610	-86.623993	910.423523	336.338257	74.041725	901.691467	287.481476	-102.058228	516.736938	376.212036	55.200230	503.858887	462.184113	-134.474915	129.378693	436.368988	-4.921687	86.668808	290.745483	-138.958038	1463.104004	323.064178	167.322845	1431.850098	247.520203	26.084528	1401.756470	226.998306	33.740189	1688.644043	450.345673	-340.582916	1295.929199	556.730957	303.393036	1264.824219	388.242523	-170.071854	1107.647949	428.656860	136.443909	1095.431519	316.277100	-2.103691	1005.885071	-519.036926	-55.896091	903.103149	-453.756561	-191.139893
288.066772	-86.192268	910.550659	336.223022	74.425659	901.621277	285.253967	-101.861847	517.099304	376.275696	55.469234	503.774292	460.384186	-134.698074	130.301697	436.351013	-4.860102	86.644447	290.572876	-138.005569	1463.295044	322.335846	168.241196	1431.677734	247.180695	26.845884	1401.714844	226.361664	34.793365	1688.524902	450.123779	-340.099518	1296.416748	555.803589	304.814270	1264.679321	388.393158	-169.615952	1107.851440	428.546387	137.399551	1095.206787	316.285583	-1.575306	1005.907288	-519.015442	-55.797054	903.018555	-453.682709	-191.001083
288.062042	-85.823387	910.668152	336.130188	74.798088	901.547302	283.251587	-101.528969	517.544983	376.315399	55.748138	503.707214	458.274506	-134.856262	130.896469	436.330566	-4.837873	86.616882	290.469666	-137.132507	1463.407837	321.789551	169.064560	1431.532593	246.839279	27.582188	1401.674683	225.577148	35.763962	1688.460693	449.830078	-339.518250	1296.776001	554.922119	306.131317	1264.463745	388.414978	-169.131241	1107.992676	428.287292	138.182983	1095.155396	316.236237	-1.083602	1005.923767	-519.154846	-55.763020	903.051147	-453.759155	-190.947266
288.003967	-85.394974	910.757385	336.002869	75.187965	901.488770	281.605499	-101.344894	517.953003	376.355713	55.927448	503.645111	455.959198	-135.032135	131.091522	436.291748	-4.813790	86.626938	290.383301	-136.379700	1463.493652	321.283966	169.868301	1431.362549	246.512299	28.198853	1401.631470	224.888489	36.768894	1688.321289	449.492096	-338.998657	1296.912354	554.063416	307.363983	1264.246826	388.338226	-168.625137	1108.046753	427.974304	138.823792	1094.854126	316.132751	-0.576764	1005.935181	-519.160950	-55.748028	902.989807	-453.751526	-190.844482
287.847839	-85.027527	910.888550	335.825928	75.547783	901.437927	280.339874	-101.094444	518.277710	376.378113	56.012756	503.602631	453.208374	-135.256058	130.934586	436.265411	-4.819027	86.624763	290.259491	-135.712479	1463.499634	320.785767	170.618835	1431.148438	246.184021	28.848648	1401.566406	224.011230	37.548904	1688.280762	449.154877	-338.518860	1296.875977	553.287415	308.552429	1263.927856	388.172516	-168.107803	1108.005127	427.709747	139.472076	1094.764771	315.958649	-0.097294	1005.970337	-519.314209	-55.635612	902.964294	-454.019348	-191.022995
287.600067	-84.568169	911.000549	335.606079	75.969521	901.384949	279.170654	-100.944077	518.661255	376.446472	56.122513	503.593933	450.162476	-135.456360	130.405823	436.211700	-4.805064	86.598564	290.141724	-135.113953	1463.460327	320.383118	171.325409	1430.959351	245.827713	29.408363	1401.522949	223.055405	38.347633	1688.189819	448.836151	-337.942841	1296.721924	552.615662	309.389313	1263.568726	387.890320	-167.623749	1107.874146	427.367065	140.078857	1094.473145	315.718658	0.447763	1005.995239	-519.325195	-55.583229	902.908386	-453.790253	-190.688446
287.300537	-84.194107	911.133179	335.365173	76.313469	901.354065	278.371918	-101.033836	518.984802	376.518494	56.235256	503.592560	446.868286	-135.801270	129.615097	436.172668	-4.809729	86.569969	289.938293	-134.580658	1463.366699	319.956848	172.003510	1430.776245	245.458099	29.967876	1401.535645	222.206863	39.104801	1688.049194	448.500153	-337.354919	1296.512695	551.917664	310.297119	1263.240967	387.516571	-167.057816	1107.664185	427.095764	140.654846	1094.203979	315.453217	0.906093	1006.041077	-519.377441	-55.482655	902.842896	-453.786896	-190.610947
286.941010	-83.796875	911.267517	335.102203	76.549248	901.295044	277.818268	-101.208237	519.290833	376.535858	56.349789	503.546295	443.297424	-136.136841	128.447510	436.127594	-4.806477	86.548813	289.791199	-134.037811	1463.235718	319.520599	172.648056	1430.597168	245.076843	30.499735	1401.521606	221.329926	39.827511	1687.875000	448.104553	-336.940460	1296.242676	551.383728	310.899780	1262.976685	387.119415	-166.520233	1107.417847	426.602997	141.274170	1093.905762	315.133911	1.347434	1006.072937	-519.479248	-55.314487	902.801392	-453.859314	-190.524048
286.567810	-83.200050	911.384338	334.841736	76.871170	901.272888	277.294434	-101.317940	519.555054	376.522888	56.469364	503.538086	439.342773	-136.465271	126.944641	436.040619	-4.789669	86.561104	289.597015	-133.514511	1463.072632	319.110291	173.267456	1430.490356	244.654419	31.019209	1401.531982	220.401062	40.528721	1687.696167	447.731628	-336.407990	1295.954224	550.888672	311.533264	1262.793091	386.707550	-166.041183	1107.121948	426.269257	141.734055	1093.642822	314.800293	1.903837	1006.116089	-519.564148	-55.233067	902.763733	-453.887329	-190.466492
286.122986	-82.834160	911.505127	334.530609	77.255280	901.248291	276.971680	-101.618759	519.769653	376.507141	56.639786	503.571686	435.299500	-136.950439	125.317940	436.022766	-4.791407	86.574501	289.225891	-133.072891	1462.914429	318.692657	173.819855	1430.437988	244.249664	31.530499	1401.522217	219.469177	41.148518	1687.540405	447.296600	-335.757050	1295.635498	550.461548	311.997375	1262.623413	386.213989	-165.565628	1106.727661	425.877045	142.245407	1093.521851	314.403717	2.370868	1006.160217	-519.647522	-55.133587	902.737976	-453.911591	-190.392212
285.599030	-82.451378	911.620361	334.157166	77.611694	901.220093	276.766418	-101.868568	519.901367	376.410980	56.818897	503.576691	431.019470	-137.564911	123.468201	435.932861	-4.798582	86.585159	288.756561	-132.633408	1462.748169	318.301636	174.298630	1430.378540	243.814575	31.981819	1401.516113	218.533340	41.797443	1687.363647	446.823059	-335.373230	1295.337402	550.094238	312.361389	1262.570068	385.701874	-165.040161	1106.416992	425.451477	142.724808	1093.376953	313.946350	2.829235	1006.199463	-519.737061	-55.044033	902.727905	-453.942841	-190.275787
285.070648	-82.057549	911.687927	333.819000	77.928795	901.217163	276.648132	-102.138008	519.947876	376.298615	57.029446	503.588348	426.657166	-138.240601	121.538246	435.900085	-4.803955	86.608276	288.260834	-132.257797	1462.598389	317.861603	174.778229	1430.356323	243.314301	32.474190	1401.497559	217.667801	42.407356	1687.160156	446.281128	-334.880035	1294.995361	549.769592	312.710083	1262.622681	385.181000	-164.625000	1106.017456	425.074005	143.115814	1093.259888	313.473755	3.238259	1006.230591	-519.807434	-55.037910	902.701355	-453.977600	-190.221085
284.585297	-81.753372	911.728210	333.506165	78.292709	901.198914	276.630066	-102.396217	519.915100	376.166046	57.220058	503.570648	422.178192	-139.022034	119.456657	435.855103	-4.809408	86.623978	287.731812	-131.932327	1462.409424	317.441833	175.147705	1430.302612	242.777191	32.902542	1401.445923	216.872208	43.026966	1686.915161	445.749786	-334.400177	1294.672974	549.510071	312.927338	1262.688721	384.583801	-164.155151	1105.702515	424.707642	143.488495	1093.246216	313.038361	3.613497	1006.240845	-519.865295	-55.014977	902.704224	-453.999908	-190.110809
284.005005	-81.365669	911.739868	333.133911	78.660713	901.187683	276.631622	-102.638992	519.864075	376.010864	57.375374	503.546143	417.560516	-139.738388	117.246002	435.823303	-4.801233	86.624290	287.129303	-131.609573	1462.174438	317.063049	175.484329	1430.310059	242.192871	33.286221	1401.359741	216.077133	43.479523	1686.741699	445.184418	-333.947266	1294.340942	549.327698	313.053528	1262.814087	383.935822	-163.673828	1105.458618	424.394043	143.887421	1093.285645	312.533203	4.010012	1006.241211	-519.963867	-54.989719	902.695923	-454.027496	-190.046631
283.420380	-80.992287	911.750916	332.792816	78.959084	901.173645	276.600800	-102.842690	519.774902	375.804779	57.508049	503.509979	412.895874	-140.658951	115.087242	435.762634	-4.797799	86.656677	286.472900	-131.335358	1462.000000	316.654999	175.780579	1430.340942	241.556229	33.693092	1401.286133	215.306305	44.032745	1686.603516	444.581451	-333.496735	1294.091187	549.149902	313.120422	1262.979736	383.275665	-163.217560	1105.322021	424.084381	144.185608	1093.328247	312.036652	4.368398	1006.239807	-520.044250	-55.003117	902.686096	-454.056244	-189.992111
282.911285	-80.722580	911.701294	332.520599	79.243462	901.129700	276.719177	-103.120369	519.673706	375.638336	57.646248	503.466858	408.178192	-141.663162	112.982498	435.743103	-4.821131	86.690582	285.700500	-131.138260	1461.831909	316.179749	176.041229	1430.340576	240.888290	34.065823	1401.192017	214.482590	44.289776	1686.591064	443.929596	-333.212250	1293.919067	548.985901	313.109619	1263.165771	382.559235	-162.712646	1105.278076	423.803406	144.445587	1093.365356	311.580109	4.656125	1006.195007	-520.102295	-54.966297	902.685852	-454.100555	-189.918869
282.381958	-80.400574	911.640259	332.229980	79.467339	901.081177	276.841156	-103.452835	519.530579	375.438080	57.712219	503.406036	403.501221	-142.727097	110.912971	435.670135	-4.867706	86.694939	284.840332	-130.946075	1461.726685	315.679230	176.299393	1430.332886	240.171951	34.392742	1401.111816	213.803253	44.665413	1686.475464	443.174500	-332.892975	1293.761230	548.791382	313.078949	1263.408569	381.846680	-162.306335	1105.272339	423.505798	144.663742	1093.432251	311.097961	4.941461	1006.142334	-520.299133	-54.951477	902.683411	-454.397400	-190.148239
281.833191	-80.112671	911.575623	331.923920	79.710381	901.050903	276.857880	-103.900841	519.409180	375.217743	57.834312	503.358826	398.591339	-143.622559	108.851662	435.591705	-4.881339	86.720871	283.742249	-130.816940	1461.636841	315.228760	176.475983	1430.313721	239.427246	34.724449	1400.989380	213.149292	44.987354	1686.401611	442.337524	-332.702972	1293.756348	548.674622	312.955902	1263.618652	381.152771	-161.964401	1105.296509	423.341370	144.685989	1093.397217	310.595093	5.205105	1006.097839	-520.336304	-54.913090	902.675232	-454.180328	-189.821320
281.311188	-79.914917	911.499817	331.596802	79.946915	901.004456	277.110748	-104.077354	519.220947	375.080902	57.987003	503.327240	394.110474	-145.047867	107.006340	435.566467	-4.888285	86.737999	282.514252	-130.725372	1461.516113	314.662262	176.642471	1430.264771	238.714539	35.030186	1400.839722	212.575745	45.263439	1686.314453	441.411469	-332.439087	1293.767456	548.518127	312.752869	1263.834351	380.371124	-161.680359	1105.333740	422.979156	144.784271	1093.448608	310.097382	5.421235	1006.039429	-520.518860	-54.809479	902.697815	-454.429993	-190.009033
280.810760	-79.693710	911.388977	331.275452	80.104729	900.928406	277.218079	-104.352478	519.045410	374.910828	58.046963	503.284302	389.558380	-146.270676	105.161331	435.509918	-4.915376	86.759010	281.341125	-130.523132	1461.381104	314.092316	176.824768	1430.194824	237.903046	35.339851	1400.721436	211.958527	45.471390	1686.259766	440.349640	-332.406250	1293.780396	548.351501	312.443695	1264.059326	379.689240	-161.510315	1105.398682	422.610870	144.803757	1093.483521	309.603668	5.613437	1005.948853	-520.631531	-54.788925	902.690613	-454.478973	-189.971222
280.280029	-79.549911	911.303650	330.956970	80.201477	900.835754	277.349335	-104.738007	518.891846	374.778870	58.156349	503.257782	385.166962	-147.488998	103.520393	435.494507	-4.926485	86.766853	280.095947	-130.373581	1461.212891	313.464874	176.935410	1430.139160	237.122147	35.565968	1400.521973	211.442810	45.594521	1686.213135	439.196381	-332.427734	1293.896240	548.182129	312.102478	1264.239014	378.964447	-161.380463	1105.397949	422.250763	144.764709	1093.506714	309.099091	5.760615	1005.861206	-520.783447	-54.739132	902.693848	-454.532135	-189.938324
279.732849	-79.480186	911.226440	330.684296	80.191734	900.778137	277.357635	-105.101402	518.723938	374.666046	58.189922	503.213837	380.938141	-148.584351	101.982384	435.672516	-5.161564	86.733414	278.813507	-130.197510	1461.068481	312.854889	177.053970	1430.093994	236.282990	35.805450	1400.349365	210.942688	45.680420	1686.204834	437.946564	-332.343109	1293.972900	548.021484	311.669678	1264.388550	378.182678	-161.354736	1105.415283	421.884064	144.719849	1093.586548	308.600830	5.803415	1005.796143	-520.863464	-54.720982	902.704834	-454.363617	-189.610764
279.173340	-79.424919	911.159241	330.355499	80.318207	900.738220	277.291534	-105.482155	518.593079	374.544647	58.173939	503.227966	376.920593	-149.613297	100.514038	435.402496	-5.375466	86.502747	277.556488	-130.074783	1460.970215	312.219421	177.147827	1430.012573	235.462006	36.019573	1400.192871	210.473724	45.701687	1686.236938	436.540009	-332.614136	1294.112061	547.834534	311.200073	1264.484253	377.409271	-161.419296	1105.441528	421.446564	144.579620	1093.595581	308.078735	5.895062	1005.745178	-521.035645	-54.686115	902.694214	-454.466888	-189.576263
278.574341	-79.435143	911.076721	329.933105	80.261719	900.656433	277.179321	-105.946976	518.508911	374.349579	58.131138	503.206970	373.190826	-150.614120	99.290947	435.148895	-5.348390	86.429863	276.209686	-129.958893	1460.885132	311.542236	177.156189	1429.947266	234.627747	36.215847	1400.061401	210.019821	45.680313	1686.288574	434.985718	-332.829254	1294.231934	547.618286	310.662781	1264.640259	376.516998	-161.544144	1105.490723	420.954590	144.380051	1093.577515	307.495178	5.882672	1005.664307	-521.271606	-54.655937	902.716187	-454.812775	-189.836075
277.927734	-79.417549	911.009888	329.454163	80.110847	900.601807	276.990051	-106.434196	518.378906	374.107666	58.080135	503.190491	369.613495	-151.531525	98.154633	435.284485	-5.072475	86.775162	274.899994	-129.886002	1460.814697	310.889008	177.166245	1429.867798	233.807739	36.361847	1399.864746	209.585358	45.604977	1686.348511	433.380280	-333.227509	1294.377686	547.423828	310.051178	1264.775391	375.654755	-161.722153	1105.560547	420.450623	144.130936	1093.565063	306.869019	5.831334	1005.604736	-521.357117	-54.612156	902.720764	-454.694794	-189.509979
277.277557	-79.426041	910.931885	329.036011	79.982063	900.552551	276.721466	-107.065376	518.246216	373.991058	58.051399	503.172302	366.397095	-152.438889	97.165634	435.281097	-5.100858	86.809814	273.574951	-129.855438	1460.740723	310.225952	177.151291	1429.782349	232.972656	36.471752	1399.731689	209.121216	45.489456	1686.419556	431.637787	-333.571472	1294.495728	547.206299	309.486023	1264.853638	374.635376	-161.956284	1105.623901	419.996002	143.892487	1093.540771	306.249878	5.771917	1005.543274	-521.615479	-54.595486	902.723206	-455.070496	-189.740417
276.607208	-79.497437	910.824951	328.640747	79.902985	900.514160	276.618652	-107.421410	518.138184	373.805939	57.954613	503.164612	363.502045	-153.317627	96.237213	435.286255	-5.110634	86.814400	272.306000	-129.858887	1460.675293	309.635315	177.074982	1429.709839	232.205887	36.553097	1399.575684	208.618973	45.329693	1686.489502	429.843201	-334.190063	1294.594116	546.993835	308.965118	1264.967407	373.587738	-162.204742	1105.743896	419.548615	143.582458	1093.434326	305.634766	5.675782	1005.474304	-521.745789	-54.572731	902.704407	-455.203064	-189.704010
276.282135	-79.022186	910.403625	328.357117	79.904114	900.419617	276.348907	-107.844627	517.934937	373.712219	57.874069	503.198944	360.841675	-154.043762	95.358368	435.313354	-5.157896	86.851501	271.020721	-129.933731	1460.588867	309.036407	176.938965	1429.571533	231.404922	36.539928	1399.451782	208.068298	45.171005	1686.561401	427.938690	-334.793671	1294.543701	546.756470	308.379761	1265.029419	372.480713	-162.517975	1105.846802	419.050079	143.254181	1093.441040	305.117279	5.794952	1005.228943	-521.895264	-54.637093	902.718994	-455.342499	-189.667725
275.026337	-79.598862	910.630371	327.645203	79.622444	900.446777	276.041382	-108.426781	517.924438	373.324738	57.624794	503.198914	358.542267	-154.744827	94.646774	435.043915	-5.265854	86.864174	269.718170	-130.061768	1460.529419	308.493713	176.745697	1429.490967	230.654236	36.475609	1399.365479	207.480209	45.014278	1686.631714	425.957672	-335.629456	1294.508301	546.541504	307.750519	1265.091919	371.279816	-162.848709	1105.922485	418.547211	142.891190	1093.416748	304.196991	5.450043	1005.349609	-522.028076	-54.675274	902.692444	-455.487183	-189.680222
274.227051	-79.695618	910.549927	327.109650	79.493690	900.468201	275.789612	-108.977806	517.686096	372.980804	57.324879	503.290619	356.620941	-155.398117	93.974167	434.925079	-5.344778	86.882492	268.522583	-130.263840	1460.414307	308.020355	176.456161	1429.454834	229.911865	36.366798	1399.289551	206.978638	44.909279	1686.602051	423.905884	-336.408966	1294.400391	546.322449	307.145416	1265.148071	370.035217	-163.223618	1106.021362	418.106567	142.517990	1093.402954	303.470856	5.289495	1005.324341	-522.177673	-54.691410	902.703796	-455.598358	-189.618851
273.818878	-79.145927	910.100403	326.724365	79.472153	900.418396	275.601013	-109.542603	517.360779	372.892242	57.180904	503.371063	354.911621	-155.951706	93.315895	435.081848	-5.344898	86.904800	267.302582	-130.540894	1460.319092	307.599670	176.100113	1429.394409	229.174881	36.208260	1399.213135	206.214722	44.614605	1686.676270	421.828766	-337.319214	1294.223145	546.112976	306.439789	1265.142822	368.786316	-163.661469	1106.027954	417.597382	142.197021	1093.459229	302.867188	5.390969	1005.088928	-522.191833	-54.716805	902.619324	-455.456665	-189.354645
272.886017	-79.233383	909.972656	326.097595	79.296242	900.373779	275.505432	-110.205803	517.224182	372.603180	56.907249	503.416656	353.701538	-156.479630	92.783264	435.000580	-5.413954	86.915787	266.067169	-130.878189	1460.207764	307.148315	175.668381	1429.366699	228.520233	35.978336	1399.134033	205.494537	44.409496	1686.661621	419.701263	-338.313416	1293.989868	545.893250	305.735016	1265.086426	367.510468	-164.160507	1105.983154	416.989532	141.698013	1093.355957	302.022858	5.226686	1005.006104	-522.513611	-54.742401	902.654297	-455.847321	-189.592575
271.495422	-79.947372	910.135864	325.276581	78.982178	900.385071	275.490662	-111.072403	517.151367	372.213165	56.679859	503.409882	352.592834	-156.885162	92.201454	434.882507	-5.468766	86.918144	264.888947	-131.305847	1460.058838	306.739777	175.158493	1429.329590	227.863754	35.673176	1399.044800	204.688400	44.217636	1686.623169	417.523651	-339.349670	1293.706909	545.687317	304.932190	1265.078247	366.187164	-164.732895	1105.906616	416.402618	141.267624	1093.354614	300.987000	4.762003	1005.088989	-522.624146	-54.781212	902.615784	-455.892395	-189.525177
270.929321	-79.560783	909.676086	324.784790	78.857285	900.300476	275.591248	-111.922646	516.855713	372.015869	56.465698	503.428955	351.931030	-157.306107	91.802200	434.855743	-5.489168	86.894066	263.744293	-131.772873	1459.947144	306.429565	174.618973	1429.356201	227.252075	35.308781	1398.948853	203.848618	44.028072	1686.553345	415.420044	-340.477112	1293.296997	545.510803	304.092133	1265.066895	364.868469	-165.369690	1105.721802	415.795929	140.902359	1093.380005	300.278534	4.733927	1004.829529	-522.905823	-54.829319	902.651184	-456.113556	-189.555771
269.907684	-79.657822	909.486572	324.064667	78.635315	900.276123	275.625519	-112.634193	516.558716	371.755371	56.322319	503.422485	351.331604	-157.627396	91.238419	434.820709	-5.539440	86.931740	262.602753	-132.285934	1459.742310	306.106903	173.958542	1429.359619	226.672241	34.860348	1398.884766	202.952957	43.788540	1686.443604	413.251556	-341.563110	1292.898560	545.307739	303.229340	1265.028687	363.523621	-166.038651	1105.531494	415.118652	140.305786	1093.245850	299.333618	4.495281	1004.728333	-523.099548	-54.746841	902.640381	-456.245667	-189.550049
268.797913	-79.880913	909.322449	323.321869	78.270828	900.228882	275.769928	-113.536613	516.275208	371.445038	56.122417	503.376038	350.870941	-157.733612	90.674202	434.750824	-5.586852	86.955688	261.459747	-132.866486	1459.542114	305.826355	173.255661	1429.363159	226.089813	34.393776	1398.787109	202.039856	43.540348	1686.308105	411.074615	-342.750092	1292.400146	545.186096	302.326508	1265.028442	362.130890	-166.747070	1105.328003	414.475159	139.716385	1093.197754	298.344666	4.148561	1004.626770	-523.218628	-54.766167	902.599670	-456.245361	-189.368393
267.254852	-80.806839	909.404297	322.421936	77.733002	900.189819	276.097534	-114.575905	516.087341	370.988708	55.880795	503.338623	350.607147	-157.651428	90.242508	434.688354	-5.676455	87.003471	260.376709	-133.467194	1459.288330	305.574432	172.501678	1429.359985	225.436691	33.840153	1398.676636	201.173431	43.295551	1686.065430	408.814423	-344.173340	1291.912354	545.110291	301.243683	1264.956543	360.699036	-167.473572	1105.021240	413.776947	139.191849	1093.279419	297.164398	3.456973	1004.645203	-523.476379	-54.686523	902.568787	-456.553772	-189.555557
266.579468	-80.417946	908.880188	321.807007	77.525299	900.102478	276.345428	-115.389030	515.755798	370.603424	55.648750	503.360596	350.353271	-157.367935	89.801117	434.638000	-5.727306	87.008720	259.244995	-134.132843	1459.033447	305.295776	171.687088	1429.310181	224.817734	33.285141	1398.540649	200.150177	42.867779	1685.953247	406.839417	-345.104370	1291.347412	544.997131	300.124573	1264.850830	359.219360	-168.230713	1104.673828	412.931671	138.483749	1093.297485	296.323151	3.358741	1004.353088	-523.668640	-54.628635	902.557129	-456.711517	-189.547211
264.941559	-81.180916	908.897644	320.809570	77.054596	900.080322	276.715393	-116.458260	515.582214	370.067383	55.317562	503.382172	350.238434	-157.146866	89.325531	434.512634	-5.789769	87.016632	258.043823	-134.871384	1458.699829	304.997192	170.829224	1429.224121	224.139267	32.719242	1398.383911	199.235535	42.444344	1685.834473	404.576843	-346.559845	1290.799683	544.925720	298.998627	1264.782959	357.818451	-169.034378	1104.345703	412.425079	137.760880	1093.087769	295.048950	2.734017	1004.350220	-523.914307	-54.632057	902.521057	-456.890564	-189.555817
264.051666	-80.999100	908.432861	320.120117	76.802155	899.977722	277.126007	-117.437157	515.237915	369.685089	54.998669	503.477966	350.157410	-156.908020	88.819916	434.537170	-5.856135	87.079964	256.867157	-135.583313	1458.378906	304.764435	170.037140	1429.137695	223.436829	32.074322	1398.208740	198.331360	41.941597	1685.726563	402.517914	-347.806946	1290.276001	544.897278	297.695099	1264.640259	356.330566	-169.836533	1104.001221	411.716583	137.057861	1093.108154	294.106659	2.534768	1004.077454	-523.956848	-54.650253	902.392761	-456.941406	-189.497162
262.575287	-81.622231	908.324646	319.189087	76.216713	899.959778	277.543365	-118.338799	514.978699	369.092712	54.533226	503.487091	350.114807	-156.697495	88.258034	434.413635	-5.925299	87.112404	255.596939	-136.408951	1458.026123	304.449249	169.119308	1428.974854	222.743958	31.483944	1398.069336	197.471542	41.333347	1685.666504	400.556030	-348.858582	1289.636719	544.880310	296.454437	1264.512451	354.830719	-170.605362	1103.644287	411.038055	136.196609	1092.925415	292.892151	1.869301	1004.017395	-524.239319	-54.750698	902.440002	-457.184692	-189.535370
261.368774	-81.684387	907.982849	318.391083	75.820602	899.899048	277.966858	-119.299835	514.560669	368.655426	54.114895	503.516693	350.175323	-156.480713	87.677811	434.346191	-6.029317	87.159714	254.299103	-137.225128	1457.680420	304.147369	168.322083	1428.837769	221.968719	30.796350	1397.885010	196.631485	40.627178	1685.671875	398.735291	-349.671356	1289.052124	544.886658	294.985748	1264.399658	353.360199	-171.384750	1103.246826	410.335632	135.390533	1092.936401	291.785950	1.504506	1003.824341	-524.412842	-54.793747	902.407410	-457.327332	-189.523804
260.133118	-81.968719	907.758179	317.462097	75.448296	899.909546	278.585785	-120.171387	514.257019	368.013184	53.631653	503.600952	350.283936	-156.274475	87.093842	434.216248	-6.128428	87.219261	252.942200	-138.118622	1457.325684	303.722900	167.421524	1428.662354	221.252625	30.151106	1397.762817	195.823883	39.806026	1685.684692	396.567078	-351.123657	1288.490723	544.878235	293.502899	1264.260742	351.892761	-172.190262	1102.943970	409.707275	134.462204	1092.808350	290.675018	1.036451	1003.723877	-524.624939	-54.830608	902.371094	-457.496887	-189.510056
258.755432	-82.366150	907.521851	316.528259	74.975143	899.865479	278.920929	-120.934090	513.887207	367.453522	53.144138	503.666687	350.332703	-156.101242	86.568893	433.970947	-6.252306	87.240410	251.569550	-138.963867	1456.995850	303.289093	166.530838	1428.513062	220.444626	29.444853	1397.658936	195.046051	38.906452	1685.730591	394.533875	-352.233887	1287.897705	544.912781	291.866425	1264.190308	350.379272	-172.949036	1102.551392	409.006226	133.346680	1092.588623	289.485382	0.488594	1003.589050	-524.801086	-54.850758	902.350037	-457.610748	-189.490356
257.381378	-82.709190	907.281677	315.558044	74.469666	899.837463	279.271973	-121.584503	513.612061	367.033600	52.640076	503.742340	350.351196	-155.879578	85.996872	434.114075	-6.285964	87.315681	250.203842	-139.846069	1456.700317	302.874695	165.621780	1428.416748	219.666901	28.752794	1397.560913	194.282455	37.914547	1685.788086	392.667511	-353.127930	1287.247681	544.886841	290.225433	1264.071411	348.797760	-173.725082	1102.196655	408.320526	132.410858	1092.611938	288.264496	-0.052622	1003.460754	-524.935669	-54.881523	902.271240	-457.729034	-189.444305
255.938217	-83.172028	907.077698	314.559418	73.969040	899.791077	279.803253	-122.444122	513.335144	366.562897	52.109207	503.820129	350.455627	-155.825989	85.482933	434.044037	-6.366822	87.359077	248.842773	-140.756424	1456.440674	302.412048	164.647034	1428.262939	218.866257	28.021458	1397.489990	193.644241	36.922546	1685.809570	390.411316	-354.524536	1286.708252	544.909912	288.480530	1264.012939	347.266266	-174.480545	1101.889526	407.599091	131.217422	1092.448730	287.031891	-0.634073	1003.339783	-525.179565	-54.794628	902.234802	-457.919922	-189.407486
254.515747	-83.642891	906.853516	313.501556	73.486557	899.778931	280.105743	-123.086098	513.050354	366.069122	51.617706	503.942627	350.417694	-155.636124	85.015892	433.989502	-6.418937	87.425774	247.501572	-141.683456	1456.169922	301.964905	163.681747	1428.184814	218.049911	27.273874	1397.431274	192.927902	35.767784	1685.909424	388.410706	-355.519379	1286.045532	544.829895	286.726837	1263.940186	345.689636	-175.261902	1101.500366	406.780701	130.283203	1092.498779	285.758484	-1.236658	1003.227051	-525.377197	-54.736042	902.194763	-458.108063	-189.325348
253.070770	-84.077705	906.606628	312.482483	72.908012	899.758911	280.574829	-123.913773	512.833496	365.531097	51.048164	504.029755	350.496643	-155.616867	84.601089	433.856323	-6.476287	87.442764	246.171204	-142.612488	1455.699097	301.522217	162.623322	1428.137329	217.266037	26.459904	1397.350830	192.098206	34.480274	1686.110352	386.304504	-356.725098	1285.448853	544.840759	284.900543	1263.852051	344.030823	-176.076828	1101.169189	406.132904	129.050827	1092.312134	284.475800	-1.869552	1003.099243	-525.575500	-54.617428	902.132507	-458.263580	-189.300415
251.655670	-84.680824	906.434326	311.384003	72.227341	899.740845	280.957123	-124.537239	512.620667	365.110321	50.632351	504.077728	350.529083	-155.528473	84.220467	433.817627	-6.548434	87.483559	244.890976	-143.587738	1455.522461	301.117004	161.594513	1428.155518	216.439896	25.598515	1397.303833	191.428757	33.209232	1686.277832	384.209442	-357.949127	1284.812988	544.704956	283.018463	1263.852295	342.428314	-176.921173	1100.818726	405.156219	128.054321	1092.413208	283.176208	-2.594786	1003.007874	-525.776855	-54.549992	902.129333	-458.430176	-189.227356
250.167313	-85.309692	906.294678	310.298462	71.582886	899.769104	281.316803	-125.301163	512.539978	364.583496	50.182293	504.162262	350.589752	-155.509613	83.926308	433.743530	-6.598625	87.549919	243.608536	-144.623276	1455.344971	300.669769	160.465485	1428.207153	215.664551	24.703876	1397.329468	190.749100	31.885050	1686.464111	382.036133	-359.204865	1284.228638	544.598877	281.191223	1263.824097	340.792450	-177.847229	1100.449829	404.262085	127.018082	1092.432861	281.855957	-3.329358	1002.956238	-526.005005	-54.477737	902.091064	-458.611450	-189.190689
248.669449	-85.909348	906.198608	309.178162	70.933044	899.861877	281.555115	-126.055290	512.429321	363.960297	49.647579	504.214386	350.610596	-155.423553	83.676605	433.712097	-6.671779	87.610909	242.350586	-145.672913	1455.182739	300.199951	159.343201	1428.290039	214.861557	23.764614	1397.367432	190.060257	30.543283	1686.647949	380.023712	-360.496429	1283.641968	544.420837	279.426117	1263.851685	339.158966	-178.712631	1100.282104	403.547729	125.807976	1092.356445	280.505249	-4.060941	1002.958984	-526.213867	-54.519630	902.105286	-458.750702	-189.180099
247.169418	-86.609825	906.103638	308.043457	70.197876	899.898865	281.926697	-126.896400	512.447571	363.300964	49.041130	504.271576	350.637543	-155.410736	83.484528	433.610352	-6.735994	87.665840	241.102386	-146.769348	1455.034668	299.785858	158.139160	1428.406006	214.069382	22.833498	1397.431519	189.390625	29.154110	1686.834106	377.915405	-361.805328	1283.098633	544.229919	277.532776	1263.871948	337.446411	-179.808746	1099.828491	402.645691	124.558144	1092.283203	279.132355	-4.844111	1002.933044	-526.336487	-54.524227	902.038696	-458.778137	-189.030075
245.726593	-87.318939	906.071594	306.952057	69.384964	899.933838	282.300568	-127.814041	512.487183	362.729950	48.525753	504.340820	350.694916	-155.352112	83.291702	433.578979	-6.822669	87.733871	239.933060	-147.885712	1454.872314	299.362122	156.936020	1428.555176	213.274368	21.849260	1397.510132	188.839554	27.780977	1686.961182	375.888519	-363.185272	1282.596313	543.965393	275.754364	1263.837158	335.705170	-180.924850	1099.565308	401.591980	123.641510	1092.453857	277.806885	-5.626200	1002.936157	-526.556763	-54.615265	902.024841	-458.948700	-189.009995
244.245804	-87.993477	906.072327	305.828583	68.678978	900.021118	282.614349	-128.609604	512.539856	361.878174	47.851036	504.344757	350.629883	-155.224182	83.122635	433.428650	-6.904478	87.776237	238.762405	-148.990097	1454.755005	298.911530	155.730957	1428.702637	212.456482	20.880220	1397.604614	188.218613	26.331753	1687.133545	373.776978	-364.620941	1282.157593	543.717285	273.983856	1263.881958	334.105927	-182.021744	1099.310669	400.687042	122.426414	1092.376465	276.451782	-6.353446	1002.982117	-526.742859	-54.681091	902.006897	-459.106934	-188.994202
242.784698	-88.717888	906.071716	304.701050	67.785698	900.093079	283.022156	-129.568848	512.638489	361.163269	47.255150	504.355011	350.600372	-155.197189	82.945503	433.318481	-7.013602	87.861443	237.631683	-150.114502	1454.691284	298.447296	154.491089	1428.860962	211.647049	19.881241	1397.716309	187.493256	24.799385	1687.418335	371.827301	-366.022614	1281.751343	543.409180	272.490875	1263.987183	332.421600	-183.187408	1099.115601	399.656982	121.350365	1092.454224	275.098450	-7.184666	1003.019409	-526.932861	-54.742336	901.982666	-459.312744	-189.078354
241.295288	-89.531776	906.071411	303.603516	66.944077	900.181335	283.396301	-130.763611	512.780945	360.334747	46.578098	504.436676	350.678009	-155.260590	82.833366	433.237854	-7.131829	87.925240	236.466736	-151.301437	1454.611694	297.970337	153.202988	1429.062256	210.813263	18.830931	1397.875122	186.954285	23.362894	1687.617920	369.861359	-367.492889	1281.331787	543.039490	270.828583	1263.966553	330.730103	-184.386047	1098.944458	398.590118	120.384933	1092.650391	273.743835	-8.047371	1003.065308	-527.068970	-54.740208	901.935486	-459.457031	-189.026215
239.881622	-90.333710	906.095886	302.541626	66.069916	900.276001	283.707092	-131.885605	512.950562	359.530762	45.851086	504.522522	350.695099	-155.353592	82.670738	433.084015	-7.271758	88.016891	235.348907	-152.440308	1454.511841	297.519104	151.912994	1429.240112	210.031311	17.752460	1397.976929	186.378220	21.986338	1687.845581	367.979401	-368.952728	1281.000000	542.630127	269.021759	1264.030762	329.127075	-185.484283	1098.982544	397.543579	119.264656	1092.721680	272.433868	-8.902726	1003.126282	-527.235840	-54.717400	901.868164	-459.630371	-188.995285
238.376709	-91.112915	906.108643	301.408447	65.227516	900.429504	284.009155	-133.100677	513.035522	358.652649	45.192410	504.573883	350.675507	-155.455841	82.481491	432.751221	-7.428902	88.090714	234.214401	-153.662857	1454.439575	296.983368	150.585114	1429.436035	209.214020	16.620094	1398.120972	185.885178	20.376656	1688.063721	366.164246	-370.435120	1280.655273	542.255920	267.618134	1264.138550	327.474060	-186.661270	1098.859375	396.535278	118.199081	1092.826416	271.063812	-9.784434	1003.212341	-527.462463	-54.585434	901.886902	-459.812714	-188.886673
236.734741	-92.079193	906.214233	300.185181	64.305214	900.530518	284.206268	-134.281494	513.100891	357.718842	44.492107	504.632538	350.663696	-155.558823	82.322556	432.506439	-7.568135	88.187065	233.132584	-154.876251	1454.413696	296.427032	149.211212	1429.619019	208.468140	15.483367	1398.236450	185.360687	18.859663	1688.275269	364.372009	-371.915558	1280.275146	541.765564	266.168365	1264.198120	325.817200	-187.992844	1098.571289	395.612061	116.969246	1092.836914	269.641907	-10.734152	1003.315674	-527.626099	-54.476002	901.867920	-459.965637	-188.779800
235.562729	-92.603416	906.106506	299.214264	63.519066	900.616516	284.299286	-135.438965	513.066833	356.785461	43.847816	504.816956	350.690765	-155.777664	82.183411	432.553619	-7.697392	88.326347	232.039841	-156.115463	1454.319092	295.909943	147.819992	1429.760010	207.703690	14.312619	1398.325195	184.958755	17.415272	1688.411133	362.612183	-373.384094	1279.909912	541.250488	264.498840	1264.228516	324.176941	-189.203140	1098.415527	394.511810	115.927460	1093.006714	268.454651	-11.462253	1003.308411	-527.830322	-54.477844	901.819946	-460.136292	-188.717285
234.066010	-93.308960	906.063599	298.052521	62.622150	900.705322	284.289612	-136.662628	513.111755	355.983154	43.144768	504.828308	350.710022	-155.973648	82.057335	432.449951	-7.777035	88.468292	230.913589	-157.400146	1454.297852	295.349182	146.437576	1429.925537	206.950287	13.107426	1398.390137	184.473907	15.924790	1688.615845	360.868378	-374.861023	1279.553589	540.742493	262.951904	1264.253052	322.597168	-190.376816	1098.323120	393.601410	114.675613	1092.890503	267.112671	-12.341105	1003.333801	-528.041870	-54.465382	901.802856	-460.298096	-188.682663
232.620743	-94.130379	906.043335	296.973694	61.751251	900.787048	284.321838	-137.804688	513.043457	354.955078	42.437141	504.916351	350.738678	-156.226761	81.942055	432.205475	-7.931215	88.580162	229.851791	-158.654175	1454.197632	294.777527	145.019775	1430.069458	206.255890	11.872986	1398.486450	183.950073	14.357286	1688.870239	359.229370	-376.244049	1279.164429	540.163330	261.383270	1264.253052	321.022400	-191.534531	1098.165894	392.573761	113.358635	1092.743408	265.829742	-13.245512	1003.366516	-528.212158	-54.552597	901.754456	-460.453888	-188.646622
231.234467	-94.836906	905.955688	295.880585	60.865421	900.878479	284.164246	-138.830597	513.034485	354.169250	41.802753	504.939178	350.698822	-156.402649	81.857422	432.123444	-8.011641	88.718277	228.795517	-159.985962	1454.098145	294.263306	143.557434	1430.214722	205.495132	10.591090	1398.555298	183.526245	12.836245	1689.034912	357.587402	-377.665466	1278.728027	539.596313	259.832306	1264.250610	319.422638	-192.633224	1098.148438	391.568085	112.331337	1092.945923	264.580322	-14.151024	1003.371704	-528.249451	-54.911285	901.610657	-460.531677	-188.582550
229.870514	-95.614723	905.869141	294.856537	59.990780	900.934753	283.869568	-139.844864	512.889038	353.297607	41.100204	504.984558	350.747833	-156.627594	81.787453	431.960144	-8.142850	88.837708	227.794479	-161.293762	1453.983521	293.742981	142.106262	1430.341797	204.795395	9.331382	1398.586304	183.076859	11.298334	1689.183960	355.980072	-379.065186	1278.242310	539.041565	258.403259	1264.215820	317.854004	-193.828369	1097.869507	390.672699	111.069702	1092.909180	263.366760	-15.061243	1003.359070	-528.302612	-55.370720	901.465210	-460.667664	-188.637100
228.508850	-96.390266	905.771057	293.786163	59.049351	900.993164	283.501434	-140.646149	512.726074	352.354553	40.367977	505.111938	350.718628	-156.776840	81.726257	431.701385	-8.295507	88.933098	226.825577	-162.648651	1453.895752	293.183350	140.638641	1430.451294	204.081863	8.028890	1398.659424	182.703613	9.771255	1689.333496	354.433502	-380.501099	1277.696533	538.436890	256.748535	1264.187744	316.280212	-194.949387	1097.557861	389.801239	109.874939	1092.839355	262.143799	-16.016281	1003.341919	-528.462036	-55.308270	901.430237	-460.804352	-188.598679
227.106293	-97.253517	905.652893	292.801331	58.112988	901.030396	283.069702	-141.488510	512.690918	351.698456	39.772320	505.173492	350.718811	-156.934250	81.669975	431.616882	-8.407176	89.005783	225.864334	-164.068161	1453.732910	292.632294	139.133484	1430.534180	203.354675	6.713306	1398.660645	182.359314	8.206748	1689.456543	352.920441	-381.939941	1277.153198	537.930359	255.280167	1264.125732	314.793427	-195.995438	1097.487061	388.983765	108.424332	1092.606934	260.941071	-17.013613	1003.304077	-528.621765	-55.326183	901.430481	-460.957642	-188.522980
225.815445	-98.065147	905.474915	291.831757	57.213692	901.040344	282.525848	-142.167114	512.478821	350.896881	39.138691	505.175446	350.676361	-157.021164	81.639046	431.411285	-8.523957	89.095558	224.947220	-165.483307	1453.570435	292.121582	137.632874	1430.582642	202.670227	5.371043	1398.638550	181.975952	6.668257	1689.563965	351.484863	-383.342285	1276.563477	537.372803	253.712250	1264.062134	313.278229	-197.137146	1097.206421	388.155579	107.141953	1092.566650	259.798157	-17.985189	1003.223083	-528.821838	-55.248936	901.379272	-461.266815	-188.584656
224.505371	-98.936249	905.334167	290.848145	56.208763	901.047852	281.888702	-142.802368	512.380432	350.071259	38.444592	505.185760	350.653351	-157.116623	81.674789	431.232727	-8.627918	89.182129	224.020599	-166.933411	1453.360596	291.577698	136.163162	1430.627930	201.968201	4.002868	1398.656616	181.644638	5.097700	1689.647217	350.086243	-384.759125	1275.966187	536.811951	252.207230	1263.965332	311.774231	-198.366409	1096.733887	387.305084	105.826553	1092.537842	258.654755	-19.020061	1003.158752	-529.018799	-55.099529	901.349670	-461.455261	-188.465332
223.233856	-99.707199	905.189819	289.865936	55.307220	901.066467	281.137390	-143.189377	512.291687	349.287903	37.803482	505.222992	350.598602	-157.124496	81.662056	431.142761	-8.717074	89.284966	223.174896	-168.424179	1453.149170	291.049347	134.622955	1430.622437	201.282043	2.634212	1398.658203	181.415771	3.586270	1689.689453	348.726410	-386.188416	1275.337158	536.315979	250.592499	1263.829834	310.437256	-199.490341	1096.522217	386.454132	104.626160	1092.726807	257.541718	-19.967119	1003.098328	-529.250549	-54.992161	901.328552	-461.685364	-188.371338
221.946045	-100.719505	905.078186	288.943451	54.249565	901.086670	280.430145	-143.705383	512.206787	348.574158	37.273487	505.257996	350.587311	-157.147049	81.691376	431.009827	-8.844224	89.402641	222.339218	-169.911606	1452.920166	290.615112	133.144699	1430.610229	200.648666	1.238842	1398.643677	180.984940	1.949476	1689.872803	347.439728	-387.571594	1274.726318	535.837708	249.063828	1263.681641	309.122009	-200.695816	1096.124390	385.638153	103.303787	1092.712280	256.426514	-21.084473	1003.054443	-529.439148	-54.758312	901.299683	-461.871307	-188.223557
220.739273	-101.670204	904.925354	288.018921	53.210838	901.109253	279.636322	-144.172531	512.116211	347.713043	36.646683	505.201416	350.525208	-157.148315	81.730324	430.764099	-8.971835	89.481575	221.535706	-171.406250	1452.748779	290.160309	131.638550	1430.578735	200.042084	-0.160783	1398.631104	180.708984	0.479378	1689.953125	346.204987	-388.963135	1274.154297	535.379883	247.396378	1263.580933	307.836365	-201.943573	1095.738892	384.943604	101.755798	1092.480835	255.339767	-22.183765	1002.991760	-529.586792	-54.617508	901.284241	-461.962250	-187.989288
219.557434	-102.615204	904.772461	287.117859	52.210045	901.109192	278.926697	-144.721436	512.096558	347.128784	36.111629	505.252319	350.480743	-157.148254	81.762138	430.714813	-9.070743	89.614662	220.775055	-172.889542	1452.560303	289.700287	130.119171	1430.557373	199.433548	-1.598776	1398.620483	180.401276	-1.206239	1690.027710	345.050262	-390.372894	1273.545776	534.922363	245.770844	1263.448120	306.629852	-203.201569	1095.305176	384.180237	100.416580	1092.442627	254.293915	-23.254351	1002.917297	-529.738586	-54.547562	901.270020	-462.112488	-187.877487
218.394669	-103.566704	904.687073	286.199860	51.164677	901.161560	278.166901	-145.216431	511.990479	346.393250	35.544098	505.298676	350.393311	-157.160141	81.795181	430.630096	-9.153219	89.755676	220.033508	-174.436569	1452.323364	289.280792	128.595291	1430.549072	198.860687	-2.997627	1398.592407	180.137558	-2.805416	1690.113770	343.887909	-391.862427	1272.968750	534.509399	244.078888	1263.279175	305.421021	-204.446335	1094.895752	383.430237	99.193214	1092.606201	253.262192	-24.345882	1002.902466	-529.869751	-54.503754	901.250183	-462.234528	-187.766174
217.293854	-104.615334	904.579773	285.321991	50.050407	901.159973	277.478119	-145.829468	511.878510	345.498291	34.970295	505.283234	350.323029	-157.244095	81.836342	430.421265	-9.267666	89.855247	219.371292	-175.985611	1452.196899	288.885956	127.081055	1430.504150	198.268402	-4.444269	1398.583862	179.951416	-4.278671	1690.145630	342.817352	-393.288147	1272.401367	534.138672	242.390762	1263.187012	304.309082	-205.737961	1094.392700	382.819366	97.695030	1092.349609	252.276077	-25.497656	1002.849243	-530.019531	-54.373806	901.240784	-462.400421	-187.647675
216.158966	-105.701553	904.531189	284.453308	48.954548	901.204712	276.845947	-146.415573	511.877533	344.725708	34.447605	505.260315	350.272247	-157.388657	81.890793	430.305756	-9.362411	90.012589	218.626556	-177.470306	1452.022705	288.394592	125.584641	1430.534790	197.692337	-5.881504	1398.592285	179.630127	-5.908957	1690.312256	341.785583	-394.684723	1271.848511	533.742065	240.666626	1263.074219	303.194519	-206.990021	1094.044800	382.090851	96.459076	1092.415405	251.265747	-26.646791	1002.848450	-530.176514	-54.285320	901.222168	-462.563904	-187.572968
214.998367	-106.585907	904.392029	283.547302	48.012440	901.247620	276.230560	-147.005005	511.807892	343.825684	34.008648	505.296326	350.241394	-157.450043	81.933334	430.231628	-9.458118	90.174446	217.986725	-179.051498	1451.888794	287.984100	124.019463	1430.589478	197.164886	-7.364344	1398.615234	179.408890	-7.475982	1690.394165	340.768280	-396.058502	1271.255615	533.335327	238.845551	1263.026245	302.167572	-208.216095	1093.704102	381.426086	95.046707	1092.309082	250.288803	-27.703669	1002.802124	-530.349182	-54.182678	901.199341	-462.771973	-187.487946
213.987167	-107.566963	904.322876	282.751465	46.861847	901.315552	275.677185	-147.765381	511.711761	343.039612	33.505981	505.295441	350.231750	-157.579575	81.943680	430.115479	-9.548709	90.359673	217.323395	-180.643646	1451.735718	287.629333	122.438446	1430.620239	196.640091	-8.843923	1398.658081	179.217545	-9.008351	1690.515991	339.815765	-397.398224	1270.739258	533.023499	237.063751	1262.931396	301.142548	-209.433197	1093.331299	380.712646	93.584846	1092.136353	249.363937	-28.848379	1002.802979	-530.578003	-54.103050	901.207458	-463.017456	-187.408279
212.894165	-108.587746	904.274902	281.830688	45.757370	901.368774	275.164398	-148.404907	511.665070	342.224762	32.900009	505.203369	350.186096	-157.656662	81.990807	430.032990	-9.647160	90.541916	216.657913	-182.160706	1451.586304	287.281006	120.891472	1430.679321	196.109207	-10.366074	1398.720459	178.988342	-10.521934	1690.592163	338.874725	-398.869385	1270.254272	532.671387	235.151947	1262.852783	300.186676	-210.549438	1093.209717	379.997070	92.127403	1091.912842	248.393890	-29.993286	1002.806396	-530.741638	-54.032654	901.193787	-463.244751	-187.325043
211.770370	-109.667809	904.244141	280.999359	44.734852	901.412292	274.746704	-149.159561	511.663422	341.201660	32.364395	505.269897	350.142517	-157.719971	82.014351	429.884033	-9.725513	90.753433	216.043945	-183.763535	1451.497437	286.894836	119.295456	1430.753418	195.628799	-11.860205	1398.768921	178.792206	-12.046131	1690.695801	337.968475	-400.256134	1269.723022	532.361755	233.368530	1262.801758	299.120361	-211.791199	1092.836304	379.316833	90.391533	1091.539185	247.494629	-31.130268	1002.813171	-530.934082	-53.906242	901.200562	-463.441223	-187.154724
210.832336	-110.582123	904.133179	280.195740	43.624214	901.451782	274.364685	-149.960144	511.560913	340.330353	31.837120	505.162292	350.164093	-157.879944	82.067284	429.855072	-9.796106	90.957405	215.416138	-185.380707	1451.373779	286.613037	117.665543	1430.800537	195.173019	-13.346901	1398.818237	178.592560	-13.530940	1690.755737	337.081116	-401.672516	1269.241455	532.066589	231.605667	1262.677002	298.171722	-212.892014	1092.768066	378.669067	88.950974	1091.541992	246.628601	-32.241726	1002.778625	-531.081543	-53.810787	901.201782	-463.602966	-186.992752
209.833115	-111.646957	904.069946	279.426849	42.501030	901.484131	273.958374	-150.738007	511.521698	339.154633	31.305035	505.089600	350.143494	-158.012665	82.086967	429.667999	-9.883013	91.207611	214.768448	-186.902023	1451.252930	286.238739	116.113350	1430.866699	194.680908	-14.822515	1398.885010	178.401489	-15.028936	1690.842041	336.078979	-403.304749	1268.770630	531.789246	229.793945	1262.673218	297.164001	-214.091919	1092.580322	377.947266	87.688835	1091.729736	245.760941	-33.406300	1002.763855	-531.299438	-53.660828	901.193542	-463.850769	-186.988983
208.883575	-112.719124	904.018616	278.747833	41.555145	901.579407	273.664795	-151.623489	511.487732	338.057983	30.993795	505.029602	350.127075	-158.170883	82.096176	429.568054	-9.902936	91.522202	214.205109	-188.424225	1451.136841	285.959412	114.536186	1430.981689	194.226990	-16.317463	1398.941284	178.277496	-16.462215	1690.970093	335.401520	-404.565765	1268.308228	531.565063	228.004654	1262.626953	296.220642	-215.303741	1092.348877	377.429749	86.076988	1091.561890	244.945084	-34.512547	1002.786926	-531.382629	-53.656231	901.161743	-463.904938	-186.790909
207.999054	-113.691963	903.931946	278.041473	40.479107	901.661316	273.388977	-152.529144	511.479431	336.843719	30.607553	504.967072	350.143890	-158.358231	82.095886	429.496887	-9.945254	91.875366	213.614365	-190.018280	1451.064575	285.778137	112.878334	1431.085205	193.803925	-17.811335	1399.014893	178.184174	-17.901138	1691.019775	334.552734	-405.993622	1267.827759	531.360168	226.143677	1262.606201	295.233398	-216.546783	1092.176636	376.815765	84.687378	1091.584717	244.155441	-35.649509	1002.785583	-531.603638	-53.500267	901.147095	-464.158783	-186.809769
207.168777	-114.846222	903.903198	277.469727	39.154022	901.773865	273.191376	-153.306976	511.437866	335.528412	30.254465	504.889923	350.105133	-158.527206	82.100632	429.371918	-9.965111	92.203918	213.104904	-191.671982	1451.005981	285.606262	111.186417	1431.199097	193.444000	-19.353270	1399.115723	177.924515	-19.428392	1691.169678	333.518890	-407.751190	1267.455688	531.165588	224.304764	1262.590210	294.355377	-217.825577	1091.969360	376.231659	83.401970	1091.792603	243.387192	-36.951057	1002.828857	-531.747742	-53.367020	901.117249	-464.337677	-186.728195
206.417984	-115.935875	903.846802	276.938538	38.119892	901.844116	272.846832	-154.191589	511.340454	334.268555	29.942762	504.865204	350.138458	-158.670013	82.095261	429.344147	-9.909760	92.624298	212.494537	-193.183563	1450.919434	285.422699	109.572281	1431.323120	193.037445	-20.834822	1399.148804	177.756760	-20.876030	1691.264038	332.794159	-409.077240	1267.040527	531.033508	222.427277	1262.588623	293.468506	-219.167099	1091.644531	375.760376	82.001900	1091.765503	242.780991	-38.112919	1002.836243	-531.905090	-53.232788	901.111877	-464.538544	-186.564178
205.860901	-116.969177	903.768311	276.589630	37.050369	902.001648	272.619141	-155.077652	511.280334	332.906128	29.670210	504.860657	350.100952	-158.858978	82.072914	429.357697	-9.866224	93.104843	211.920807	-194.730072	1450.794189	285.263824	107.915123	1431.417969	192.629990	-22.314482	1399.180786	177.603638	-22.318066	1691.387939	332.032410	-410.489014	1266.677124	530.910095	220.599075	1262.589233	292.634857	-220.437988	1091.547729	375.387115	80.487762	1091.807007	242.223297	-39.270767	1002.877625	-532.067505	-53.086628	901.113953	-464.786041	-186.376480
205.156540	-117.996162	903.684326	276.107758	36.152344	902.127502	272.375549	-155.924683	511.207855	331.186218	29.438610	504.846893	350.047760	-158.952896	82.007744	429.151337	-9.846345	93.627228	211.368973	-196.356812	1450.649292	285.089722	106.241173	1431.498047	192.258591	-23.820639	1399.233032	177.433197	-23.742680	1691.485352	331.274719	-411.912720	1266.306274	530.856506	218.726135	1262.658936	291.956268	-221.766190	1091.283691	374.975403	79.089417	1091.845215	241.641968	-40.376816	1002.899353	-532.199646	-52.950294	901.091614	-464.979950	-186.177628
204.767532	-119.214676	903.610718	275.907257	34.681210	902.175781	272.180389	-156.888672	511.107483	329.447693	29.142202	504.802032	350.096771	-159.149002	81.944473	429.033752	-9.788340	94.173332	210.741882	-197.930420	1450.563110	284.968933	104.594879	1431.607544	191.882401	-25.313305	1399.276001	177.272461	-25.165451	1691.595093	330.445740	-413.437500	1265.979980	530.830505	216.865997	1262.724121	291.216858	-223.100464	1091.093872	374.701935	77.656082	1091.843628	241.228622	-41.746365	1002.887939	-532.335754	-52.828690	901.090393	-465.128204	-186.032516
204.379745	-120.307823	903.515991	275.724823	33.705029	902.358887	271.971283	-157.721481	510.931183	327.613647	28.875986	504.821198	350.100006	-159.362167	81.898514	428.741669	-9.835185	94.742973	210.079117	-199.528275	1450.449463	284.793030	102.940186	1431.692993	191.502151	-26.750490	1399.306152	177.109375	-26.548985	1691.712891	329.635284	-414.963196	1265.665405	530.834717	214.922134	1262.833008	290.458832	-224.535187	1090.826538	374.459290	76.106400	1091.874634	240.875351	-42.931408	1002.933350	-532.476807	-52.650669	901.058899	-465.259735	-185.905197
203.981323	-121.402374	903.421692	275.528381	32.570568	902.552795	271.646698	-158.565536	510.771118	325.858246	28.671795	504.867340	350.025177	-159.440292	81.849022	428.517853	-9.857297	95.408516	209.351868	-201.052185	1450.306641	284.638611	101.337608	1431.772339	191.126740	-28.238398	1399.325928	176.952759	-27.967094	1691.843750	328.962250	-416.303223	1265.387817	530.915955	212.941345	1262.968872	289.890869	-225.840622	1090.716064	374.291199	74.560173	1091.928955	240.502747	-44.199100	1002.984192	-532.630005	-52.421474	901.043884	-465.395996	-185.776459
203.827057	-122.503258	903.311768	275.498352	31.243483	902.663574	271.486237	-159.314667	510.636658	323.876923	28.491568	504.912079	350.003754	-159.610809	81.715683	428.233734	-9.816115	96.100227	208.672791	-202.601639	1450.256714	284.538025	99.633774	1431.858521	190.751755	-29.766514	1399.333496	176.764740	-29.341118	1691.958496	328.042755	-417.945404	1265.191406	530.995422	210.890335	1263.113281	289.336914	-227.260757	1090.510986	374.187256	72.886116	1091.718018	240.341660	-45.524788	1002.985352	-532.735718	-52.279217	901.017395	-465.568909	-185.681519
203.665298	-123.663658	903.243530	275.505768	30.052601	902.866821	271.347931	-160.144745	510.418427	321.919983	28.302721	505.030884	350.039337	-159.820236	81.643250	428.031097	-9.705008	96.892189	207.966919	-204.211365	1450.164429	284.391052	97.950066	1431.944580	190.352905	-31.269470	1399.339966	176.584061	-30.699711	1692.083008	327.191864	-419.542480	1264.956787	531.093872	208.793106	1263.285522	288.845428	-228.604965	1090.496582	373.866791	71.339737	1091.876343	240.163910	-46.830750	1003.053467	-532.866211	-52.139156	901.024719	-465.778809	-185.516556
203.529724	-124.764267	903.113098	275.586395	29.075827	903.130859	271.164032	-160.956100	510.193604	319.921051	28.255167	505.195801	350.051727	-159.965164	81.523521	427.680908	-9.640121	97.683846	207.160706	-205.745987	1450.024902	284.220367	96.352158	1432.000610	189.991135	-32.717243	1399.284302	176.398758	-32.048962	1692.202637	326.250000	-421.167480	1264.806274	531.284912	206.648056	1263.435791	288.289948	-230.063461	1090.382935	373.901733	69.767586	1091.911621	240.029114	-48.076401	1003.120605	-533.002136	-52.062859	901.007202	-466.043488	-185.369965
203.581802	-125.872604	902.947754	275.742249	27.774366	903.296448	271.067566	-161.778076	509.990662	317.701263	28.193731	505.375519	350.084381	-160.105759	81.403954	427.339539	-9.528940	98.510651	206.324814	-207.287979	1449.973145	284.065247	94.716278	1432.016113	189.607269	-34.244656	1399.244263	176.171783	-33.385628	1692.315308	325.504089	-422.549683	1264.695801	531.468994	204.512375	1263.611938	287.892426	-231.509521	1090.237061	373.886475	68.118454	1091.930664	240.000336	-49.434925	1003.120789	-533.077698	-51.941738	900.985168	-466.161591	-185.093857
203.621552	-127.122025	902.851563	275.972870	26.592377	903.560730	270.994202	-162.397125	509.788483	315.539124	28.199623	505.622040	350.046204	-160.097412	81.279160	427.087006	-9.374599	99.539490	205.564438	-208.834320	1449.823120	283.933655	92.990440	1432.079224	189.220703	-35.765949	1399.228394	175.911987	-34.690868	1692.425293	324.570862	-424.169891	1264.619385	531.739929	202.396454	1263.911621	287.591949	-232.969162	1090.153076	373.962982	66.180267	1091.993408	240.025085	-50.833435	1003.204285	-533.246277	-51.780636	901.002441	-466.441895	-185.000763
203.761673	-128.299713	902.742798	276.306671	25.297871	903.856201	271.023773	-163.100723	509.600159	313.283752	28.273569	505.861359	350.074585	-160.188614	81.149529	426.731781	-9.141489	100.618324	204.771194	-210.341293	1449.831665	283.750122	91.387817	1432.127319	188.828476	-37.239830	1399.166992	175.641846	-36.041073	1692.544556	323.698853	-425.811401	1264.548950	532.043152	200.122604	1264.256348	287.319611	-234.490128	1090.068115	374.062622	64.455597	1092.126953	240.135666	-52.273724	1003.296448	-533.313354	-51.579811	900.995361	-466.513336	-184.709366
203.981369	-129.430328	902.604309	276.686981	23.960085	904.149780	271.137390	-163.919312	509.380127	310.814911	28.415304	506.134216	350.117462	-160.324829	81.073265	426.345367	-8.893234	101.621170	203.922058	-211.850037	1449.772339	283.581665	89.751373	1432.177734	188.458801	-38.695679	1399.139160	175.327789	-37.343662	1692.663330	322.840607	-427.344269	1264.530029	532.385803	197.898315	1264.634888	287.108185	-236.009232	1089.995972	374.198944	62.771610	1092.373413	240.275986	-53.715015	1003.372253	-533.475891	-51.388767	901.020447	-466.658112	-184.620483
204.171265	-130.726120	902.545593	277.164642	22.624750	904.426575	271.119110	-164.601791	509.237823	308.407013	28.561203	506.403931	350.104858	-160.384109	80.973442	426.026703	-8.590090	102.842422	203.038681	-213.403931	1449.720459	283.471008	88.023651	1432.213013	188.079559	-40.171383	1399.137451	174.985794	-38.622715	1692.763794	321.878723	-428.934845	1264.521729	532.819397	195.612015	1265.104980	286.923065	-237.555832	1089.913818	374.447052	60.981739	1092.714233	240.507523	-55.200829	1003.479370	-533.589905	-51.212761	901.003235	-466.781494	-184.520874
204.489777	-131.926651	902.440247	277.707153	21.355038	904.732910	271.175323	-165.363693	509.036621	305.830017	28.740997	506.740387	350.085449	-160.426376	80.882286	425.576660	-8.333280	103.993057	202.050751	-214.955902	1449.699585	283.328156	86.382149	1432.272461	187.707153	-41.668060	1399.061646	174.563690	-39.920658	1692.858643	320.932892	-430.541656	1264.559082	533.250427	193.385086	1265.609619	286.789368	-239.104111	1089.885132	374.795807	59.177025	1092.973633	240.795624	-56.636753	1003.577026	-533.776978	-51.082901	901.012512	-467.061523	-184.529312
204.901688	-133.036530	902.316956	278.331696	19.975349	905.041321	271.310486	-166.092484	508.866913	303.219360	28.914892	507.118652	350.134827	-160.505920	80.820938	425.146118	-7.969205	105.334373	201.090195	-216.479034	1449.619141	283.231018	84.741730	1432.352051	187.340210	-43.131023	1399.005249	174.092346	-41.205250	1692.932983	319.901642	-432.291962	1264.644897	533.787231	191.091431	1266.269775	286.656525	-240.623917	1089.921265	375.312164	57.367878	1093.203613	241.152969	-58.088318	1003.665955	-533.892334	-50.920216	901.014038	-467.267334	-184.388123
205.320984	-134.184692	902.234741	279.079315	18.781633	905.378296	271.465485	-166.848801	508.704865	300.356384	29.119068	507.593536	350.170959	-160.598267	80.758728	424.537567	-7.582565	106.529213	200.137238	-217.957901	1449.581665	283.098450	83.091843	1432.402466	186.994385	-44.552555	1398.906128	173.543030	-42.508381	1692.998291	318.709259	-434.204803	1264.761230	534.425476	188.824249	1266.940308	286.562683	-242.175949	1089.979370	375.909210	55.448261	1093.547241	241.609436	-59.471390	1003.789063	-533.985046	-50.821854	901.004761	-467.482788	-184.231216
205.850189	-135.379807	902.122314	279.919983	17.471312	905.690125	271.764832	-167.455429	508.615509	297.642822	29.271776	508.026184	350.185852	-160.648651	80.659798	423.942963	-7.167091	107.941246	199.149323	-219.408722	1449.459106	283.008392	81.454895	1432.507324	186.671417	-46.013134	1398.817627	172.989014	-43.828003	1693.000000	318.024750	-435.380341	1264.866089	534.976868	186.498566	1267.709961	286.473328	-243.649521	1090.008301	376.473297	53.677464	1093.852905	242.141006	-60.927364	1003.883972	-534.096069	-50.755939	901.010437	-467.697205	-184.055634
206.394699	-136.427414	902.012817	280.781097	16.117058	906.007568	271.993622	-168.191422	508.457642	294.750336	29.433823	508.471313	350.173737	-160.707199	80.564331	423.326813	-6.862130	109.332375	198.238007	-220.838608	1449.352173	282.898438	79.767792	1432.585571	186.336884	-47.423851	1398.731201	172.298737	-45.086315	1693.037842	316.942871	-437.145935	1264.974121	535.699280	184.110626	1268.611572	286.422577	-245.174072	1090.078003	377.176941	52.051399	1094.379395	242.708954	-62.344563	1003.982361	-534.199097	-50.577206	901.037903	-467.907227	-183.859482
206.989700	-137.552887	901.946472	281.738556	14.861038	906.325134	272.242920	-168.979721	508.318115	291.702850	29.593321	508.948883	350.205719	-160.675095	80.471558	422.550507	-6.474689	110.802231	197.292404	-222.246704	1449.277710	282.823578	78.143044	1432.729736	186.017334	-48.815060	1398.622803	171.557510	-46.364628	1692.999512	315.696472	-439.132141	1265.139038	536.415649	181.727402	1269.542480	286.437775	-246.680893	1090.174438	377.976807	50.269966	1094.781250	243.386597	-63.738419	1004.102417	-534.326050	-50.476437	901.057251	-468.096283	-183.709778
207.665451	-138.522247	901.802124	282.769745	13.630186	906.619995	272.479767	-169.557419	508.176056	288.731476	29.804695	509.532410	350.211670	-160.698196	80.371300	421.818756	-6.067982	112.331177	196.328064	-223.635910	1449.090332	282.757263	76.500549	1432.892334	185.752396	-50.244392	1398.501953	170.739532	-47.639572	1692.927124	314.750092	-440.662354	1265.211670	537.229065	179.375000	1270.467773	286.526062	-248.200089	1090.249146	378.910553	48.379150	1095.090088	244.094238	-65.056717	1004.170654	-534.359131	-50.230545	900.989502	-468.173065	-183.535690
208.349213	-139.542786	901.690247	283.815674	12.390197	906.872070	272.812744	-170.359222	508.032043	285.716156	30.050421	510.041412	350.268188	-160.801651	80.265465	421.018036	-5.732372	113.917816	195.373032	-224.985352	1448.931030	282.724884	74.884079	1432.986328	185.508438	-51.613346	1398.365845	169.860275	-48.898239	1692.803101	313.812592	-442.174744	1265.358398	538.004456	176.998245	1271.479492	286.631012	-249.620575	1090.315430	379.888885	46.629910	1095.486938	244.853745	-66.375008	1004.234436	-534.511658	-49.983753	901.007324	-468.352600	-183.394318
209.042755	-140.545441	901.555969	284.924438	11.167897	907.102600	273.085480	-171.101425	507.904968	282.665802	30.298033	510.582581	350.302063	-160.886398	80.213364	420.044159	-5.396403	115.472328	194.461990	-226.361038	1448.729370	282.705658	73.272568	1433.123657	185.279434	-52.933651	1398.171143	168.887939	-50.153671	1692.643555	312.966309	-443.557983	1265.355347	538.877625	174.615646	1272.497681	286.804901	-251.093994	1090.392212	380.815125	45.037834	1096.042236	245.667297	-67.684402	1004.275757	-534.615356	-49.773163	901.004333	-468.439453	-183.133347
209.841476	-141.412140	901.402100	286.114655	10.008109	907.358032	273.292969	-171.663208	507.707825	279.582520	30.548372	511.116241	350.265747	-160.871231	80.123917	419.093170	-5.124716	117.055595	193.500961	-227.723511	1448.461670	282.882813	71.522476	1433.290283	185.071899	-54.250927	1397.963867	167.845917	-51.404961	1692.423584	311.590271	-445.647614	1265.433838	539.738831	172.229202	1273.581421	286.992889	-252.586395	1090.430664	381.928284	43.118057	1096.398315	246.528732	-68.902878	1004.318298	-534.751099	-49.609325	901.014099	-468.655762	-183.070526
210.690933	-142.311508	901.289063	287.363617	8.939516	907.609985	273.640381	-172.449280	507.595856	276.542572	30.795704	511.727997	350.298462	-160.967407	80.034256	418.034637	-4.905099	118.700485	192.536301	-229.056458	1448.182007	282.902191	69.953537	1433.473267	184.860596	-55.561832	1397.785645	166.773239	-52.643543	1692.158936	310.728485	-447.107269	1265.391479	540.637146	169.860657	1274.615601	287.204803	-254.022507	1090.454468	383.023621	41.593334	1096.852417	247.469925	-70.072723	1004.380005	-534.877930	-49.475891	900.980713	-468.876312	-182.917999
211.455673	-143.098297	901.096741	288.579926	7.919526	907.797424	273.884918	-173.186646	507.463379	273.585144	31.044703	512.274536	350.293274	-161.060196	79.925827	417.009338	-4.684613	120.277069	191.527206	-230.368271	1447.795776	282.832489	68.484940	1433.553711	184.667679	-56.844143	1397.561279	165.685562	-53.885193	1691.836182	309.610504	-448.725800	1265.389526	541.517212	167.427231	1275.753540	287.440277	-255.411407	1090.468262	384.162628	39.949162	1097.268799	248.391632	-71.192459	1004.368896	-535.002869	-49.321716	900.991577	-469.109497	-182.816223
212.327194	-143.974564	900.983459	289.795349	6.849744	907.970520	274.126373	-173.849686	507.296356	270.757233	31.364841	512.878662	350.313354	-161.124542	79.843185	415.984314	-4.699527	121.897400	190.568726	-231.661865	1447.406982	283.038483	66.801384	1433.729858	184.413574	-58.011108	1397.399658	164.582123	-55.144768	1691.522461	308.895447	-449.858551	1265.288574	542.498474	165.008301	1276.848145	287.713135	-256.757965	1090.463501	385.335297	38.293190	1097.589966	249.370041	-72.322365	1004.391968	-535.133728	-49.120914	900.993286	-469.378937	-182.716980
213.181717	-144.722855	900.802307	291.058807	5.851348	908.110901	274.474121	-174.508881	507.137177	268.178802	31.696896	513.493164	350.358887	-161.208435	79.770256	414.936066	-4.829872	123.431450	189.573578	-232.923431	1447.023682	283.054932	65.344742	1433.804321	184.308884	-59.317131	1397.076538	163.525970	-56.419819	1691.201172	307.681213	-451.664978	1265.262085	543.421204	162.627869	1277.950439	288.033936	-258.154572	1090.379761	386.465637	36.690395	1098.033691	250.358795	-73.374031	1004.363525	-535.257202	-48.942154	900.981445	-469.551605	-182.546875
214.063385	-145.449066	900.664307	292.268372	4.980570	908.260010	274.804840	-175.236572	507.022278	265.844391	32.066555	514.055481	350.437500	-161.319901	79.688004	413.832916	-5.227384	124.949699	188.521332	-234.106766	1446.559937	283.192657	63.777534	1433.959229	184.133072	-60.485817	1396.764160	162.549820	-57.693947	1690.875977	306.718750	-453.118927	1265.118774	544.362610	160.207397	1279.066650	288.321930	-259.398926	1090.299194	387.791260	35.215145	1098.276245	251.353226	-74.336136	1004.361572	-535.382690	-48.787693	900.993103	-469.753937	-182.377747
[truncated: 195 more rows]
[truncated: 40 more columns]
