# Supplementary material for: A dyadic stimulus set of audiovisual affective displays for the study of multisensory, emotional, social interactions
Source: Behav Res Methods. 2015 Nov 5;48(4):1285–95. doi: 10.3758/s13428-015-0654-4 (PMC5101291; doi:10.3758/s13428-015-0654-4)
Supplement: Supplementary file 1 — (ZIP 270 MB) [file 13428_2015_654_MOESM1_ESM.zip › supplementary_material_2_stimuli_set_files/D/D19.txt]

381.902161	30.887285	916.138123	474.768860	171.273056	897.596375	329.217865	28.006989	535.264282	500.118805	135.172028	502.473022	401.111603	-93.575211	132.341156	535.083313	56.804066	86.929031	393.228088	-21.264620	1426.479004	521.582642	276.557220	1386.443237	407.939758	156.499832	1387.171387	336.047485	212.518295	1654.356812	419.583649	-105.994545	1148.921387	623.062378	267.636322	1116.565186	305.863647	-84.968552	911.028809	544.202271	310.410187	852.135132	437.866028	107.892387	1006.178711	-591.271301	70.118080	898.789612	-518.440491	-63.077515
382.608093	30.677990	916.330872	475.085815	171.241730	897.578674	329.961670	27.722366	535.568176	500.488983	135.185806	502.452362	401.480469	-91.619469	131.627518	535.111816	56.808147	86.916580	393.552551	-20.472210	1426.645752	521.358276	277.451355	1386.118042	407.948120	157.222626	1387.052368	336.150574	213.825165	1654.373291	421.012054	-105.716286	1149.433594	623.084106	268.569855	1116.457031	308.048340	-86.908562	910.968933	543.570923	311.094574	852.172607	438.351196	107.954475	1006.256042	-591.269531	70.227768	898.780701	-518.447449	-62.990856
383.239441	30.487829	916.462280	475.418610	171.215469	897.542175	330.750946	27.287128	535.804688	500.876801	135.126953	502.418335	401.614746	-89.320068	130.573410	535.143005	56.814907	86.882767	393.850708	-19.726738	1426.802856	521.073364	278.442261	1385.965454	407.946625	157.973694	1386.959839	336.210327	215.173386	1654.339600	422.435211	-105.467148	1149.872192	623.093933	269.573975	1116.319824	310.300842	-88.699783	910.922974	543.066345	311.683014	852.146790	438.775604	108.013641	1006.297058	-591.296021	70.333778	898.765686	-518.446045	-62.895508
383.919006	30.290569	916.583496	475.786591	171.222305	897.538025	331.698730	26.498833	535.986694	501.267273	135.021942	502.411255	401.698090	-86.433601	129.266510	535.171387	56.813301	86.880333	394.141541	-18.944677	1426.998901	520.772217	279.527344	1385.888184	407.842957	158.725342	1386.834717	336.218292	216.529602	1654.282593	423.906281	-105.107155	1150.355957	623.094971	270.507416	1116.270020	312.628143	-90.248718	910.835693	542.436340	311.959442	851.915222	439.249512	108.049141	1006.350830	-591.288086	70.437477	898.766296	-518.468689	-62.789856
384.625702	30.052975	916.731384	476.112488	171.181122	897.533386	332.777161	25.384293	536.095154	501.667755	134.921402	502.449677	401.503540	-83.103386	127.575134	535.128601	56.804150	86.835396	394.374146	-18.196562	1427.160278	520.402222	280.494171	1385.667358	407.749847	159.477051	1386.718506	336.175415	217.899017	1654.220947	425.253967	-104.908928	1150.866455	623.065247	271.439178	1116.147705	314.864563	-91.905838	910.810425	541.810608	312.368744	851.880615	439.690643	108.080208	1006.416870	-591.332031	70.535873	898.746094	-518.485413	-62.712139
385.314606	29.782940	916.900208	476.458618	171.096100	897.541382	333.917786	24.092409	536.169006	502.133667	134.818497	502.443237	400.817688	-80.168999	125.934395	535.157471	56.796337	86.785858	394.559967	-17.409672	1427.317505	520.030273	281.462891	1385.466675	407.633881	160.185684	1386.616943	336.092255	219.312103	1654.092041	426.590576	-104.697006	1151.321411	622.911072	272.337067	1115.983643	317.158325	-93.313034	910.772644	541.208618	313.065399	851.801514	440.120483	108.084297	1006.499634	-591.330078	70.656853	898.742859	-518.484314	-62.586308
385.912628	29.552912	917.095886	476.692047	171.039886	897.576172	335.202759	22.725840	536.200806	502.615479	134.618546	502.438263	400.149170	-76.512878	123.922684	535.233276	56.809856	86.751663	394.727844	-16.623882	1427.494507	519.678101	282.399323	1385.197754	407.486298	160.929504	1386.458618	335.952148	220.739166	1653.932983	427.959015	-104.289940	1151.895874	622.679749	273.176941	1115.788574	319.251099	-94.699814	910.878296	540.545227	313.501801	851.792847	440.514343	108.081268	1006.606018	-591.345032	70.774467	898.723206	-518.510559	-62.464779
386.499847	29.316040	917.294128	476.894958	171.001297	897.583740	336.716797	20.916279	536.167908	503.048553	134.495056	502.479523	399.271423	-72.450821	121.751030	535.325562	56.825424	86.738556	394.886536	-15.866357	1427.703125	519.257080	283.315704	1384.936035	407.362549	161.658646	1386.310791	335.790283	222.193634	1653.744019	429.116699	-104.189400	1152.412964	622.440491	274.039825	1115.599731	321.332031	-96.426689	911.046082	539.751526	314.055908	851.731873	440.891693	108.101013	1006.698120	-591.367737	70.928421	898.722839	-518.537354	-62.332348
387.072296	29.126827	917.435059	477.111603	170.969742	897.597229	338.164703	19.270481	536.077148	503.483002	134.394348	502.519897	397.651306	-69.350243	119.530151	535.369385	56.846935	86.695282	395.014160	-15.107810	1427.939087	518.823242	284.234100	1384.723389	407.214508	162.323334	1386.173096	335.612000	223.713547	1653.519165	430.374084	-103.926376	1152.998657	622.133484	274.846375	1115.460083	323.506622	-97.966537	911.067932	539.001526	314.825623	851.676086	441.259064	108.110367	1006.768188	-591.344971	71.031754	898.718872	-518.535889	-62.223137
387.583435	28.911741	917.569458	477.253387	170.958237	897.598877	339.675446	17.478600	535.900146	503.803680	134.328812	502.568176	396.226837	-65.084000	117.088326	535.454956	56.833908	86.669800	395.181610	-14.357784	1428.170044	518.335510	285.112030	1384.444458	407.051117	162.973083	1385.997192	335.342285	225.137131	1653.224121	431.431641	-103.934723	1153.546143	621.789429	275.667969	1115.265381	325.486115	-99.198120	911.292419	538.179810	315.244476	851.572021	441.578278	108.105499	1006.828003	-591.373474	71.136856	898.696106	-518.537781	-62.136070
388.082397	28.693560	917.714661	477.414978	170.944794	897.612122	341.310791	15.532259	535.616577	504.104736	134.269806	502.600281	394.887909	-60.215210	114.553192	535.521484	56.874275	86.655685	395.327118	-13.649167	1428.411377	517.907715	285.948853	1384.177612	406.893524	163.620255	1385.828491	335.059601	226.643448	1652.883789	432.630371	-103.522926	1154.149414	621.397644	276.479431	1115.020020	327.375336	-100.781075	911.523132	537.305054	315.853455	851.512146	441.912140	108.088272	1006.898743	-591.357544	71.249176	898.678162	-518.543701	-62.013008
388.509155	28.556114	917.825928	477.525360	171.038544	897.616333	343.046539	13.555604	535.208679	504.379852	134.236435	502.632324	393.150116	-55.621693	112.065475	535.581604	56.884853	86.643082	395.426147	-12.956189	1428.617676	517.438293	286.787720	1383.935669	406.759521	164.179428	1385.676758	334.870911	228.136093	1652.483643	433.602631	-103.539070	1154.727051	620.917236	277.252350	1114.786255	329.270355	-101.924355	911.732666	536.421997	316.559204	851.378113	442.182648	108.145729	1006.949707	-591.350403	71.363258	898.669006	-518.568848	-61.888435
388.913361	28.397215	917.868591	477.662231	171.076385	897.561768	344.920105	11.371656	534.756775	504.664642	134.329849	502.596039	391.073792	-51.243221	109.555740	535.654297	56.914394	86.603081	395.542755	-12.267797	1428.823730	516.999573	287.562592	1383.649292	406.616913	164.733398	1385.502319	334.523956	229.570572	1652.009399	434.622131	-103.398270	1155.272217	620.571228	278.090515	1114.616943	331.246704	-103.421661	911.870239	535.498657	316.958160	851.221313	442.441010	108.165253	1006.938049	-591.337769	71.498344	898.656616	-518.569519	-61.765469
389.299835	28.304132	917.890015	477.739655	171.187302	897.486023	347.031250	9.149374	534.222595	504.820099	134.432205	502.549286	388.942169	-46.401302	107.083107	535.690430	56.944012	86.606926	395.623871	-11.655014	1428.989990	516.502136	288.362732	1383.444580	406.469421	165.244919	1385.321777	334.248901	230.985245	1651.510376	435.530701	-103.305016	1155.796265	619.998047	278.896790	1114.313965	332.821472	-104.698723	912.209961	534.538757	317.717346	851.103760	442.669586	108.250595	1006.904663	-591.338257	71.651947	898.631409	-518.606018	-61.656666
389.680908	28.242558	917.916870	477.822235	171.340668	897.439148	349.320923	6.110887	534.015564	505.114868	134.590912	502.536804	386.576385	-41.860363	104.644928	535.830444	56.963684	86.609169	395.750397	-11.080530	1429.144531	516.155823	288.956085	1383.130737	406.345367	165.727524	1385.159546	333.956696	232.418655	1650.994263	436.398041	-103.370102	1156.262573	619.628235	279.744598	1114.031250	334.472565	-105.850136	912.416748	533.514404	317.888580	851.106140	442.881134	108.365868	1006.890564	-591.290222	71.751511	898.615295	-518.599976	-61.525272
390.039856	28.257523	917.902466	477.891052	171.529358	897.392883	351.503448	4.797487	533.121826	505.264771	134.814377	502.499481	383.593201	-37.077328	102.273087	535.947937	56.989338	86.645432	395.814819	-10.523475	1429.292114	515.655945	289.645050	1382.930542	406.198181	166.157181	1384.992310	333.687927	233.803406	1650.442749	437.250336	-103.238670	1156.691650	619.122925	280.573456	1113.771362	335.807983	-107.097359	912.656982	532.472046	318.470001	850.912354	443.043304	108.529449	1006.859619	-591.249084	71.870003	898.615723	-518.590820	-61.413036
390.385529	27.990997	917.873413	478.247650	171.125977	897.220032	353.797882	2.893675	532.528931	506.367584	135.034271	502.403992	380.550507	-32.682468	100.223206	536.541992	57.024284	86.700584	395.894806	-10.019460	1429.358765	515.328003	290.230286	1382.673584	406.066437	166.576157	1384.822510	333.452148	235.205276	1649.922241	437.969299	-103.273697	1157.040283	618.584412	281.380646	1113.424438	337.098419	-108.118904	912.759705	531.490051	319.132690	850.747620	443.329376	108.340675	1006.751770	-591.231628	72.003983	898.605225	-518.590393	-61.323257
390.692963	27.890287	917.783936	478.456390	170.938583	897.097351	356.024841	1.072944	531.889587	506.463562	135.206894	502.338074	377.358887	-28.494860	98.365875	536.641174	57.045437	86.702278	395.975739	-9.543306	1429.392822	515.063904	290.774109	1382.389893	405.948364	167.014175	1384.645752	333.111115	236.449524	1649.360107	438.686462	-103.387062	1157.355347	618.023560	282.185638	1113.041138	338.414185	-109.101593	912.806702	530.450928	319.476685	850.468994	443.496368	108.287102	1006.645874	-591.162231	72.109024	898.589783	-518.588318	-61.213562
390.965332	27.911673	917.671387	478.547699	171.085403	896.985840	358.284882	-0.551267	531.229553	506.448181	135.378403	502.298828	374.047546	-24.382801	96.723099	536.666687	57.072865	86.698769	396.082336	-9.092639	1429.422241	514.799500	291.337494	1382.142578	405.854797	167.388565	1384.468750	332.840057	237.710983	1648.827637	439.372467	-103.417168	1157.559082	617.482239	282.918182	1112.720337	339.496552	-109.940407	912.892944	529.414734	320.008087	850.233398	443.576385	108.436768	1006.537048	-591.129700	72.257828	898.588379	-518.588135	-61.095943
391.216278	27.979671	917.504944	478.578125	171.347778	896.888184	360.354462	-1.882590	530.525940	506.444885	135.553513	502.243317	370.592621	-20.610920	95.211792	536.750916	57.082645	86.711830	396.173523	-8.689681	1429.424683	514.569580	291.820190	1381.893555	405.769928	167.746399	1384.303955	332.566895	238.911728	1648.299316	439.979584	-103.528748	1157.818604	616.888550	283.683044	1112.295776	340.622650	-110.521912	912.905701	528.742493	320.669983	849.573608	443.589508	108.634682	1006.413330	-591.082214	72.381660	898.565247	-518.591492	-60.977417
391.395660	28.034075	917.317444	478.529999	171.637314	896.723999	362.303894	-2.916810	529.791687	506.360748	135.746658	502.216095	367.267853	-17.011032	93.944389	536.760376	57.099937	86.704567	396.314789	-8.272210	1429.396484	514.355164	292.293427	1381.626221	405.693878	168.080292	1384.125854	332.389404	240.022934	1647.770264	440.573944	-103.497963	1158.007568	616.220459	284.318268	1111.915283	341.578796	-111.287224	912.929016	527.206421	321.066010	849.830261	443.555573	108.850731	1006.242188	-591.070984	72.486168	898.536072	-518.631958	-60.870270
391.556885	28.133556	917.096985	478.433929	172.048767	896.617188	364.289063	-3.950460	529.124817	506.285919	136.019547	502.235016	364.148865	-13.991076	92.768700	536.817871	57.142803	86.727203	396.436737	-7.894535	1429.364380	514.217041	292.713470	1381.284302	405.617340	168.430603	1383.964111	332.210449	241.070206	1647.300293	441.074615	-103.530205	1158.158813	615.555603	284.899872	1111.540527	342.374451	-111.861366	913.010864	526.085815	321.710785	849.547058	443.463379	109.100563	1006.089783	-591.035034	72.606644	898.507935	-518.661072	-60.767849
391.703339	28.249702	916.868652	478.280212	172.503311	896.534058	366.067322	-4.573172	528.438660	506.143768	136.267212	502.195129	361.183472	-10.991273	91.857330	536.831421	57.149006	86.748993	396.523895	-7.529251	1429.330444	513.992310	293.195221	1381.181763	405.553528	168.758865	1383.817993	332.042480	242.039703	1646.850952	441.506042	-103.539574	1158.285156	614.941406	285.506561	1111.192749	343.062317	-112.557182	913.129089	525.281982	322.264038	849.034790	443.333649	109.360008	1005.947021	-590.997864	72.755608	898.513733	-518.669128	-60.654739
391.834137	28.392776	916.624817	478.107544	172.923141	896.457336	367.619171	-4.771403	527.844360	506.035187	136.556259	502.154175	358.323944	-8.252350	91.109871	536.870850	57.161755	86.783844	396.608032	-7.173094	1429.298462	513.908386	293.579712	1381.021973	405.477997	169.079056	1383.688965	331.929108	242.913483	1646.427979	441.858795	-103.565376	1158.392700	614.286865	286.004120	1110.887451	343.591705	-113.035194	913.183777	524.075684	322.579712	849.215881	443.179474	109.608559	1005.800842	-590.958801	72.873672	898.496704	-518.686646	-60.552223
391.954010	28.516790	916.407104	477.862701	173.482635	896.420471	369.115906	-5.102961	527.353088	505.862122	136.803940	502.103180	356.048492	-5.829221	90.530380	536.869507	57.216625	86.816620	396.679596	-6.816351	1429.242676	513.774170	293.968994	1380.836548	405.408356	169.390854	1383.562134	331.875336	243.648834	1646.082031	442.174957	-103.556480	1158.495850	613.633911	286.483917	1110.560669	344.039368	-113.414268	913.274719	522.790710	323.090149	849.095947	443.000366	109.891418	1005.688416	-590.916382	73.011604	898.484741	-518.680542	-60.444023
392.211731	28.509314	916.224365	477.818207	173.757751	896.372253	370.372620	-5.500722	526.984436	505.835388	137.078064	502.039551	354.287628	-4.098886	90.134056	537.008545	57.213856	86.861397	396.713593	-6.513412	1429.199463	513.637268	294.312256	1380.671387	405.321320	169.675232	1383.454346	331.758392	244.317078	1645.799561	442.477936	-103.498642	1158.615967	612.965820	286.939117	1110.208130	344.532684	-113.621162	913.337524	521.672485	323.507111	848.878967	442.920380	110.044617	1005.586243	-590.910278	73.141975	898.467896	-518.714050	-60.367397
392.404236	28.556057	916.029968	477.736176	174.095673	896.411743	371.319824	-5.838680	526.710327	505.674042	137.289368	501.978729	353.267609	-3.045326	89.789124	537.037476	57.261402	86.876587	396.761963	-6.204699	1429.166138	513.517761	294.613129	1380.496338	405.251648	169.988968	1383.337524	331.800385	244.916595	1645.613403	442.738953	-103.362495	1158.705688	612.356689	287.365234	1109.911621	344.806915	-113.861938	913.413696	520.604797	323.950531	848.707397	442.866943	110.140480	1005.526001	-590.898376	73.299217	898.451721	-518.769226	-60.241211
392.688202	28.488224	915.867981	477.718750	174.178192	896.391357	371.941742	-6.137133	526.554749	505.459106	137.616867	501.880737	353.042877	-2.629717	89.633369	537.072083	57.309864	86.882370	396.798950	-5.880921	1429.123657	513.368591	294.999023	1380.327515	405.161285	170.258362	1383.228760	331.786530	245.358444	1645.474365	442.933685	-103.272278	1158.783936	611.742004	287.773315	1109.638550	344.991821	-114.097816	913.454590	519.880310	324.550018	848.184753	442.888153	110.125198	1005.445557	-590.887573	73.432137	898.441284	-518.760498	-60.163830
392.956177	28.332207	915.748901	477.629547	174.131958	896.330811	372.237915	-6.385424	526.523254	505.254730	137.871918	501.834595	353.684174	-2.845402	89.613380	537.189148	57.341667	86.914238	396.813721	-5.606565	1429.108887	513.189148	295.335114	1380.142578	405.054138	170.525009	1383.130005	331.804047	245.717346	1645.435669	443.034760	-103.160957	1158.810425	611.145569	288.135040	1109.286743	345.076416	-114.239899	913.496033	518.806641	324.805634	848.130005	442.884033	110.051338	1005.360535	-590.864502	73.542480	898.421387	-518.786011	-60.071632
393.288086	28.088581	915.660645	477.507690	174.137619	896.264832	372.198242	-6.511252	526.551758	505.133545	138.032913	501.745697	355.069366	-3.518471	89.720757	537.288696	57.367008	86.958107	396.838501	-5.331099	1429.106812	513.019531	295.645721	1379.982788	404.946442	170.783524	1383.047607	331.842133	245.974335	1645.467896	443.081238	-103.013420	1158.846680	610.495850	288.476410	1108.944580	345.017883	-114.286789	913.587036	517.475159	325.144379	848.305176	442.896393	109.979584	1005.286255	-590.847168	73.666794	898.423462	-518.794617	-59.980659
393.659271	27.776728	915.590454	477.360138	174.146271	896.186707	371.983795	-6.710257	526.700378	504.914459	138.154266	501.728455	356.911682	-4.934908	89.899956	537.380066	57.393398	86.984474	396.883270	-5.093145	1429.135864	512.810547	295.980713	1379.837280	404.808807	171.006989	1382.991699	331.836029	246.109039	1645.570923	443.036285	-102.852318	1158.878906	609.946472	288.828583	1108.709717	344.733948	-114.100639	913.735046	516.431335	325.516235	848.179504	442.925018	109.888222	1005.212952	-590.821777	73.775681	898.414856	-518.808655	-59.898144
393.976257	27.459974	915.559998	477.140594	174.013199	896.123535	371.618622	-6.714356	526.880310	504.637207	138.230743	501.686829	358.993103	-5.063340	89.806206	537.347534	57.407787	87.017197	396.936523	-4.875235	1429.203125	512.481323	296.361237	1379.698120	404.653534	171.226837	1382.949463	331.896667	246.192291	1645.762451	442.917572	-102.741005	1158.916138	609.348450	289.181366	1108.432251	344.439087	-113.954483	913.866699	515.347107	325.992035	848.027588	442.913391	109.735374	1005.164124	-590.829224	73.912376	898.427002	-518.829468	-59.802372
394.184875	27.142431	915.628052	476.837524	173.963013	896.100952	371.336517	-7.056352	527.147827	504.236542	138.297638	501.661621	361.843689	-8.708641	90.564812	537.276123	57.413456	87.043045	397.085876	-4.723091	1429.303223	512.178955	296.625336	1379.480957	404.543213	171.337189	1382.916016	331.930603	246.229080	1645.971313	442.745575	-102.508377	1158.928223	608.834351	289.540588	1108.179688	344.023438	-113.750793	914.002686	514.323730	326.129547	848.020813	442.846649	109.632278	1005.180908	-590.820313	74.000107	898.411072	-518.833679	-59.702896
394.384216	26.716864	915.736450	476.592163	173.850220	896.066895	371.240448	-7.562153	527.448059	503.992859	138.261551	501.615906	365.130798	-11.386121	91.018913	537.263611	57.422707	87.057091	397.182098	-4.539366	1429.399658	511.681000	297.036774	1379.405273	404.325043	171.496048	1382.902710	331.991577	246.197968	1646.222900	442.563385	-102.226257	1158.985718	608.280029	289.871460	1107.987793	343.545227	-113.477020	914.151001	513.614746	326.430603	847.638123	442.823395	109.461075	1005.209106	-590.804016	74.102234	898.394348	-518.849304	-59.568184
394.543884	26.386204	915.868042	476.274170	173.759796	896.070618	371.091217	-8.184521	527.779663	503.831177	138.221390	501.608276	368.457733	-14.050418	91.522675	537.292725	57.454952	87.065704	397.392181	-4.426474	1429.564209	511.194702	297.322388	1379.252563	404.160828	171.577087	1382.929565	332.059875	246.090698	1646.506958	442.338928	-101.944969	1159.018311	607.689026	290.203400	1107.786743	343.027679	-113.299950	914.262268	512.321472	326.688416	847.968323	442.761841	109.334488	1005.267639	-590.807129	74.175049	898.374146	-518.876404	-59.486015
394.659760	26.158634	915.999207	475.954132	173.717346	896.099182	371.019867	-8.772508	528.144958	503.698639	138.188461	501.591187	372.138824	-16.996651	92.097481	537.297852	57.428246	87.038300	397.711884	-4.425996	1429.758667	510.674561	297.550049	1379.183960	404.032501	171.554367	1382.987427	332.184174	245.876099	1646.840088	442.002533	-101.632965	1158.994141	607.171936	290.594818	1107.702148	342.070801	-112.939087	914.587158	511.669800	326.907074	847.651672	442.687195	109.262482	1005.339600	-590.810120	74.273476	898.375183	-518.894714	-59.381763
394.731049	25.971220	916.161621	475.679169	173.682922	896.123718	370.795349	-9.543724	528.491516	503.646973	138.196075	501.596924	375.913818	-20.038490	92.722031	537.336487	57.424854	87.062202	398.066284	-4.400715	1429.990723	510.177460	297.788239	1379.075195	403.880646	171.514175	1383.070190	332.295166	245.689301	1647.160889	441.735840	-101.393982	1159.029419	606.644165	291.021240	1107.624268	341.300476	-112.314171	914.846252	510.766296	327.229218	847.611877	442.631104	109.225403	1005.422729	-590.835815	74.345078	898.359863	-518.912048	-59.289429
394.608429	25.711298	916.522461	475.353821	173.650131	896.213867	370.616425	-10.259901	528.902466	503.488770	138.126648	501.609314	379.844452	-23.098934	93.502525	537.264832	57.413651	87.056976	398.428253	-4.445833	1430.204346	509.607056	298.018555	1379.086426	403.732391	171.445648	1383.191895	332.327576	245.417542	1647.505371	441.428802	-101.120125	1159.026489	606.078125	291.493164	1107.606079	340.340576	-111.778069	915.071411	509.832947	327.239899	847.760681	442.525604	109.189117	1005.628784	-590.845032	74.410774	898.355896	-518.911499	-59.194561
394.816254	25.706032	916.628784	475.228149	173.691589	896.244629	370.533997	-10.878165	529.333740	503.459015	138.026901	501.613586	383.771667	-26.127399	94.330505	537.270874	57.405487	87.091339	398.854553	-4.528970	1430.406250	509.042572	298.251648	1379.126465	403.582214	171.342712	1383.322754	332.361481	245.031357	1647.844604	441.075653	-100.867958	1158.976807	605.505554	291.917511	1107.633911	339.274109	-111.249031	915.401428	509.003754	327.359436	847.834473	442.557953	109.275856	1005.691406	-590.850098	74.511505	898.362061	-518.904114	-59.071678
394.810486	25.666721	916.892395	475.023560	173.685150	896.289978	370.346008	-11.521668	529.727356	503.472595	137.995895	501.621674	387.806396	-29.332436	95.274605	537.276611	57.387741	87.085930	399.294342	-4.641752	1430.646118	508.500336	298.395752	1379.206177	403.463196	171.197006	1383.483521	332.419495	244.645477	1648.229980	440.720978	-100.452148	1158.900391	604.857239	292.439392	1107.650391	338.004333	-110.731903	915.685913	508.169067	327.612427	847.851868	442.527008	109.364784	1005.829346	-590.868896	74.607742	898.360840	-518.907288	-58.954430
394.791534	25.666262	917.122925	474.866241	173.700592	896.323364	370.039001	-12.104090	530.158630	503.422424	137.951767	501.638550	391.790619	-32.525486	96.281013	537.247375	57.398098	87.072083	399.756042	-4.837217	1430.840332	507.961121	298.561035	1379.344238	403.337036	171.084137	1383.663086	332.466125	244.230469	1648.620117	440.412933	-100.069122	1158.823975	604.251831	292.919312	1107.775146	336.751770	-110.061485	916.026489	507.305023	327.529266	848.062195	442.493805	109.478683	1005.946655	-590.876160	74.690269	898.369629	-518.886658	-58.832336
394.690735	25.681725	917.390442	474.663483	173.661789	896.370789	369.855530	-12.505105	530.602722	503.352966	137.763397	501.632965	395.940033	-35.802830	97.406380	537.200867	57.393814	87.070549	400.221893	-4.991168	1431.013428	507.421143	298.700500	1379.522949	403.230530	170.948273	1383.879150	332.500732	243.775696	1649.045166	440.131134	-99.768097	1158.723633	603.547119	293.407349	1107.866455	335.469147	-109.105453	916.281860	506.552917	327.787354	848.127014	442.429535	109.573753	1006.086731	-590.909729	74.774124	898.366455	-518.867126	-58.745247
394.566559	25.737322	917.644165	474.493744	173.647858	896.438965	369.523193	-13.115189	531.091614	503.351837	137.722260	501.631653	400.111694	-39.289165	98.574188	537.133362	57.361835	87.052673	400.667542	-5.146097	1431.175781	506.917206	298.859100	1379.728149	403.118774	170.824646	1384.118408	332.583557	243.307617	1649.505737	439.784912	-99.463211	1158.594971	602.848511	293.904297	1108.022583	334.008484	-108.498047	916.662415	505.795837	327.901031	848.287537	442.349884	109.687592	1006.233032	-590.940796	74.825516	898.367615	-518.853943	-58.652374
394.401398	25.765715	917.891174	474.309265	173.601593	896.477966	369.041138	-13.758162	531.502258	503.317780	137.670486	501.656403	404.315308	-42.729183	99.860390	537.114990	57.362030	87.081375	401.092987	-5.321137	1431.328369	506.457001	299.014801	1380.000000	403.005157	170.677017	1384.348755	332.604004	242.777740	1649.950439	439.476654	-99.210686	1158.458252	602.216675	294.361847	1108.212769	332.575775	-107.562958	917.060608	505.074127	327.877991	848.490417	442.240753	109.786446	1006.359924	-590.939392	74.896942	898.377991	-518.829346	-58.535545
394.228973	25.815756	918.116516	474.120697	173.560928	896.551819	368.403290	-13.936306	531.850220	503.329773	137.521866	501.682831	408.500244	-46.033726	101.264580	537.094116	57.319798	87.077400	401.465851	-5.492770	1431.447510	505.972198	299.227722	1380.344238	402.889771	170.546127	1384.583252	332.560883	242.174789	1650.401855	439.190735	-98.969055	1158.311768	601.504333	294.816650	1108.450928	331.106262	-106.412376	917.407776	504.322235	327.939423	848.698181	442.116241	109.867813	1006.497192	-590.938965	74.919876	898.371887	-518.776428	-58.439270
393.982086	25.833757	918.382446	473.879730	173.536942	896.616943	367.751740	-14.240535	532.198608	502.285797	137.245407	501.628540	412.691559	-49.262730	102.639137	536.446716	57.276440	87.034180	401.832397	-5.655328	1431.536743	505.553558	299.366791	1380.605713	402.767639	170.425232	1384.820679	332.542725	241.584991	1650.852783	438.878510	-98.757507	1158.159058	600.803894	295.209839	1108.682617	329.553650	-105.420837	917.770569	503.600494	328.250854	848.820557	441.948303	109.958786	1006.646912	-590.971863	74.990532	898.386414	-518.767090	-58.324993
393.670349	25.860857	918.614807	473.594482	173.513428	896.670105	367.097198	-14.433885	532.509827	502.420624	137.185974	501.683624	416.792999	-52.400681	104.104721	536.471924	57.261082	87.046364	402.168060	-5.789988	1431.603027	505.161804	299.450165	1380.921265	402.668915	170.313843	1385.038574	332.541901	240.959213	1651.307373	438.555725	-98.448837	1157.975098	600.142761	295.632507	1108.915039	327.855286	-104.438370	918.111084	502.589661	328.159760	849.441223	441.736511	110.033890	1006.775024	-591.002441	75.041878	898.401794	-518.743896	-58.210037
393.331360	25.857870	918.840027	473.285095	173.501678	896.715515	366.366333	-14.733618	532.783875	502.426086	137.027817	501.737549	420.867767	-55.438412	105.619408	536.422607	57.230198	87.047508	402.409943	-5.935044	1431.663574	504.795807	299.572754	1381.286133	402.562225	170.216751	1385.264160	332.527740	240.360519	1651.744263	438.272675	-98.209152	1157.801392	599.483765	296.017761	1109.152344	326.263824	-103.036438	918.429749	501.826721	328.206329	849.657532	441.473694	110.110909	1006.896484	-591.031677	75.088387	898.382813	-518.691467	-58.129715
393.014404	25.904564	919.030212	472.967590	173.507629	896.778015	365.787048	-14.882462	532.990967	502.386719	136.904572	501.771912	424.968750	-58.337894	107.077980	536.360168	57.182777	87.032494	402.626678	-6.058123	1431.707520	504.441833	299.647308	1381.660034	402.431335	170.125366	1385.494141	332.519104	239.710648	1652.194702	437.881256	-97.947296	1157.611816	598.783936	296.328796	1109.384644	324.434906	-102.093208	918.859558	501.127838	328.330627	849.887390	441.204010	110.198555	1007.012390	-591.053833	75.158157	898.404236	-518.643066	-57.992023
392.634460	25.927671	919.194824	472.650299	173.460312	896.820923	365.296661	-15.320777	533.194641	502.389618	136.763672	501.856720	429.036469	-61.308319	108.588745	536.341614	57.126183	87.063065	402.806427	-6.225403	1431.743774	504.132019	299.739899	1382.077759	402.326508	170.033630	1385.719727	332.471161	239.063568	1652.629395	437.510864	-97.770988	1157.423584	598.083801	296.611145	1109.598267	322.787231	-100.818626	919.228088	500.441498	328.591156	850.017273	440.900330	110.243912	1007.106323	-591.095520	75.238472	898.411987	-518.617249	-57.863213
392.263062	25.925472	919.342651	472.300446	173.398376	896.856567	364.849213	-15.637280	533.340820	502.366699	136.672379	501.895172	433.004333	-63.870625	110.066040	536.377625	57.109509	87.087219	402.881500	-6.344461	1431.762939	503.850800	299.767151	1382.346924	402.167938	169.930405	1385.896362	332.452393	238.421692	1653.029663	437.110840	-97.597183	1157.232178	597.524048	296.918060	1109.838501	321.096344	-99.572266	919.585449	499.732208	328.551331	850.327576	440.551300	110.282639	1007.189575	-591.135803	75.307205	898.426086	-518.593323	-57.745281
391.854828	25.913731	919.475220	471.901306	173.351288	896.883850	364.506073	-16.266590	533.442871	502.200287	136.538223	501.913116	436.934601	-66.337341	111.498360	536.288208	57.055111	87.102859	402.936768	-6.494047	1431.750122	503.552704	299.782379	1382.685303	401.997192	169.811981	1386.064331	332.418518	237.775299	1653.432251	436.600677	-97.478409	1157.012695	596.849854	297.189362	1110.026123	319.396088	-98.496307	919.944702	499.023102	328.655060	850.541138	440.171936	110.311546	1007.261169	-591.195984	75.386604	898.434631	-518.571960	-57.617863
391.527496	25.979908	919.536865	471.478333	173.425293	896.921143	364.131409	-16.890730	533.558228	501.972900	136.381790	501.938660	440.868958	-68.644974	112.936737	536.234314	57.032784	87.116737	402.908051	-6.630006	1431.717773	503.245453	299.765594	1382.938599	401.757507	169.724655	1386.218384	332.401337	237.174438	1653.792480	436.171997	-97.360222	1156.810791	596.320129	297.401733	1110.245239	317.861877	-97.066330	920.265137	498.633575	328.974548	850.332642	439.806427	110.397217	1007.308105	-591.222534	75.471283	898.444946	-518.537964	-57.487320
391.184387	25.922886	919.607727	471.103546	173.403519	896.906738	364.097473	-17.400480	533.668274	501.698914	136.207581	501.967194	444.722504	-70.707039	114.281105	536.166687	56.995308	87.122032	402.836365	-6.816389	1431.685791	503.050629	299.587250	1382.991821	401.541046	169.614319	1386.355225	332.358551	236.543518	1654.161987	435.648041	-97.212219	1156.591431	595.744568	297.595917	1110.367310	316.239258	-95.812195	920.568054	497.607330	329.069000	850.859436	439.441803	110.416519	1007.330505	-591.291443	75.584328	898.455383	-518.537537	-57.348049
390.785889	25.767998	919.667175	470.729156	173.311951	896.885925	364.179077	-17.824442	533.762268	501.409698	136.099243	501.981842	448.526550	-72.469566	115.527733	536.141846	56.973492	87.144363	402.716125	-7.017788	1431.658936	502.783905	299.494507	1383.204468	401.305878	169.460419	1386.492798	332.338104	235.948517	1654.527466	435.044586	-96.974823	1156.361572	595.263977	297.717133	1110.531860	314.543701	-94.808243	920.901001	497.177582	329.273651	850.720642	439.034760	110.351639	1007.345154	-591.319580	75.670570	898.472595	-518.508911	-57.230568
390.356140	25.594679	919.708557	470.239594	173.174728	896.854553	364.294983	-18.781420	533.828491	501.124268	136.043350	501.972504	452.336670	-74.285202	116.749893	536.080566	56.924778	87.178154	402.588898	-7.226102	1431.626343	502.468903	299.510376	1383.696289	401.115753	169.280945	1386.622314	332.330048	235.380524	1654.889648	434.438843	-96.859161	1156.135620	594.688293	297.788971	1110.657593	313.002472	-93.367027	921.114929	496.152710	329.409912	851.239441	438.553497	110.256836	1007.345398	-591.360657	75.716743	898.467041	-518.485229	-57.131790
389.999695	25.522532	919.707153	469.733521	173.184128	896.869690	364.474274	-19.791700	533.840027	500.800110	136.047760	501.979370	456.119690	-75.795914	117.929512	536.078003	56.898483	87.219902	402.403625	-7.406381	1431.599609	502.176056	299.384918	1383.868286	400.838043	169.141739	1386.755127	332.304688	234.821533	1655.235352	433.819031	-96.667053	1155.958618	594.279663	297.853821	1110.778198	311.484283	-92.145515	921.360718	495.738129	329.606415	851.145325	438.079407	110.240211	1007.354187	-591.392029	75.809883	898.487610	-518.473083	-57.026695
389.699768	25.406752	919.683350	469.307983	173.094177	896.890686	364.826355	-20.573503	533.785889	500.537842	136.074799	501.967743	459.745758	-77.112679	118.949135	536.092346	56.896664	87.238258	402.139221	-7.568388	1431.571289	501.847412	299.256439	1383.990723	400.510437	168.991455	1386.852905	332.291595	234.276505	1655.562500	433.066284	-96.513710	1155.712646	593.851318	297.804108	1110.893066	309.860779	-91.000839	921.623962	495.024323	329.647125	851.456604	437.671661	110.137207	1007.356506	-591.411133	75.860397	898.497131	-518.461853	-56.925365
389.287201	25.245255	919.653259	468.753387	173.003952	896.899170	365.327087	-21.415504	533.721069	500.035736	136.017883	501.957520	463.384949	-78.332451	119.848274	535.953003	56.876923	87.247665	401.826355	-7.823809	1431.554077	501.607605	298.778320	1383.734375	400.198761	168.783737	1386.932739	332.280975	233.749969	1655.867310	432.252960	-96.426613	1155.491089	593.480347	297.734619	1110.902588	308.283264	-89.864838	921.892639	494.284363	329.954437	851.646545	437.144287	110.012207	1007.349243	-591.434937	75.951164	898.506775	-518.429749	-56.842495
388.819702	25.057156	919.579285	468.128937	172.974472	896.869446	366.110352	-22.149969	533.569641	499.851593	135.883820	501.959167	466.928589	-79.308739	120.567909	535.970886	56.844917	87.269753	401.483429	-8.060205	1431.538818	501.316986	298.630768	1383.955933	399.873291	168.554947	1387.005981	332.291443	233.246185	1656.151978	431.463348	-96.410851	1155.302002	593.109924	297.608643	1110.969482	306.894501	-88.159584	921.900146	493.569824	329.957367	851.936523	436.556091	109.894035	1007.301880	-591.463135	76.007439	898.481934	-518.419617	-56.785538
388.410828	24.928318	919.473511	467.605896	172.946243	896.867126	366.521667	-22.884943	533.289673	499.701691	135.832779	501.968414	470.252655	-79.985313	121.109726	536.036011	56.874851	87.293343	401.187347	-8.357094	1431.552368	501.027161	298.457214	1384.239380	399.597137	168.288620	1387.063843	332.311523	232.749329	1656.429932	430.646790	-96.214447	1155.110474	592.700745	297.488434	1110.958618	305.511322	-87.069229	922.084412	492.598816	330.235718	852.308655	436.025513	109.781052	1007.256836	-591.460510	76.087372	898.486572	-518.405945	-56.658104
388.068848	24.821451	919.317627	466.980316	172.982254	896.867188	367.182495	-23.693247	532.951477	499.467438	135.877533	501.978455	473.518524	-80.456490	121.557739	536.093506	56.861027	87.313293	400.810913	-8.641434	1431.550781	500.758240	298.050171	1384.060059	399.268616	168.008759	1387.107544	332.337006	232.275909	1656.661255	429.726776	-95.974648	1154.937012	592.425354	297.351410	1110.958618	303.854248	-86.333336	922.373962	491.914337	330.235046	852.561157	435.478210	109.681854	1007.190979	-591.465759	76.142776	898.489685	-518.388550	-56.573250
387.572754	24.622297	919.168396	466.335083	172.934631	896.809570	367.960571	-24.726397	532.632019	499.224274	135.945587	501.954407	476.654999	-81.002319	121.920418	536.101379	56.851448	87.355537	400.424072	-8.953650	1431.565430	500.461761	297.659363	1384.056274	398.914307	167.712067	1387.156738	332.351746	231.806305	1656.879395	428.692810	-95.924805	1154.680176	591.949158	297.106445	1110.856323	302.432953	-85.322243	922.512085	491.242157	330.496185	852.618225	434.861450	109.519875	1007.095459	-591.488770	76.194893	898.491089	-518.389160	-56.487770
387.065094	24.493839	918.972046	465.713654	172.987686	896.830750	368.747223	-25.692192	532.166565	498.973450	135.995056	501.973602	479.685181	-81.196236	122.087906	536.104126	56.859791	87.352859	399.964630	-9.282921	1431.535889	500.105774	297.278717	1384.063721	398.513763	167.388168	1387.217896	332.384552	231.364075	1657.046143	427.732147	-95.923607	1154.515747	591.701782	296.954315	1110.852539	301.093567	-84.117149	922.567688	490.620331	330.570831	852.750610	434.178101	109.395706	1007.026611	-591.475830	76.236908	898.497620	-518.357666	-56.402912
386.641846	24.456549	918.735718	465.093597	173.095871	896.776306	369.657440	-26.703735	531.670044	498.691376	135.934341	501.992462	482.430817	-81.194092	122.056778	535.816284	56.856419	87.333061	399.545044	-9.668437	1431.524414	499.815338	296.740906	1384.082031	398.199799	166.983627	1387.254395	332.431183	230.938080	1657.212280	426.774780	-95.755249	1154.304688	591.418030	296.761597	1110.825562	299.709686	-82.979836	922.608276	490.000397	330.688141	852.877869	433.566864	109.359161	1006.895935	-591.473206	76.257713	898.484253	-518.342651	-56.358219
386.164307	24.403202	918.450439	464.422516	173.122314	896.714294	370.752319	-27.695900	531.162964	498.428619	135.912384	501.982269	484.987732	-81.128693	121.815018	535.816467	56.864399	87.371391	399.066650	-10.141169	1431.487305	499.556061	296.366516	1384.303467	397.852753	166.596558	1387.282593	332.482666	230.488647	1657.347046	425.657959	-95.851303	1154.097046	591.035706	296.490723	1110.752319	298.463409	-81.959099	922.598999	489.408936	330.836670	853.012939	432.877808	109.264160	1006.739807	-591.469788	76.294662	898.471497	-518.333923	-56.285385
385.558960	24.337362	918.137329	463.729004	173.232269	896.645874	371.853607	-28.595785	530.613770	498.142548	136.044312	501.966461	487.413666	-81.016098	121.473824	535.774170	56.877159	87.372437	398.548248	-10.547044	1431.408813	499.336548	295.759827	1384.096680	397.441528	166.164017	1387.299316	332.547760	230.049301	1657.460205	424.600616	-95.782547	1153.838867	590.807251	296.262177	1110.693604	297.084320	-81.070427	922.544678	488.849213	330.786987	853.106873	432.139069	109.165070	1006.568604	-591.453308	76.336906	898.478088	-518.329285	-56.199928
385.015167	24.247990	917.827148	463.080444	173.333160	896.589539	373.099426	-29.573269	530.013733	497.892609	136.172989	501.951477	489.734955	-80.770149	120.947784	535.823547	56.895138	87.403824	398.018982	-11.050809	1431.313110	499.035248	295.211517	1384.045898	397.043243	165.691040	1387.310181	332.627808	229.627914	1657.553467	423.506042	-95.801491	1153.560059	590.506714	295.926300	1110.599365	295.825470	-80.156281	922.449036	488.301422	330.901245	853.139038	431.397980	109.072853	1006.406372	-591.437500	76.392464	898.477234	-518.302002	-56.164265
384.440155	24.254620	917.436157	462.361053	173.447525	896.481934	374.470978	-30.736816	529.399780	497.536377	136.304840	501.928558	491.790039	-80.454910	120.261559	535.780579	56.892521	87.417816	397.473267	-11.609005	1431.223877	498.796387	294.430267	1383.805908	396.647705	165.207031	1387.285278	332.728607	229.175430	1657.670898	422.328308	-95.955711	1153.244873	590.173767	295.581024	1110.453979	294.547577	-79.376289	922.319580	488.093689	331.208649	852.801514	430.653870	108.998215	1006.178101	-591.466980	76.421074	898.473450	-518.322754	-56.114609
383.771332	24.170776	917.045227	461.674072	173.531372	896.414185	375.966583	-31.807505	528.773804	497.245972	136.417480	501.881683	493.590515	-79.935249	119.366699	535.786743	56.912495	87.425156	396.788208	-12.056950	1431.088379	498.451996	294.001892	1383.949097	396.144257	164.731125	1387.267456	332.832428	228.702835	1657.773071	421.276886	-96.024673	1152.953613	589.690308	295.138367	1110.383545	293.399689	-78.353188	922.092529	487.256714	331.309601	853.164856	429.819885	108.857948	1005.974304	-591.449524	76.458374	898.468262	-518.303528	-56.097534
382.898376	24.008547	916.839905	460.767639	173.591263	896.331726	377.552917	-32.950008	528.147156	496.797028	136.483612	501.823303	495.268921	-79.375206	118.330040	535.731995	56.949226	87.446053	396.191010	-12.709248	1430.940186	498.239319	293.267151	1383.941528	395.740967	164.163071	1387.256592	332.952820	228.246948	1657.859619	420.037537	-96.225731	1152.565430	589.341980	294.711853	1110.259521	292.079224	-77.758850	921.922241	486.757416	331.397461	853.162537	428.918030	108.719643	1005.840027	-591.430359	76.498672	898.465149	-518.285522	-56.063313
382.197968	23.986462	916.466553	460.010956	173.650330	896.318787	378.984253	-35.132675	527.521973	496.534973	136.696823	501.810577	496.873138	-79.003296	117.286667	535.769531	56.937893	87.487343	395.522461	-13.325298	1430.761353	497.999542	292.541534	1383.938599	395.315582	163.614777	1387.252686	333.084259	227.758667	1657.943604	418.898468	-96.400276	1152.235596	588.998657	294.272430	1110.150635	290.891968	-77.023216	921.698608	486.297821	331.374268	853.320862	428.043030	108.576080	1005.673279	-591.409668	76.502983	898.479858	-518.266846	-56.063683
381.766907	24.025124	915.847717	459.373749	173.793121	896.182190	380.892395	-36.034603	526.659058	496.156342	136.725204	501.793518	498.055176	-78.254227	115.832443	535.735596	56.916019	87.512138	394.803986	-13.971875	1430.594727	497.765625	291.636414	1383.692383	394.846558	163.002151	1387.259521	333.231262	227.239685	1658.024170	417.784149	-96.593506	1151.894775	588.638367	293.782532	1110.064331	289.788757	-76.259232	921.393494	485.874969	331.431061	853.292480	427.285980	108.469955	1005.330078	-591.395874	76.538620	898.496094	-518.239136	-56.048229
380.649292	23.791386	915.701416	458.342255	173.858734	896.163574	382.873962	-37.076851	525.872742	495.684052	136.836273	501.738129	499.047943	-77.409821	114.309303	535.668762	56.922012	87.526581	394.010223	-14.632277	1430.408936	497.443420	291.006348	1383.863281	394.336395	162.408249	1387.226074	333.382965	226.703659	1658.097412	416.525482	-96.919235	1151.516846	588.162964	293.231384	1109.971680	288.559174	-75.789680	921.130920	485.459381	331.604004	853.204590	426.245697	108.261955	1005.257141	-591.378052	76.549522	898.477966	-518.258118	-56.020828
380.281708	23.904522	914.881470	457.714142	174.019562	896.012024	384.981293	-38.346893	525.019653	495.534393	137.005951	501.706909	499.963226	-76.730804	112.722961	535.814270	56.953682	87.593376	393.283600	-15.351313	1430.192505	497.211578	290.171631	1383.806763	393.885742	161.728622	1387.222290	333.559814	226.120239	1658.148804	415.435425	-97.055748	1151.159180	587.756042	292.694489	1109.903931	287.409393	-75.248497	920.842102	485.095917	331.594421	853.173279	425.460052	108.119530	1004.816650	-591.361572	76.561966	898.485413	-518.236328	-56.015129
379.187592	23.776510	914.675476	456.639923	174.139481	896.001404	387.012360	-39.605263	524.261719	494.989075	137.171890	501.679138	500.683502	-76.137589	111.116707	535.756470	56.967903	87.609673	392.570160	-16.133051	1429.961426	497.005920	289.046783	1383.580933	393.445190	161.004181	1387.213379	333.763611	225.511932	1658.183228	414.204315	-97.461662	1150.744873	587.473206	292.100952	1109.823853	286.167969	-74.840385	920.472046	485.051208	331.361359	852.728210	424.413971	107.952309	1004.720764	-591.335205	76.586708	898.487061	-518.236206	-55.992985
378.410400	23.747665	914.170593	455.775330	174.226624	895.926331	389.426697	-40.698822	523.498657	494.645355	137.377762	501.684174	501.220673	-75.504372	109.349152	535.730835	56.970509	87.657379	391.802277	-16.932728	1429.729858	496.740570	288.296997	1383.813354	393.012726	160.263397	1387.158813	333.938049	224.893234	1658.238892	413.036804	-97.890396	1150.317871	587.013000	291.490356	1109.766602	285.131348	-74.291641	920.099548	484.714813	331.365692	852.814697	423.441864	107.775665	1004.458984	-591.314697	76.584442	898.479919	-518.209229	-55.973682
377.824615	23.639988	913.524963	454.972900	174.372513	895.825378	391.853058	-41.468693	522.786987	494.289429	137.454117	501.660339	501.515228	-74.975334	107.618828	535.855347	56.993542	87.707764	391.016357	-17.761709	1429.472290	496.480042	287.347626	1383.771484	392.529144	159.460968	1387.130737	334.184021	224.164978	1658.255737	411.855927	-98.320839	1149.955933	586.533447	290.825195	1109.659912	284.058105	-73.930023	919.755249	484.370392	331.457764	852.671265	422.564240	107.527863	1004.120483	-591.303528	76.607109	898.492554	-518.190918	-55.988209
377.072510	23.589693	912.949280	454.049927	174.581436	895.751953	394.183441	-42.156708	522.090210	493.833801	137.506073	501.649811	501.597900	-74.480194	106.000153	535.900085	56.985886	87.754219	390.232422	-18.644630	1429.213989	496.226990	286.152435	1383.540649	392.090149	158.636353	1387.095093	334.435333	223.390869	1658.305054	410.646851	-98.846664	1149.511719	586.104065	290.141052	1109.564453	283.015320	-73.682655	919.348633	484.039825	331.361603	852.618408	421.569519	107.352425	1003.827026	-591.285889	76.606926	898.503418	-518.196350	-55.980404
376.299042	23.457422	912.403870	453.160828	174.651077	895.658264	396.390686	-42.869179	521.403809	493.185760	137.553268	501.664307	501.725525	-74.212669	104.528061	535.951843	57.004105	87.811241	389.457764	-19.562840	1428.977783	495.941803	285.331177	1383.763184	391.609314	157.738846	1387.085693	334.681763	222.601273	1658.380737	409.561340	-99.170769	1149.118896	585.620972	289.385956	1109.516602	281.984863	-73.465782	918.938477	483.698883	331.124573	852.435913	420.593811	107.093864	1003.534729	-591.253357	76.629776	898.520203	-518.165771	-55.961967
375.343597	23.446423	911.878601	452.099060	174.741882	895.590515	398.447174	-43.266277	520.780212	492.631195	137.621094	501.611084	501.922363	-74.010551	103.098854	536.065552	57.058208	87.876854	388.704254	-20.519049	1428.727783	495.691467	284.226746	1383.771118	391.167786	156.868774	1387.043579	334.870361	221.754364	1658.451904	408.341492	-99.876297	1148.658813	585.191284	288.660400	1109.384521	281.035400	-73.087265	918.466492	483.371460	330.957733	852.386414	419.495514	106.879829	1003.263672	-591.223145	76.648567	898.533691	-518.147339	-55.937992
374.304474	23.362534	911.435303	451.007904	174.745071	895.502563	400.252045	-43.499111	520.204956	491.977051	137.868118	501.565765	502.182007	-73.797684	101.813416	536.002014	57.048069	87.916290	387.954315	-21.534739	1428.427246	495.491943	282.949341	1383.494629	390.643585	155.918976	1387.053467	335.123779	220.852081	1658.573730	407.213593	-100.507484	1148.262939	584.820801	287.900513	1109.288208	280.156464	-72.916534	918.012817	483.172913	330.561127	852.668945	418.333588	106.654503	1003.017883	-591.221924	76.667610	898.528076	-518.145935	-55.922844
373.704254	23.112621	910.872070	450.185883	174.759766	895.417908	402.052551	-43.724567	519.657349	491.440277	137.772339	501.497131	502.669373	-73.783623	100.718636	536.029480	57.044193	87.975471	387.237488	-22.588440	1428.197998	495.233276	281.817108	1383.526855	390.156189	154.984100	1387.071655	335.408234	219.864563	1658.718262	406.018585	-101.144272	1147.797729	584.392883	287.088501	1109.234741	279.095184	-72.970894	917.617859	482.875610	330.227875	852.431580	417.425781	106.319733	1002.721313	-591.194214	76.666298	898.536865	-518.102112	-55.918495
372.770966	22.970480	910.429810	449.021606	174.756348	895.375854	403.524963	-43.778755	519.181824	490.785522	138.037781	501.445068	503.131927	-73.694832	99.700523	536.042053	57.064812	88.045990	386.539337	-23.677910	1427.962769	494.975525	280.889862	1383.819336	389.659271	154.006241	1387.083252	335.679199	218.822586	1658.923096	405.016724	-101.728561	1147.376709	583.875671	286.245178	1109.193848	278.380371	-73.006500	917.033997	482.601227	330.138885	852.315247	416.319672	106.016792	1002.499146	-591.169800	76.719490	898.556946	-518.087646	-55.897312
371.894562	22.736219	910.014221	448.006012	174.673935	895.310669	404.908630	-43.677692	518.685974	490.429443	138.098648	501.488007	503.498810	-73.619408	98.695671	536.223083	57.073742	88.154724	385.833862	-24.797462	1427.749390	494.684235	279.722198	1383.867432	389.165283	152.982941	1387.129639	336.020203	217.702896	1659.164551	403.915375	-102.382660	1147.001465	583.433411	285.398804	1109.121460	277.367218	-72.898628	916.779114	481.983917	329.616302	852.613098	415.239197	105.695801	1002.277466	-591.138855	76.726311	898.569153	-518.059814	-55.897297
370.873169	22.932629	909.656738	446.568756	175.457352	895.672607	406.230896	-43.683590	518.266602	489.488892	138.017532	501.528320	503.769257	-73.466331	97.736359	536.083435	57.064346	88.206299	385.191437	-25.924829	1427.566162	494.405518	278.575562	1383.927368	388.643585	151.913895	1387.197021	336.200958	216.570023	1659.411377	402.879059	-103.083511	1146.625488	582.961975	284.499481	1109.113647	276.486816	-72.941071	916.389893	481.902802	329.343018	852.273865	413.980927	105.720726	1002.312805	-591.121826	76.713455	898.561218	-518.036438	-55.916603
369.978912	22.622389	909.364441	445.577911	175.182816	895.675293	407.528076	-43.830940	517.963501	489.054474	138.268890	501.596008	503.918488	-73.368080	96.847237	536.147278	57.059528	88.290024	384.563477	-27.069601	1427.357422	494.076019	277.411957	1383.992798	388.178528	150.876556	1387.275635	336.459473	215.342896	1659.718994	401.938904	-103.663933	1146.311401	582.508179	283.600189	1109.128540	275.768341	-73.022636	916.054871	481.570770	328.917969	852.283569	412.992554	105.261337	1002.181213	-591.119934	76.725349	898.568909	-518.024414	-55.918301
368.958466	22.293079	909.089600	444.570618	174.931992	895.627625	408.968201	-44.129002	517.750122	488.860596	138.315903	501.617889	504.234161	-73.373344	96.070038	536.449341	57.073002	88.417000	383.910614	-28.217081	1427.215454	493.725922	276.288971	1384.076172	387.667847	149.836472	1387.382324	336.725494	214.069473	1660.055298	401.017731	-104.392052	1146.021362	582.083008	282.708679	1109.138062	275.043182	-72.987404	915.676636	481.248596	328.481659	852.320740	411.924561	104.847015	1002.030579	-591.104370	76.700348	898.564758	-518.021118	-55.925343
368.085205	21.795261	908.860168	443.584229	174.233887	895.528564	410.472260	-44.351063	517.620911	488.301361	138.179611	501.543701	504.502106	-73.277237	95.230270	536.553894	57.064754	88.486656	383.315308	-29.373859	1427.094971	493.348785	275.124908	1384.082275	387.189026	148.751190	1387.479004	336.960999	212.716110	1660.394775	400.097015	-105.119858	1145.695190	581.591125	281.718384	1109.181030	274.371796	-73.561989	915.277649	480.869720	327.918243	852.330933	410.933533	104.206635	1001.872131	-591.106689	76.704735	898.573792	-518.015869	-55.923439
367.092194	21.336473	908.676025	442.585510	173.834656	895.469055	411.858246	-44.832664	517.443481	487.583252	138.120560	501.592804	504.841248	-73.287186	94.588814	536.499512	57.064888	88.552887	382.778259	-30.587618	1426.999878	492.928741	274.006470	1384.263916	386.696960	147.613281	1387.595947	337.202454	211.328979	1660.764771	399.267944	-105.786140	1145.482910	581.120850	280.742249	1109.249756	273.569916	-73.598549	915.118347	480.532227	327.347412	852.372681	409.860138	103.732918	1001.757019	-591.096863	76.709999	898.569702	-518.011108	-55.928070
366.107208	21.073530	908.505798	441.362183	173.566818	895.450562	413.172577	-45.164970	517.263977	486.818451	137.810883	501.574585	505.149811	-73.183357	93.998161	536.429626	57.062752	88.582886	382.314941	-31.795198	1426.906128	492.432373	272.862823	1384.272705	386.216278	146.464661	1387.708496	337.436615	209.863083	1661.141968	398.441223	-106.590919	1145.241211	580.756592	279.857697	1109.360107	272.893921	-73.833443	914.854614	480.200226	326.550323	852.546631	408.756012	103.376839	1001.668213	-591.084351	76.662552	898.562134	-518.003540	-55.944542
365.072113	20.723787	908.330566	440.209229	173.419876	895.401794	414.388000	-45.519348	517.161865	486.092224	137.620590	501.616333	505.362396	-72.997055	93.393272	536.345520	57.014679	88.633087	381.815765	-33.014286	1426.812744	491.943481	271.721100	1384.515869	385.714600	145.317322	1387.827637	337.626923	208.380447	1661.507324	397.731537	-107.357231	1145.027344	580.238708	278.874023	1109.474609	272.409119	-74.008972	914.569519	479.986267	326.114349	852.508545	407.637848	103.054138	1001.561951	-591.095459	76.663239	898.562439	-518.007568	-55.957710
364.085724	20.455677	908.048706	439.175537	173.300110	895.404724	415.562073	-46.091682	517.032227	485.489746	137.477951	501.678558	505.638184	-72.880203	92.913086	536.393005	57.027462	88.698051	381.381409	-34.251537	1426.715332	491.416229	270.592285	1384.604126	385.181915	144.151245	1387.926025	337.833893	206.849655	1661.890503	397.005249	-108.122940	1144.779297	579.785950	277.879822	1109.587402	271.755981	-74.590759	914.377563	479.388275	325.222900	852.925232	406.598999	102.685303	1001.434265	-591.086609	76.636711	898.559021	-518.009521	-55.965412
363.083313	20.206913	907.907532	438.041046	173.109955	895.440857	416.584229	-46.477760	516.928894	484.877838	137.250488	501.713806	505.857330	-72.786209	92.478394	536.377991	57.011883	88.716400	380.956390	-35.511467	1426.616821	490.808075	269.501831	1384.725098	384.667450	142.977844	1388.051392	337.991760	205.278122	1662.253418	396.393951	-108.921623	1144.580444	579.356323	276.964355	1109.722656	271.217407	-74.829147	914.136841	479.037537	324.427887	853.025879	405.523956	102.356026	1001.388367	-591.085571	76.603447	898.567200	-518.009827	-56.004265
362.376953	20.100060	907.444763	437.290527	172.941940	895.424500	417.561615	-46.874447	516.894287	484.474548	137.134506	501.764221	506.025635	-72.663597	92.085854	536.435303	57.039120	88.782013	380.582520	-36.782379	1426.537354	490.217163	268.372192	1384.868652	384.154633	141.767944	1388.163208	338.141968	203.681992	1662.645630	395.814148	-109.838760	1144.362183	578.859802	276.016296	1109.868530	270.762115	-75.039154	913.915710	478.855927	323.822418	853.051147	404.635986	102.010773	1001.168274	-591.069641	76.560654	898.575073	-517.994812	-56.015259
360.829987	19.705080	907.685547	435.966705	172.451736	895.511536	418.391785	-47.114960	516.889221	483.600525	137.020264	501.766846	506.087280	-72.463928	91.773659	536.230652	57.009190	88.802017	380.233551	-38.079224	1426.398315	489.635040	267.263733	1384.872925	383.617645	140.552689	1388.300781	338.294586	202.078461	1663.037231	395.299255	-110.676140	1144.148193	578.414063	275.087250	1110.021484	270.237427	-75.704735	913.753784	478.506805	322.989258	853.156738	403.376678	101.577629	1001.323059	-591.084351	76.482643	898.551270	-517.984314	-56.073994
359.619812	19.418749	907.570007	434.985748	172.200150	895.550903	418.898315	-47.382309	516.847229	483.084442	136.848450	501.741882	506.173706	-72.340027	91.513771	536.190491	56.985703	88.853699	379.885132	-39.400734	1426.285156	488.989563	266.131989	1385.016113	383.107941	139.380157	1388.425171	338.411987	200.425598	1663.430420	394.823639	-111.564125	1143.863281	577.904419	274.130798	1110.176025	269.778015	-76.179985	913.539063	478.139709	322.069489	853.261475	402.280273	101.199745	1001.290955	-591.091064	76.466263	898.556458	-517.996399	-56.116959
358.742981	19.060041	907.391418	434.140045	171.819977	895.549561	419.393127	-47.797886	516.872192	482.593842	136.676804	501.761627	506.338135	-72.244194	91.331993	536.167603	56.965420	88.910896	379.546417	-40.720764	1426.140991	488.373291	265.076752	1385.244263	382.534973	138.177094	1388.528442	338.511322	198.776901	1663.817139	394.424774	-112.434616	1143.594971	577.426941	273.229462	1110.322998	269.324860	-76.644592	913.302490	477.698639	321.103729	853.362305	401.324768	100.761505	1001.209290	-591.091980	76.406967	898.565369	-517.984619	-56.134869
357.689941	19.156237	907.288086	433.096069	172.379089	895.920471	419.576996	-48.082405	516.765808	482.090454	136.443130	501.873138	506.359344	-72.139732	91.189926	536.117188	56.915928	88.917374	379.236725	-42.007175	1425.985229	487.516846	264.173584	1385.255615	381.947754	136.950729	1388.633911	338.584503	197.090179	1664.199585	394.107727	-113.359871	1143.281372	576.900574	272.335510	1110.536987	268.916626	-77.166595	913.114075	477.558105	320.145355	853.256836	400.298401	100.754379	1001.359314	-591.102112	76.379112	898.571716	-517.992798	-56.177025
356.839355	18.823362	907.129089	432.288452	172.083298	895.968018	419.617218	-48.422459	516.683289	481.611786	136.200760	501.925354	506.416443	-72.129425	91.052063	536.078613	56.894321	88.963768	378.883514	-43.309189	1425.786865	486.829010	263.131439	1385.318359	381.423676	135.780167	1388.766235	338.639130	195.383469	1664.609985	393.856537	-114.194389	1142.984863	576.351807	271.423676	1110.750000	268.651672	-77.939590	912.811035	477.151001	319.125946	853.385437	399.449585	100.313271	1001.310791	-591.088074	76.352913	898.584351	-517.979370	-56.207352
356.014435	18.290361	907.018860	431.672302	171.399994	895.902283	419.505371	-48.854713	516.595276	481.186859	135.904099	501.941467	506.425507	-72.136742	90.978241	536.039490	56.847500	88.993942	378.607422	-44.632053	1425.576660	486.193848	261.996307	1385.598877	380.846985	134.572906	1388.890625	338.649506	193.685211	1665.028320	393.640350	-115.191277	1142.637939	575.709473	270.466248	1110.922729	268.264771	-78.237083	912.645874	476.397919	318.123962	853.770508	398.704315	99.686577	1001.224976	-591.102722	76.289116	898.579956	-518.013489	-56.251961
355.329163	17.753336	906.867493	431.068512	170.673859	895.845581	419.243683	-49.327999	516.522949	480.832062	135.633820	501.934662	506.418335	-72.253876	90.938126	536.006531	56.810764	89.062798	378.240601	-45.936352	1425.381226	485.613098	260.887268	1385.781494	380.271942	133.402557	1389.019775	338.653137	191.946091	1665.448120	393.499359	-116.092590	1142.370483	575.158264	269.574677	1111.172119	268.040588	-78.719337	912.408264	475.883759	317.051605	853.954224	397.968079	99.042442	1001.125977	-591.103821	76.284454	898.591370	-517.996277	-56.282085
354.635040	17.260126	906.759827	430.472748	169.965485	895.770386	418.778168	-49.741882	516.497192	480.390991	135.266708	501.931213	506.380280	-72.417320	90.964241	535.864258	56.727200	89.037689	377.930664	-47.241302	1425.198730	484.963867	259.726257	1386.040039	379.737579	132.251328	1389.139160	338.613007	190.218201	1665.866943	393.352234	-116.979187	1142.028076	574.551819	268.663971	1111.382813	267.730835	-79.541603	912.231384	475.381866	315.975098	854.124634	397.270844	98.450310	1001.036621	-591.118103	76.234467	898.591736	-517.997925	-56.320694
354.017975	16.722889	906.626465	429.883728	169.317825	895.738708	418.243835	-50.089779	516.408020	480.067993	134.873535	502.010956	506.324219	-72.634804	90.960884	535.858276	56.701725	89.075493	377.589905	-48.531338	1425.042847	484.407715	258.634979	1386.308105	379.144379	131.084885	1389.274292	338.575714	188.472931	1666.284302	393.253906	-117.861786	1141.746704	573.931396	267.718567	1111.659058	267.402710	-80.336212	911.980774	474.821075	314.855194	854.313049	396.546326	97.854774	1000.959900	-591.109009	76.164261	898.587952	-517.996277	-56.375385
353.292938	16.154869	906.571655	429.150696	168.717529	895.734192	417.504639	-50.588585	516.284973	479.753235	134.511948	502.052765	506.270081	-72.911087	91.074707	535.819031	56.673218	89.075783	377.247284	-49.799843	1424.865723	483.781860	257.491699	1386.569824	378.586243	129.880142	1389.390381	338.475891	186.701828	1666.687012	393.157990	-118.779625	1141.484741	573.287720	266.771912	1111.911499	267.267303	-80.998940	911.730591	474.564789	313.700043	854.252136	395.800690	97.247414	1000.932129	-591.132080	76.153618	898.603882	-518.021851	-56.416561
352.555359	15.917996	906.509644	428.236481	168.710968	895.977783	416.463165	-50.793137	516.055908	479.380005	134.318192	502.232330	506.126373	-73.110886	91.192154	535.726624	56.608669	89.115448	376.906555	-51.073170	1424.685303	483.200378	256.363983	1386.870728	378.030151	128.713623	1389.521729	338.370148	184.944305	1667.103882	393.113586	-119.657181	1141.207886	572.633850	265.781219	1112.204346	267.202209	-81.748405	911.492798	474.015289	312.551880	854.480957	394.947693	96.938286	1001.033020	-591.143860	76.102890	898.605835	-518.029907	-56.472710
351.848541	15.393408	906.435242	427.540588	168.210144	896.054016	415.442017	-50.973045	516.010498	479.060059	133.916565	502.318542	505.957275	-73.331764	91.329468	535.603882	56.524895	89.087296	376.557037	-52.330486	1424.548462	482.596832	255.234756	1387.162354	377.460968	127.534271	1389.655640	338.241760	183.134644	1667.517944	393.138092	-120.505760	1140.986450	571.953491	264.832123	1112.474243	267.141174	-82.677467	911.268494	473.090881	311.376923	854.922546	394.211121	96.343941	1001.039246	-591.150818	76.025108	898.600037	-518.052795	-56.536938
351.260864	14.759549	906.423767	426.984070	167.623077	896.142395	414.342468	-51.390720	515.779907	478.793732	133.495453	502.411316	505.938538	-73.604843	91.541451	535.519226	56.477158	89.107666	376.264069	-53.640816	1424.429077	481.991638	254.116241	1387.482666	376.914825	126.386436	1389.796021	338.081665	181.355820	1667.917114	393.170074	-121.404869	1140.798706	571.284790	263.838928	1112.819458	267.346436	-83.245247	911.081909	472.716431	310.221924	854.943359	393.574036	95.698463	1001.082214	-591.173828	75.970634	898.595215	-518.076904	-56.555672
350.526825	14.279630	906.382263	426.217041	167.149643	896.226318	413.285248	-51.509499	515.640991	478.570129	133.094452	502.523682	505.861511	-73.810837	91.724815	535.526550	56.429642	89.132164	375.946899	-54.924023	1424.343994	481.436188	253.046997	1387.761597	376.394318	125.195114	1389.932007	337.914551	179.519852	1668.296143	393.229828	-122.286797	1140.602661	570.555054	262.791290	1113.100830	267.369629	-83.990517	910.763672	472.066803	309.056519	855.130798	392.840271	95.132637	1001.106689	-591.182434	75.934723	898.584778	-518.088074	-56.620007
349.845459	13.642655	906.381042	425.600525	166.516983	896.322449	412.185577	-51.709610	515.597900	478.317413	132.669601	502.625824	505.784912	-73.932976	91.957581	535.511902	56.372452	89.154190	375.603638	-56.190144	1424.189331	480.803314	251.940750	1388.014038	375.828857	123.999481	1390.077759	337.699585	177.696045	1668.668701	393.233521	-123.168701	1140.401489	569.824707	261.718475	1113.361938	267.429932	-84.961594	910.539978	471.363831	307.849457	855.419189	392.185699	94.435226	1001.157104	-591.198181	75.871750	898.572327	-518.089172	-56.690296
349.358612	13.188636	906.081909	425.068878	166.030609	896.330872	411.053223	-51.960514	515.435425	478.034668	132.230087	502.708130	505.739044	-74.020996	92.211464	535.458496	56.319588	89.143410	375.341125	-57.450642	1424.079834	480.211365	250.832520	1388.259277	375.331360	122.789871	1390.239136	337.470398	175.835602	1669.022339	393.221680	-124.051270	1140.211304	569.099182	260.670990	1113.625854	267.482941	-85.952209	910.346313	470.606293	306.699341	855.651428	391.603729	93.803093	1001.021912	-591.229553	75.801620	898.565918	-518.160522	-56.735481
348.709625	12.565548	906.069275	424.402130	165.378860	896.426575	410.061371	-52.072021	515.338928	477.797150	131.860001	502.784210	505.649445	-74.051529	92.453445	535.442078	56.255730	89.189171	375.034454	-58.731396	1423.979614	479.597717	249.733704	1388.520264	374.803314	121.622795	1390.343506	337.198212	173.974533	1669.382568	393.242157	-124.961510	1140.079712	568.398499	259.602142	1113.847290	267.557007	-87.093140	910.087097	469.846130	305.397003	855.979126	390.922791	93.107811	1001.066895	-591.250366	75.738678	898.574036	-518.188538	-56.800835
347.949646	11.810265	906.116943	423.815247	164.695572	896.512878	409.153412	-52.260429	515.341492	477.373596	131.383636	502.850281	505.617767	-74.040260	92.688721	535.418823	56.198742	89.204010	374.756622	-59.992096	1423.856323	478.975311	248.603622	1388.751953	374.238220	120.389832	1390.477417	336.919067	172.075195	1669.738281	393.264069	-125.807320	1139.895874	567.559937	258.509552	1113.995483	267.632996	-88.268669	909.791809	468.711853	304.350830	856.327942	390.308685	92.326996	1001.133789	-591.254028	75.670097	898.571838	-518.192078	-56.883213
347.284149	11.235841	906.100098	423.136871	164.042099	896.613892	408.081390	-52.517387	515.263794	477.095703	130.922195	502.963562	505.581421	-73.979591	92.944328	535.498596	56.153328	89.269791	374.416565	-61.263672	1423.744629	478.404083	247.530518	1388.926758	373.763306	119.202782	1390.573120	336.597321	170.155319	1670.053223	393.269684	-126.779579	1139.697876	566.890076	257.458099	1114.259888	267.862030	-89.097115	909.530396	468.116211	303.160522	856.320740	389.687653	91.613373	1001.177612	-591.256042	75.585770	898.577759	-518.224304	-56.961746
346.512421	10.450172	906.085388	422.425751	163.245071	896.602112	407.187256	-52.594193	515.132385	476.541473	130.427002	503.049438	505.483246	-73.825081	93.117538	535.467712	56.083027	89.292076	374.081757	-62.524792	1423.626221	477.788666	246.426102	1389.095215	373.265564	118.007790	1390.672363	336.285797	168.185730	1670.360474	393.299164	-127.813858	1139.562012	566.149231	256.415100	1114.432129	268.223358	-90.052063	909.143677	467.226990	301.851563	856.568176	389.007080	90.788338	1001.162964	-591.275208	75.528648	898.564026	-518.277588	-57.042835
345.813171	9.699022	906.067322	421.839355	162.389297	896.596130	406.393066	-52.810204	515.130920	476.121674	130.056961	503.137573	505.514221	-73.772766	93.307304	535.420410	56.009026	89.360687	373.758789	-63.793182	1423.512451	477.177612	245.301743	1389.221069	372.741089	116.756699	1390.717529	335.920715	166.191467	1670.651001	393.307434	-128.767593	1139.403809	565.330566	255.354187	1114.530762	268.462616	-91.124992	908.821655	466.069458	300.790985	856.880005	388.422852	89.947037	1001.149719	-591.313599	75.481903	898.570374	-518.319641	-57.116386
345.165741	8.624013	906.058655	421.121307	160.834167	896.242493	405.678284	-53.137714	515.137512	475.502777	129.559677	503.011566	505.561035	-73.699776	93.506271	535.232727	55.971935	89.361641	373.418396	-65.034683	1423.374390	476.594147	244.214737	1389.333984	372.235809	115.584122	1390.752197	335.540405	164.138733	1670.929199	393.235199	-129.779480	1139.220093	564.516907	254.304001	1114.585571	268.595276	-92.504387	908.506958	465.075043	299.621185	857.031677	387.782135	88.851006	1000.957886	-591.325439	75.406349	898.553467	-518.355591	-57.194641
344.371368	8.062069	906.164429	420.395325	160.131088	896.320557	404.826538	-53.409214	515.023560	474.885040	129.063507	503.045319	505.529785	-73.559921	93.640442	535.089783	55.871666	89.381683	373.028351	-66.264427	1423.215942	476.016571	243.061295	1389.394409	371.699554	114.403137	1390.761597	335.198364	162.026794	1671.192627	393.168152	-130.841995	1139.074951	563.856018	253.319534	1114.649902	268.775574	-93.868301	908.120605	464.429840	298.332214	857.018799	387.178955	88.159599	1001.044800	-591.370178	75.328224	898.547363	-518.404541	-57.303207
343.687561	7.373317	906.013977	419.894867	159.449097	896.405945	404.098724	-53.512676	514.901794	474.574310	128.759720	503.105377	505.519165	-73.461601	93.781242	535.120117	55.809776	89.432060	372.619019	-67.515083	1423.062378	475.522919	241.944824	1389.458374	371.205200	113.218826	1390.757446	334.786621	159.900269	1671.437134	393.118103	-131.947037	1138.935059	563.042603	252.279160	1114.678955	269.221039	-94.769371	907.726929	463.423065	297.321838	857.017395	386.625641	87.294373	1001.017517	-591.386841	75.261047	898.543701	-518.462341	-57.359287
343.069824	6.768874	905.836304	419.381439	158.785721	896.425415	403.369568	-53.647484	514.740906	474.123352	128.306717	503.178894	505.552612	-73.394264	93.898834	535.081177	55.731228	89.439995	372.147736	-68.707825	1422.935547	474.946564	240.776962	1389.436646	370.758362	112.029022	1390.774170	334.342010	157.697617	1671.671143	392.994537	-133.120071	1138.757202	562.326904	251.309219	1114.637451	269.529510	-96.093880	907.345703	462.364319	296.185577	857.069275	386.101105	86.508842	1000.942200	-591.420898	75.183380	898.524963	-518.521423	-57.454281
342.285492	6.103826	905.748596	418.746979	158.129333	896.469360	402.488922	-53.888306	514.560547	473.536011	127.858505	503.206085	505.542938	-73.398582	93.984695	534.965332	55.659477	89.479828	371.633240	-69.857216	1422.788330	474.475037	239.641235	1389.393066	370.254150	110.867653	1390.726440	333.863647	155.433960	1671.881104	392.878845	-134.176865	1138.589111	561.496399	250.225174	1114.522095	269.734436	-97.654709	906.989136	461.231934	295.058533	857.121643	385.483093	85.710747	1000.920898	-591.422180	75.102547	898.534607	-518.535583	-57.526859
341.594818	5.591480	905.586060	418.156433	157.433929	896.541138	401.829376	-54.092297	514.397888	472.970520	127.514717	503.239227	505.570892	-73.368240	94.044373	534.793274	55.589336	89.510193	371.090729	-71.007523	1422.650024	474.034210	238.482834	1389.313477	369.779724	109.727951	1390.664185	333.368317	153.076508	1672.075195	392.769196	-135.296829	1138.505981	560.734253	249.161942	1114.397461	270.066284	-99.048828	906.581360	460.071899	293.915588	857.039124	384.926483	84.911736	1000.878113	-591.446289	74.994743	898.522217	-518.596252	-57.577518
340.927429	4.892967	905.429443	417.729858	156.746674	896.524536	401.261749	-54.312706	514.179688	472.490143	127.163872	503.275574	505.646790	-73.428337	94.059372	534.730896	55.542446	89.528481	370.564240	-72.103508	1422.505981	473.589111	237.339188	1389.223999	369.298676	108.602753	1390.591553	332.858154	150.643494	1672.281372	392.682281	-136.444244	1138.411621	559.966003	248.119080	1114.179688	270.475189	-100.466110	906.217590	458.883270	292.824646	857.024536	384.410187	84.103149	1000.793823	-591.465271	74.927116	898.504700	-518.638550	-57.655640
340.274200	4.316519	905.242432	417.244263	156.062637	896.562256	400.680389	-54.538731	513.938965	472.077576	126.889442	503.269470	505.697906	-73.508522	94.026604	534.700134	55.458771	89.546371	369.968719	-73.232834	1422.406128	473.188446	236.198273	1389.029785	368.852234	107.531021	1390.493530	332.321655	148.158386	1672.463013	392.536652	-137.687714	1138.362427	559.203430	247.027573	1113.926636	270.873962	-101.802368	905.828491	457.339905	291.745544	857.107300	383.851593	83.316536	1000.723633	-591.504028	74.868858	898.487976	-518.701050	-57.734161
339.504395	3.776649	905.061035	416.633789	155.431961	896.583130	400.172516	-54.873455	513.718323	471.227661	126.439270	503.260437	505.753143	-73.541382	93.998672	534.444031	55.387665	89.568626	369.375610	-74.300537	1422.331665	472.870148	235.067200	1388.854370	368.401489	106.462097	1390.388184	331.774811	145.580780	1672.644409	392.389160	-138.997452	1138.329590	558.515076	245.889542	1113.644165	271.402191	-102.947708	905.475281	456.465179	290.535522	856.877747	383.301605	82.523338	1000.642395	-591.549072	74.747040	898.462830	-518.755066	-57.800774
338.777496	3.197031	904.843750	416.122711	154.837051	896.612732	399.809113	-55.079273	513.478577	470.613098	125.946350	503.332520	505.799164	-73.540474	93.855652	534.312805	55.320812	89.589622	368.785797	-75.316193	1422.257813	472.539093	233.940262	1388.606689	367.992371	105.403358	1390.271606	331.206360	142.927429	1672.833496	392.247589	-140.056717	1138.334473	557.776855	244.749252	1113.298340	271.613190	-104.792130	905.173584	455.197235	289.630615	856.650818	382.712891	81.751167	1000.552246	-591.557922	74.685844	898.459106	-518.783325	-57.884560
338.074219	2.583327	904.677612	415.648224	154.143768	896.630920	399.547882	-55.226921	513.269226	470.072418	125.594849	503.353333	505.854584	-73.561684	93.706978	534.161987	55.237732	89.631004	368.181122	-76.327728	1422.202271	472.243958	232.837204	1388.357544	367.570160	104.395302	1390.157715	330.648956	140.210434	1673.002930	392.072662	-141.383469	1138.385376	556.990356	243.558243	1112.915649	272.210999	-105.952835	904.821167	453.644897	288.594513	856.725769	382.154572	80.954254	1000.480469	-591.581360	74.605644	898.442200	-518.817505	-57.966953
337.435608	1.998590	904.458740	415.223022	153.455704	896.668091	399.405762	-55.551533	513.047607	469.607452	125.197052	503.383850	505.918213	-73.595245	93.522423	534.066895	55.171513	89.672623	367.595947	-77.355423	1422.220947	471.983093	231.717896	1388.037964	367.177643	103.373940	1390.037964	330.040131	137.456299	1673.163086	391.818359	-142.673981	1138.455078	556.254639	242.364716	1112.476685	272.657532	-107.502464	904.524658	452.385956	287.613312	856.500916	381.608948	80.150696	1000.394531	-591.583313	74.509575	898.435059	-518.837341	-58.034016
336.811615	1.435101	904.202087	414.808929	152.765137	896.668701	399.407166	-55.945896	512.848389	469.157104	124.814774	503.415436	506.024506	-73.572525	93.253883	533.963257	55.070721	89.726318	367.041412	-78.346916	1422.205933	471.755463	230.646667	1387.748779	366.790375	102.347450	1389.935059	329.454926	134.615677	1673.337769	391.549347	-143.943817	1138.519165	555.516785	241.093521	1111.982910	272.873840	-109.418747	904.268494	451.405823	286.683655	855.976257	381.028229	79.380775	1000.273132	-591.608215	74.434326	898.406372	-518.869324	-58.133488
336.126587	0.858902	904.009705	414.343536	152.070541	896.683777	399.495758	-56.385052	512.580383	468.754456	124.500313	503.430145	506.146271	-73.588226	92.938805	533.856689	54.998840	89.749939	366.506165	-79.337608	1422.185791	471.527466	229.535049	1387.384033	366.462097	101.399399	1389.810425	328.866638	131.790375	1673.469604	391.300751	-145.190643	1138.646973	554.778442	239.781784	1111.494995	273.203186	-111.023514	904.051392	450.299835	285.669373	855.842102	380.445435	78.606728	1000.187927	-591.638733	74.361176	898.406616	-518.938599	-58.188335
335.524689	0.279458	903.787537	413.929321	151.386475	896.726074	399.787018	-56.692669	512.290100	468.295105	124.132713	503.437988	506.260193	-73.545959	92.540421	533.747559	54.929417	89.806046	365.980621	-80.324005	1422.194824	471.350220	228.478638	1387.025146	366.091064	100.393929	1389.669189	328.288208	128.887054	1673.601318	390.981873	-146.511902	1138.757813	553.841858	238.325378	1110.891846	273.545471	-112.670898	903.793396	449.030762	284.730408	855.498108	379.877197	77.826714	1000.104187	-591.661377	74.277695	898.388855	-518.962952	-58.290260
334.863037	-0.274921	903.536743	413.550232	150.725098	896.746338	400.338623	-57.018261	512.065979	467.949890	123.635666	503.459473	506.315765	-73.408707	92.073830	533.701477	54.853989	89.857506	365.495697	-81.283798	1422.201660	471.135529	227.438919	1386.615112	365.733704	99.442093	1389.527588	327.668701	125.977966	1673.693848	390.668549	-147.754944	1138.849365	553.302856	237.042572	1110.401001	273.805847	-114.333519	903.561890	447.785309	283.664215	855.319519	379.287354	77.067863	999.995361	-591.677795	74.233650	898.374146	-518.979065	-58.357479
334.299042	-0.810008	903.262573	413.188782	150.110443	896.804993	401.076874	-57.496658	511.909729	468.266602	123.282883	503.638000	506.458435	-73.307838	91.560410	533.973511	54.791821	89.940674	365.041168	-82.215424	1422.221436	470.958313	226.392181	1386.227783	365.344818	98.505196	1389.425781	327.117004	123.030807	1673.759155	390.416931	-149.131302	1138.965820	552.570435	235.594757	1109.879639	274.230499	-115.662064	903.310120	446.603546	282.801361	854.952759	378.722717	76.320549	999.895813	-591.694397	74.157669	898.374329	-519.041687	-58.403923
333.652924	-1.343816	903.037964	412.780609	149.488235	896.893921	401.878479	-57.969685	511.654358	467.990021	122.885971	503.726471	506.640076	-73.194290	91.047318	533.959351	54.692524	90.016136	364.560577	-83.200851	1422.204468	470.706757	225.347229	1385.858276	364.981659	97.537613	1389.309570	326.510071	120.086838	1673.804443	390.152161	-150.269333	1139.087646	551.747559	234.112595	1109.314575	274.475006	-117.383202	903.088623	445.155975	281.848175	854.930115	378.123047	75.566429	999.834351	-591.697388	74.083527	898.371338	-519.037476	-58.508675
333.030731	-1.848647	902.770020	412.340027	148.830627	896.970215	402.997589	-58.512768	511.514099	467.723816	122.530991	503.848602	506.832001	-73.081413	90.438934	533.918457	54.614941	90.071327	364.107635	-84.152527	1422.180298	470.492157	224.355759	1385.525269	364.649017	96.582390	1389.173950	325.939728	117.139389	1673.841797	389.729156	-151.541168	1139.163330	551.078613	232.746368	1108.840942	274.450104	-119.442230	902.930054	444.156219	280.833679	854.453735	377.476440	74.813583	999.746521	-591.732849	73.992424	898.371826	-519.081055	-58.583366
332.433228	-2.462360	902.500977	412.002502	148.129318	896.989807	404.177094	-58.807991	511.302765	467.527740	122.165657	503.918701	506.916473	-72.877113	89.758781	533.905151	54.512493	90.120323	363.693878	-85.125076	1422.151855	470.262939	223.335281	1385.136475	364.288300	95.615417	1389.019775	325.381348	114.180557	1673.824951	389.456665	-152.846954	1139.246094	550.256714	231.299179	1108.235107	274.818390	-120.854034	902.661621	443.034790	279.894318	854.153503	376.895660	74.017281	999.628906	-591.732605	73.959396	898.380737	-519.085754	-58.645107
331.811798	-3.023244	902.224670	411.614471	147.435669	897.018127	405.498535	-59.540119	511.202362	467.300079	121.807045	504.030640	507.185333	-72.755379	89.104622	533.896851	54.461689	90.168335	363.320007	-86.113594	1422.119507	470.001923	222.311035	1384.709473	363.899811	94.656494	1388.875488	324.849915	111.211761	1673.768677	389.093719	-153.988297	1139.258789	549.456970	229.886963	1107.735229	274.738739	-122.866394	902.465393	441.400177	278.813995	854.036072	376.280090	73.240532	999.511719	-591.743164	73.836349	898.375305	-519.109619	-58.729290
331.164185	-3.562500	901.944580	411.152161	146.784454	897.083313	406.964996	-59.906780	511.022095	467.019653	121.413544	504.100861	507.223999	-72.435226	88.338997	533.901489	54.401100	90.219673	362.949493	-87.071327	1422.052734	469.721191	221.353485	1384.413818	363.509766	93.668121	1388.706421	324.372345	108.307594	1673.696289	388.856476	-155.156586	1139.325928	548.732422	228.464951	1107.267578	274.989807	-124.294273	902.232056	440.179535	277.797882	853.788757	375.614197	72.470291	999.410889	-591.770874	73.760887	898.358643	-519.173462	-58.796013
330.496368	-4.210589	901.718445	410.706299	146.078598	897.110657	408.421387	-60.524445	510.838715	466.789795	121.050278	504.158264	507.394440	-72.328201	87.638344	533.880432	54.337597	90.226234	362.531219	-88.044243	1421.960938	469.339539	220.342529	1384.089233	363.167694	92.695404	1388.546875	323.805481	105.441177	1673.651123	388.477600	-156.313202	1139.341919	547.986511	227.058685	1106.743774	274.937286	-126.454407	901.984009	439.268402	276.815521	853.343750	374.957611	71.671997	999.316895	-591.802429	73.718987	898.364075	-519.193604	-58.868004
329.876770	-4.782583	901.393433	410.305969	145.362671	897.156982	410.093567	-61.215954	510.837860	466.611481	120.722084	504.168182	507.593536	-72.186340	86.934532	533.882996	54.297127	90.254974	362.229218	-89.043823	1421.863770	469.014404	219.372818	1383.741089	362.749237	91.680618	1388.323730	323.444702	102.576378	1673.505371	388.071442	-157.566345	1139.256470	547.207458	225.752869	1106.313599	274.861115	-128.216232	901.786133	437.770081	275.852448	853.397339	374.307037	70.850800	999.184753	-591.800903	73.669243	898.361328	-519.216431	-58.935368
329.267761	-5.466479	901.182739	409.874847	144.656906	897.198181	411.774231	-61.728123	510.787231	466.353668	120.377213	504.153564	507.706482	-71.935036	86.279991	533.867371	54.243450	90.286781	361.917267	-90.110085	1421.774658	468.617340	218.340057	1383.341675	362.346252	90.673744	1388.139404	322.976227	99.896370	1673.433350	387.752136	-158.775894	1139.225098	546.469360	224.450912	1105.882446	274.695496	-129.698654	901.637451	436.706757	274.879944	853.217163	373.693176	70.033951	999.104553	-591.808411	73.564827	898.348938	-519.227661	-59.013435
328.643372	-6.129580	900.910217	409.372803	143.903473	897.190369	413.292358	-62.414352	510.715790	465.924103	120.044502	504.127502	507.803284	-71.833214	85.721077	533.751770	54.203415	90.330414	361.640015	-91.163376	1421.680298	468.204254	217.358719	1383.174316	361.919220	89.645401	1387.995605	322.653473	97.071129	1673.247192	387.570740	-159.861679	1139.188965	545.674133	223.222137	1105.484375	274.849823	-131.075287	901.288330	435.567841	273.949738	853.063965	373.024506	69.203140	998.969055	-591.807922	73.527885	898.367798	-519.236206	-59.070019
328.168365	-6.851794	900.668213	408.994080	143.165375	897.203796	414.525330	-63.181087	510.728149	463.453918	119.431053	503.838562	507.844513	-71.786446	85.305679	532.513428	54.082886	90.132912	361.302429	-92.256783	1421.567017	467.702148	216.363953	1382.844727	361.511353	88.613251	1387.832764	322.207336	94.397949	1673.175537	387.097931	-161.025360	1139.028442	544.974426	222.096237	1105.181885	274.329712	-132.982376	901.234070	434.520386	273.028717	852.928528	372.476440	68.365700	998.859924	-591.836792	73.439507	898.360352	-519.259338	-59.141155
327.685272	-7.553144	900.434265	408.556549	142.465683	897.190369	415.681030	-63.860432	510.730896	463.169983	119.092842	503.844849	507.941772	-71.909630	84.951050	532.470642	54.038277	90.154366	360.947601	-93.431442	1421.503784	467.242279	215.365936	1382.717896	361.067413	87.532364	1387.741699	321.901062	91.760231	1673.063965	386.905609	-162.118088	1138.939087	544.274109	221.004974	1104.896729	274.422516	-134.323990	900.897766	433.458527	271.905060	852.846008	371.907440	67.575790	998.740540	-591.828064	73.365143	898.363342	-519.268799	-59.222012
327.252838	-8.337790	900.302002	408.071655	141.768311	897.233215	416.255707	-64.470589	510.703827	462.416870	118.597549	503.809937	507.965546	-72.000618	84.711151	532.279785	53.997700	90.113182	360.646698	-94.643349	1421.545532	466.755310	214.342133	1382.556396	360.639404	86.446548	1387.667603	321.603088	89.251205	1673.015869	386.514404	-163.235336	1138.834717	543.477295	219.958633	1104.612427	273.826599	-136.055405	900.778625	432.476044	271.160645	852.694763	371.370605	66.761658	998.698792	-591.839294	73.303322	898.350525	-519.277710	-59.273598
326.989105	-9.173111	900.180908	407.728333	140.840958	897.204102	416.667145	-65.237968	510.728912	462.054596	118.237167	503.754669	508.002167	-72.198204	84.520393	532.215759	53.947769	90.136719	360.391998	-95.810051	1421.620117	466.253235	213.363037	1382.473145	360.203461	85.336746	1387.638428	321.459229	86.839104	1672.945313	386.312561	-164.314743	1138.782715	542.754761	218.987106	1104.402954	273.726868	-137.267899	900.612305	431.758514	270.228882	852.345459	370.962250	65.877525	998.627563	-591.866760	73.203499	898.337341	-519.326355	-59.328339
326.690460	-10.165452	900.151367	407.359039	139.846603	897.188965	416.571228	-65.820152	510.679047	461.924042	117.871010	503.769623	507.938934	-72.294235	84.435707	532.256897	53.886578	90.176605	360.322723	-96.901398	1421.702881	465.734253	212.336777	1382.450684	359.841858	84.265778	1387.680298	321.090240	84.293129	1673.090454	385.957397	-165.652710	1138.645386	542.001770	218.045181	1104.304443	273.540497	-139.376740	900.352051	430.683868	269.146576	852.584473	370.543091	64.922150	998.608215	-591.878662	73.173264	898.343750	-519.326782	-59.399410
326.474823	-11.208577	900.117981	406.716797	138.698318	897.130676	416.259094	-66.328568	510.635284	461.439423	117.435219	503.742096	507.835663	-72.347626	84.369400	532.157715	53.825417	90.233353	360.150330	-97.973732	1421.738159	465.260376	211.369949	1382.417847	359.406708	83.125374	1387.797119	320.871704	81.922028	1673.208862	385.792206	-166.781601	1138.630371	541.185181	217.206009	1104.256592	273.431854	-140.488861	900.218140	429.850433	268.369446	852.524353	370.063965	63.880001	998.564087	-591.875793	73.103790	898.348572	-519.334961	-59.445324
326.472748	-12.266374	900.183716	406.605499	137.930115	897.282166	415.983917	-66.768745	510.650635	461.368958	117.079620	503.807037	507.804108	-72.423233	84.347626	532.215027	53.805782	90.276955	359.948517	-99.099495	1421.800049	464.739410	210.335266	1382.625854	359.040070	81.976898	1387.917725	320.780396	79.701630	1673.302979	385.394501	-167.911011	1138.613159	540.457092	216.443329	1104.349121	273.010742	-142.335541	900.230774	429.051849	267.308502	852.617249	369.847015	62.997833	998.678040	-591.885193	73.036926	898.347717	-519.348083	-59.510155
326.439606	-13.490829	900.273438	406.047516	136.311295	897.263611	415.527283	-67.223740	510.611145	460.906860	116.696594	503.742737	507.819489	-72.528770	84.432945	532.103821	53.738808	90.322235	359.865631	-100.280968	1421.958496	464.230255	209.365189	1382.858643	358.666046	80.845406	1388.112549	320.629089	77.466934	1673.518555	385.224213	-168.915131	1138.740112	539.607788	215.626328	1104.464233	272.811890	-143.206619	900.365234	428.329803	266.574463	852.637878	369.479279	61.698853	998.715698	-591.915466	72.985123	898.356567	-519.356995	-59.590763
326.427460	-14.602611	900.358765	405.591156	135.347046	897.396484	415.055054	-67.802940	510.588684	460.624146	116.338448	503.779358	507.802795	-72.589050	84.528244	532.063477	53.684746	90.378044	359.793335	-101.438629	1422.129395	463.626312	208.397354	1383.097290	358.278748	79.694992	1388.304932	320.470917	75.275688	1673.748291	384.900970	-170.020279	1138.893188	538.861389	214.946640	1104.774170	272.326111	-144.850830	900.533936	427.621979	265.644653	852.805664	369.171814	60.677135	998.827148	-591.903992	72.920082	898.354370	-519.389832	-59.621773
326.374023	-15.675559	900.486755	405.116699	134.716873	897.624817	414.454010	-68.175179	510.449707	460.506409	115.957375	503.897644	507.707306	-72.552315	84.592499	532.157227	53.681732	90.463997	359.690430	-102.557518	1422.258545	463.020447	207.376907	1383.432129	357.878967	78.524429	1388.504517	320.377350	73.169731	1673.981323	384.667053	-171.138870	1139.066528	538.052368	214.218887	1105.075806	272.062531	-145.780914	900.724487	426.937286	264.543671	853.038940	368.883881	59.779446	999.006165	-591.924133	72.883568	898.344971	-519.386230	-59.697186
326.378693	-16.757135	900.570435	404.648468	133.839920	897.768127	414.190491	-68.527901	510.342377	460.151306	115.569458	503.953827	507.687958	-72.577621	84.655937	532.089172	53.654682	90.499626	359.733673	-103.771393	1422.458496	462.418732	206.402374	1383.777588	357.472717	77.299080	1388.695679	320.301697	71.108017	1674.216309	384.398743	-172.080368	1139.213257	537.269348	213.569397	1105.461304	271.495789	-147.318054	900.990723	426.337708	263.541718	853.294373	368.624969	58.784237	999.120544	-591.950684	72.845757	898.356445	-519.412231	-59.750008
326.340973	-17.804237	900.623657	404.268768	133.138214	897.955505	413.981384	-69.053078	510.323517	459.910645	115.187126	504.082794	507.709656	-72.604080	84.698418	532.077881	53.634769	90.580193	359.719788	-104.959679	1422.637817	461.647125	205.425674	1384.082886	357.123657	76.073341	1388.872803	320.267151	69.105614	1674.441650	384.145233	-173.200943	1139.350098	536.448914	212.900467	1105.838623	271.025574	-148.612198	901.247559	425.700989	262.847015	853.496826	368.405548	57.832996	999.241394	-591.973511	72.756195	898.352905	-519.442078	-59.834827
326.259796	-18.775017	900.698425	403.766785	132.431015	898.145203	413.818573	-69.598740	510.340302	459.719513	114.845879	504.184082	507.735046	-72.665672	84.744743	532.104736	53.614834	90.656937	359.762329	-106.190529	1422.770874	460.936584	204.448105	1384.469360	356.707672	74.842133	1389.079712	320.269257	67.174744	1674.652588	384.001404	-174.109573	1139.505127	535.656006	212.344925	1106.243896	270.472961	-149.841171	901.478455	425.122925	261.922241	853.773193	368.157166	56.904213	999.372375	-591.959167	72.710869	898.356934	-519.440063	-59.913239
326.210327	-19.750736	900.709167	403.323883	131.719894	898.255554	413.629700	-70.164528	510.306793	459.604675	114.450096	504.278839	507.707275	-72.684761	84.787460	532.130432	53.610733	90.682556	359.878052	-107.401398	1422.916138	460.115631	203.473297	1384.816040	356.295319	73.572205	1389.282471	320.221527	65.211655	1674.873901	383.714783	-175.339584	1139.533447	534.974182	211.737137	1106.699951	269.934265	-151.022476	901.757141	424.488739	260.829315	854.079102	367.964233	55.975956	999.431274	-591.970581	72.681770	898.366272	-519.460938	-59.959431
326.036011	-20.812813	900.731445	402.894348	131.013931	898.339966	413.542847	-70.662979	510.308044	459.434387	114.090485	504.369263	507.703247	-72.769234	84.821625	532.179443	53.580200	90.732903	360.023499	-108.597290	1423.013428	459.313354	202.532745	1385.150757	355.925781	72.324158	1389.416260	320.235626	63.335865	1675.050781	383.645630	-176.407227	1139.579956	534.207153	211.215591	1107.071655	269.437286	-151.982040	901.992188	423.888519	259.938293	854.362122	367.744171	55.014957	999.481873	-591.990417	72.603661	898.362305	-519.488647	-60.031761
325.889404	-21.723207	900.713440	402.411072	130.309830	898.396057	413.401947	-71.123924	510.266663	459.108002	113.672173	504.387360	507.678345	-72.846832	84.830139	532.107056	53.531113	90.736549	360.210815	-109.849754	1423.083374	458.451569	201.592819	1385.398193	355.546661	71.050819	1389.505493	320.262085	61.511703	1675.221680	383.518188	-177.576401	1139.571167	533.500916	210.762527	1107.426025	268.860138	-153.098724	902.237000	423.498596	259.131470	854.261780	367.525208	54.117992	999.497620	-591.997559	72.532379	898.360229	-519.477844	-60.088661
325.763733	-22.651678	900.645142	401.969116	129.668045	898.430176	413.293823	-71.766426	510.248901	458.890015	113.260948	504.435669	507.525848	-72.841980	84.806541	532.066345	53.493702	90.739594	360.410645	-111.103134	1423.125854	457.600067	200.686157	1385.614136	355.156586	69.800575	1389.584717	320.314575	59.715797	1675.362793	383.447418	-178.698471	1139.505371	532.831543	210.314835	1107.725220	268.293732	-154.024124	902.416992	422.864075	258.135376	854.511597	367.312653	53.237324	999.477844	-591.993286	72.468613	898.356140	-519.461975	-60.165577
325.556427	-23.665108	900.611572	401.580963	128.862656	898.421509	413.210541	-72.301666	510.168243	458.707611	112.852547	504.448578	507.556427	-72.941513	84.820152	532.139404	53.471821	90.751884	360.667908	-112.339531	1423.145630	456.746338	199.734787	1385.808228	354.770477	68.524948	1389.659668	320.376709	57.964302	1675.476563	383.354218	-179.977417	1139.375366	532.042969	209.841934	1107.912231	267.759979	-154.939468	902.577576	421.987915	257.417664	854.789490	367.097137	52.275005	999.453735	-592.009827	72.392113	898.355042	-519.505249	-60.206673
325.420013	-24.586170	900.548828	401.158752	128.100891	898.373718	413.120636	-72.799034	510.118317	457.819427	112.334427	504.309814	507.552795	-73.014763	84.796585	531.735779	53.365360	90.664948	360.908997	-113.613480	1423.064209	455.929901	198.811905	1385.947754	354.438416	67.247345	1389.718750	320.457153	56.254223	1675.577881	383.382599	-181.027908	1139.269409	531.441895	209.470093	1108.127319	267.232941	-155.835144	902.702637	421.584625	256.526703	854.637634	366.900452	51.389759	999.395386	-592.028381	72.326698	898.341492	-519.506470	-60.289963
325.252258	-25.546942	900.497559	400.696625	127.364143	898.342163	413.212708	-73.258598	510.111450	457.707794	111.925858	504.273254	507.580109	-73.116623	84.753845	531.775574	53.318439	90.677666	361.152496	-114.881714	1422.962036	455.086029	197.866501	1386.078125	354.126129	65.963615	1389.787476	320.490967	54.591167	1675.666260	383.457458	-182.071594	1139.096069	530.729248	209.064484	1108.228394	266.650085	-156.704346	902.817017	420.914520	255.651199	854.692017	366.650848	50.503315	999.351440	-592.035828	72.258614	898.358337	-519.522644	-60.343987
325.134247	-26.488047	900.488953	400.321075	126.600479	898.371765	413.271210	-73.794594	510.079163	457.649506	111.725365	504.266968	507.596222	-73.206810	84.677383	531.883179	53.260433	90.742142	361.449219	-116.150566	1422.844360	454.302063	196.931580	1386.161865	353.789520	64.664635	1389.844849	320.556000	52.934555	1675.727661	383.453247	-183.276611	1138.825073	530.062866	208.677536	1108.331909	266.159729	-157.549271	902.899780	420.266724	254.848480	854.659607	366.384033	49.642483	999.362671	-592.046143	72.153862	898.354004	-519.487427	-60.402470
324.984589	-27.324188	900.391785	399.891602	125.922272	898.333862	413.202423	-74.192184	509.960938	457.410156	111.329994	504.236664	507.571930	-73.217911	84.598740	531.904602	53.219383	90.727272	361.764618	-117.442169	1422.712280	453.580719	195.990906	1386.248413	353.529419	63.389778	1389.840820	320.629272	51.307442	1675.776367	383.617554	-184.351593	1138.622437	529.364319	208.282471	1108.372437	265.693909	-158.227951	902.991821	419.590179	254.012558	854.649902	366.141632	48.830727	999.293091	-592.055359	72.046936	898.335815	-519.497864	-60.462872
324.786072	-28.266243	900.305237	399.461121	125.248573	898.318909	413.292053	-74.725845	509.945374	457.129120	110.997490	504.236328	507.636536	-73.350388	84.560936	531.850220	53.158142	90.725037	361.959076	-118.728157	1422.439575	452.856720	195.042648	1386.299438	353.283081	62.119080	1389.813965	320.754547	49.730392	1675.762207	383.722809	-185.294357	1138.340942	528.731445	207.886978	1108.381958	265.098572	-159.085693	903.070923	418.895844	253.179581	854.622131	365.872467	47.960560	999.240356	-592.099060	72.012589	898.338684	-519.495422	-60.541344
324.642059	-29.072786	900.214172	398.987610	124.667526	898.325439	413.112213	-74.997513	509.808167	456.901855	110.675499	504.248779	507.544800	-73.357903	84.470314	531.885559	53.142986	90.721100	362.202698	-120.005096	1422.252563	452.215363	194.074570	1386.284546	353.025177	60.876698	1389.836792	320.827637	48.172615	1675.750977	383.913849	-186.359177	1138.105713	528.009827	207.428726	1108.359375	264.619598	-159.729721	903.138733	418.204926	252.415024	854.506714	365.590454	47.199215	999.196716	-592.132019	71.908607	898.310547	-519.502686	-60.575069
324.223877	-29.980598	900.398315	398.298004	123.912827	898.389954	413.023590	-75.338829	509.766357	456.586823	110.420456	504.254517	507.505157	-73.342339	84.378853	531.866028	53.095314	90.739754	362.534546	-121.276581	1422.118530	451.653564	193.118759	1386.292358	352.815033	59.624531	1389.783447	320.875458	46.605183	1675.735596	383.999146	-187.404037	1137.818726	527.354736	207.008087	1108.331299	264.089722	-160.520859	903.219849	417.505066	251.645798	854.449768	365.199890	46.374130	999.314758	-592.150574	71.839638	898.320801	-519.487122	-60.600609
324.337280	-30.716293	900.061096	398.008057	123.519348	898.420471	412.985809	-75.698112	509.647217	456.421356	110.196312	504.295563	507.478760	-73.418457	84.311859	531.977661	53.079586	90.768745	362.821838	-122.516640	1421.904907	451.094208	192.140045	1386.317749	352.614838	58.397766	1389.771973	320.961731	45.104694	1675.706909	384.291107	-188.276321	1137.523682	526.578613	206.432358	1108.246826	263.699158	-161.068176	903.283325	416.524628	250.901428	854.597168	365.003632	45.634560	999.164429	-592.168701	71.720551	898.321350	-519.477356	-60.645176
324.220795	-31.589804	899.975159	397.533722	122.784660	898.424072	412.850983	-76.092674	509.547333	456.084778	109.991661	504.269379	507.491638	-73.453232	84.259819	531.950317	53.058727	90.796738	363.103485	-123.749359	1421.734741	450.628296	191.136627	1386.324341	352.501770	57.078018	1389.633789	320.977448	43.618187	1675.701416	384.555634	-189.064362	1137.286499	525.976318	206.010956	1108.263306	263.302399	-161.663986	903.353149	415.790131	250.122269	854.533752	364.716309	44.778255	999.122559	-592.206970	71.614716	898.317932	-519.424316	-60.729862
324.126709	-32.438553	899.912537	397.077667	122.139313	898.484436	412.713440	-76.514519	509.440643	455.830048	109.465042	504.296478	507.473297	-73.479706	84.233269	532.147522	53.026196	90.902794	363.393463	-125.002678	1421.607910	450.217010	190.152023	1386.343384	352.354340	55.871620	1389.625488	321.051361	42.125656	1675.654541	384.765442	-189.995758	1137.056396	525.256836	205.359314	1108.210327	262.928192	-162.227890	903.424011	415.261383	249.357590	854.302612	364.445526	43.959709	999.120605	-592.232849	71.543564	898.330017	-519.406677	-60.758278
324.062531	-33.372082	899.832336	396.590271	121.441040	898.491211	412.620850	-76.939682	509.331726	455.410767	109.254539	504.266632	507.476257	-73.491722	84.167007	532.159912	53.022816	90.968971	363.757080	-126.149078	1421.566895	449.806763	189.166626	1386.405273	352.105469	54.759750	1389.752930	321.087646	40.654221	1675.609619	384.943787	-190.900772	1136.737305	524.663940	204.806473	1108.182861	262.545593	-162.879868	903.479553	414.482758	248.644043	854.286072	364.172455	43.098251	999.083374	-592.272156	71.470924	898.335388	-519.369141	-60.799274
324.022156	-34.225254	899.769104	396.054932	120.894356	898.543762	412.459412	-77.356331	509.253845	454.940369	109.383995	504.231873	507.486206	-73.542511	84.144524	532.138367	53.001774	91.030388	364.041321	-127.371567	1421.415161	449.434418	188.201431	1386.454468	351.979004	53.590607	1389.739868	321.149231	39.174568	1675.583618	385.327026	-191.664612	1136.519043	523.875488	204.058716	1108.125977	262.387543	-163.041000	903.504639	413.668427	248.009888	854.243408	363.898285	42.331547	999.076904	-592.297241	71.424492	898.356628	-519.318604	-60.813576
323.979614	-35.184563	899.742432	395.595917	120.034126	898.560486	412.367615	-77.666695	509.164642	454.520477	109.116425	504.204895	507.465759	-73.542313	84.084099	532.166992	52.981739	91.068726	364.253571	-128.462158	1421.280151	449.066437	187.261536	1386.530762	351.928253	52.358761	1389.603882	321.264526	37.704681	1675.521729	385.465302	-192.469147	1136.304199	523.175659	203.362381	1108.112549	262.019257	-163.765305	903.579041	412.878784	247.273666	854.310730	363.685791	41.387104	999.070068	-592.341980	71.312569	898.352539	-519.278931	-60.843643
323.949005	-36.163197	899.689575	395.123260	119.362854	898.561157	412.332214	-78.077110	509.096161	454.307526	108.618637	504.240784	507.481293	-73.619400	84.064064	532.265381	52.944935	91.110893	364.516174	-129.594406	1421.192261	448.738312	186.368256	1386.583252	351.738342	51.284214	1389.717529	321.260254	36.252232	1675.527222	385.615631	-193.344452	1136.055298	522.509644	202.662247	1108.120728	261.742096	-164.297638	903.615173	412.050415	246.506866	854.392883	363.462799	40.527805	999.042480	-592.371033	71.236931	898.365112	-519.221802	-60.876213
323.942688	-37.107594	899.661621	394.585449	118.595467	898.557861	412.324249	-78.571594	509.030853	453.728790	108.537865	504.170044	507.536255	-73.697975	84.045128	532.169373	52.899567	91.177635	364.724365	-130.758804	1421.011353	448.378784	185.405090	1386.660034	351.590424	50.178940	1389.743286	321.307861	34.825645	1675.503418	385.831177	-194.203888	1135.896606	521.935852	201.929291	1108.174805	261.570770	-164.803802	903.622559	411.248108	245.797012	854.470154	363.232452	39.651745	999.024963	-592.390625	71.144478	898.387512	-519.155823	-60.892670
323.938965	-38.142097	899.637878	394.213898	117.719788	898.574829	412.300598	-79.181557	508.983704	453.388855	108.236855	504.197021	507.551086	-73.788307	84.033630	532.194336	52.859009	91.239052	364.965271	-131.860062	1420.892212	448.052612	184.511795	1386.795288	351.559875	48.983562	1389.655396	321.345856	33.381477	1675.477051	386.088074	-194.809280	1135.749512	521.283142	201.160583	1108.222534	261.489502	-165.304367	903.626953	410.184845	245.015762	854.804810	363.100311	38.656029	999.018921	-592.404236	71.071877	898.412842	-519.084900	-60.932659
323.873779	-39.198410	899.628418	393.787628	116.818916	898.572632	412.201508	-79.756668	508.946289	453.071136	107.922386	504.230011	507.554077	-73.853508	83.980789	532.337524	52.826107	91.317848	365.220581	-132.913574	1420.787964	447.725372	183.639114	1386.847900	351.442688	47.892899	1389.661743	321.402557	31.969143	1675.462646	386.277100	-195.729355	1135.566040	520.713257	200.370331	1108.311768	261.493530	-165.817795	903.601379	409.581848	244.160568	854.790894	362.933899	37.647617	999.009521	-592.436768	71.011642	898.451538	-519.019226	-60.938713
323.939697	-40.345734	899.549438	393.586823	115.509064	898.433044	412.181000	-80.268791	508.968384	452.760773	107.493240	504.161163	507.574066	-73.963173	83.970924	532.269531	52.795120	91.305710	365.438751	-134.008194	1420.620850	447.416077	182.658859	1386.783447	351.302887	46.863853	1389.628418	321.407013	30.561913	1675.453491	386.401917	-196.604050	1135.397583	520.136597	199.623932	1108.336792	261.491699	-166.395111	903.540222	408.749390	243.440842	854.972534	362.925842	36.437153	998.898010	-592.442261	70.937363	898.471375	-518.933960	-60.964897
323.936432	-41.344219	899.512207	393.196320	114.794121	898.431763	412.106415	-80.778053	508.885468	452.659515	106.831062	504.232941	507.593903	-74.073692	83.971611	532.152161	52.729603	91.213722	365.699615	-135.046799	1420.574341	447.011932	181.816147	1386.897827	351.200043	45.789410	1389.632080	321.426819	29.162983	1675.435059	386.588379	-197.345444	1135.212036	519.577087	198.894089	1108.421143	261.509308	-166.996216	903.478577	407.849701	242.502747	855.147217	362.802032	35.537411	998.875183	-592.455994	70.882751	898.494446	-518.873718	-60.976780
323.854553	-42.395153	899.490601	392.704956	113.948151	898.402527	411.994812	-81.367599	508.761505	452.402405	106.405167	504.257996	507.635651	-74.160339	83.967278	532.328430	52.724560	91.284050	365.916504	-136.151016	1420.406006	446.643372	180.940598	1387.013184	351.079254	44.684982	1389.612427	321.440826	27.806572	1675.419678	386.776367	-198.168106	1135.050781	519.126831	198.248108	1108.538574	261.585358	-167.524765	903.399780	406.989685	241.706528	855.318848	362.625916	34.557781	998.844604	-592.465210	70.783798	898.497192	-518.788818	-61.014236
323.836670	-43.350090	899.459412	392.222168	113.259079	898.417603	411.797913	-81.789330	508.640533	452.127655	105.907471	504.324860	507.596283	-74.190880	83.917442	532.412048	52.667225	91.276497	366.165863	-137.203049	1420.325928	446.246124	180.066345	1387.130005	350.949982	43.635319	1389.654541	321.481110	26.416515	1675.385254	386.930695	-198.898087	1134.838745	518.632446	197.595825	1108.612183	261.696594	-168.133575	903.272766	406.066101	240.753265	855.498047	362.467102	33.681232	998.831848	-592.466248	70.709206	898.508362	-518.736206	-61.061314
323.916504	-44.292877	899.370605	391.854645	112.385277	898.369141	411.697784	-82.209312	508.550476	451.984863	105.912514	504.296143	507.532043	-74.203880	83.861008	532.419922	52.595360	91.311096	366.440094	-138.253021	1420.215210	445.803619	179.217194	1387.222656	350.802155	42.547707	1389.690186	321.482208	25.069046	1675.340210	387.111481	-199.760162	1134.616699	518.056763	196.918335	1108.695068	261.867157	-168.663788	903.127197	404.922699	239.875336	855.912598	362.386047	32.733215	998.759949	-592.437744	70.641335	898.538147	-518.639465	-61.104313
323.788361	-45.436062	899.385681	391.407501	111.533104	898.356506	411.640717	-82.714035	508.564056	451.739075	105.460190	504.337067	507.546570	-74.329674	83.867554	532.377014	52.556660	91.291718	366.629791	-139.322144	1420.096680	445.367889	178.325943	1387.314453	350.701294	41.501038	1389.654907	321.491577	23.679638	1675.286133	387.336243	-200.496399	1134.499878	517.600342	196.287064	1108.770874	262.091064	-169.229752	902.970459	404.073975	239.056625	856.143188	362.195007	31.723103	998.756592	-592.425110	70.549591	898.547974	-518.567444	-61.146172
323.800629	-46.321484	899.352295	390.921204	110.800064	898.401062	411.487152	-83.118477	508.474365	451.613403	105.044792	504.360443	507.538025	-74.328796	83.846237	532.393250	52.508793	91.272270	366.872986	-140.379745	1419.986328	444.985321	177.462524	1387.408936	350.569519	40.395779	1389.648315	321.474457	22.304825	1675.210449	387.565582	-201.182938	1134.316650	517.203674	195.738464	1108.878662	262.366211	-169.793106	902.785767	403.486328	238.189423	856.158081	362.025726	30.851259	998.758179	-592.403015	70.453873	898.561096	-518.506714	-61.217957
323.772491	-47.447983	899.314331	390.556335	109.787804	898.330994	411.305176	-83.522163	508.384949	451.796631	104.712448	504.396667	507.507172	-74.312019	83.823776	532.581238	52.480274	91.294746	367.003357	-141.403152	1419.872803	444.454498	176.640076	1387.460449	350.389740	39.350300	1389.604126	321.455292	20.932333	1675.138672	387.800720	-202.016418	1134.158203	516.717468	195.146042	1108.913940	262.647064	-170.389771	902.631775	402.690125	237.337540	856.351379	361.900757	29.782825	998.700806	-592.396118	70.343079	898.552673	-518.434509	-61.309910
323.722595	-48.519409	899.269470	390.185028	108.960236	898.323547	411.263092	-83.952538	508.359619	451.573212	104.294716	504.397278	507.477539	-74.310600	83.798439	532.514282	52.444630	91.281487	367.156281	-142.446747	1419.758179	443.999268	175.820435	1387.536133	350.264252	38.311512	1389.539917	321.428162	19.555729	1675.059082	388.086853	-202.655731	1133.970947	516.298035	194.586670	1108.975220	262.982727	-170.950897	902.423828	401.815735	236.501129	856.514160	361.744171	28.798588	998.671570	-592.365479	70.246361	898.555420	-518.378662	-61.372913
323.764648	-49.517410	899.213501	389.798859	108.106606	898.324463	411.127533	-84.363350	508.262451	451.379486	103.796227	504.458191	507.328491	-74.165764	83.764267	532.444397	52.382526	91.207520	367.331970	-143.481339	1419.603149	443.538788	175.001877	1387.579956	350.111328	37.284985	1389.550293	321.394287	18.191963	1675.010498	388.390167	-203.415161	1133.857788	515.859009	194.031952	1109.021362	263.394440	-171.523178	902.236938	401.033325	235.732559	856.628479	361.597260	27.840525	998.642395	-592.304443	70.136436	898.553833	-518.304565	-61.489422
323.767914	-50.546425	899.166809	389.449982	107.252602	898.322693	411.027710	-84.718842	508.200867	451.295990	103.335503	504.509583	507.420837	-74.255302	83.779221	532.443115	52.338367	91.224854	367.564606	-144.488342	1419.541870	443.050659	174.156982	1387.618896	349.989868	36.254776	1389.492920	321.373260	16.810095	1674.922363	388.767120	-204.173859	1133.718628	515.434875	193.591492	1109.089966	264.013275	-171.828766	902.035095	400.294067	234.879517	856.849792	361.463531	26.866634	998.615784	-592.246155	70.003487	898.554382	-518.224487	-61.610798
323.720703	-51.589561	899.167236	389.137939	106.386055	898.364258	411.002319	-85.166710	508.188385	451.254608	102.936172	504.529755	507.379364	-74.238075	83.747330	532.503784	52.305008	91.215897	367.788849	-145.551071	1419.447388	442.632599	173.334579	1387.662598	349.863647	35.179798	1389.444092	321.307861	15.451059	1674.859497	389.075775	-204.963516	1133.543823	515.021362	193.064270	1109.115967	264.433014	-172.611908	901.841431	399.545074	234.071533	856.979492	361.317078	25.881865	998.634705	-592.181641	69.922218	898.561584	-518.171387	-61.727509
323.737762	-52.679405	899.131531	388.858002	105.437721	898.335266	410.997711	-85.654297	508.130280	451.272644	102.577675	504.540314	507.303619	-74.225975	83.711960	532.536499	52.239143	91.191910	367.935547	-146.556320	1419.347900	442.188782	172.475174	1387.709961	349.734589	34.118553	1389.440796	321.266815	14.116014	1674.795410	389.614441	-205.786377	1133.374756	514.565186	192.480194	1109.151001	264.937653	-173.262039	901.632629	398.754303	233.241364	857.032898	361.192902	24.866087	998.602051	-592.094238	69.839737	898.573486	-518.106262	-61.848450
323.758484	-53.653141	899.107544	388.554413	104.681664	898.382629	410.813171	-86.018684	508.023560	451.084198	102.132584	504.541626	507.232605	-74.126678	83.715012	532.489014	52.210220	91.194977	368.125793	-147.590149	1419.320557	441.770264	171.615631	1387.748047	349.528259	33.100281	1389.510376	321.178162	12.792798	1674.726074	389.805115	-206.529938	1133.264404	513.990784	191.743591	1109.144287	265.546722	-173.935593	901.460510	398.002289	232.412354	857.179199	361.084717	23.954678	998.611389	-592.003113	69.723114	898.555725	-518.050842	-61.971909
323.789093	-54.661903	899.087158	388.264893	103.559586	898.306885	410.797089	-86.525459	508.009216	450.968353	101.648819	504.500519	507.256622	-74.186241	83.677078	532.470093	52.137062	91.158745	368.310150	-148.650711	1419.225952	441.339325	170.781784	1387.782959	349.339844	32.117573	1389.563843	321.120728	11.439446	1674.635132	390.405518	-207.311172	1133.158203	513.561707	191.240540	1109.195068	266.171051	-174.555206	901.239807	397.358185	231.621964	857.271301	360.950714	22.934910	998.564270	-591.886108	69.596642	898.549133	-517.981262	-62.096676
323.851166	-55.793785	899.034302	388.067627	102.457466	898.102112	410.862976	-87.000374	507.986572	450.850159	101.316772	504.477875	507.287628	-74.276573	83.694473	532.435425	52.113888	91.124992	368.477539	-149.660904	1419.221313	440.906433	169.891663	1387.845581	349.251465	30.977257	1389.487915	321.018341	10.135027	1674.566650	391.029816	-207.988098	1133.160156	513.029358	190.550079	1109.186523	266.988556	-174.977371	901.022156	396.629395	230.807281	857.325806	360.873993	21.925838	998.437500	-591.763489	69.461189	898.536499	-517.941589	-62.238712
323.890503	-56.963406	899.002625	387.802856	101.121002	897.860962	410.947052	-87.487106	508.007538	450.716400	100.949120	504.431213	507.385468	-74.399788	83.678864	532.417297	52.050323	91.112076	368.665710	-150.700485	1419.183594	440.491028	169.064331	1387.926025	349.079315	29.943903	1389.495605	320.917480	8.859971	1674.504883	391.377228	-208.987885	1133.001587	512.506287	189.951065	1109.235352	267.681305	-175.600998	900.888184	396.021393	229.987579	857.414978	360.760010	20.813625	998.302979	-591.612061	69.335602	898.526917	-517.835571	-62.244747
323.930298	-57.885960	898.948975	387.574066	100.253288	897.850403	410.899597	-88.046387	507.921204	450.538330	100.529007	504.461243	507.406342	-74.473473	83.669136	532.410950	52.050117	91.099174	368.799164	-151.736618	1419.141846	440.052032	168.148926	1387.978271	348.902039	28.899298	1389.523193	320.827026	7.591245	1674.456787	391.963318	-209.622482	1132.976563	511.996185	189.305023	1109.304932	268.402313	-176.295059	900.710754	395.393250	229.228226	857.511292	360.662781	19.901148	998.270813	-591.488281	69.194656	898.528687	-517.791382	-62.431057
323.944672	-58.751488	898.902649	387.336945	99.550095	897.890259	410.848053	-88.546143	507.870819	450.383636	100.134064	504.470642	507.452820	-74.576355	83.639290	532.365906	51.970314	91.093094	368.981110	-152.780777	1419.104370	439.641235	167.275009	1388.069458	348.727600	27.841772	1389.570068	320.707825	6.300057	1674.419922	392.455627	-210.378418	1132.897339	511.384033	188.671799	1109.389526	269.039276	-177.297241	900.577637	394.558716	228.483780	857.776611	360.565491	19.065908	998.266235	-591.342041	69.102486	898.548828	-517.739319	-62.563637
323.927826	-59.705605	898.874023	387.091156	98.596436	897.865479	410.819580	-89.106934	507.835876	450.182404	99.824913	504.453186	507.459320	-74.684250	83.594444	532.305542	51.927776	91.103928	369.147827	-153.840744	1419.093018	439.246735	166.369095	1388.167236	348.506836	26.768915	1389.593018	320.583252	5.012478	1674.356201	393.046143	-211.079971	1132.894531	510.837341	187.988373	1109.444214	269.790192	-178.016937	900.417114	394.206512	227.719162	857.667419	360.456909	18.107651	998.238342	-591.209412	69.001839	898.557739	-517.672485	-62.758305
323.871277	-60.546021	898.865540	386.878052	97.906197	897.944458	410.818481	-89.729942	507.787506	450.058868	99.479362	504.498962	507.508148	-74.809425	83.574936	532.377441	51.899979	91.106766	369.260193	-154.849121	1419.022339	438.805328	165.463730	1388.246826	348.312012	25.718668	1389.602539	320.407990	3.723658	1674.348999	393.679077	-211.674850	1132.893555	510.334167	187.396667	1109.541260	270.548798	-178.820755	900.242432	393.669983	226.948563	857.724915	360.364563	17.276449	998.270569	-591.062317	68.862129	898.565186	-517.597839	-62.991314
323.628540	-61.580708	898.917725	386.614960	96.911476	897.886597	410.731964	-90.229324	507.736603	449.833954	99.046806	504.490814	507.494537	-74.875534	83.532227	532.366821	51.849537	91.088814	369.448456	-155.905151	1418.980469	438.423035	164.569382	1388.331909	348.118591	24.650354	1389.663940	320.355927	2.524851	1674.283691	394.240234	-212.557907	1132.868896	509.716156	186.658310	1109.633667	271.325073	-179.633453	900.073364	393.090637	226.190948	857.818359	360.169830	16.308922	998.265442	-590.907166	68.766747	898.563904	-517.555359	-63.152958
323.477936	-62.495785	898.974487	386.323059	96.130356	897.949463	410.644623	-90.745354	507.684631	449.672577	98.643082	504.488678	507.496216	-74.986061	83.496429	532.356689	51.790718	91.103439	369.514618	-156.946884	1418.950195	437.940399	163.668259	1388.439209	347.895386	23.609446	1389.667969	320.148651	1.266788	1674.282227	394.761017	-213.531006	1132.786255	509.208008	186.007813	1109.750732	272.176849	-180.298599	899.893738	392.610626	225.443954	857.881165	360.003082	15.441011	998.322266	-590.697144	68.653976	898.580627	-517.479004	-63.331413
323.488159	-63.284889	898.949341	386.165558	95.468040	898.060303	410.665131	-91.325378	507.644653	449.803467	98.079079	504.673187	507.483307	-75.087349	83.486107	532.515564	51.781487	91.099472	369.612823	-157.985291	1418.881592	437.512939	162.781250	1388.567261	347.667145	22.515390	1389.696411	319.992401	0.006280	1674.246460	395.218750	-214.397430	1132.655518	508.635284	185.314590	1109.871094	272.797699	-181.494965	899.721924	392.082489	224.672806	857.963684	359.955597	14.625888	998.362427	-590.462952	68.565788	898.605591	-517.414734	-63.501736
323.551086	-64.235252	898.877869	385.846802	94.314400	897.896423	410.690155	-91.946518	507.575806	449.518250	97.711281	504.621307	507.172760	-74.838943	83.377563	532.449890	51.727001	91.123001	369.667389	-159.041000	1418.833130	437.000854	161.896576	1388.685791	347.418549	21.473581	1389.706299	319.881836	-1.217026	1674.191406	395.790741	-215.420425	1132.644897	508.101868	184.588898	1110.018188	273.717072	-182.169510	899.495850	391.614807	223.908432	858.036804	359.816101	13.647133	998.246460	-590.203735	68.459999	898.631897	-517.366638	-63.668598
323.551605	-65.095795	898.866150	385.587860	93.357224	897.925293	410.694031	-92.440239	507.518433	449.040985	97.635231	504.444305	507.166168	-74.914085	83.352501	532.260498	51.684917	91.165985	369.711304	-160.104218	1418.739624	436.565643	160.977783	1388.835205	347.168884	20.407850	1389.706665	319.720551	-2.455569	1674.156250	396.344299	-216.198761	1132.576782	507.587189	183.906403	1110.148926	274.466492	-183.125870	899.264099	391.152893	223.130646	858.205383	359.711884	12.710433	998.253357	-589.979492	68.306602	898.606506	-517.293701	-63.872593
323.675903	-65.835258	898.786377	385.558380	92.771812	897.998840	410.725128	-92.921707	507.509125	449.034393	97.312737	504.503967	507.233734	-75.003815	83.336235	532.289795	51.642960	91.188530	369.791321	-161.194336	1418.658813	436.131836	160.023483	1388.960205	346.935394	19.298323	1389.734497	319.498260	-3.722919	1674.132324	396.968079	-217.021530	1132.591675	507.037415	183.209488	1110.296631	275.474152	-183.995026	899.095642	390.740326	222.343475	858.325867	359.766571	11.954973	998.248474	-589.732910	68.214256	898.621765	-517.193054	-64.071907
323.768677	-66.709396	898.706604	385.440796	91.989754	898.020813	410.805969	-93.383286	507.474579	448.893951	96.940422	504.507965	507.265106	-75.112602	83.308693	532.321411	51.598824	91.204491	369.812653	-162.268585	1418.581787	435.601929	159.097000	1389.081665	346.702545	18.209488	1389.761475	319.368073	-4.926630	1674.063477	397.407288	-218.079559	1132.506104	506.562317	182.538345	1110.447266	276.242828	-185.102966	898.855164	390.280975	221.570129	858.447998	359.745636	11.073882	998.219177	-589.505859	68.109749	898.620178	-517.102905	-64.314476
323.794098	-67.600182	898.632690	385.090057	90.764076	897.981262	410.855011	-93.912506	507.410095	448.692291	96.567772	504.481598	507.312500	-75.214012	83.290245	532.297607	51.597279	91.200294	369.857025	-163.316574	1418.498901	435.149261	158.171661	1389.213623	346.466034	17.148640	1389.770142	319.142609	-6.214615	1674.041748	397.892914	-219.051025	1132.433472	506.088226	181.826691	1110.580444	276.925507	-186.330627	898.606018	389.844269	220.802078	858.589722	359.577820	10.004869	998.162598	-589.256409	68.053192	898.651428	-516.983032	-64.514778
323.897858	-68.328606	898.564270	385.148254	90.444847	898.111206	410.884674	-94.408936	507.343811	448.727631	96.249977	504.616333	507.515533	-75.436539	83.296303	532.388916	51.548923	91.235115	369.914795	-164.316574	1418.425659	434.669617	157.260971	1389.341675	346.240082	16.062943	1389.769165	318.988647	-7.434780	1673.985107	398.318268	-219.867569	1132.388794	505.613525	181.170395	1110.734131	277.605286	-187.667923	898.336731	389.428711	219.999359	858.704834	359.674652	9.355724	998.190491	-588.965515	67.929672	898.667664	-516.881226	-64.750725
324.006195	-69.138451	898.467407	384.761505	89.312408	898.108826	410.850128	-94.912521	507.263550	448.555481	95.940659	504.615753	507.504089	-75.515427	83.276176	532.331482	51.525078	91.229324	369.891571	-165.365097	1418.301270	434.173889	156.352020	1389.498779	345.977631	14.980940	1389.760986	318.795013	-8.696358	1673.938965	398.722534	-220.671310	1132.306885	505.190033	180.489075	1110.946899	278.330902	-188.770645	898.076050	389.064911	219.235077	858.865234	359.524689	8.341802	998.140625	-588.735168	67.837044	898.677368	-516.815979	-64.955704
323.980896	-69.917442	898.418762	384.588379	88.583687	898.175049	410.805573	-95.347511	507.206116	448.451447	95.602997	504.656708	507.385223	-75.418526	83.242340	532.385742	51.516655	91.277466	369.887054	-166.499420	1418.162964	433.738586	155.390900	1389.618774	345.708862	13.883721	1389.792603	318.573059	-9.937455	1673.893433	399.083710	-221.575714	1132.229858	504.788757	179.809494	1111.122681	278.837463	-190.275070	897.799561	388.670746	218.458847	859.007874	359.451599	7.510911	998.146729	-588.474731	67.689598	898.660767	-516.731506	-65.187782
323.956085	-70.777122	898.392456	384.442413	87.808975	898.275940	410.862427	-95.861122	507.173676	448.378235	95.267731	504.678406	507.349640	-75.464417	83.211540	532.399902	51.476681	91.298553	369.897034	-167.532837	1418.154785	433.229065	154.443756	1389.774902	345.428375	12.825215	1389.829224	318.341125	-11.166958	1673.842773	399.462219	-222.476578	1132.120117	504.382080	179.146362	1111.310669	279.436829	-191.802597	897.518066	388.316132	217.695831	859.192078	359.392029	6.608719	998.181091	-588.239014	67.568848	898.656555	-516.689453	-65.412399
323.990570	-71.605476	898.313721	384.330139	87.098679	898.311646	410.865326	-96.411949	507.134094	448.249725	94.896378	504.774567	507.385193	-75.564217	83.215065	532.422607	51.484554	91.326981	369.929230	-168.596313	1418.088257	432.812103	153.532318	1389.904785	345.233978	11.730117	1389.825562	318.121643	-12.416821	1673.804810	399.936707	-223.492508	1132.088501	503.923553	178.397614	1111.479736	280.296722	-192.811401	897.278992	387.730133	216.954803	859.551819	359.362274	5.770147	998.157715	-587.985474	67.491043	898.667114	-516.602051	-65.578178
323.833557	-72.429138	898.290955	384.139557	86.390854	898.410950	410.847382	-96.997032	507.073456	448.128510	94.553070	504.839905	507.405029	-75.676804	83.215927	532.437988	51.456490	91.366356	369.930389	-169.676788	1417.990601	432.332916	152.526428	1390.081299	344.929810	10.639323	1389.918579	317.883636	-13.684700	1673.759033	400.360809	-224.507370	1132.048218	503.630707	177.751785	1111.651978	281.208923	-193.792068	897.019958	387.417297	216.219727	859.708740	359.227844	4.915221	998.192139	-587.718933	67.377953	898.656372	-516.543640	-65.776199
323.608124	-73.375877	898.280334	383.932404	85.581467	898.464844	410.702087	-97.495743	506.998352	447.936981	94.224289	504.839294	507.379364	-75.722153	83.174339	532.432861	51.442356	91.404190	369.907318	-170.758911	1417.945068	431.835144	151.601959	1390.250977	344.717255	9.552494	1389.895752	317.641663	-14.893902	1673.714111	400.745026	-225.470734	1132.018677	503.297485	177.047043	1111.830444	281.874817	-195.147964	896.745850	387.307892	215.413925	859.693848	359.055969	3.980991	998.210266	-587.438782	67.288231	898.652344	-516.437500	-65.977623
323.257324	-74.277794	898.329468	383.631195	84.916588	898.589111	410.597992	-97.946297	506.962433	447.718628	93.889923	504.888702	507.343475	-75.787018	83.154175	532.403320	51.421982	91.438072	369.889954	-171.815842	1417.874634	431.344696	150.640869	1390.398315	344.372711	8.455581	1389.945190	317.373352	-16.120575	1673.677979	401.060760	-226.520737	1131.946899	502.919067	176.258270	1112.051392	282.598175	-196.573624	896.495361	386.989655	214.659027	859.872437	358.821350	3.117344	998.290344	-587.163025	67.206711	898.650330	-516.360107	-66.141151
323.217316	-75.023239	898.269897	383.487335	84.159897	898.639771	410.575531	-98.475204	506.946533	447.513977	93.538994	504.904358	507.349854	-75.850304	83.116631	532.390564	51.389816	91.442017	369.881134	-172.905914	1417.787720	430.894012	149.680115	1390.575928	344.181671	7.357741	1389.939453	317.125061	-17.338139	1673.623047	401.431610	-227.476883	1131.973877	502.623596	175.495636	1112.264648	283.278656	-197.955811	896.257751	386.683807	213.897415	860.099487	358.775421	2.283062	998.281494	-586.915588	67.160912	898.659973	-516.275452	-66.322380
323.107086	-75.779861	898.244202	383.321289	83.520134	898.747803	410.528076	-98.998589	506.893372	447.425598	93.252213	504.957794	507.348999	-75.931763	83.122215	532.442383	51.361805	91.525139	369.846863	-173.936829	1417.751587	430.379578	148.733093	1390.743652	343.947388	6.265964	1389.943359	316.855530	-18.554314	1673.592285	401.740204	-228.395309	1131.948242	502.339081	174.740387	1112.537354	283.882050	-199.472778	896.021057	386.395569	213.140594	860.354980	358.690735	1.484486	998.317444	-586.670349	67.038300	898.649597	-516.168030	-66.554703
323.044037	-76.562561	898.189697	383.149750	82.787148	898.816162	410.495483	-99.527893	506.840637	447.448242	92.855934	505.217224	507.259125	-75.936768	83.101295	532.566528	51.342503	91.602768	369.840210	-175.070602	1417.636230	429.947784	147.739670	1390.956909	343.706512	5.178258	1389.991089	316.582245	-19.771511	1673.563477	402.007111	-229.424774	1131.899536	502.056061	173.932678	1112.790161	284.510101	-200.910660	895.793030	386.175140	212.360550	860.617737	358.595123	0.645976	998.321167	-586.401428	66.956619	898.646179	-516.068970	-66.778801
322.993744	-77.326584	898.154236	383.016083	82.201645	898.920959	410.489990	-100.137978	506.765594	447.225525	92.563141	505.283844	507.293457	-76.064705	83.085159	532.579407	51.337299	91.679276	369.819122	-176.112823	1417.595093	429.527100	146.783875	1391.156982	343.438263	4.069518	1390.027588	316.314484	-20.966888	1673.529297	402.269745	-230.473801	1131.881226	501.735962	173.139709	1112.996582	285.130890	-202.455627	895.542725	385.945831	211.595627	860.812744	358.535797	-0.123182	998.351685	-586.143005	66.885696	898.655273	-515.965149	-66.996391
322.933624	-77.988319	898.114258	382.889038	81.443680	898.998840	410.526550	-100.803909	506.701508	446.718842	92.377853	505.156860	507.378143	-76.212914	83.103989	532.433472	51.286335	91.748505	369.803345	-177.155701	1417.541992	429.033264	145.856064	1391.516357	343.143585	3.016351	1390.218384	316.036255	-22.139681	1673.490845	402.589386	-231.527588	1131.872681	501.427094	172.312500	1113.280762	285.702332	-203.969635	895.300354	385.747772	210.802048	861.062866	358.476257	-0.918852	998.366516	-585.904053	66.783539	898.636230	-515.872559	-67.187294
322.868225	-78.816055	898.069702	382.798584	80.813339	899.065857	410.340668	-101.239197	506.606842	446.529480	92.119171	505.220001	507.350922	-76.291031	83.113770	532.547668	51.285431	91.854370	369.801392	-178.246964	1417.429565	428.647766	144.914703	1391.734741	342.919037	1.932842	1390.251343	315.732025	-23.299601	1673.445557	402.761169	-232.672470	1131.826172	501.142792	171.490341	1113.532227	286.276733	-205.480392	895.043701	385.566620	210.064041	861.320801	358.412872	-1.718958	998.375000	-585.621094	66.653404	898.608398	-515.775818	-67.378212
322.828217	-79.574303	898.046509	382.677185	80.032036	899.117188	410.082764	-101.708733	506.471619	446.252258	91.836388	505.295685	507.312378	-76.309196	83.113914	532.510681	51.277622	91.954147	369.802246	-179.272003	1417.364868	428.237671	143.915573	1391.974609	342.701477	0.863596	1390.279053	315.445618	-24.445921	1673.410767	403.041901	-233.670517	1131.799561	500.953369	170.674896	1113.824341	286.800140	-207.035690	894.823853	385.414948	209.345978	861.565369	358.346802	-2.538310	998.386902	-585.336243	66.563080	898.592651	-515.671448	-67.551796
322.760864	-80.264351	898.014099	382.571014	79.430016	899.254639	409.887177	-102.111824	506.350128	446.137390	91.607498	505.368378	507.292572	-76.332527	83.100922	532.544922	51.271179	92.062103	369.767578	-180.342896	1417.269043	427.833038	142.967728	1392.181030	342.462708	-0.240043	1390.322388	315.193970	-25.564659	1673.365723	403.263611	-234.811844	1131.760376	500.709869	169.835922	1114.126587	287.591156	-208.596924	894.464722	385.218536	208.592361	861.846497	358.303131	-3.303723	998.433594	-585.078674	66.509583	898.579651	-515.589783	-67.701584
322.783386	-80.982880	897.969360	382.493927	78.705780	899.309875	409.742462	-102.449127	506.241638	445.933990	91.372910	505.421234	507.232727	-76.328629	83.086449	532.549011	51.262070	92.173065	369.738770	-181.381531	1417.167358	427.405334	142.011963	1392.417114	342.237640	-1.311767	1390.353271	314.858978	-26.665897	1673.371460	403.488007	-235.982162	1131.694458	500.459412	168.986618	1114.397705	288.070831	-210.108475	894.243774	385.098969	207.887848	862.101990	358.275177	-4.083909	998.437195	-584.822571	66.404327	898.572205	-515.486023	-67.843987
322.700836	-81.553299	897.947205	382.248016	78.260193	899.572021	409.647339	-102.828522	506.168427	445.724304	91.145508	505.505554	507.225861	-76.360497	83.115082	532.508179	51.277161	92.275261	369.663666	-182.465210	1417.050781	427.026733	141.039200	1392.610474	341.996124	-2.365634	1390.384888	314.568665	-27.780460	1673.363770	403.653809	-236.927490	1131.617065	500.216217	168.133591	1114.703857	288.461914	-211.793884	894.013123	384.983673	207.185562	862.373413	358.139923	-4.772110	998.550049	-584.569397	66.319809	898.561218	-515.366333	-67.998413
322.691284	-82.314224	897.922974	382.156891	77.565498	899.659912	409.788452	-103.280807	506.199738	445.518219	90.879089	505.523438	507.228241	-76.423027	83.082222	532.461487	51.281296	92.372185	369.643738	-183.516861	1416.989624	426.648010	140.072937	1392.864868	341.763062	-3.393084	1390.418701	314.239899	-28.879379	1673.357178	403.805511	-238.181702	1131.522949	500.013153	167.282623	1114.974243	288.887939	-213.321533	893.784119	384.880219	206.483109	862.650696	358.099609	-5.569435	998.579102	-584.355957	66.281250	898.565979	-515.260254	-68.152969
322.687805	-83.163872	897.900085	382.274384	76.640236	899.605957	409.787140	-103.800034	506.152527	445.407196	90.662186	505.525574	507.246948	-76.481590	83.082298	532.515686	51.266735	92.490868	369.590942	-184.526505	1416.854370	426.253326	139.116043	1393.069214	341.538147	-4.465304	1390.476074	313.920013	-29.904060	1673.362427	403.986603	-239.267548	1131.519897	499.787354	166.396713	1115.299316	289.320923	-214.789536	893.565186	384.573914	205.808105	863.061646	358.152252	-6.441650	998.541443	-584.065613	66.180092	898.548584	-515.094116	-68.319977
322.739838	-83.894226	897.876648	382.289612	75.878052	899.661682	409.750458	-104.254005	506.123016	445.290649	90.422333	505.600952	507.258484	-76.553459	83.094421	532.560242	51.282753	92.593491	369.507599	-185.511841	1416.801880	425.853363	138.181168	1393.305176	341.347748	-5.499248	1390.508423	313.580688	-30.971378	1673.376953	404.103180	-240.483475	1131.467407	499.641113	165.583176	1115.585571	289.722900	-216.270111	893.393372	384.745361	205.117569	863.147156	358.174561	-7.232448	998.556763	-583.769043	66.099762	898.535217	-514.934387	-68.492096
322.744202	-84.514359	897.834473	382.281067	75.275276	899.792847	409.740784	-104.670708	506.073730	445.094391	90.172150	505.670807	507.263550	-76.618843	83.091660	532.501038	51.287197	92.672066	369.408356	-186.532730	1416.742310	425.538757	137.244858	1393.515991	341.188904	-6.516992	1390.528076	313.265076	-31.980640	1673.399414	404.243408	-241.592163	1131.434326	499.468658	164.779175	1115.829590	290.141052	-217.824890	893.166443	384.692657	204.459915	863.398682	358.183899	-7.955561	998.596924	-583.444458	66.025154	898.526062	-514.717529	-68.670700
322.732483	-85.283745	897.800232	382.258911	74.489067	899.849426	409.743195	-105.120804	506.002838	444.880219	89.961998	505.715179	507.277222	-76.668129	83.067230	532.506165	51.295158	92.787483	369.298431	-187.527481	1416.630249	425.216858	136.301254	1393.764038	340.954803	-7.540726	1390.546143	312.906586	-33.017864	1673.416382	404.412262	-242.558762	1131.384766	499.344208	163.975998	1116.130127	290.524109	-219.288956	892.993408	384.695007	203.810303	863.683838	358.168274	-8.790538	998.606140	-583.138672	65.887604	898.513123	-514.542480	-68.810455
322.786774	-85.911789	897.783813	382.319214	73.914215	899.964233	409.699127	-105.561272	505.942963	444.651611	89.744415	505.764374	507.293213	-76.732590	83.076439	532.501587	51.292278	92.845940	369.089294	-188.515503	1416.568359	424.872070	135.360306	1394.017822	340.763885	-8.503971	1390.573242	312.555267	-34.005104	1673.439575	404.554199	-243.654343	1131.377808	499.170746	163.142517	1116.414795	290.934296	-220.736938	892.817383	384.704193	203.180283	863.951782	358.245636	-9.480424	998.651123	-582.956909	65.829361	898.479126	-514.497253	-69.018639
322.887787	-86.631569	897.720642	382.432526	73.153732	900.016907	409.713104	-105.967026	505.893402	444.358276	89.548073	505.775757	507.289825	-76.801605	83.043503	532.483398	51.285877	92.965759	368.913574	-189.520370	1416.459961	424.581787	134.435913	1394.216309	340.583344	-9.547637	1390.582153	312.179199	-35.010887	1673.447266	404.662170	-244.751678	1131.342285	498.992828	162.349518	1116.748291	291.339996	-222.141022	892.630188	384.529144	202.611496	864.348511	358.337708	-10.288559	998.644348	-582.792847	65.864479	898.482178	-514.493958	-69.123863
323.009552	-87.227921	897.668274	382.532166	72.573845	900.091736	409.656799	-106.338791	505.811615	444.273773	89.287384	506.012421	507.267853	-76.866241	83.042496	532.558655	51.316753	93.063683	368.693787	-190.464005	1416.351685	424.279266	133.532639	1394.446289	340.397247	-10.512825	1390.586548	311.805817	-35.979645	1673.462158	404.776733	-245.834503	1131.304077	498.926788	161.592606	1117.034424	291.673737	-223.598557	892.425842	384.781158	201.940063	864.432129	358.440796	-10.952036	998.653320	-582.551575	65.868835	898.475891	-514.341248	-69.218506
323.153687	-87.886299	897.617432	382.664032	71.817276	900.116394	409.677277	-106.792503	505.732269	443.457947	89.228973	505.697327	507.267578	-76.940460	83.028824	532.244202	51.303596	93.128456	368.446533	-191.423752	1416.325073	423.964233	132.611633	1394.668457	340.209259	-11.432015	1390.589966	311.414124	-36.935173	1673.476563	404.820313	-246.938217	1131.235352	498.784943	160.825455	1117.318237	291.990265	-225.000397	892.238831	384.821198	201.365295	864.685852	358.564728	-11.703249	998.639404	-582.290405	65.846939	898.475891	-514.188721	-69.289734
323.238495	-88.553131	897.579285	382.814911	71.170731	900.207703	409.614716	-107.249855	505.629791	442.869080	89.045906	505.559143	507.260040	-76.986443	82.996582	532.201294	51.317142	93.255463	368.185425	-192.298691	1416.201050	423.705688	131.746368	1394.873901	339.989258	-12.364120	1390.565674	310.995758	-37.911388	1673.479980	404.939026	-248.083603	1131.208740	498.722687	160.047974	1117.628052	292.418030	-226.188797	892.041138	384.920563	200.812744	864.892639	358.671570	-12.438525	998.663696	-581.997253	65.829674	898.461609	-514.004944	-69.360962
323.431549	-89.249817	897.501282	383.027527	70.403069	900.187500	409.637665	-107.782372	505.582275	442.198730	88.866776	505.402252	507.280884	-77.075119	82.993362	531.790222	51.381294	93.267021	367.899689	-193.268707	1416.094604	423.418518	130.810684	1395.114746	339.785126	-13.280536	1390.531738	310.576965	-38.949131	1673.410034	404.988342	-249.123657	1131.174438	498.654999	159.285400	1117.909424	292.734558	-227.505219	891.842346	385.018860	200.240234	865.154541	358.862457	-13.204699	998.613953	-581.690613	65.735489	898.441467	-513.778564	-69.460190
323.930786	-89.866127	897.396851	383.293884	69.896019	900.246033	409.687073	-108.234940	505.507263	441.634766	88.913780	505.334503	507.294861	-77.149437	82.959702	532.039673	51.386051	93.516197	367.627502	-194.159912	1415.966064	423.204987	129.960556	1395.327148	339.537628	-14.217813	1390.505493	310.143524	-39.860836	1673.398438	405.026337	-250.322906	1131.091919	498.528381	158.559708	1118.177490	293.053558	-228.790146	891.710693	384.911438	199.753922	865.596558	359.224731	-13.849718	998.588989	-581.408752	65.659019	898.438416	-513.532654	-69.587952
324.124817	-90.501823	897.327393	383.522003	69.055870	900.212830	409.689606	-108.574287	505.431519	440.856232	88.912575	505.180176	507.263092	-77.207497	82.925064	531.877136	51.408195	93.662178	367.331573	-195.012650	1415.862305	422.957306	129.075394	1395.548462	339.310333	-15.086824	1390.449829	309.656006	-40.805550	1673.400635	405.120239	-251.237289	1131.108765	498.501587	157.823807	1118.455688	293.329224	-230.065628	891.518250	385.251617	199.219849	865.653809	359.423492	-14.611823	998.537415	-581.076111	65.556061	898.432556	-513.247620	-69.690292
323.985474	-91.261475	897.311584	383.640869	68.386589	900.282715	409.682068	-108.935486	505.401154	440.046295	88.994865	504.996887	507.268097	-77.235664	82.905098	531.765259	51.427715	93.874512	367.033203	-195.882492	1415.817383	422.671997	128.220490	1395.739746	339.090393	-15.950730	1390.426270	309.244385	-41.648701	1673.350708	405.145172	-252.331482	1131.049194	498.480408	157.099670	1118.762207	293.612640	-231.217072	891.377014	385.425323	198.690903	865.935791	359.428284	-15.392318	998.561035	-580.795776	65.563164	898.445618	-513.036621	-69.706573
324.247894	-91.864204	897.215027	383.880371	67.661369	900.297729	409.765289	-109.371307	505.334625	439.227020	89.130821	504.908783	507.295013	-77.303009	82.870216	531.750305	51.454628	94.159424	366.739166	-196.746353	1415.707764	422.401703	127.355286	1395.959229	338.863739	-16.838037	1390.393555	308.734314	-42.549400	1673.338379	405.180725	-253.332687	1131.036743	498.497498	156.391632	1119.071045	293.825317	-232.379257	891.253113	385.580444	198.168396	866.186951	359.662659	-16.122036	998.518555	-580.502991	65.557999	898.474670	-512.780945	-69.757484
324.401337	-92.601234	897.165527	384.104065	67.030388	900.310425	409.874664	-109.833344	505.253265	438.310028	89.247009	504.804199	507.298035	-77.360497	82.846161	531.737305	51.499538	94.473557	366.391876	-197.625870	1415.553833	422.115662	126.485954	1396.144897	338.648895	-17.669209	1390.363403	308.317047	-43.366432	1673.282104	405.174988	-254.260635	1131.016724	498.531189	155.723434	1119.342651	294.016724	-233.545593	891.085449	385.765594	197.701599	866.407471	359.862152	-16.848719	998.497803	-580.174866	65.522949	898.486084	-512.461121	-69.843056
324.593231	-93.240578	897.117798	384.407990	66.347496	900.385437	409.967407	-110.183868	505.192841	437.448517	89.450417	504.748413	507.295013	-77.383484	82.828568	531.610046	51.516521	94.758484	366.114685	-198.464218	1415.520874	421.829102	125.656700	1396.347412	338.375610	-18.518219	1390.314209	307.804352	-44.233097	1673.248047	405.116455	-255.336807	1130.953857	498.509918	154.968536	1119.614380	294.200226	-234.616898	890.939514	385.975586	197.270569	866.653320	360.118530	-17.594709	998.507446	-579.864136	65.491951	898.478210	-512.182556	-69.915062
324.801208	-93.868813	897.078796	384.679413	65.767479	900.457458	410.057251	-110.559395	505.103485	436.464844	89.684982	504.733643	507.287445	-77.438316	82.778358	531.273926	51.566532	95.003578	365.781372	-199.283737	1415.471436	421.547668	124.814857	1396.533203	338.104492	-19.339909	1390.294434	307.284821	-45.036633	1673.183838	405.104065	-256.263275	1130.888428	498.608887	154.343964	1119.909058	294.355896	-235.699036	890.789001	386.219635	196.808792	866.954285	360.379883	-18.277231	998.519470	-579.564087	65.481972	898.498657	-511.960510	-69.918365
324.959137	-94.362282	897.081970	384.791809	65.237198	900.676453	410.128326	-110.917061	505.061127	435.429504	89.904320	504.702118	507.263092	-77.454124	82.729874	531.142029	51.638943	95.381187	365.485565	-200.090775	1415.442993	421.280975	123.985283	1396.713013	337.849731	-20.187241	1390.271851	306.811951	-45.804310	1673.116455	405.048584	-257.150116	1130.888306	498.667145	153.639511	1120.222412	294.533112	-236.749054	890.661804	386.504700	196.373993	867.214783	360.550751	-18.936567	998.622131	-579.266724	65.412689	898.508118	-511.724792	-69.982849
325.201538	-94.902100	897.043579	385.073486	64.543831	900.751465	410.292358	-111.327309	505.008392	434.330170	90.086143	504.668274	507.318329	-77.546646	82.710304	531.057800	51.776981	95.817764	365.165009	-200.900513	1415.362549	420.999451	123.145927	1396.890137	337.598877	-21.031818	1390.271240	306.244324	-46.592247	1673.073120	404.952271	-258.092468	1130.842529	498.765564	152.930527	1120.546387	294.698090	-237.698532	890.533691	386.776093	195.948135	867.450317	360.845917	-19.642008	998.634705	-578.972656	65.368095	898.518433	-511.495880	-70.007111
325.452240	-95.559402	897.023376	385.543579	64.013023	900.836243	410.405365	-111.698067	504.985657	433.349152	90.305794	504.769135	507.346405	-77.596123	82.655197	530.964294	51.924023	96.275658	364.827728	-201.702118	1415.293335	420.751251	122.329964	1397.074097	337.417358	-21.809542	1390.201416	305.731018	-47.155643	1673.025269	404.922302	-258.886963	1130.871216	498.857727	152.272842	1120.793823	294.815887	-238.628571	890.412720	387.056946	195.550613	867.723083	361.232147	-20.315603	998.661865	-578.656372	65.297050	898.525085	-511.242462	-70.103340
325.700439	-96.004822	897.019287	385.735596	63.404366	901.040649	410.555328	-112.064514	504.940979	432.183075	90.576378	504.806000	507.325104	-77.625137	82.613029	530.938660	52.110641	96.786346	364.508118	-202.524170	1415.234741	420.468170	121.533287	1397.247314	337.133423	-22.657413	1390.213135	305.217865	-47.896332	1672.937012	404.796204	-259.814331	1130.843384	498.926361	151.549789	1121.115845	295.000854	-239.517899	890.294250	387.160156	195.167313	868.197327	361.484741	-20.987728	998.753418	-578.343750	65.286446	898.535645	-511.009399	-70.135147
326.271423	-96.508492	896.947998	386.338531	62.967823	901.105957	410.763947	-112.450966	504.865173	431.078857	90.912857	504.885193	507.383301	-77.732460	82.580391	530.882568	52.281429	97.284676	364.144318	-203.313705	1415.213745	420.207764	120.669502	1397.426758	336.939392	-23.434784	1390.154297	304.690094	-48.599201	1672.854370	404.649139	-260.689850	1130.835205	499.071930	150.921097	1121.386719	295.179901	-240.363525	890.173645	387.517639	194.756714	868.393494	362.077759	-21.544601	998.745972	-578.031433	65.253387	898.560425	-510.766724	-70.193054
326.502350	-97.007652	896.952881	386.674652	62.318508	901.247925	410.825409	-112.844727	504.778870	429.785431	91.207550	505.002686	507.365723	-77.761497	82.568596	530.885742	52.552097	97.921616	363.813446	-204.097351	1415.167725	420.026428	119.899864	1397.597168	336.693909	-24.203827	1390.121338	304.144348	-49.296848	1672.781738	404.558929	-261.417419	1130.859741	499.257385	150.319962	1121.680786	295.319153	-241.187820	890.028137	388.142059	194.348648	868.442688	362.398346	-22.226728	998.812073	-577.737732	65.203117	898.585754	-510.470703	-70.335915
326.459442	-97.436531	897.000366	386.796814	61.774124	901.513611	410.769257	-113.138924	504.700043	428.201721	91.449486	505.033234	507.318298	-77.740067	82.556152	530.613770	52.793964	98.496712	363.402039	-204.879715	1415.083374	419.816559	119.057457	1397.765137	336.451569	-24.948145	1390.120361	303.601196	-49.947071	1672.713867	404.335052	-262.466888	1130.817993	499.428223	149.692047	1122.004150	295.467072	-241.976669	889.940857	388.553955	193.990463	868.695740	362.501770	-22.883415	998.956421	-577.484497	65.202438	898.620972	-510.249695	-70.402954
326.728180	-98.092636	897.010254	387.323669	61.180687	901.577759	410.873779	-113.513329	504.651642	426.810120	91.806648	505.139343	507.379059	-77.850273	82.576279	530.485229	53.091789	99.164650	363.036957	-205.589752	1415.085327	419.599640	118.259727	1397.953003	336.196411	-25.712934	1390.115967	303.057068	-50.591114	1672.637207	404.168488	-263.298004	1130.852051	499.552673	148.992188	1122.302368	295.602417	-242.660477	889.835449	388.960022	193.611282	868.930847	362.940216	-23.564980	998.988159	-577.230286	65.149498	898.636841	-510.037628	-70.519836
327.042603	-98.545952	897.025085	387.735535	60.679214	901.765259	410.936981	-113.796715	504.565643	425.295135	92.232307	505.258789	507.383148	-77.886642	82.550629	530.381165	53.349812	99.807846	362.680817	-206.357162	1415.087891	419.423615	117.457664	1398.125732	335.976440	-26.435186	1390.117310	302.526947	-51.206642	1672.588867	404.024567	-264.004883	1130.906616	499.708405	148.399796	1122.585327	295.775269	-243.348328	889.738586	389.442139	193.270615	869.148499	363.341309	-24.169878	999.080383	-576.976318	65.060112	898.654114	-509.835876	-70.617134
327.365448	-99.013817	897.059265	388.098267	60.114582	901.957092	410.968140	-114.049927	504.486755	423.602966	92.648842	505.324707	507.373322	-77.920341	82.538269	530.180969	53.613293	100.510811	362.311157	-207.069473	1415.091431	419.258728	116.692604	1398.309326	335.744171	-27.176765	1390.105103	302.019104	-51.770496	1672.509766	403.799072	-264.896240	1130.943970	499.849152	147.702972	1122.871460	295.879120	-243.938446	889.640442	389.700867	192.941010	869.548645	363.737915	-24.809820	999.183655	-576.740173	64.978760	898.687500	-509.646912	-70.738525
327.694061	-99.478935	897.069763	388.451843	59.674389	902.149963	411.001495	-114.430405	504.424866	421.928314	93.145241	505.470062	507.384460	-77.935478	82.504463	530.057007	53.895134	101.302437	361.946075	-207.785324	1415.111938	419.096619	115.929451	1398.498779	335.507050	-27.888292	1390.088867	301.560822	-52.302830	1672.413818	403.623413	-265.568176	1130.952393	500.093201	147.058243	1123.153320	295.967346	-244.565170	889.540833	390.439819	192.526398	869.602966	364.131470	-25.396441	999.274841	-576.507263	64.913277	898.678589	-509.538361	-70.818771
328.306641	-99.836372	897.039551	388.931824	59.209312	902.332764	411.053650	-114.771576	504.308807	420.400452	93.689484	505.623535	507.417786	-78.037964	82.499596	529.798889	54.141056	102.049316	361.524811	-208.486191	1415.054443	418.893066	115.169334	1398.666504	335.276215	-28.580402	1390.075439	301.011200	-52.787624	1672.354492	403.411957	-266.385468	1130.955078	500.316162	146.419586	1123.509521	296.075226	-245.096954	889.454163	390.971832	192.211533	869.839722	364.717346	-25.954609	999.340515	-576.293274	64.806023	898.691528	-509.413361	-70.958130
328.309387	-100.396355	897.075928	389.219696	58.626553	902.508728	411.038727	-115.020508	504.258575	418.628052	94.162056	505.775024	507.428314	-78.059753	82.467430	529.600769	54.452110	102.812950	361.137634	-209.196365	1415.016357	418.706482	114.419304	1398.830566	335.007599	-29.281960	1390.043213	300.523407	-53.265465	1672.292236	403.157898	-267.247894	1130.926880	500.533325	145.713654	1123.800903	296.167603	-245.565735	889.389099	391.576263	191.914841	870.065247	364.928772	-26.650175	999.435547	-576.098572	64.731438	898.698792	-509.293060	-71.079491
328.527924	-100.826576	897.083435	389.498596	58.178753	902.764771	411.102722	-115.435791	504.229553	417.012085	94.814697	506.003601	507.509918	-78.200020	82.459549	529.487000	54.784840	103.731796	360.707153	-209.863403	1414.990479	418.492493	113.643478	1399.010986	334.756195	-29.963346	1389.999268	300.061157	-53.709793	1672.221436	402.962524	-267.956818	1130.944214	500.845825	145.141022	1124.136963	296.267914	-246.022263	889.283081	392.201355	191.464005	870.295227	365.267609	-27.281826	999.550354	-575.924561	64.610168	898.696716	-509.206268	-71.243065
328.803864	-101.252914	897.077576	389.899963	57.686539	902.899841	411.006683	-115.626610	504.136414	415.054779	95.315758	506.203430	507.475616	-78.183075	82.448479	529.119690	55.102531	104.587196	360.288422	-210.563553	1414.963501	418.321442	112.926430	1399.185425	334.518951	-30.635889	1389.998413	299.617615	-54.128456	1672.159668	402.749939	-268.651855	1130.940308	501.039246	144.447449	1124.480713	296.348938	-246.460770	889.167725	392.590881	191.143646	870.726624	365.672333	-27.861828	999.603455	-575.744385	64.529083	898.722473	-509.131653	-71.330925
329.084229	-101.679939	897.096924	390.240906	57.290188	903.105164	411.029541	-115.912636	504.081024	413.255035	95.911446	506.423309	507.483887	-78.252968	82.418457	528.901978	55.345829	105.434708	359.926056	-211.184235	1414.977295	418.152100	112.196480	1399.336060	334.275391	-31.301331	1389.959351	299.201630	-54.516926	1672.105469	402.486176	-269.325012	1130.929077	501.339325	143.804672	1124.851196	296.415314	-246.840805	889.075256	393.501709	190.764633	870.787842	366.059082	-28.420057	999.701904	-575.607727	64.405731	898.721619	-509.082062	-71.516541
329.372925	-102.081398	897.077271	390.652924	56.854240	903.261902	411.014923	-116.114410	503.972015	411.186310	96.483147	506.568573	507.501434	-78.287758	82.418571	528.522339	55.578491	106.332016	359.457031	-211.867401	1414.904907	417.913940	111.485458	1399.517334	334.020416	-31.920877	1389.896729	298.804993	-54.862907	1672.015137	402.252411	-270.068848	1130.948242	501.572754	143.157928	1125.115723	296.484619	-247.174240	888.958618	394.164246	190.456985	870.982971	366.481232	-28.982744	999.756714	-575.479858	64.324135	898.750427	-509.074280	-71.636475
329.686829	-102.404648	897.030518	391.021912	56.398823	903.389465	411.047699	-116.360771	503.873199	409.264771	97.093262	506.767517	507.519165	-78.305115	82.392372	528.172546	55.825626	107.279427	359.064880	-212.442749	1414.887085	417.707184	110.782677	1399.698364	333.729034	-32.559677	1389.829346	298.458923	-55.223824	1671.960938	402.050323	-270.583344	1130.925903	501.886810	142.545166	1125.468994	296.540131	-247.465179	888.874390	394.884216	190.180496	871.203979	366.888672	-29.513899	999.783630	-575.396729	64.231712	898.782166	-509.100159	-71.757927
329.946228	-102.761513	897.004150	391.384460	56.020290	903.557434	411.130310	-116.626793	503.832977	407.668182	97.765343	506.973969	507.507721	-78.335403	82.356354	527.903076	55.935387	108.204437	358.613037	-213.060074	1414.817139	417.483917	110.151573	1399.778564	333.434143	-33.159557	1389.739502	298.177795	-55.527340	1671.873169	401.810699	-271.247314	1130.854980	502.234375	141.957687	1125.770874	296.535980	-247.788315	888.764709	395.580353	189.844467	871.420288	367.274445	-30.036928	999.839233	-575.317261	64.088692	898.793274	-509.131836	-71.937340
330.182281	-103.132629	896.993164	391.792358	55.653198	903.668945	411.253510	-116.915787	503.769226	406.510315	98.635384	507.201508	507.581421	-78.404503	82.320457	527.802795	56.224785	109.259262	358.119537	-213.630951	1414.743530	417.191467	109.515442	1399.906250	333.163513	-33.742554	1389.650635	297.813446	-55.803185	1671.855347	401.571442	-271.883362	1130.809570	502.552826	141.335464	1126.058472	296.552582	-248.076508	888.653503	396.360107	189.534500	871.621521	367.631622	-30.503086	999.880615	-575.265198	64.011749	898.810425	-509.194397	-72.133812
330.407471	-103.426384	896.953674	392.160492	55.153286	903.789185	411.326202	-117.127289	503.712463	404.851624	99.243721	507.424255	507.568634	-78.414192	82.296051	527.415833	56.348343	110.220322	357.629883	-214.209183	1414.688232	416.884918	108.915260	1400.006104	332.859100	-34.291058	1389.551147	297.581268	-56.081646	1671.801514	401.327148	-272.400726	1130.768066	502.846191	140.749603	1126.331543	296.581573	-248.256119	888.537537	396.913361	189.204803	871.944031	367.978241	-31.033884	999.908447	-575.219238	63.850780	898.814941	-509.270752	-72.332245
330.704407	-103.689751	896.921082	392.602997	54.908085	903.919556	411.463287	-117.396233	503.676788	403.393036	99.856270	507.785278	507.646149	-78.513382	82.274864	527.077209	56.559940	111.161736	357.109009	-214.781525	1414.610962	416.644318	108.341667	1400.100586	332.536743	-34.849968	1389.461548	297.333862	-56.311695	1671.771729	401.086151	-272.947784	1130.732422	503.242096	140.164261	1126.636597	296.613403	-248.431000	888.414917	397.946564	188.895569	871.924377	368.370911	-31.404305	999.947632	-575.179688	63.686047	898.822388	-509.381592	-72.528313
331.277222	-103.819435	896.868469	393.061005	54.648464	904.069824	411.426025	-117.468971	503.555298	401.988892	100.409782	508.145874	507.571930	-78.453003	82.229591	526.561218	56.726295	112.002640	356.625549	-215.257904	1414.592041	416.332520	107.759735	1400.212646	332.244354	-35.353279	1389.357788	297.126526	-56.540474	1671.754517	400.845917	-273.499268	1130.682007	503.636902	139.622391	1126.898682	296.652832	-248.560410	888.296326	398.759399	188.541000	872.072937	368.899017	-31.731747	999.986206	-575.173523	63.541470	898.853638	-509.498474	-72.758751
331.515533	-104.089439	896.849792	393.372925	54.212883	904.184143	411.519928	-117.607262	503.530151	400.346527	100.772705	508.506439	507.592896	-78.475220	82.235580	525.820740	57.012199	112.722832	356.105469	-215.786362	1414.502319	416.014069	107.237900	1400.309448	331.935364	-35.830070	1389.290405	296.902039	-56.718193	1671.782227	400.572968	-273.966980	1130.671631	504.016846	139.071976	1127.241699	296.693268	-248.656067	888.184387	399.715393	188.237778	872.236633	369.187195	-32.183506	1000.026001	-575.187805	63.351788	898.850159	-509.637756	-72.982689
331.785095	-104.310944	896.843140	393.763519	53.849838	904.338684	411.612366	-117.670784	503.475464	398.567352	100.784386	508.776001	507.587646	-78.478172	82.222534	524.718689	57.297630	113.243660	355.583862	-216.278641	1414.464355	415.728790	106.739670	1400.428467	331.592377	-36.284901	1389.244873	296.750916	-56.878796	1671.799072	400.289673	-274.400909	1130.644775	504.327606	138.527405	1127.525757	296.709259	-248.721878	888.066650	400.561584	187.904083	872.359375	369.512695	-32.586685	1000.092102	-575.220825	63.162407	898.879578	-509.822510	-73.243164
332.014709	-104.422417	896.871826	394.119659	53.647591	904.549988	411.685425	-117.761047	503.444611	396.961090	100.996101	509.084015	507.594666	-78.448372	82.199829	523.454712	57.705120	113.710754	355.092255	-216.708176	1414.495239	415.434631	106.261787	1400.584106	331.259308	-36.716496	1389.223389	296.651917	-57.002983	1671.862427	399.988037	-274.941162	1130.629395	504.699921	138.064819	1127.840942	296.751434	-248.778366	887.968994	401.430054	187.551270	872.479126	369.806671	-32.868084	1000.202698	-575.269775	62.945141	898.889771	-510.034485	-73.526657
332.298065	-104.567810	896.872437	394.515198	53.428322	904.710510	411.799438	-117.825966	503.393585	395.273315	101.073181	509.278351	507.558502	-78.450874	82.175598	522.069519	58.255676	114.079399	354.555817	-217.158722	1414.520020	415.161530	105.822113	1400.742432	330.944702	-37.119408	1389.250366	296.523804	-57.138065	1671.963623	399.649628	-275.387115	1130.614990	505.086060	137.581467	1128.219849	296.775787	-248.836533	887.877380	402.183167	187.221390	872.794983	370.104736	-33.142872	1000.279053	-575.329895	62.702541	898.887024	-510.238739	-73.814987
332.307190	-104.740807	896.922302	394.867157	53.376839	904.905396	411.924316	-117.864075	503.403198	393.544739	101.020538	509.477753	507.527100	-78.394836	82.123322	520.560791	58.864517	114.400703	354.003601	-217.522446	1414.555542	414.836548	105.405396	1400.899292	330.604034	-37.481087	1389.281738	296.439270	-57.234703	1672.077148	399.309448	-275.789276	1130.651611	505.470764	137.085007	1128.545288	296.790344	-248.841690	887.791321	403.450043	186.945724	872.807617	370.251617	-33.341549	1000.397095	-575.411804	62.445976	898.899292	-510.469604	-74.138016
332.557129	-104.818382	896.943665	395.209015	53.173225	905.108398	412.091644	-117.922935	503.383667	391.654236	100.657967	509.534943	507.550751	-78.406189	82.104538	518.784790	59.382984	114.565964	353.407562	-217.925201	1414.518433	414.543365	105.024498	1401.181274	330.238007	-37.837093	1389.353516	296.429779	-57.295200	1672.243530	399.009735	-276.015076	1130.761597	505.792450	136.631409	1128.935303	296.800812	-248.842545	887.763611	404.550537	186.661072	873.016235	370.485443	-33.581718	1000.505737	-575.489746	62.178177	898.913391	-510.716309	-74.484612
332.850159	-104.834312	896.982300	395.603729	53.050781	905.382507	412.280548	-117.976051	503.367035	390.050476	100.335487	509.838531	507.596191	-78.437454	82.114929	517.070618	60.020081	114.730103	352.788483	-218.268585	1414.667480	414.298309	104.686157	1401.442627	329.896088	-38.137497	1389.461792	296.441101	-57.341904	1672.457275	398.694916	-276.217255	1130.889771	506.160034	136.204391	1129.391846	296.816711	-248.826431	887.756836	405.478821	186.251343	873.172668	370.768524	-33.784248	1000.655579	-575.637817	61.880970	898.913391	-511.052124	-74.870583
333.107269	-104.830101	897.049561	395.921722	52.948902	905.654236	412.479218	-118.076645	503.379578	388.452301	99.969063	510.149750	507.635651	-78.436569	82.092911	514.978699	60.458942	114.635521	352.174408	-218.571640	1414.811035	414.012878	104.345375	1401.755859	329.538879	-38.401039	1389.609253	296.503998	-57.353985	1672.719971	398.376984	-276.396759	1131.042114	506.502014	135.726639	1129.904907	296.828796	-248.799072	887.789124	406.642944	185.961472	873.383850	370.981232	-33.939823	1000.821472	-575.820129	61.604183	898.928223	-511.432739	-75.189529
333.294006	-104.841690	897.152039	396.177032	52.877510	905.936707	412.679962	-118.125923	503.405609	386.953369	99.601784	510.534943	507.594238	-78.403427	82.074860	512.922485	61.032272	114.691162	351.515869	-218.822388	1415.014282	413.699982	104.000229	1402.073364	329.160797	-38.654182	1389.778564	296.569550	-57.357681	1673.033081	397.975708	-276.712524	1131.239380	506.801300	135.268036	1130.401001	296.851593	-248.730652	887.869812	407.738525	185.595932	873.587158	371.135529	-34.073902	1001.010742	-576.007263	61.317963	898.957214	-511.787933	-75.554375
333.495300	-104.746597	897.260864	396.428253	52.876606	906.280457	412.870850	-118.120483	503.435516	385.543793	99.190628	510.874878	507.611542	-78.404121	82.092018	510.717316	61.590324	114.608604	350.868073	-219.055298	1415.229004	413.416656	103.699379	1402.429565	328.766174	-38.865391	1389.969604	296.591095	-57.382729	1673.375488	397.576874	-276.944366	1131.521851	507.122498	134.870819	1130.968384	296.958527	-248.461761	887.991577	408.782898	185.253281	873.814941	371.302490	-34.157894	1001.230103	-576.224426	61.007473	898.979431	-512.218323	-75.897652
333.741089	-104.672920	897.381897	396.686981	52.846100	906.597717	413.097076	-118.119286	503.449219	384.261353	98.613792	511.357605	507.606232	-78.357918	82.061119	508.381470	62.072605	114.364426	350.201996	-219.255371	1415.475830	413.165192	103.432327	1402.857910	328.378204	-39.045967	1390.172119	296.701233	-57.361607	1673.731445	397.171570	-276.928101	1131.816650	507.387238	134.445206	1131.518311	296.891724	-248.486145	888.119263	409.626495	184.909302	874.251038	371.494202	-34.241680	1001.444336	-576.491394	60.711643	899.021606	-512.726196	-76.267426
333.977386	-104.570625	897.505493	396.846313	52.903736	906.919922	413.331635	-118.008156	503.466736	383.174774	98.029640	511.848145	507.555817	-78.279343	82.017899	505.852325	62.491894	114.144577	349.575806	-219.428162	1415.762329	412.914032	103.166367	1403.229004	327.999390	-39.205528	1390.379517	296.783691	-57.336006	1674.096558	396.679657	-277.238556	1132.101929	507.748138	134.087936	1132.174683	296.913086	-248.402206	888.299683	410.931610	184.439575	874.327881	371.626617	-34.260086	1001.663025	-576.794067	60.447750	899.063660	-513.312805	-76.689034
334.183289	-104.508377	897.623596	396.991821	52.886265	907.220703	413.702606	-117.929207	503.559967	382.303558	97.468201	512.266052	507.621552	-78.296501	82.026451	503.399292	62.860497	113.841797	348.939117	-219.557892	1416.018433	412.633667	102.908798	1403.619873	327.646484	-39.345757	1390.604248	296.852966	-57.300224	1674.510132	396.279968	-277.260437	1132.413452	507.986847	133.658539	1132.766235	296.906097	-248.267715	888.470520	412.045563	184.091232	874.588379	371.737213	-34.328842	1001.868774	-577.097839	60.057896	899.087402	-513.837280	-77.150902
334.399384	-104.426994	897.769348	397.115295	52.935863	907.565613	414.006042	-117.803482	503.653656	381.433899	96.831795	512.695801	507.593719	-78.249680	82.005997	500.819855	63.178902	113.528748	348.260803	-219.692825	1416.249390	412.402496	102.706924	1404.057495	327.257141	-39.455055	1390.876099	296.959290	-57.295952	1674.914551	395.800629	-277.351990	1132.741943	508.195557	133.268646	1133.313965	296.795929	-248.293106	888.671753	413.075958	183.843796	874.954102	371.850769	-34.364544	1002.108826	-577.407288	59.644680	899.123840	-514.435364	-77.685295
334.611969	-104.311920	897.922729	397.173950	53.050598	907.912781	414.363190	-117.728775	503.722260	380.728912	96.252205	513.223938	507.620514	-78.212288	81.951813	498.151184	63.559544	113.103989	347.664978	-219.778198	1416.513184	412.176422	102.529198	1404.474365	326.899445	-39.540569	1391.151367	297.068756	-57.223152	1675.255249	395.308563	-277.546631	1133.065796	508.511536	132.968826	1133.962646	296.740509	-248.117096	888.878906	414.198608	183.449493	875.183228	371.927368	-34.342403	1002.354614	-577.750122	59.243591	899.173157	-515.117554	-78.258934
335.107697	-103.910088	897.955017	397.298096	53.271595	908.254944	414.721771	-117.622711	503.741699	380.109009	95.657898	513.648499	507.624939	-78.147736	81.967979	495.563507	63.854511	112.724106	347.069305	-219.845871	1416.861816	411.937042	102.392914	1404.904297	326.540985	-39.598942	1391.420898	297.161041	-57.148354	1675.579712	394.864746	-277.510651	1133.372437	508.779755	132.644196	1134.533569	296.611267	-247.922348	889.068970	415.203217	183.098984	875.438477	372.132843	-34.181004	1002.534851	-578.092102	58.827629	899.220459	-515.816528	-78.832031
335.093872	-103.972916	898.174316	397.233948	53.408989	908.633850	415.036865	-117.551247	503.886444	379.482086	95.058517	514.077209	507.622833	-78.089775	81.940384	492.796631	64.137680	112.272720	346.484894	-219.906937	1417.107056	411.705536	102.274284	1405.325073	326.169678	-39.629528	1391.674438	297.245728	-57.098701	1675.904663	394.290039	-277.691467	1133.685303	509.034760	132.285934	1135.071289	296.470856	-247.729004	889.257751	416.276154	182.779526	875.705750	372.078552	-34.224930	1002.827637	-578.457031	58.407631	899.294556	-516.606934	-79.350945
335.073517	-103.906654	898.327881	397.166687	53.517540	908.955383	415.388855	-117.478928	503.997437	378.719147	94.451904	514.411499	507.612640	-78.016777	81.931381	490.044403	64.450508	111.851028	345.931488	-219.916626	1417.353271	411.416077	102.197975	1405.717529	325.815582	-39.647781	1391.918213	297.352722	-57.005917	1676.239380	393.785156	-277.751068	1133.934814	509.309143	131.994980	1135.642578	296.255920	-247.528839	889.424194	417.235107	182.505875	875.966614	371.986389	-34.220047	1003.060608	-578.822083	57.929920	899.329651	-517.456726	-79.950195
335.327545	-103.756783	898.420593	397.175690	53.696690	909.235046	415.733307	-117.407562	504.054535	377.973602	93.891342	514.782898	507.630981	-77.989563	81.902237	487.283997	64.741226	111.376129	345.413330	-219.921021	1417.590576	411.126953	102.160324	1406.071167	325.428680	-39.660427	1392.137451	297.499939	-56.854813	1676.532471	393.245728	-277.870972	1134.147705	509.588776	131.757050	1136.173462	296.028168	-247.311752	889.578735	418.251221	182.230286	876.269043	372.052094	-34.136688	1003.243225	-579.206665	57.402252	899.354919	-518.348511	-80.587570
335.425049	-103.620323	898.512634	397.081299	53.897346	909.507507	415.941589	-117.280647	504.059021	377.368896	93.339577	515.149231	507.616638	-77.913139	81.896439	484.706055	65.088646	110.883652	344.866302	-219.943390	1417.786011	410.798096	102.146698	1406.423950	325.070862	-39.639584	1392.332642	297.612152	-56.738754	1676.851074	392.680206	-277.908203	1134.292236	509.796722	131.542007	1136.675903	295.715271	-247.074005	889.730164	419.106659	181.969009	876.473572	372.000854	-34.050228	1003.421021	-579.530396	56.892048	899.404114	-519.167053	-81.315674
335.487488	-103.452568	898.583069	396.962311	54.096348	909.771118	416.112152	-117.159889	504.045227	376.562134	92.807343	515.468140	507.582733	-77.854004	81.860954	481.961395	65.323868	110.362015	344.294861	-220.004211	1417.909790	410.457153	102.134903	1406.742554	324.710999	-39.588062	1392.503906	297.699158	-56.674274	1677.153809	392.073700	-277.951080	1134.496582	510.087219	131.336197	1137.224365	295.353455	-246.841324	889.844055	420.071136	181.668655	876.724182	371.920837	-33.959747	1003.582397	-579.872253	56.409630	899.441711	-520.087952	-82.050705
335.545166	-103.286255	898.664551	396.862061	54.280746	910.000488	416.324829	-117.055954	504.056488	375.886688	92.263435	515.654297	507.526733	-77.779221	81.810455	479.186249	65.665344	109.828819	343.948242	-219.891937	1418.039307	410.152557	102.153038	1407.067017	324.348480	-39.557774	1392.678589	297.821838	-56.534554	1677.442627	391.570740	-277.910004	1134.634277	510.298401	131.132599	1137.660400	294.953552	-246.589569	889.968872	420.900726	181.459213	876.949829	371.856628	-33.853912	1003.733704	-580.137878	55.884087	899.484314	-520.939819	-82.773262
335.606110	-103.081001	898.731506	396.770721	54.476612	910.203003	416.417969	-116.894218	504.040741	375.112305	91.813843	515.860474	507.544495	-77.749817	81.833115	476.518097	66.056625	109.399124	343.561737	-219.826080	1418.210693	409.802124	102.182922	1407.381104	323.975769	-39.478485	1392.810669	298.026733	-56.332844	1677.654419	391.145111	-277.663940	1134.712646	510.540588	130.998962	1138.125977	294.479431	-246.339691	890.064392	421.769928	181.207825	877.159790	371.807922	-33.720623	1003.864014	-580.480225	55.307491	899.506409	-521.952454	-83.598778
335.657928	-102.868813	898.771729	396.698212	54.682430	910.386902	416.433502	-116.698975	504.054199	374.352692	91.273056	516.064880	507.498749	-77.707779	81.810089	473.995728	66.517670	108.883759	343.218445	-219.723083	1418.309937	409.447693	102.262978	1407.634155	323.628174	-39.393757	1392.927490	298.097076	-56.231609	1677.932983	390.581482	-277.707001	1134.780640	510.756409	130.896622	1138.591919	293.984619	-245.989853	890.145935	422.523102	180.990997	877.337585	371.740326	-33.575836	1003.973206	-580.681702	54.695621	899.503052	-522.839355	-84.329224
335.715363	-102.669769	898.816345	396.627228	54.878208	910.536072	416.510468	-116.516434	504.078156	373.662811	90.794319	516.283997	507.515778	-77.685043	81.825729	471.497101	66.965065	108.464859	342.924591	-219.616486	1418.419189	409.097778	102.385689	1407.861572	323.273773	-39.290199	1393.057373	298.189941	-56.065865	1678.187500	389.991333	-277.664307	1134.802368	510.915070	130.831467	1138.997437	293.458649	-245.652405	890.219910	423.254059	180.780563	877.490845	371.687714	-33.422211	1004.068420	-580.915100	54.132904	899.472839	-523.778137	-85.216194
335.706390	-102.461960	898.879211	396.551727	55.132076	910.683167	416.621216	-116.421944	504.128693	372.864166	90.312126	516.414856	507.550323	-77.713440	81.830978	468.980194	67.355034	107.991409	342.636169	-219.493011	1418.480835	408.743195	102.546577	1408.091797	322.915894	-39.138538	1393.157349	298.283386	-55.881264	1678.430298	389.505127	-277.453705	1134.783936	511.027039	130.803284	1139.338135	292.806549	-245.236252	890.172119	423.959534	180.649002	877.646240	371.601990	-33.222504	1004.172791	-581.026001	53.551361	899.460571	-524.647583	-85.990494
335.775238	-102.215851	898.894287	396.471191	55.436951	910.794495	416.690430	-116.266121	504.129456	372.086761	89.905388	516.607849	507.527191	-77.670212	81.817490	466.561279	67.826004	107.445343	342.349670	-219.366272	1418.541382	408.362061	102.730560	1408.296143	322.543243	-38.951160	1393.275024	298.440857	-55.616287	1678.580688	389.018066	-277.359039	1134.790161	511.125092	130.825058	1139.656494	292.236755	-244.751511	890.242432	424.559753	180.527908	877.801514	371.561157	-32.985359	1004.234253	-581.185791	53.014961	899.434814	-525.536255	-86.860786
335.770813	-102.007828	898.952271	396.360199	55.631519	910.902893	416.729279	-116.142952	504.154694	371.275085	89.450455	516.701233	507.538208	-77.673798	81.822632	464.126617	68.239037	106.999542	342.063629	-219.224991	1418.575928	407.934540	102.964005	1408.492065	322.166046	-38.789143	1393.341553	298.507141	-55.407314	1678.758423	388.411346	-277.315125	1134.716064	511.174133	130.856567	1139.987549	291.643402	-244.343048	890.344727	425.123993	180.357483	877.899170	371.464508	-32.798080	1004.318237	-581.219788	52.421749	899.396545	-526.327454	-87.662903
335.832977	-101.793198	898.988281	396.297089	55.906715	911.013123	416.820404	-116.036072	504.181091	370.562134	89.031570	516.791199	507.583679	-77.643425	81.827194	461.822784	68.633339	106.533440	341.811249	-219.039032	1418.574951	407.472229	103.166954	1408.648438	321.828217	-38.611122	1393.405762	298.478485	-55.237427	1678.967285	387.895233	-277.095428	1134.687012	511.229675	130.950729	1140.327515	291.040283	-243.856812	890.450195	425.671814	180.242538	878.000061	371.419891	-32.575073	1004.391602	-581.283630	51.898846	899.348083	-527.154663	-88.439423
335.807617	-101.584412	899.000183	396.170868	56.165009	911.065247	416.839020	-115.913895	504.217651	369.939972	88.590721	516.822754	507.568085	-77.587341	81.808739	459.571503	69.107292	106.059181	341.605927	-218.816559	1418.608643	407.051514	103.443008	1408.811890	321.455475	-38.412014	1393.470215	298.580719	-55.040562	1679.061401	387.400848	-276.902557	1134.658936	511.235657	131.066162	1140.634277	290.365021	-243.360764	890.545166	426.119202	180.173767	878.085754	371.334473	-32.356632	1004.422668	-581.286316	51.317486	899.321106	-527.844788	-89.245560
335.653381	-101.430077	899.279724	395.911102	56.285545	911.126282	416.865875	-115.734840	504.258911	369.273468	88.202682	516.842102	507.482910	-77.535141	81.748482	457.344391	69.509895	105.548004	341.395081	-218.571732	1418.645630	406.544708	103.717957	1408.938599	321.097107	-38.180077	1393.498901	298.648895	-54.648727	1679.171753	386.942291	-276.520813	1134.628296	511.195282	131.284195	1140.930420	289.612549	-242.910736	890.633850	426.541260	180.163239	878.140747	371.209320	-32.111752	1004.598938	-581.314270	50.786385	899.270264	-528.588135	-90.041512
335.576080	-101.197701	899.296509	395.729675	56.583939	911.172729	416.871826	-115.599937	504.278198	369.093597	87.998238	516.794861	507.488129	-77.488213	81.764580	455.335358	69.864639	105.070412	341.210785	-218.312256	1418.685669	406.067047	104.030098	1409.045532	320.709045	-37.926018	1393.501221	298.658295	-54.375381	1679.277710	386.383270	-276.197357	1134.500977	511.091736	131.465942	1141.172363	288.745728	-242.534668	890.684753	426.883484	180.157639	878.177002	371.065491	-31.851967	1004.630798	-581.241943	50.241440	899.201355	-529.185120	-90.690514
335.574615	-100.919670	899.295532	395.597717	56.868904	911.171570	416.838715	-115.437317	504.305511	368.637482	87.737984	516.740295	507.511780	-77.451683	81.816406	453.264771	70.259918	104.630371	341.031738	-218.047394	1418.685059	405.592682	104.346405	1409.105103	320.374390	-37.673092	1393.497070	298.706238	-54.123882	1679.317139	385.845459	-275.734802	1134.406494	510.972137	131.732178	1141.363281	287.768768	-242.231262	890.729309	427.182556	180.161545	878.208862	370.991119	-31.562628	1004.630920	-581.178772	49.731297	899.158142	-529.727600	-91.483231
335.472412	-100.606071	899.292236	395.385986	57.212250	911.174988	416.849731	-115.277588	504.331696	368.265869	87.568871	516.711731	507.531799	-77.447281	81.794930	451.239746	70.628868	104.135544	340.863312	-217.731857	1418.655762	405.102570	104.709961	1409.189819	320.032440	-37.422188	1393.484131	298.694122	-53.799263	1679.381592	385.340668	-275.448151	1134.355591	510.804474	132.059143	1141.572876	286.958099	-241.729263	890.795776	427.458649	180.207825	878.219482	370.828491	-31.230726	1004.631531	-581.102112	49.230434	899.139587	-530.186157	-92.162315
335.305389	-100.305809	899.282410	395.160004	57.543846	911.137390	416.751282	-115.066246	504.325439	367.870941	87.292923	516.652710	507.496002	-77.389816	81.790047	449.305603	70.848000	103.658363	340.721191	-217.419113	1418.617065	404.610260	105.079231	1409.250977	319.729492	-37.151749	1393.453857	298.658447	-53.455685	1679.432739	384.799286	-275.128998	1134.245850	510.599823	132.488373	1141.771240	286.136353	-241.153473	890.872559	427.643555	180.286743	878.229492	370.656311	-30.902624	1004.607727	-580.984192	48.763367	899.136414	-530.544495	-92.781258
335.117859	-99.993187	899.284058	394.898743	57.895981	911.109497	416.677826	-114.869057	504.306030	367.462402	86.957535	516.591370	507.469574	-77.381828	81.797867	447.561218	70.942467	103.169220	340.577087	-217.067566	1418.577515	404.147095	105.451942	1409.261230	319.428558	-36.805157	1393.418091	298.588013	-53.128365	1679.458008	384.265930	-274.675690	1134.100098	510.336578	132.937714	1141.889160	285.323669	-240.582993	890.917908	427.756958	180.395981	878.185120	370.471649	-30.561657	1004.593201	-580.877991	48.261208	899.164551	-530.990112	-93.385422
334.990234	-99.657646	899.249756	394.677734	58.233727	911.041260	416.667328	-114.647293	504.313049	367.081848	86.649193	516.488098	507.481293	-77.369019	81.787735	445.889160	70.853271	102.738960	340.474762	-216.681976	1418.524048	403.712280	105.888191	1409.291260	319.132172	-36.455650	1393.394287	298.532990	-52.783688	1679.471313	383.810394	-274.324493	1134.000977	510.060699	133.382904	1141.960571	284.590057	-239.703156	890.963196	427.771729	180.581253	878.116028	370.304535	-30.203127	1004.543640	-580.771667	47.887524	899.244324	-531.348999	-93.971741
334.858398	-99.251564	899.253357	394.441040	58.711262	911.020569	416.592865	-114.395149	504.321411	366.734833	86.313461	516.463318	507.502350	-77.346840	81.796707	444.439819	70.737312	102.361565	340.440430	-216.277267	1418.495850	403.274445	106.363914	1409.262207	318.865356	-36.074169	1393.346680	298.315796	-52.432266	1679.593506	383.288330	-273.942993	1133.853638	509.793213	133.905350	1142.021851	283.666992	-239.373154	891.002747	427.760345	180.838715	878.014404	370.114532	-29.736185	1004.537842	-580.658752	47.583530	899.286743	-531.618164	-94.427933
334.677673	-98.870087	899.217407	394.151398	59.118328	910.922668	416.528748	-114.102211	504.330780	366.387543	85.953598	516.423096	507.454803	-77.274933	81.787956	443.049591	70.357658	101.925240	340.394806	-215.839172	1418.412842	402.828705	106.833290	1409.180420	318.619263	-35.688267	1393.295898	298.191864	-52.024597	1679.589355	382.778625	-273.567841	1133.718262	509.431671	134.442398	1141.994995	282.872864	-238.440109	891.044128	427.634552	181.124512	877.880737	369.905060	-29.307407	1004.472778	-580.516724	47.318237	899.362488	-531.871948	-94.812218
334.503754	-98.528336	899.192810	393.846008	59.546219	910.824585	416.391479	-113.795662	504.344269	365.706024	85.515045	516.412598	507.395752	-77.251915	81.767830	441.671783	69.929077	101.669472	340.365692	-215.399216	1418.358154	402.402618	107.395081	1409.127197	318.385437	-35.236961	1393.234497	298.047394	-51.586010	1679.588013	382.286591	-273.039886	1133.555298	508.981812	134.933945	1141.924194	281.996857	-237.794006	891.064270	427.191986	181.420822	877.911011	369.654144	-28.862925	1004.417664	-580.290466	47.074791	899.432495	-532.046387	-95.209229
334.299561	-98.119751	899.171570	393.497253	60.005650	910.726624	416.235168	-113.553429	504.364197	365.861481	85.502708	516.408203	507.392303	-77.214798	81.780876	440.676910	69.354767	101.371864	340.388733	-214.880066	1418.256592	402.009857	107.940102	1409.024658	318.134735	-34.763657	1393.170654	297.899170	-51.115314	1679.606201	381.727905	-272.578705	1133.387329	508.616577	135.544571	1141.830444	280.984070	-237.399567	891.091858	426.915466	181.751541	877.734192	369.383301	-28.375099	1004.362854	-580.018005	46.826897	899.477478	-532.174561	-95.568291
334.076294	-97.718864	899.144470	393.157349	60.428905	910.620544	416.051605	-113.269730	504.368378	365.692749	85.312347	516.367554	507.347809	-77.171646	81.766922	439.388855	68.558533	101.080666	340.394257	-214.351486	1418.097412	401.634277	108.540054	1408.911377	317.929596	-34.290878	1393.112549	297.762268	-50.695282	1679.582764	381.256073	-272.100677	1133.201904	508.231537	136.106781	1141.698242	280.118439	-236.763504	891.086548	426.811005	182.169647	877.384705	369.117432	-27.914179	1004.299988	-579.744629	46.687729	899.530884	-532.232483	-95.901642
333.858521	-97.244598	899.114258	392.787659	60.898315	910.549866	415.882874	-113.041222	504.374023	365.602234	85.170593	516.363098	507.347870	-77.156197	81.784607	438.227142	67.560219	100.805603	340.466675	-213.827759	1417.933716	401.247162	109.177238	1408.767578	317.731934	-33.773895	1393.039795	297.502136	-50.151161	1679.662231	380.720642	-271.566162	1132.915527	507.753998	136.749146	1141.558838	279.205597	-236.072495	891.075073	426.353485	182.592438	877.145081	368.829163	-27.414116	1004.251831	-579.420410	46.679615	899.575317	-532.250488	-96.145752
333.613007	-96.845085	899.081482	392.339111	61.408699	910.477600	415.756195	-112.767906	504.397186	365.665894	85.040443	516.324951	507.363983	-77.148155	81.806023	437.129486	66.503960	100.554413	340.618500	-213.234375	1417.789063	400.875183	109.842178	1408.589722	317.528625	-33.242958	1392.951294	297.299988	-49.633717	1679.652222	380.276917	-271.040710	1132.623047	507.225677	137.438309	1141.352905	278.391205	-235.113770	891.015991	425.842468	183.024811	876.926758	368.501831	-26.928261	1004.201050	-579.131470	46.532631	899.598999	-532.262695	-96.417374
333.343323	-96.446045	899.077393	391.846649	61.952415	910.433472	415.607025	-112.553276	504.429749	366.040924	85.076080	516.250854	507.388031	-77.169281	81.825027	436.087097	65.308800	100.163864	340.773804	-212.672897	1417.653564	400.524445	110.519127	1408.410767	317.341125	-32.654549	1392.884766	296.981964	-49.009487	1679.743530	379.790466	-270.508179	1132.416626	506.719788	138.122192	1141.098877	277.446503	-234.400223	891.011353	425.246155	183.498169	876.702271	368.150085	-26.426483	1004.178162	-578.797913	46.205063	899.549866	-532.295837	-96.719086
333.078430	-96.008263	899.080200	391.389954	62.428288	910.345459	415.386047	-112.239571	504.454407	366.464325	85.319351	516.132507	507.349762	-77.237091	81.822540	435.096893	64.175056	99.737686	340.985596	-212.025238	1417.523804	400.173126	111.263832	1408.244385	317.143463	-32.061268	1392.839111	296.698547	-48.390079	1679.778564	379.243500	-269.814056	1132.146973	506.174072	138.898895	1140.891113	276.388824	-233.860855	891.038696	424.573975	184.067642	876.449036	367.794189	-25.905914	1004.141113	-578.432312	46.068680	899.542542	-532.314636	-96.960663
332.770203	-95.497330	899.077515	390.852783	62.994286	910.280823	415.160370	-111.914032	504.440033	367.176147	85.588753	516.002625	507.365112	-77.084534	81.869614	434.216370	62.932899	99.400063	341.240143	-211.422318	1417.378174	399.862579	111.943001	1408.096558	316.942078	-31.452534	1392.785400	296.454620	-47.765079	1679.718506	378.807312	-269.194000	1131.928345	505.515259	139.642349	1140.610474	275.436707	-233.116425	891.048462	423.820679	184.667999	876.198853	367.381927	-25.321472	1004.111084	-578.067200	46.017387	899.526489	-532.307434	-97.201233
332.470764	-95.040855	899.080139	390.273132	63.576965	910.211548	414.886719	-111.565147	504.409424	368.006104	86.028580	515.767639	507.322845	-77.054665	81.882538	433.349762	61.589725	99.021400	341.545074	-210.743515	1417.269165	399.481995	112.737648	1407.920532	316.734863	-30.833107	1392.717773	296.126678	-47.066101	1679.707153	378.355621	-268.373505	1131.694214	504.904633	140.469421	1140.394653	274.469086	-232.467346	891.060364	422.982300	185.312393	875.997498	366.970886	-24.750372	1004.080872	-577.677490	45.925690	899.510681	-532.286438	-97.482712
332.187073	-94.656540	899.059937	389.732208	64.093147	910.075684	414.630219	-111.282036	504.393707	368.860474	86.057259	515.495605	507.314880	-77.041122	81.891144	432.636200	60.385689	98.543251	341.807281	-210.091187	1417.145020	399.083069	113.501694	1407.746582	316.516602	-30.189508	1392.684448	295.741974	-46.321526	1679.744263	377.972198	-267.627167	1131.527954	504.235718	141.255951	1140.137817	273.516998	-231.723297	891.127686	422.095245	185.915665	875.788086	366.557739	-24.211359	1004.010864	-577.237061	45.783375	899.481079	-532.245117	-97.769814
331.875305	-94.145294	899.035400	389.126465	64.742966	909.957092	414.352142	-111.020065	504.348694	369.708160	86.107780	515.219910	507.349396	-77.039612	81.930580	431.886688	59.204540	98.001228	342.037079	-209.373810	1417.042236	398.706238	114.326241	1407.577759	316.271515	-29.500362	1392.619507	295.513428	-45.524757	1679.594849	377.658569	-266.778442	1131.369019	503.518921	142.107071	1139.875977	272.732513	-230.692963	891.223572	421.063110	186.716019	875.580139	366.089691	-23.551027	1003.946960	-576.848511	45.671631	899.458984	-532.349915	-98.306114
331.529755	-93.685135	898.953186	388.534088	65.312729	909.751282	414.093872	-110.692169	504.365570	370.659851	86.238853	514.886902	507.324707	-77.038628	81.926559	431.210571	58.065495	97.486328	342.262085	-208.654648	1416.989990	398.287903	115.158043	1407.384155	316.027466	-28.803566	1392.547852	295.049377	-44.794502	1679.588745	377.272461	-265.914917	1131.195679	502.805695	142.974442	1139.586182	271.764984	-229.931763	891.354431	420.033661	187.436523	875.395142	365.605652	-22.939201	1003.812378	-576.356750	45.586731	899.395935	-532.137146	-98.390404
331.139343	-93.271423	898.872681	387.940125	65.946968	909.504883	413.728485	-110.332527	504.346191	371.570831	86.255562	514.515564	507.291351	-76.989540	81.921112	430.447083	57.035667	96.957802	342.502991	-207.840622	1416.936401	397.828156	116.023048	1407.184937	315.771210	-28.085773	1392.470215	294.605682	-43.949497	1679.577393	376.964935	-264.919250	1131.085449	501.983887	143.875031	1139.264648	270.747375	-229.336731	891.509521	418.872131	188.218948	875.203552	365.102203	-22.289104	1003.660583	-575.911926	45.483135	899.342407	-532.080811	-98.686996
330.751770	-92.703400	898.784180	387.166534	66.870247	909.335999	413.394287	-110.034492	504.356598	372.483643	86.437088	514.128967	507.274323	-76.974854	81.973885	429.888397	56.188633	96.310875	342.697479	-207.040009	1416.851196	397.298431	116.968910	1407.009521	315.474304	-27.288733	1392.391235	294.264435	-43.106018	1679.478760	376.732452	-263.934723	1130.982910	501.276703	144.872421	1139.032715	269.802002	-228.535126	891.701721	417.646942	189.022842	875.002930	364.527222	-21.463091	1003.538513	-575.508057	45.424496	899.357605	-532.261841	-99.138710
330.431000	-92.242233	898.707397	386.598846	67.460579	909.063354	413.122406	-109.671768	504.340790	373.427338	86.299820	513.674194	507.257111	-76.931351	81.962860	429.336182	55.499439	95.704964	342.947174	-206.201157	1416.827393	396.754150	117.903793	1406.839111	315.180206	-26.495636	1392.319946	293.858032	-42.300152	1679.418579	376.513092	-262.884369	1130.872681	500.413910	145.867661	1138.704102	268.914917	-227.716095	891.881042	416.438995	189.965683	874.843384	364.043610	-20.786943	1003.378784	-575.053589	45.255672	899.293701	-532.239746	-99.405388
330.021423	-91.816383	898.637268	385.957092	68.054459	908.755798	412.876007	-109.272537	504.366425	374.039825	86.083031	513.254761	507.238556	-76.887436	81.991020	428.710876	54.797829	95.051414	343.146423	-205.288925	1416.810791	396.158997	118.869453	1406.649292	314.842834	-25.697908	1392.244629	293.418976	-41.333317	1679.349121	376.328247	-261.883942	1130.782837	499.545349	146.939117	1138.411133	268.018646	-226.873367	892.058899	415.034149	190.781738	874.681580	363.505127	-20.108942	1003.204712	-574.593384	45.203457	899.278748	-532.189941	-99.632439
329.585663	-91.317406	898.572510	385.271088	68.703522	908.467529	412.709473	-108.929863	504.433685	374.785858	86.120880	512.838745	507.218018	-76.833221	82.011536	428.371887	54.316521	94.416710	343.305634	-204.382248	1416.768921	395.555450	119.900635	1406.434937	314.472992	-24.842131	1392.170654	292.965881	-40.336948	1679.361206	376.265320	-260.630371	1130.755615	498.684265	148.060394	1138.161743	267.200531	-225.927170	892.270325	413.654541	191.657333	874.521912	362.944153	-19.380342	1003.040894	-574.110413	45.105713	899.264099	-532.067627	-99.900711
329.197662	-90.786453	898.424927	384.636627	69.388321	908.086792	412.532166	-108.553894	504.471252	375.269440	86.000046	512.299744	507.186920	-76.765419	82.007324	427.992554	53.988266	93.740547	343.555359	-203.393143	1416.771606	394.874390	120.966270	1406.228638	314.117950	-23.971901	1392.086670	292.608704	-39.350994	1679.222534	376.134155	-259.546265	1130.650269	497.704620	149.215576	1137.848511	266.409607	-225.065536	892.461365	412.219086	192.656662	874.345215	362.398529	-18.600386	1002.792419	-573.559265	44.929848	899.268005	-531.685425	-100.047623
328.752563	-90.322464	898.325134	383.973816	70.012230	907.718384	412.395630	-108.278168	504.492584	375.659027	86.077988	511.707703	507.167511	-76.730911	82.022240	427.794067	53.786110	93.135048	343.678192	-202.391556	1416.634033	394.177887	122.088326	1405.987183	313.714233	-23.053850	1391.942383	292.213470	-38.315186	1679.130493	375.997253	-258.783386	1130.540283	496.725159	150.492538	1137.550903	265.795074	-223.752151	892.642456	410.697906	193.604446	874.206543	361.819672	-17.866707	1002.574524	-573.131958	44.839241	899.238159	-531.607117	-100.366745
328.361847	-89.873550	898.189148	383.422272	70.426010	907.199280	412.289734	-107.977234	504.556549	375.930878	86.016724	511.201569	507.163788	-76.741257	82.015366	427.749939	53.706272	92.542572	343.803040	-201.362808	1416.471191	393.431244	123.222374	1405.746216	313.290100	-22.106342	1391.796753	291.911560	-37.165939	1678.943604	375.960907	-257.419281	1130.428101	495.667725	151.775391	1137.183350	264.927429	-223.006180	892.751648	409.113495	194.688400	873.925964	361.290161	-17.174900	1002.270020	-572.769165	44.717091	899.186096	-531.943359	-100.809189
327.936554	-89.284073	898.062012	382.718506	71.277252	906.841125	412.184448	-107.669189	504.601868	376.297882	86.147102	510.734619	507.209991	-76.764763	81.999901	427.870483	53.760185	91.876228	343.917603	-200.280502	1416.343994	392.598572	124.401024	1405.474731	312.827118	-21.118317	1391.605713	291.493347	-35.905205	1678.864380	375.846527	-256.266571	1130.295898	494.522125	153.136856	1136.783081	264.044403	-222.292877	892.876526	407.498962	195.738312	873.731934	360.712830	-16.286098	1002.040527	-572.280090	44.461277	899.181885	-531.575195	-101.238968
327.482056	-88.677490	897.898926	382.081116	71.849197	906.359802	411.985840	-107.354523	504.622253	376.560547	86.259422	510.227142	507.214294	-76.731842	82.011086	428.057373	53.833652	91.280579	343.948486	-199.160522	1416.127319	391.822571	125.633644	1405.172485	312.336243	-20.087357	1391.403320	291.036835	-34.832726	1678.773438	375.748627	-255.275406	1130.088013	493.457703	154.588470	1136.421753	263.372437	-221.335022	892.953064	405.802582	196.875671	873.464600	360.117310	-15.478972	1001.736694	-571.759644	44.021774	899.152405	-531.379517	-101.871780
326.956055	-88.012451	897.797607	381.351044	72.719292	906.035950	411.747375	-107.044891	504.671875	376.783875	86.384041	509.713867	507.163361	-76.688858	82.017471	428.294586	53.950748	90.748894	344.026978	-197.950516	1415.983154	390.977783	126.865463	1404.832764	311.854095	-18.996456	1391.187744	290.660736	-33.702702	1678.618774	375.710968	-254.077515	1129.868896	492.239502	156.015381	1136.006714	262.676239	-220.386169	892.992249	404.101105	198.067383	873.244507	359.458008	-14.547786	1001.537231	-571.515625	43.826111	899.125061	-531.618103	-102.511940
326.470184	-87.428917	897.670044	380.653870	73.355675	905.548096	411.583466	-106.740028	504.701935	376.991333	86.595543	509.234161	507.129272	-76.614601	82.013214	428.512726	54.080814	90.147987	344.000580	-196.741882	1415.731323	390.146942	128.191269	1404.523926	311.326752	-17.866404	1390.967041	290.283722	-32.496807	1678.460571	375.664429	-252.939346	1129.686035	490.935516	157.447357	1135.520752	262.105225	-219.438904	892.971313	402.083344	199.278229	873.097412	358.826080	-13.692677	1001.248352	-571.145325	43.360981	899.028015	-531.972168	-102.979843
325.860413	-86.543457	897.631958	379.636749	74.517143	905.387512	411.328369	-106.327721	504.682404	376.603638	86.688408	508.879303	507.045685	-76.486450	82.024330	428.399597	54.140614	89.592697	344.014343	-195.518814	1415.512817	389.330200	129.543091	1404.206665	310.836456	-16.705549	1390.713623	289.959076	-31.193663	1678.262817	375.610626	-251.796860	1129.470215	489.695801	159.034241	1135.056519	261.497589	-218.497116	892.979553	400.528870	200.526169	872.672668	358.017609	-12.570680	1001.155273	-570.804321	43.040714	899.019714	-532.020996	-103.170212
325.369324	-86.049736	897.465210	379.102509	74.926498	904.751282	411.138397	-105.978035	504.733246	376.785767	86.921402	508.448456	506.999573	-76.384117	82.037437	428.485840	54.152718	89.153885	343.902893	-194.215210	1415.304321	388.452209	130.940796	1403.886719	310.316650	-15.500541	1390.485962	289.432800	-29.945656	1678.158813	375.531952	-250.709045	1129.239136	488.427826	160.616318	1134.596680	260.945313	-217.621429	892.934326	398.575989	201.721008	872.296997	357.450470	-11.813348	1000.776306	-570.364929	42.804024	899.166809	-531.568359	-103.786575
324.794830	-85.398872	897.374939	378.353119	75.650551	904.345764	410.868958	-105.589104	504.762054	376.817535	87.257416	508.004730	506.991089	-76.330963	82.055641	428.434235	54.133781	88.832741	343.796448	-192.888824	1415.075195	387.631989	132.325912	1403.578491	309.803589	-14.291009	1390.244263	288.986084	-28.637238	1678.001465	375.426636	-249.529236	1129.076782	487.099854	162.240646	1134.152954	260.410248	-216.714935	892.931030	396.657806	203.054214	872.009705	356.753387	-10.911268	1000.543518	-570.064758	42.138645	899.023926	-531.688904	-104.419579
324.228424	-84.589943	897.326477	377.490356	76.551178	904.063416	410.702972	-105.141907	504.789398	376.820374	87.578041	507.681152	506.955109	-76.265373	82.063049	428.370056	54.086990	88.572403	343.680237	-191.506897	1414.888428	386.781128	133.777512	1403.308594	309.271149	-13.008912	1390.052979	288.532928	-27.265408	1677.858887	375.274170	-248.511627	1128.867798	485.720062	163.898743	1133.688354	260.009521	-215.799301	892.917725	394.710083	204.382935	871.690125	356.001770	-9.887129	1000.390137	-569.823242	41.695774	899.052429	-531.838989	-105.007545
323.564178	-83.683907	897.319885	376.499908	77.799950	903.938843	410.505310	-104.667107	504.822723	376.696747	87.868607	507.569153	506.978027	-76.212364	82.086571	428.207062	54.024982	88.361015	343.556274	-190.116272	1414.757568	385.991302	135.225739	1403.040405	308.733246	-11.722927	1389.915405	288.079468	-25.745127	1677.718750	375.215790	-247.301682	1128.770020	484.367035	165.562454	1133.270386	259.641998	-214.880692	892.941345	392.722015	205.728027	871.457031	355.191498	-8.719800	1000.328918	-569.604126	41.228710	899.070129	-531.991333	-105.539963
322.903778	-82.745842	897.330750	375.522278	78.831146	903.807800	410.264893	-104.110443	504.831177	376.417725	88.235085	507.439087	506.963715	-76.142494	82.080971	428.100128	54.010639	88.213860	343.413910	-188.673538	1414.724243	385.147797	136.708054	1402.803345	308.257843	-10.392870	1389.773682	287.655457	-24.320103	1677.582764	375.161133	-245.948853	1128.749878	482.969330	167.198898	1132.848633	259.317078	-213.958893	892.971558	390.706909	207.055756	871.225769	354.372314	-7.634358	1000.274597	-569.411926	40.660648	899.083374	-532.165466	-106.097557
322.286041	-81.936874	897.306274	374.677460	79.595673	903.585693	410.100983	-103.543068	504.921783	375.911224	88.485397	507.265778	506.932770	-76.081802	82.131874	427.942383	54.015484	88.092636	343.223755	-187.257782	1414.692383	384.415894	138.163559	1402.552979	307.753754	-9.070263	1389.656250	287.082825	-22.867970	1677.559448	375.067444	-244.631424	1128.814331	481.600922	168.924530	1132.498291	259.035706	-213.092316	893.028992	388.725037	208.507126	871.025146	353.639862	-6.719823	1000.158569	-569.309998	40.000450	899.154114	-532.288940	-106.691353
321.607025	-80.852135	897.400024	373.585358	80.932625	903.592224	409.876923	-102.931335	505.003113	375.656158	88.998756	507.195740	506.885925	-75.957306	82.145325	427.998199	54.139450	88.024452	342.971039	-185.768936	1414.722290	383.640289	139.632874	1402.370239	307.237274	-7.713161	1389.623901	286.504059	-21.267536	1677.569702	375.017609	-243.175827	1128.950806	480.149048	170.652817	1132.059326	258.847656	-212.193283	893.120667	386.706757	210.001511	870.818604	352.767761	-5.437848	1000.211975	-569.207458	39.492130	899.210266	-532.457397	-107.282509
320.931885	-79.877014	897.456665	372.591583	82.073044	903.563416	409.668243	-102.392693	505.096161	374.794312	89.537285	507.155487	506.853638	-75.862968	82.196259	427.766571	54.177322	88.000305	342.721100	-184.272980	1414.774414	382.886505	141.139572	1402.170776	306.761627	-6.290369	1389.601929	286.122223	-19.610844	1677.447388	374.970764	-241.787033	1129.122437	478.771820	172.398300	1131.719482	258.748199	-211.248596	893.219910	384.615906	211.415131	870.629700	351.948029	-4.316459	1000.228577	-569.135803	38.999279	899.268066	-532.634338	-107.815651
320.200256	-78.967224	897.497864	371.584106	82.998749	903.424316	409.489655	-101.839417	505.210632	374.092560	89.974991	507.122070	506.842773	-75.794434	82.250298	427.588623	54.279442	87.927933	342.437683	-182.760986	1414.881470	382.213043	142.620239	1402.018188	306.338837	-4.899681	1389.565430	285.520813	-18.010113	1677.517334	374.890839	-240.373962	1129.313477	477.369476	174.100601	1131.344482	258.637726	-210.357391	893.358459	382.542847	212.986160	870.492004	351.085754	-3.280925	1000.185547	-568.998840	38.384647	899.348877	-532.725464	-108.374336
319.416565	-77.748505	897.564880	370.380127	84.564819	903.552307	409.229004	-101.077118	505.279968	373.361023	90.420364	507.095184	506.746246	-75.663795	82.301758	427.492676	54.399849	87.898819	342.124756	-181.233536	1414.961548	381.574738	144.089066	1401.824463	305.888367	-3.483603	1389.568115	284.917877	-16.223564	1677.589355	374.771423	-239.071487	1129.504150	475.993225	175.776794	1130.963135	258.579620	-209.518234	893.497620	380.438843	214.574249	870.408264	350.153076	-1.920170	1000.278198	-568.929688	37.815857	899.446350	-532.819153	-109.008842
318.572021	-77.077354	897.491272	369.346954	85.507599	903.395264	408.988983	-100.338394	505.404846	372.436096	91.658257	506.940918	506.707428	-75.556503	82.370430	427.478882	54.503876	87.979599	341.823334	-179.662323	1415.041992	380.919708	145.566376	1401.638550	305.474426	-2.056409	1389.565552	284.429688	-14.492387	1677.591187	374.748016	-237.578339	1129.762695	474.592529	177.404892	1130.571899	258.518311	-208.676315	893.632690	378.310699	216.221695	870.238281	349.171967	-1.034098	1000.169250	-568.887756	37.301540	899.580505	-532.864685	-109.600266
317.721252	-75.883392	897.554016	368.072723	87.088470	903.505798	408.663361	-99.575195	505.465424	371.667877	92.118469	506.790924	506.688354	-75.499794	82.439209	427.415802	54.623055	87.948792	341.481567	-178.111206	1415.144653	380.344269	147.085114	1401.400024	305.059631	-0.605284	1389.557007	283.985413	-12.614249	1677.609497	374.674927	-236.072845	1130.017700	473.270721	179.079147	1130.204712	258.476929	-207.849899	893.745544	376.170837	217.858932	870.171448	348.154083	0.336430	1000.252686	-568.811951	36.564617	899.677429	-532.904053	-110.277245
316.911835	-75.067719	897.589355	367.014709	87.959808	903.292053	408.492157	-98.915932	505.769501	370.903412	92.627319	506.573700	506.724640	-75.471375	82.502602	427.296478	54.687462	87.899559	341.134766	-176.538498	1415.190796	379.810974	148.600494	1401.173706	304.677185	0.865668	1389.511353	283.411316	-10.772038	1677.746826	374.594727	-234.665039	1130.195435	471.977570	180.681488	1129.706177	258.405518	-207.033325	893.803833	373.996918	219.485062	870.022339	347.253571	1.331680	1000.169617	-568.763184	35.847256	899.778931	-532.878540	-110.927673
316.062744	-73.958710	897.589783	365.788696	89.191521	903.169861	408.186615	-97.687599	505.836761	370.314636	93.471199	506.470551	506.600555	-75.274940	82.506081	427.403931	54.871151	87.926018	340.826782	-174.955902	1415.209351	379.233978	150.166718	1400.875977	304.254333	2.383865	1389.443115	282.897766	-8.822934	1677.818481	374.485840	-233.204956	1130.296997	470.683838	182.307800	1129.241089	258.347382	-206.242508	893.849792	371.861725	221.195648	869.827393	346.251984	2.582018	1000.110901	-568.684143	35.087391	899.871277	-532.812378	-111.599930
315.197845	-72.759094	897.606567	364.341003	90.955986	903.169312	407.874115	-96.920494	505.910187	369.739594	94.136978	506.366241	506.518494	-75.098289	82.532234	427.452057	54.998104	87.910400	340.558563	-173.355728	1415.197266	378.713043	151.726837	1400.569946	303.788666	3.925799	1389.360718	282.465118	-6.773889	1677.853394	374.383575	-231.799026	1130.336304	469.419464	183.923859	1128.655640	258.293549	-205.513214	893.827148	369.667358	222.864685	869.654419	345.147858	4.095328	1000.117798	-568.622986	34.459770	899.994141	-532.715576	-112.302185
314.284271	-71.911407	897.562866	363.227386	91.628220	902.827637	407.513458	-96.097626	505.967438	369.106445	94.858025	506.087402	506.444855	-74.941666	82.588394	427.382111	55.041019	87.936356	340.298676	-171.766251	1415.158203	378.240479	153.344696	1400.220825	303.294830	5.439936	1389.271362	281.945221	-4.733831	1677.949463	374.313049	-230.282608	1130.382324	468.217499	185.553696	1128.047363	258.184174	-204.770935	893.743958	367.483063	224.586456	869.438843	344.140717	5.035995	999.933655	-568.495361	33.797478	900.126038	-532.577148	-112.970604
313.334503	-70.517410	897.578308	361.604645	93.623497	902.913940	407.196442	-95.331314	505.993744	368.667542	95.582436	506.081177	506.402557	-74.842453	82.647102	427.551331	55.163071	87.952744	340.070679	-170.202850	1415.061157	377.763031	154.921188	1399.851563	302.793701	6.957615	1389.170410	281.542542	-2.532212	1677.955322	374.213287	-228.931213	1130.351440	466.992188	187.158524	1127.455566	258.132721	-203.982635	893.637817	365.255280	226.250229	869.238037	342.940643	6.702177	999.978455	-568.328369	33.024471	900.225281	-532.434814	-113.651520
312.834015	-69.196312	897.337036	360.657410	94.387680	902.527405	406.831268	-94.557487	506.045837	368.339569	96.331291	505.819336	506.321838	-74.700027	82.710915	427.583008	55.246288	87.987770	339.829742	-168.691483	1414.898438	377.303741	156.489624	1399.455444	302.316528	8.433741	1389.095459	281.100739	-0.374930	1677.959473	374.091248	-227.541565	1130.284302	465.771118	188.741898	1126.778931	258.082245	-203.254105	893.498779	363.042297	227.942978	868.974976	342.123566	7.858725	999.675049	-568.139404	32.294571	900.352539	-531.968445	-114.398979
311.742188	-68.214317	897.375671	359.283997	95.625984	902.320190	406.414307	-93.839539	506.162354	367.807434	96.949707	505.602386	506.274384	-74.548660	82.770432	427.450562	55.253075	87.934677	339.718567	-167.159225	1414.818115	376.802094	158.065475	1399.072144	301.851227	9.929099	1389.024658	280.800568	1.922956	1677.888916	373.997040	-226.118500	1130.181274	464.593750	190.390472	1126.209106	257.998169	-202.536957	893.264099	360.868652	229.649597	868.712708	340.947205	9.118746	999.594788	-567.977844	31.519968	900.501587	-531.654175	-115.165863
310.619537	-66.917534	897.450806	357.613037	97.576981	902.391418	405.873016	-92.902138	506.179413	367.372589	97.760284	505.533722	506.163757	-74.388916	82.814278	427.453613	55.310959	87.936974	339.517395	-165.672440	1414.611572	376.311127	159.648666	1398.712769	301.383942	11.422596	1388.979614	280.411713	4.234862	1677.848267	373.884583	-224.692154	1130.057861	463.378754	192.036865	1125.590576	258.049988	-201.699936	893.059937	358.688049	231.344818	868.537537	339.641968	10.755348	999.663452	-567.815247	30.763218	900.590942	-531.394958	-115.827782
309.524872	-65.658661	897.447021	356.148376	98.927917	902.187561	405.391296	-91.910774	506.211182	366.208923	98.179916	505.317963	506.044250	-74.104538	82.850494	427.046906	55.240658	87.849922	339.475494	-164.163956	1414.487793	375.811493	161.198029	1398.360474	300.953735	12.875776	1388.886353	280.140076	6.636701	1677.731201	373.765747	-223.229248	1129.955933	462.230865	193.708008	1124.995850	257.859253	-201.138702	892.845581	356.566833	233.022858	868.340881	338.385162	12.189866	999.564270	-567.712341	30.112144	900.703491	-531.287842	-116.422577
308.333008	-64.879173	897.573242	354.895447	99.490730	901.765869	405.081787	-91.127686	506.425568	365.744476	98.853920	504.976044	506.010529	-73.962914	82.952286	426.970123	55.267368	87.806389	339.296509	-162.719208	1414.334473	375.267914	162.771561	1398.066284	300.510803	14.332824	1388.869507	279.923828	9.196347	1677.636475	373.605988	-221.855743	1129.811157	460.959290	195.359543	1124.445557	257.888580	-200.286209	892.620483	354.445068	234.727890	868.167419	337.220184	13.173211	999.426758	-567.530151	29.495476	900.860901	-530.862366	-117.122971
307.108734	-63.428879	897.598999	353.170807	101.517159	901.833984	404.429657	-90.099098	506.440552	365.161133	99.700180	504.966614	505.832520	-73.669212	83.012024	426.978729	55.338326	87.784920	339.254700	-161.205536	1414.269897	374.749237	164.355438	1397.806274	300.120697	15.773998	1388.811523	279.619690	11.735748	1677.635010	373.511230	-220.324432	1129.758789	459.768738	197.054306	1123.993286	257.801056	-199.734695	892.493835	352.388184	236.387711	868.072998	335.829926	14.893995	999.468201	-567.346802	28.698090	900.962463	-530.411865	-117.768555
306.025909	-62.398499	897.620117	352.002075	102.242912	901.467163	403.943939	-89.309769	506.593414	364.648193	100.372368	504.739929	505.818512	-73.545555	83.160553	426.970428	55.394222	87.765297	339.215454	-159.710953	1414.178711	374.187988	165.892105	1397.602661	299.742279	17.205454	1388.825684	279.376923	14.406722	1677.619629	373.404785	-218.943268	1129.703247	458.551331	198.752686	1123.625000	257.820862	-198.880325	892.346130	350.381409	238.091675	867.968445	334.721466	15.997401	999.303467	-567.112732	27.769962	901.128723	-529.857300	-118.501907
304.676880	-60.823189	897.618286	350.239288	104.263100	901.525635	403.060913	-88.099892	506.589752	364.113434	101.200653	504.650360	505.577972	-73.189491	83.246223	426.999817	55.528103	87.791733	339.118988	-158.233475	1414.064331	373.580261	167.412430	1397.422241	299.378815	18.604689	1388.805664	279.186707	17.150064	1677.590820	373.355927	-217.335571	1129.668823	457.257019	200.413818	1123.256958	257.662048	-198.357910	892.246826	348.421753	239.794373	867.938477	333.258331	17.758116	999.324951	-566.874512	27.153511	901.339478	-529.282349	-119.091293
303.388855	-59.676949	897.563965	349.014465	105.058311	901.176270	402.591736	-87.154442	506.765442	363.016876	101.810997	504.372620	505.530792	-73.048370	83.404701	426.644958	55.558964	87.742477	339.080994	-156.766357	1413.931519	373.045471	168.910919	1397.302612	299.025848	20.036478	1388.803467	279.019165	20.014084	1677.582764	373.242401	-215.936905	1129.624756	455.976044	202.152084	1122.941650	257.597168	-197.604019	892.173828	346.328217	241.517441	868.009827	332.036072	18.887302	999.127319	-566.595459	26.580473	901.536499	-528.667053	-119.692940
302.143188	-58.297100	897.666260	347.475403	106.494598	901.086670	401.948212	-86.151550	506.875549	362.486816	102.627533	504.301971	505.449066	-72.877480	83.572655	426.690033	55.715363	87.744514	339.080444	-155.301117	1413.873657	372.521332	170.363205	1397.195190	298.682251	21.397196	1388.860596	278.890900	22.985744	1677.541260	373.241425	-214.433899	1129.607422	454.785065	203.939178	1122.700562	257.526337	-196.719620	892.088867	344.636047	243.212158	867.885254	330.802155	20.379787	999.127441	-566.327332	25.887577	901.769165	-528.035034	-120.339600
300.280914	-57.295746	897.834229	345.798065	107.832916	901.006470	401.106903	-85.013527	507.022858	362.436768	103.817123	504.203918	505.352692	-72.666138	83.763962	427.013794	55.938953	87.826279	339.119141	-153.878510	1413.816650	372.037018	171.821167	1397.119141	298.340698	22.791597	1388.913696	278.787506	26.008249	1677.522949	373.123779	-213.013748	1129.536499	453.483978	205.654251	1122.479614	257.339233	-196.165344	892.036438	342.804474	244.908447	867.896118	329.247284	21.641346	999.161560	-566.023804	25.077076	901.957336	-527.416321	-120.976425
298.872070	-55.515720	897.896729	343.965820	110.108498	901.212891	400.411133	-83.981438	507.103668	361.974731	104.642792	504.164246	505.282257	-72.488899	83.940369	427.041840	56.093899	87.849434	339.123169	-152.435471	1413.691406	371.612030	173.294434	1397.061646	297.995850	24.152710	1388.990112	278.800476	29.221085	1677.458252	373.105133	-211.485535	1129.482910	452.206299	207.439667	1122.262451	257.203796	-195.349838	892.049133	340.978180	246.641907	867.883728	327.794250	23.563845	999.281555	-565.732361	24.312014	902.124756	-526.689880	-121.692703
297.737000	-53.907097	897.873230	342.517578	111.701080	901.194641	399.596680	-82.829651	507.160736	361.158234	105.301613	504.063263	505.172394	-72.291626	84.161247	426.780762	56.107719	87.835236	338.996613	-151.205811	1413.673218	371.138031	174.710953	1397.021851	297.626190	25.534460	1389.091064	278.731079	32.298168	1677.434082	373.014099	-210.017227	1129.413208	450.972351	209.223557	1122.056152	256.962921	-194.619293	892.074585	339.178345	248.316742	867.933533	326.601532	25.146414	999.253662	-565.363159	23.467819	902.358643	-525.942749	-122.425415
296.819672	-52.477886	897.823120	341.482697	112.540268	900.917297	398.922028	-81.786530	507.279877	361.502441	106.342804	503.910736	505.209106	-72.210037	84.444305	427.151611	56.330116	87.923561	338.825104	-150.043777	1413.646606	370.755585	176.177032	1396.958496	297.195404	26.877930	1389.236084	278.644623	35.468685	1677.465332	372.965698	-208.499680	1129.426147	449.729828	211.004593	1121.902222	256.776947	-193.819809	892.096924	337.423706	250.050812	867.959290	325.672302	26.396379	999.091125	-564.898621	22.557272	902.612976	-525.147400	-123.192825
295.737610	-50.920174	897.771790	340.158020	113.987442	900.842773	398.074097	-80.672867	507.344910	360.354858	106.886360	503.843597	505.124359	-72.035202	84.677612	426.723358	56.276424	87.879517	338.888367	-148.444016	1413.520874	370.380615	177.621094	1396.918823	296.959381	28.294186	1389.280762	278.683746	38.693295	1677.410889	373.001312	-207.102600	1129.367432	448.461426	212.729874	1121.680054	256.573059	-193.084030	892.125183	335.648071	251.752472	867.962646	324.551636	27.897844	999.022705	-564.487854	21.782217	902.937500	-524.400696	-123.936737
294.528076	-49.428349	897.798706	338.752777	115.543518	900.772034	397.114380	-79.539886	507.422699	360.509827	107.735031	503.766296	505.000214	-71.822220	84.967445	426.907043	56.429432	87.910042	338.769440	-147.028122	1413.435547	369.990540	179.079178	1396.790771	296.591278	29.755339	1389.350342	278.892670	41.781158	1677.239624	372.998810	-205.635193	1129.382324	447.234100	214.479065	1121.395996	256.333130	-192.248047	892.198181	333.736267	253.528564	868.037598	323.338959	29.464771	998.996033	-564.078979	21.011091	903.286682	-523.599609	-124.796097
292.695343	-48.186028	898.040894	336.838623	117.554100	900.952942	396.031647	-78.440689	507.526184	359.551056	108.178123	503.723633	504.887207	-71.620369	85.197891	426.510010	56.402412	87.857895	338.641693	-145.487228	1413.398926	369.653931	180.537155	1396.665771	296.248413	31.173639	1389.381470	279.027649	44.981297	1677.166260	373.013977	-204.277344	1129.341553	446.088715	216.191559	1121.116821	256.126526	-191.413437	892.248047	332.142944	255.233246	867.872009	321.649719	31.099190	999.195374	-563.511841	19.999992	903.618652	-522.707764	-125.675232
291.553314	-46.849552	898.056030	335.544678	119.025925	900.825073	394.983765	-77.434143	507.573425	359.812714	109.045532	503.728455	504.771942	-71.499634	85.459831	426.778564	56.578590	87.878998	338.532227	-143.703644	1413.298096	369.294678	182.047424	1396.493164	295.833588	32.685173	1389.405762	279.115936	48.082390	1677.167480	373.060883	-202.919617	1129.315796	444.883972	217.871384	1120.774780	255.948990	-190.501724	892.254700	330.417633	256.940887	867.793823	320.502960	32.579681	999.136780	-563.054260	18.990944	903.990295	-521.906372	-126.602165
290.510529	-45.739605	898.016541	334.700836	119.634178	900.417664	394.136414	-76.573517	507.654938	359.289917	109.533997	503.520691	504.758270	-71.457283	85.754822	426.590668	56.585831	87.820610	338.266541	-142.119034	1413.334106	369.003754	183.569214	1396.296021	295.395508	34.237843	1389.404175	279.308167	51.192963	1677.083374	373.026276	-201.597549	1129.320679	443.822052	219.603256	1120.390503	255.820740	-189.661652	892.352661	328.716064	258.620361	867.703918	319.560486	33.641224	998.920166	-562.482178	17.389519	904.225586	-521.136475	-127.672920
289.458435	-44.441105	898.018127	333.569489	120.881088	900.239258	393.061249	-75.630302	507.619324	359.643616	110.459236	503.462646	504.697052	-71.397163	86.071594	426.822052	56.734211	87.837845	337.897858	-140.554031	1413.367065	368.668427	185.164902	1396.078125	294.911011	35.820705	1389.444458	279.601837	54.502102	1677.053711	373.051086	-200.302841	1129.412720	442.685425	221.287170	1119.960571	255.729248	-188.735367	892.470215	326.873657	260.234283	867.708923	318.498993	35.016697	998.833008	-561.801514	16.170460	904.710571	-519.956604	-128.634186
288.442535	-43.240463	898.023438	332.619659	122.223862	899.958862	392.020508	-74.768921	507.640930	359.760223	111.133842	503.389923	504.617889	-71.309959	86.417931	426.874969	56.850639	87.828560	337.485077	-138.909775	1413.417725	368.410217	186.741684	1395.806641	294.422272	37.449394	1389.445801	279.873322	57.517651	1676.994629	373.048370	-198.995987	1129.593018	441.782410	223.019394	1119.599854	255.857010	-187.932465	892.588806	325.390961	261.788940	867.528931	317.508026	36.462608	998.701477	-561.452332	15.333836	905.195679	-519.486267	-129.538849
287.291504	-41.498516	898.086914	330.893585	124.568390	900.268982	390.855133	-73.788116	507.610474	359.772552	111.770836	503.537628	504.459839	-71.144470	86.756248	426.780670	56.886448	87.771851	336.974701	-137.269943	1413.553467	368.090424	188.339218	1395.544678	293.964447	39.130524	1389.477905	280.164673	60.480484	1676.978149	373.004517	-197.534744	1129.773560	440.733856	224.642685	1119.156372	255.575775	-186.899948	892.809265	323.794830	263.316010	867.443970	316.175720	38.365189	998.876404	-560.848633	14.701692	905.842285	-518.257813	-130.385284
286.575989	-40.994881	898.065369	330.882965	124.150833	899.440063	389.886017	-72.935928	507.705109	359.988983	112.562561	503.221161	504.424561	-71.137856	87.204453	426.765961	56.936138	87.707848	336.459076	-135.539490	1413.754150	367.846863	190.009460	1395.279907	293.491364	40.845901	1389.496216	280.459045	63.400761	1676.968262	372.959839	-196.217377	1130.037231	439.780304	226.337524	1118.656128	255.756882	-186.045059	892.983765	322.209320	264.808655	867.214417	315.712860	38.874340	998.471924	-560.375305	13.834738	906.339905	-517.756042	-131.229431
285.458557	-39.356148	898.175232	329.265503	125.996269	899.728699	388.588745	-72.080887	507.834869	359.701630	112.970894	503.201141	504.239655	-70.967369	87.688759	426.474731	56.919914	87.625313	335.810303	-133.848358	1413.894043	367.575562	191.670227	1394.989990	292.870667	42.556564	1389.637207	280.803802	66.329536	1676.885010	372.856110	-194.671448	1130.360107	438.837067	228.039474	1118.222168	255.567078	-185.087891	893.315002	320.478912	266.362793	867.075562	314.415436	40.514626	998.663452	-559.829712	12.805064	906.804932	-516.924377	-132.241486
284.611694	-38.194588	898.280518	328.341156	127.158920	899.574097	387.198669	-71.071022	507.869080	360.275604	113.714348	503.184357	504.220795	-71.031853	88.306267	426.672607	57.020561	87.597427	335.258209	-132.096176	1414.233643	367.289703	193.382553	1394.760742	292.543732	44.344936	1389.600464	280.961060	69.031998	1677.019409	372.722961	-193.252426	1130.792358	437.981110	229.748840	1117.792847	255.612106	-184.084213	893.648682	318.943695	267.821899	866.836182	313.532196	41.836079	998.643005	-559.279846	11.653479	907.197937	-516.140442	-133.163834
283.805084	-37.092812	898.448608	327.490631	128.213531	899.457458	385.730804	-70.162437	508.003387	360.269226	114.185951	503.120758	504.087219	-71.082077	88.971054	426.546143	57.009857	87.511635	334.708679	-130.345520	1414.648071	367.097198	195.031342	1394.534058	292.100128	46.109547	1389.692261	281.076019	71.787903	1677.192627	372.568512	-191.755066	1131.293091	437.162018	231.462936	1117.375977	255.560242	-183.170578	894.011597	317.532990	269.196472	866.662598	312.670715	43.095821	998.675659	-558.735291	10.704584	907.630005	-515.323181	-134.098633
283.035889	-36.089294	898.646362	326.797241	129.117294	899.285034	384.116974	-69.195320	508.194794	360.527008	114.647842	503.080994	503.858459	-71.055702	89.687218	426.567078	57.089256	87.466873	334.048187	-128.570969	1414.953369	366.865723	196.727737	1394.328613	291.635223	47.908848	1389.843384	281.283661	74.483826	1677.344360	372.326935	-190.261490	1131.830811	436.368591	233.216888	1117.021362	255.527908	-182.134567	894.424255	316.126404	270.489410	866.537842	311.914856	44.274670	998.695374	-558.223206	9.703827	908.003296	-514.560303	-135.056580
282.402161	-35.167282	898.926086	326.131104	130.264816	899.154175	382.371033	-68.269501	508.598236	360.827484	115.049980	503.089508	503.671387	-71.030540	90.601120	426.569305	57.142159	87.437263	333.483673	-126.768318	1415.512939	366.639343	198.472992	1394.202148	291.193054	49.740822	1390.024292	281.426666	77.097519	1677.612427	372.096405	-188.705826	1132.492676	435.635895	235.006760	1116.731201	255.590393	-181.228073	894.863220	314.796265	271.711761	866.439270	311.201294	45.578201	998.779968	-557.389099	7.719091	908.118530	-513.523499	-136.044708
281.861389	-34.392582	899.257874	325.644287	130.851776	899.113159	380.335754	-67.230171	508.924866	361.061890	115.425682	503.104706	503.419861	-71.007935	91.569923	426.519135	57.181355	87.430031	332.921265	-124.914330	1416.082397	366.389496	200.216705	1394.134521	290.731964	51.599209	1390.276978	281.335541	79.614189	1678.053345	371.783020	-187.169113	1133.194214	434.986267	236.810318	1116.493774	255.634552	-180.271347	895.400879	313.632355	272.863800	866.357605	310.604156	46.501617	998.935547	-557.106018	7.536118	908.608337	-512.721680	-136.929825
281.414490	-33.542068	899.706909	325.249329	131.564667	899.111755	378.024384	-66.164154	509.190369	361.421204	115.718452	503.178925	503.222443	-71.070328	92.733818	426.463470	57.192772	87.392609	332.376099	-123.051178	1416.747070	366.164154	201.999252	1394.084961	290.145355	53.395615	1390.682617	281.428619	82.197884	1678.395386	371.394775	-185.679169	1133.951538	434.277740	238.496628	1116.341919	255.618469	-179.334549	896.005859	312.469360	273.977997	866.368652	310.112366	47.570721	999.168823	-556.695923	6.480579	908.861084	-512.227661	-137.940842
281.064728	-32.800854	900.258545	324.829895	132.274246	899.159790	375.703186	-65.167282	509.596863	361.772797	115.916321	503.251190	502.970490	-71.247826	93.991920	426.427002	57.183792	87.396378	331.811188	-121.160225	1417.462158	365.909668	203.813843	1394.128906	289.792572	55.322113	1390.941162	281.330658	84.685638	1678.894653	371.023743	-184.004745	1134.819092	433.688263	240.244598	1116.255249	255.553528	-178.461609	896.663513	311.340668	275.060913	866.418457	309.673706	48.617443	999.476440	-556.043213	4.738275	908.981812	-511.505798	-138.995316
280.762054	-32.205292	900.844849	324.569244	132.868500	899.247009	373.095062	-64.095802	509.937408	362.159790	116.022224	503.326691	502.574982	-71.274132	95.217453	426.470459	57.252319	87.392738	331.309753	-119.189445	1418.195068	365.641144	205.616043	1394.215942	289.194244	57.183907	1391.432617	281.126892	87.106842	1679.449707	370.538086	-182.561218	1135.696777	433.144257	241.996552	1116.183472	255.430176	-177.529602	897.376221	310.353943	276.114929	866.539063	309.339050	49.526382	999.819763	-555.551697	3.637305	909.229492	-510.535126	-139.854767
280.674927	-31.697998	901.366150	324.662048	133.200104	899.096558	370.375916	-63.135822	510.231506	362.598480	116.035545	503.414978	502.162201	-71.457497	96.624771	426.478546	57.259903	87.383675	330.806854	-117.216164	1418.988037	365.297211	207.466843	1394.320435	288.742645	59.165562	1391.811279	280.747101	89.456223	1680.125122	370.116119	-180.948547	1136.668823	432.510284	243.544540	1116.235962	255.291061	-176.670502	898.180237	309.260803	277.113953	866.811096	309.241272	50.371140	1000.014404	-555.192139	2.665339	909.601990	-509.973755	-140.848785
280.438934	-30.756611	902.035278	324.167358	134.529846	899.481567	367.356720	-62.117401	510.606232	362.983826	115.952736	503.627472	501.773193	-71.816658	98.082359	426.462708	57.238491	87.333473	330.314728	-115.135956	1419.868164	364.872162	209.373871	1394.441895	288.378815	61.164589	1392.102173	280.442200	91.794212	1680.713867	369.610840	-179.388474	1137.677246	432.024353	245.167465	1116.301025	255.107681	-175.800110	899.106384	308.339600	278.077026	867.023071	308.930145	51.674973	1000.538391	-554.760559	1.956892	909.787964	-509.087219	-141.603943
280.477020	-30.440016	902.656067	324.460510	134.374054	899.384521	364.349030	-61.156349	510.972900	363.525208	115.972160	503.696655	501.306458	-72.265427	99.698395	426.424835	57.252785	87.290382	329.819824	-112.981796	1420.693970	364.464813	211.304703	1394.594971	287.716370	63.152740	1392.581421	280.046204	94.088570	1681.294434	369.096619	-177.823166	1138.773682	431.593170	246.541779	1116.408813	254.858459	-175.046783	900.056091	307.635223	279.008667	867.121521	309.036469	52.195015	1000.804138	-554.413818	0.997690	909.979065	-508.481354	-142.567780
280.503693	-29.879179	903.295837	324.532776	134.785324	899.432678	361.126465	-60.151161	511.338806	364.151520	116.029449	503.860840	500.709839	-72.777977	101.361938	426.303619	57.206593	87.219833	329.308411	-110.805298	1421.583252	363.974060	213.264572	1394.714355	287.311005	65.221092	1392.839355	279.631073	96.276634	1681.824097	368.588806	-176.278488	1139.840942	431.106171	247.910919	1116.458374	254.538742	-174.236984	901.081055	306.877136	279.924561	867.332581	309.086823	53.037693	1001.146606	-554.162048	-0.089386	910.172485	-508.051453	-143.616486
280.517487	-29.407711	903.993103	324.649323	135.216629	899.521484	357.590485	-59.033890	511.760162	364.701324	115.968330	503.941315	499.992706	-73.320984	103.121490	426.268463	57.215366	87.155098	328.778381	-108.549782	1422.540283	363.448730	215.244278	1394.814575	286.759735	67.310272	1393.173218	279.082611	98.418869	1682.342285	368.150177	-174.621964	1141.047607	430.732666	249.173264	1116.560303	254.162872	-173.518066	902.140991	305.998383	280.732819	867.608643	309.204285	53.839767	1001.533508	-553.901672	-1.071195	910.367310	-507.257507	-144.433502
280.720062	-28.905457	904.569580	324.910187	135.548233	899.561646	353.919556	-57.828129	512.076965	365.332916	115.953621	503.995850	499.243439	-73.979095	105.070305	426.281128	57.199680	87.081825	328.127686	-106.331253	1423.387695	362.877686	217.245453	1394.875854	286.044250	69.392525	1393.546021	278.493195	100.557152	1682.793213	367.624939	-173.123932	1142.171387	430.374512	250.464005	1116.534546	253.712906	-172.892288	903.290710	305.448181	281.523438	867.646912	309.455139	54.575390	1001.837036	-553.650330	-2.124658	910.534607	-506.712769	-145.333893
280.930634	-28.610792	905.192749	325.262634	135.855103	899.520874	350.073608	-56.667664	512.486267	366.086060	115.996147	504.072174	498.444946	-74.661850	107.069725	426.314606	57.184330	87.017952	327.512360	-104.082748	1424.321899	362.247101	219.313049	1394.890991	285.547028	71.530190	1393.696655	277.820435	102.647423	1683.168335	367.166351	-171.669617	1143.340576	429.996216	251.692490	1116.521851	253.134247	-172.066681	904.503723	304.710693	282.218842	867.796570	309.787201	55.259155	1002.119324	-553.569580	-3.134237	910.675476	-506.402588	-146.438171
281.143616	-27.961344	905.727905	325.364197	136.701309	899.676147	345.842010	-55.167751	512.777344	366.462433	115.891235	504.163635	497.365204	-75.081909	109.127518	426.093719	57.097561	86.923042	326.847229	-101.832207	1425.216797	361.605255	221.335129	1394.809692	284.832458	73.611061	1393.922729	277.076721	104.727379	1683.430786	366.658447	-170.214706	1144.479736	429.740845	253.057983	1116.479614	252.588516	-171.303329	905.666077	304.326843	282.870605	867.676270	310.005310	56.223095	1002.456665	-553.471802	-4.100601	910.786438	-505.798126	-147.157471
281.590668	-27.812454	906.243835	326.067871	136.496933	899.488403	341.462677	-53.766083	513.087036	367.015594	115.910225	504.091370	496.292694	-75.635117	111.340370	426.063629	57.070938	86.869713	326.159698	-99.600044	1426.041016	360.891937	223.409515	1394.668213	284.206146	75.720848	1394.044189	276.286469	106.758133	1683.617432	366.190125	-168.884354	1145.649170	429.431000	254.306519	1116.289551	252.015701	-170.436920	906.872681	303.820740	283.469727	867.566467	310.596619	56.611290	1002.611084	-553.361694	-5.023557	910.895386	-505.385071	-148.073044
282.123932	-27.489923	906.707092	326.777130	136.590561	899.348511	336.867157	-52.200542	513.393066	367.521667	115.947121	504.105988	494.991516	-76.072960	113.652519	426.091919	57.049187	86.829819	325.531891	-97.358070	1426.918701	360.198029	225.455505	1394.459106	283.690186	77.814400	1394.026611	275.339844	108.881424	1683.741577	365.765869	-167.655228	1146.728271	429.166901	255.673630	1116.102051	251.425262	-169.640228	908.051331	303.414185	284.037170	867.380127	311.240692	57.175266	1002.762451	-553.350281	-6.171103	910.948608	-505.021606	-148.988846
282.646515	-27.191303	907.111572	327.448395	136.902924	899.302612	332.061188	-50.580204	513.656372	367.292999	115.743744	504.068207	493.602264	-76.492615	116.154022	425.652466	56.937637	86.695351	324.848663	-95.106010	1427.762695	359.464996	227.509903	1394.161377	283.030273	79.865005	1394.004761	274.358673	110.954727	1683.749878	365.440735	-166.390182	1147.921387	428.895264	256.976868	1115.824707	251.084076	-168.886612	909.176697	303.118195	284.591705	867.133972	311.853516	57.743397	1002.933411	-553.374146	-7.160707	911.010803	-504.699738	-149.875259
283.304657	-26.794235	907.485107	328.329376	137.046387	899.217102	326.981750	-48.790852	513.954041	367.732605	115.842796	503.955261	492.049957	-76.731323	118.731201	425.576965	56.856613	86.583252	324.112000	-92.917191	1428.573364	358.718567	229.494965	1393.782349	282.371521	81.901573	1393.957031	273.321564	113.052956	1683.674316	364.941315	-165.282822	1148.981567	428.637604	258.362366	1115.387329	250.233337	-167.933395	910.386719	302.831116	285.106995	866.720764	312.648102	58.280930	1003.067627	-553.403381	-8.168597	911.049316	-504.369202	-150.792755
283.884338	-26.426085	907.835938	329.021606	137.422745	899.151123	321.705078	-47.377876	514.314880	368.123138	116.034096	503.916534	490.452118	-76.992401	121.526428	425.523865	56.845654	86.493721	323.353088	-90.735817	1429.379639	357.879730	231.477417	1393.283813	281.735687	83.887138	1393.784546	272.534119	115.280930	1683.312622	364.619629	-164.066330	1150.130005	428.360901	259.650360	1114.962036	249.614304	-167.165482	911.538147	302.509949	285.652100	866.299377	313.372742	58.876831	1003.196655	-553.477173	-9.181931	911.056213	-504.126770	-151.674988
284.565765	-26.058332	908.117432	329.999634	137.519653	899.003296	316.491760	-45.987747	514.682190	368.446411	116.296066	503.849213	488.738922	-77.132317	124.359917	425.450775	56.828007	86.400932	322.581818	-88.539268	1430.083862	357.087616	233.443436	1392.724976	281.105347	85.845711	1393.552368	271.343353	117.337822	1683.092529	364.228241	-163.059113	1151.131714	428.155731	261.086121	1114.451904	248.973831	-166.383469	912.669800	302.359558	286.169403	865.669006	314.254395	59.348801	1003.251404	-553.530579	-10.252336	911.055542	-503.852997	-152.621811
285.281677	-25.631882	908.485901	330.771912	137.885040	898.932861	311.069855	-44.754261	515.095032	368.607971	116.567055	503.754395	486.871063	-77.204765	127.360725	425.326630	56.806087	86.271767	321.686157	-86.461449	1430.669922	356.260468	235.276367	1392.054932	280.494904	87.726395	1393.209595	270.055481	119.443810	1682.825439	363.821198	-162.115921	1152.191772	427.964294	262.470062	1113.864258	248.286728	-165.612915	913.800415	302.395203	286.730347	864.951782	315.160309	59.965054	1003.380737	-553.631958	-11.191085	911.065918	-503.562653	-153.471893
285.991425	-25.155109	908.717224	331.669373	138.198380	898.794250	305.565094	-43.514523	515.473938	369.057068	116.915215	503.551788	484.832672	-77.148773	130.394943	425.393494	56.809441	86.188354	320.837128	-84.430779	1431.218262	355.421417	237.120453	1391.300781	279.922424	89.552582	1392.807861	268.921173	121.652405	1682.351807	363.394867	-161.159668	1153.089966	427.774567	263.873138	1113.176880	247.508804	-164.929230	914.830505	302.397308	287.275757	864.118103	316.086273	60.546291	1003.410889	-553.712708	-12.153776	911.033813	-503.207367	-154.398178
286.742737	-24.665846	908.894836	332.569214	138.430389	898.580078	300.217194	-42.566551	515.985168	369.396667	117.244232	503.391632	482.907440	-77.354637	133.728577	425.411743	56.774345	86.077400	319.975830	-82.436821	1431.720581	354.663635	238.806686	1390.481323	279.443329	91.291725	1392.326416	267.752594	123.892601	1681.793213	363.008270	-160.226288	1153.907471	427.600647	265.328522	1112.467285	246.706635	-164.181427	915.850586	302.429626	287.800873	863.186279	317.052368	61.105400	1003.374084	-553.791809	-13.214594	910.977539	-502.905762	-155.291779
287.377899	-24.136131	909.051331	333.333282	138.903320	898.396484	294.812897	-41.320133	516.471008	369.540161	117.446609	503.223755	480.539063	-77.173813	136.888031	425.275757	56.718510	85.964088	319.073975	-80.628960	1432.162354	353.923096	240.481644	1389.671021	278.949982	92.940521	1391.756348	266.687744	126.236969	1681.050537	362.515869	-159.480148	1154.676636	427.447968	266.753479	1111.675415	245.822235	-163.411697	916.792542	302.475067	288.366852	862.286987	317.887238	61.770943	1003.343323	-553.915283	-14.172612	910.911133	-502.697021	-156.148560
288.043213	-23.673801	909.211792	334.171478	139.144211	898.169189	289.307526	-40.291626	517.080261	369.767914	117.756981	503.054962	477.899902	-76.918785	140.117233	425.181396	56.697727	85.870026	318.262604	-78.797783	1432.496704	353.252380	242.003601	1388.775146	278.505005	94.569786	1391.210449	265.337616	128.510712	1680.486084	362.022064	-158.690201	1155.288086	427.284332	268.186890	1110.862793	244.967087	-162.685013	917.617126	302.782074	288.896423	861.186157	318.792023	62.313065	1003.289612	-554.072327	-15.158244	910.840271	-502.563782	-156.927231
288.691315	-23.206667	909.338928	334.854675	139.494827	897.960693	283.900635	-39.363594	517.796570	369.996979	118.106430	502.844635	475.321838	-76.852989	143.463409	425.143280	56.653221	85.775940	317.534363	-77.038101	1432.771240	352.679504	243.476593	1387.888062	278.063141	96.129913	1390.616455	264.117950	130.877487	1679.776978	361.508820	-158.027740	1155.879517	427.174744	269.553650	1110.091431	244.122406	-161.993805	918.313965	303.104889	289.403168	860.055969	319.557465	62.899555	1003.232910	-554.381287	-15.993673	910.804932	-502.712952	-157.503967
289.696045	-22.511658	909.238037	335.827057	139.868088	897.655151	278.627686	-38.419212	518.514832	370.396149	118.481049	502.631592	472.692810	-76.708336	146.865875	425.209839	56.668915	85.692917	316.931213	-75.255516	1432.937622	352.154633	244.909775	1387.032471	277.547119	97.613632	1390.058716	262.973419	133.277802	1679.079102	361.018066	-157.391312	1156.357178	426.973083	270.890472	1109.274536	243.235947	-161.371185	918.977417	303.528107	289.933960	858.987976	320.538208	63.571968	1003.023560	-554.607178	-16.829119	910.792847	-502.657288	-158.196991
290.366791	-22.046055	909.310364	336.519684	140.189056	897.483093	273.570618	-37.503941	519.461304	370.541656	118.799225	502.410583	470.060577	-76.625412	150.244904	425.154877	56.663101	85.582138	316.301422	-73.666397	1433.054932	351.626740	246.265350	1386.169800	277.102386	99.026619	1389.389648	262.017395	135.731201	1678.297241	360.384430	-156.824356	1156.738892	426.842468	272.165497	1108.467773	242.370773	-160.736816	919.537354	303.917999	290.476166	857.937012	321.240601	64.112015	1002.964783	-554.935730	-17.577965	910.836243	-502.649170	-158.887787
291.036285	-21.668367	909.434998	337.329803	140.333328	897.218323	268.621704	-36.814453	520.381409	370.663391	119.120224	502.244843	467.191559	-76.130005	153.332245	424.938629	56.616962	85.505249	315.660004	-72.157639	1433.170166	351.157806	247.568176	1385.361450	276.609833	100.390495	1388.780273	260.809906	138.016357	1677.767944	359.754883	-156.330750	1157.043579	426.782715	273.415009	1107.725342	241.426743	-160.158844	919.994934	304.679169	291.027954	856.728271	322.037018	64.595428	1002.878723	-555.205139	-18.335905	910.959229	-502.614319	-159.519180
291.014130	-21.763441	909.820557	337.681488	140.490768	897.075806	263.977875	-36.056694	521.385376	370.641785	119.399773	502.102905	464.328217	-75.501801	156.216995	424.800232	56.583210	85.429771	315.046997	-70.722603	1433.188354	350.675354	248.842392	1384.587769	276.081512	101.671890	1388.227661	259.834442	140.335999	1677.185425	359.055054	-155.697845	1157.262329	426.698181	274.637665	1107.071655	240.452698	-159.669388	920.405640	305.355804	291.588135	855.703003	322.346832	64.880615	1002.974976	-555.495239	-19.124018	911.097046	-502.564331	-160.164734
291.380493	-21.421392	909.947693	338.285828	140.813339	896.942444	259.041107	-35.088867	522.031799	370.898010	119.787315	501.930573	461.569885	-75.032616	158.985474	424.827637	56.578327	85.368767	314.401825	-69.367226	1433.240356	350.200592	250.061523	1383.905518	275.580658	102.862709	1387.725098	258.897522	142.569183	1676.658569	358.421082	-155.282166	1157.442383	426.671539	275.716675	1106.419800	239.550873	-159.104950	920.759583	306.054657	292.177490	854.740295	322.868286	65.350357	1002.961243	-555.781616	-19.812983	911.335327	-502.576416	-160.714569
291.674255	-20.959276	910.105774	338.815094	141.083969	896.799622	255.014359	-34.846996	523.043030	371.105438	120.137070	501.797974	458.505341	-74.477188	161.206238	424.787781	56.607975	85.359421	313.742615	-68.108597	1433.257935	349.740936	251.233917	1383.295776	275.024017	104.041771	1387.291626	258.316406	144.869431	1676.005493	357.703857	-154.597076	1157.621826	426.689606	276.663208	1105.964111	238.554092	-158.638565	921.121582	307.100983	292.665619	853.680786	323.340820	65.877647	1002.954651	-556.121704	-20.537659	911.578796	-502.618317	-161.279434
291.982544	-20.380871	910.368835	339.174744	141.348770	896.705811	251.832779	-34.833477	524.055725	371.380646	120.389275	501.688568	455.592133	-74.515717	163.039261	424.766357	56.596020	85.315666	313.019135	-66.907562	1433.306763	349.324768	252.321091	1382.790161	274.516174	105.198761	1386.942261	257.341248	146.809860	1675.873535	356.988464	-154.087082	1157.809692	426.770569	277.701813	1105.528931	237.635483	-158.156784	921.455933	308.167755	293.146301	852.835083	323.775940	66.496323	1003.019226	-556.450439	-21.243931	911.846069	-502.659149	-161.802292
292.090820	-19.946653	910.620850	339.620209	141.678085	896.652405	248.847580	-34.376068	525.024963	371.543365	120.636963	501.645508	451.419647	-73.160843	163.637589	424.869934	56.623005	85.329437	312.161377	-65.819481	1433.426147	348.869019	253.428345	1382.417480	274.004242	106.316124	1386.714478	256.633057	148.728149	1675.634277	356.258636	-153.396439	1158.043701	426.813324	278.463165	1105.268799	236.682755	-157.669159	921.800659	309.126831	293.648651	852.118408	324.093658	67.039726	1003.105286	-556.803040	-21.923100	912.173462	-502.701538	-162.326813
292.092010	-19.548265	910.933167	340.010223	141.919601	896.598145	246.243759	-33.985424	525.985901	371.552368	120.781631	501.586670	447.445831	-72.732727	164.061432	424.747955	56.589977	85.327522	311.493958	-64.602180	1433.598267	348.483521	254.457138	1382.138306	273.439453	107.470222	1386.572388	256.056702	150.564590	1675.511108	355.486328	-152.866592	1158.338745	427.023468	279.301453	1105.111816	235.817429	-157.173950	922.187134	310.505859	294.029846	851.333130	324.301422	67.566765	1003.220215	-557.145447	-22.493774	912.579590	-502.755920	-162.746780
292.001740	-18.975536	911.304810	340.220917	142.270416	896.651978	244.011337	-33.584564	526.947937	371.546875	120.845055	501.577728	442.364685	-71.290100	163.247971	424.624847	56.553429	85.326805	310.612885	-63.512627	1433.872681	348.110291	255.522049	1381.849609	272.879333	108.606415	1386.424683	255.531082	152.230759	1675.513672	354.712250	-152.186447	1158.751343	427.134491	279.867950	1105.090088	235.001144	-156.705795	922.632019	311.658478	294.455170	850.815918	324.373199	68.213280	1003.419983	-557.524902	-23.148226	912.977417	-502.860077	-163.216095
291.945435	-18.513268	911.713196	340.504761	142.609116	896.724976	242.362808	-33.311737	527.870850	371.574707	120.817894	501.609009	437.114471	-70.113495	161.883026	424.542877	56.487823	85.343010	309.806519	-62.268948	1434.185547	347.802094	256.579132	1381.805176	272.312561	109.772011	1386.467529	255.028381	153.769058	1675.605591	353.905243	-151.550873	1159.192627	427.414276	280.487030	1105.236328	234.224091	-156.292313	923.044617	313.210846	294.797699	850.298279	324.467651	68.813126	1003.648926	-557.882935	-23.645847	913.348206	-502.918793	-163.648926
291.789124	-18.038105	912.157654	340.746460	142.769073	896.763489	241.062729	-33.042610	528.743835	371.629578	120.705208	501.633575	431.665039	-69.219467	160.097397	424.443787	56.461071	85.324341	308.839050	-61.108818	1434.539917	347.455444	257.644623	1381.890015	271.693329	110.933510	1386.630493	254.875214	155.220551	1675.615112	353.020142	-150.813614	1159.720825	427.691223	281.036011	1105.483765	233.494675	-155.903412	923.514648	314.754517	295.097900	849.941772	324.487549	69.379982	1003.875000	-558.240723	-24.283379	913.717407	-503.009216	-164.090454
291.633728	-17.506033	912.622192	340.898804	143.096756	896.879211	240.119263	-32.895576	529.493713	371.722687	120.602448	501.721527	425.733276	-68.186752	157.641281	424.165131	56.383842	85.300003	307.897888	-59.936558	1434.986328	347.101959	258.697144	1382.039063	271.108704	112.141029	1386.841064	254.239349	156.290039	1676.093872	352.151947	-150.269440	1160.364258	428.007141	281.512756	1105.825317	232.831192	-155.527817	923.978455	316.322937	295.343597	849.678894	324.445435	70.030190	1004.152710	-558.576050	-24.771952	914.093628	-503.084534	-164.463837
291.386780	-17.064840	913.099915	341.007477	143.328293	896.941223	239.622635	-32.830074	530.201477	371.857147	120.479210	501.768036	419.325134	-67.133255	154.602829	424.187592	56.381203	85.307892	306.895508	-58.673248	1435.431274	346.805634	259.720978	1382.232544	270.525696	113.397484	1387.075073	254.003235	157.388840	1676.342529	351.174438	-149.538773	1160.960449	428.387482	281.968414	1106.200806	232.188431	-155.167542	924.482544	317.820160	295.591187	849.624023	324.349365	70.622154	1004.405823	-558.875244	-25.262287	914.428833	-503.117188	-164.855728
291.056824	-16.537998	913.583130	341.008789	143.619247	897.039063	239.537323	-32.845139	530.805176	371.916473	120.362320	501.835785	412.504486	-66.381424	151.034012	423.948853	56.300396	85.255966	305.776642	-57.470490	1435.887451	346.516113	260.787903	1382.508423	269.883392	114.663361	1387.395264	253.652344	158.243820	1676.748901	350.224915	-148.830185	1161.652466	428.793793	282.365967	1106.691162	231.567932	-154.790909	924.996338	319.538208	295.843506	849.545349	324.142761	71.276001	1004.681091	-559.160828	-25.796526	914.733887	-503.169556	-165.222870
290.703552	-16.077185	913.997864	340.973328	144.016357	897.108154	239.661331	-32.898277	531.282837	371.972931	120.198395	501.886688	405.399445	-65.265572	147.239929	423.549438	56.214504	85.203812	304.631775	-56.273785	1436.390991	346.283569	261.869263	1382.862793	269.301666	115.936592	1387.713745	253.404877	159.081650	1677.154785	349.170715	-148.106995	1162.356567	429.261169	282.710999	1107.294312	230.931335	-154.458679	925.532654	321.455444	296.077972	849.488953	323.905304	71.918587	1004.909607	-559.432373	-26.179632	915.009949	-503.245667	-165.553619
290.326630	-15.627086	914.477844	340.951447	144.121353	897.173889	240.164200	-33.127918	531.667236	371.952728	120.049797	501.901520	398.094238	-64.400642	143.272354	423.328461	56.191696	85.157570	303.432953	-55.031612	1436.867188	346.013214	262.935974	1383.208496	268.661530	117.248833	1388.052002	252.805405	159.570724	1677.876099	348.089233	-147.364914	1163.111938	429.775940	283.054626	1107.865234	230.282089	-154.164108	926.050720	323.210022	296.280823	849.497559	323.636627	72.473167	1005.165527	-559.680176	-26.700180	915.246216	-503.319946	-165.912399
289.880005	-15.257848	914.889709	340.842590	144.440079	897.268066	240.949585	-33.496311	531.936218	371.409973	119.762978	501.962463	390.394318	-63.345577	138.930908	422.893860	56.087059	85.118477	302.291199	-53.771435	1437.304688	345.851654	263.972992	1383.547729	268.007996	118.527046	1388.379150	252.551086	160.157928	1678.294434	346.928528	-146.672745	1163.799438	430.291046	283.337738	1108.396973	229.662552	-153.900513	926.481384	324.753876	296.499420	849.614197	323.290070	73.021133	1005.406982	-559.850769	-27.116106	915.446289	-503.379120	-166.214188
289.302765	-14.805811	915.305664	340.660889	144.641006	897.330933	242.141647	-33.897987	532.191406	371.271667	119.645699	502.006714	382.392334	-62.350140	134.455261	422.667664	56.043884	85.093498	301.189026	-52.503441	1437.820190	345.658081	265.015900	1383.899048	267.397247	119.780914	1388.687134	252.022781	160.495148	1678.938721	345.717102	-145.975510	1164.464600	430.858124	283.624237	1108.948364	229.006042	-153.651337	926.876953	326.620117	296.682159	849.611084	322.844574	73.580772	1005.631531	-559.989197	-27.422564	915.639526	-503.373260	-166.521591
288.799469	-14.456342	915.637512	340.555359	144.898010	897.367310	243.607986	-34.440395	532.214417	373.790588	120.134636	502.194702	374.222107	-61.606430	129.939255	423.864929	56.219765	85.224968	299.846832	-51.386894	1438.197266	345.485962	265.991486	1384.201538	266.766602	121.084312	1388.978271	251.542877	160.868683	1679.437622	344.414856	-145.337692	1165.030396	431.495941	283.842682	1109.490234	228.390228	-153.353424	927.213196	328.313812	296.904877	849.655212	322.443909	74.083679	1005.805664	-560.101013	-27.782337	915.796387	-503.384033	-166.800034
288.200714	-13.966485	915.942810	340.347870	145.237030	897.429626	245.155670	-35.323090	532.111145	373.877411	120.091187	502.231659	365.706970	-60.590675	125.313889	423.799713	56.222065	85.206360	298.632935	-50.240402	1438.495117	345.289612	266.951202	1384.429199	266.156616	122.305443	1389.205200	251.067520	161.173904	1679.884033	343.117004	-144.748398	1165.573608	432.094543	284.128021	1109.915283	227.712463	-153.007355	927.508545	329.809204	297.119659	849.720703	321.957245	74.665306	1005.980896	-560.149353	-28.119392	915.915710	-503.341583	-167.100937
287.562653	-13.591381	916.199646	340.147949	145.487518	897.434631	247.018524	-36.349426	531.885742	374.380341	120.237000	502.256348	356.996155	-59.767044	120.787498	423.951904	56.230392	85.220695	297.383820	-49.148666	1438.771973	345.161957	267.831360	1384.598511	265.549561	123.519920	1389.374268	250.551437	161.448227	1680.242676	341.727966	-143.992081	1165.980103	432.752106	284.405701	1110.301270	226.969467	-152.708984	927.706604	331.440002	297.303528	849.713867	321.444763	75.151077	1006.103149	-560.140869	-28.402039	916.008667	-503.339478	-167.325592
286.878418	-13.055698	916.354004	339.881470	145.830994	897.430603	249.073700	-37.219803	531.585693	374.419189	120.289963	502.248932	347.804443	-58.711960	116.153282	423.924133	56.241528	85.232079	296.101349	-48.061306	1438.964966	345.028717	268.682648	1384.737915	264.959656	124.700432	1389.524048	249.960312	161.749588	1680.577393	340.350067	-143.394608	1166.328491	433.406647	284.708923	1110.657593	226.232346	-152.407303	927.816528	333.056366	297.505981	849.686401	320.873322	75.712402	1006.174194	-560.084106	-28.628439	916.072876	-503.273621	-167.577515
286.167053	-12.493603	916.514893	339.557434	146.296371	897.484131	251.410583	-38.185150	531.130432	374.318298	120.336121	502.271545	338.471802	-57.581341	111.672318	423.951355	56.227467	85.216393	294.886536	-47.034054	1439.109009	344.948639	269.473206	1384.860962	264.342041	125.796936	1389.670532	249.386246	162.039642	1680.836792	338.945953	-142.775055	1166.592651	434.173553	284.976746	1110.965698	225.360931	-152.084579	927.836975	334.656158	297.723816	849.628052	320.262695	76.311790	1006.280273	-560.026306	-28.808201	916.140259	-503.235718	-167.809616
285.432800	-11.937869	916.596375	339.249146	146.657455	897.483154	253.967194	-39.280857	530.506348	374.084198	120.386223	502.242065	328.892059	-56.663883	107.558395	423.654816	56.179230	85.175179	293.603394	-46.094368	1439.200073	344.836334	270.175262	1384.933350	263.754761	126.856911	1389.759155	248.736481	162.414459	1681.024536	337.479431	-142.128952	1166.815918	434.805450	285.219025	1111.269409	224.507614	-151.702469	927.770081	336.142395	297.997314	849.556396	319.666565	76.838768	1006.319580	-559.919800	-29.009567	916.190491	-503.196777	-168.010941
284.651917	-11.276537	916.615540	338.919800	147.108383	897.505371	256.518890	-40.347103	529.873779	373.866211	120.450539	502.186218	319.207550	-55.647598	103.732857	423.447784	56.104965	85.145691	292.350769	-45.198349	1439.281616	344.760742	270.813538	1384.963257	263.200043	127.851166	1389.770020	248.049530	162.770340	1681.090576	336.035553	-141.551590	1166.905884	435.555115	285.588684	1111.530029	223.548004	-151.360107	927.641785	337.914276	298.258820	849.477661	319.018677	77.417030	1006.344971	-559.747498	-29.252098	916.232971	-503.068695	-168.232315
283.868866	-10.679194	916.621643	338.551605	147.645554	897.487488	258.807068	-41.308208	529.220215	373.649780	120.593353	502.171326	309.150177	-54.542271	100.295784	423.348663	56.059895	85.164101	291.035217	-44.390888	1439.277832	344.675385	271.409180	1384.956299	262.600220	128.776779	1389.808472	247.469620	163.301102	1681.003662	334.552673	-140.871140	1166.983398	436.229462	285.820526	1111.734009	222.609787	-150.822327	927.460266	339.346771	298.536316	849.309937	318.371613	78.009010	1006.341858	-559.650330	-29.500360	916.319702	-503.047607	-168.467957
283.069763	-10.097298	916.547180	338.207581	148.041718	897.373291	260.906464	-42.171455	528.536072	373.657013	120.808762	502.152191	299.093384	-53.421818	97.275276	423.400238	56.069271	85.167412	289.745911	-43.673965	1439.209473	344.555634	271.900879	1384.920044	262.038300	129.612183	1389.761597	246.507813	163.709076	1681.054443	333.000671	-140.280899	1166.934448	436.871674	286.039429	1111.858521	221.728134	-150.639099	927.140503	340.749481	298.946350	849.157898	317.724304	78.540176	1006.248962	-559.556152	-29.717913	916.435791	-503.028168	-168.746246
282.300293	-9.525308	916.371277	337.828857	148.590332	897.280579	262.788330	-42.930855	527.873718	373.483215	121.034691	502.092560	289.162354	-52.357792	94.742310	423.391296	56.082390	85.147949	288.475189	-43.087852	1439.117920	344.490234	272.269440	1384.842529	261.506836	130.366165	1389.608032	245.807556	164.364655	1680.817383	331.471069	-139.734634	1166.800537	437.605316	286.368134	1111.958252	220.487061	-149.909012	926.883850	342.090271	299.326752	849.034241	317.050629	79.068329	1006.124817	-559.280396	-29.804865	916.449097	-502.839905	-168.884918
281.445923	-8.924876	916.130981	337.320190	149.080353	897.163086	264.088837	-43.643463	527.268860	373.235657	121.282593	502.010590	279.928192	-51.351547	93.167427	423.419617	56.146740	85.162224	287.203644	-42.526016	1438.940552	344.479553	272.579102	1384.760498	260.944122	131.004532	1389.451416	244.777512	164.918640	1680.704834	329.881226	-139.284103	1166.655396	438.209900	286.462646	1112.069946	219.424820	-149.385712	926.493958	343.622833	299.981171	849.058472	316.298035	79.554176	1005.956543	-558.934753	-29.806356	916.437256	-502.588409	-168.942291
280.751740	-8.402242	915.886658	336.784332	149.605835	897.066650	264.985291	-43.711296	526.665771	373.010681	121.551056	501.934723	270.089417	-49.624409	91.435699	423.461334	56.168762	85.174660	285.975006	-42.077084	1438.744873	344.433685	272.832489	1384.661987	260.413788	131.550674	1389.319214	243.936295	165.692139	1680.335205	328.380096	-138.817184	1166.423462	438.879456	286.390991	1112.152588	218.321091	-148.622849	926.132202	344.938629	300.420624	848.894287	315.598572	80.009590	1005.798523	-558.581726	-29.875484	916.416931	-502.335480	-169.035767
280.019714	-7.954665	915.674500	336.229706	150.136703	896.981201	265.504028	-43.662373	526.163086	372.611084	121.841759	501.846558	261.170685	-48.101685	90.298653	423.468018	56.177448	85.186653	284.767548	-41.682537	1438.570801	344.396667	272.990967	1384.576294	259.914520	132.050797	1389.137573	243.006439	166.537140	1679.942871	326.804138	-138.255432	1166.192017	439.459717	286.416412	1112.276489	217.211716	-148.277496	925.651855	345.923859	300.887482	848.890930	314.910553	80.423668	1005.659851	-558.229370	-29.868864	916.416748	-502.088715	-169.067520
279.327271	-7.539785	915.432434	335.614349	150.518661	896.867554	265.623749	-43.736938	525.811157	372.113953	122.163353	501.757111	252.998535	-46.627007	89.457497	423.425903	56.217201	85.233078	283.538483	-41.404552	1438.360107	344.369934	273.086639	1384.502563	259.399414	132.406387	1388.969238	241.707977	167.204117	1679.780762	325.235382	-137.931641	1165.874512	440.125275	286.360535	1112.388550	215.906555	-147.408127	925.345947	347.271240	301.390930	848.687622	314.200439	80.761131	1005.491577	-557.830505	-29.779314	916.421936	-501.826965	-169.007477
278.745331	-7.178310	915.242004	335.017609	150.927856	896.815491	265.252197	-43.937607	525.368408	371.793060	122.476921	501.675659	245.989075	-44.911842	88.874954	423.602997	56.264530	85.295082	282.426392	-41.181694	1438.129883	344.362152	273.115936	1384.455078	258.870514	132.702316	1388.800171	240.693939	168.130936	1679.299805	323.732788	-137.466354	1165.574707	440.652008	286.286987	1112.473633	214.685944	-146.397903	924.938904	348.138702	301.958527	848.781433	313.541473	81.083382	1005.380920	-557.462708	-29.715147	916.417664	-501.576233	-169.019577
278.214050	-6.957931	915.032288	334.471619	151.264832	896.722534	264.341583	-44.260826	525.102356	371.726776	122.790977	501.561279	240.625595	-43.486176	88.506195	423.712585	56.302525	85.346252	281.312469	-40.990932	1437.918945	344.348663	273.100403	1384.384277	258.345276	132.998550	1388.591064	239.546982	169.018127	1678.860474	322.139862	-137.088333	1165.142456	441.186432	286.183228	1112.592407	213.207260	-145.726746	924.404846	349.199493	302.613068	848.899719	312.973145	81.294128	1005.237793	-557.132385	-29.624022	916.431946	-501.354645	-168.976669
277.777344	-6.731385	914.838013	333.831757	151.660782	896.649963	262.581116	-44.480492	524.820313	371.231964	123.046707	501.489899	236.993042	-42.425045	88.282494	423.744873	56.357315	85.406433	280.242584	-40.892422	1437.643799	344.296631	273.049835	1384.318481	257.845276	133.174606	1388.371460	238.385239	169.887405	1678.351807	320.585938	-136.799515	1164.779907	441.789520	285.947296	1112.685303	211.758072	-144.848419	923.974182	350.551025	303.089966	848.744568	312.407257	81.538399	1005.112366	-556.745850	-29.526089	916.436462	-501.051208	-168.945709
277.348846	-6.599553	914.649719	333.140991	151.922104	896.596863	260.443542	-44.262081	524.768311	370.692200	123.217010	501.412445	234.925674	-42.200100	88.149315	423.699707	56.367935	85.436592	279.239014	-40.846107	1437.373291	344.211060	272.911713	1384.238647	257.275574	133.299576	1388.090820	237.260345	170.719269	1677.831299	319.104034	-136.473404	1164.355591	442.264648	285.761810	1112.768677	210.330246	-143.743713	923.550720	351.475006	303.649780	848.840149	311.837952	81.658051	1004.999329	-556.350830	-29.363668	916.448975	-500.764496	-168.837860
277.006653	-6.348343	914.529419	332.101074	152.632767	896.750732	257.775146	-43.566677	524.795471	370.105835	123.348030	501.369751	234.046631	-42.587135	88.189690	423.599762	56.380104	85.436943	278.235596	-40.837833	1437.084351	343.994049	272.806732	1384.125977	256.666626	133.361679	1387.817749	236.146896	171.486542	1677.283081	317.609589	-136.184647	1163.937500	442.877136	285.537598	1112.954834	208.798126	-142.989334	923.133728	352.791687	303.984680	848.725647	311.212219	81.949287	1005.028748	-555.927368	-29.175497	916.441650	-500.416168	-168.728134
276.654358	-6.398640	914.434814	331.161102	152.981308	896.808228	255.240036	-42.774929	525.088745	369.544830	123.428535	501.359314	234.333038	-43.496296	88.440025	423.568695	56.385986	85.483864	277.252197	-40.856716	1436.764893	343.714294	272.663269	1383.981201	256.067291	133.395050	1387.517456	235.067886	172.222778	1676.794922	316.332611	-134.903473	1163.407471	443.411407	285.290588	1113.088989	207.165070	-142.081985	922.714172	353.728790	304.380707	848.740845	310.625671	81.986366	1005.015991	-555.519653	-28.977943	916.432678	-500.072998	-168.594406
276.370361	-6.632905	914.390991	330.391052	152.960083	896.720703	252.807266	-42.329216	525.450806	369.628052	123.672348	501.401245	235.553635	-44.949612	88.926178	423.930664	56.450947	85.561798	276.336517	-40.898861	1436.532349	343.294556	272.488098	1383.822998	255.380844	133.348831	1387.212646	234.065948	172.764679	1676.312622	314.941315	-134.649307	1162.936157	443.887878	285.107300	1113.179810	205.754074	-141.025726	922.355896	354.564331	304.768677	848.758850	310.181976	81.865768	1004.944031	-555.159363	-28.683058	916.459778	-499.793274	-168.398270
276.184601	-7.035488	914.392273	329.704163	152.652328	896.636230	250.684570	-42.037182	525.899109	369.714905	123.814590	501.354218	237.977875	-46.818752	89.504700	424.223145	56.543812	85.651718	275.452271	-41.029514	1436.266968	342.750763	272.367310	1383.661743	254.719254	133.282059	1386.861572	233.050690	173.269714	1675.910889	313.553772	-134.435272	1162.500122	444.304779	284.786102	1113.277710	203.898621	-140.004868	922.111633	355.407898	305.155823	848.805054	309.824738	81.552620	1004.893311	-554.820862	-28.431450	916.451233	-499.493713	-168.162750
276.310181	-7.702310	914.346313	329.264465	152.310425	896.493042	248.878967	-41.955952	526.408752	369.079865	123.696342	501.179230	241.175735	-48.842049	90.283813	424.051849	56.498890	85.649200	274.591156	-41.106655	1436.084595	342.150208	272.206421	1383.433594	254.020767	133.194427	1386.560791	232.099548	173.621262	1675.515869	312.315063	-134.079605	1162.115601	444.689850	284.574402	1113.357056	202.329483	-138.727798	921.865173	356.180176	305.511017	848.827637	309.691711	81.106491	1004.791931	-554.487061	-28.118757	916.440918	-499.201630	-167.897827
275.910583	-8.231935	914.459534	328.629822	151.766876	896.380066	246.959885	-41.830044	526.903015	368.308502	123.506744	501.079407	244.874741	-50.794479	91.147011	423.963318	56.486012	85.672745	273.879639	-41.240021	1435.988403	341.455902	272.016327	1383.246338	253.350525	133.055664	1386.282349	231.224915	173.690384	1675.195313	311.097656	-133.927689	1161.736450	445.071686	284.438629	1113.482056	200.558472	-137.795425	921.708862	356.866486	305.775146	848.877258	309.244324	80.696495	1004.775879	-554.153198	-27.714935	916.473083	-498.882843	-167.529541
275.791992	-8.813413	914.448792	328.198181	151.260269	896.306335	245.038773	-41.560562	527.418091	367.738007	123.342781	501.059784	249.023895	-52.547222	92.106445	423.733612	56.387424	85.695313	273.122162	-41.337341	1435.889771	340.609009	271.902374	1382.984253	252.666245	132.839676	1386.073853	230.338135	173.641693	1674.999390	309.895660	-133.826263	1161.481445	445.365417	284.294006	1113.600830	198.903671	-136.837936	921.655762	357.563263	305.964630	848.927063	308.958984	80.203949	1004.729736	-553.865784	-27.365791	916.462097	-498.551971	-167.147522
275.315552	-9.325133	914.491150	327.619232	150.744614	896.254517	242.983261	-41.409233	527.907471	367.393097	123.129402	501.021454	253.334167	-54.205299	93.164085	423.817841	56.377666	85.780098	272.519470	-41.501114	1435.881592	339.762543	271.730988	1382.758057	251.962570	132.651596	1385.876953	229.474075	173.392654	1674.863159	308.858887	-133.589828	1161.241455	445.639526	284.217072	1113.768799	197.119354	-135.529602	921.738770	358.220795	306.137848	848.983521	308.413300	79.758682	1004.720032	-553.648315	-26.952278	916.477356	-498.268158	-166.724030
274.868317	-9.717293	914.538269	327.154602	150.299332	896.213074	240.710236	-41.241032	528.211548	367.486481	122.933975	501.012421	257.687683	-55.480316	94.391945	423.980133	56.354340	85.849838	271.943939	-41.666790	1435.889038	338.829956	271.591461	1382.595581	251.336624	132.417953	1385.735962	228.717194	172.913528	1674.800537	307.872589	-133.533585	1161.096680	445.835968	284.170227	1113.932739	195.577026	-133.859833	921.842957	358.872101	306.232056	848.947876	307.960480	79.397072	1004.717468	-553.444824	-26.385555	916.508911	-497.974274	-166.205704
274.414276	-9.955828	914.604858	326.662201	149.957443	896.225769	238.749603	-40.861008	528.601929	367.195068	122.673904	500.991028	262.419891	-56.890724	95.616394	423.843475	56.273384	85.899765	271.484467	-41.872005	1435.963379	337.967438	271.416565	1382.429199	250.665436	132.159897	1385.678467	227.981415	172.270874	1674.823853	306.325897	-135.372452	1161.488892	445.993500	284.172913	1114.115234	193.861023	-132.729813	922.202332	359.600342	306.349152	848.935425	307.489471	79.146767	1004.753296	-553.263794	-25.866043	916.530579	-497.741638	-165.616028
273.802338	-10.155112	914.718445	326.103210	149.696930	896.244690	236.809647	-40.726074	528.917542	366.763336	122.364960	500.985321	267.279419	-58.143673	96.958817	423.696899	56.209381	85.916817	271.034088	-42.121712	1436.038696	336.994110	271.230804	1382.327881	250.052536	131.923386	1385.666382	227.290909	171.499359	1674.963867	305.489227	-135.199280	1161.336060	446.014740	284.185669	1114.305054	192.138870	-131.887833	922.495667	360.430115	306.519562	848.876831	306.914764	78.972672	1004.813660	-553.167847	-25.298450	916.551758	-497.524445	-165.023422
273.033203	-10.381336	914.832886	325.538757	149.432709	896.255676	234.810196	-40.545612	529.218445	366.393585	122.054413	501.019165	272.074921	-59.239056	98.498642	423.576569	56.174171	85.958138	270.625427	-42.410145	1436.208130	336.093292	271.054535	1382.257202	249.412369	131.624771	1385.711426	226.618607	170.575470	1675.145264	304.659607	-134.951904	1161.181152	445.992126	284.241150	1114.517090	190.271622	-130.641708	922.883789	361.113098	306.489746	848.897827	306.279633	78.773834	1004.869812	-553.025879	-24.587929	916.611816	-497.281464	-164.280334
272.277039	-10.521429	914.930847	325.036041	149.176056	896.296692	233.203690	-40.449661	529.599243	366.013885	121.798752	501.062195	277.043335	-60.502663	100.038383	423.473999	56.117138	85.991470	270.201385	-42.723682	1436.338257	335.169464	270.791412	1382.280884	248.733948	131.333801	1385.817871	226.031555	169.561340	1675.400879	303.917267	-134.765427	1161.140503	445.876617	284.278564	1114.764771	188.484070	-129.578247	923.272034	361.778442	306.472168	848.905029	305.655975	78.604286	1004.936218	-552.986633	-23.933357	916.667725	-497.150391	-163.503632
271.390289	-10.645536	915.101013	324.430023	148.905090	896.338806	231.738174	-40.112652	530.015198	365.623749	121.483276	501.097046	281.903229	-61.694237	101.544830	423.345093	56.053314	86.017853	269.753693	-43.064632	1436.492676	334.277283	270.553680	1382.390137	248.070618	131.007568	1385.957764	225.466827	168.408539	1675.719238	303.247009	-134.623291	1161.091064	445.623352	284.297455	1115.098511	186.880402	-128.464096	923.637024	362.395691	306.419128	848.931580	304.926788	78.476059	1005.034607	-552.905334	-23.096304	916.814453	-496.979889	-162.677109
270.316864	-10.764223	915.274963	323.684937	148.693268	896.397339	230.268112	-40.017918	530.294312	365.275055	121.179504	501.188995	286.853821	-63.133263	103.221725	423.280457	56.017162	86.076950	269.361542	-43.477497	1436.557373	333.388611	270.287445	1382.568970	247.334137	130.613632	1386.169189	224.945007	167.185120	1676.078369	302.586060	-134.553177	1160.957153	445.295319	284.313171	1115.426392	185.212494	-127.189819	924.074158	362.922119	306.331940	848.991394	304.081879	78.351151	1005.142517	-552.869080	-22.264402	916.972168	-496.810730	-161.761826
269.292267	-10.948143	915.494873	322.984467	148.410782	896.454224	229.034729	-39.809727	530.587524	365.044434	120.870178	501.240479	291.694275	-64.598228	104.744225	423.271851	55.978336	86.131248	268.864807	-43.939354	1436.632813	332.541656	269.954681	1382.774170	246.718842	130.175323	1386.374756	224.402084	165.918900	1676.449707	301.936371	-134.478607	1160.822510	444.822266	284.192505	1115.818604	183.442093	-126.185776	924.487244	363.016602	306.387939	849.208923	303.292175	78.185036	1005.269287	-552.939636	-21.332991	917.098999	-496.732574	-160.827896
268.104187	-11.050821	915.715820	322.174438	148.153992	896.563293	227.836258	-39.457497	530.761841	364.650085	120.584946	501.228333	296.472748	-66.193977	106.333961	423.268219	55.953682	86.156731	268.416046	-44.448940	1436.698364	331.735931	269.547394	1383.076172	246.015182	129.724030	1386.646973	223.942108	164.632996	1676.874390	301.283783	-134.393433	1160.617676	444.433716	284.135468	1116.233276	181.603607	-124.889626	924.926147	363.835388	306.253479	849.192627	302.355927	78.044907	1005.426025	-552.945313	-20.397522	917.232971	-496.616150	-159.858185
266.906830	-11.150978	915.879883	321.236298	147.915176	896.669067	227.261536	-39.120247	531.284851	364.218994	120.345306	501.298279	301.200043	-67.895096	107.903954	423.131378	55.918213	86.177811	267.902527	-44.998631	1436.689575	330.977753	269.145111	1383.391235	245.338760	129.248627	1386.888428	223.482620	163.278778	1677.280273	300.621948	-134.291977	1160.342285	443.842194	284.024384	1116.659058	179.724030	-124.095917	925.286316	364.196320	306.199219	849.332397	301.355652	77.884567	1005.555115	-552.934143	-19.331890	917.394531	-496.536926	-158.778595
265.725922	-11.340464	916.055603	320.409790	147.695404	896.751526	226.368942	-38.942131	531.460205	363.956512	120.153633	501.354553	305.956390	-69.814629	109.423767	423.077545	55.892620	86.239807	267.365265	-45.645084	1436.623779	330.248383	268.645966	1383.701172	244.647079	128.703751	1387.156616	223.055740	161.923218	1677.703857	300.088196	-134.204086	1160.132080	443.196991	283.793762	1117.024902	178.074982	-122.946831	925.582397	364.421539	306.142487	849.491028	300.403381	77.705299	1005.677979	-552.947937	-18.358299	917.493591	-496.444336	-157.751740
264.447784	-11.445566	916.189941	319.448303	147.401413	896.837524	225.402359	-38.711716	531.518005	363.564972	119.949211	501.412384	310.549408	-71.579865	110.841972	422.966248	55.880802	86.259155	266.805573	-46.291203	1436.567871	329.633972	268.060852	1384.093750	243.966644	128.142883	1387.408813	222.798523	160.635574	1677.996582	299.405029	-134.306030	1159.807007	442.484741	283.529327	1117.435059	176.506409	-121.852989	925.779297	364.587067	306.084381	849.669983	299.333069	77.514954	1005.783569	-552.837646	-17.311050	917.567078	-496.336884	-156.603836
263.251495	-11.633919	916.272217	318.520752	147.105453	896.905579	224.602936	-38.604843	531.525452	363.186920	119.772308	501.471832	315.151520	-73.576897	112.181969	422.753479	55.824348	86.291527	266.179504	-47.037113	1436.438354	329.021393	267.465881	1384.513672	243.317230	127.522873	1387.669434	222.315277	159.191956	1678.477051	298.659485	-134.418015	1159.448730	441.717010	283.236420	1117.812744	174.816574	-121.118042	926.002197	364.633942	306.031403	849.848572	298.293610	77.267693	1005.857605	-552.640259	-16.172405	917.659180	-496.158508	-155.522812
261.952393	-11.671386	916.273743	317.511749	146.926712	896.984802	223.975876	-38.399464	531.439453	362.874786	119.576126	501.553864	319.094208	-75.338722	113.120682	422.753052	55.779530	86.363869	265.533722	-47.778702	1436.257080	328.470154	266.778992	1384.953857	242.656296	126.891396	1387.921265	221.924942	157.841141	1678.829834	297.859589	-134.666382	1159.062378	440.900360	282.834869	1118.201416	173.149628	-120.438438	926.139587	364.553345	305.930725	850.025757	297.175079	77.093933	1005.901550	-552.355042	-15.122205	917.734802	-495.880707	-154.426834
260.614777	-11.807854	916.189270	316.480377	146.699402	897.004028	223.550018	-38.428898	531.252747	362.039734	119.215942	501.584686	323.122314	-77.193077	114.016579	422.423431	55.683006	86.385017	264.813141	-48.618431	1436.008179	327.963531	266.033508	1385.364990	241.986969	126.161758	1388.143066	221.596924	156.495148	1679.143311	297.124603	-134.856659	1158.692627	440.058624	282.434509	1118.599609	171.630066	-119.354141	926.139343	364.402557	305.906982	850.136169	296.009460	76.832230	1005.875122	-552.024231	-13.960437	917.762878	-495.672394	-153.311554
259.273499	-11.868093	916.040283	315.498474	146.535995	897.031250	223.232224	-38.636044	530.947632	361.463623	118.973091	501.659576	326.842987	-78.864059	114.709160	422.309052	55.622334	86.433029	264.058014	-49.485176	1435.811523	327.493835	265.175018	1385.752075	241.363541	125.445755	1388.293335	221.278793	155.158600	1679.400146	296.156433	-135.368408	1158.191528	439.179932	281.889587	1118.876221	170.133789	-118.449936	926.084717	364.092438	305.788177	850.342163	294.860931	76.595795	1005.824951	-551.619019	-12.886770	917.732971	-495.426666	-152.182922
257.797485	-11.950801	915.851440	314.399261	146.356766	897.042786	223.110825	-39.012226	530.488464	360.897919	118.675804	501.753357	330.508392	-80.750214	115.386536	422.267181	55.618187	86.443298	263.247345	-50.448109	1435.481567	327.046844	264.273407	1386.085693	240.670425	124.629539	1388.444092	220.982620	153.850342	1679.605103	295.265900	-135.569702	1157.741821	438.325165	281.326752	1119.102417	168.607147	-117.855637	925.955505	363.685852	305.715942	850.517517	293.605103	76.316963	1005.747559	-551.223083	-11.812380	917.610168	-495.072479	-151.173660
256.333618	-12.072579	915.638306	313.357849	146.230270	897.036621	223.409790	-39.667294	529.982727	360.274200	118.404495	501.848480	333.766418	-82.511345	115.518280	422.250946	55.578835	86.489922	262.469543	-51.446732	1435.141113	326.662598	263.293549	1386.388672	240.045471	123.763306	1388.520752	220.672821	152.560684	1679.755127	294.254028	-135.994522	1157.187012	437.402954	280.712372	1119.301025	167.064423	-117.321724	925.737915	363.123199	305.606079	850.640381	292.401184	76.027016	1005.649292	-550.815125	-10.620192	917.430115	-494.729797	-150.071426
254.779922	-12.022135	915.270264	312.208405	146.112915	896.985596	224.077408	-40.646687	529.239807	359.579010	118.132599	501.861786	336.467102	-84.050323	115.171898	422.178986	55.542530	86.536156	261.572876	-52.493576	1434.759155	326.295105	262.203339	1386.602661	239.449921	122.836128	1388.549194	220.457367	151.355530	1679.768433	293.117218	-136.458771	1156.627441	436.504517	280.039337	1119.359619	165.581940	-116.820328	925.450073	362.360046	305.451233	850.752197	291.075806	75.777138	1005.457092	-550.385376	-9.578662	917.137817	-494.350616	-148.983902
253.180054	-12.204246	914.889221	311.139862	145.946899	896.882874	225.164001	-41.774578	528.289001	358.834167	117.869217	501.901917	338.914001	-85.962517	114.456306	421.983124	55.465591	86.539185	260.639160	-53.614342	1434.335327	325.944794	261.067902	1386.771851	238.760132	121.847221	1388.540894	220.095993	149.967697	1679.889160	291.948853	-136.990662	1156.057007	435.640442	279.250610	1119.364136	164.216904	-116.189087	925.014221	361.506104	305.334381	850.818848	289.767273	75.394348	1005.231323	-549.959412	-8.318690	916.860413	-493.949249	-147.825027
251.518280	-12.116990	914.482300	309.994995	145.835205	896.850647	226.670959	-43.010437	527.223267	358.300934	117.748276	501.910492	341.131989	-87.815796	113.432167	421.945343	55.450085	86.586411	259.679962	-54.775711	1433.926270	325.604858	259.875702	1386.882935	238.131714	120.800827	1388.510010	219.823944	148.685165	1679.864136	290.668976	-137.520798	1155.324097	434.730560	278.430756	1119.331177	162.797348	-115.925125	924.542480	360.463928	305.168671	850.860291	288.392487	75.123932	1005.031372	-549.507813	-7.004584	916.526245	-493.502533	-146.587463
249.913040	-12.059172	913.953735	308.966949	145.760345	896.793091	228.516754	-44.127750	526.020569	357.606476	117.714172	501.899750	342.831146	-89.573288	111.934822	422.000061	55.400593	86.634827	258.680298	-56.001465	1433.438843	325.329102	258.560425	1386.941162	237.546051	119.742241	1388.423218	219.584473	147.393997	1679.771362	289.368622	-138.106613	1154.654175	433.899139	277.571716	1119.203003	161.410172	-115.518341	923.941345	359.328033	304.997742	850.912415	287.050018	74.810448	1004.765198	-549.035034	-5.656764	916.151550	-493.052399	-145.290634
248.142487	-12.012473	913.405029	307.858612	145.687378	896.678223	230.471542	-45.198143	524.698181	356.853119	117.625145	501.877686	344.182251	-91.150040	110.062454	421.792358	55.339794	86.646530	257.570068	-57.241226	1432.916748	325.087982	257.185516	1386.897461	236.891159	118.618217	1388.277954	219.373932	146.066544	1679.610352	288.044098	-138.754929	1153.989624	433.064606	276.685211	1119.032349	160.104141	-115.252594	923.215027	358.042908	304.799774	850.910156	285.613342	74.499428	1004.456604	-548.534607	-4.195040	915.774597	-492.563141	-143.870270
246.458542	-11.787017	912.705933	306.801849	145.748642	896.581848	232.665222	-46.319031	523.240601	356.322815	117.653015	501.813965	345.096191	-92.611725	107.767181	421.898041	55.363724	86.683304	256.444305	-58.529221	1432.335571	324.882477	255.753235	1386.794678	236.262253	117.444626	1388.077759	219.197876	144.715622	1679.394165	286.510468	-139.553085	1153.199585	432.200775	275.618256	1118.731689	158.828690	-115.060791	922.510742	356.588470	304.570862	850.872375	284.220886	74.251732	1004.089966	-547.962769	-2.711036	915.352783	-492.005829	-142.446335
244.770233	-11.548280	911.950684	305.686584	145.827072	896.436096	235.064743	-47.481094	521.662354	355.965942	117.848679	501.770172	345.803345	-93.895233	105.314590	421.954285	55.386295	86.729553	255.195831	-59.857758	1431.693848	324.691101	254.310257	1386.797852	235.625900	116.240120	1387.971313	219.044037	143.303085	1679.144165	284.989746	-140.352493	1152.416382	431.415955	274.570496	1118.371582	157.689789	-115.136818	921.547852	355.031769	304.247040	850.880615	282.778748	74.023567	1003.669983	-547.499329	-1.170040	914.879761	-491.505493	-140.983292
242.975250	-11.425797	911.132751	304.627167	145.843155	896.248169	237.644699	-48.606472	520.120056	355.380951	118.011612	501.645325	346.034271	-94.997673	102.746506	421.737396	55.348190	86.702850	253.882202	-61.235451	1431.048096	324.617004	252.656143	1386.581787	234.963623	115.059677	1387.683105	218.946289	141.894791	1678.832764	283.382385	-141.224426	1151.639893	430.657990	273.408936	1117.879272	156.281921	-114.874321	920.757690	353.378540	303.978821	850.753052	281.296967	73.688095	1003.198425	-546.919922	0.404569	914.398132	-490.990814	-139.357697
241.322800	-11.112494	910.174622	303.481628	146.048645	896.042542	240.317093	-49.666737	518.511353	354.759186	118.224754	501.598053	346.107910	-95.917351	100.128296	421.634827	55.337807	86.716202	252.475754	-62.661545	1430.356567	324.575195	251.037888	1386.315186	234.354492	113.735435	1387.303589	218.858688	140.413757	1678.512329	281.713959	-142.125183	1150.716553	429.796875	272.150970	1117.309082	154.939697	-115.035004	919.801880	351.234802	303.780426	850.772766	279.833771	73.479752	1002.650696	-546.274109	2.091113	913.947144	-490.333832	-137.679932
239.383469	-10.844125	909.301819	302.248138	146.112534	895.866577	242.999969	-50.754299	517.068481	354.157379	118.393410	501.500183	346.321411	-96.503624	97.613396	421.627289	55.360676	86.757248	251.005524	-64.143036	1429.639526	324.625183	249.279846	1386.005859	233.735519	112.453072	1386.930908	218.792084	138.853516	1678.238159	280.079010	-143.127045	1149.834717	429.068024	270.812439	1116.699829	153.813995	-114.949745	918.744141	349.377411	303.458618	850.622314	278.191010	73.203491	1002.156250	-545.611877	3.732457	913.502869	-489.709198	-136.040726
237.121231	-10.418018	908.487488	300.802704	146.794373	895.956543	245.407150	-51.432270	515.725464	353.528748	118.547539	501.536743	346.917633	-96.991310	95.456596	421.618805	55.373936	86.801720	249.474869	-65.657997	1428.941406	324.720032	247.498932	1385.712891	233.116028	111.108849	1386.607300	218.740051	137.266464	1677.996948	278.281158	-144.180252	1148.976196	428.327271	269.409943	1116.006226	152.530823	-115.200577	917.631836	347.800964	303.006195	850.321594	276.324982	73.144920	1001.827332	-544.959656	5.547839	913.102966	-489.171814	-134.218689
235.368454	-10.293681	907.609436	299.382294	146.721024	895.757629	247.727737	-52.277687	514.637268	352.711487	118.535240	501.457642	347.682495	-97.005531	93.466301	421.632507	55.395508	86.867973	247.954391	-67.175301	1428.232666	324.864471	245.711136	1385.424438	232.458603	109.756172	1386.267456	218.672485	135.644531	1677.848389	276.394623	-145.401901	1148.064941	427.631439	267.971680	1115.430908	151.592377	-115.830841	916.355957	345.748962	302.436310	850.107117	274.658112	72.764847	1001.314087	-544.555237	7.687610	912.769043	-488.519165	-132.469849
233.695892	-10.541899	906.848450	298.101196	146.286972	895.457520	249.943787	-53.178989	513.753479	351.981903	118.532753	501.373016	348.471741	-96.746155	91.703934	421.446991	55.407444	86.932350	246.414520	-68.744820	1427.602173	325.017303	243.880264	1385.165405	231.864182	108.417908	1386.001221	218.635681	133.909775	1677.731689	274.483093	-146.611664	1147.233643	426.922699	266.445984	1114.811157	150.275558	-115.869301	915.350647	343.646912	301.996704	850.080200	273.065887	72.167000	1000.803284	-543.724304	9.123757	912.402893	-487.941071	-130.642532
231.807922	-10.925774	906.192627	296.858124	145.789917	895.291626	251.995102	-54.093189	513.083618	351.208923	118.522820	501.344208	349.135376	-95.928383	90.091240	421.306610	55.380665	87.000137	244.876633	-70.297607	1426.987549	325.193970	242.093491	1384.980835	231.181671	107.122124	1385.857178	218.558273	132.154877	1677.719482	272.450165	-147.889679	1146.406982	426.132080	264.652130	1114.261353	149.234665	-116.841278	914.141724	341.464142	301.481903	850.167847	271.403503	71.430168	1000.411682	-543.331665	11.424463	912.229248	-487.449554	-128.652008
230.085724	-11.156807	905.735962	295.604401	145.506989	895.327209	254.077682	-54.925739	512.584290	350.393372	118.299255	501.352753	349.701904	-94.950951	88.624229	421.432251	55.397556	87.131508	243.418289	-71.885025	1426.438721	325.403931	240.259644	1384.876587	230.558441	105.777023	1385.737183	218.474045	130.318832	1677.785156	270.518433	-149.093170	1145.723389	425.353577	262.841675	1113.781982	148.056290	-117.028954	913.140259	339.308655	300.921875	850.444519	269.902832	70.846375	1000.214661	-542.740967	13.327028	912.056946	-486.927490	-126.762085
228.375946	-11.554649	905.389038	294.296661	145.036606	895.365845	256.334503	-56.116539	512.235779	349.633179	117.963127	501.443176	350.195618	-93.863899	87.410927	421.398224	55.377918	87.226173	242.016785	-73.461769	1426.019897	325.615417	238.428085	1384.877930	230.061920	104.316788	1385.644653	218.356461	128.440186	1677.955200	268.501221	-150.449448	1145.150879	424.541321	260.874390	1113.436401	147.215729	-117.741516	912.038635	337.067383	300.257507	850.811218	268.315308	70.184471	1000.074158	-542.247437	15.388198	911.985291	-486.531097	-124.719635
226.730240	-12.002681	905.143616	293.007660	144.603119	895.503174	258.857880	-57.234558	511.985840	348.838898	117.551056	501.540771	350.610809	-92.811279	86.283737	421.292877	55.356014	87.365150	240.716873	-75.034325	1425.702026	325.852295	236.488235	1384.832520	229.474319	102.980576	1385.815430	218.223862	126.499496	1678.193604	266.485504	-151.770035	1144.640503	423.776855	258.776184	1113.255737	146.240479	-118.313232	911.115051	334.537354	299.395081	851.352295	266.769196	69.517944	1000.033142	-541.716248	17.072687	911.930603	-486.067810	-122.862442
225.187332	-12.334945	905.038452	291.674042	144.229462	895.738281	261.621613	-58.243462	511.968933	348.006683	117.054977	501.746704	350.993347	-91.860123	85.361053	421.250275	55.283371	87.547134	239.481766	-76.616096	1425.449829	326.051697	234.686646	1385.102295	228.931580	101.614922	1386.053223	218.063049	124.501160	1678.544678	264.456482	-152.924362	1144.286987	422.915771	256.601959	1113.187744	145.110474	-119.208992	910.359375	332.124603	298.527802	852.064758	265.253143	68.973633	1000.109436	-541.255859	19.382748	911.999939	-485.612549	-120.767319
223.798523	-12.825246	905.003906	290.408112	143.544342	895.947937	264.324310	-59.345741	512.004822	347.069427	116.595451	501.895630	351.401337	-91.140648	84.670677	421.203766	55.241962	87.774162	238.303802	-78.179909	1425.280273	326.162201	232.904297	1385.524658	228.369354	100.209435	1386.447876	217.874359	122.493103	1678.941406	262.451874	-154.211273	1143.987793	422.069672	254.286301	1113.308960	144.165726	-120.311249	909.633911	329.923492	297.629333	852.815674	263.815979	68.275993	1000.207764	-540.772095	21.075676	912.092957	-485.193542	-118.821922
222.424561	-13.428372	905.101929	289.281952	142.963394	896.200867	266.832153	-60.345425	512.216858	345.537567	115.824799	502.065002	351.642059	-90.545952	84.024658	420.789337	55.086193	87.967323	237.189499	-79.718712	1425.224854	326.263641	231.122009	1386.010620	227.881851	98.773361	1386.865479	217.656601	120.426453	1679.405640	260.509277	-155.503220	1143.818970	421.244141	252.001007	1113.557129	143.324493	-120.880302	908.998657	327.671631	296.608795	853.761108	262.477325	67.612427	1000.391174	-540.354736	23.427717	912.196045	-484.859436	-116.803291
221.014008	-13.968873	905.275757	288.116394	142.392944	896.547119	269.009125	-61.383015	512.511719	344.568542	115.216042	502.343445	351.692078	-90.243858	83.496880	420.590607	54.977764	88.188782	236.104813	-81.221481	1425.231079	326.337830	229.401382	1386.650635	227.411896	97.361282	1387.323364	217.473450	118.276497	1679.862183	258.556091	-156.689941	1143.728516	420.345398	249.501068	1113.868164	142.210480	-122.335205	908.517578	325.231201	295.630554	854.926819	261.105072	66.973740	1000.659119	-539.969788	25.586166	912.305420	-484.507690	-114.788734
219.749924	-14.645407	905.486755	287.028778	141.658234	896.854309	270.972198	-62.545925	512.971741	343.820129	114.579559	502.631073	351.718750	-90.090149	83.082863	420.590118	54.891674	88.474174	235.142441	-82.738129	1425.226563	326.282623	227.720047	1387.324707	227.039108	95.861229	1387.753052	217.177216	116.207726	1680.448975	256.703735	-157.867737	1143.737793	419.507355	247.060135	1114.362671	141.161621	-123.371674	908.154785	323.291565	294.512146	855.919800	259.831573	66.242775	1000.925293	-539.616699	27.694096	912.415466	-484.223206	-112.729553
218.590363	-15.208769	905.715881	286.075623	141.089172	897.226196	272.745544	-63.799309	513.384399	343.193268	113.919830	502.945282	351.707520	-90.115807	82.843880	420.477203	54.747051	88.733017	234.227249	-84.303619	1425.326660	326.254425	226.025909	1388.068604	226.458878	94.502174	1388.446899	216.901077	114.077354	1681.020874	255.040451	-159.179993	1143.779175	418.627411	244.563812	1114.865601	140.488998	-123.727783	907.831909	321.011841	293.244690	857.178223	258.677673	65.619591	1001.233582	-539.260193	29.828537	912.508606	-483.985382	-110.633644
217.325424	-15.823762	905.998596	285.031555	140.360001	897.582031	274.045746	-65.250732	513.915894	342.747467	113.277611	503.266998	351.638275	-90.082329	82.670837	420.296326	54.605072	88.943466	233.303696	-85.762337	1425.428345	326.093506	224.455872	1388.896851	226.022736	92.958099	1388.912476	216.607147	111.899147	1681.589233	253.361694	-160.377991	1143.775879	417.697235	242.012939	1115.459595	139.570908	-124.817375	907.592468	318.727997	291.947449	858.401733	257.451996	64.924911	1001.557983	-538.874878	31.890488	912.502563	-483.459290	-108.875229
216.172485	-16.599964	906.315002	284.116302	139.574005	897.928406	275.350433	-66.683952	514.489441	342.481476	112.860558	503.599152	351.576782	-90.104538	82.490982	420.372986	54.537422	89.169159	232.458054	-87.294548	1425.528320	325.895386	222.798904	1389.679565	225.587418	91.544159	1389.464233	216.305161	109.744247	1682.152100	251.667358	-161.173630	1143.721313	416.797333	239.552429	1115.996338	137.688904	-127.596695	907.520020	316.264374	290.592651	859.908264	256.344299	64.147537	1001.893860	-538.635071	33.967861	912.444458	-483.441498	-106.763611
214.976456	-17.270126	906.579590	283.119324	138.797302	898.238586	276.415375	-67.974777	514.900269	341.000366	112.192177	503.679749	351.478455	-90.112129	82.383217	419.962769	54.384823	89.362808	231.789673	-88.842171	1425.587524	325.643494	221.241287	1390.482910	225.015549	90.167458	1390.111816	216.024170	107.543465	1682.639282	250.277740	-162.244324	1143.673218	415.884430	237.162674	1116.633057	136.657013	-128.774490	907.383423	314.268097	289.183319	861.008850	255.198593	63.410545	1002.184631	-538.474121	36.272087	912.409912	-483.432007	-104.554008
213.849350	-18.070734	906.784546	282.291382	137.909561	898.487854	277.303864	-69.486351	515.224365	340.573059	111.832352	503.820007	351.403900	-90.293823	82.309052	419.928986	54.336380	89.581932	231.106934	-90.340698	1425.594116	325.262726	219.731323	1391.176758	224.505356	88.732170	1390.515991	215.753906	105.369255	1683.105225	249.205338	-163.523743	1143.651123	415.022278	234.860657	1117.240112	136.125046	-128.578323	907.072571	312.052887	287.622131	862.225159	254.147720	62.560123	1002.416382	-538.329712	38.356190	912.188354	-483.507874	-102.457283
212.786392	-18.786203	906.962158	281.384125	137.123993	898.720947	278.001312	-70.865883	515.521362	340.047729	111.478256	503.984344	351.155609	-89.285400	81.834732	419.895172	54.278816	89.798973	230.505600	-91.902771	1425.525391	324.883789	218.208237	1391.834595	223.954056	87.293518	1390.914063	215.552368	103.167450	1683.532349	248.137482	-164.658707	1143.537109	414.138672	232.691956	1117.783936	135.096909	-129.555557	906.899292	309.901428	286.154358	863.432312	253.119247	61.788429	1002.624939	-538.219421	40.632416	912.024963	-483.486542	-100.324409
211.715698	-19.617605	907.061768	280.595459	136.196838	898.962097	278.411316	-72.143936	515.738708	339.369904	110.834503	504.048309	351.316650	-90.763390	82.093323	419.679077	54.216518	89.932266	229.936050	-93.436951	1425.398926	324.393158	216.726059	1392.427124	223.412476	85.867325	1391.192383	215.360046	100.950722	1683.893188	247.148087	-165.483612	1143.249390	413.149628	230.528702	1118.246826	133.542511	-131.406937	906.890442	307.766205	284.637451	864.535828	252.148651	60.827557	1002.799927	-538.058716	42.800220	911.798157	-483.541473	-98.164413
210.996704	-20.245308	906.780518	279.969543	135.563965	899.084717	278.570953	-73.233086	515.801575	338.888458	110.808128	504.216370	351.353577	-91.085457	82.046097	419.665619	54.186420	90.139122	229.420609	-94.953522	1425.242798	323.788971	215.296555	1392.939209	222.804367	84.388084	1391.443604	215.175934	98.675369	1684.209473	246.391769	-166.525528	1142.964722	412.201752	228.614136	1118.701416	132.502914	-132.383362	906.757324	305.376892	283.145691	865.819946	251.308762	60.009956	1002.735107	-537.990906	45.037838	911.557800	-483.705963	-95.990440
209.755722	-21.189140	906.999329	279.094666	134.480759	899.256470	278.502563	-74.129402	515.782288	338.228119	110.475540	504.233093	351.348450	-91.289146	81.938744	419.565186	54.115547	90.265915	228.930573	-96.498199	1424.963989	323.152039	213.876297	1393.359497	222.204681	82.897705	1391.562622	215.018219	96.415001	1684.490845	245.850220	-167.755936	1142.641968	411.285248	226.707764	1119.006958	131.979477	-132.360901	906.504272	303.467285	281.598083	866.534668	250.347275	58.971813	1002.925293	-537.958679	47.231197	911.276733	-483.880646	-93.801071
208.759506	-22.060150	906.865479	278.457550	133.551178	899.298035	278.167908	-74.936569	515.601929	337.697815	110.217415	504.195068	351.340118	-91.452942	81.850967	419.609802	54.080620	90.412712	228.419540	-98.055481	1424.681030	322.428558	212.478516	1393.627686	221.595764	81.416809	1391.590454	214.869141	94.151688	1684.693359	245.256485	-168.623840	1142.212280	410.316986	224.924103	1119.215332	130.473312	-134.109207	906.363037	301.340302	280.191284	867.322266	249.507828	57.956642	1002.883118	-537.926086	49.431580	911.040100	-484.148712	-91.605293
207.929611	-22.893200	906.675171	277.805511	132.716125	899.328369	277.681427	-75.592636	515.379517	336.965820	109.771019	504.132141	351.432678	-91.670807	81.768646	419.494293	54.000202	90.450401	227.958145	-99.636757	1424.347168	321.659210	211.061630	1393.741089	220.892197	79.935318	1391.585083	214.734650	91.917877	1684.848145	244.952286	-169.810287	1141.723022	409.344025	223.328995	1119.271240	129.974045	-134.093948	906.097168	299.086792	278.783569	868.159241	248.743958	56.984829	1002.807434	-537.949707	51.727688	910.753357	-484.479309	-89.400085
207.124222	-23.732121	906.404236	277.279388	131.711288	899.279480	277.125458	-76.221306	515.138611	336.291321	109.375145	504.024750	351.544830	-91.884430	81.683258	419.436523	53.942329	90.486488	227.496552	-101.227158	1423.930298	320.798004	209.673996	1393.777710	220.276947	78.375671	1391.417114	214.606812	89.706589	1684.931396	244.571899	-170.699570	1141.170898	408.438385	221.887924	1119.260254	128.550934	-135.788849	905.956177	297.307098	277.369293	868.415222	248.045975	55.926777	1002.652161	-538.012939	53.997990	910.492981	-484.813873	-87.188950
206.368225	-24.719954	906.112915	276.799622	130.710297	899.155579	276.369171	-76.741272	514.825562	335.564453	108.910049	503.939941	351.597198	-92.010468	81.611237	419.281036	53.824574	90.447830	227.178848	-102.864365	1423.533813	319.969269	208.286621	1393.674683	219.662491	76.817749	1391.213013	214.507599	87.496796	1684.936035	244.487778	-171.993744	1140.697876	407.433685	220.543640	1119.068237	128.182892	-135.633163	905.653625	295.174500	275.995941	868.985901	247.420227	54.818333	1002.447144	-538.189209	56.782326	910.458008	-485.231720	-84.800865
205.623215	-25.529392	905.752747	276.248474	129.812775	899.065308	275.464386	-77.077606	514.479919	334.970978	108.494431	503.897400	351.628448	-92.097885	81.533051	419.165192	53.687275	90.502960	226.825409	-104.441208	1423.015381	319.046356	206.920212	1393.492188	219.063217	75.227936	1390.858521	214.369659	85.381721	1684.907227	244.205017	-172.964890	1140.012817	406.515686	219.306442	1118.839600	126.794891	-137.271149	905.517822	293.510712	274.607208	869.012939	246.762054	53.789921	1002.225586	-538.317139	59.217468	910.279358	-485.695313	-82.569931
204.884598	-26.497597	905.464844	275.679749	128.762100	899.000061	274.546021	-77.499344	514.171692	334.101501	107.799477	503.794769	351.725098	-92.246246	81.463272	419.014648	53.523109	90.509163	226.539474	-106.092491	1422.567993	318.171539	205.537842	1393.298096	218.430237	73.682632	1390.678711	214.197815	83.115295	1684.836914	244.224152	-174.299667	1139.505859	405.456604	218.111771	1118.594604	126.593132	-137.057205	905.214539	291.549500	273.282715	869.343262	246.137604	52.618519	1002.049805	-538.382751	61.332943	910.034485	-486.121033	-80.473015
204.221252	-27.537106	905.159241	275.182953	127.669350	898.885315	273.633972	-77.795265	513.834229	333.465790	107.162956	503.716919	351.797455	-92.294792	81.440948	418.942261	53.357090	90.553970	226.281128	-107.750374	1422.135254	317.242218	204.128540	1392.977661	217.892395	71.978065	1390.303223	214.098892	81.032051	1684.736572	244.141617	-175.423050	1138.909790	404.503143	217.044647	1118.297852	125.672546	-138.427948	905.036194	290.043243	271.838196	869.190002	245.580826	51.413280	1001.840271	-538.153076	65.663345	910.824890	-486.428162	-77.463638
203.544617	-28.566978	904.876831	274.665466	126.582161	898.801819	272.885712	-78.261711	513.614929	332.962952	106.614845	503.697357	351.923462	-92.527222	81.431183	419.032562	53.265575	90.612122	226.097733	-109.462273	1421.683105	316.365021	202.657120	1392.724731	217.356750	70.303352	1390.003906	213.945251	79.075874	1684.605469	244.162857	-176.683655	1138.316040	403.509888	216.023254	1117.959839	124.972580	-139.014404	904.792908	288.407074	270.522675	869.029541	245.036240	50.197121	1001.656189	-538.705994	63.439384	908.336914	-487.355652	-77.245384
202.919464	-29.582672	904.624451	274.124542	125.580299	898.748779	272.111450	-78.759331	513.355774	332.364258	106.019760	503.653503	352.076813	-92.724907	81.475388	418.881134	53.154968	90.633270	225.882675	-111.164635	1421.332275	315.480347	201.214005	1392.423096	216.793808	68.632286	1389.751587	213.789383	77.138977	1684.473877	244.194733	-178.002457	1137.803589	402.389679	215.067963	1117.586670	124.472687	-139.275024	904.642090	286.893341	269.220764	868.864014	244.484131	49.042614	1001.503296	-539.005493	64.885483	907.775452	-487.981415	-75.521072
202.324570	-30.631380	904.443665	273.564575	124.473961	898.704590	271.432129	-79.189812	513.209595	331.927734	105.092537	503.803986	352.158386	-92.849220	81.488182	418.949280	53.084122	90.653847	225.750153	-112.962288	1420.915771	314.647369	199.704010	1392.135010	216.286362	66.940498	1389.568604	213.638458	75.274292	1684.362427	244.165176	-179.334808	1137.233643	401.336823	214.162582	1117.273682	123.793816	-140.267868	904.516418	285.561615	267.934540	868.595459	243.984680	47.840260	1001.387329	-539.238586	67.328339	907.538269	-488.605042	-73.419922
201.703217	-31.819967	904.320190	273.100281	123.208450	898.668945	270.728882	-79.708702	513.125488	331.389191	104.595886	503.757050	352.257141	-92.996452	81.562340	419.004608	53.009335	90.750694	225.674301	-114.752548	1420.608521	313.875183	198.177170	1391.940796	215.851593	65.147232	1389.332153	213.411560	73.494469	1684.269165	244.255920	-180.726028	1136.838379	400.191376	213.248947	1116.968506	123.434235	-141.049423	904.318359	284.272034	266.721130	868.334717	243.494980	46.526440	1001.305298	-539.501465	69.468559	907.199585	-489.230133	-71.430481
201.085754	-32.960613	904.274292	272.600372	121.946793	898.725220	270.147095	-80.125008	512.998901	328.108643	103.388145	503.368896	352.261810	-93.054710	81.596352	417.478485	52.675110	90.554192	225.616287	-116.559868	1420.403198	313.162994	196.586441	1391.758301	215.452240	63.327103	1389.158081	213.180603	71.746452	1684.202515	244.347778	-182.099503	1136.401245	399.071747	212.274796	1116.723511	122.920837	-141.883072	904.319153	283.095581	265.472809	868.114563	243.004761	45.223755	1001.307068	-539.698303	71.602982	906.889587	-489.815979	-69.422356
200.485840	-34.069725	904.239807	272.148010	120.811028	898.820557	269.634369	-80.588463	512.974182	328.299744	102.958855	503.553223	352.307800	-93.207024	81.677315	417.914825	52.682991	90.830742	225.532059	-118.396286	1420.154297	312.477112	194.974716	1391.656250	215.016602	61.478573	1389.139282	212.989456	70.187469	1684.167725	244.431870	-183.659653	1136.106323	397.937195	211.289459	1116.581177	122.814034	-142.464584	904.227844	282.033844	264.141418	867.797485	242.537796	43.984459	1001.334595	-539.900024	75.730545	907.562012	-490.529358	-66.780220
199.832565	-35.175571	904.219971	271.695831	119.627480	898.967651	269.241913	-81.069717	512.940186	326.236969	102.032104	503.341492	352.302338	-93.225700	81.672653	417.259155	52.455013	90.889946	225.500748	-120.256966	1419.980347	311.897491	193.289001	1391.604614	214.659271	59.664825	1389.090942	212.682266	68.595543	1684.195190	244.551880	-185.039124	1135.854004	396.763580	210.258606	1116.514282	122.447922	-143.366776	904.371033	281.065399	262.953979	867.596375	242.062180	42.688438	1001.394226	-539.981445	78.104088	907.402649	-491.043457	-64.561539
199.363754	-36.256699	904.174072	271.358337	118.503098	899.075867	268.913605	-81.502754	512.836731	325.192566	101.514267	503.360046	352.360626	-93.288338	81.722649	417.083252	52.400188	91.110947	225.473587	-122.049667	1419.958618	311.347870	191.642166	1391.679443	214.368942	57.809223	1389.101074	212.390564	67.025581	1684.230591	244.719635	-186.509964	1135.694336	395.570160	209.208435	1116.455444	122.244469	-144.381805	904.466309	280.170105	261.797577	867.351746	241.689850	41.466675	1001.423950	-540.472168	77.670181	905.833496	-491.908234	-63.586586
198.848907	-37.337395	904.101440	271.042694	117.330910	899.180786	268.551788	-82.008049	512.708557	324.490723	101.052574	503.337708	352.333923	-93.297615	81.700432	417.073608	52.384953	91.396461	225.393616	-123.855774	1419.939697	310.848633	189.991165	1391.754150	214.047821	56.009533	1389.186401	212.104477	65.526154	1684.264526	244.929367	-188.030518	1135.660522	394.382690	208.088745	1116.480469	122.431831	-145.272079	904.441650	279.180145	260.663818	867.379883	241.296814	40.207317	1001.439026	-540.737000	79.616089	905.355408	-492.627838	-61.738579
198.388718	-38.340282	904.008057	270.825714	116.233284	899.256592	268.039734	-83.060928	512.553040	323.088196	100.503975	503.227234	352.407104	-93.406761	81.798332	416.774536	52.352741	91.667702	225.293884	-125.653458	1419.955688	310.429199	188.224777	1391.903320	213.753250	54.241791	1389.304565	211.816010	64.043945	1684.310303	245.099838	-189.531204	1135.621582	393.011139	206.730881	1116.447388	122.312340	-146.288834	904.688721	278.446198	259.614960	867.251953	240.974426	39.030380	1001.429382	-540.916809	81.584427	904.996094	-493.107178	-59.747242
197.937851	-39.352890	903.937256	270.550293	115.238983	899.436890	267.791656	-83.504532	512.420898	322.074554	100.169418	503.266876	352.470551	-93.523491	81.774414	416.676575	52.303898	91.991394	225.231674	-127.456871	1420.021484	310.045593	186.542496	1392.150391	213.542145	52.385086	1389.393066	211.534271	62.581345	1684.367188	245.288620	-191.056763	1135.681641	392.177399	205.618454	1116.727051	122.374626	-147.440918	904.833252	277.813568	258.526215	867.178711	240.622803	37.852135	1001.483398	-541.463684	83.333336	904.643433	-493.964661	-57.813393
197.526215	-40.374374	903.863037	270.323303	114.212341	899.595581	267.503113	-83.764664	512.249939	323.361755	100.131416	503.596924	352.540894	-93.592812	81.748688	417.875916	52.500778	92.641846	225.063309	-129.190582	1420.062988	309.706146	184.823486	1392.390503	213.154236	50.703529	1389.681152	211.210876	61.194820	1684.500610	245.470764	-192.649002	1135.773193	391.171997	204.296738	1116.893799	122.597694	-148.610916	904.972351	277.495300	257.410858	866.994873	240.334000	36.655643	1001.523376	-541.297668	84.525932	905.104919	-493.955475	-55.491058
197.087723	-41.377037	903.789429	270.047668	113.174911	899.802612	267.224030	-84.286232	512.105591	322.345184	99.840889	503.672852	352.427551	-93.517853	81.704155	417.786255	52.488033	93.036346	224.875229	-130.921799	1420.182007	309.446442	183.118942	1392.655396	212.891113	48.897644	1389.836304	210.922028	59.779549	1684.611572	245.722015	-194.297699	1135.824829	390.156403	202.859482	1117.135620	122.992142	-149.532257	905.086609	276.990295	256.336700	867.012146	239.999710	35.436752	1001.587891	-541.372131	85.899452	905.865173	-494.546844	-53.085197
196.682236	-42.364006	903.688416	269.789063	112.139282	900.001587	266.993256	-84.993530	511.959076	318.831512	98.990097	503.401184	352.387939	-93.520729	81.667358	416.333740	52.270317	93.163322	224.552658	-132.617508	1420.218384	309.178986	181.383041	1392.924438	212.562378	47.213833	1390.009521	210.638260	58.413021	1684.725952	245.922287	-195.888092	1135.922119	389.235626	201.413895	1117.364868	123.342438	-150.763596	905.172546	276.517700	255.243698	867.078735	239.665512	34.226452	1001.635864	-541.419312	87.197540	906.443176	-495.242828	-50.700241
196.405701	-43.401684	903.588745	269.573212	111.087257	900.166443	266.699615	-85.461464	511.798950	317.559265	98.803307	503.436737	352.374542	-93.543221	81.600700	416.238495	52.376335	93.579910	224.240005	-134.297440	1420.364014	308.928406	179.668884	1393.134521	212.301697	45.526287	1390.127686	210.400970	56.995289	1684.842285	246.132050	-197.487610	1136.043579	388.393951	199.944031	1117.523682	123.742180	-151.975983	905.207458	276.155121	254.156677	867.124023	239.383392	33.025211	1001.669617	-541.481995	88.402481	906.634216	-495.992981	-48.612514
196.215256	-44.393002	903.471130	269.402466	110.214722	900.406433	266.525696	-86.094810	511.665344	316.501190	98.843285	503.533173	352.358795	-93.638527	81.599449	416.205841	52.521206	94.097076	223.748596	-135.962860	1420.376221	308.641998	178.041580	1393.353271	211.926437	43.902424	1390.283447	210.160645	55.609245	1684.959106	246.336807	-199.157227	1136.155396	387.717651	198.483490	1117.733765	124.139168	-153.409836	905.197815	275.805756	253.068710	867.158691	239.158020	31.883471	1001.731689	-541.666992	89.739990	906.386414	-496.844391	-46.885349
195.946564	-45.389736	903.432800	269.022552	109.153374	900.729431	266.386169	-86.777145	511.600433	315.081573	98.729507	503.607513	352.356903	-93.735123	81.580864	416.144653	52.671135	94.625221	223.288910	-137.604324	1420.356079	308.443237	176.342743	1393.549316	211.580276	42.255402	1390.389160	209.924896	54.156147	1685.079102	246.468887	-200.785431	1136.212524	387.042358	196.950577	1117.871582	124.609924	-154.811249	905.124146	275.495453	251.955948	867.272339	238.795959	30.643085	1001.874084	-542.025085	91.399055	905.819580	-497.747864	-45.461876
195.816025	-46.498924	903.386292	268.945923	107.988121	900.942871	266.472626	-87.811646	511.646698	313.805847	98.651314	503.649414	352.415710	-93.989128	81.568253	416.081146	52.843391	95.232468	222.807861	-139.238464	1420.427856	308.329071	174.627319	1393.740234	211.298233	40.599873	1390.505127	209.691803	52.746071	1685.219482	246.660339	-202.524124	1136.309326	386.561646	195.433823	1118.024414	125.360611	-155.966095	904.970337	275.138336	250.808487	867.308289	238.617493	29.370802	1001.960449	-542.479126	93.506279	905.126892	-498.417206	-44.057667
195.677185	-47.719654	903.396545	268.952911	106.834259	901.143066	266.633423	-87.999596	511.610931	313.307220	98.743629	503.875458	352.396149	-94.016022	81.440353	416.489655	53.058182	95.905663	222.284317	-140.840622	1420.439819	308.154816	172.953690	1393.896729	210.966461	39.052589	1390.636475	209.444061	51.290268	1685.393677	246.720108	-204.191635	1136.309448	386.127686	193.859909	1118.169556	125.889870	-157.672043	904.843140	274.988922	249.731033	867.391235	238.499451	28.080282	1002.067444	-543.226196	96.269165	904.507690	-499.248962	-42.755672
195.551086	-48.833378	903.410217	268.751831	105.568947	901.497559	266.719116	-88.843468	511.520386	311.676392	98.600357	503.974060	352.510895	-94.249710	81.423576	416.322998	53.253525	96.490349	221.651199	-142.416870	1420.365356	307.986847	171.308487	1394.032104	210.664230	37.419407	1390.646851	209.244232	49.781956	1685.505005	246.810379	-205.823135	1136.361206	385.812317	192.222702	1118.308350	126.485710	-159.249496	904.626953	274.868561	248.528061	867.533508	238.283371	26.696943	1002.251709	-544.043030	99.443291	904.168823	-499.982269	-41.369694
195.594223	-50.061504	903.353394	268.928253	104.367928	901.644653	266.899963	-89.765045	511.395599	310.128265	98.597389	504.025177	352.568207	-94.458504	81.330841	416.285004	53.531376	97.106148	220.987335	-143.901199	1420.370972	307.808197	169.666977	1394.146362	210.244598	35.934498	1390.754517	208.999344	48.343521	1685.693848	246.897934	-207.555374	1136.429443	385.530701	190.548462	1118.400635	127.383087	-160.472092	904.306519	274.751343	247.357315	867.626282	238.274780	25.401880	1002.302673	-544.694214	102.610687	904.199402	-500.440735	-39.325901
195.573700	-51.330830	903.316101	269.047272	103.185226	901.815369	267.114594	-90.578026	511.362183	308.932617	98.724678	504.104523	352.637268	-94.611427	81.220985	416.546814	53.880409	97.786896	220.323227	-145.425079	1420.302612	307.628571	168.074203	1394.162231	209.876007	34.484188	1390.784302	208.746033	46.854328	1685.815918	246.943039	-209.230759	1136.487915	385.352509	188.854233	1118.412476	128.179626	-162.114883	903.936646	274.659973	246.353104	867.751404	238.231033	24.081318	1002.373230	-545.014099	105.106415	904.537720	-500.894623	-37.370415
195.729111	-52.490959	903.179016	269.246063	101.955559	901.949707	267.337280	-91.454056	511.318665	307.366699	98.807816	504.099731	352.734283	-94.854492	81.125458	416.527649	54.179317	98.448120	219.542877	-146.858185	1420.261597	307.360870	166.566681	1394.172729	209.535782	32.973156	1390.655884	208.531708	45.293518	1685.915527	246.896805	-210.868774	1136.490845	385.287445	187.192307	1118.446289	128.883942	-163.968185	903.558960	274.719482	245.171021	867.799316	238.276505	22.771215	1002.377380	-544.535461	105.808540	904.957397	-501.221313	-35.242386
195.915176	-53.653610	903.033081	269.583466	100.748077	902.078003	267.510040	-92.354805	511.245544	305.558838	98.751167	504.095825	352.835876	-95.171249	81.041260	416.423981	54.466114	99.050156	218.792160	-148.300385	1420.179199	307.186951	165.025269	1394.143799	209.128494	31.569063	1390.682007	208.204681	43.616833	1686.070068	246.819778	-212.526718	1136.570313	385.318085	185.483200	1118.459473	129.721909	-165.716141	903.130432	274.800629	243.963776	867.881042	238.406357	21.465574	1002.373718	-544.147583	106.244606	905.065247	-501.512421	-33.381443
195.983627	-54.873375	902.940002	269.838226	99.385353	902.221985	267.702881	-93.218712	511.156555	303.570984	98.695030	504.096252	352.961853	-95.358681	80.988167	416.304382	54.779148	99.815300	218.071808	-149.748657	1420.118652	307.016296	163.458252	1394.167725	208.737320	30.096149	1390.567017	207.968002	42.099052	1686.165405	246.772278	-214.108414	1136.654053	385.413727	183.810287	1118.471924	130.629349	-167.578140	902.629395	274.666473	242.521240	868.234131	238.483795	20.052492	1002.401245	-543.609558	107.840744	905.082397	-501.486023	-31.320587
196.147415	-56.066212	902.868530	270.210114	98.115219	902.414063	267.932098	-94.066025	511.074341	301.626007	98.586548	504.196625	352.985046	-95.522415	80.859451	416.278839	55.072231	100.638069	217.260330	-151.168335	1420.073242	306.806213	161.911804	1394.178101	208.291504	28.777966	1390.611816	207.663300	40.558208	1686.275024	246.664749	-215.707855	1136.678955	385.611267	182.017853	1118.551392	131.569626	-169.088531	902.158142	275.094238	241.171890	868.209961	238.651199	18.690010	1002.464172	-542.423462	111.134392	905.305847	-501.524536	-29.483353
196.350433	-57.304115	902.754761	270.711548	96.765541	902.539612	268.176971	-94.965248	510.986145	299.568848	98.448196	504.265900	353.066803	-95.640755	80.766838	416.094727	55.267174	101.523872	216.531967	-152.561737	1420.011353	306.624908	160.428314	1394.185425	207.920181	27.370173	1390.551880	207.309479	38.975468	1686.395264	246.516037	-217.263458	1136.691772	385.827057	180.214813	1118.643433	132.426453	-170.940872	901.657227	275.368103	239.837646	868.381409	238.897629	17.279955	1002.473022	-540.326294	115.883598	905.852539	-501.143005	-26.526596
196.528320	-58.499393	902.648376	271.151154	95.422295	902.649536	268.431885	-95.925194	510.878784	297.271973	98.326569	504.327576	353.088074	-95.745018	80.683594	415.736694	55.457226	102.355392	215.756180	-153.927505	1419.978760	306.385773	158.912643	1394.129395	207.578247	25.945141	1390.333740	206.934967	37.365330	1686.440430	246.350494	-218.795685	1136.718384	386.055023	178.457413	1118.699463	133.377640	-172.921402	901.075745	275.671478	238.493652	868.481628	239.113602	15.903880	1002.477051	-537.755371	121.629021	906.648621	-500.590668	-23.489820
196.848862	-59.630692	902.461914	271.684143	94.089218	902.716003	268.775940	-96.826782	510.734528	295.240906	98.269676	504.465485	353.131470	-95.876953	80.586304	415.460846	55.665276	103.246742	214.992188	-155.308304	1419.866333	306.201324	157.455078	1394.096924	207.152893	24.700171	1390.274292	206.492859	35.783813	1686.451416	246.046555	-220.069183	1136.678833	386.346436	176.709824	1118.707275	133.713303	-175.902527	900.529846	275.828613	237.188446	868.855652	239.423431	14.553711	1002.420044	-535.203369	127.453667	907.555359	-499.988922	-20.498791
197.174500	-60.795029	902.312317	272.329315	92.783943	902.762878	268.961304	-97.693108	510.577087	292.772858	98.140259	504.649811	353.172882	-95.937157	80.500320	415.035675	55.845413	104.128815	214.188980	-156.636612	1419.762939	306.095337	155.981659	1394.022217	206.806793	23.375837	1390.126709	206.033966	34.163605	1686.429443	245.860825	-221.491089	1136.676392	386.751678	174.974457	1118.756348	134.539505	-177.797256	899.952148	276.442169	235.848969	868.766724	239.812759	13.224987	1002.371033	-533.385986	132.434540	908.361267	-499.513855	-17.889465
197.852646	-61.709869	901.962830	273.135681	91.591454	902.861816	269.214203	-98.677795	510.475403	290.433563	98.041138	504.878052	353.173920	-96.055367	80.410172	414.628967	56.028278	105.106621	213.371979	-157.936676	1419.627075	305.934784	154.535370	1393.980591	206.405869	22.162827	1389.987671	205.505966	32.593678	1686.417236	245.612595	-222.957535	1136.639893	387.142578	173.174835	1118.832764	135.550507	-179.852982	899.290833	276.977844	234.426727	868.895325	240.351074	11.970174	1002.250122	-532.848206	135.691330	908.837402	-499.280731	-15.940845
197.817429	-63.177193	902.127747	273.582550	90.181450	903.072205	269.360504	-99.493568	510.443207	287.781952	97.982857	505.180145	353.223755	-96.195770	80.328224	414.143829	56.205013	106.258789	212.561142	-159.154144	1419.581909	305.806580	153.110275	1393.982666	206.069336	20.878983	1389.874512	204.970627	31.001438	1686.412109	245.361877	-224.386108	1136.682129	387.479858	171.361511	1118.937012	136.480637	-181.844223	898.666748	277.367432	233.077072	869.205994	240.584229	10.474291	1002.434692	-533.960327	136.665634	908.802124	-499.319458	-14.902004
198.229233	-64.327759	902.049561	274.309906	88.803467	903.253235	269.564392	-100.537834	510.255524	285.025452	97.826378	505.458130	353.268951	-96.345749	80.264473	413.526123	56.376213	107.447945	211.741730	-160.444809	1419.418213	305.746857	151.610931	1394.007080	205.767120	19.610283	1389.776245	204.379547	29.380943	1686.396240	245.075531	-225.868500	1136.766357	387.991180	169.581436	1119.096313	137.412521	-183.841812	898.101929	278.228851	231.631622	869.210205	241.083832	9.061203	1002.484924	-536.805542	135.270081	908.214905	-499.754395	-14.809227
199.044144	-65.086319	901.747803	275.206818	87.630775	903.460144	269.714508	-101.308228	510.048248	282.305542	97.775650	505.874634	353.219147	-96.425598	80.138718	412.924835	56.730766	108.741005	210.858902	-161.604950	1419.332886	305.685822	150.210098	1394.030151	205.418716	18.365013	1389.635742	203.740616	27.819496	1686.369263	244.756058	-227.298706	1136.782959	388.399628	167.754745	1119.266968	138.332840	-185.889938	897.509277	278.707336	230.249603	869.577393	241.757614	7.842712	1002.437744	-540.773193	132.021759	907.174866	-500.319214	-15.564021
199.500092	-66.251923	901.712036	275.985413	86.385757	903.642212	269.770050	-102.179977	509.884583	279.442078	97.809692	506.293762	353.228058	-96.531975	80.080894	412.347565	57.071838	110.098427	210.039139	-162.781708	1419.262207	305.664642	148.795380	1394.078247	205.130142	17.184418	1389.501953	203.052841	26.277420	1686.323120	244.420807	-228.715759	1136.754272	388.819672	165.947815	1119.441650	139.239990	-187.892822	896.896973	279.538910	228.898254	869.702820	242.316620	6.512580	1002.509216	-544.730713	128.206497	906.038147	-500.900604	-16.489307
199.639862	-67.688469	901.834778	276.712524	85.033554	903.846436	269.874542	-103.070923	509.742981	276.341583	97.766800	506.716095	353.313995	-95.906784	79.613434	411.706909	57.481571	111.516899	209.144913	-163.991074	1419.129395	305.695831	147.348740	1394.092041	204.977646	15.933031	1389.221069	202.353577	24.754959	1686.224487	244.184174	-230.375748	1136.834229	389.335754	164.157776	1119.610474	140.667374	-188.835449	896.271790	280.614319	227.511597	869.613831	242.756851	5.045913	1002.669800	-546.716980	125.984261	905.326904	-501.048676	-16.518250
200.526108	-68.535492	901.529175	277.723419	83.843590	903.957947	269.963348	-103.852448	509.487152	274.008118	98.065300	507.130859	352.941498	-95.406349	79.178307	411.320160	57.935234	113.048576	208.328796	-165.144211	1418.977295	305.724274	145.909546	1394.131958	204.668518	14.858239	1389.150391	201.613800	23.262293	1686.106812	243.749359	-231.628738	1136.829712	389.842102	162.416901	1119.799561	141.061157	-191.850342	895.713196	281.612457	226.175995	869.735535	243.529190	3.831533	1002.573364	-546.299927	126.487602	905.264221	-500.641205	-15.447735
200.699509	-69.847557	901.639038	278.410187	82.538521	904.171387	270.002167	-104.539444	509.428040	270.702148	98.152809	507.516541	353.065735	-96.470093	79.638573	410.575745	58.418552	114.556564	207.437256	-166.311462	1418.803223	305.742249	144.517136	1394.201172	204.371857	13.667708	1388.994019	200.857193	21.800404	1685.976318	243.310349	-233.054993	1136.821899	390.357147	160.627609	1120.044189	141.828400	-193.922852	895.200378	282.655060	224.832794	869.929871	244.018280	2.410448	1002.728027	-546.073303	127.691986	905.228333	-500.295227	-14.357150
201.144821	-70.960632	901.570984	279.206085	81.230637	904.336060	270.140839	-105.308464	509.316956	267.268860	98.194725	507.907928	353.398438	-96.972610	79.858871	409.649933	58.822567	116.135330	206.624985	-167.467636	1418.664185	305.808868	143.067581	1394.266357	204.124313	12.486310	1388.858765	200.071320	20.359350	1685.836914	242.955414	-234.517761	1136.808350	390.953552	158.836121	1120.303711	142.687744	-195.910446	894.632385	283.772552	223.365540	870.051392	244.614395	1.044674	1002.771179	-545.667908	128.738159	905.170898	-499.808838	-13.290148
201.631943	-72.078575	901.485168	280.064087	79.915779	904.514343	270.298553	-106.079559	509.201263	263.976746	98.278152	508.477509	353.475098	-97.029549	79.787224	408.830750	59.186356	117.749870	205.873291	-168.617203	1418.497803	305.914520	141.634216	1394.379395	203.923660	11.309242	1388.729980	199.319458	18.957003	1685.663574	242.649216	-235.932327	1136.792114	391.500824	157.031311	1120.603394	143.441208	-197.901764	894.107544	284.903168	222.060791	870.131104	245.242691	-0.338352	1002.812439	-545.323486	129.704102	905.079712	-499.354218	-12.313371
202.460785	-72.765442	901.209290	281.009796	78.728996	904.644714	270.559937	-106.820572	509.008484	261.353394	98.538033	508.993408	353.537140	-97.086571	79.734039	408.189178	59.585037	119.451324	205.000443	-169.713074	1418.312500	305.998169	140.189117	1394.437866	203.835709	10.010789	1388.404785	198.563354	17.592087	1685.468262	242.257706	-237.395477	1136.728271	392.039001	155.274963	1120.798828	144.202606	-199.834488	893.638000	285.948059	220.788193	870.449219	246.000076	-1.492842	1002.735779	-544.917297	130.502914	904.980591	-498.875244	-11.262444
202.913162	-73.770447	901.105713	281.840424	77.546906	904.789246	270.556488	-107.267860	508.855835	258.219543	98.752487	509.424438	353.518524	-97.003609	79.704430	407.223724	59.954468	121.073708	204.195374	-170.838181	1418.115479	306.100433	138.769135	1394.478149	203.563721	8.966150	1388.315918	197.851517	16.293556	1685.264404	241.943069	-238.861176	1136.731689	392.718597	153.568237	1121.056152	144.975098	-201.694504	893.126221	287.318237	219.567810	870.481873	246.648682	-2.769434	1002.747559	-544.578247	131.137131	904.964600	-498.392487	-10.188617
203.384323	-74.692261	901.001038	282.654816	76.510384	904.954895	270.648743	-107.909111	508.688782	255.352539	98.886871	509.934052	353.517181	-97.013634	79.699196	406.297211	60.265865	122.768845	203.440292	-171.969131	1417.940796	306.363159	137.199356	1394.391968	203.399750	7.810582	1388.126587	197.161652	14.974884	1684.996338	241.744827	-240.625031	1136.774414	393.380402	151.883591	1121.266357	146.192535	-202.497772	892.574341	288.687164	218.387329	870.525208	247.261047	-3.924115	1002.770996	-544.269470	131.806137	904.933899	-497.895935	-9.181387
203.400925	-75.790184	900.998047	283.329681	75.401474	905.078064	270.758392	-108.532227	508.554077	252.591980	99.109451	510.598145	353.571564	-97.029350	79.653557	405.293671	60.539490	124.359711	202.661026	-173.057434	1417.660889	306.318695	135.943787	1394.465698	203.220520	6.677161	1387.891968	196.506943	13.740718	1684.748901	241.325348	-241.902100	1136.618164	394.021851	150.209030	1121.429077	146.286713	-205.253922	892.148193	290.147797	217.213745	870.502502	247.687790	-5.172185	1002.820557	-543.881897	133.294647	904.894104	-497.300262	-8.119833
203.783447	-76.576698	900.867920	284.081635	74.374535	905.266907	270.801422	-109.087143	508.331787	250.095810	99.262062	511.299744	353.588348	-96.996750	79.562843	404.370331	60.692486	126.061516	201.883896	-174.171356	1417.418335	306.396271	134.583923	1394.428345	203.082993	5.494581	1387.625977	195.873322	12.538651	1684.523315	241.056396	-243.342224	1136.440918	394.727753	148.582016	1121.650024	146.870880	-206.990555	891.678772	291.679443	216.028107	870.481873	248.235245	-6.297436	1002.839600	-543.233765	134.237656	904.665955	-496.686737	-7.259767
204.147339	-77.393677	900.733032	284.921173	73.267891	905.425537	270.853973	-109.578758	508.094330	247.662552	99.313950	512.022583	353.633362	-96.938881	79.520828	403.341217	60.810692	127.759064	201.201630	-175.337296	1417.169800	306.576019	133.143692	1394.408081	202.943192	4.349125	1387.407959	195.253616	11.480890	1684.375000	240.807343	-244.827957	1136.250122	395.539459	146.931122	1121.819702	147.397034	-208.660477	891.198730	293.451385	214.707687	870.287659	248.793961	-7.453872	1002.842957	-542.776428	135.061005	904.583435	-496.062012	-6.408185
204.470154	-78.093414	900.590393	285.678528	72.325806	905.627808	271.282501	-110.325081	508.008148	245.327560	99.391457	512.893311	353.802765	-97.106621	79.463715	402.222504	60.808628	129.516495	200.500900	-176.383713	1416.865356	306.879791	131.628098	1394.284912	202.782883	3.235134	1387.184814	194.714508	10.252113	1684.181152	240.649765	-246.507202	1136.178833	396.319275	145.362518	1121.944946	148.444427	-209.327011	890.687317	294.866760	213.573334	870.403931	249.300644	-8.506116	1002.861389	-542.211853	136.053207	904.547791	-495.348572	-5.492117
205.079010	-78.427193	900.337952	286.619781	71.539146	905.878845	271.408905	-110.726440	507.779663	243.271088	99.340240	513.769958	353.839508	-97.068619	79.365257	401.073669	60.771519	131.137833	199.903198	-177.468109	1416.691650	307.028595	130.275467	1394.221191	202.671127	2.125858	1386.989746	194.244446	9.022030	1683.986328	240.429291	-247.999832	1136.006226	397.141510	143.830429	1122.097168	148.912048	-210.840424	890.275879	296.862030	212.546295	870.116272	249.913910	-9.339258	1002.851685	-541.761292	136.899963	904.511658	-494.740143	-4.614375
205.232605	-79.166756	900.288025	287.378235	70.658569	906.131653	271.478333	-111.042366	507.572327	241.149734	99.220146	514.671753	353.838837	-96.980278	79.330246	399.819458	60.628307	132.803391	199.269531	-178.583817	1416.397461	307.072632	129.108749	1394.190918	202.647308	0.944421	1386.666626	193.782730	7.893609	1683.857666	240.161209	-249.099899	1135.797974	397.942047	142.352615	1122.240234	148.761337	-213.381546	889.961487	298.572815	211.364807	869.930969	250.299286	-10.333794	1002.944946	-541.201843	137.814972	904.474670	-494.045319	-3.705347
205.709534	-79.714462	900.126343	288.336853	69.719940	906.324951	271.648804	-111.370056	507.339355	239.213303	99.078415	515.572510	353.935211	-96.869179	79.344025	398.604492	60.378052	134.348862	198.704788	-179.637817	1416.299438	307.397797	127.686371	1394.072144	202.392181	0.058054	1386.668457	193.344360	6.830485	1683.815186	239.921188	-250.485641	1135.744751	398.764282	140.878326	1122.354980	149.098648	-214.855530	889.693848	300.415192	210.319534	869.737671	250.861771	-11.256582	1002.955688	-540.713135	138.622665	904.410706	-493.289032	-2.850548
206.335922	-79.837669	899.911255	289.231232	69.093147	906.651855	271.805267	-111.610855	507.106323	237.316315	98.831169	516.498840	354.031982	-96.784874	79.404533	397.334595	59.922310	135.860672	198.082672	-180.663544	1416.150635	307.660095	126.379578	1394.062378	202.275223	-0.943881	1386.595703	192.929764	5.777950	1683.780151	239.681976	-251.902908	1135.709106	399.563049	139.403854	1122.505127	149.357834	-216.265991	889.453430	302.124237	209.237167	869.798767	251.407242	-11.902535	1003.002319	-540.108826	139.566833	904.341492	-492.554321	-1.980037
206.654022	-80.215950	899.768921	290.021332	68.339180	906.919739	272.024841	-111.768639	506.880035	235.431625	98.532333	517.425293	354.110046	-96.740334	79.327103	396.074829	59.325893	137.235397	197.477417	-181.686081	1416.073242	307.829987	125.127762	1394.104736	202.217209	-2.074489	1386.406128	192.579880	4.708471	1683.771729	239.601700	-253.335175	1135.833008	400.356201	137.923569	1122.723267	150.189651	-216.585007	889.222412	304.046997	208.251495	869.691528	251.837723	-12.702171	1003.053894	-539.527222	140.289169	904.303528	-491.791351	-1.230963
206.805450	-80.734505	899.726013	290.728546	67.643631	907.248779	272.194427	-111.827629	506.685699	233.632690	98.181602	518.302185	354.222046	-96.739647	79.285538	394.997314	58.729454	138.774353	196.926315	-182.602707	1416.024170	308.114197	123.881973	1394.206421	202.107697	-3.036141	1386.412842	192.260910	3.661280	1683.797607	239.281357	-254.408203	1135.734985	401.196198	136.434967	1122.974976	149.843063	-218.823547	889.165649	306.052032	207.203064	869.604004	252.172165	-13.526104	1003.185364	-538.805359	141.186890	904.264771	-490.957214	-0.423046
207.080536	-81.078903	899.585815	291.386536	67.024582	907.527527	272.335571	-111.856781	506.539124	232.059418	97.823540	519.148743	354.292145	-96.705925	79.287880	393.546478	57.651623	139.795288	196.365143	-183.530579	1415.934082	308.441010	122.721573	1394.326782	201.916412	-3.825595	1386.584351	191.958969	2.644777	1683.819458	239.066910	-255.580032	1135.761963	401.999390	134.942902	1123.280151	149.987167	-220.091583	889.082458	308.128998	206.240723	869.548035	252.500168	-14.232105	1003.243286	-538.155823	141.860168	904.214417	-490.124237	0.319007
207.248276	-81.428497	899.506775	292.000366	66.470871	907.818176	272.442413	-111.974098	506.463440	230.725739	97.462509	519.899170	354.278778	-96.618050	79.230888	392.356750	56.790909	140.825836	195.774811	-184.467484	1415.896240	308.761292	121.525818	1394.460938	201.815933	-4.750794	1386.595703	191.660706	1.674863	1683.877197	238.912079	-256.960266	1135.867310	402.822998	133.539337	1123.555054	150.621735	-220.277969	888.968994	310.184357	205.304306	869.458069	252.768524	-14.881993	1003.338440	-537.456604	142.600677	904.132385	-489.295715	1.039388
207.465683	-81.689522	899.472229	292.526886	65.909149	908.102173	272.527740	-112.327614	506.489166	229.566132	96.989914	520.585144	354.265167	-96.636070	79.233727	390.766418	55.547516	141.512512	195.151703	-185.359619	1415.824219	309.080872	120.412437	1394.630859	201.730240	-5.588431	1386.637451	191.389175	0.689689	1683.956177	238.713257	-257.962006	1135.994629	403.640900	132.144379	1123.902710	150.679062	-221.350052	888.909546	312.297363	204.435181	869.345764	253.028275	-15.464906	1003.453796	-537.022522	143.273895	904.331909	-488.477509	1.920097
207.630356	-81.922707	899.467957	293.037109	65.469788	908.424133	272.636902	-112.684471	506.531921	228.826050	96.594696	521.330505	354.228088	-96.632126	79.224915	389.178223	54.442604	141.909988	194.597900	-186.140030	1415.857300	309.367859	119.359322	1394.791626	201.693634	-6.393883	1386.687622	191.137604	-0.284905	1684.071655	238.347336	-258.866302	1136.007324	404.446289	130.771317	1124.218750	150.144653	-223.326660	888.928833	314.432800	203.604477	869.319580	253.252289	-15.973205	1003.602783	-536.335083	144.021225	904.304382	-487.668701	2.652324
207.934265	-82.116234	899.442017	293.543640	64.906807	908.671936	272.851013	-113.124596	506.538239	228.198212	96.096687	521.825195	354.199188	-96.755539	79.242813	386.968506	53.190029	141.793243	194.035126	-186.915298	1415.897705	309.668060	118.334984	1395.008789	201.622864	-7.148579	1386.791382	190.882538	-1.234708	1684.241943	238.067581	-259.806824	1136.152832	405.278351	129.398651	1124.626343	150.097748	-224.360962	888.935730	316.622192	202.623154	869.332947	253.523819	-16.482237	1003.707336	-535.717957	144.678421	904.259766	-486.888184	3.290832
208.018265	-82.379570	899.524902	293.975677	64.449120	909.008179	273.085083	-113.562088	506.585480	227.880478	95.480476	522.493652	354.210144	-96.888702	79.282227	384.808411	52.172955	141.600220	193.475739	-187.608032	1415.869629	309.944183	117.315826	1395.263428	201.543869	-7.899052	1386.934692	190.615143	-2.163729	1684.458740	237.724609	-261.122284	1136.272827	406.038239	128.034866	1125.008789	150.574982	-224.267242	888.886841	318.807770	201.727478	869.408936	253.682129	-16.972862	1003.909241	-535.085144	145.282669	904.253723	-486.076691	3.770745
208.094940	-82.617119	899.641296	294.304657	64.031853	909.371033	273.269745	-113.921364	506.583344	227.643066	94.876030	522.986389	354.200500	-96.961952	79.246056	382.664764	51.476639	141.230499	192.960373	-188.255844	1415.906128	310.241547	116.393562	1395.532349	201.509720	-8.542059	1387.124512	190.367432	-3.214325	1684.659180	237.222366	-261.843048	1136.299927	406.877777	126.724510	1125.520386	149.905975	-226.052750	888.987549	321.002502	200.799545	869.496521	253.798645	-17.430845	1004.140564	-534.365112	145.873291	904.264404	-485.234314	4.303927
208.194839	-82.874420	899.722961	294.660248	63.543789	909.673950	273.531067	-114.286934	506.584229	227.524841	94.042526	523.514832	354.174316	-97.015541	79.196823	380.290466	50.885704	140.531265	192.388580	-188.950989	1415.876587	310.436096	115.448936	1395.829102	201.441086	-9.205821	1387.268677	190.110809	-4.132461	1684.898926	236.808228	-262.697205	1136.368408	407.705536	125.479683	1126.036011	149.714294	-226.828796	889.008545	323.153412	199.868744	869.578308	253.910812	-17.902859	1004.327637	-533.697021	145.601196	904.282898	-484.530090	4.748153
208.329971	-83.072838	899.795471	295.041656	63.185204	909.990906	273.662994	-114.608093	506.551025	227.568375	93.275574	523.958984	354.179749	-97.048698	79.177719	377.720886	50.480572	139.589874	191.936386	-189.512543	1415.933594	310.706757	114.608009	1396.104248	201.353210	-9.798409	1387.431519	189.883865	-4.868814	1685.097656	236.435669	-263.719269	1136.495483	408.531555	124.265953	1126.519897	149.976517	-226.618256	888.965027	325.346100	198.977386	869.693481	254.041779	-18.285208	1004.516785	-532.921448	146.662415	904.274841	-483.815613	5.354130
208.460251	-83.055710	899.833008	295.135742	63.385452	910.325623	273.735504	-114.789673	506.476532	227.581741	92.351944	524.379395	354.132507	-96.993690	79.122276	374.946228	50.199852	138.363266	191.404800	-190.036285	1415.879761	310.951843	113.831963	1396.367798	201.371078	-10.437164	1387.431274	189.604782	-5.958320	1685.327271	235.946823	-264.480499	1136.565552	409.363129	123.110611	1127.019775	149.624573	-227.247894	888.924805	327.564728	198.151733	869.604370	254.006760	-18.280193	1004.697571	-532.312195	147.660416	904.278259	-483.121765	5.956772
208.704697	-83.408920	899.814453	295.679718	62.705181	910.400635	273.860168	-114.960464	506.456268	227.568787	91.431664	524.647217	354.133240	-97.022888	79.104424	371.832977	50.026424	136.847000	190.943268	-190.572540	1415.938110	311.105286	113.089516	1396.679443	201.246796	-10.955284	1387.603516	189.394470	-6.667327	1685.525269	235.367844	-264.920807	1136.487305	410.167725	122.014755	1127.516235	148.693497	-228.877472	888.993896	329.516235	197.277863	869.929016	254.217239	-18.775185	1004.731567	-531.672546	148.499985	904.352112	-482.439240	6.642978
208.995132	-83.717392	899.805176	296.339752	61.990658	910.525940	273.933319	-115.167709	506.418976	228.475052	90.634254	524.782898	354.131317	-97.020630	79.092392	368.968231	50.052048	135.359787	190.431183	-191.094559	1415.930664	311.267151	112.365219	1396.989624	201.002853	-11.296021	1387.903809	189.140106	-7.753222	1685.790039	234.909363	-265.832733	1136.560791	410.982422	120.920738	1128.041870	148.823868	-228.444763	888.922119	331.654968	196.487411	870.114807	254.515717	-19.301500	1004.791809	-531.159912	149.058548	904.469116	-481.813995	7.273757
209.282227	-83.903725	899.813171	296.991669	61.428375	910.764771	273.395874	-115.891388	506.235291	229.579193	89.809029	524.950012	354.127441	-97.073074	79.146561	365.864471	50.164650	133.664032	189.840500	-191.565964	1415.874390	311.354950	111.708130	1397.338135	200.922577	-11.842430	1387.889404	188.907623	-8.632838	1686.025391	234.362228	-266.354187	1136.629517	411.817535	119.916214	1128.572754	148.364273	-228.807220	888.955139	333.872253	195.640366	870.355347	254.793884	-19.744873	1004.912659	-530.660095	149.741409	904.556091	-481.249725	7.870801
209.548492	-84.108589	899.815491	297.607422	60.926708	911.002686	273.363434	-116.015305	506.226624	229.982285	88.579475	525.136353	354.119202	-97.124519	79.206673	362.298889	50.200447	131.753265	189.353806	-191.922943	1415.922363	311.396149	111.092361	1397.668457	200.704193	-12.281250	1388.025757	188.734131	-9.332115	1686.224121	233.655518	-266.657593	1136.500732	412.604492	118.864502	1129.168701	147.195480	-230.176010	889.002502	335.895142	194.891769	870.575928	255.055725	-20.172312	1005.029236	-530.152832	150.391602	904.636536	-480.723175	8.496487
209.794846	-84.235641	899.815552	298.149323	60.582821	911.245911	273.266937	-116.012535	506.137299	230.675339	87.424721	525.304138	354.072693	-97.137466	79.218536	358.410309	50.358212	129.545151	188.763077	-192.316330	1415.820190	311.375824	110.511497	1397.963501	200.434113	-12.658609	1388.080688	188.453354	-10.407016	1686.483398	233.052994	-267.103210	1136.428833	413.405396	117.913139	1129.729492	146.589371	-230.512131	888.964539	337.861053	194.120453	870.910400	255.279846	-20.486818	1005.146423	-529.704346	150.955002	904.671753	-480.191193	9.088757
210.069550	-84.326614	899.786133	298.663422	60.330605	911.437622	273.177887	-115.963036	506.063446	231.505096	86.223473	525.409851	354.076599	-97.093391	79.203629	354.467712	50.620045	127.242859	188.094650	-192.695404	1415.599121	311.302246	109.956215	1398.201172	200.147430	-12.983932	1388.114624	188.227325	-11.078901	1686.615356	232.509445	-267.651520	1136.362671	414.185852	117.039604	1130.285400	146.509186	-229.770447	888.804016	339.776154	193.417908	871.123596	255.508392	-20.720694	1005.224182	-529.279480	151.596481	904.637695	-479.683289	9.648956
210.306793	-84.392113	899.747864	299.070221	60.215229	911.565063	272.969940	-115.941345	505.953522	232.563858	84.989510	525.396606	354.037262	-97.044273	79.202469	350.259766	50.970589	124.792984	187.489700	-193.001785	1415.476196	311.184326	109.490898	1398.383667	199.734375	-13.153173	1388.225952	188.000870	-11.868286	1686.754272	231.766525	-267.784668	1136.068604	414.914551	116.171410	1130.701050	145.294220	-230.812256	888.705444	341.743042	192.785019	871.244873	255.676376	-20.835035	1005.268311	-528.958801	152.036469	904.355896	-479.239014	10.069778
210.553329	-84.337250	899.689392	299.351013	60.394726	911.705444	272.815796	-115.886353	505.845612	234.175629	83.940079	525.350708	354.063232	-97.069466	79.190483	346.073517	51.478260	122.320793	186.789764	-193.231094	1415.283569	311.011871	109.085716	1398.517578	199.526276	-13.536114	1387.967896	187.751160	-12.699390	1686.823975	231.146408	-267.928864	1135.856445	415.691742	115.362892	1131.217407	144.592514	-230.880249	888.515076	343.762756	192.058807	871.331482	255.789307	-20.754751	1005.307434	-528.839661	152.652451	903.883179	-478.787048	10.335764
210.789200	-84.430672	899.644287	299.856720	60.141716	911.775452	272.712402	-115.815598	505.780090	235.898392	82.850014	525.212524	354.077484	-97.081406	79.178589	341.856659	52.123329	119.898369	186.139999	-193.468018	1415.032471	310.826508	108.702591	1398.687500	199.077469	-13.649463	1388.015991	187.524551	-13.478847	1686.890137	230.475601	-268.418549	1135.648560	416.377136	114.561249	1131.687256	144.328598	-229.924149	888.188354	345.674744	191.406586	871.437378	256.046875	-20.948734	1005.318909	-528.314819	153.177094	903.649658	-478.212067	10.820785
211.039093	-84.526855	899.617249	300.364929	59.828785	911.848328	272.597046	-115.685425	505.707275	237.595062	81.704185	525.050537	354.147949	-97.043579	79.219627	337.292084	52.799191	117.475815	185.445114	-193.663864	1414.772949	310.575195	108.316658	1398.851196	198.626465	-13.872002	1387.867432	187.291092	-14.215388	1686.947632	229.715317	-268.616852	1135.407349	417.077637	113.846184	1132.154785	143.593750	-229.795364	887.997559	347.361816	190.753525	871.706238	256.343811	-21.185709	1005.339539	-527.634338	153.608673	903.437622	-477.477173	11.437109
211.405579	-84.628716	899.595276	300.950287	59.490215	911.916199	272.506561	-115.634834	505.629852	239.378571	80.595482	524.839539	354.233521	-97.023476	79.254723	332.630737	53.503510	115.032333	184.726883	-193.825439	1414.410889	310.264404	108.052376	1398.986816	198.210373	-13.993648	1387.664307	187.053986	-14.896017	1686.990234	228.853180	-268.429596	1135.005859	417.638458	113.132500	1132.630127	142.202301	-230.607101	887.779419	348.975433	190.060760	871.934509	256.721191	-21.422234	1005.361572	-527.011292	154.170914	903.306885	-477.002960	11.719615
212.119568	-84.737152	899.402161	301.752197	59.255451	911.937134	272.472809	-115.626114	505.523682	241.341690	79.481232	524.638977	354.335022	-97.032661	79.317604	328.060822	54.414085	112.776520	184.056931	-193.872894	1414.065674	309.863770	107.829193	1399.068237	197.803391	-14.109183	1387.395142	186.779953	-15.600382	1686.955566	228.104965	-268.748108	1134.663208	418.243896	112.512978	1133.013184	141.841248	-229.429733	887.375244	350.568817	189.500656	872.088440	257.325195	-21.653782	1005.270874	-526.239014	154.724884	903.279236	-476.520905	12.173632
212.509583	-84.757706	899.243530	302.428497	59.031361	911.868835	272.275024	-115.411888	505.356110	243.051331	78.479866	524.417908	354.409576	-96.897095	79.342751	323.299103	55.318329	110.586266	183.270203	-193.962448	1413.585327	309.447632	107.670929	1399.074829	197.344116	-14.180608	1387.049805	186.520660	-16.073570	1686.932373	227.254623	-268.783752	1134.190430	418.775024	111.921036	1133.397827	140.946457	-229.028336	886.986267	352.151093	188.889816	872.160828	257.745422	-21.781420	1005.157349	-525.399292	155.240952	903.347900	-476.071808	12.668802
212.970688	-84.633484	898.989075	303.219971	58.842392	911.777832	271.977264	-115.125618	505.116028	244.598816	77.599159	524.169312	354.419769	-96.689926	79.337585	318.381683	56.179314	108.453758	182.463959	-193.989319	1413.033813	308.980011	107.541496	1398.986816	196.856537	-14.288397	1386.609009	186.246475	-16.646152	1686.771973	226.272522	-268.599335	1133.512207	419.247559	111.435989	1133.706421	139.431519	-229.665329	886.506714	353.662933	188.429733	872.169983	258.235962	-21.861622	1004.980591	-524.533936	155.693130	903.476013	-475.597137	13.221489
213.430573	-84.611145	898.702942	304.080902	58.621323	911.575928	271.555725	-114.675766	504.838318	245.963425	76.877129	523.881836	354.459778	-96.492767	79.348618	313.525879	57.104565	106.627159	181.695511	-194.047394	1412.433228	308.451263	107.436150	1398.885254	196.371933	-14.351198	1386.103027	185.977249	-17.184072	1686.572021	225.397873	-268.539032	1132.804932	419.750000	111.026939	1133.997192	138.437851	-229.250488	885.901306	355.186493	187.956100	872.184998	258.771301	-21.956091	1004.737122	-523.707520	156.045975	903.625488	-475.151123	13.742187
213.847717	-84.531387	898.438904	304.970154	58.395294	911.427917	271.161285	-114.519470	504.580994	247.308136	76.127373	523.709961	354.658386	-96.567184	79.388664	308.542450	57.849194	104.832420	180.863571	-194.062439	1411.712280	307.891174	107.320015	1398.796387	195.886047	-14.385880	1385.599365	185.720032	-17.710468	1686.327881	224.538498	-268.672974	1132.104736	420.194794	110.653053	1134.326660	137.988251	-227.817368	885.250427	356.734619	187.428223	872.193542	259.327362	-22.067074	1004.527649	-522.993652	156.264847	903.759644	-474.755280	14.026662
214.248169	-84.457062	898.188110	305.894257	58.088703	911.256348	270.698059	-113.954109	504.290649	248.487823	75.537964	523.530029	354.746704	-96.495491	79.446945	303.551422	58.582371	103.342384	180.105957	-194.071350	1411.094727	307.334320	107.175964	1398.792480	195.331955	-14.463650	1385.108398	185.441345	-18.176826	1686.081787	223.617126	-268.526154	1131.338623	420.545807	110.260201	1134.705688	136.959656	-227.188141	884.575012	358.195007	186.874298	872.284668	259.891418	-22.198994	1004.314880	-522.450439	156.338989	903.834656	-474.419434	14.123085
214.674911	-84.260521	897.956787	306.902985	57.881405	911.160339	270.287811	-113.396767	504.126617	249.510681	74.957039	523.395386	354.827484	-96.424850	79.504875	298.617432	59.286251	101.963997	179.298630	-194.051743	1410.417358	306.744354	107.024612	1398.781372	194.926392	-14.629937	1384.487305	185.170380	-18.679043	1685.817871	222.671463	-268.339996	1130.520508	420.895050	109.982216	1135.127930	135.971466	-226.614212	883.915771	359.576019	186.369675	872.330566	260.494934	-22.249567	1004.146851	-522.091797	156.266388	903.812256	-474.121979	14.037444
215.139755	-84.026093	897.703003	307.940277	57.698174	911.034851	269.998413	-112.825935	504.007202	250.458710	74.414085	523.243774	354.901703	-96.473549	79.582710	293.669891	59.844482	100.780624	178.533890	-194.057770	1409.731201	306.130005	106.913521	1398.759399	194.266449	-14.558878	1384.135010	184.888168	-19.081074	1685.545654	221.598923	-267.891357	1129.684082	421.153992	109.743942	1135.515869	134.386734	-226.728607	883.264038	360.922577	185.917374	872.401123	261.117645	-22.255255	1003.953918	-521.999390	156.004410	903.640442	-473.926117	13.763274
215.604233	-83.797348	897.476135	309.043976	57.548359	910.846619	269.563049	-112.356621	503.854584	251.488449	74.046448	523.050476	354.915863	-96.397530	79.675224	288.831238	60.448181	99.599007	177.727814	-194.054947	1409.057861	305.569122	106.819473	1398.767212	193.767334	-14.601272	1383.608032	184.608170	-19.466167	1685.206421	220.542175	-267.698456	1128.816162	421.346893	109.581306	1135.877075	133.368256	-226.046768	882.523926	362.180237	185.536911	872.463623	261.780212	-22.185299	1003.748535	-521.640686	156.007614	903.512878	-473.695770	13.704573
216.029221	-83.477821	897.243164	310.146454	57.348644	910.654724	269.161163	-112.047150	503.728180	252.413223	73.869370	522.801025	354.732422	-96.154404	79.715591	284.088409	60.996708	98.645897	176.966721	-194.024246	1408.343262	305.021759	106.705482	1398.715820	193.358688	-14.599112	1383.057495	184.380234	-19.801353	1684.899902	219.558258	-267.446503	1127.941040	421.574707	109.491966	1136.246948	132.382935	-225.159729	881.746765	363.381470	185.167923	872.528381	262.425842	-22.106426	1003.537170	-522.405273	155.385361	903.088806	-473.876709	12.988512
216.419632	-83.131790	897.038818	311.210999	57.269169	910.462036	268.644073	-111.602974	503.531342	253.197800	73.611229	522.610840	354.940643	-96.515381	79.748817	279.512543	61.491203	97.733231	176.232086	-193.975555	1407.666016	304.498322	106.622368	1398.694336	192.903000	-14.633270	1382.509766	184.116409	-20.166994	1684.565918	218.611755	-267.296173	1127.103027	421.778198	109.390572	1136.604126	131.921829	-223.428986	880.929016	364.573395	184.738205	872.652466	263.053894	-21.938690	1003.341003	-522.096741	155.279236	902.648743	-473.720947	12.745884
216.781693	-82.745888	896.865601	312.252167	57.050308	910.287048	268.319458	-111.325699	503.400757	254.124069	73.348831	522.389404	354.854187	-96.375114	79.728050	275.195496	61.907074	97.036171	175.523880	-193.941605	1406.942627	304.015015	106.513588	1398.707764	192.491852	-14.671942	1382.031982	183.797470	-20.510860	1684.224243	217.521683	-266.686951	1126.241333	421.899567	109.310493	1136.970337	130.307129	-223.488007	880.252075	365.464172	184.596893	872.755066	263.664185	-21.827049	1003.168701	-521.492859	155.000717	902.520203	-473.010406	12.986984
216.961884	-82.429634	896.776855	313.284698	56.994053	910.220886	268.188782	-111.111511	503.443329	255.000763	73.017151	522.264099	355.013000	-96.687454	79.740913	270.992340	62.368042	96.548393	174.898346	-193.906372	1406.366089	303.629791	106.372627	1398.775757	192.187210	-14.721279	1381.665894	183.426559	-20.749409	1683.999146	216.575729	-266.435944	1125.517578	422.133240	109.251457	1137.415771	129.806595	-221.682297	879.603638	366.525269	184.258514	872.800110	264.215546	-21.693914	1003.091064	-521.466309	155.385681	902.469910	-473.350922	12.605515
216.862610	-82.276314	896.731262	314.221558	56.825333	910.166748	268.028564	-111.103416	503.498932	255.764374	72.856842	522.102661	355.179565	-96.962914	79.777771	266.993286	62.729164	96.056862	174.300888	-193.822296	1405.829834	303.350647	106.245140	1398.923096	191.943481	-14.745400	1381.418701	183.098450	-21.041462	1683.830444	215.594528	-265.920044	1124.829102	422.182800	109.173584	1137.768799	128.784866	-220.753036	879.035522	367.124207	184.134903	873.318115	264.580994	-21.672363	1003.043335	-520.976685	155.316132	902.543884	-472.980286	12.873659
217.118454	-81.787819	896.693115	315.139313	56.849430	910.148743	267.801117	-110.972786	503.458435	256.648407	72.665718	521.957581	355.185120	-97.061050	79.852295	263.286346	62.968586	95.695900	173.816391	-193.716125	1405.490112	303.116180	106.118813	1399.090576	191.779800	-14.765165	1381.236694	182.751251	-21.248590	1683.716064	214.575226	-265.130707	1124.158447	422.272797	109.108696	1138.179443	127.238846	-220.586166	878.650818	367.761658	184.019943	873.554016	265.067535	-21.385197	1003.017029	-521.010193	155.682373	902.508057	-473.230286	12.446559
217.358215	-81.343567	896.651062	316.084747	56.739082	910.088867	267.693634	-110.727066	503.470856	257.622742	72.570976	521.761475	355.185791	-97.158546	79.917587	259.924438	63.316090	95.423767	173.258545	-193.624649	1405.141113	302.956451	106.042381	1399.303223	191.635834	-14.706517	1381.110840	182.482590	-21.484028	1683.616211	213.685440	-264.747681	1123.789429	422.338409	109.056419	1138.508789	126.793602	-218.580338	878.212830	368.330750	183.996231	873.791687	265.552521	-21.159296	1002.970093	-520.500122	156.458588	902.965698	-472.756439	13.109432
217.836990	-80.586075	896.610168	316.964050	56.802048	910.026245	267.682556	-110.670227	503.443237	258.648743	72.525063	521.642639	355.202057	-97.251373	79.966156	256.857513	63.716679	95.210876	172.807800	-193.541992	1404.857666	302.931793	105.918892	1399.498047	191.561172	-14.631176	1381.038208	182.093994	-21.620655	1683.552002	212.656494	-264.310669	1123.386841	422.404572	109.026901	1138.788452	125.866814	-217.457230	877.834167	368.820892	184.064377	873.990173	266.104767	-20.683542	1002.922607	-520.474487	156.834106	902.896973	-472.810059	13.420950
217.718750	-80.292259	896.562073	317.705200	56.806633	910.047852	267.923492	-110.820724	503.499756	259.261292	72.563690	521.613770	355.284058	-97.455795	79.964867	253.788239	64.048683	95.114304	172.505646	-193.443466	1404.706543	303.068359	105.780472	1399.757813	191.588913	-14.572139	1381.018921	181.831329	-21.778561	1683.556885	211.749161	-263.606140	1122.986328	422.443787	109.017639	1139.041016	124.809128	-216.427429	877.582336	369.171722	184.219803	874.221375	266.319489	-20.524855	1002.908875	-520.629150	157.246323	902.752502	-473.206757	13.592752
217.802231	-79.696152	896.539856	318.332733	56.914612	910.131592	268.005493	-110.757523	503.436707	260.937317	72.696953	521.566101	355.308868	-97.594635	79.919601	251.611954	64.478149	95.147133	172.155304	-193.289581	1404.520508	303.351898	105.633461	1400.079712	191.642624	-14.494852	1381.084595	181.481598	-21.856375	1683.594238	210.744553	-262.860291	1122.592529	422.465698	108.992577	1139.283447	123.298897	-216.094666	877.431824	369.221344	184.445709	874.627075	266.559509	-20.190565	1002.936401	-520.425659	157.381821	902.735962	-473.100555	13.512536
217.805588	-79.223755	896.559326	318.977661	56.979630	910.279175	268.255737	-110.815598	503.436279	261.831299	72.773079	521.664734	355.348206	-97.698135	79.852272	249.561981	64.921654	95.242996	171.816132	-193.131897	1404.379517	303.714874	105.480247	1400.408203	191.764557	-14.382697	1381.208374	181.280273	-21.978252	1683.720703	209.855499	-262.254150	1122.272705	422.559418	108.947906	1139.555054	122.303314	-214.989578	877.289368	369.344666	184.632568	874.961365	266.796539	-19.969519	1003.014343	-520.300110	157.633987	902.712036	-472.991333	13.593894
217.829880	-78.587219	896.631653	319.448547	57.128769	910.454285	268.511139	-110.794960	503.434906	263.098450	72.950096	521.730530	355.359863	-97.697937	79.783699	248.076996	65.540527	95.384834	171.530029	-192.954254	1404.361450	304.130402	105.312843	1400.786743	191.919861	-14.257010	1381.415649	180.992188	-22.029110	1683.901245	209.033554	-261.567047	1122.021484	422.638611	108.876183	1139.823608	121.428711	-213.587921	877.299988	369.445557	184.849426	875.313843	266.945068	-19.604027	1003.133972	-519.892151	157.657959	902.735840	-472.309357	14.111201
217.919983	-77.897758	896.701782	319.988739	57.360504	910.700989	268.819427	-110.723335	503.459869	264.411102	73.276619	521.765747	355.362030	-97.636932	79.749435	247.203415	66.324516	95.559563	171.223648	-192.734848	1404.387573	304.689880	105.154709	1401.196777	192.108810	-14.076271	1381.693726	180.803238	-22.055882	1684.119629	208.330597	-260.781067	1121.960693	422.721954	108.811073	1140.046631	120.432381	-212.399567	877.344727	369.407288	185.150909	875.687988	267.133728	-19.201624	1003.284973	-519.677063	157.827225	902.722107	-472.057098	14.335166
217.935349	-77.335945	896.823059	320.476227	57.521263	910.905029	269.269989	-110.735397	503.573853	265.634888	73.821014	521.808105	355.424377	-97.684929	79.772278	246.696060	67.182236	95.677650	170.904327	-192.501785	1404.508301	305.346893	104.986252	1401.617554	192.447052	-13.917652	1381.849609	180.638718	-22.054951	1684.382324	207.600449	-260.008362	1121.898193	422.807037	108.752975	1140.220825	119.542236	-211.057724	877.474182	369.304199	185.517410	876.027771	267.280823	-18.842093	1003.445496	-519.547546	158.012054	902.650879	-471.864136	14.555305
217.932770	-76.818062	896.943909	320.876343	57.825054	911.142395	269.730347	-110.857155	503.759308	266.661621	74.079697	521.599792	355.422272	-97.702065	79.784660	246.522400	68.150063	95.751137	170.613815	-192.262070	1404.661621	306.017731	104.810616	1402.032959	192.625229	-13.544111	1382.387329	180.509445	-22.005444	1684.664795	206.907303	-259.331573	1121.934326	422.876556	108.673637	1140.383301	118.628426	-209.640991	877.643188	369.122894	186.006592	876.409546	267.362366	-18.435951	1003.621887	-519.394714	158.165344	902.578369	-471.648132	14.773307
217.925568	-76.190140	897.086853	321.237335	58.032486	911.383972	270.238647	-110.844185	503.917603	267.716736	75.019501	521.874939	355.443146	-97.668129	79.763008	247.043533	69.027061	95.841850	170.343399	-191.948303	1404.830688	306.863739	104.620598	1402.488647	192.968277	-13.297213	1382.759399	180.395538	-21.915785	1684.916748	206.208176	-258.611481	1121.987183	423.064270	108.564735	1140.610962	117.745293	-208.302246	877.887085	369.143860	186.429276	876.738892	267.443604	-18.039797	1003.810181	-519.216187	158.348495	902.564087	-471.416382	14.996144
217.854874	-75.662704	897.237915	321.633636	58.249233	911.653809	270.667694	-110.854256	503.965332	268.834351	75.851830	522.158936	355.468719	-97.728775	79.755768	248.167557	70.031723	95.957481	170.070572	-191.581970	1405.015991	307.672180	104.447906	1402.967285	193.304199	-13.039926	1383.168335	180.339111	-21.832575	1685.232178	205.601593	-257.972107	1122.077515	423.209656	108.411407	1140.823242	116.926445	-206.874237	878.176086	368.729431	186.952820	877.244507	267.533844	-17.712555	1004.014954	-518.307922	159.899948	903.357971	-470.964722	15.959897
217.778870	-75.102997	897.376831	321.913239	58.486538	911.930786	270.982025	-110.755814	503.993073	269.518799	76.636604	522.348328	355.466705	-97.773750	79.685516	249.605255	71.253128	96.090660	169.749191	-191.228088	1405.153442	308.579163	104.257759	1403.386597	193.692795	-12.767681	1383.540161	180.347961	-21.771299	1685.596313	204.925293	-257.242615	1122.158447	423.350433	108.274956	1141.002319	116.080162	-205.372818	878.485229	368.264282	187.485199	877.751587	267.562592	-17.375084	1004.215759	-518.372009	159.626831	903.155579	-470.780670	15.832712
217.718170	-74.564575	897.494507	322.144318	58.761360	912.160767	270.900940	-110.324501	503.950562	270.359955	77.497482	522.575806	355.404602	-97.622772	79.630447	251.763489	72.465378	96.138893	169.480225	-190.791504	1405.318115	309.516296	104.058319	1403.837402	194.118027	-12.476182	1383.890869	180.380325	-21.672180	1685.859253	204.338959	-256.603149	1122.227661	423.513428	108.071129	1141.110718	115.252533	-203.908859	878.821350	367.758759	188.139267	878.301514	267.605804	-17.031610	1004.382813	-518.480103	159.335403	902.984192	-470.625519	15.732172
217.694275	-74.004478	897.579224	322.381500	59.167622	912.364807	270.891571	-109.982742	503.952545	270.992310	78.448921	522.652771	355.433289	-97.639969	79.623947	254.459183	73.950584	96.183708	169.221451	-190.323181	1405.462769	310.462006	103.901184	1404.148071	194.559235	-12.159538	1384.227051	180.460754	-21.545626	1686.067871	203.799789	-255.744049	1122.279907	423.772736	107.907768	1141.227173	114.473442	-202.269363	879.132141	367.293671	188.739349	878.652588	267.677216	-16.615168	1004.520203	-518.485901	159.129318	902.771790	-470.501923	15.741515
217.569809	-73.513885	897.616882	322.604523	59.541553	912.459351	270.688873	-109.510223	503.952972	271.843323	79.523972	522.684082	355.439209	-97.491539	79.644684	257.688995	75.451447	96.058670	168.975998	-189.864319	1405.597534	311.452301	103.783447	1404.431885	194.998657	-11.738606	1384.483521	180.572739	-21.362211	1686.166016	203.278900	-255.279648	1122.416382	423.972076	107.733047	1141.198608	114.174637	-199.917114	879.346741	366.497528	189.592407	879.291931	267.702484	-16.208029	1004.583435	-518.441223	159.185776	902.647156	-470.393372	15.909546
217.682037	-73.005051	897.556152	322.842804	59.882946	912.468811	270.375275	-108.963959	503.935425	272.613953	80.730003	522.640686	355.526367	-97.524483	79.726608	261.449249	76.979301	95.945267	168.757050	-189.350952	1405.731812	312.384064	103.724945	1404.652954	195.480438	-11.311147	1384.700195	180.748138	-21.170200	1686.285767	202.660324	-254.552460	1122.456299	424.249786	107.611542	1141.078003	113.328308	-198.123489	879.730225	365.714691	190.372513	879.723755	267.837891	-15.812935	1004.554077	-518.313293	159.272156	902.565063	-470.228394	16.090124
217.654877	-72.521263	897.521851	322.981781	60.148777	912.496765	270.029266	-108.413475	503.888550	273.505341	82.019569	522.612244	355.530670	-97.502090	79.798409	265.512939	78.386299	95.718582	168.570984	-188.828094	1405.747070	313.353210	103.649223	1404.805786	195.958435	-10.916696	1384.880493	180.940247	-20.978977	1686.349609	202.028183	-253.772049	1122.441895	424.550903	107.459579	1140.953613	112.058655	-197.174072	880.076172	364.899384	191.152420	880.177307	267.901367	-15.502321	1004.545105	-518.213501	159.354736	902.499878	-470.088074	16.217527
217.609695	-71.987389	897.471008	323.052216	60.435192	912.500305	269.529358	-107.810020	503.787476	274.465546	83.374985	522.584961	355.640228	-97.594490	79.867340	269.956085	79.853661	95.455421	168.418213	-188.371674	1405.747559	314.282501	103.634972	1404.897827	196.424988	-10.501128	1385.018677	181.238388	-20.816631	1686.390869	201.378128	-253.076736	1122.340820	424.894470	107.297363	1140.775757	111.245712	-195.639694	880.265442	364.047058	192.004303	880.645569	267.965668	-15.188637	1004.513611	-518.112793	159.418213	902.480286	-469.928986	16.252146
217.459061	-71.563774	897.401306	323.037048	60.758018	912.480408	268.594391	-106.821671	503.580414	275.502533	84.813904	522.541321	355.521667	-97.499855	79.943550	274.813843	81.290062	95.368713	168.298004	-187.824173	1405.632813	315.188446	103.574539	1404.934692	196.900284	-10.114154	1385.059692	181.452118	-20.640871	1686.408325	200.736481	-252.539963	1122.142578	425.280640	107.186829	1140.551514	110.507820	-194.071014	880.376099	363.147827	192.810745	881.048462	267.966827	-14.923776	1004.460449	-517.986816	159.486481	902.473328	-469.745819	16.352394
217.276703	-71.119225	897.262390	322.995117	61.147575	912.349182	267.626434	-106.144745	503.416931	276.844574	86.333992	522.452393	355.569641	-97.677589	80.044304	280.205872	82.950294	95.279648	168.228897	-187.310547	1405.470337	316.044373	103.618126	1404.832153	197.363251	-9.713244	1384.993530	181.740906	-20.433723	1686.270508	200.088455	-251.903900	1121.885864	425.640350	107.066574	1140.238525	109.712097	-192.518066	880.390198	362.194275	193.709488	881.455383	267.976135	-14.610275	1004.318115	-517.904602	159.584137	902.469055	-469.616638	16.451628
217.100418	-70.631729	897.090515	322.952576	61.522511	912.159058	266.554993	-105.212997	503.156219	278.038940	87.987862	522.198303	355.590363	-97.752701	80.118248	285.760956	84.514961	95.164688	168.195999	-186.778137	1405.299072	316.896179	103.711281	1404.598267	197.865036	-9.244166	1384.832031	182.063461	-20.181253	1685.991211	199.534302	-251.162689	1121.579590	426.082275	107.001213	1139.799805	108.993988	-190.941193	880.332764	361.223724	194.742523	881.689026	267.998993	-14.276506	1004.130432	-517.863831	159.695526	902.400391	-469.480652	16.568764
216.809906	-70.248482	896.884644	322.850555	61.863213	911.881165	265.352692	-104.374985	502.999603	278.970337	89.679108	521.951660	355.574860	-97.735062	80.222206	291.605225	86.235382	95.148804	168.274048	-186.226486	1405.062744	317.700439	103.864197	1404.279053	198.329330	-8.778186	1384.620239	182.458954	-19.985126	1685.800903	198.997345	-250.378708	1121.183350	426.515778	107.013992	1139.294189	108.297272	-189.330887	880.196167	360.316986	195.595184	881.907288	267.948181	-13.976900	1003.885254	-517.842102	159.855392	902.310181	-469.399109	16.765635
216.601715	-69.728142	896.671265	322.829865	62.225479	911.575195	264.362183	-103.431641	502.822571	280.018921	91.407333	521.620544	355.615570	-97.815636	80.305801	297.687622	87.832893	95.227371	168.324631	-185.723419	1404.770264	318.410492	104.120285	1403.889282	198.774307	-8.273668	1384.371216	182.800262	-19.705881	1685.490112	198.473114	-249.626755	1120.781738	426.950500	107.085770	1138.659668	107.528618	-187.726929	880.058044	359.415222	196.671783	882.005066	267.994293	-13.603618	1003.621826	-517.855591	159.999649	902.235962	-469.291504	17.013241
216.376236	-69.149345	896.480469	322.782227	62.547855	911.303467	263.324554	-102.572861	502.604462	280.924011	93.196564	521.472412	355.650452	-97.875015	80.425682	303.708435	89.496979	95.415833	168.529678	-185.204727	1404.449829	319.191620	104.362404	1403.473877	199.314667	-7.765433	1384.085938	183.171417	-19.395901	1685.114258	198.004333	-248.963516	1120.341064	427.399017	107.232811	1138.030273	107.051498	-185.572250	879.788025	358.395752	197.600204	882.146240	268.017242	-13.236983	1003.384827	-517.844482	160.125595	902.198853	-469.113892	17.225645
216.172440	-68.487137	896.358887	322.798340	62.911591	911.133362	262.210083	-101.703415	502.365692	281.714203	95.055313	521.412415	355.610626	-97.849419	80.568306	310.144958	91.021843	95.836182	168.689240	-184.686966	1404.074219	319.851990	104.702728	1403.040283	199.778183	-7.282388	1383.802979	183.597382	-19.105682	1684.871948	197.559616	-247.857956	1119.790649	427.872864	107.362465	1137.457153	106.013397	-184.374466	879.706604	357.513184	198.413513	882.331421	268.082916	-12.835716	1003.230164	-517.804565	160.246445	902.200073	-468.860168	17.436769
215.898727	-67.840729	896.228882	322.828369	63.340973	910.986328	261.260223	-100.959755	502.108002	282.329590	97.097031	521.367859	355.598297	-97.897682	80.691284	316.636871	92.502983	96.392685	168.931351	-184.182877	1403.707764	320.508392	105.006111	1402.640625	200.294220	-6.812981	1383.521606	184.111862	-18.828531	1684.601440	197.189758	-247.101822	1119.288818	428.279999	107.572098	1136.842041	105.500587	-182.313675	879.413635	356.724670	199.318268	882.407959	268.104034	-12.413676	1003.081787	-517.675415	160.326996	902.243835	-468.254852	17.372784
215.599548	-67.143280	896.098755	322.861328	63.834534	910.851257	260.234131	-100.065681	501.929169	283.022461	99.070038	521.317932	355.563416	-97.941841	80.801651	323.242950	93.947197	97.111305	169.290421	-183.871582	1403.343262	321.158508	105.346115	1402.189819	200.749649	-6.312662	1383.235474	184.499603	-18.482162	1684.319580	196.734543	-246.123703	1118.700439	428.651337	107.883598	1136.244873	104.500282	-181.235672	879.285522	355.802582	200.265915	882.438782	268.094177	-11.926939	1002.939453	-517.810059	160.548645	902.239746	-468.295532	17.671726
215.379303	-66.344093	895.936951	322.886902	64.246193	910.657837	259.438477	-99.368561	501.723999	283.481018	101.158226	521.217957	355.515839	-97.939949	80.875366	329.617828	95.612823	97.895226	169.457825	-183.118713	1403.066406	321.775024	105.757782	1401.733521	201.208649	-5.759464	1382.947144	184.943863	-18.099060	1684.048340	196.407944	-245.233292	1118.147217	429.074280	108.264786	1135.640991	103.790703	-179.631485	879.038757	355.100769	201.127457	882.391663	268.076050	-11.390275	1002.755615	-517.931763	160.787903	902.202942	-468.274231	17.984699
214.945236	-65.749069	895.819580	322.982605	64.641579	910.455811	258.732727	-98.500130	501.543854	283.882843	103.042145	521.226501	355.514801	-97.945190	80.968422	336.081757	97.310249	98.888519	169.826981	-182.858612	1402.654175	322.323914	106.236504	1401.295776	201.657990	-5.178268	1382.699341	185.380249	-17.662037	1683.776978	196.212906	-244.277374	1117.690063	429.324524	108.699799	1135.043579	103.339745	-177.671082	878.829956	354.446075	202.215973	882.297546	268.001831	-10.920459	1002.594238	-517.998962	160.972656	902.164978	-468.036316	18.280785
214.666077	-64.975876	895.712036	323.114227	65.032326	910.290344	258.150330	-97.878365	501.422577	284.084564	104.889442	521.182129	355.520905	-97.951614	81.040787	342.199829	99.157677	99.837425	170.146835	-182.351944	1402.417114	322.953339	106.685989	1400.984741	202.100601	-4.567545	1382.555542	185.916077	-17.266911	1683.679443	196.121277	-243.012695	1117.324585	429.599091	109.176613	1134.494995	102.536568	-176.546143	878.796448	353.833008	203.116959	882.301270	267.990265	-10.373198	1002.454712	-518.081238	161.095886	902.121155	-467.785461	18.606743
214.374344	-64.187645	895.639221	323.204803	65.503098	910.203735	257.768585	-97.341232	501.328461	284.472900	106.929909	521.146790	355.512726	-97.914658	81.116325	348.088043	101.033623	100.839127	170.534195	-181.722763	1402.330200	323.628174	107.178360	1400.795044	202.549133	-3.912657	1382.461060	186.349274	-16.769962	1683.642456	196.088150	-241.823486	1116.971802	429.818512	109.680298	1134.075317	101.994377	-175.046417	878.752686	353.278778	203.778320	882.341187	267.925354	-9.785402	1002.370972	-518.154175	161.199539	902.120178	-467.529541	18.911219
214.066757	-63.422310	895.628723	323.280273	65.889259	910.146179	257.430511	-96.757866	501.268036	285.186707	108.996834	521.044678	355.469086	-97.741142	81.119209	353.524200	102.900665	101.683220	170.821274	-180.873001	1402.223877	324.283936	107.652824	1400.700684	203.000305	-3.223567	1382.514526	186.809174	-16.238518	1683.682129	196.089020	-240.660065	1116.792358	429.987793	110.208588	1133.742310	101.543983	-173.611115	878.795166	352.791016	204.652252	882.380188	267.829742	-9.218775	1002.336121	-518.200500	161.322647	902.157959	-467.272400	19.127979
213.820328	-62.664707	895.604187	323.388458	66.246590	910.089966	257.260620	-96.469330	501.302673	286.209900	111.228592	520.939697	355.466187	-97.685181	81.156197	358.664917	104.816261	102.561012	171.220749	-180.198746	1402.197632	325.036133	108.169228	1400.754517	203.517746	-2.496032	1382.667358	187.268860	-15.722092	1683.814087	196.179596	-239.363602	1116.655151	430.087555	110.734993	1133.559448	101.148254	-172.205612	878.946594	352.397705	205.620865	882.423035	267.717010	-8.630220	1002.298645	-518.214050	161.406555	902.226807	-467.016693	19.341421
213.645950	-61.784721	895.583313	323.511139	66.741440	910.059753	257.310303	-96.286644	501.319550	287.809753	113.481140	520.806641	355.447723	-97.674797	81.184013	363.618011	106.909264	103.180801	171.558197	-179.468170	1402.325806	325.722961	108.754021	1400.856934	203.925034	-1.732748	1382.873779	187.743439	-15.096509	1683.928711	196.231415	-238.275879	1116.623657	430.161469	111.306519	1133.436890	100.805969	-170.783752	879.174011	352.070313	206.306427	882.543884	267.620972	-7.905077	1002.276367	-518.254700	161.527435	902.265320	-466.787506	19.539204
213.362244	-61.027092	895.567322	323.615021	67.256500	910.017578	257.508850	-96.215950	501.392548	289.780151	115.768738	520.693665	355.462585	-97.712440	81.201797	367.935669	108.950592	103.670166	171.829559	-178.692871	1402.401855	326.405609	109.418159	1400.983765	204.341919	-0.923398	1383.088135	188.304443	-14.511882	1684.207520	196.332718	-237.128860	1116.769653	430.123352	111.921883	1133.311157	100.587311	-169.442322	879.432373	351.812378	207.306671	882.644958	267.441681	-7.189210	1002.254639	-518.311829	161.608154	902.277466	-466.624847	19.754202
213.036072	-60.216206	895.608521	323.666168	67.672150	909.969788	257.878448	-96.293114	501.505280	292.143951	117.960205	520.529480	355.458313	-97.736839	81.140999	372.003204	111.161407	104.072319	172.090134	-177.827347	1402.628662	327.086304	110.104958	1401.149048	204.764954	-0.032302	1383.378540	188.818573	-13.970683	1684.425049	196.431763	-236.070267	1116.947510	430.074768	112.519096	1133.265991	100.413918	-168.104904	879.758728	351.667847	207.987946	882.749817	267.224762	-6.467996	1002.261597	-518.283447	161.575699	902.287537	-466.269104	19.522255
212.792969	-59.363968	895.681152	323.817841	68.314926	910.028503	258.327637	-96.484566	501.628296	294.827179	119.930122	520.412598	355.489136	-97.758812	81.125687	375.689209	113.451218	104.290787	172.319244	-176.935303	1402.904541	327.744568	110.801437	1401.385986	205.166351	0.947632	1383.716919	189.305710	-13.239285	1684.695313	196.625916	-234.903732	1117.218140	430.000305	113.181107	1133.271118	100.371887	-166.816177	880.143188	351.635742	209.054581	882.795654	267.049896	-5.611642	1002.336853	-518.309448	161.634201	902.307739	-466.107697	19.622122
212.040878	-58.330322	896.000916	323.709045	68.801201	910.107666	258.863678	-96.569084	501.800873	297.541809	121.706047	520.357788	355.456146	-97.685997	81.036285	378.880981	115.834602	104.417999	172.536667	-175.925735	1403.261353	328.371490	111.616211	1401.697021	205.531693	1.936948	1384.091675	189.787704	-12.452591	1685.156494	196.796051	-233.805023	1117.594238	429.980164	113.842453	1133.376953	100.555840	-165.196945	880.552368	351.518005	209.737701	883.000671	266.594330	-4.680296	1002.553223	-518.316589	161.656403	902.334412	-465.989349	19.737381
211.808990	-57.326187	896.175415	323.814301	69.531487	910.304932	259.667511	-96.894196	502.009369	300.389618	123.338417	520.452820	355.501099	-97.650032	80.936371	381.722656	118.217453	104.453438	172.754745	-174.905731	1403.640381	329.038940	112.372116	1402.075684	205.951416	2.953020	1384.559692	190.321335	-11.650767	1685.522095	196.925903	-232.669556	1118.010254	429.887817	114.524254	1133.480957	100.447823	-164.296585	881.053345	351.584534	210.759964	883.112610	266.384369	-3.720263	1002.746338	-518.312256	161.633408	902.372192	-465.868866	19.766575
211.676346	-56.379635	896.341736	324.014099	70.161705	910.488953	260.463776	-97.263939	502.284424	303.454224	124.866295	520.552002	355.556213	-97.686890	80.845146	384.284424	120.702461	104.210213	173.011810	-173.780289	1404.130371	329.726898	113.251633	1402.455078	206.358856	4.036277	1385.039307	190.750671	-10.784226	1685.973022	197.157440	-231.400284	1118.420166	429.825104	115.239090	1133.657104	100.563751	-163.067352	881.532104	351.670685	211.530579	883.140015	266.243652	-2.812889	1002.930481	-518.281067	161.624435	902.379089	-465.775635	19.800394
211.626816	-55.435764	896.506042	324.274323	70.980438	910.720581	261.385712	-97.709671	502.540558	306.682800	126.423729	520.631104	355.546265	-97.639267	80.746567	386.723206	123.296951	104.057869	173.180893	-172.633545	1404.551270	330.371124	114.127838	1402.813965	206.708313	5.173696	1385.487183	191.306717	-9.858273	1686.442627	197.310989	-230.313049	1118.928223	429.751434	116.027069	1133.842651	100.757584	-161.867706	881.994873	351.893677	212.540497	883.209045	266.144012	-1.808570	1003.136902	-518.245178	161.598984	902.376831	-465.711578	19.773417
211.619446	-54.366066	896.603821	324.525909	71.776001	910.893188	262.446533	-98.340256	502.779633	309.835571	127.927956	520.707336	355.597076	-97.676300	80.656372	389.073456	126.104317	103.781937	173.270981	-171.411163	1404.941040	330.925720	115.131027	1403.137573	207.016861	6.404713	1385.952148	191.765869	-8.888756	1686.859131	197.391724	-229.384186	1119.405640	429.741272	116.837746	1134.032715	100.981239	-160.725174	882.430908	352.072418	213.237610	883.363525	266.049225	-0.758690	1003.279114	-518.248413	161.509415	902.343140	-465.706177	19.690828
211.561172	-53.307381	896.763123	324.773315	72.661606	911.056946	263.528351	-98.787949	503.063354	313.061646	129.473206	520.744385	355.610443	-97.719894	80.523712	391.146454	128.831177	103.426323	173.397537	-170.134155	1405.340210	331.558502	116.138176	1403.462280	207.416061	7.621380	1386.367432	192.249222	-7.858745	1687.288574	197.480301	-228.410568	1119.954956	429.811737	117.733421	1134.201660	101.381683	-159.818787	882.708069	352.322205	214.121475	883.469971	265.962952	0.363161	1003.450928	-518.262878	161.491150	902.313599	-465.743408	19.629150
211.531265	-52.182278	896.886658	325.045013	73.579079	911.222595	264.556610	-99.284325	503.386932	316.327576	130.895248	520.763123	355.635040	-97.841423	80.401482	393.046997	131.749451	103.016350	173.475204	-168.765518	1405.735352	332.087585	117.204750	1403.746704	207.717453	8.940854	1386.750488	192.747635	-6.789698	1687.670288	197.571487	-227.376755	1120.412720	429.838104	118.618729	1134.351196	101.570862	-158.480560	883.244080	352.605377	215.053345	883.518005	265.895569	1.510116	1003.602844	-518.244995	161.435898	902.288025	-465.770569	19.561317
211.456787	-51.038704	897.022278	325.244446	74.423676	911.340149	265.485443	-99.649315	503.543427	319.634033	132.381058	520.783630	355.590698	-97.710411	80.309647	394.951111	134.608826	102.565834	173.552017	-167.309662	1406.090210	332.704376	118.332031	1404.009033	208.059509	10.320713	1387.075806	193.235458	-5.729098	1688.026367	197.629654	-226.338821	1120.854004	429.929535	119.601654	1134.506348	101.945328	-157.385635	883.633850	353.059418	216.070374	883.535339	265.827515	2.619435	1003.736816	-518.255554	161.377090	902.279175	-465.860046	19.533438
211.296722	-49.836418	897.173157	325.334259	75.359642	911.463867	266.383942	-99.938927	503.748474	322.939667	133.731339	520.783936	355.630676	-97.760597	80.190697	396.668976	137.571243	102.102501	173.626633	-165.811249	1406.433228	333.267212	119.513321	1404.267700	208.405106	11.749724	1387.427246	193.700867	-4.556518	1688.371338	197.824188	-225.203537	1121.355225	430.081360	120.568390	1134.612061	102.443771	-155.869583	883.945129	353.449524	216.980423	883.568542	265.680511	3.796980	1003.880981	-518.300354	161.329391	902.278931	-466.008484	19.519371
210.898682	-48.576584	897.403076	325.300751	76.303635	911.565491	267.172546	-99.918533	503.988220	326.346771	135.078156	520.752136	355.647400	-97.735344	80.106094	398.378876	140.720047	101.631180	173.732178	-164.268829	1406.817993	333.816925	120.724136	1404.450073	208.759094	13.190138	1387.695801	194.180145	-3.370937	1688.622070	197.836121	-224.211929	1121.759766	430.321991	121.571274	1134.701294	102.603523	-155.201569	884.273254	353.899780	217.929291	883.565002	265.421875	5.024382	1004.056885	-518.345703	161.263550	902.258667	-466.179779	19.428169
210.475006	-47.335556	897.607178	325.178558	77.250206	911.541687	267.849182	-99.871422	504.253448	329.504517	136.528992	520.615173	355.637421	-97.659149	80.015923	399.984467	143.792435	101.111549	173.784454	-162.639877	1407.046143	334.397644	122.061409	1404.572144	209.096863	14.706548	1387.896851	194.692429	-2.156515	1688.795898	198.024231	-222.894974	1122.172485	430.597931	122.621040	1134.736206	102.974907	-154.127838	884.530457	354.389679	218.944427	883.474426	265.150848	6.282488	1004.161499	-518.427979	161.172714	902.215515	-466.358368	19.316851
210.394836	-46.148758	897.611084	325.248260	78.237503	911.423584	268.319214	-99.698357	504.430359	332.808136	137.857620	520.467712	355.658997	-97.628738	79.987274	401.585968	146.880173	100.541481	173.854965	-160.973663	1407.226563	334.961304	123.448517	1404.553345	209.462006	16.307430	1388.042969	195.218079	-0.889162	1688.909424	198.118896	-221.807404	1122.508301	430.878906	123.698868	1134.610229	103.405952	-153.075043	884.669678	354.904938	220.064026	883.325562	265.071381	7.523855	1004.115723	-518.492249	161.164856	902.178528	-466.573669	19.186689
210.353653	-45.087273	897.568237	325.283844	79.296272	911.242676	268.665649	-99.273087	504.561615	335.989807	139.238739	520.328796	355.637878	-97.612419	79.981308	403.288849	150.090500	100.054306	173.947876	-159.292969	1407.378540	335.507507	124.876930	1404.477417	209.828049	17.945770	1388.065552	195.782257	0.421554	1688.961670	198.185623	-220.648438	1122.708252	431.295746	124.862366	1134.519531	103.759331	-152.060883	884.745361	355.388031	221.094788	883.155823	265.013885	8.745206	1004.015991	-518.584106	161.127075	902.138672	-466.810486	19.053555
210.357178	-43.941769	897.489319	325.329071	80.390511	911.063354	268.654327	-98.662483	504.549805	338.917694	140.537003	520.112854	355.605804	-97.588432	79.966217	404.859772	153.321243	99.537270	173.995636	-157.556686	1407.482544	336.032104	126.373367	1404.337524	210.198410	19.593670	1388.058350	196.269135	1.771465	1688.949829	198.349838	-219.508820	1122.948975	431.669067	125.969780	1134.290283	104.393410	-150.598160	884.671509	355.946136	222.262253	882.918701	264.971069	10.004138	1003.896545	-518.664795	161.101624	902.104736	-467.028442	19.003540
210.382294	-42.889915	897.402832	325.276642	81.566849	910.795837	268.556213	-98.083481	504.568939	341.732849	141.897659	519.890381	355.591980	-97.526276	79.987106	406.635040	156.518127	99.078529	174.209320	-156.054916	1407.431274	336.611755	127.855919	1404.167847	210.585648	21.264297	1388.000488	196.849167	3.155024	1688.918457	198.423264	-218.191620	1123.074341	432.156433	127.152702	1134.061890	104.580261	-149.958527	884.720398	356.614624	223.511765	882.666016	264.973480	11.253470	1003.731079	-518.728699	161.059677	902.081909	-467.183105	18.928801
210.387497	-41.919819	897.310852	325.266937	82.627075	910.522522	268.367310	-97.424431	504.565735	344.329956	143.185562	519.598999	355.601074	-97.484665	80.025375	408.244385	159.669998	98.513039	174.352432	-154.266495	1407.406494	337.123383	129.412140	1403.932739	210.989120	23.001677	1387.874390	197.402893	4.599149	1688.855957	198.667557	-216.870178	1123.119263	432.701233	128.340027	1133.805054	105.241974	-148.555939	884.553772	357.211731	224.761688	882.336060	264.974060	12.415366	1003.560242	-518.824524	160.999939	902.071167	-467.441742	18.860821
210.432297	-40.831409	897.134827	325.207428	83.831261	910.153564	267.982849	-96.508263	504.484985	346.704956	144.505280	519.286865	355.569855	-97.313591	80.086349	409.725769	162.837967	97.928200	174.594299	-152.482910	1407.313843	337.729004	131.017731	1403.640869	211.387329	24.720093	1387.721680	197.910355	6.081388	1688.766357	198.871063	-215.482361	1123.146240	433.266663	129.564713	1133.476074	105.673569	-147.549042	884.396423	357.847839	225.943832	881.967468	264.963593	13.722372	1003.300354	-518.933044	160.966660	902.066711	-467.686981	18.769852
210.449677	-39.877285	896.955811	325.070862	85.034889	909.681580	267.748077	-95.801926	504.487213	348.938141	145.676422	518.921082	355.616913	-97.245697	80.158600	411.266876	165.953293	97.347122	174.856583	-150.673737	1407.307495	338.275818	132.685776	1403.296265	211.821304	26.473837	1387.489502	198.433472	7.746134	1688.669434	199.055862	-214.075836	1123.128174	433.875580	130.901169	1133.039063	106.021339	-146.524506	884.165955	358.553864	227.249832	881.528809	264.940033	15.012152	1002.992126	-519.089294	160.885300	902.035767	-467.949554	18.639402
210.513184	-38.875576	896.765503	324.949585	86.288635	909.157593	267.556854	-95.069160	504.476196	351.146393	146.856583	518.470947	355.638641	-97.154915	80.208740	412.712982	168.914551	96.722298	175.159576	-148.911346	1407.178955	338.797546	134.433273	1402.859253	212.245819	28.294651	1387.230591	199.008163	9.342330	1688.458008	199.258881	-212.506332	1123.068604	434.497162	132.286255	1132.590820	106.154144	-145.934311	883.960938	359.283112	228.536392	881.017395	264.951630	16.377804	1002.653931	-519.277588	160.797760	901.995300	-468.265869	18.524736
210.506058	-37.755077	896.591309	324.779266	87.591591	908.644104	267.271637	-94.191269	504.416809	353.327087	147.968765	518.014893	355.633087	-97.043442	80.302589	414.049622	171.697952	96.133911	175.467072	-146.875778	1407.116943	339.302673	136.257874	1402.394165	212.692871	30.128235	1386.922607	199.599899	10.961744	1688.227905	199.629120	-210.819992	1123.008545	435.134155	133.690445	1132.151855	106.524727	-145.005219	883.687073	360.043457	229.878220	880.483887	264.941681	17.793028	1002.326965	-519.487122	160.731064	901.980652	-468.543335	18.427563
210.567245	-36.606125	896.371277	324.636810	88.958839	908.090332	267.170441	-93.326523	504.392761	355.480896	148.925476	517.673767	355.631866	-96.913361	80.330093	415.353455	174.188232	95.517448	175.811951	-144.866531	1406.995728	339.779541	138.103348	1401.940186	213.151321	31.981745	1386.607056	200.157059	12.648808	1688.007813	199.911026	-209.416367	1122.850342	435.813599	135.144333	1131.698608	107.195000	-143.472870	883.345886	360.880005	231.224258	879.973877	264.955414	19.273140	1001.957153	-519.693909	160.713898	902.002991	-468.841278	18.373556
210.522888	-35.427876	896.218384	324.468903	90.375847	907.539612	267.183044	-92.458168	504.425323	357.224731	149.841125	517.010437	355.708282	-97.034920	80.367325	416.351807	176.373199	94.746994	176.264999	-142.974579	1406.788818	340.290497	140.016785	1401.480347	213.638931	33.862057	1386.291626	200.783340	14.356571	1687.757446	200.185226	-207.641037	1122.645020	436.448669	136.648254	1131.230591	107.260857	-142.993637	883.122009	361.716949	232.665161	879.396484	264.981964	20.774929	1001.622681	-519.966431	160.742508	901.996948	-469.245636	18.730932
210.585953	-34.128403	896.032532	324.371552	91.828621	906.959595	267.099670	-91.545876	504.373474	359.075470	150.537323	516.431519	355.704498	-96.929565	80.359985	417.179718	178.197632	93.891869	176.854782	-141.166428	1406.617798	340.780457	141.953979	1401.008545	214.179291	35.752617	1385.975342	201.359711	16.090240	1687.520630	200.689957	-205.888428	1122.491089	437.196564	138.197647	1130.854004	107.956596	-141.515640	882.693359	362.571106	233.946365	878.830139	265.051208	22.388552	1001.257568	-520.165771	160.681610	902.036621	-469.515289	18.658457
210.646927	-32.805305	895.886047	324.316010	93.440201	906.411804	267.010101	-90.539757	504.418182	361.090790	151.566589	515.860657	355.638519	-96.741928	80.381599	417.977356	179.606461	93.118607	177.545547	-139.326050	1406.391479	341.254303	144.002853	1400.522827	214.701309	37.709244	1385.647705	202.046997	17.903269	1687.259277	201.156937	-203.864929	1122.309326	437.822693	139.811447	1130.383057	108.074738	-140.874786	882.489441	363.527252	235.311279	878.231018	265.169128	24.080393	1000.927429	-520.387390	160.642059	902.060913	-469.805237	18.639448
210.752914	-31.384254	895.727844	324.296478	94.995560	905.769592	267.087341	-89.504402	504.445129	362.807190	152.229446	515.100647	355.623322	-96.579483	80.392822	418.524231	180.703888	92.222923	178.188538	-137.454529	1406.226318	341.754944	146.054993	1400.055298	215.246140	39.643513	1385.340454	202.629837	19.752628	1686.986694	201.655914	-202.202240	1122.245483	438.543518	141.533417	1129.955811	108.735176	-139.288055	882.109192	364.563202	236.715347	877.585754	265.325500	25.851770	1000.547058	-520.662231	160.612610	902.062256	-470.113495	18.609476
210.854568	-29.908663	895.557190	324.288147	96.689064	905.140564	267.299042	-88.552483	504.535919	364.487427	152.811005	514.376831	355.658417	-96.507095	80.469215	418.858765	181.508408	91.189224	178.905472	-135.519287	1406.159058	342.179779	148.211700	1399.594727	215.792389	41.703770	1385.048584	203.263260	21.649366	1686.709961	202.134521	-200.217606	1122.069336	439.197601	143.301666	1129.551392	108.841316	-138.740326	881.901550	365.600159	238.202728	876.910889	265.496826	27.693005	1000.164917	-520.967834	160.577393	902.048462	-470.410095	18.600838
210.957306	-28.251028	895.424988	324.315460	98.491974	904.561340	267.391022	-87.394997	504.602173	365.982117	153.470093	513.559875	355.624390	-96.378174	80.491493	419.104553	181.797302	90.222565	179.612823	-133.729065	1406.043701	342.687805	150.362518	1399.149658	216.355972	43.725479	1384.786499	203.884949	23.604788	1686.444458	202.807724	-198.226501	1121.953857	439.856995	145.137070	1129.111694	109.638756	-136.940842	881.640015	366.668121	239.586609	876.280823	265.685211	29.669132	999.825378	-521.270020	160.498199	902.051636	-470.741730	18.589851
211.115753	-26.498461	895.272034	324.370026	100.399582	903.948608	267.445953	-86.264206	504.681488	367.226776	154.055771	512.761108	355.692596	-96.328308	80.530907	419.208923	181.691589	89.204849	180.316071	-131.799240	1405.876221	343.192993	152.597565	1398.755981	216.957977	45.861397	1384.504639	204.539185	25.572317	1686.188110	203.383957	-196.143463	1121.752930	440.569855	147.044800	1128.844604	109.665611	-136.446121	881.414917	367.708801	241.108994	875.626587	265.926331	31.744755	999.458191	-521.559631	160.435791	902.055115	-471.010651	18.535530
211.261475	-24.685297	895.123413	324.437592	102.360397	903.341797	267.664764	-85.289085	504.713257	368.236725	154.520966	511.963745	355.590240	-96.032036	80.515884	419.130402	181.350449	88.230354	181.130096	-129.913284	1405.773560	343.703186	154.804794	1398.408569	217.562134	47.944340	1384.266724	205.162308	27.598188	1685.944092	204.037186	-194.130600	1121.593262	441.236816	148.968369	1128.539185	110.121414	-135.179276	881.177490	368.812408	242.540344	875.024170	266.159058	33.883499	999.095520	-521.843689	160.423706	902.104126	-471.268585	18.508001
211.512527	-22.727638	894.963013	324.596008	104.490990	902.802429	267.836792	-84.238609	504.781982	369.120819	155.051376	511.163971	355.664032	-96.025444	80.540199	419.134369	180.914337	87.318062	182.195007	-127.462044	1405.222656	344.224457	157.130890	1398.121460	218.160217	50.140987	1384.000977	205.748352	29.663027	1685.722168	204.720337	-192.493683	1121.410278	441.880402	150.965103	1128.269287	111.059059	-133.513657	880.790527	369.962616	244.000854	874.450500	266.491180	36.116673	998.756897	-522.141968	160.364441	902.138184	-471.533020	18.420891
211.736801	-20.677111	894.839905	324.785126	106.632469	902.255737	268.021027	-83.153473	504.890991	369.627655	155.463333	510.342834	355.684692	-95.883400	80.581810	418.712921	180.607193	86.406670	183.061630	-125.311005	1405.022583	344.804108	159.473923	1397.843628	218.852768	52.333130	1383.835571	206.447266	31.734470	1685.485718	205.458145	-190.283905	1121.209351	442.587219	153.051651	1128.058350	111.124535	-132.574631	880.759583	371.091980	245.535431	873.824524	266.815247	38.443012	998.434448	-522.498962	160.325363	902.145386	-471.850555	18.410990
211.993011	-18.672073	894.733398	325.033844	108.754692	901.683289	268.309814	-81.882179	504.995758	370.003967	155.999741	509.445953	355.663086	-95.709419	80.551353	418.243561	180.470856	85.650566	183.938370	-123.047287	1404.898071	345.397736	161.964661	1397.595703	219.504700	54.689671	1383.617065	207.068817	33.859882	1685.280884	206.228149	-188.426605	1121.146729	443.240753	155.247620	1127.856323	111.991226	-130.580460	880.531250	372.288177	247.100082	873.199829	267.182495	40.773392	998.108337	-522.935059	160.208710	902.106262	-472.212128	18.377647
212.246704	-16.466000	894.638062	325.184662	111.065178	901.131897	268.436890	-80.829720	505.002594	370.135864	156.565536	508.753601	355.737549	-95.650040	80.641685	417.679108	180.611023	85.047073	184.877579	-120.795044	1404.754272	346.067169	164.421753	1397.355835	220.250763	56.989117	1383.445801	207.697830	36.016075	1685.095947	206.980423	-186.272141	1120.948242	443.880096	157.400650	1127.592529	112.167328	-129.712463	880.377747	373.472229	248.712616	872.565979	267.506805	43.282639	997.796997	-523.330566	160.182480	902.094055	-472.533173	18.352884
212.584686	-14.218963	894.559021	325.392090	113.304237	900.655762	268.663879	-79.332619	505.086945	370.162415	157.310501	508.087524	355.752045	-95.392815	80.652885	417.005615	181.075836	84.527565	185.745728	-118.419983	1404.670532	346.586853	167.033325	1397.137817	220.948135	59.424896	1383.300659	208.351425	38.206364	1684.925415	207.802521	-184.145401	1120.845093	444.420349	159.703308	1127.358032	112.721916	-128.191696	880.264160	374.536072	250.530228	872.115356	267.867706	45.756817	997.529419	-523.757080	160.162598	902.091125	-472.886200	18.397223
212.935028	-11.895428	894.506470	325.643921	115.661850	900.304443	268.976807	-78.015549	505.223999	370.161987	158.321121	507.912689	355.841003	-95.322853	80.732880	416.690247	181.589600	84.218063	186.738525	-116.061150	1404.574219	347.264252	169.627167	1396.992310	221.675995	61.905689	1383.189087	209.002228	40.461250	1684.840942	208.787384	-182.166245	1120.800659	445.202911	162.050873	1127.267212	113.740211	-126.150604	879.953003	375.933838	251.972885	871.338074	268.243195	48.265549	997.334534	-524.216614	160.069138	902.078064	-473.206451	18.339411
213.199112	-9.545636	894.541443	325.910553	117.971886	900.049438	269.202698	-76.535492	505.263580	369.923035	159.738770	507.689423	355.916870	-95.219261	80.804718	416.334930	182.305664	83.983597	187.695480	-113.449509	1404.461426	347.905975	172.279129	1396.894897	222.431885	64.364662	1383.179321	209.652222	42.710815	1684.810791	209.515030	-180.006561	1120.625244	445.875183	164.465378	1127.130371	113.877426	-125.069687	880.054626	377.369415	253.607941	870.686035	268.590057	50.749290	997.230774	-524.638977	160.096878	902.122437	-473.539795	18.364141
213.491730	-7.233528	894.600220	326.163422	120.237640	899.888245	269.381012	-75.061905	505.344910	369.574341	161.446136	507.591309	355.980530	-95.069496	80.871826	416.219727	182.900391	83.868271	188.699203	-111.006195	1404.398560	348.565979	174.947021	1396.839966	223.179169	66.873970	1383.151489	210.284485	45.036457	1684.856201	210.395538	-177.827606	1120.574585	446.454681	166.955566	1127.045776	114.415520	-123.489983	880.035034	378.609039	255.491730	870.342163	268.921967	53.156586	997.184143	-525.091370	160.094589	902.161377	-473.869507	18.397264
213.830627	-4.736899	894.654480	326.371429	122.680466	899.815613	269.677460	-73.478218	505.462341	369.101166	163.489594	507.508148	356.069153	-94.894646	80.947060	416.281769	183.534622	83.771782	189.781906	-108.576096	1404.394653	349.262482	177.627045	1396.828857	223.973373	69.393188	1383.208130	210.933411	47.389420	1684.908203	211.259048	-175.800278	1120.570557	447.220795	169.469452	1127.080200	115.166489	-122.060738	879.972473	380.090118	257.054840	869.581177	269.229340	55.693424	997.177490	-525.537292	159.990143	902.164368	-474.215240	18.378189
214.202148	-2.215784	894.763672	326.535004	125.109222	899.782166	269.733521	-71.829498	505.470795	368.650208	165.746796	507.320435	356.083954	-94.581398	81.055267	416.238708	184.306503	83.626877	190.731445	-106.064377	1404.466309	349.848694	180.387283	1396.814819	224.690643	72.031311	1383.332153	211.598007	49.609207	1685.048462	212.326523	-173.638596	1120.729492	447.783264	172.138657	1127.076538	116.353409	-119.687584	879.964355	381.280731	259.036285	869.322144	269.541473	58.237106	997.217957	-526.011841	160.213440	902.218079	-474.557831	18.464994
214.490509	0.145055	894.892395	326.746124	127.336563	899.689270	270.032715	-70.415451	505.584747	368.318573	167.974579	507.124603	356.215363	-94.531036	81.137138	416.240601	185.048752	83.475525	191.784271	-103.544098	1404.612915	350.538513	183.131958	1396.874146	225.449524	74.585014	1383.458618	212.288330	52.087574	1685.139038	213.303085	-171.136124	1120.869629	448.441132	174.769684	1127.148804	116.472794	-118.375526	880.320618	382.682190	260.826385	869.078430	269.852051	60.647629	997.240051	-526.509277	160.687225	902.338196	-474.826782	18.570120
214.655334	2.597148	895.030273	326.828674	129.752457	899.638245	270.221710	-68.769958	505.723541	367.927094	170.232056	506.941833	356.234100	-94.320755	81.210556	416.393982	185.758514	83.418159	192.830170	-101.042824	1404.755493	351.213715	185.862656	1396.916260	226.248001	77.159492	1383.654663	213.005249	54.642532	1685.223877	214.433243	-168.663544	1121.045654	449.072998	177.469147	1127.199829	117.193092	-116.666100	880.537842	383.851318	262.825317	868.745117	270.094940	63.123497	997.285583	-526.998535	159.688889	902.209412	-475.114471	18.341343
214.882446	5.083175	895.149902	326.900665	132.282684	899.611450	270.513458	-67.292130	505.828339	367.717133	172.532593	506.666351	356.271912	-94.145493	81.292152	416.604950	186.317062	83.315735	193.901505	-98.438881	1404.916870	351.886139	188.607101	1397.035645	227.046921	79.807175	1383.802979	213.826508	57.133980	1685.262085	215.621002	-166.241089	1121.403320	449.740479	180.179504	1127.263184	118.132637	-114.923813	880.774597	385.128235	264.801971	868.224304	270.318573	65.681625	997.333984	-527.467041	159.567535	902.212708	-475.411865	18.272919
215.093994	7.665225	895.254150	326.886383	134.984146	899.598938	270.732422	-65.667183	505.884003	367.569183	174.686707	506.501709	356.300873	-93.924767	81.317055	416.638184	186.748932	83.114723	195.021729	-95.876457	1405.127441	352.593536	191.350845	1397.068970	227.889709	82.412361	1383.971313	214.580566	59.890373	1685.361572	216.889145	-163.650146	1121.693115	450.372498	182.941406	1127.365234	118.871155	-112.922318	881.099426	386.287628	266.975708	867.971375	270.529846	68.317955	997.380249	-527.980286	159.552872	902.264343	-475.796448	18.290012
215.193665	10.252947	895.326843	326.786285	137.843628	899.525024	271.044983	-64.013618	505.950958	367.450836	176.810394	506.192627	356.324493	-93.691269	81.402000	416.724609	187.207062	83.004501	196.013641	-93.272514	1405.269531	353.228027	194.175537	1397.080688	228.653259	85.078758	1384.099731	215.386017	62.603310	1685.411621	218.178406	-160.985764	1121.955322	451.046234	185.690613	1127.412964	119.708878	-110.923462	881.420044	387.356476	269.308594	867.680176	270.674835	71.035065	997.380005	-528.570007	159.580719	902.314941	-476.277954	18.365704
215.355087	13.270341	895.432800	327.070038	141.737823	900.045898	271.286926	-62.261742	505.917908	367.711945	178.791275	506.212036	356.359375	-93.407791	81.448631	416.943695	187.625961	82.896034	197.065933	-90.646683	1405.517212	353.864532	197.007431	1397.008545	229.403732	87.737801	1384.213745	216.235825	65.314133	1685.425049	219.406052	-158.530884	1122.225830	451.627960	188.483459	1127.334595	120.583672	-108.835777	881.719971	388.338196	271.772003	867.561462	270.966064	74.129639	997.682068	-529.193176	159.573746	902.332031	-477.016479	18.601385
215.508804	15.941342	895.449036	326.919189	144.702896	899.977722	271.637726	-60.581470	505.956360	367.771606	180.735367	505.939911	356.403320	-93.070923	81.546158	416.944305	187.943100	82.784592	198.091934	-88.038612	1405.709717	354.482422	199.857834	1396.911743	230.154816	90.398331	1384.280762	217.081970	68.178261	1685.429077	220.795853	-155.968002	1122.535278	452.251038	191.262909	1127.214600	121.878319	-105.883530	881.980896	389.296173	274.250336	867.255981	271.076538	76.925980	997.655579	-529.747559	159.393188	902.309082	-477.422455	18.570051
215.615051	18.592875	895.426270	326.656738	147.667725	899.843994	272.044220	-58.888706	506.033813	367.806580	182.575806	505.763031	356.443695	-92.701584	81.626114	417.196045	188.190216	82.779984	199.146072	-85.420372	1405.841797	355.132050	202.724594	1396.724976	230.926254	93.082657	1384.357666	217.956390	71.042267	1685.456055	222.039032	-153.409729	1122.734375	452.925751	194.085129	1127.028198	122.770393	-103.655388	882.222046	390.152832	276.814392	866.870728	271.108002	79.733681	997.577454	-530.335632	159.370117	902.333679	-477.845673	18.567831
215.657303	21.216547	895.460266	326.349182	150.657776	899.727356	272.435333	-57.160549	506.051819	367.815369	184.307205	505.550964	356.484680	-92.311989	81.710510	417.263336	188.396637	82.782913	200.126358	-82.811600	1405.988403	355.685089	205.605789	1396.511353	231.663666	95.786186	1384.392212	218.859619	73.950081	1685.457153	223.328186	-150.766418	1122.873779	453.653198	196.927032	1126.845581	123.714844	-101.341499	882.460571	391.079620	279.309814	866.328308	271.124237	82.539070	997.535950	-530.939453	159.285248	902.341003	-478.295715	18.594374
215.733429	24.138872	895.476501	326.268524	154.290939	899.949890	272.741547	-55.293903	506.085144	367.788452	186.103027	505.603424	356.532104	-91.931221	81.764114	417.287079	188.619919	82.802544	201.178345	-80.185402	1406.115479	356.307922	208.520599	1396.231201	232.404175	98.458733	1384.408325	219.849854	76.692734	1685.401245	224.580231	-147.795197	1122.905884	454.305634	199.804581	1126.488281	124.108284	-99.750832	882.721130	391.810608	282.015289	866.063843	271.217041	85.596596	997.647461	-531.604980	159.220306	902.358398	-478.669373	18.223562
215.903610	26.901051	895.502502	326.114197	157.530991	900.006653	273.289093	-53.542225	506.167450	367.532013	187.844376	505.557800	356.624084	-91.597366	81.822029	417.352142	188.820633	82.803352	202.234848	-77.553551	1406.235352	356.922394	211.443268	1395.973022	233.095154	101.192284	1384.460693	220.683105	79.888405	1685.529297	225.853668	-145.110809	1123.083984	454.954132	202.681046	1126.215698	125.018524	-97.381920	882.955933	392.416504	284.817474	865.631287	271.310089	88.516235	997.685669	-532.114014	159.167343	902.403198	-479.176239	18.928827
216.134567	29.694490	895.537537	325.865570	160.543121	899.995483	273.568909	-51.792377	506.131744	367.242065	189.610535	505.526245	356.682831	-91.317146	81.868828	417.247742	189.049347	82.800133	203.342819	-74.949593	1406.328857	357.532501	214.305893	1395.723145	233.853943	103.855576	1384.493896	221.642090	83.147232	1685.536987	227.063461	-142.542206	1123.205322	455.681641	205.638245	1125.861328	125.976494	-94.902390	883.132446	393.125610	287.514984	865.211304	271.370941	91.403198	997.696777	-532.776978	158.966019	902.393738	-479.737518	18.594822
216.320663	32.449551	895.558594	325.568359	163.579330	899.925598	274.042999	-49.860989	506.212891	366.814789	191.454330	505.366913	356.696869	-90.855072	81.874466	417.184265	189.315598	82.806473	204.322968	-72.275757	1406.477295	358.049408	217.324112	1395.383911	234.465271	106.649429	1384.517090	222.675293	85.975555	1685.458984	228.253128	-139.853699	1123.336304	456.308075	208.562241	1125.512207	126.880180	-92.402184	883.326111	393.666504	290.353638	864.820984	271.403015	94.304512	997.672180	-533.496582	158.906708	902.419189	-480.288940	18.521450
216.581940	35.171490	895.600220	325.368042	166.596878	899.931763	274.413025	-48.065907	506.214539	366.519287	193.236923	505.347992	356.750000	-90.639572	81.976913	417.047394	189.541275	82.799652	205.347580	-69.604202	1406.602417	358.620972	220.263596	1395.102783	235.188904	109.364632	1384.555420	223.537872	89.316040	1685.574951	229.408646	-137.113876	1123.490601	456.927368	211.463211	1125.209595	127.762238	-89.974373	883.549377	394.319153	293.194702	864.453186	271.472870	97.178581	997.696045	-534.160950	158.812057	902.423828	-480.875305	18.531235
216.776596	37.914753	895.623535	325.192017	169.647018	899.905029	274.629852	-46.275677	506.170746	366.208008	195.066437	505.259399	356.739044	-90.203278	82.100296	417.032196	189.764465	82.828423	206.356674	-66.921722	1406.753784	359.177277	223.197235	1394.809448	235.866608	112.131187	1384.576050	224.473129	92.434593	1685.589844	230.568939	-134.340698	1123.680908	457.493744	214.423798	1124.814575	128.627045	-87.394218	883.755920	394.759949	296.068756	864.162354	271.524109	100.088707	997.694641	-534.833740	158.716156	902.463196	-481.471130	18.371674
217.029404	40.729939	895.644531	325.033539	172.764801	899.929871	275.018402	-44.295498	506.189087	366.035828	196.944763	505.292358	356.862213	-89.976395	82.238281	416.950684	189.917511	82.916946	207.340652	-64.230011	1406.916626	359.728302	226.182785	1394.547363	236.516708	114.874176	1384.578735	225.563171	95.351906	1685.524170	231.797607	-131.779205	1123.922241	458.112976	217.358566	1124.545410	130.020752	-84.067940	883.932678	395.274475	298.942566	863.764709	271.573761	103.060425	997.717712	-535.527405	158.510620	902.435059	-482.055481	18.316280
217.349152	43.532352	895.640991	324.928925	175.854767	899.939697	275.157440	-42.453648	506.059326	365.803253	198.698120	505.177399	356.855469	-89.512512	82.317154	416.859711	190.056381	83.004265	208.237686	-61.430099	1407.005981	360.224762	229.207047	1394.286987	237.143387	117.687614	1384.614990	226.489777	98.634491	1685.531738	232.846115	-128.874329	1124.067139	458.513519	220.340469	1124.167725	130.437149	-82.273468	884.233154	395.774597	302.173248	863.751892	271.675201	106.011261	997.721069	-536.186829	158.308136	902.429016	-482.646362	18.172144
217.671310	46.365036	895.605530	324.838013	178.957672	899.947266	275.472504	-40.540409	506.019531	365.720734	200.487869	505.202942	356.917053	-89.191429	82.405220	416.831421	190.141190	83.084595	209.277893	-58.699852	1407.168579	360.802643	232.133850	1394.061157	237.811020	120.486320	1384.585083	227.436600	101.841766	1685.547607	234.138458	-126.096947	1124.242065	459.032562	223.274277	1123.846802	131.827255	-78.789261	884.418579	395.863159	305.166809	863.469604	271.779449	108.964989	997.706726	-536.902100	158.133881	902.393311	-483.244049	18.014811
217.827393	49.286575	895.632385	324.683380	182.103363	899.980530	275.640808	-38.663811	506.003448	365.607056	202.206543	505.178711	357.096985	-89.124603	82.544876	416.764069	190.226944	83.186623	210.212418	-55.934959	1407.338867	361.368835	235.106094	1393.835327	238.502701	123.314125	1384.593262	228.437012	105.070641	1685.513672	235.250320	-123.355698	1124.469238	459.537598	226.251770	1123.597168	132.801804	-76.134186	884.669250	396.162567	308.228241	863.156494	271.780273	112.001205	997.736816	-537.623047	157.942749	902.413513	-483.862823	17.895182
217.969574	52.187080	895.631348	324.526947	185.300232	900.007080	275.753998	-36.619957	505.878937	365.445587	203.923615	505.194244	357.040283	-88.622208	82.606331	416.629272	190.312607	83.278320	211.136627	-53.128838	1407.507202	361.886597	238.083527	1393.590820	239.125336	126.141304	1384.611938	229.326614	108.362999	1685.547729	236.324432	-120.343704	1124.642456	459.935516	229.199524	1123.269775	133.228180	-74.286064	884.969971	396.309052	311.292816	862.982727	271.783264	115.030426	997.748840	-538.369751	157.720703	902.395569	-484.617065	17.748989
218.265854	55.024857	895.593689	324.524841	188.455460	900.072693	275.882416	-34.682076	505.826599	365.595184	205.596451	505.255219	357.035461	-88.207108	82.723015	416.711365	190.393036	83.362915	211.991074	-50.324684	1407.705933	362.395081	241.037064	1393.397583	239.751266	128.921295	1384.667114	230.263123	111.636772	1685.562500	237.473679	-117.453995	1124.884521	460.356262	232.189819	1122.971436	134.209396	-71.606590	885.252747	396.357727	314.507629	862.970215	271.877777	118.001572	997.762146	-539.093933	157.493576	902.396057	-485.306793	17.587063
218.535202	57.876129	895.589355	324.525543	191.609039	900.127075	276.163940	-32.863487	505.864716	365.706024	207.248611	505.313080	357.114532	-87.918175	82.877777	416.673553	190.482727	83.477577	212.810043	-47.541271	1407.818604	362.935822	244.026779	1393.200562	240.416565	131.770081	1384.678955	231.229965	114.829994	1685.523926	238.498505	-114.754028	1125.121338	460.707428	235.188736	1122.713745	135.139786	-68.804207	885.557556	396.350708	317.643097	862.803711	272.004089	120.976501	997.786133	-539.889587	157.088150	902.400146	-486.030640	17.300596
218.855820	60.783207	895.565063	324.539368	194.791626	900.197693	276.388641	-30.998373	505.795776	365.831909	208.934967	505.308258	357.131042	-87.491142	83.028473	416.586609	190.570816	83.533951	213.672348	-44.699932	1408.045776	363.466644	246.989395	1393.014526	241.022476	134.637222	1384.693237	232.105316	118.145203	1685.575317	239.606613	-111.881935	1125.376099	461.024841	238.221085	1122.351685	136.121323	-66.106155	885.793213	396.264679	320.826263	862.641602	272.172516	123.958466	997.806946	-540.587402	156.847763	902.398438	-486.768463	17.015608
219.207153	63.655720	895.475403	324.618744	197.932510	900.230469	276.513611	-29.716864	505.769409	366.170593	210.613846	505.364655	357.317719	-87.334259	83.274719	416.656738	190.702423	83.606979	214.447311	-41.831017	1408.209839	363.971039	249.959595	1392.769165	241.653244	137.479950	1384.689331	233.019379	121.386757	1685.554810	240.676163	-109.035194	1125.616943	461.376465	241.261124	1122.101563	136.988815	-63.302986	886.065613	396.106323	324.008820	862.495728	272.352844	126.910271	997.776550	-541.385803	156.516785	902.404785	-487.525604	16.739826
219.565262	66.532143	895.374634	324.669708	201.018829	900.191956	276.639740	-27.890924	505.691437	366.440735	212.291153	505.325867	357.328796	-86.962669	83.391228	416.724823	190.831253	83.666222	215.231598	-39.007523	1408.358032	364.484680	252.937286	1392.546021	242.237167	140.322525	1384.628540	233.975784	124.577484	1685.468750	241.788788	-106.078850	1125.818115	461.683472	244.372849	1121.731323	137.885849	-60.557133	886.273132	395.958893	327.106995	862.197632	272.573425	129.839951	997.704773	-542.130737	156.142624	902.386108	-488.359619	16.400202
219.885712	69.455254	895.250610	324.727142	204.148621	900.160583	276.957123	-25.525167	505.566315	366.707733	214.024811	505.371948	357.295532	-86.490349	83.402367	416.764862	190.997864	83.716782	215.974960	-36.158981	1408.493164	364.989380	255.859711	1392.298462	242.860428	143.157028	1384.606812	234.832932	127.883804	1685.458740	242.752396	-103.311523	1125.980103	461.956604	247.475403	1121.402588	138.767731	-57.826984	886.495728	395.661896	330.359558	861.975952	272.790100	132.783142	997.623657	-542.891235	155.682449	902.348999	-489.193268	15.982555
220.167648	72.418922	895.149414	324.787292	207.303802	900.122742	277.047455	-23.821049	505.463440	367.033386	215.751587	505.339508	357.354614	-86.150909	83.525314	416.876404	191.169464	83.761505	216.750671	-33.287735	1408.602051	365.505890	258.809082	1392.018799	243.455353	146.017136	1384.543823	235.748337	131.111557	1685.371826	243.834015	-100.333847	1126.092773	462.219330	250.632355	1121.009033	139.631454	-54.998516	886.647400	395.302917	333.750275	861.990601	273.015869	135.759827	997.550476	-543.687988	155.305130	902.338867	-490.069000	15.480965
220.384995	75.329735	895.036072	324.801636	210.322571	900.000122	277.122589	-22.020102	505.302460	367.362579	217.522781	505.302094	357.378204	-85.849167	83.709930	417.036255	191.345306	83.817970	217.496948	-30.401907	1408.668701	366.062561	261.731018	1391.726563	244.076447	148.852432	1384.421265	236.708527	134.249985	1685.238037	244.756744	-97.578758	1126.234009	462.462921	253.765945	1120.642212	140.490021	-52.222424	886.789185	394.941986	337.039398	861.806885	273.236053	138.654984	997.428955	-544.484375	154.739990	902.303772	-491.004395	15.005356
220.613358	78.263885	894.915222	324.844177	213.296387	899.898071	277.150269	-20.238674	505.274139	367.561798	219.348419	505.257233	357.399658	-85.519890	83.885918	417.131958	191.511398	83.904900	218.250778	-27.547012	1408.728638	366.557068	264.639954	1391.469238	244.707108	151.700424	1384.327759	237.550720	137.504852	1685.176514	245.701447	-94.711159	1126.322510	462.654358	256.945496	1120.214111	141.246536	-49.440514	886.940308	394.581207	340.356476	861.642944	273.453461	141.534042	997.313843	-545.247070	154.227188	902.294922	-491.932281	14.456938
220.795914	81.106117	894.828918	324.886200	216.170242	899.722839	277.283569	-18.601257	505.180298	367.842438	221.187485	505.115875	357.445282	-85.258011	84.078941	417.318939	191.666443	84.015045	218.925552	-24.721588	1408.743530	367.153656	267.523285	1391.179199	245.343521	154.515884	1384.247437	238.451096	140.699387	1685.057129	246.530319	-91.954857	1126.407959	462.852325	260.133698	1119.812134	142.073837	-46.689495	887.065125	394.134033	343.645782	861.449890	273.693085	144.361557	997.180725	-546.081482	153.621078	902.296204	-492.944366	13.798773
221.008560	84.003998	894.738281	324.867859	219.021667	899.533936	277.257599	-16.905886	505.123688	368.059174	223.073074	505.078644	357.433502	-84.945976	84.229462	417.442688	191.850128	84.099167	219.640976	-21.883299	1408.773560	367.677643	270.359589	1390.893555	245.982010	157.304214	1384.105225	239.376129	143.770782	1684.878174	247.425858	-89.141449	1126.414429	463.026062	263.310486	1119.366333	142.826477	-43.901909	887.104309	393.583405	347.006836	861.240417	273.940033	147.193848	997.037781	-546.850891	152.992279	902.295837	-493.940674	13.084511
221.190430	86.924080	894.648499	324.893768	222.054993	899.401794	277.286255	-15.442482	505.008759	368.276123	224.891281	505.014008	357.451904	-84.766876	84.388268	417.603882	192.008530	84.202148	220.365997	-19.076998	1408.698730	368.274902	273.230957	1390.593262	246.646088	160.102692	1383.995972	240.169296	147.015778	1684.749512	248.172119	-86.436516	1126.412109	463.187408	266.523346	1118.938232	143.584457	-41.127907	887.112732	393.056122	350.394684	861.033386	274.188721	150.095657	996.921997	-547.717590	152.223114	902.261292	-494.982452	12.296554
221.417679	89.946190	894.548523	325.007874	225.193207	899.343567	277.243652	-13.770338	504.874420	368.547729	226.690536	505.033936	357.424103	-84.584892	84.552490	417.839966	192.168274	84.308960	221.112305	-16.318729	1408.648560	368.873657	276.024811	1390.275024	247.336884	162.868317	1383.811890	241.017349	150.069656	1684.547363	249.065659	-83.865570	1126.451782	463.309906	269.705688	1118.426025	144.844086	-37.541782	886.964478	392.510071	353.712982	860.852600	274.487122	153.052139	996.835815	-548.544678	151.597763	902.264038	-496.125519	11.505950
221.646149	92.996773	894.422791	325.202454	228.480011	899.325500	277.304810	-12.250151	504.773102	368.805542	228.541885	504.998688	357.429993	-84.424683	84.719757	418.038696	192.357895	84.394165	221.805878	-13.525176	1408.528931	369.539093	278.810791	1389.944336	247.987213	165.583282	1383.656738	241.871384	153.070923	1684.301880	249.777039	-81.185913	1126.319702	463.500275	272.892487	1117.978149	145.535873	-34.725300	886.902710	391.916168	356.968964	860.473022	274.822662	156.055191	996.754639	-549.447205	150.724701	902.203552	-497.352997	10.656870
221.931000	96.057053	894.318848	325.566101	231.961700	899.393494	277.210083	-10.648497	504.601074	369.347382	230.289001	505.035492	357.434509	-84.212166	84.913528	418.381836	192.510666	84.477600	222.537354	-10.789389	1408.393555	370.207977	281.535217	1389.643677	248.686829	168.288437	1383.511719	242.650864	156.169525	1684.136353	250.544205	-78.474098	1126.207153	463.639496	276.070374	1117.466064	146.220032	-32.010956	886.846069	391.180664	360.165771	860.393066	275.283051	159.110214	996.724304	-550.340149	149.925858	902.150146	-498.570282	9.714424
222.169876	98.901093	894.199097	325.717743	234.883926	899.275146	277.128906	-9.093593	504.499481	369.148529	232.047409	504.852112	357.371887	-83.901855	85.117249	418.345093	192.759491	84.505493	223.168625	-8.039511	1408.204834	370.867950	284.227356	1389.337769	249.378342	171.042343	1383.341919	243.432129	159.155014	1683.922241	251.200394	-75.789230	1126.081909	463.753723	279.219177	1117.029053	146.846390	-29.326662	886.734009	390.685120	363.540375	860.167419	275.589569	161.911560	996.599426	-551.204346	149.042770	902.143616	-499.820068	8.702835
222.410172	101.666000	894.086731	325.805237	237.690384	899.121582	276.853058	-7.536170	504.389648	369.381104	233.777054	504.771271	357.392456	-83.689293	85.437454	418.487701	192.934402	84.567039	223.859009	-5.302958	1408.036499	371.580597	286.906219	1389.069824	250.102829	173.760605	1383.146362	244.212921	162.115479	1683.702759	251.916382	-73.059250	1125.965210	463.851929	282.358521	1116.488403	147.413467	-26.706728	886.664978	389.941467	366.873901	860.069458	275.845856	164.660736	996.463074	-552.022217	148.306641	902.209656	-501.033539	7.717094
222.589005	104.404114	893.940613	325.912842	240.569778	898.982483	276.586700	-5.844348	504.312500	369.651245	235.531784	504.771942	357.357300	-83.451385	85.732811	418.673431	193.134750	84.627419	224.586853	-2.595169	1407.944214	372.338257	289.595703	1388.822266	250.832336	176.433502	1383.016968	244.966782	165.044724	1683.490967	252.496811	-70.256866	1125.788330	463.988678	285.492676	1116.090088	147.544846	-24.836277	886.629578	389.259613	370.198883	859.970581	276.070496	167.408844	996.315979	-552.809692	147.724594	902.361877	-502.330139	6.855683
222.949844	107.153435	893.845032	326.051819	243.420258	898.850891	276.304230	-4.112998	504.233704	369.942108	237.240753	504.658295	357.291779	-83.126961	86.114494	418.780762	193.344864	84.709610	225.253510	0.066994	1407.814453	373.065887	292.257996	1388.574097	251.541183	179.106064	1382.886963	245.725311	167.910278	1683.304565	253.118347	-67.616302	1125.622314	464.083160	288.586212	1115.580933	148.130951	-22.233967	886.519531	388.575348	373.514130	859.896118	276.409668	170.174454	996.198975	-553.549255	147.298431	902.566528	-503.648163	5.951266
223.254364	109.752014	893.703735	326.268036	246.150330	898.694275	275.873444	-2.347942	504.225433	370.219757	238.776947	504.605103	357.236023	-82.871429	86.561508	418.912720	193.521423	84.735550	225.944809	2.710525	1407.665039	373.813171	294.828552	1388.364624	252.270538	181.696152	1382.756958	246.425461	170.753555	1683.130615	253.735840	-64.987297	1125.494751	464.131226	291.577240	1115.141235	148.605316	-19.569040	886.393250	387.796906	376.906677	859.833130	276.730560	172.810547	996.047363	-554.097778	147.002579	902.821350	-504.853882	5.044482
223.593246	112.291428	893.619812	326.464478	248.770767	898.482727	275.345306	-0.497630	504.160522	370.451843	240.285385	504.455048	357.140747	-82.584267	87.022911	418.991058	193.698669	84.807602	226.641281	5.288790	1407.585571	374.563538	297.361115	1388.171997	252.998505	184.290695	1382.653931	247.137421	173.559219	1682.989258	254.322723	-62.415630	1125.401855	464.239838	294.519714	1114.714355	149.135361	-16.990992	886.314575	387.034882	380.060028	859.771973	277.089935	175.419876	995.899292	-555.568542	143.816330	901.749817	-506.481049	2.740577
223.953842	114.834389	893.542664	326.682617	251.513626	898.430298	274.781006	1.385775	504.094879	370.812653	241.706116	504.422943	357.082642	-82.293900	87.480179	419.135834	193.852936	84.882813	227.330124	7.840374	1407.513550	375.328552	299.904541	1387.998779	253.714386	186.838730	1382.564697	247.833923	176.295746	1682.872070	254.904739	-59.762737	1125.220947	464.358124	297.467163	1114.345947	149.658615	-14.439222	886.225952	386.192566	383.348846	859.734680	277.435547	178.012192	995.830750	-556.581848	142.316071	901.621826	-507.952332	1.321633
224.319290	117.308243	893.418213	326.869904	254.094284	898.253845	274.098938	3.366058	504.044067	371.091309	243.065521	504.280121	357.054932	-81.952286	88.042519	419.063354	193.987625	84.934875	228.053879	10.346432	1407.432251	376.070862	302.395538	1387.853394	254.399811	189.346634	1382.528320	248.566727	178.962921	1682.769287	255.459808	-57.186996	1125.137451	464.449127	300.339478	1113.953369	150.063995	-11.875600	886.191956	385.364563	386.540283	859.775757	277.770599	180.540298	995.679077	-557.412903	141.368561	901.685547	-509.332367	0.134976
224.738388	119.679855	893.410156	327.088409	256.590820	898.137024	273.309601	5.439157	503.906647	371.463043	244.495789	504.102875	356.920044	-81.407799	88.605545	419.024384	194.136002	84.970734	228.778168	12.868212	1407.430908	376.767670	304.888580	1387.761475	255.075638	191.864548	1382.504028	249.197174	181.687256	1682.732544	256.008698	-54.601978	1125.084717	464.625946	303.204803	1113.696899	150.473404	-9.427341	886.181580	384.573975	389.684662	859.850708	278.155945	183.011795	995.617065	-558.267639	140.256836	901.725830	-510.721954	-1.108240
225.139084	122.004791	893.433167	327.331329	259.108856	898.057983	272.400543	7.508681	503.889801	372.060242	245.977585	504.262146	356.807098	-80.902992	89.190910	419.204590	194.256882	85.043495	229.511078	15.322734	1407.407837	377.465637	307.366211	1387.671143	255.752701	194.309311	1382.518799	249.841400	184.320419	1682.706299	256.586395	-51.949463	1125.076294	464.717529	305.980743	1113.460571	150.832184	-6.906996	886.220764	383.722198	392.829041	859.944336	278.547668	185.465240	995.589111	-558.998047	139.271057	901.745422	-511.972687	-2.312149
225.616211	124.432648	893.489380	327.821960	261.951202	898.206665	271.571899	9.558553	503.923615	372.589081	247.316895	504.191956	356.748199	-80.571877	89.928192	419.305664	194.426361	85.119232	230.242249	17.733931	1407.474854	378.145996	309.807556	1387.642822	256.413086	196.758499	1382.557495	250.467712	186.914597	1682.752441	257.075745	-49.450684	1125.078735	464.858124	308.739594	1113.218262	151.244247	-4.448308	886.279053	383.046722	395.884216	860.111267	279.093872	188.002243	995.685059	-559.824646	138.078964	901.756104	-513.323853	-3.593832
226.182632	126.586227	893.480530	328.007507	264.237518	897.839844	270.601135	11.731802	503.979004	372.949860	248.576355	504.131256	356.582428	-80.044403	90.614464	419.292694	194.575546	85.152184	230.990356	20.104338	1407.587524	378.759552	312.304077	1387.631958	257.034821	199.194702	1382.622314	251.096558	189.464066	1682.768555	257.612579	-46.921364	1125.119629	464.967499	311.510040	1113.066284	151.566788	-2.002380	886.386719	382.134277	399.022858	860.390625	279.512970	190.461166	995.508301	-560.643494	136.923904	901.763428	-514.673645	-4.813510
226.710220	128.880783	893.599426	328.382568	266.780731	897.916809	269.624268	13.755706	504.037048	373.463776	249.930954	504.130157	356.429535	-79.599556	91.395958	419.089630	194.713715	85.155006	231.737762	22.476736	1407.619995	379.365570	314.704498	1387.675781	257.681427	201.565308	1382.677368	251.677734	191.972183	1682.841797	258.094391	-44.423443	1125.147095	465.105072	314.229156	1112.948242	151.842789	0.377123	886.530762	381.312836	402.057556	860.674927	280.024445	192.877731	995.604614	-561.449219	135.779526	901.800415	-516.023743	-6.140440
[truncated: 195 more rows]
[truncated: 40 more columns]
