# Supplementary material for: A dyadic stimulus set of audiovisual affective displays for the study of multisensory, emotional, social interactions
Source: Behav Res Methods. 2015 Nov 5;48(4):1285–95. doi: 10.3758/s13428-015-0654-4 (PMC5101291; doi:10.3758/s13428-015-0654-4)
Supplement: Supplementary file 1 — (ZIP 270 MB) [file 13428_2015_654_MOESM1_ESM.zip › supplementary_material_2_stimuli_set_files/D/D20.txt]

325.442474	65.012146	912.475464	393.716888	218.771118	896.667480	286.249634	61.935505	528.509338	430.018707	188.720825	501.981628	345.911011	29.391663	102.599869	480.760895	121.329796	85.131142	343.964050	15.678587	1429.415039	432.461487	328.390259	1380.661377	334.082367	193.082397	1386.518433	349.158630	226.627533	1687.114380	384.257202	-71.006859	1155.343262	522.390198	329.270813	1107.851074	262.165649	-77.520386	920.906128	428.107391	362.250275	847.319763	367.620941	148.545883	1004.025269	-636.396240	136.669327	904.348145	-561.934998	7.010087
325.283356	64.930496	912.243835	393.379456	218.720108	896.662109	285.923981	59.650383	528.280823	429.659332	188.646362	501.990997	350.192841	23.563950	103.849548	480.727173	121.321266	85.150322	343.805878	15.134637	1429.231201	432.375916	327.872314	1380.851196	333.992035	192.577103	1386.552612	348.809937	225.572098	1687.219604	383.831177	-71.314423	1155.027832	522.024841	328.840912	1107.922974	261.128967	-77.398598	920.874451	427.077545	361.840881	847.718750	367.298218	148.375519	1003.919678	-635.767273	135.946655	904.458557	-561.381165	6.063057
324.952423	64.747894	912.153259	392.960205	218.594452	896.660400	285.614624	57.011868	528.038269	429.396149	188.588013	502.035828	354.495941	17.423843	105.037254	480.779236	121.314468	85.168800	343.608368	14.528721	1429.035400	432.318298	327.328308	1381.021362	333.867950	192.048370	1386.598633	348.479889	224.455627	1687.334961	383.308502	-71.616127	1154.742310	521.682800	328.340515	1108.062500	260.043854	-77.186531	920.850037	426.552216	361.333008	847.763367	366.928040	148.164215	1003.876892	-635.040283	134.954086	904.548950	-560.603210	5.018674
324.426025	64.347298	912.250427	392.472778	218.329620	896.668030	285.593689	54.341507	527.843262	429.277405	188.486328	502.089355	358.825897	11.311034	106.287811	480.869537	121.331703	85.189842	343.387878	13.924618	1428.880371	432.271362	326.761230	1381.184082	333.747284	191.482986	1386.622192	348.128387	223.309021	1687.448486	382.732849	-71.986626	1154.409546	521.303528	327.838287	1108.156982	258.934326	-77.045868	920.788574	425.537323	360.860687	848.364502	366.518372	147.837799	1003.921021	-634.292175	134.129471	904.664063	-559.985901	4.125526
324.109192	64.056419	912.215393	391.985657	218.167206	896.654297	285.533783	51.248272	527.587952	429.263184	188.421478	502.225708	363.136902	5.162669	107.577576	481.029419	121.362236	85.206032	343.169006	13.308914	1428.728394	432.229828	326.094849	1381.314453	333.629517	190.921387	1386.674683	347.697998	222.140686	1687.637451	382.113342	-72.348984	1154.129028	520.989929	327.365204	1108.249634	257.869843	-76.977768	920.693115	424.641418	360.615295	848.482239	366.154999	147.583786	1003.895264	-633.529846	133.113586	904.774109	-559.234802	3.008579
323.792999	63.794880	912.132629	391.505157	218.030975	896.654785	285.578369	48.341225	527.306763	429.265198	188.332245	502.358765	367.356049	-0.793909	108.890884	481.187622	121.403091	85.212418	342.897797	12.688012	1428.547974	432.143890	325.479980	1381.456421	333.472931	190.335510	1386.694214	347.338562	220.924973	1687.735229	381.373322	-72.575813	1153.789673	520.709778	326.860291	1108.343994	256.600739	-76.859314	920.559631	424.002594	360.227203	848.569275	365.767731	147.330002	1003.856812	-632.805603	132.006363	904.796997	-558.619019	1.853241
323.473572	63.477951	912.043274	391.089752	217.777176	896.660095	285.599792	45.192577	527.014099	429.136810	188.152328	502.338440	371.459808	-6.665907	110.173004	481.241669	121.422150	85.207588	342.597015	12.008514	1428.381470	432.045319	324.821960	1381.674438	333.278534	189.715622	1386.725464	346.983032	219.684372	1687.864014	380.571381	-73.006592	1153.480225	520.479492	326.416046	1108.479248	255.555176	-76.855095	920.511780	423.137451	359.882813	848.871948	365.407623	146.983185	1003.818115	-632.045715	130.909271	904.863525	-557.904724	0.673757
323.165741	63.173481	911.944580	390.640442	217.572800	896.673828	285.526428	41.910675	526.711365	428.991180	187.922348	502.279419	375.529205	-12.444795	111.495422	481.261566	121.405663	85.213890	342.309204	11.381800	1428.234375	431.957733	324.130402	1381.882446	333.156769	189.011887	1386.680298	346.618073	218.411102	1687.999146	379.752899	-73.325577	1153.177734	520.122375	325.868622	1108.609375	254.235779	-76.821724	920.332764	421.977264	359.561951	849.463013	365.018311	146.664810	1003.780579	-631.312683	129.771912	904.984314	-557.224731	-0.594367
322.876190	62.812408	911.836914	390.162537	217.428848	896.684143	285.586517	38.698837	526.446838	428.774902	187.745987	502.199280	379.476044	-18.148375	112.760986	481.278839	121.411980	85.212692	342.003693	10.651666	1428.114502	431.805695	323.423645	1382.059204	332.925964	188.339310	1386.738647	346.240814	217.146774	1688.141846	378.862457	-73.834000	1152.859619	519.876343	325.412476	1108.734131	253.010147	-76.795212	920.204468	421.292206	359.220001	849.628845	364.608551	146.349411	1003.737976	-630.526062	128.420593	904.969360	-556.512024	-1.949829
322.667084	62.443840	911.718079	389.823212	217.181061	896.651672	285.653229	35.170555	526.113098	428.727692	187.643539	502.080719	383.358673	-23.684446	114.014000	481.364044	121.438545	85.247086	341.636017	9.944914	1427.937378	431.661743	322.643127	1382.226196	332.660156	187.674255	1386.793579	345.865173	215.819031	1688.268921	377.859711	-74.069717	1152.495728	519.600220	324.959747	1108.849976	251.673920	-77.057320	920.027588	420.259369	358.921112	850.015381	364.279907	146.011841	1003.668579	-629.753540	127.074547	905.018555	-555.742493	-3.359274
322.392334	62.117325	911.568726	389.460938	216.960495	896.622131	285.792847	31.632233	525.807312	428.664307	187.604187	502.104523	387.175781	-29.119600	115.174667	481.481995	121.460800	85.246933	341.291748	9.211154	1427.753296	431.492279	321.897217	1382.393677	332.407257	186.964798	1386.858887	345.476868	214.496841	1688.396484	376.879333	-74.532623	1152.123657	519.305359	324.497345	1109.002319	250.357697	-77.155579	919.852234	419.361603	358.681396	850.431946	363.916077	145.681961	1003.586304	-628.965942	125.641495	905.048218	-554.998535	-4.840930
322.126160	61.723949	911.409241	389.051453	216.645035	896.618469	285.891998	27.831837	525.424988	428.698456	187.584839	502.085571	390.938629	-34.572819	116.394043	481.618774	121.443497	85.276855	340.909790	8.389939	1427.605591	431.313141	321.070099	1382.629761	332.063019	186.342743	1387.024658	345.097107	213.151657	1688.521973	375.914337	-75.037209	1151.880737	519.052673	324.029053	1109.192017	249.117279	-77.220337	919.688904	418.144440	358.389679	851.141235	363.501465	145.265884	1003.514648	-628.235474	124.060524	905.027100	-554.147583	-6.446561
321.845184	61.372265	911.233765	388.672791	216.487228	896.610168	286.342682	24.242607	525.148743	428.590424	187.452850	502.125244	394.464722	-39.691696	117.410439	481.654785	121.455116	85.312279	340.553772	7.597122	1427.449219	431.124969	320.265228	1382.849121	331.785828	185.599289	1387.091553	344.703552	211.780731	1688.671143	374.760284	-76.325073	1151.610352	518.815979	323.564423	1109.402344	247.828766	-77.356163	919.566406	417.422760	358.116638	851.349487	363.093536	144.935944	1003.433533	-627.504700	122.500595	905.064514	-553.402710	-7.936354
321.522400	61.004684	911.103821	388.338623	216.159760	896.630981	286.344910	19.965202	524.816467	428.593323	187.362808	502.126648	397.974976	-44.741333	118.477730	481.767242	121.444153	85.325096	340.172302	6.699643	1427.331543	430.947540	319.334595	1383.135986	331.489594	184.777374	1387.161133	344.277771	210.420609	1688.825928	373.846497	-76.807716	1151.181763	518.479370	323.086029	1109.534302	246.497589	-77.514236	919.394104	416.204803	357.873810	852.076294	362.705597	144.517197	1003.387878	-626.695190	120.865562	905.137451	-552.299377	-9.645040
321.196869	60.558430	910.958313	387.983704	215.786987	896.655762	286.698303	16.027554	524.489014	428.351807	187.173157	502.140564	401.277588	-49.426441	119.267365	481.760559	121.435722	85.336800	339.763336	5.865118	1427.135620	430.760040	318.473877	1383.412109	331.172607	183.947769	1387.262817	344.005646	209.015228	1688.869507	372.831238	-77.367981	1150.831177	518.158386	322.581940	1109.823730	245.173233	-77.659714	919.227722	415.374786	357.540955	852.694824	362.272736	144.038086	1003.338806	-626.051453	119.234962	905.225159	-551.720032	-11.054907
320.851532	60.125156	910.762878	387.583588	215.497635	896.641785	287.433563	12.083726	524.249023	427.735016	186.956116	502.147675	404.216461	-53.597095	119.879532	481.558228	121.355919	85.357880	339.315125	4.940813	1426.976196	430.521606	317.512085	1383.712280	330.844025	183.078156	1387.317383	343.489197	207.639771	1689.060913	371.755981	-77.848030	1150.481689	517.828308	322.086151	1110.073853	243.815323	-77.893333	919.070007	414.640808	357.397980	852.924561	361.813477	143.595993	1003.245483	-625.354797	117.580681	905.367737	-550.869507	-12.595474
320.586853	59.805042	910.549561	387.228912	215.197510	896.667725	288.093384	8.089728	523.910889	427.535645	186.753662	502.172638	407.407745	-57.983780	120.529953	481.590698	121.346718	85.379509	338.865906	4.016973	1426.771362	430.245331	316.545837	1383.941406	330.479065	182.165329	1387.369629	343.066040	206.227768	1689.170410	370.665649	-78.548882	1150.073975	517.416687	321.550293	1110.287720	242.488327	-78.062950	918.864502	413.505035	357.266632	853.651733	361.389648	143.186523	1003.166199	-624.724365	115.938866	905.464539	-550.049377	-14.109341
320.201660	59.282463	910.376221	386.863556	214.867676	896.697876	288.914520	4.178367	523.591125	427.403381	186.527908	502.252533	410.594330	-62.101242	121.159538	481.667969	121.323639	85.405205	338.395294	3.003405	1426.567017	429.966248	315.508881	1384.278076	330.135651	181.196442	1387.406494	342.651550	204.817657	1689.260254	369.621185	-79.187248	1149.722412	517.082092	320.949402	1110.616577	241.162125	-78.338448	918.665100	412.938080	357.006439	854.109680	360.884308	142.679047	1003.108887	-623.823486	114.234032	905.664612	-548.612732	-15.848510
319.768005	58.797783	910.169678	386.396057	214.564545	896.701538	291.081635	2.039131	523.077637	427.150787	186.277420	502.309235	413.541290	-66.212959	121.433289	481.783051	121.317184	85.438591	337.855621	1.935751	1426.346680	429.672729	314.458344	1384.582764	329.723755	180.223648	1387.471436	342.258667	203.391098	1689.348877	368.548553	-79.867172	1149.314087	516.670105	320.420227	1110.884644	239.784500	-78.643684	918.452576	411.707977	356.890442	854.669800	360.339966	142.187042	1003.019836	-623.080078	112.567375	905.890137	-547.732544	-17.313374
319.372223	58.303226	909.988281	385.949402	214.110077	896.683105	292.272614	-2.040923	522.663513	426.902100	185.992493	502.365936	416.673401	-70.606651	121.820709	481.792542	121.297188	85.446243	337.363556	0.854112	1426.152222	429.416046	313.291840	1384.830322	329.316284	179.174698	1387.513550	341.824005	201.978195	1689.439331	367.506012	-80.605797	1148.886108	516.321716	319.865570	1111.136963	238.457657	-78.910721	918.270203	411.108917	356.716827	854.996094	359.836548	141.645248	1002.929504	-622.652039	110.854500	905.956787	-547.333984	-18.698923
318.898193	57.684387	909.768555	385.532745	213.725708	896.749329	292.809937	-5.552059	522.202087	426.718567	185.689972	502.465302	418.506378	-73.353790	121.465050	481.852478	121.265266	85.490898	336.803558	-0.313794	1425.917725	429.009033	312.158051	1385.136597	328.888306	178.096344	1387.563110	341.399963	200.547424	1689.538574	366.493011	-81.385780	1148.534668	515.806702	319.190125	1111.414673	237.109680	-79.246696	918.038757	410.062347	356.639252	855.749329	359.261871	141.006958	1002.869385	-622.188538	109.084663	906.028320	-546.425415	-20.422915
318.480225	57.154907	909.573486	384.923187	213.257843	896.783325	293.945374	-9.454887	521.752136	426.326874	185.333054	502.537933	420.707001	-76.373337	121.212814	481.809235	121.217850	85.477356	336.260284	-1.481096	1425.691772	428.618896	310.958405	1385.438721	328.401581	176.949310	1387.640259	340.973999	199.100571	1689.615845	365.482880	-82.144066	1148.151855	515.368469	318.511322	1111.698364	235.749832	-79.583565	917.882813	409.541138	356.507233	856.106506	358.651703	140.410675	1002.800781	-621.495789	107.352226	906.231812	-545.411804	-22.001890
317.959076	56.270611	909.352600	384.445953	212.450897	896.633057	295.308655	-12.799719	521.360596	426.181671	185.034943	502.556732	422.703552	-79.210922	120.762238	481.903717	121.205193	85.505653	335.679565	-2.707965	1425.474854	428.204224	309.733765	1385.773315	327.889832	175.778336	1387.697021	340.516327	197.628860	1689.728027	364.424927	-83.135117	1147.724121	514.878052	317.793579	1112.022705	234.417343	-79.938179	917.649658	408.758911	356.348480	856.634583	358.037140	139.565247	1002.623169	-620.659485	105.428253	906.361206	-544.049927	-23.943054
317.479431	55.409298	909.120361	383.756989	211.388336	896.379944	296.764862	-16.428289	520.942505	425.779633	184.733963	502.507629	424.683472	-82.027039	120.226181	481.895386	121.151703	85.542007	335.118011	-3.996227	1425.261841	427.777679	308.455872	1386.101196	327.411652	174.552063	1387.749756	340.075684	196.166367	1689.795654	363.457672	-83.937340	1147.329102	514.351440	317.078705	1112.284424	233.149048	-80.348122	917.463623	407.680084	356.182953	857.255371	357.319946	138.689377	1002.384949	-620.169922	103.735367	906.515991	-543.576477	-25.356827
316.954315	54.407696	908.929260	383.080444	210.364471	896.232239	298.419861	-21.263395	520.684204	425.368256	184.406525	502.522156	426.487762	-84.669769	119.512024	481.890045	121.130814	85.564064	334.500641	-5.289020	1424.969727	427.243378	307.165253	1386.370483	326.829102	173.291489	1387.788940	339.620941	194.658173	1689.844116	362.447296	-84.898331	1146.934692	513.866028	316.405884	1112.655029	231.747986	-80.800148	917.271301	407.175262	355.995880	857.473022	356.614044	137.701202	1002.221313	-619.410522	102.083328	906.699280	-542.564880	-27.020220
316.407471	53.607784	908.690186	382.401764	209.705826	896.218445	300.004486	-24.963194	520.227173	424.349243	183.821609	502.530151	427.957458	-87.046837	118.527794	481.624756	121.055878	85.564064	333.899994	-6.638878	1424.736084	426.745178	305.829193	1386.631592	326.258820	172.011719	1387.792358	339.135681	193.117584	1689.853271	361.503265	-85.956238	1146.527344	513.273071	315.616852	1112.944824	230.532440	-81.218384	917.045898	406.446899	355.845642	857.931885	355.904510	136.870743	1002.106567	-618.607483	100.271698	906.831970	-541.542603	-28.829678
315.802673	52.676357	908.481995	381.661194	208.875122	896.223816	301.929047	-28.243534	519.757385	423.952942	183.433746	502.590881	429.097778	-89.110359	117.219551	481.650940	121.033180	85.551735	333.247314	-8.000773	1424.519531	426.156982	304.470367	1386.898438	325.686646	170.650558	1387.794312	338.644867	191.568558	1689.869263	360.546387	-86.955360	1146.116333	512.646362	314.861328	1113.204346	229.239746	-81.767181	916.846191	405.531860	355.700195	858.610657	355.147156	135.892227	1002.015686	-617.789917	98.403740	906.984009	-540.430786	-30.699055
315.146790	51.762638	908.290588	380.811981	208.116180	896.290527	304.037964	-31.517555	519.248535	423.653503	183.163803	502.658447	430.117188	-91.030449	115.791840	481.709900	121.040718	85.618752	332.627930	-9.454850	1424.268066	425.539093	303.045471	1387.214233	325.071625	169.255096	1387.787109	338.164063	189.971481	1689.851196	359.607666	-87.984566	1145.761353	512.050110	314.033417	1113.517700	227.928787	-82.280434	916.703613	405.131714	355.525330	858.767517	354.322845	134.925232	1001.964539	-616.983459	96.520851	907.117615	-539.584778	-32.542812
314.632996	50.688839	908.035339	380.064301	207.218445	896.315125	306.332001	-34.534077	518.795959	422.835846	182.110291	502.521393	431.089905	-92.929039	114.268188	481.453064	120.926949	85.573807	332.010498	-10.897280	1424.004395	424.925049	301.564667	1387.464966	324.458069	167.804779	1387.811279	337.639404	188.312653	1689.857178	358.689545	-89.180534	1145.354004	511.356049	313.209198	1113.722534	226.711182	-82.883698	916.512939	404.229401	355.364990	859.322083	353.575104	133.815033	1001.862732	-616.112854	94.631706	907.291870	-538.547302	-34.473831
314.025726	49.483906	907.790283	379.178741	206.239716	896.363220	308.726379	-37.350060	518.285400	422.765778	182.224838	502.719513	431.945007	-94.620895	112.676117	481.744232	120.958504	85.686722	331.390594	-12.429730	1423.801392	424.314728	300.024628	1387.662354	323.826324	166.300552	1387.782104	337.113190	186.623566	1689.824463	357.795807	-90.393524	1145.006104	510.718048	312.324524	1113.942871	225.490021	-83.439651	916.389832	403.839935	355.136261	859.429932	352.714722	132.589172	1001.777771	-615.250183	92.723557	907.446777	-537.614746	-36.405396
313.441071	48.344456	907.533752	378.245575	205.295486	896.414917	311.053558	-39.996311	517.808838	422.369049	181.800262	502.793213	432.583588	-96.118355	111.008636	481.856873	120.932205	85.704338	330.707275	-13.969993	1423.613892	423.661377	298.477081	1387.823120	323.118195	164.806412	1387.759521	336.596405	184.882690	1689.767090	356.903168	-91.569870	1144.662598	510.076447	311.438202	1114.091187	224.273926	-84.120163	916.251770	403.208069	354.912628	859.690552	351.857117	131.400894	1001.688171	-614.363525	90.707565	907.581299	-536.590637	-38.409252
312.888397	47.077564	907.193176	377.422302	204.218292	896.395874	313.513123	-42.447189	517.258362	422.108826	181.330109	502.813721	433.112854	-97.472389	109.280220	481.949493	120.976746	85.736542	330.086517	-15.597740	1423.364624	422.961121	296.831909	1387.925659	322.479706	163.193741	1387.666870	336.044067	183.136612	1689.709595	356.062073	-92.768982	1144.324463	509.373749	310.550934	1114.175049	223.132751	-84.806488	916.105469	402.606537	354.681946	859.875610	351.036041	130.085312	1001.522827	-613.438416	88.740395	907.714478	-535.603638	-40.423595
312.321838	45.665680	906.842224	376.417175	203.033401	896.370789	315.868378	-44.921135	516.676270	421.412476	180.409134	502.705322	433.700500	-98.797432	107.618942	481.787140	120.897530	85.717079	329.386047	-17.267160	1423.163086	422.206085	295.191010	1388.004883	321.741455	161.521988	1387.554077	335.483093	181.315094	1689.583740	355.142975	-94.157921	1144.003906	508.738373	309.621155	1114.253784	221.937073	-85.547989	915.951294	401.970856	354.408752	859.994812	350.114563	128.646561	1001.348816	-612.562195	86.760757	907.761658	-534.690796	-42.487991
311.597656	44.208481	906.518188	375.299866	201.712341	896.366455	318.364044	-47.124889	516.249573	420.835602	179.875031	502.743683	434.262604	-100.096733	105.848007	481.749420	120.832405	85.716270	328.730225	-19.011570	1422.944092	421.428925	293.475616	1387.980957	321.039581	159.811371	1387.443726	334.904907	179.480225	1689.494507	354.306763	-95.489243	1143.654297	507.944946	308.596252	1114.241943	220.834824	-86.353729	915.781494	401.139648	354.152496	860.348999	349.094879	127.106384	1001.196655	-611.580017	84.703926	907.794495	-533.673157	-44.592979
310.969666	42.684784	906.145325	374.223206	200.476013	896.338562	321.227905	-48.074169	515.676575	420.086487	179.261688	502.757477	434.563568	-101.206512	103.855179	481.686371	120.807823	85.788651	328.138214	-20.804029	1422.717041	420.615936	291.683868	1387.968994	320.315918	157.987671	1387.300171	334.343811	177.570572	1689.350586	353.474091	-96.920807	1143.302734	507.101318	307.505493	1114.187134	219.730301	-87.229111	915.625305	400.581421	353.843628	860.431335	348.139404	125.558914	1001.008911	-610.619141	82.678154	907.892273	-532.707214	-46.672356
310.278046	41.079185	905.784363	373.091736	199.064987	896.369507	323.713043	-49.684875	515.039490	419.314575	178.591232	502.782715	434.646088	-102.163322	101.827965	481.648987	120.746193	85.816216	327.512390	-22.688780	1422.459229	419.803223	289.839600	1387.876099	319.650909	156.024170	1387.042236	333.758423	175.617706	1689.200562	352.661469	-98.419838	1142.983521	506.534760	306.549805	1114.189575	218.677032	-88.053314	915.439087	400.252594	353.424988	860.216125	347.142548	123.848343	1000.856506	-609.700867	80.549500	907.890015	-531.742920	-48.834103
309.558716	39.443535	905.383789	371.976166	197.657959	896.358948	326.209778	-51.078865	514.293396	418.584717	177.909241	502.755798	434.954926	-103.104950	99.863564	481.571716	120.657356	85.815277	326.954254	-24.629749	1422.264404	418.917114	287.952148	1387.744995	318.863220	154.089050	1386.855835	333.173981	173.657074	1689.025024	351.865814	-99.822624	1142.626465	505.802399	305.448547	1114.112915	217.587952	-89.036835	915.276550	399.664948	353.029205	860.204285	346.136780	122.124817	1000.663147	-608.737000	78.476563	907.929199	-530.734009	-50.878075
308.861877	37.736149	904.988281	370.765381	196.192169	896.273743	328.784698	-52.540081	513.607971	417.721252	177.225220	502.737885	434.996033	-103.735252	98.019325	481.469086	120.604767	85.869209	326.405396	-26.673107	1422.056885	418.060303	285.949707	1387.568359	318.099976	152.095490	1386.742065	332.615601	171.644653	1688.799438	351.117401	-101.380180	1142.312988	505.068939	304.403229	1113.951538	216.608582	-90.073654	915.091431	399.078064	352.551910	860.099182	345.095215	120.389580	1000.432678	-607.796997	76.508125	908.000061	-529.757813	-52.822056
308.118225	35.957687	904.539551	369.372375	194.232040	896.137695	331.276520	-53.993397	512.966980	416.822601	176.542084	502.652588	435.090576	-103.922714	96.463531	481.399933	120.553139	85.908630	325.840607	-28.786819	1421.855103	417.119171	283.869232	1387.329468	317.378723	149.884979	1386.444092	332.033417	169.601273	1688.597168	350.301178	-103.076820	1141.968506	504.294403	303.240906	1113.767334	215.611282	-91.096329	914.910461	398.431702	352.110535	859.996521	343.905579	118.396225	1000.150818	-606.862671	74.514450	907.993835	-528.815369	-54.764797
307.342041	34.315262	904.116455	368.087952	192.863098	896.208374	333.759369	-55.478886	512.411560	415.976105	175.782822	502.668304	435.018097	-104.145653	94.755562	481.353729	120.493866	85.924812	325.389832	-31.117384	1421.705200	416.240295	281.684998	1387.140869	316.555298	147.771088	1386.369629	331.451294	167.468582	1688.357666	349.531555	-104.769669	1141.606323	503.380768	301.988281	1113.519531	214.659378	-92.193100	914.680847	397.779083	351.568909	859.888245	342.784180	116.626076	999.987671	-605.993713	72.514351	908.005676	-527.785034	-56.747417
306.633850	32.599419	903.750427	366.910767	191.507538	896.264832	336.301483	-56.851261	511.922546	415.213654	174.988754	502.729004	435.764435	-104.793015	93.432274	481.324097	120.423340	85.971992	324.840759	-33.402630	1421.455322	415.301208	279.477661	1386.878906	315.720551	145.449081	1386.223877	330.833008	165.346832	1688.213867	348.803131	-106.488091	1141.224976	502.518860	300.692383	1113.270386	213.684784	-93.413025	914.467285	396.949249	350.972046	859.947937	341.748383	114.868866	999.844055	-605.130798	70.498085	908.040649	-526.803772	-58.676762
305.781799	30.869064	903.422546	365.710541	190.212280	896.454285	338.582916	-57.983692	511.490814	414.410767	174.190933	502.857452	436.091675	-104.663910	92.153183	481.504211	120.389671	86.113068	324.379578	-35.803185	1421.323853	414.242523	277.219604	1386.674561	314.981750	143.030716	1386.060913	330.354370	163.152725	1688.031006	348.117798	-108.314575	1140.915161	501.656799	299.367310	1113.110962	212.820816	-94.634544	914.258240	396.703644	350.334076	859.604370	340.652527	113.061836	999.786194	-604.309143	68.538452	908.071045	-525.770142	-60.554073
305.022156	29.164846	903.135620	364.601379	188.729614	896.599731	340.857300	-59.172596	511.109680	414.753174	173.634659	503.051453	436.229858	-103.992630	90.902916	482.180023	120.460609	86.263908	324.019257	-38.321724	1421.181885	413.340973	274.902283	1386.489136	314.163879	140.580078	1385.995850	329.683258	160.923828	1688.022461	347.428894	-110.179153	1140.542358	500.683716	297.891144	1112.907471	211.943039	-95.883698	914.118042	395.963013	349.716553	859.627136	339.640808	111.234337	999.724854	-603.434143	66.503410	908.078003	-524.743530	-62.473186
304.256226	27.295914	902.899658	363.492889	187.137680	896.709045	343.082977	-60.347713	510.909271	413.799072	173.298584	503.116302	436.758820	-103.563431	89.875137	482.160004	120.391762	86.411224	323.583557	-40.838085	1421.023071	412.305725	272.554871	1386.337280	313.372192	138.084457	1385.929077	329.086090	158.645157	1688.009399	346.830627	-111.974258	1140.235474	499.746338	296.378571	1112.745728	211.116547	-97.326401	913.911621	395.633698	349.076263	859.465881	338.600403	109.333160	999.670227	-602.586731	64.536446	908.111206	-523.704285	-64.257614
303.491333	25.431749	902.714172	362.397552	185.410797	896.790344	345.097290	-61.374500	510.713196	412.700531	171.969467	502.947601	437.584259	-103.527283	89.008537	482.068146	120.293472	86.467216	323.218414	-43.423725	1420.969238	411.245422	270.196381	1386.227295	312.585205	135.513824	1385.933105	328.489441	156.355698	1688.022217	346.245728	-113.885864	1139.988403	498.652985	294.787201	1112.622803	210.406494	-98.747421	913.788147	395.278839	348.555023	859.434387	337.567322	107.417236	999.625427	-601.792542	62.648125	908.060547	-522.734985	-66.004059
302.722351	23.567162	902.617920	361.260895	183.718658	896.950073	347.190369	-62.272396	510.626495	411.824829	170.942856	503.056244	437.570892	-102.797577	87.975845	482.032166	120.181305	86.519638	322.899109	-46.053181	1420.937378	410.203278	267.803284	1386.177490	311.772461	132.933075	1386.002197	327.923035	153.972794	1688.059692	345.738098	-115.820633	1139.793701	497.687531	293.122192	1112.590698	209.676865	-100.272911	913.716370	394.726227	347.408539	859.219666	336.559082	105.508163	999.662231	-600.936523	60.845482	908.035828	-521.668152	-67.724838
301.947479	21.631840	902.532227	360.211823	181.982010	897.106995	349.277588	-63.144455	510.544647	410.914063	169.962952	503.123322	438.090729	-102.848579	87.246521	481.929688	120.067154	86.601189	322.639404	-48.720291	1420.910034	409.136780	265.371460	1386.181396	311.005890	130.252808	1386.096436	327.336334	151.535980	1688.127930	345.231140	-117.916710	1139.632446	496.600525	291.283569	1112.631226	209.045242	-101.906853	913.669861	394.249451	346.429321	859.260315	335.547699	103.562874	999.704285	-600.153259	58.990849	908.003662	-520.612366	-69.472542
301.259674	19.723612	902.498291	359.272064	180.181458	897.266968	351.623077	-63.867462	510.541962	409.874023	168.685577	503.039795	438.161713	-102.293495	86.321976	481.777222	119.935410	86.654442	322.403595	-51.426685	1420.955933	408.039398	262.940002	1386.273315	310.226929	127.617905	1386.303467	326.768127	149.055725	1688.250366	344.773254	-119.918373	1139.509155	495.489471	289.376312	1112.785645	208.377014	-103.657852	913.686951	393.743713	345.310913	859.348206	334.640045	101.627724	999.772888	-599.377747	57.186115	908.008545	-519.649658	-71.172928
300.750885	17.768764	902.470459	358.311890	178.458542	897.453186	354.026428	-64.435028	510.615417	409.034882	167.637802	503.082794	438.634155	-102.207062	85.563835	481.647766	119.749901	86.786621	322.165802	-54.131092	1421.007202	406.956573	260.504517	1386.443237	309.405731	124.916214	1386.482300	326.158447	146.516693	1688.410278	344.442627	-122.014137	1139.444214	494.412903	287.326691	1112.990723	207.798508	-105.387253	913.751953	393.553284	344.062775	859.277466	333.818878	99.696869	999.857300	-598.550415	55.313736	907.953308	-518.598389	-72.896790
299.740479	15.893599	902.453369	357.210663	176.671448	897.683411	356.152405	-64.905289	510.714966	408.217468	166.449921	503.196777	438.963318	-102.113388	84.843414	481.441254	119.567055	86.847458	321.948669	-56.829643	1421.056274	405.859863	258.042328	1386.660767	308.726318	122.132126	1386.595825	325.586365	143.967041	1688.595703	344.065216	-124.086426	1139.319824	493.299652	285.237915	1113.278076	207.247025	-107.251129	913.825073	393.039856	342.775818	859.533997	332.676239	97.744873	999.969421	-597.819885	53.602928	907.941467	-517.602295	-74.545769
299.044373	14.036038	902.378052	356.358063	174.833252	897.837463	357.956512	-65.611946	510.747894	407.618164	165.360428	503.263519	439.160553	-101.998650	84.244705	481.497864	119.472481	86.965347	321.721802	-59.540920	1421.070801	404.707672	255.605347	1386.906372	307.865326	119.495659	1386.889526	324.984528	141.354080	1688.780029	343.840515	-126.209236	1139.299683	492.152679	283.097656	1113.588379	206.748856	-109.139565	913.884705	392.546448	341.422852	859.761719	331.777710	95.802834	1000.015259	-597.000183	51.882000	907.904480	-516.593506	-76.144775
298.428589	12.167847	902.283691	355.508057	173.083969	897.989441	359.890015	-66.504349	510.916901	407.043121	164.254135	503.377747	439.561676	-102.011086	83.698692	481.421875	119.345543	87.038643	321.566589	-62.298244	1421.097778	403.581146	253.132233	1387.171753	307.116669	116.764000	1387.111328	324.429749	138.654678	1688.927734	343.604492	-128.407104	1139.180298	490.979706	280.824341	1113.936157	206.275452	-111.068138	913.950562	391.966858	339.902069	860.068970	330.932281	93.886147	1000.049988	-596.278137	50.147152	907.838196	-515.644531	-77.797180
297.744385	10.345508	902.175781	354.648956	171.456879	898.128662	361.778259	-67.312241	511.008514	406.567627	163.120468	503.520264	439.656799	-101.865326	83.213776	481.287445	119.184853	87.128685	321.363159	-65.007385	1421.070679	402.456085	250.720154	1387.422607	306.313782	114.079895	1387.252441	323.856934	135.937637	1689.092285	343.389374	-130.613876	1139.047485	489.896179	278.601288	1114.299561	205.852280	-113.168869	913.942322	391.384979	338.333191	860.392273	330.045563	92.051720	1000.071533	-595.559998	48.362694	907.743347	-514.721863	-79.427902
297.254242	8.559376	902.114746	353.929810	169.790939	898.285339	363.491302	-68.429176	511.177826	406.149109	162.010651	503.655762	439.995209	-101.868889	82.846214	481.118469	119.010086	87.219543	321.117950	-67.670700	1421.026123	401.319916	248.312637	1387.718384	305.612549	111.324486	1387.402466	323.264954	133.177673	1689.264404	343.256989	-132.780746	1138.883057	488.827423	276.298248	1114.711426	205.468842	-115.238937	913.929749	390.744568	336.653229	860.742126	329.372894	90.219376	1000.123108	-594.851563	46.721649	907.677917	-513.875732	-80.956947
296.506042	6.913385	902.013184	353.113068	168.093124	898.433899	364.821655	-69.593338	511.232361	405.720367	160.875061	503.832672	440.123779	-101.860596	82.549675	481.004395	118.819824	87.210007	321.002472	-70.381203	1420.917236	400.196808	245.902390	1388.070190	304.783691	108.638214	1387.620605	322.683655	130.360458	1689.477905	343.174286	-135.032349	1138.685669	487.605286	273.910248	1115.058105	205.109894	-117.310104	913.872498	389.764893	334.877136	861.276611	328.473938	88.435425	1000.152039	-594.105713	45.097546	907.645752	-512.940125	-82.498207
296.094604	5.113166	901.934509	352.518677	166.367447	898.575500	366.296173	-70.687546	511.303864	405.379791	159.780365	503.879272	440.273376	-101.947632	82.275757	480.853058	118.634361	87.227852	320.872528	-73.074905	1420.782715	399.062622	243.530853	1388.366699	304.052277	105.939972	1387.757446	322.096161	127.475739	1689.645508	343.050232	-137.335495	1138.389404	486.541687	271.566925	1115.482788	204.776733	-119.604179	913.772156	389.055542	333.077942	861.640686	327.873627	86.573814	1000.187866	-593.395264	43.472485	907.612854	-512.014526	-84.055298
295.432800	3.264602	901.893127	351.812378	164.629959	898.663208	367.208618	-70.624359	511.074951	405.046753	158.638458	504.072998	440.138306	-101.952217	81.906807	480.967499	118.524872	87.243446	320.679352	-75.735252	1420.588745	397.909882	241.203812	1388.699951	303.250092	103.288551	1387.892578	321.476593	124.605385	1689.848877	343.018188	-139.634216	1138.111206	485.534851	269.239014	1115.936768	204.538681	-121.836945	913.600586	388.525085	331.035065	861.736877	327.101593	84.732063	1000.214539	-592.756775	41.804218	907.544983	-511.252136	-85.534248
294.814148	1.352623	901.880981	351.255035	162.849350	898.786011	367.832184	-71.948380	511.157684	404.832733	157.618103	504.146729	440.082367	-102.111832	81.716576	480.912079	118.369362	87.221031	320.539734	-78.385506	1420.338135	396.803864	238.875381	1389.030762	302.426453	100.682472	1388.054443	320.894562	121.669243	1690.020996	342.987579	-142.035416	1137.774414	484.402740	266.924438	1116.263306	204.388977	-123.994637	913.343323	387.389465	329.053375	862.254028	326.437927	82.826820	1000.272949	-592.149963	40.280609	907.513977	-510.438385	-86.969696
294.201996	-0.641834	901.888977	350.589264	160.866745	898.719666	368.232422	-73.358559	511.250336	404.610901	156.729935	504.206329	440.192993	-102.441582	81.623528	480.853699	118.273842	87.245743	320.327057	-81.045883	1420.130371	395.604065	236.623917	1389.297729	301.646606	98.106895	1388.121582	320.290802	118.722054	1690.174805	342.923279	-144.257309	1137.401001	483.411530	264.592010	1116.661987	204.149994	-126.543724	913.023926	386.910065	326.993164	862.421204	325.707550	80.917358	1000.246216	-591.461609	38.723530	907.400940	-509.576172	-88.478539
293.659851	-2.960492	901.855042	350.039795	158.235367	898.302429	368.348450	-74.622536	511.353394	404.242188	155.776291	504.076996	440.592102	-102.954643	81.640099	480.757904	118.112251	87.256187	320.160034	-83.662621	1419.825562	394.449646	234.366364	1389.577637	300.860199	95.517097	1388.219849	319.702240	115.723923	1690.307739	342.911682	-146.532394	1137.004883	482.367767	262.268768	1117.028320	204.062317	-128.906952	912.687439	385.987976	324.875549	862.743652	325.016907	78.732376	1000.022583	-590.859009	37.271179	907.362732	-508.839539	-89.758858
293.097321	-4.974515	901.863831	349.477875	156.319016	898.356323	368.123993	-75.910469	511.335663	403.973877	154.748474	504.094208	440.231049	-102.948898	81.540504	480.659698	117.954720	87.240219	320.123871	-86.306458	1419.480347	393.276672	232.150208	1389.854126	300.101379	92.992821	1388.281250	319.074646	112.713852	1690.442993	342.906891	-148.844193	1136.545898	481.314148	259.973572	1117.394531	203.990387	-131.358078	912.281128	384.712128	322.767395	863.320557	324.391602	76.760651	1000.055969	-590.306091	35.864540	907.268860	-508.043335	-91.152840
292.484344	-6.860474	901.808777	348.869019	154.531906	898.471497	367.658905	-77.107071	511.260498	403.707916	153.724991	504.150604	440.238129	-103.144638	81.522278	480.651123	117.823471	87.268478	320.027557	-88.881729	1419.163940	392.146759	229.939163	1390.176636	299.339417	90.429008	1388.346802	318.425720	109.720299	1690.609619	342.969574	-151.045578	1136.168945	480.379456	257.655090	1117.794678	204.018341	-133.862396	911.868896	383.584534	320.334259	863.653870	323.690216	74.849648	1000.089600	-589.588135	34.430820	907.243713	-507.036163	-92.498238
292.008118	-8.820232	901.830200	348.414520	152.514023	898.497925	367.070709	-78.283302	511.137848	403.284821	152.613907	504.165466	440.259491	-103.333199	81.603210	480.514160	117.627121	87.277000	319.908081	-91.418427	1418.790161	391.001892	227.705292	1390.507202	298.589142	87.915665	1388.398804	317.772339	106.687592	1690.750488	343.048157	-153.349930	1135.756348	479.424164	255.314667	1118.239868	204.173141	-136.198410	911.397766	382.489532	318.010468	864.025757	323.164917	72.878685	1000.115112	-589.190918	33.194695	907.177673	-506.581970	-93.604706
291.563721	-10.855226	901.850952	347.759644	150.307587	898.498474	366.479645	-79.315758	511.143463	402.849396	151.500031	504.150085	440.419769	-103.595352	81.689957	480.357117	117.444809	87.321022	319.703522	-93.899086	1418.467651	389.842499	225.499466	1390.822144	297.829651	85.418549	1388.453125	317.126038	103.651825	1690.862915	343.122955	-155.584122	1135.367065	478.541534	253.000595	1118.679688	204.312622	-138.759354	910.936646	381.767151	315.665314	864.303894	322.552368	70.797394	1000.127197	-588.615601	31.815397	907.119324	-505.831451	-94.806679
291.140961	-12.911061	901.875916	347.261597	148.168716	898.538269	365.761719	-80.412613	511.005859	402.461182	150.426041	504.141785	440.375092	-103.642776	81.769806	480.242188	117.283447	87.367729	319.530334	-96.397438	1418.169556	388.732208	223.330536	1391.189941	297.111694	82.975067	1388.497559	316.466644	100.583084	1690.974365	343.266235	-157.656586	1135.039185	477.570770	250.757355	1119.097656	204.564407	-141.338654	910.494080	380.230194	313.328613	865.039368	322.038605	68.711372	1000.160950	-587.981201	30.626408	907.101929	-504.845947	-95.974487
290.760773	-14.837614	901.879333	346.985229	146.650299	898.698425	365.158752	-81.389954	510.959106	402.318604	149.409927	504.250458	440.384003	-103.745132	81.880638	480.282379	117.164650	87.429619	319.262787	-98.845551	1417.920532	387.688019	221.120224	1391.528564	296.395142	80.514130	1388.525513	315.775208	97.571381	1691.101563	343.307678	-159.945129	1134.723633	476.675140	248.475540	1119.591309	204.852829	-144.009399	910.055420	379.381042	311.028442	865.317444	321.695740	66.892448	1000.244202	-587.477905	29.372698	907.097961	-504.214142	-97.112167
290.449982	-16.779593	901.915161	346.263611	144.382339	898.727234	364.515717	-82.371765	510.869446	401.736664	148.277908	504.224152	440.328583	-103.771393	81.958923	480.205139	117.037918	87.454521	318.963470	-101.254631	1417.670166	386.563110	218.999481	1391.890869	295.671814	78.136505	1388.553101	315.080719	94.535805	1691.185059	343.411133	-162.160873	1134.441895	475.715759	246.159409	1120.004028	205.254471	-146.615753	909.565979	378.028503	308.726807	866.006714	321.145905	64.812683	1000.277161	-587.081177	28.237244	907.035034	-503.655914	-98.025101
290.111115	-18.727957	901.885803	345.891113	142.462585	898.854675	363.937561	-83.284119	510.810791	400.142639	146.826187	504.036896	440.618378	-104.149178	82.067421	479.440979	116.726585	87.366447	318.667114	-103.621216	1417.402222	385.517365	216.791794	1392.273804	294.953857	75.706940	1388.580566	314.381653	91.499542	1691.276489	343.598236	-164.301514	1134.182495	474.850067	243.946655	1120.483032	205.706131	-149.311447	909.081299	377.154480	306.383118	866.321472	320.778259	62.785961	1000.327454	-586.610718	27.100260	907.026978	-502.977173	-99.072662
289.833221	-20.665430	901.853027	345.557556	140.750458	899.008972	363.425171	-84.339180	510.740967	399.872925	145.797180	504.146759	440.284637	-103.872528	82.095871	479.548401	116.600258	87.424759	318.346710	-106.016228	1417.195801	384.508789	214.594864	1392.644287	294.264496	73.358414	1388.633911	313.667358	88.495644	1691.386841	343.698822	-166.483093	1133.934692	473.955719	241.723953	1120.993286	206.224503	-152.027466	908.555847	375.843414	304.162628	867.010132	320.463959	60.847927	1000.389404	-586.169006	26.124655	907.033203	-502.376068	-99.998642
289.493835	-22.513191	901.813354	345.109558	139.043976	899.133606	363.033020	-85.238297	510.719574	399.513367	144.742630	504.215454	440.311462	-103.973526	82.097481	479.491211	116.452812	87.477844	318.032532	-108.372223	1416.937012	383.499634	212.439240	1393.015259	293.600464	70.912109	1388.648315	313.028870	85.527023	1691.431152	343.909729	-168.604401	1133.692993	473.067322	239.508728	1121.395752	206.831757	-154.726837	908.009521	374.773743	301.860748	867.542542	320.090607	58.963348	1000.432129	-585.727051	24.785666	906.973083	-501.712036	-101.003975
289.232971	-24.473137	901.760925	344.704681	137.311234	899.222290	362.757202	-86.404976	510.693359	399.384369	143.779083	504.320648	440.692017	-104.461678	82.192383	479.542572	116.294792	87.527397	317.696045	-110.763680	1416.718872	382.557007	210.249985	1393.331299	292.985779	68.528183	1388.617310	312.276672	82.567024	1691.496216	344.094971	-170.789490	1133.451416	472.242157	237.421066	1121.833618	207.505829	-157.445999	907.457275	373.645599	299.532867	868.032837	319.801086	57.016430	1000.449707	-585.264221	23.752129	906.928650	-501.075958	-101.916000
288.932953	-26.416494	901.696533	344.361694	135.458710	899.267273	362.531891	-87.401894	510.674774	399.121002	142.782166	504.362854	440.759430	-104.611504	82.234840	479.601074	116.155380	87.594177	317.322449	-113.128044	1416.481934	381.637054	208.048813	1393.654541	292.322968	66.132027	1388.621704	311.556580	79.627922	1691.547852	344.321350	-173.034531	1133.216187	471.430756	235.305756	1122.236084	208.296356	-160.131866	906.845825	372.492432	297.297943	868.503479	319.516968	55.038548	1000.439392	-584.858826	22.925945	906.910095	-500.426727	-102.756531
288.655884	-28.409800	901.692017	344.008667	133.561630	899.304504	362.287231	-88.408623	510.681030	398.894958	141.775635	504.368134	440.792694	-104.712112	82.239227	479.688416	116.039383	87.624985	316.978699	-115.475143	1416.290161	380.734070	205.869202	1393.930420	291.721497	63.806221	1388.627686	310.834656	76.716438	1691.607544	344.561340	-175.232147	1132.961914	470.569092	233.182571	1122.555176	209.134766	-162.818314	906.277222	371.348053	295.051605	868.965271	319.256287	53.050060	1000.454407	-584.429077	21.926247	906.828064	-499.820557	-103.600197
288.374908	-30.377903	901.622986	343.589264	131.796906	899.303040	362.157562	-89.447571	510.734650	398.625854	140.784958	504.436523	440.864380	-104.854179	82.263870	479.719452	115.898880	87.671730	316.552246	-117.861359	1416.042847	379.836700	203.660995	1394.163940	291.046112	61.439915	1388.624512	310.005371	73.857117	1691.710815	344.788727	-177.440094	1132.818970	469.952209	231.119827	1122.898193	210.037643	-165.528809	905.672119	370.697815	292.473389	869.195740	318.952759	51.127979	1000.417969	-584.024231	21.138521	906.793640	-499.252167	-104.352859
288.077087	-32.314449	901.544373	343.190308	129.806717	899.325317	362.075317	-90.469673	510.698151	398.311035	139.789642	504.439880	440.924683	-104.971283	82.323059	479.719177	115.757614	87.720100	316.182465	-120.175606	1415.860840	378.941193	201.467163	1394.391113	290.436371	59.082516	1388.601318	309.248932	71.041397	1691.766113	345.067322	-179.635773	1132.692993	469.130554	228.975845	1123.167236	210.995270	-168.258163	905.045105	369.442078	290.329987	869.579163	318.629333	49.095890	1000.389343	-583.764160	20.681677	906.911743	-498.646118	-104.954880
287.776062	-34.284641	901.509583	342.830322	127.860855	899.327881	361.905823	-91.481987	510.646790	397.636475	138.716705	504.424805	440.897522	-105.018425	82.307152	479.502075	115.601166	87.734627	315.897614	-122.524292	1415.643311	378.151520	199.231705	1394.618774	289.879395	56.718399	1388.608398	308.498901	68.219925	1691.807861	345.317505	-181.867249	1132.480347	468.240448	226.953674	1123.444702	211.996460	-170.964966	904.466919	368.179901	288.409546	869.986267	318.352020	47.097809	1000.371765	-583.208496	19.094414	906.690796	-498.087860	-105.831818
287.475952	-36.258694	901.434631	342.466614	125.948807	899.310486	361.781342	-92.412453	510.613312	397.245270	137.728958	504.429962	440.903046	-105.078308	82.254578	479.471161	115.459183	87.798592	315.516602	-124.835945	1415.415527	377.324799	197.050934	1394.778320	289.277039	54.381634	1388.539795	307.765411	65.399277	1691.799072	345.588989	-184.138123	1132.320801	467.452026	224.871429	1123.626709	213.092987	-173.702576	903.802734	366.887329	286.191040	870.295105	318.060547	45.106670	1000.324463	-582.913086	18.810188	906.703430	-497.571930	-106.379257
287.224487	-38.100010	901.322571	342.025391	124.193855	899.313232	361.687592	-93.419205	510.544617	397.038239	136.746140	504.437592	440.975067	-105.190681	82.240036	479.524628	115.371506	87.828949	315.225403	-127.120804	1415.252197	376.613983	194.825943	1394.940552	288.765747	52.047527	1388.485229	307.231506	62.658192	1691.696289	345.846863	-186.348633	1132.190308	466.654449	222.879105	1123.816406	214.134689	-176.394028	903.171875	365.680328	284.086761	870.580566	317.745117	43.230812	1000.269043	-582.604614	18.186754	906.636536	-497.041565	-106.966362
286.880066	-40.020187	901.225037	341.638336	122.220833	899.293335	361.484131	-94.279755	510.453674	396.720154	135.797211	504.403442	440.990662	-105.208908	82.186623	479.515869	115.263817	87.830765	314.893799	-129.423141	1415.013550	375.880829	192.674255	1395.027954	288.200409	49.742889	1388.407104	306.296783	59.896515	1691.710693	346.181244	-188.511063	1131.993286	465.928864	221.007645	1123.972900	215.275146	-179.155609	902.498047	364.466644	281.993958	870.873352	317.419220	41.223804	1000.209167	-582.236511	17.531757	906.572266	-496.558899	-107.473984
286.554688	-42.016792	901.124573	341.288910	120.286263	899.231567	361.371643	-95.309975	510.359406	396.414124	134.906723	504.421570	441.041351	-105.284790	82.168694	479.523438	115.139725	87.843254	314.609436	-131.736481	1414.777954	375.185242	190.473206	1395.119385	287.741211	47.429317	1388.294067	305.582489	57.230274	1691.638550	346.476532	-190.696884	1131.790527	465.121552	219.003983	1124.093506	216.374115	-181.896652	901.840698	363.250244	279.941437	871.149048	317.098022	39.229336	1000.127563	-581.881470	16.917124	906.538940	-496.017365	-107.964798
286.329407	-43.910015	900.961426	340.952393	118.412605	899.157166	361.229675	-96.306313	510.241486	396.205292	133.978271	504.379089	441.060516	-105.301628	82.123947	479.513733	115.021843	87.843346	314.313324	-134.033463	1414.567017	374.533600	188.292206	1395.186401	287.232086	45.117813	1388.229858	304.870270	54.533821	1691.563721	346.815887	-192.922211	1131.633911	464.399292	217.085373	1124.183594	217.564407	-184.620651	901.163635	362.055847	277.891083	871.393372	316.818420	37.292976	1000.008789	-581.594421	16.462618	906.523743	-495.524719	-108.397011
286.005249	-45.666069	900.836365	340.514862	116.612785	899.179626	361.135071	-97.149216	510.084229	395.868622	132.960983	504.401215	441.040039	-105.340881	82.079285	479.431305	114.888229	87.824615	313.972107	-136.348175	1414.289063	373.834930	186.060654	1395.224243	286.711456	42.797119	1388.087280	304.357239	51.910961	1691.421143	347.134613	-195.139374	1131.441772	463.662933	215.257370	1124.283936	218.732574	-187.319717	900.505371	360.867706	275.824951	871.602051	316.456146	35.420185	999.956909	-581.317200	15.944518	906.523315	-495.067871	-108.839355
285.776428	-47.544041	900.689514	340.163879	114.757706	899.104248	361.066376	-98.188408	509.979309	395.687286	132.097076	504.317841	441.062988	-105.413689	82.070290	479.465332	114.760635	87.838028	313.678802	-138.708145	1414.049072	373.195526	183.830597	1395.270386	286.246765	40.479023	1388.003296	303.465668	49.181942	1691.389282	347.503632	-197.298401	1131.253540	462.805939	213.165237	1124.276123	219.976273	-190.032654	899.808899	359.672363	273.777039	871.774475	316.175720	33.508877	999.845459	-581.015076	15.416089	906.502869	-494.597290	-109.240173
285.466766	-49.384037	900.519836	339.821625	112.922668	899.075378	360.949280	-99.209755	509.946381	395.464417	131.048172	504.334808	441.081024	-105.478127	82.002686	479.416626	114.623932	87.871483	313.379608	-140.994812	1413.813721	372.559418	181.615311	1395.348755	285.755981	38.184071	1387.908936	302.771149	46.638962	1691.332764	347.838135	-199.495285	1131.015381	462.046021	211.302750	1124.284302	221.168289	-192.710892	899.151123	358.524353	271.863800	872.108765	315.844147	31.587166	999.746216	-580.700195	14.924966	906.500183	-494.124817	-109.655312
285.260834	-51.252636	900.214478	339.540833	111.151649	898.998108	361.249329	-100.339722	509.886658	395.336853	130.209366	504.319122	441.218628	-105.659920	81.976540	479.472992	114.496765	87.899666	313.084625	-143.309525	1413.521851	371.954926	179.456192	1395.332275	285.309326	35.862133	1387.783691	302.102142	44.038036	1691.234131	348.219177	-201.672272	1130.825073	461.289246	209.365234	1124.302856	222.461655	-195.379440	898.453674	357.341003	269.687744	872.233459	315.520264	29.655514	999.557251	-580.406494	14.494318	906.497559	-493.670837	-110.032814
285.012695	-53.111729	900.101990	339.128601	109.301727	898.899658	361.185333	-101.845901	510.070343	394.689972	128.940247	504.132050	441.409821	-105.909210	81.984962	479.164307	114.294823	87.819740	312.822113	-145.562469	1413.276001	371.327332	177.262650	1395.385010	284.861267	33.601013	1387.681152	301.401611	41.520885	1691.133667	348.602936	-203.801620	1130.641357	460.561676	207.485947	1124.339355	223.713409	-197.989059	897.778259	356.229462	267.710938	872.361328	315.193390	27.794415	999.451599	-580.165833	14.122079	906.498230	-493.331970	-110.318756
284.783600	-54.980862	899.947571	338.779449	107.517731	898.855774	360.900055	-103.174278	510.202576	394.409210	128.005035	504.047180	441.507629	-106.043983	81.946899	479.184814	114.202209	87.845528	312.600128	-147.854523	1413.039551	370.772552	175.070648	1395.410645	284.440369	31.312208	1387.564941	300.743927	38.976715	1691.034790	348.997864	-205.857132	1130.418213	459.771576	205.571381	1124.349976	224.998886	-200.667755	897.079712	355.174408	265.919586	872.579956	314.888794	25.907484	999.352783	-579.936218	13.779141	906.527954	-492.997833	-110.611191
284.561737	-56.918232	899.821045	338.471130	105.615654	898.762817	360.331299	-103.394821	509.506256	394.060272	126.970993	503.937134	441.202911	-105.911980	81.817444	479.162750	114.071732	87.865250	312.341431	-150.126755	1412.736328	370.207520	172.900040	1395.468140	284.001923	29.053766	1387.454468	300.068420	36.454193	1690.945801	349.384796	-208.053177	1130.233521	459.003143	203.656799	1124.360474	226.314743	-203.204529	896.407654	353.791534	263.993652	872.866882	314.602234	23.975969	999.243652	-579.620178	13.366896	906.499023	-492.597290	-110.920685
284.383392	-58.716755	899.654785	338.076721	103.846680	898.701599	360.131409	-104.374329	509.328308	393.849060	126.117035	503.892914	441.258636	-106.033890	81.803093	479.154907	113.984772	87.919243	312.145935	-152.355713	1412.553589	369.649933	170.713791	1395.517090	283.609161	26.786755	1387.383423	299.522797	33.985073	1690.803955	349.823639	-210.204041	1130.056274	458.264008	201.694733	1124.439575	227.621155	-205.736038	895.792175	352.980652	262.111969	872.870911	314.282593	22.142799	999.130676	-579.624512	14.382521	906.728516	-492.189087	-110.902916
284.248718	-60.538559	899.506531	337.730072	102.014816	898.653442	359.854553	-105.455299	509.170929	393.314545	125.020317	503.766632	441.299194	-106.158463	81.788872	479.014679	113.819252	87.890648	311.853027	-154.613556	1412.220947	369.048401	168.584335	1395.548218	283.205780	24.542803	1387.282715	298.885864	31.511988	1690.716064	350.269257	-212.183060	1129.866089	457.501740	199.772476	1124.476563	228.889328	-208.286514	895.175964	351.997711	260.368927	873.110229	314.027405	20.263153	999.032654	-579.429993	14.027741	906.723572	-491.893799	-111.189758
284.094238	-62.466476	899.400452	337.391815	100.175804	898.606201	359.639862	-106.407776	509.077759	393.058197	124.139214	503.733215	441.340820	-106.288033	81.821281	479.065582	113.746155	87.926071	311.727112	-156.854340	1412.019043	368.525208	166.404160	1395.626953	282.803558	22.259293	1387.218140	298.262054	29.099874	1690.655396	350.709839	-214.301041	1129.740723	456.795532	197.910934	1124.528809	230.164093	-210.837982	894.592102	350.993774	258.392883	873.287903	313.767395	18.351700	998.956299	-579.159119	13.650060	906.735901	-491.563477	-111.392693
283.925171	-64.386887	899.298218	336.986267	98.377396	898.533630	359.386810	-107.577194	508.970062	392.970978	123.250526	503.736176	441.347595	-106.398674	81.800743	479.121155	113.656067	87.987823	311.553223	-159.080276	1411.856323	367.943970	164.329941	1395.711792	282.398590	20.008684	1387.148193	297.566467	26.605635	1690.636230	351.176086	-216.419434	1129.521484	456.060303	195.929626	1124.632446	231.454636	-213.299820	894.049194	350.074341	256.501770	873.456116	313.478485	16.479364	998.868896	-578.934570	13.400524	906.756958	-491.349579	-111.527664
284.097351	-65.995201	898.935425	336.762390	96.656136	898.449219	359.151215	-108.612511	508.788086	392.610199	122.265839	503.667755	441.428864	-106.586288	81.818039	479.010559	113.544281	87.987526	311.389313	-161.351471	1411.606445	367.341492	162.179138	1395.814819	282.024811	17.745710	1387.062988	296.968536	24.243595	1690.540039	351.654785	-218.420517	1129.390625	455.357239	194.083954	1124.722534	232.670105	-215.763474	893.504639	349.120361	254.476852	873.574280	313.347229	14.684639	998.647644	-578.701965	13.109499	906.782532	-491.092957	-111.680466
283.699799	-68.213760	898.919983	336.307068	94.652527	898.339722	358.912476	-109.674438	508.775452	392.301697	121.346931	503.524536	441.490936	-106.789032	81.859215	478.921448	113.450233	87.983459	311.267914	-163.528687	1411.414917	366.765839	160.048645	1395.882568	281.626282	15.491856	1386.970703	296.490234	21.823902	1690.398071	352.157959	-220.442169	1129.273193	454.697296	192.182877	1124.833496	233.907150	-218.194443	892.980713	348.272308	252.563187	873.717773	312.989471	12.610968	998.583374	-578.504639	12.948227	906.789490	-490.818848	-111.807663
283.225555	-70.510223	898.991516	335.823792	92.736794	898.299744	358.625458	-110.690498	508.778168	392.093048	120.501381	503.507874	441.500641	-106.924271	81.875305	478.904602	113.367332	87.989586	311.147675	-165.801453	1411.167236	366.057404	157.925919	1395.958618	281.230804	13.215718	1386.884277	295.783691	19.493692	1690.364014	352.670044	-222.429276	1129.102539	453.977509	190.349319	1124.951782	235.093918	-220.576370	892.511963	347.392670	250.831589	874.024414	312.622162	10.538843	998.596008	-578.288086	12.720010	906.819641	-490.580292	-111.927094
282.868408	-72.461746	898.953308	335.329956	90.834114	898.250671	358.404083	-111.720215	508.642029	391.884888	119.534561	503.486450	441.529297	-107.050735	81.851723	478.911377	113.282356	88.016754	311.085663	-168.029068	1410.941040	365.451355	155.823074	1396.046265	280.837433	10.968975	1386.784790	295.275574	17.044172	1690.246460	353.190552	-224.418900	1128.900024	453.360657	188.508484	1125.110840	236.272736	-222.939362	891.995667	346.588959	248.998947	874.205383	312.298859	8.588289	998.549011	-578.070435	12.573694	906.817200	-490.311615	-112.028526
282.686035	-74.260109	898.786377	334.885406	89.071182	898.190186	358.135681	-112.869026	508.550049	391.759125	118.650085	503.535522	441.616608	-107.218590	81.863251	478.989288	113.224815	88.080315	311.004547	-170.290924	1410.610962	364.736023	153.690598	1396.102783	280.434235	8.644948	1386.693726	294.704529	14.748229	1690.156494	353.726654	-226.399078	1128.666748	452.647461	186.637115	1125.211670	237.379837	-225.238571	891.497620	345.807190	246.991898	874.319763	312.006073	6.741138	998.434204	-577.848877	12.422735	906.809326	-490.053223	-112.136345
282.501587	-76.094177	898.648682	334.529510	87.168449	898.127441	358.267639	-114.043137	508.572449	391.573120	117.677902	503.499603	441.749481	-107.474304	81.896538	478.941803	113.113785	88.077957	310.951385	-172.526642	1410.348511	364.063293	151.603210	1396.163696	280.030273	6.416883	1386.595459	294.207397	12.345825	1690.036743	354.253265	-228.425049	1128.445923	452.124512	184.891708	1125.372681	238.460129	-227.537491	891.000610	345.097076	245.087067	874.468140	311.786316	4.813892	998.331909	-577.613220	12.344860	906.834167	-489.841095	-112.186211
282.370026	-77.789619	898.483643	334.213593	85.342010	898.060120	357.783173	-114.951645	508.391785	391.525787	116.665497	503.497772	441.579620	-107.463219	81.865837	479.018982	113.028091	88.124954	310.922272	-174.785858	1410.094482	363.344177	149.492065	1396.229736	279.646606	4.127183	1386.501831	293.701813	10.085014	1689.905762	354.823517	-230.283875	1128.244141	451.378876	183.023590	1125.510376	239.537750	-229.807571	890.522461	344.377228	243.421448	874.689148	311.591309	2.987064	998.214294	-577.370605	12.297474	906.835632	-489.617889	-112.236015
282.210449	-79.549408	898.354370	333.826324	83.605003	898.007324	357.638092	-116.087105	508.302521	391.384430	115.739296	503.550995	441.606506	-107.605049	81.875648	479.055817	112.913185	88.159302	310.980164	-176.973450	1409.894897	362.660553	147.420715	1396.292725	279.275635	1.843352	1386.395264	293.147217	7.754533	1689.839966	355.404968	-232.276566	1128.039795	450.815613	181.274246	1125.664429	240.604660	-232.011459	890.073486	343.680450	241.447617	874.816711	311.358551	1.183691	998.121521	-577.137878	12.269080	906.848755	-489.432129	-112.253944
282.021667	-81.334656	898.228760	333.420715	81.751038	897.955811	357.419159	-117.130669	508.233093	391.294434	114.681343	503.623291	441.541626	-107.702362	81.865295	479.022095	112.802917	88.181664	310.948059	-179.446289	1409.650024	361.921661	145.325989	1396.359497	278.901062	-0.420603	1386.289185	292.667999	5.467686	1689.690430	355.943390	-234.228516	1127.804810	450.148407	179.489349	1125.804077	241.607407	-234.195831	889.641724	343.040314	239.832611	874.999878	311.105774	-0.691258	998.030945	-576.949890	12.348527	906.863525	-489.271027	-112.249054
281.790833	-83.144455	898.093872	333.015900	80.010376	897.927490	357.217102	-118.120323	508.147705	391.182281	113.693893	503.643677	441.533691	-107.830696	81.840256	478.949677	112.663895	88.214661	311.006744	-181.721359	1409.386353	361.251678	143.233398	1396.412476	278.531219	-2.703354	1386.177490	292.165100	3.127119	1689.562378	356.544067	-236.076035	1127.571533	449.563690	177.707367	1125.884277	242.548950	-236.280212	889.228088	342.374603	238.078629	875.149048	310.848572	-2.546796	997.946533	-576.729980	12.393125	906.851501	-489.083008	-112.263786
281.679840	-84.918304	897.938721	332.747253	78.215935	897.857849	356.760864	-118.966385	507.986816	391.080872	112.604263	503.681122	441.445862	-107.903702	81.823730	478.941895	112.540054	88.228157	310.863953	-184.171860	1409.232910	360.534790	141.124771	1396.448608	278.195801	-5.012440	1386.058105	291.609131	0.849927	1689.492920	357.066437	-238.002899	1127.340942	448.958588	175.985291	1126.016968	243.474991	-238.430847	888.827759	341.795288	236.308167	875.291382	310.689087	-4.389633	997.832458	-576.520935	12.457850	906.864075	-488.906647	-112.258415
281.451538	-86.714935	897.863647	332.291351	76.512924	897.840027	356.613678	-120.047668	507.828796	390.858490	111.563309	503.729858	441.472900	-108.026611	81.803047	478.865265	112.369026	88.269936	311.054382	-186.088196	1408.941162	359.861359	139.035690	1396.470703	277.844543	-7.276493	1385.907959	291.159149	-1.436313	1689.338501	357.701019	-239.937103	1127.042358	448.338745	174.261414	1126.142212	244.328430	-240.449295	888.429382	341.225067	234.578125	875.404907	310.425262	-6.193442	997.782715	-576.324341	12.557663	906.879333	-488.756683	-112.189583
281.318390	-88.516190	897.729004	331.926025	74.811600	897.815063	356.574921	-121.191704	507.812073	390.768158	110.581146	503.769196	441.539734	-108.226555	81.794128	478.805695	112.256020	88.359039	311.223022	-188.168716	1408.614258	359.172455	136.962219	1396.533325	277.501129	-9.546675	1385.807983	290.780640	-3.665186	1689.171509	358.300079	-241.838120	1126.824341	447.793610	172.532333	1126.245361	245.141602	-242.449509	888.068787	340.667206	232.848984	875.488892	310.207794	-8.015936	997.700989	-576.127991	12.683388	906.897644	-488.611847	-112.225365
281.143585	-90.215614	897.622314	331.457123	73.337555	897.886658	356.382172	-122.224075	507.739014	390.665466	109.582748	503.931061	441.544678	-108.376244	81.836235	478.760712	112.114517	88.435860	311.279327	-190.369110	1408.336182	358.528656	134.829666	1396.559937	277.190308	-11.855328	1385.679443	290.230408	-5.938002	1689.064331	358.881348	-243.701630	1126.584595	447.212952	170.807709	1126.360352	245.881378	-244.384842	887.731873	340.180634	230.913437	875.517456	309.939880	-9.720171	997.680054	-575.822449	12.798020	906.906921	-488.445160	-111.847237
281.037201	-92.075569	897.527771	331.198578	71.370216	897.811951	356.230988	-123.238060	507.633789	390.532288	108.707588	503.970825	441.528687	-108.473640	81.827232	478.712738	112.007431	88.508400	311.351105	-192.549042	1408.153931	357.810699	132.761124	1396.585083	276.882446	-14.119684	1385.528076	289.692444	-8.162784	1688.970459	359.420410	-245.598419	1126.303345	446.580627	169.166901	1126.514038	246.591400	-246.328613	887.408081	339.483398	229.409592	875.820190	309.764343	-11.645495	997.595032	-575.594666	12.928857	906.921204	-488.311890	-111.774055
280.930328	-93.915245	897.425842	330.823212	69.641777	897.766724	356.079926	-124.358795	507.561462	390.319275	107.703636	503.984406	441.499939	-108.595306	81.810616	478.611298	111.878189	88.597290	311.466431	-194.742554	1407.894531	357.199890	130.654327	1396.635864	276.569550	-16.404095	1385.449097	289.394318	-10.415547	1688.776978	359.953522	-247.503036	1126.001831	446.057404	167.510345	1126.627441	247.294037	-248.258194	887.054077	339.220795	227.757751	875.741150	309.570770	-13.471869	997.519104	-575.407715	13.121740	906.951172	-488.223572	-111.653648
280.709839	-95.644638	897.338867	330.308319	68.125000	897.811584	355.931976	-125.372589	507.380554	390.058350	106.877777	504.007141	441.467560	-108.687737	81.809723	478.583008	111.800812	88.712196	311.568024	-196.899902	1407.638428	356.526947	128.591354	1396.657227	276.265015	-18.652876	1385.336304	288.839966	-12.571632	1688.674438	360.505432	-249.316132	1125.718994	445.532501	165.808670	1126.773682	247.945526	-250.078796	886.747437	338.843658	226.068100	875.836304	309.275024	-15.188779	997.494080	-575.190247	13.317721	906.950317	-488.111115	-111.527046
280.638672	-97.450302	897.193604	330.022919	66.256943	897.762329	355.869049	-126.413391	507.281403	389.876709	106.017426	504.032043	441.487244	-108.832802	81.774292	478.533569	111.734505	88.816925	311.807434	-199.256393	1407.311035	355.877258	126.517265	1396.691650	275.975586	-20.954062	1385.213013	288.417664	-14.763991	1688.543457	361.054138	-251.106064	1125.430054	444.993744	164.150314	1126.931396	248.574753	-251.952835	886.412598	338.470367	224.434143	875.883911	309.108398	-17.083380	997.395508	-575.012329	13.578938	906.987671	-488.009399	-111.381241
280.514282	-99.245255	897.119568	329.682312	64.507881	897.752014	355.813965	-127.615891	507.251617	389.563293	105.185753	504.118317	441.493835	-108.981087	81.771484	478.514404	111.659531	88.941742	311.948517	-201.457184	1407.017822	355.201996	124.441200	1396.791870	275.679291	-23.237242	1385.103271	287.981842	-16.908752	1688.427979	361.568298	-252.956940	1125.161621	444.528442	162.567978	1127.104492	249.194885	-253.715179	886.088013	338.091095	222.665848	875.950806	308.926880	-18.904131	997.350647	-574.810242	13.847765	907.015381	-487.913239	-111.208778
280.441833	-100.914223	897.054382	329.321472	62.951782	897.840881	355.733124	-128.602982	507.190857	389.160004	104.373528	504.172791	441.463287	-109.104431	81.727036	478.465271	111.587524	89.075729	312.081421	-203.670181	1406.746826	354.554840	122.388687	1396.868042	275.389862	-25.483570	1385.041016	287.561005	-19.050671	1688.274292	362.094971	-254.699814	1124.862671	443.907684	160.856384	1127.260620	249.943329	-255.576782	885.678711	337.483154	221.199066	876.330383	308.704193	-20.601030	997.361389	-574.609436	14.069211	907.008118	-487.839783	-111.070824
280.249207	-102.720436	896.954041	328.941132	61.311073	897.831116	355.683350	-129.739761	507.067719	388.675751	103.560181	504.112274	441.447693	-109.236740	81.701645	478.372711	111.569122	89.237411	312.238190	-205.883118	1406.442993	353.856995	120.350182	1396.953003	275.088104	-27.727476	1384.901367	287.145294	-21.199631	1688.167480	362.525818	-256.643402	1124.563599	443.385132	159.194977	1127.495728	250.431641	-257.220215	885.371582	337.408875	219.509995	876.210632	308.496460	-22.396994	997.302124	-574.426453	14.329123	907.029480	-487.798279	-110.852745
280.193787	-104.390945	896.840332	328.655701	59.631912	897.827942	355.510406	-130.724609	506.940857	387.769012	102.677322	504.052704	441.408752	-109.352249	81.674133	478.044647	111.471558	89.377609	312.460693	-208.038101	1406.235229	353.203400	118.267647	1397.042603	274.803650	-30.000809	1384.799683	286.725769	-23.300167	1688.027710	362.998657	-258.283905	1124.195801	442.947205	157.586594	1127.721069	250.916870	-258.914764	885.037109	337.094818	217.976959	876.401550	308.359802	-24.143724	997.241089	-574.247437	14.604897	907.047852	-487.732971	-110.657753
280.014252	-106.145531	896.779663	328.338959	57.946152	897.838928	355.420990	-131.681213	506.867401	387.117462	101.882195	504.076294	441.416901	-109.531113	81.646896	477.933716	111.379295	89.550407	312.659210	-210.233948	1405.923706	352.502777	116.208687	1397.160522	274.526337	-32.236515	1384.702759	286.311890	-25.401222	1687.920044	363.431213	-259.999054	1123.941162	442.413177	155.995438	1127.962280	251.441711	-260.572266	884.701599	336.863159	216.405090	876.547302	308.178406	-25.923115	997.212524	-574.238892	15.453931	907.255127	-487.686066	-110.280426
280.027985	-107.774750	896.667542	328.120911	56.412807	897.881348	355.393219	-132.728561	506.766083	386.486786	101.261833	504.087799	441.456085	-109.703720	81.663994	477.910767	111.322174	89.776665	312.836761	-212.375290	1405.639648	351.814209	114.190094	1397.252930	274.275116	-34.451702	1384.606201	285.919495	-27.502254	1687.805908	363.851410	-261.824371	1123.588013	441.931213	154.366211	1128.219604	251.714218	-262.189026	884.421814	336.587677	214.887283	876.728821	308.115448	-27.603157	997.174255	-573.987000	15.549593	907.229736	-487.615570	-110.092026
279.919250	-109.404289	896.595947	327.796448	54.877750	897.929382	355.326965	-133.666763	506.601074	385.722168	100.569809	504.110626	441.462158	-109.862946	81.656494	477.785156	111.267998	89.984329	313.054932	-214.472458	1405.438599	351.174438	112.181198	1397.395752	273.987061	-36.673363	1384.497559	285.514832	-29.585442	1687.684326	364.285583	-263.558289	1123.306763	441.576080	152.937866	1128.557495	252.226410	-263.794830	884.054749	336.341339	213.273239	876.944885	307.979523	-29.275276	997.157410	-573.711853	15.730070	907.165344	-487.547638	-109.904045
280.047760	-110.962746	896.431519	327.616821	53.298088	897.959839	355.175079	-134.660706	506.433350	384.953674	99.861031	504.067932	441.443939	-109.961517	81.604202	477.703674	111.203796	90.280975	313.262177	-216.599915	1405.144165	350.513031	110.185722	1397.493530	273.713318	-38.851707	1384.400635	285.143738	-31.701729	1687.562012	364.659912	-265.249451	1122.919189	441.029266	151.289474	1128.772339	252.570786	-265.365265	883.765686	336.115936	211.748749	877.074768	307.973236	-30.960905	997.087219	-573.513550	16.014137	907.152527	-487.529205	-109.716263
280.040070	-112.616066	896.328857	327.388977	51.809883	897.979919	355.065674	-135.607819	506.323303	384.116638	99.255966	504.038147	441.430054	-110.110077	81.594299	477.631439	111.156639	90.626831	313.369568	-218.680313	1404.855957	349.848053	108.194717	1397.625366	273.453247	-40.995960	1384.296021	284.758667	-33.791256	1687.438721	365.029938	-266.867828	1122.615479	440.546936	149.576874	1129.026245	252.947632	-266.935944	883.464661	335.914673	210.231415	877.253052	307.904236	-32.612606	997.042114	-573.299683	16.213501	907.105164	-487.521637	-109.504189
279.948914	-114.071533	896.247314	327.039886	50.643169	898.143677	355.109406	-136.666260	506.257813	383.135284	98.545578	504.011292	441.494324	-110.241234	81.586342	477.459747	111.066818	90.970123	313.543182	-220.733643	1404.620361	349.218231	106.247063	1397.746094	273.193573	-43.122791	1384.176514	284.327728	-35.875076	1687.326782	365.386871	-268.376099	1122.310669	440.095184	148.052399	1129.278687	253.214386	-268.433838	883.152710	335.726776	208.666092	877.433105	307.756744	-34.082687	997.076538	-573.153564	16.506542	907.131042	-487.495514	-109.265121
280.050690	-115.844055	896.104553	327.022522	48.722134	898.038513	355.014069	-137.451553	506.155060	382.158478	97.932671	503.900665	441.474060	-110.334038	81.547974	477.296173	111.001389	91.285622	313.714661	-222.723114	1404.328979	348.594482	104.327896	1397.856689	272.939484	-45.203594	1384.059448	283.943115	-37.979401	1687.182739	365.778748	-269.986298	1122.013672	439.628326	146.519226	1129.518066	253.473434	-269.903870	882.861023	335.475555	207.210098	877.549011	307.791168	-35.949116	996.952454	-573.047607	16.871189	907.178894	-487.498169	-108.993858
280.053589	-117.405624	895.992249	326.853149	47.239185	898.041260	354.968445	-138.436371	506.095947	381.045868	97.201218	503.929199	441.519409	-110.457405	81.533562	477.168579	110.973938	91.616913	313.867645	-224.709595	1404.011475	347.943146	102.438217	1397.957031	272.686493	-47.255753	1383.934204	283.543060	-40.066452	1687.082764	366.068848	-271.460846	1121.692627	439.377594	145.264328	1129.855225	253.771286	-271.378571	882.563293	335.264801	205.693176	877.749939	307.746368	-37.546459	996.894226	-572.945007	17.279516	907.228638	-487.500214	-108.738792
280.066254	-118.969337	895.899231	326.651154	45.769344	898.166199	355.007965	-139.352661	505.964203	380.104584	96.551270	503.983307	441.545197	-110.591042	81.490028	476.936218	110.883247	91.988388	314.028259	-226.673676	1403.766724	347.366608	100.563759	1398.077148	272.445892	-49.279167	1383.836670	283.163269	-42.180145	1686.975586	366.386505	-273.097107	1121.347534	438.984955	143.783905	1130.082275	254.011948	-272.774811	882.297913	335.026581	204.157562	877.906006	307.684967	-39.197712	996.905334	-572.817688	17.643061	907.255920	-487.467834	-108.457710
280.141907	-120.580467	895.806946	326.536133	44.315601	898.208435	355.035828	-140.354568	505.834320	378.987030	95.923187	504.079132	441.521515	-110.703690	81.463173	476.771942	110.814133	92.495796	314.147675	-228.588074	1403.529907	346.777039	98.755203	1398.202515	272.219177	-51.303398	1383.750854	282.739441	-44.267879	1686.896851	366.669739	-274.424408	1121.055664	438.532990	142.275314	1130.309326	254.199310	-274.166290	882.027771	334.845612	202.715790	878.030396	307.675690	-40.807060	996.877808	-572.689941	18.015293	907.292603	-487.486389	-108.156433
280.204681	-122.089394	895.758606	326.372742	42.869877	898.343201	355.029358	-141.283279	505.701538	377.768860	95.302643	504.218048	441.445923	-110.790733	81.404724	476.481964	110.757935	93.035477	314.316833	-230.489319	1403.312744	346.221436	96.913589	1398.315918	271.991028	-53.257122	1383.688232	282.344513	-46.378838	1686.817871	366.972809	-275.987885	1120.782837	437.952515	140.516251	1130.455566	254.446503	-275.599945	881.709534	334.430969	201.232010	878.349670	307.643158	-42.393173	996.917297	-572.591431	18.361103	907.317139	-487.489532	-107.891800
280.228271	-123.358727	895.700989	326.033203	42.019840	898.705750	354.961731	-142.071243	505.553741	376.554474	94.664207	504.415070	441.410339	-110.887489	81.348633	476.265350	110.741386	93.496315	314.446228	-232.375885	1403.046631	345.686462	95.137070	1398.453369	271.779053	-55.213478	1383.618164	281.937958	-48.453667	1686.761475	367.239532	-277.437653	1120.476196	437.767853	139.461227	1130.856567	254.637680	-276.927551	881.465027	334.236725	199.817825	878.530518	307.512573	-43.697384	997.061401	-572.523560	18.800446	907.386536	-487.515015	-107.569031
280.403259	-125.054886	895.640259	326.160675	40.198750	898.658997	354.958679	-143.041519	505.495331	375.355682	94.146431	504.442596	441.434418	-111.042282	81.320427	476.084625	110.731941	94.057602	314.568268	-234.256912	1402.793945	345.113525	93.349190	1398.600952	271.543304	-57.121056	1383.597168	281.554932	-50.538536	1686.702148	367.481323	-278.848267	1120.198730	437.481384	138.102737	1131.152344	254.830383	-278.243439	881.239929	334.333435	198.240494	878.551208	307.650787	-45.461891	997.008057	-572.446106	19.202766	907.430298	-487.565765	-107.224831
280.523499	-126.424362	895.599182	326.090729	38.783852	898.861572	354.866547	-143.853149	505.315491	373.962585	93.592934	504.648773	441.435699	-111.199203	81.324013	475.819153	110.743874	94.607666	314.701630	-236.075714	1402.643799	344.595764	91.598289	1398.799805	271.338165	-59.024288	1383.570313	281.122986	-52.598576	1686.661987	367.735016	-280.329865	1119.969849	437.135040	136.794785	1131.428223	255.050293	-279.568237	881.044556	334.132690	196.843231	878.771301	307.672699	-46.996208	997.084534	-572.399658	19.566280	907.465881	-487.640442	-106.894798
280.738403	-127.858963	895.543030	326.086639	37.493259	899.020142	354.879333	-144.737534	505.206604	372.689178	93.058739	504.897278	441.417603	-111.315720	81.334106	475.615326	110.797638	95.209999	314.782257	-237.902130	1402.483276	344.042755	89.796188	1398.977417	271.129364	-60.873741	1383.537476	280.728821	-54.670334	1686.630127	368.001221	-281.692474	1119.761475	436.519775	134.990891	1131.559326	255.213638	-280.816162	880.824402	333.768677	195.287079	879.106384	307.766388	-48.476608	997.132446	-572.354980	19.952835	907.518127	-487.710541	-106.555183
280.879669	-129.227676	895.534912	326.057800	36.180496	899.213989	354.890137	-145.600067	505.109863	371.294373	92.577881	505.094147	441.428162	-111.433220	81.320045	475.378296	110.822762	95.847702	314.905273	-239.681808	1402.336548	343.570953	88.061554	1399.171509	270.931274	-62.740974	1383.565063	280.332611	-56.699409	1686.644775	368.181183	-282.878662	1119.571777	436.501801	134.109985	1132.129761	255.350143	-282.100647	880.664246	333.829132	193.820251	879.280273	307.810699	-49.930359	997.222046	-572.324585	20.418343	907.593201	-487.809998	-106.168587
281.104797	-130.549454	895.509094	326.049591	34.970493	899.485596	354.794830	-146.310776	504.954376	369.856445	92.124962	505.356995	441.369415	-111.486084	81.295029	475.129883	110.782341	96.619347	314.944183	-241.463242	1402.159180	343.106995	86.378540	1399.418701	270.727173	-64.565521	1383.575684	279.954071	-58.732254	1686.655518	368.424164	-284.271301	1119.447632	436.118103	132.717072	1132.458008	255.558105	-283.339752	880.498596	333.609833	192.616821	879.528076	307.898041	-51.361423	997.340088	-572.324646	20.866772	907.631531	-487.888458	-105.832642
281.378754	-131.863159	895.454163	326.087952	33.730679	899.688293	354.878052	-146.974731	504.817108	368.323669	91.720047	505.592346	441.317535	-111.527473	81.247856	474.817413	110.778000	97.307899	315.012238	-243.209900	1402.069946	342.608917	84.674164	1399.695435	270.508118	-66.387024	1383.609253	279.539398	-60.705723	1686.682617	368.615906	-285.644684	1119.265015	435.880280	131.447769	1132.828369	255.755066	-284.566742	880.339172	333.509491	191.029404	879.832703	308.014038	-52.774860	997.410706	-572.307617	21.296469	907.686646	-487.974426	-105.493370
281.572327	-133.178452	895.441345	326.096222	32.540958	899.905579	354.984833	-147.798752	504.764069	366.668335	91.272552	505.848236	441.396332	-111.680351	81.254028	474.485626	110.838730	98.014900	315.077789	-244.967377	1402.001221	342.168457	82.983131	1399.942383	270.291351	-68.135643	1383.638916	279.148804	-62.658474	1686.732910	368.826721	-287.045776	1119.129395	435.543823	130.059189	1133.230713	255.932037	-285.737366	880.232117	333.327942	189.672226	880.188416	308.104401	-54.155418	997.508545	-572.319214	21.735519	907.726746	-488.032349	-105.142029
281.852448	-134.438004	895.386414	326.149628	31.388432	900.147827	355.035553	-148.494034	504.691681	365.017181	90.917007	506.111267	441.331116	-111.700256	81.194000	474.226624	110.814240	98.828072	315.091034	-246.680557	1401.931274	341.723755	81.304367	1400.225708	270.070831	-69.910950	1383.666992	278.883423	-64.597527	1686.757202	369.005768	-288.340820	1119.004150	435.231812	128.703476	1133.616699	256.135559	-286.826202	880.080872	333.160461	188.388809	880.487915	308.245148	-55.524956	997.596924	-572.338013	22.176367	907.782288	-488.112335	-104.815750
282.061920	-135.662201	895.377319	326.140839	30.256117	900.371643	355.209564	-149.231644	504.607269	363.212189	90.543427	506.353058	441.346893	-111.749107	81.182243	473.864990	110.677811	99.608658	315.080933	-248.340683	1401.783081	341.310272	79.688133	1400.468384	269.882385	-71.622627	1383.712280	278.515625	-66.499199	1686.807373	369.162323	-289.639496	1118.906616	434.971741	127.416161	1133.986572	256.301300	-287.990997	879.948425	332.999084	187.102615	880.879333	308.324127	-56.829731	997.700012	-572.344604	22.724804	907.837402	-488.182129	-104.445946
282.353027	-136.892563	895.355347	326.249298	29.082180	900.627380	355.411316	-149.927841	504.531952	361.429382	90.207787	506.630096	441.290009	-111.746994	81.156822	473.567230	110.322296	100.443176	315.344269	-249.833664	1401.877319	340.895050	78.050674	1400.723145	269.682281	-73.295563	1383.756714	278.152893	-68.374168	1686.836792	369.362579	-290.906677	1118.795898	434.412872	125.513954	1134.204834	256.432343	-289.140656	879.865417	332.782684	185.814926	881.182556	308.477936	-58.180561	997.812561	-572.333679	23.165068	907.904358	-488.289001	-104.024895
282.645050	-138.028000	895.324829	326.320435	28.047127	900.887329	355.546356	-150.551636	504.437592	359.537628	89.952721	506.901123	441.218048	-111.757622	81.146339	473.214417	110.089996	101.284660	315.282166	-251.451431	1401.771606	340.469116	76.451012	1400.981201	269.455475	-74.962700	1383.815674	277.786194	-70.200539	1686.879150	369.494324	-292.246735	1118.689941	434.173126	124.193901	1134.601318	256.562531	-290.233459	879.749939	332.611359	184.478882	881.464905	308.621185	-59.422009	997.922058	-572.312622	23.615538	907.961670	-488.339691	-103.665108
282.883057	-139.105072	895.327637	326.359802	26.985435	901.145142	355.842133	-151.308334	504.382416	357.537018	89.645691	507.151245	441.232788	-111.827858	81.124390	472.772949	109.946556	102.260696	315.140015	-253.146378	1401.601685	340.063538	74.900963	1401.241455	269.224396	-76.628891	1383.850342	277.448059	-72.028053	1686.902344	369.621124	-293.484680	1118.577881	433.875305	122.902908	1134.956299	256.732361	-291.286163	879.634521	332.383881	183.287247	881.909851	308.736572	-60.633011	998.046997	-572.191162	23.238943	907.911011	-488.482941	-103.454956
283.223083	-140.224670	895.295105	326.548462	25.911320	901.337463	356.054871	-152.002548	504.315918	355.483429	89.338318	507.405396	441.224091	-111.862396	81.054703	472.510468	109.497505	103.138252	315.139526	-254.662430	1401.499268	339.781677	73.491753	1401.457520	269.016693	-78.208694	1383.887329	277.126312	-73.798050	1686.901001	369.701660	-294.812744	1118.447021	433.893127	122.157104	1135.484741	256.880798	-292.360901	879.507751	332.236633	182.135513	882.280762	308.931549	-61.841782	998.124512	-572.335144	24.465183	908.069702	-488.585022	-102.845909
283.468445	-141.248932	895.290222	326.598450	24.940584	901.579163	356.257965	-152.575516	504.275879	353.228455	89.010048	507.572845	441.198730	-111.895630	81.041420	472.225922	109.028114	104.159172	315.114288	-256.224121	1401.364868	339.416382	72.016296	1401.674561	268.810638	-79.798363	1383.899658	276.789734	-75.546936	1686.923584	369.847504	-296.108398	1118.291870	433.716187	120.998749	1135.870605	257.011444	-293.446320	879.316772	332.005890	180.862396	882.625488	309.042175	-62.971252	998.238098	-572.222046	24.129395	908.012878	-488.667664	-102.623764
283.702515	-142.257355	895.265686	326.720337	24.047285	901.775391	356.538971	-153.163452	504.270020	351.068024	88.767143	507.755829	441.175354	-111.928101	81.014160	471.913239	108.600647	105.122757	315.089874	-257.688904	1401.232300	338.875580	70.302422	1401.943726	268.597076	-81.340790	1383.907837	276.479492	-77.276512	1686.911133	369.911926	-297.368530	1118.091797	433.467316	119.821098	1136.224609	257.146454	-294.439514	879.140015	331.805328	179.700409	882.989624	309.207733	-64.045166	998.318481	-572.221313	24.502623	908.068237	-488.737244	-102.264648
283.862396	-142.942993	895.283081	326.508789	23.859102	902.215759	356.815399	-153.643127	504.173340	348.720245	88.413078	508.025085	441.094574	-111.886864	80.978424	471.605743	107.824356	106.136581	315.053894	-259.136902	1401.071533	338.518738	68.884483	1402.180908	268.419220	-82.835052	1383.880859	276.159882	-78.972778	1686.885864	370.029114	-298.639862	1117.930176	433.295715	118.718910	1136.606567	257.249237	-295.482788	878.919556	331.574066	178.582413	883.333984	309.191162	-64.713387	998.535278	-572.245544	25.003912	908.112671	-488.788635	-101.895988
284.243469	-144.035614	895.233887	326.961212	22.273943	902.136292	357.259521	-154.195297	504.177155	346.418823	88.062172	508.137665	441.017853	-111.863388	80.914650	471.196808	107.021996	107.131187	314.994781	-260.581299	1400.845825	338.174255	67.467903	1402.439087	268.214111	-84.318840	1383.851074	275.850983	-80.618713	1686.873657	370.046265	-299.902008	1117.658081	433.056763	117.589012	1136.929199	257.388245	-296.478973	878.642944	331.315796	177.391205	883.699280	309.550354	-66.036461	998.473999	-572.268799	25.465040	908.169983	-488.832764	-101.547630
284.550049	-144.908188	895.189331	327.128662	21.402584	902.304382	357.596985	-154.691086	504.205170	344.069397	87.695320	508.376892	441.035065	-111.931793	80.905891	470.762726	106.148781	108.151840	315.055542	-261.924713	1400.709229	337.762817	66.049934	1402.662231	267.999878	-85.740822	1383.817017	275.560486	-82.263992	1686.840332	370.085236	-301.172333	1117.396606	432.832825	116.529419	1137.312622	257.481689	-297.432556	878.396362	330.980194	176.329895	884.144958	309.773682	-67.028938	998.530029	-572.273560	25.927355	908.237122	-488.885071	-101.181671
284.760742	-145.705093	895.216980	327.160400	20.657347	902.469238	357.989105	-155.182587	504.287231	341.824829	87.326859	508.576202	441.076263	-111.972755	80.896309	470.400513	105.217003	109.186417	314.970245	-263.295898	1400.501465	337.401550	64.712921	1402.872803	267.811615	-87.134583	1383.794800	275.256287	-83.854179	1686.818115	370.084961	-302.393494	1117.132080	432.638092	115.468880	1137.659424	257.581665	-298.420654	878.139343	330.899261	175.235992	884.433655	309.927124	-67.884407	998.620483	-572.278320	26.257908	908.276428	-488.959991	-100.829720
284.839996	-146.164246	895.261353	326.753052	20.744320	902.960571	358.250702	-155.484055	504.246918	339.527710	86.804482	508.865082	441.049866	-111.906883	80.847351	469.850952	104.087296	110.189041	314.912659	-264.610443	1400.292358	337.088654	63.368519	1403.112061	267.603302	-88.511749	1383.783203	274.979584	-85.463165	1686.768677	370.151947	-303.624054	1116.886841	432.475403	114.502075	1138.039185	257.695374	-299.338074	877.838867	330.658600	174.187622	884.777283	309.856812	-68.331306	998.870239	-572.277588	26.647430	908.314453	-489.043518	-100.420853
285.186737	-147.168015	895.223633	327.167297	19.302593	902.877747	358.674866	-155.862839	504.291443	337.359772	86.288757	508.966736	441.029938	-111.899437	80.809700	469.381897	102.934120	111.146187	314.878632	-265.915833	1400.063477	336.710968	62.103786	1403.379028	267.440216	-89.825882	1383.747192	274.704498	-87.012932	1686.742065	370.083435	-304.833191	1116.541382	432.255371	113.524948	1138.408325	257.791290	-300.266754	877.516724	330.439941	173.138947	885.167419	310.243500	-69.545013	998.810181	-572.280945	27.124981	908.368713	-489.100189	-99.989410
285.408234	-147.843811	895.229309	327.178223	18.643814	903.031311	359.067963	-156.282318	504.328644	335.193054	85.658165	509.051453	441.074921	-111.974388	80.816483	468.740204	101.678421	112.044525	314.805725	-267.216705	1399.799316	336.332764	60.832928	1403.647949	267.259888	-91.131546	1383.734131	274.385315	-88.526726	1686.717285	370.064148	-305.993011	1116.265869	432.078949	112.568573	1138.843384	257.888580	-301.181030	877.192749	330.264526	172.111816	885.542297	310.426697	-70.311600	998.881470	-572.303772	27.554453	908.410583	-489.179840	-99.582047
285.553192	-148.458008	895.231445	327.044708	18.044075	903.280273	359.352844	-156.586258	504.325287	333.081055	84.922310	509.202423	441.042419	-111.945557	80.781784	468.058685	100.119865	112.892868	314.766174	-268.395111	1399.601318	335.993195	59.650417	1403.947266	267.111389	-92.437866	1383.708008	274.089935	-90.049149	1686.679565	370.024384	-307.164398	1115.979370	431.882141	111.674187	1139.287964	257.999542	-302.044189	876.868042	330.039093	171.063721	885.924744	310.553406	-71.088463	998.992065	-572.316406	27.923296	908.449951	-489.247894	-99.213112
285.699280	-149.047775	895.281189	326.923767	17.459309	903.486694	359.571899	-156.839035	504.280029	331.144958	84.106255	509.426941	441.001312	-111.929466	80.790733	467.323914	98.595383	113.687225	314.757446	-269.659027	1399.361816	335.638763	58.424274	1404.276855	266.939148	-93.681961	1383.722412	273.808624	-91.358635	1686.626587	369.982697	-308.199646	1115.720337	431.716492	110.853111	1139.725952	258.094543	-302.936310	876.510437	329.763947	170.158875	886.437073	310.641327	-71.780769	999.110596	-572.318054	28.377752	908.507935	-489.262726	-98.834091
285.734406	-149.272659	895.355042	326.300232	18.092506	904.108826	359.704559	-157.012543	504.260254	329.259399	83.263779	509.861267	440.937408	-111.880867	80.786743	466.463715	96.910156	114.390411	314.713989	-270.839203	1399.113037	335.264893	57.280048	1404.603516	266.767914	-94.896324	1383.752075	273.532806	-92.802986	1686.614136	369.920959	-309.348175	1115.405762	431.580994	110.001549	1140.243164	258.201904	-303.774902	876.179504	329.779480	169.213593	886.803589	310.473663	-71.884987	999.434082	-572.321533	28.864437	908.553284	-489.284729	-98.481895
285.901520	-149.806641	895.397217	326.125305	17.633839	904.364441	359.950378	-157.255798	504.288239	327.555389	82.255081	510.104370	440.920532	-111.867851	80.766693	465.550964	95.121468	114.977875	314.755798	-271.956757	1398.895752	334.882080	56.157536	1404.905518	266.638977	-96.106209	1383.746460	273.244141	-94.248711	1686.573608	369.852234	-310.328369	1115.101440	431.386597	109.200058	1140.761108	258.294861	-304.597473	875.856079	329.740326	168.307220	887.190308	310.539612	-72.512619	999.571472	-572.308472	29.323835	908.581726	-489.320313	-98.077324
286.076019	-150.440933	895.478699	326.067963	16.945387	904.588135	359.885925	-157.292465	504.237701	325.851929	81.226761	510.276520	440.820190	-111.779602	80.737740	464.420197	93.193016	115.548279	314.829193	-273.065521	1398.731445	334.501129	55.057281	1405.300049	266.498627	-97.270302	1383.802490	272.951050	-95.647362	1686.564575	369.818054	-311.372192	1114.867554	431.211151	108.460205	1141.233032	258.400879	-305.412720	875.581177	329.659912	167.413635	887.636230	310.685791	-73.274841	999.713440	-572.273254	29.714912	908.605835	-489.339691	-97.734673
286.234924	-150.846466	895.531738	325.854340	16.713692	904.899719	360.078583	-157.460052	504.186523	324.412842	80.071571	510.466766	440.775818	-111.746185	80.735611	463.300629	91.330803	115.964630	314.958649	-274.119781	1398.592407	334.074158	54.009632	1405.635986	266.379364	-98.399605	1383.827393	272.654877	-97.058365	1686.557861	369.788696	-312.286774	1114.632202	431.025055	107.757698	1141.815552	258.491058	-306.191254	875.308167	329.618988	166.540039	888.110046	310.739105	-73.748543	999.881714	-572.258118	30.088844	908.626892	-489.397003	-97.371040
286.422699	-151.507187	895.584839	326.017334	15.810030	904.995605	360.320831	-157.693115	504.216431	323.070740	78.768135	510.697571	440.812134	-111.784531	80.749664	462.146423	89.452370	116.374695	315.000244	-275.170715	1398.387085	333.613373	52.935505	1406.007690	266.254089	-99.524582	1383.874390	272.348572	-98.422356	1686.555176	369.698761	-313.230377	1114.359497	430.831024	107.093307	1142.346069	258.537781	-306.973907	875.031067	329.586395	165.769852	888.522522	310.963989	-74.576630	999.950806	-572.243225	30.456869	908.651245	-489.423035	-96.995674
286.452026	-151.681824	895.688354	325.519653	16.072407	905.465698	360.459595	-157.809082	504.239166	321.879120	77.390572	511.002899	440.809875	-111.778191	80.739815	460.927979	87.531296	116.711174	315.155945	-276.110291	1398.096924	333.251770	51.918652	1406.380737	266.140747	-100.628372	1383.933228	272.022583	-99.780663	1686.559570	369.638580	-314.054504	1114.111084	430.567078	106.350311	1142.865479	258.576813	-307.743347	874.778687	329.473633	164.954636	889.035706	310.825836	-74.739372	1000.218811	-572.215088	30.897636	908.676147	-489.485657	-96.583794
286.594086	-152.045563	895.733765	325.359680	15.832983	905.749207	360.621307	-157.925476	504.248749	320.664093	75.825150	511.259918	440.792114	-111.717018	80.738693	459.568085	85.782204	116.892708	315.289032	-277.179565	1398.045532	332.789825	50.923370	1406.753296	266.007965	-101.672478	1383.992554	271.732269	-101.112564	1686.580200	369.612640	-314.819122	1113.893799	430.350098	105.697098	1143.393799	258.621338	-308.425140	874.585449	329.415894	164.200577	889.487122	310.874390	-75.180916	1000.370605	-572.182068	31.301592	908.669739	-489.516266	-96.200531
286.874481	-152.599701	895.747131	325.707672	14.846771	905.752502	360.845978	-158.040421	504.305176	319.738312	74.348480	511.354645	440.842834	-111.735466	80.763451	458.298706	83.674088	117.046349	315.443939	-278.163757	1397.891968	332.323151	49.977703	1407.138916	265.896667	-102.731842	1384.049194	271.372284	-102.627243	1686.635010	369.589996	-315.541443	1113.678955	430.098419	105.029129	1143.955933	258.674408	-309.142151	874.353943	329.191864	163.539841	890.074707	311.191254	-75.965919	1000.377747	-572.141113	31.698662	908.665344	-489.567719	-95.820541
286.967102	-152.860870	895.812073	325.550598	14.612983	906.002014	361.009430	-158.114334	504.312622	318.491669	72.610504	511.518738	440.819183	-111.694290	80.743607	456.811188	81.679016	117.120750	315.622955	-279.042877	1397.609375	331.941589	49.027279	1407.491699	265.782990	-103.762024	1384.112549	271.093994	-103.924568	1686.639893	369.608307	-316.208069	1113.414673	429.824982	104.400803	1144.487183	258.698669	-309.858246	874.133240	329.218079	163.047028	890.533264	311.213989	-76.326744	1000.524109	-572.119934	32.126205	908.652649	-489.617065	-95.476433
287.019440	-153.103760	895.909546	325.362274	14.413877	906.295532	361.059082	-158.162888	504.337769	317.491608	70.876541	511.803986	440.767303	-111.644638	80.730698	455.290955	79.829048	116.987602	315.785156	-279.956726	1397.432251	331.503540	48.115826	1407.901978	265.648285	-104.753052	1384.182983	270.761871	-105.213654	1686.642822	369.655090	-316.849884	1113.166992	429.543030	103.830666	1144.988159	258.670135	-310.423737	873.919739	329.012360	162.606277	891.184082	311.223602	-76.672249	1000.706665	-572.100769	32.620934	908.663086	-489.654480	-95.121872
287.079926	-153.328873	895.988403	325.163116	14.206196	906.575256	361.150024	-158.165268	504.350159	316.484619	69.091873	511.949188	440.779480	-111.585228	80.726051	453.689697	77.753090	116.826530	315.966156	-280.833496	1397.228271	331.070251	47.241341	1408.279175	265.567932	-105.733849	1384.239990	270.450043	-106.484314	1686.643066	369.763092	-317.525848	1112.909546	429.243073	103.157898	1145.524536	258.708649	-310.998444	873.731445	329.140106	162.167343	891.572815	311.228027	-77.015465	1000.872803	-572.114685	33.020771	908.665833	-489.722015	-94.817841
287.142975	-153.549088	896.084839	325.037720	14.058903	906.816833	361.204834	-158.177750	504.362793	315.548309	67.283188	512.074707	440.762451	-111.560913	80.754990	451.946014	75.719933	116.592880	316.118042	-281.717194	1397.015137	330.666931	46.360619	1408.647583	265.449280	-106.681953	1384.281006	270.135406	-107.728836	1686.610962	369.819946	-317.988403	1112.655029	429.006622	102.653511	1146.040649	258.702362	-311.558624	873.510193	329.013000	161.791199	892.188721	311.263458	-77.290901	1001.031433	-572.095032	33.344997	908.656494	-489.772552	-94.508392
287.161316	-153.706100	896.137817	324.893555	13.938685	907.031616	361.235687	-158.198044	504.367493	314.747467	65.516525	512.258362	440.764069	-111.562706	80.756081	450.381104	73.653290	116.322052	316.335632	-282.555267	1396.802246	330.260193	45.542614	1409.008545	265.355530	-107.578300	1384.304321	269.812897	-108.970901	1686.543213	369.967346	-318.511108	1112.380249	428.614532	101.968086	1146.530151	258.713623	-312.066528	873.294983	328.689178	161.436707	892.804993	311.263000	-77.532265	1001.154236	-572.076233	33.730171	908.647888	-489.816589	-94.218460
287.174561	-153.850357	896.211853	324.747467	13.793988	907.260254	361.246216	-158.156265	504.353699	313.711609	63.651714	512.382446	440.705292	-111.480896	80.744270	448.555634	71.592300	115.962891	316.488037	-283.343384	1396.597656	329.811554	44.720959	1409.328491	265.300934	-108.486755	1384.303955	269.494843	-110.197777	1686.475098	370.137543	-318.950500	1112.109863	428.298492	101.398087	1147.005737	258.715118	-312.521881	873.071350	328.442657	161.111923	893.406799	311.273499	-77.780045	1001.293518	-572.049133	34.142139	908.630615	-489.887482	-93.890778
287.008179	-153.786438	896.315796	324.213837	14.323829	907.712830	361.150024	-158.136719	504.324432	312.783386	61.768482	512.616150	440.708984	-111.464142	80.756668	446.569397	69.505653	115.478241	316.689697	-284.128967	1396.330444	329.394745	43.956360	1409.672852	265.220520	-109.341377	1384.293945	269.193054	-111.400085	1686.374634	370.338318	-319.345428	1111.817139	427.987793	100.850510	1147.456421	258.739960	-312.887726	872.835388	328.111969	160.796829	893.943420	311.047943	-77.682571	1001.549316	-572.035889	34.519955	908.629700	-489.976196	-93.530548
286.974548	-153.906036	896.376770	324.075439	14.210800	907.901672	361.164948	-158.146790	504.337097	311.974854	59.978458	512.606689	440.694733	-111.440720	80.725456	444.641113	67.373070	115.067818	316.871948	-284.864624	1396.075684	328.963776	43.207497	1409.990723	265.123016	-110.158775	1384.257935	268.882507	-112.585777	1686.253662	370.575684	-319.806000	1111.459961	427.660461	100.294235	1147.915283	258.773743	-313.248352	872.579468	327.738098	160.444519	894.540588	311.026184	-77.884338	1001.663818	-572.015991	34.912739	908.632080	-490.082886	-93.161888
286.917480	-154.004639	896.427429	323.998383	14.142488	908.080505	361.135284	-158.155441	504.323090	311.519684	58.306755	512.664429	440.691132	-111.435661	80.734413	442.987274	65.469559	114.657776	317.052063	-285.585022	1395.754883	328.489838	42.443161	1410.266479	265.043213	-110.949234	1384.193726	268.563263	-113.745667	1686.110474	370.771027	-320.223999	1111.105469	427.422272	99.922684	1148.368164	258.770294	-313.590332	872.320190	327.468201	160.058884	894.973267	311.023163	-78.054955	1001.767944	-572.028442	35.228817	908.611755	-490.210938	-92.833427
287.026917	-154.375626	896.412720	324.422485	13.278131	907.924561	361.250122	-158.236145	504.336884	310.838013	56.515297	512.570129	440.802094	-111.519173	80.770210	441.111084	63.464844	114.215065	317.196259	-286.310394	1395.361084	328.036377	41.774506	1410.575073	264.897797	-111.723862	1384.106445	268.242798	-114.886108	1685.975342	370.968475	-320.611725	1110.677002	427.157410	99.656326	1148.902344	258.746552	-313.989746	872.026672	327.253876	159.461899	895.399597	311.283142	-78.621925	1001.687134	-572.044617	35.534523	908.593140	-490.324921	-92.517471
287.119934	-154.652435	896.412292	324.785095	12.530453	907.814209	361.281281	-158.295090	504.380402	310.320435	54.849068	512.549988	440.810730	-111.549919	80.792992	439.341980	61.390274	113.822464	317.398926	-286.930756	1395.013062	327.605042	41.045723	1410.881592	264.778320	-112.505165	1384.046753	267.938171	-116.030144	1685.852905	371.187134	-320.906799	1110.232422	426.940521	99.463020	1149.399414	258.772156	-314.278351	871.703857	327.249146	158.765427	895.703430	311.494476	-79.097015	1001.635681	-572.063599	35.863998	908.605408	-490.425751	-92.220879
287.141296	-154.632126	896.433167	324.833282	12.515380	907.956604	361.257080	-158.294510	504.359802	309.673187	53.208641	512.685791	440.791412	-111.509392	80.797035	437.402344	59.240833	113.276169	317.560120	-287.609344	1394.664673	327.114502	40.352760	1411.177246	264.687073	-113.237122	1383.981812	267.636871	-117.099670	1685.716919	371.450317	-321.311462	1109.836792	426.685699	99.301140	1149.897705	258.800446	-314.469208	871.382690	327.462646	158.084442	895.864990	311.544098	-79.172173	1001.710144	-572.099854	36.258595	908.608826	-490.515045	-91.934654
286.999542	-154.405685	896.515381	324.557648	13.136371	908.348328	361.148071	-158.250397	504.338623	309.096436	51.695568	512.916443	440.770142	-111.495445	80.811966	435.643219	57.183838	112.892212	317.812836	-288.271301	1394.325073	326.672211	39.687447	1411.450195	264.566925	-113.936378	1383.892944	267.312073	-118.176331	1685.585938	371.698730	-321.547638	1109.371704	426.342957	99.110214	1150.355225	258.826477	-314.731445	871.046936	327.269501	157.467560	896.207886	311.390839	-78.919983	1001.929871	-572.135437	36.597027	908.613770	-490.611145	-91.678642
287.028534	-154.379761	896.541992	324.675903	13.118381	908.466309	361.075531	-158.209702	504.275604	308.511688	49.319187	512.966919	440.801727	-111.493591	80.812218	433.520782	54.921432	112.181091	317.980652	-288.857910	1393.917969	326.261810	39.022507	1411.753662	264.475098	-114.626678	1383.809082	267.022369	-119.182579	1685.479736	371.945038	-321.837494	1108.911133	425.968536	98.933853	1150.861084	258.900940	-314.937378	870.717773	326.947906	156.846222	896.574463	311.453979	-78.972801	1001.997986	-572.163269	36.927452	908.617859	-490.707947	-91.422600
286.928040	-154.058075	896.612427	324.421967	13.896549	908.870544	361.023041	-158.184326	504.234772	308.035400	47.698380	513.142273	440.768036	-111.481834	80.819313	431.883698	52.766239	111.719246	318.176666	-289.408478	1393.544434	325.828522	38.411041	1412.052368	264.377350	-115.296318	1383.711304	266.724182	-120.231880	1685.377441	372.234344	-322.105133	1108.525879	425.709656	98.817841	1151.347168	259.023193	-315.104919	870.375183	326.734192	156.122757	896.806641	311.296783	-78.596146	1002.219543	-572.156189	37.220116	908.600952	-490.835999	-91.133789
287.026886	-154.142746	896.599487	324.814636	13.616678	908.829590	360.992889	-158.209106	504.246552	307.470886	45.540489	513.016113	440.802063	-111.510124	80.802078	429.662598	50.450081	111.109367	318.347290	-289.989471	1393.148193	325.391815	37.764977	1412.437988	264.294037	-115.926491	1383.667358	266.408722	-121.271324	1685.300903	372.525024	-322.356903	1108.113770	425.481079	98.774170	1151.922974	259.138031	-315.226715	870.024658	326.639038	155.285431	896.996582	311.473999	-78.766464	1002.197449	-572.165344	37.553123	908.597961	-490.946899	-90.871857
287.221313	-154.343353	896.556763	325.447327	12.756344	908.584534	361.039154	-158.222382	504.227844	306.940796	43.457993	512.972839	440.793304	-111.520172	80.798485	427.212982	47.819160	110.303146	318.551178	-290.460144	1392.828003	325.000427	37.225483	1412.778564	264.176483	-116.523544	1383.604858	266.107666	-122.260544	1685.228394	372.783722	-322.539246	1107.660278	425.191284	98.676262	1152.450562	259.261566	-315.340759	869.685974	326.759583	154.486389	897.056458	311.788147	-79.202843	1002.067078	-572.184937	37.853954	908.585449	-491.065094	-90.637962
287.118042	-153.994812	896.621826	325.158325	13.619680	909.010071	360.916931	-158.158310	504.179810	306.354675	41.431114	513.131348	440.796661	-111.531898	80.817177	424.864044	45.315170	109.706116	318.699890	-291.078766	1392.689453	324.576385	36.666962	1413.129639	264.252686	-117.129402	1383.411621	265.779358	-123.195122	1685.119507	373.012939	-322.635803	1107.313110	424.950104	98.601967	1152.962036	259.416138	-315.431976	869.357178	327.006744	153.780838	897.157532	311.600494	-78.779739	1002.296265	-572.199646	38.152210	908.585327	-491.188782	-90.345528
287.183014	-153.842636	896.621643	325.334534	13.725705	909.126526	360.857483	-158.139359	504.147797	305.787750	39.276554	513.183777	440.828247	-111.575668	80.840134	423.029327	43.023716	109.137993	318.877563	-291.574127	1392.341675	324.198334	36.172665	1413.477417	263.983337	-117.648750	1383.539673	265.492645	-124.076439	1685.034424	373.271088	-322.755981	1106.951050	424.643005	98.449280	1153.422241	259.624603	-315.497375	869.043030	327.064819	153.289429	897.504028	311.662445	-78.712372	1002.352234	-572.218933	38.419872	908.570129	-491.324432	-90.116920
287.303253	-153.724609	896.604919	325.575409	13.779384	909.209351	360.862427	-158.074005	504.102203	305.205231	36.370529	513.169006	440.835297	-111.596458	80.847511	420.609039	40.454681	108.421608	319.004181	-292.000946	1392.036865	323.820404	35.706818	1413.829346	263.893616	-118.151924	1383.508789	265.188995	-125.037010	1684.971558	373.526611	-322.839539	1106.561523	424.248047	98.232643	1153.876343	259.867157	-315.554626	868.699463	326.897095	152.868484	897.883057	311.771606	-78.676537	1002.384827	-572.217651	38.655651	908.555237	-491.438873	-89.876801
287.381165	-153.597549	896.604431	325.763031	13.850756	909.319336	360.867920	-158.025909	504.114075	304.653290	34.304874	513.311768	440.856964	-111.592155	80.861649	418.400940	38.014286	107.852844	319.178497	-292.360901	1391.742188	323.501831	35.294758	1414.188232	263.785400	-118.638184	1383.494873	264.863434	-125.988388	1684.934570	373.773743	-322.873993	1106.202148	423.886475	98.008018	1154.371948	260.151672	-315.566528	868.360535	326.471710	152.409515	898.284424	311.833649	-78.633026	1002.438416	-572.224182	38.899738	908.554810	-491.581177	-89.673073
287.490082	-153.472565	896.584351	325.988617	13.924936	909.414612	360.917053	-157.933044	504.090668	304.194305	32.381641	513.422729	440.850677	-111.552620	80.830475	416.088013	35.601448	107.187851	319.242371	-292.802856	1391.455811	323.116974	34.836884	1414.558838	263.660461	-119.063042	1383.488770	264.544220	-126.907364	1684.888184	373.994568	-322.858246	1105.918335	423.589722	97.846779	1154.844727	260.431152	-315.536713	868.045776	326.093048	152.029495	898.701294	311.908142	-78.586960	1002.476196	-572.254517	39.119057	908.532532	-491.705383	-89.512154
287.613159	-153.339050	896.579773	326.213104	14.015214	909.520996	361.003693	-157.897232	504.114471	303.873535	30.239456	513.583679	440.874725	-111.573532	80.833969	413.988159	33.259247	106.593498	319.361572	-293.162354	1391.190308	322.735565	34.448654	1414.918945	263.505737	-119.492432	1383.501953	264.204468	-127.840103	1684.854736	374.246979	-322.865479	1105.645996	423.241241	97.691185	1155.295166	260.756592	-315.503601	867.728394	325.652191	151.742157	899.181152	311.991638	-78.525650	1002.527222	-572.277100	39.386391	908.533081	-491.809509	-89.340508
287.865143	-153.502853	896.532532	326.873413	13.304114	909.339905	361.155396	-157.823669	504.166504	303.541840	28.298878	513.585876	440.876251	-111.571404	80.819771	411.697662	30.956367	105.910416	319.483765	-293.458893	1390.940796	322.334656	34.111084	1415.341553	263.349762	-119.875893	1383.491699	263.868744	-128.764343	1684.833618	374.505981	-322.843353	1105.369751	422.857269	97.551147	1155.754150	261.095825	-315.438232	867.413025	325.114655	151.495239	899.693481	312.294556	-78.890038	1002.427246	-572.278198	39.647320	908.516296	-491.910980	-89.172852
287.983429	-153.410492	896.536194	327.132935	13.303728	909.414429	361.232697	-157.737198	504.218445	303.178192	26.435286	513.705811	440.894806	-111.568726	80.800674	409.416931	28.669838	105.286423	319.561829	-293.746674	1390.716309	321.956329	33.795567	1415.714111	263.400848	-120.270798	1383.306396	263.528076	-129.654633	1684.794189	374.719971	-322.758026	1105.139526	422.540344	97.422447	1156.212891	261.456818	-315.360291	867.105896	324.543671	151.271439	900.205627	312.375092	-78.870216	1002.469360	-572.315430	39.923977	908.524719	-492.024658	-89.008820
288.138733	-153.359177	896.563721	327.427765	13.299371	909.487061	361.346466	-157.667328	504.256531	302.820068	24.545208	513.786865	440.868042	-111.499809	80.763763	407.119598	26.594721	104.687531	319.712433	-294.017792	1390.540527	321.569122	33.443684	1416.124512	263.065491	-120.584427	1383.459106	263.194366	-130.562912	1684.771851	374.937317	-322.633362	1104.957153	422.278687	97.424484	1156.745605	261.859375	-315.314270	866.833679	324.061310	151.036896	900.700500	312.479736	-78.852615	1002.524658	-572.319641	40.159679	908.520447	-492.132843	-88.847031
288.306305	-153.264481	896.562256	327.763733	13.287875	909.545166	361.540344	-157.634689	504.314941	302.681122	22.850716	513.783081	440.897400	-111.483315	80.775497	404.831635	24.482784	103.977676	319.811829	-294.265625	1390.339600	321.122375	33.143570	1416.545898	262.897827	-120.904182	1383.455933	262.848633	-131.439011	1684.748901	375.132874	-322.464752	1104.779053	422.005829	97.470261	1157.227783	262.234833	-315.260193	866.587341	323.533630	150.806107	901.259033	312.611328	-78.828857	1002.557007	-572.334656	40.348320	908.517151	-492.256012	-88.700264
288.474487	-153.180466	896.554382	328.146484	13.275647	909.568909	361.692596	-157.626221	504.364716	302.498047	20.992836	513.883728	440.854858	-111.462212	80.771240	402.569061	22.467793	103.275200	319.961517	-294.447815	1390.170654	320.682953	32.835732	1416.933105	262.740143	-121.204185	1383.423828	262.476685	-132.326660	1684.691528	375.319824	-322.226379	1104.586060	421.719940	97.559395	1157.710938	262.620514	-315.179199	866.352051	323.058594	150.604248	901.771362	312.765259	-78.794304	1002.570313	-572.362793	40.595570	908.515625	-492.385132	-88.533188
288.640350	-153.092682	896.528076	328.529663	13.273937	909.569824	361.829010	-157.559509	504.397705	302.330231	19.599457	513.910156	440.872467	-111.434525	80.723381	400.375214	20.602024	102.655388	320.077240	-294.622009	1389.998169	320.225739	32.556068	1417.346924	262.774994	-121.524841	1383.250610	262.112518	-133.184021	1684.610474	375.534180	-321.956146	1104.458740	421.454803	97.644470	1158.210083	263.033722	-315.042236	866.120483	322.633179	150.444824	902.254456	312.916077	-78.748909	1002.563293	-572.390503	40.775345	908.502747	-492.485992	-88.383644
288.801544	-152.961105	896.509033	328.920227	13.356698	909.571045	361.984436	-157.535767	504.396332	302.294128	17.909607	513.963562	440.887817	-111.449944	80.705185	398.223236	18.811499	102.003220	320.235870	-294.766479	1389.835083	319.756073	32.299820	1417.765137	262.643768	-121.759514	1383.214111	261.749329	-134.054962	1684.531738	375.735535	-321.692078	1104.296143	421.179169	97.777023	1158.756592	263.438904	-314.905792	865.884399	322.204742	150.301315	902.795105	313.069824	-78.633469	1002.560364	-572.406982	40.980530	908.493408	-492.611328	-88.238892
288.860870	-152.600159	896.494690	329.037994	14.038929	909.754395	361.996338	-157.448364	504.330658	302.207611	16.540321	514.071838	440.831055	-111.428101	80.709129	395.964142	16.924055	101.394569	320.426178	-294.887848	1389.656250	319.264465	32.060863	1418.102051	262.487152	-121.993454	1383.158813	261.384003	-134.915955	1684.433228	375.969360	-321.369629	1104.155273	420.862885	97.952827	1159.307617	263.841919	-314.751251	865.700012	321.753540	150.165558	903.328796	313.075714	-78.194122	1002.640991	-572.432678	41.154762	908.494446	-492.738831	-88.123222
289.053009	-152.395477	896.450500	329.465057	14.173395	909.724915	362.060242	-157.417053	504.289185	301.989502	15.081392	514.216187	440.768860	-111.392220	80.679535	393.729889	15.258174	100.813934	320.643433	-294.978455	1389.491211	318.757690	31.850323	1418.494019	262.305847	-122.210007	1383.076172	261.022003	-135.751419	1684.308350	376.198029	-320.996979	1103.978271	420.589935	98.111153	1159.795288	264.247559	-314.623322	865.437683	321.433350	150.071701	903.759949	313.262756	-78.013649	1002.610107	-572.421204	41.363327	908.496582	-492.815155	-87.946808
289.287750	-152.134689	896.407959	329.942932	14.276581	909.708618	362.084106	-157.343872	504.254913	301.890991	13.703186	514.247559	440.750671	-111.343895	80.644867	391.570160	13.498440	100.284935	320.810486	-295.063202	1389.304932	318.200806	31.635338	1418.819336	262.118378	-122.423599	1382.982788	260.624878	-136.606522	1684.188843	376.458191	-320.702148	1103.817261	420.298462	98.316940	1160.335815	264.652161	-314.420197	865.210876	321.002838	149.964401	904.256836	313.492188	-77.831093	1002.585815	-572.454712	41.546501	908.504272	-492.942413	-87.799232
289.515900	-151.918091	896.384583	330.440918	14.430095	909.671509	362.080261	-157.288177	504.228912	301.782776	12.359916	514.433044	440.728058	-111.343758	80.654724	389.487030	11.891622	99.764862	321.002747	-295.137085	1389.098633	317.602631	31.456207	1419.150146	261.905792	-122.623894	1382.835815	260.240723	-137.430862	1684.063843	376.700897	-320.318359	1103.608276	419.917084	98.532196	1160.827148	265.042297	-314.286072	864.956726	320.594574	149.915482	904.727600	313.750366	-77.622154	1002.561707	-572.463318	41.690975	908.513000	-493.043579	-87.671410
289.851868	-151.888153	896.334290	331.178436	14.019369	909.448425	362.167511	-157.245926	504.204987	301.473389	11.244640	514.470398	440.737732	-111.343842	80.670784	387.286285	10.251309	99.314758	321.158142	-295.204437	1388.885010	317.025848	31.298481	1419.412476	261.704376	-122.796036	1382.699585	259.848907	-138.243301	1683.935547	376.972168	-319.912811	1103.400879	419.507843	98.820358	1161.289795	265.440643	-314.104828	864.702637	320.182159	149.817352	905.146301	314.161407	-77.711365	1002.438660	-572.483032	41.862022	908.517944	-493.131805	-87.575104
290.039734	-151.550812	896.354370	331.410004	14.588441	909.581604	362.055634	-157.074585	504.161774	301.307007	10.210573	514.661865	440.647064	-111.264847	80.650078	385.278870	8.611777	98.846466	321.284546	-295.255371	1388.638916	316.444122	31.141689	1419.649902	261.270630	-122.887726	1382.726807	259.427032	-139.049255	1683.787964	377.282959	-319.588593	1103.187256	419.139893	99.069473	1161.680664	265.860504	-313.848907	864.401306	319.752625	149.790512	905.581726	314.312347	-77.299881	1002.513733	-572.492615	42.029179	908.504761	-493.220001	-87.447227
290.403656	-151.554871	896.340210	332.193329	14.089287	909.365356	362.064209	-157.027344	504.186798	301.206573	9.156657	514.671509	440.648560	-111.254471	80.677704	383.375824	7.171043	98.475731	321.371918	-295.290192	1388.365479	315.817993	31.011847	1419.856201	261.083496	-123.001862	1382.567383	259.025665	-139.812836	1683.645264	377.625977	-319.153687	1102.957764	418.764862	99.415390	1162.129272	266.317047	-313.560242	864.102722	319.323669	149.716873	905.994263	314.781860	-77.440247	1002.412048	-572.505188	42.145737	908.487976	-493.293884	-87.352921
290.648773	-151.396500	896.359680	332.664246	14.138485	909.373840	362.009247	-156.893753	504.173279	301.106049	8.210761	514.675598	440.648193	-111.233711	80.679741	381.310974	5.433108	98.069450	321.399292	-295.277039	1388.102539	314.996307	31.017557	1420.116089	261.070190	-123.167374	1382.252686	258.598969	-140.578308	1683.453491	377.942017	-318.785736	1102.699951	418.313293	99.666588	1162.507324	266.729980	-313.258118	863.815918	318.888794	149.689255	906.346436	315.093231	-77.328697	1002.428345	-572.504272	42.290096	908.481262	-493.361084	-87.257278
290.837463	-151.312836	896.397278	333.077606	14.167437	909.362244	361.949402	-156.792480	504.166534	301.017975	7.514741	514.709473	440.586823	-111.133812	80.656731	379.538788	4.005028	97.644707	321.429779	-295.309387	1387.828979	314.406067	30.899309	1420.213745	260.839355	-123.257324	1382.062744	258.164429	-141.312439	1683.255859	378.263214	-318.438110	1102.437378	417.892975	100.000923	1162.920898	267.149689	-312.935303	863.511841	318.464386	149.659332	906.645386	315.382416	-77.247520	1002.443909	-572.487671	42.407757	908.457764	-493.421204	-87.147102
291.054474	-151.272766	896.421997	333.549835	14.111240	909.323975	361.982849	-156.746506	504.156982	300.856445	6.870590	514.753296	440.589539	-111.132820	80.674179	377.910156	2.687800	97.467117	321.404755	-295.262878	1387.515869	313.746460	30.908545	1420.522705	260.606628	-123.337494	1381.845337	257.729675	-142.008606	1683.016357	378.591125	-318.105194	1102.184082	417.461212	100.243370	1163.239014	267.604706	-312.631531	863.174011	318.031372	149.603470	906.948425	315.724915	-77.227661	1002.439575	-572.487549	42.540478	908.424255	-493.461151	-87.074532
291.246765	-151.183716	896.429871	333.975403	14.142008	909.328796	361.984253	-156.669998	504.149353	300.758514	6.366988	514.781982	440.556152	-111.045631	80.663391	376.988129	2.019916	97.763512	321.367432	-295.224030	1387.224731	313.142395	30.844795	1420.669312	260.365692	-123.393913	1381.650146	257.268188	-142.697128	1682.785278	378.951660	-317.788177	1101.969849	417.076630	100.549377	1163.592896	268.094727	-312.258423	862.870972	317.593658	149.561691	907.257935	316.055389	-77.179222	1002.444214	-572.508545	42.652863	908.388550	-493.518127	-87.002655
291.445496	-151.075195	896.434998	334.339508	14.165534	909.303894	361.975220	-156.620453	504.121552	300.686798	5.958713	514.795898	440.546143	-111.022957	80.652565	375.063843	0.370431	96.831955	321.279602	-295.182556	1386.940063	312.603485	30.739416	1420.751465	260.140442	-123.442558	1381.448120	256.824219	-143.356369	1682.511841	379.291260	-317.429871	1101.760742	416.597961	100.767609	1163.807373	268.555237	-311.878693	862.605164	317.074341	149.530228	907.540283	316.377625	-77.113503	1002.432922	-572.532166	42.767281	908.377625	-493.591156	-86.908768
291.782959	-151.387451	896.368530	335.153748	13.231333	908.841919	362.112701	-156.701370	504.162598	300.705414	5.645475	514.586365	440.601013	-111.031723	80.634979	373.749512	-0.876910	96.510979	321.181305	-295.118195	1386.670044	312.096802	30.650215	1420.689209	259.973389	-123.446457	1381.207520	256.360504	-143.968918	1682.226074	379.636688	-317.096039	1101.565186	416.218933	101.080124	1164.067627	269.046539	-311.481873	862.329834	316.641388	149.519058	907.747803	316.936310	-77.537125	1002.186462	-572.540527	42.845001	908.350891	-493.625336	-86.875870
291.864960	-150.996338	896.396545	335.196991	14.105296	909.117371	361.923187	-156.530121	504.066467	300.809601	5.499709	514.613831	440.547394	-110.995232	80.645576	372.793121	-1.981206	96.224823	321.067932	-295.096283	1386.389648	311.594360	30.522846	1420.626831	259.824707	-123.443428	1380.958618	255.875366	-144.581161	1681.910278	379.990753	-316.831696	1101.372070	415.868683	101.396317	1164.298462	269.545074	-311.096924	862.058350	316.146240	149.580215	907.973022	317.108765	-77.055824	1002.321289	-572.552612	42.999958	908.354919	-493.678650	-86.797585
292.046600	-150.877670	896.380188	335.519287	14.173335	909.055908	361.581635	-156.330750	503.948242	300.740387	5.298483	514.544617	440.430908	-110.877258	80.619255	371.666565	-3.086231	95.983658	320.934692	-295.000671	1386.112305	311.241821	30.447536	1420.602661	259.677307	-123.413162	1380.665527	255.394165	-145.118896	1681.602417	380.322021	-316.576843	1101.184448	415.525482	101.714394	1164.451904	270.077820	-310.710876	861.795410	315.635834	149.653732	908.161438	317.436249	-76.960609	1002.279846	-572.560120	43.077057	908.325439	-493.717773	-86.709251
292.212250	-150.782104	896.345215	335.852386	14.195352	908.972778	360.295227	-155.586441	503.672546	300.737305	5.240381	514.497131	439.906006	-110.486656	80.602287	370.115112	-4.479543	95.851822	320.828766	-294.919739	1385.871826	310.911255	30.394203	1420.576782	259.551788	-123.343521	1380.372437	254.893158	-145.664246	1681.271362	380.670532	-316.404388	1101.020386	415.161560	102.052025	1164.610596	270.673981	-310.273712	861.536560	315.122986	149.742477	908.356812	317.757263	-76.899124	1002.218384	-572.550781	43.173115	908.304626	-493.761566	-86.655037
292.374512	-150.711563	896.309509	336.242645	14.232766	908.868408	360.056213	-155.408340	503.620636	300.901794	5.312111	514.431152	439.813293	-110.367340	80.581261	369.398468	-5.148519	95.754494	320.664612	-294.833344	1385.633057	310.585632	30.399843	1420.585571	259.450745	-123.278107	1380.122803	254.398315	-146.139938	1680.959961	380.999054	-316.187042	1100.882690	414.830109	102.389252	1164.709839	271.265991	-309.809021	861.247681	314.826141	149.875275	908.424988	318.097534	-76.827484	1002.147400	-572.554382	43.241043	908.255920	-493.805206	-86.617371
292.529510	-150.667664	896.267395	336.651306	14.215087	908.742676	359.999390	-155.312637	503.556580	301.003937	5.417356	514.371399	439.827820	-110.376495	80.581932	368.719757	-5.676444	95.683777	320.508850	-294.737640	1385.395386	310.565491	30.330793	1420.691406	259.250702	-123.224503	1380.042480	253.890335	-146.606415	1680.636353	381.286926	-315.956573	1100.725830	414.545715	102.740936	1164.728882	271.875702	-309.428314	860.959961	314.133972	150.002335	908.579651	318.413696	-76.782227	1002.065002	-572.532166	43.353165	908.238586	-493.803802	-86.554642
292.538696	-150.254852	896.273499	336.458282	14.654266	908.941467	359.875031	-155.207352	503.465851	300.762512	5.430510	514.468750	439.796478	-110.298279	80.557899	368.108551	-6.136003	95.609055	320.390778	-294.618896	1385.184204	310.348541	30.359104	1420.647339	259.235229	-123.150482	1379.809692	253.394531	-147.026077	1680.324463	381.572205	-315.761932	1100.611938	414.241486	103.132477	1164.761597	272.493958	-309.067780	860.692261	313.658081	150.136688	908.658203	318.403687	-76.487236	1002.152893	-572.538757	43.404591	908.198547	-493.835938	-86.548843
292.697876	-150.086304	896.263245	336.813293	14.724300	908.889587	359.649475	-155.023102	503.376221	300.570770	5.536860	514.454224	439.747986	-110.275497	80.559845	367.760956	-6.348879	95.574272	320.322388	-294.507111	1385.009155	310.181610	30.418318	1420.590088	259.239471	-123.047462	1379.583374	252.897675	-147.432388	1680.028687	381.884094	-315.599731	1100.501343	413.921753	103.494324	1164.752319	273.144714	-308.623199	860.434937	313.128571	150.332397	908.719666	318.683105	-76.358597	1002.121765	-572.508911	43.478970	908.178589	-493.863647	-86.477951
292.924805	-150.100189	896.200256	337.492493	15.529521	908.651978	363.820801	-157.396118	504.136780	300.162811	5.641523	514.551025	441.499634	-111.550865	80.665413	367.379761	-6.451100	95.570168	320.230591	-294.370056	1384.850586	310.003357	30.511335	1420.529053	259.336121	-122.883934	1379.271973	252.379486	-147.780136	1679.758545	382.181396	-315.394928	1100.438477	413.624573	103.850281	1164.742310	273.756165	-308.153046	860.199829	312.625549	150.520538	908.759644	319.085266	-75.813217	1001.986389	-572.509033	43.523430	908.135437	-493.906372	-86.443130
293.187927	-150.214890	896.151917	338.164581	13.863560	908.350159	363.907959	-157.408630	504.128479	300.020966	6.053407	514.318054	441.581940	-111.620033	80.656952	367.272095	-6.323078	95.639748	320.159943	-294.256378	1384.718384	309.918793	30.570650	1420.447876	259.371490	-122.731476	1379.083252	251.895996	-148.082291	1679.513184	382.448517	-315.196228	1100.363159	413.372589	104.187294	1164.685913	274.420380	-307.777618	859.969849	312.208557	150.687286	908.754333	319.540863	-76.637184	1001.817444	-572.485657	43.594269	908.098083	-493.903900	-86.424171
293.354645	-150.071152	896.118225	338.614044	13.795501	908.255188	363.872437	-157.372162	504.114410	299.734283	6.485210	514.349731	441.627350	-111.636803	80.670464	367.288300	-6.094207	95.689438	320.083252	-294.125671	1384.593384	309.896973	30.689283	1420.421265	259.410645	-122.590637	1378.957520	251.415390	-148.364929	1679.298950	382.707031	-314.995880	1100.321899	413.122864	104.575859	1164.616089	275.084442	-307.396301	859.722351	311.755981	150.901688	908.750244	319.831696	-76.575150	1001.755798	-572.466248	43.661400	908.075012	-493.947968	-86.372131
293.338898	-149.664185	896.141602	338.696320	15.510363	908.447571	363.757507	-157.267563	504.070923	299.888336	7.072828	514.572815	441.602905	-111.594612	80.653076	367.710297	-5.570424	95.784523	320.039154	-293.969879	1384.502563	309.933868	30.788290	1420.361694	259.413940	-122.437561	1378.914063	250.916611	-148.605011	1679.100952	382.920990	-314.789429	1100.259277	412.902405	104.929955	1164.529419	275.674438	-307.012695	859.524841	311.286407	151.089813	908.745239	319.888916	-75.557808	1001.859070	-572.453674	43.712269	908.035156	-493.954285	-86.368439
293.411560	-149.509140	896.139526	338.983582	15.617381	908.407715	363.792786	-157.256989	504.043549	299.813293	7.582095	514.561584	441.594818	-111.595970	80.673767	368.076233	-5.071658	95.940376	319.970734	-293.811279	1384.404175	310.026672	30.935871	1420.320801	259.540466	-122.241356	1378.780518	250.438934	-148.794968	1678.929932	383.165100	-314.578552	1100.236938	412.720001	105.214531	1164.420166	276.323120	-306.607239	859.322266	310.850159	151.325256	908.757813	320.075562	-75.413429	1001.838989	-572.415649	43.781044	908.020813	-493.973083	-86.298286
293.519165	-149.592621	896.129517	339.481232	14.068151	908.208313	363.872986	-157.300507	504.091888	299.618561	8.242238	514.357483	441.613892	-111.616982	80.676758	368.631378	-4.379756	96.139542	319.899658	-293.651093	1384.305664	310.179962	31.085928	1420.311279	259.623962	-122.017250	1378.746826	249.992157	-148.960007	1678.770020	383.385529	-314.336182	1100.249023	412.509674	105.461914	1164.314941	276.978485	-306.270935	859.137573	310.460510	151.532257	908.760559	320.397308	-76.205093	1001.735657	-572.393921	43.812313	907.991760	-493.981689	-86.292404
293.319275	-148.989761	896.207520	339.056244	15.387408	908.655884	363.736084	-157.151581	504.011261	299.632874	9.083511	514.601868	441.558502	-111.534554	80.645226	369.621979	-3.296951	96.142120	319.851685	-293.492310	1384.299194	310.405670	31.256252	1420.311768	259.655457	-121.804634	1378.841187	249.570984	-149.076996	1678.628662	383.553162	-314.060730	1100.250977	412.361145	105.775574	1164.246216	277.569672	-305.938995	859.006348	310.063995	151.747467	908.744629	320.176910	-75.449753	1001.977112	-572.351135	43.904388	907.992065	-493.995453	-86.204597
293.329620	-148.996719	896.190857	339.555298	16.244387	908.471008	363.765594	-157.171082	504.023376	299.934784	10.099100	514.714355	441.593536	-111.576744	80.656120	370.921967	-1.959136	96.576538	319.752747	-293.341217	1384.283691	310.674011	31.442480	1420.335693	259.875854	-121.541740	1378.733643	249.171951	-149.154587	1678.524048	383.766083	-313.807770	1100.333008	412.220947	106.049667	1164.129883	278.222504	-305.531860	858.845215	309.823700	152.001648	908.684631	320.414001	-74.886009	1001.889038	-572.332153	43.966671	907.969482	-494.006775	-86.198029
293.265930	-148.796432	896.225525	339.728607	16.336050	908.470764	363.697723	-157.065063	504.023346	299.884125	11.125587	514.783569	441.593109	-111.566727	80.661911	372.311920	-0.560809	97.176712	319.642944	-293.178406	1384.261841	310.981201	31.640352	1420.336060	260.016479	-121.266159	1378.755005	248.779221	-149.196411	1678.425537	383.958099	-313.582428	1100.420532	412.060730	106.244064	1163.975220	278.886993	-305.125488	858.712952	309.257996	152.248962	908.711243	320.506470	-74.740791	1001.904663	-572.309814	44.026772	907.944397	-494.021820	-86.160118
293.203491	-148.573456	896.244202	339.921417	16.387236	908.478149	363.699829	-157.033173	504.009308	299.909912	12.151904	514.804382	441.617889	-111.590103	80.652069	374.324615	1.235513	98.178032	319.508209	-292.984314	1384.259155	311.112518	31.998243	1420.341187	260.154724	-121.005974	1378.806641	248.428864	-149.175018	1678.348755	384.112793	-313.361938	1100.504517	411.931732	106.402405	1163.854980	279.498535	-304.804321	858.596680	308.882874	152.503830	908.703369	320.615723	-74.624146	1001.914124	-572.274109	44.054668	907.922485	-494.028076	-86.130722
293.101379	-148.386703	896.273438	340.120331	16.489475	908.526794	363.651825	-156.981583	503.993195	300.028534	13.211795	514.842834	441.629181	-111.589859	80.645424	375.251221	2.155370	98.061760	319.423798	-292.777039	1384.290039	311.476074	32.224796	1420.323608	260.313599	-120.718361	1378.856445	248.129547	-149.110718	1678.287964	384.244904	-313.105713	1100.586548	411.864136	106.550407	1163.667236	280.145996	-304.449432	858.511292	308.551910	152.759460	908.651367	320.721832	-74.519150	1001.947327	-572.267700	44.145157	907.918091	-494.055023	-86.089409
293.011658	-148.188080	896.279175	340.291595	16.623507	908.571167	363.602386	-156.891708	503.976288	299.983185	14.405184	514.902100	441.642517	-111.633728	80.660927	376.989410	3.650066	98.496880	319.279358	-292.563019	1384.359741	311.915771	32.469936	1420.322754	260.481201	-120.414398	1378.935669	247.849991	-149.026932	1678.230957	384.388458	-312.908539	1100.728638	411.882050	106.696838	1163.495483	280.755951	-304.056305	858.419983	308.444489	153.004654	908.531982	320.814575	-74.400467	1001.966125	-572.201965	44.215317	907.897217	-494.034332	-86.052925
292.916870	-147.960434	896.280273	340.427887	16.803669	908.599304	363.550842	-156.854599	503.944916	299.954468	15.844105	515.006287	441.729126	-111.704727	80.695160	379.127258	5.393281	99.094002	319.112488	-292.353088	1384.394653	312.402802	32.719620	1420.326782	260.655304	-120.083221	1379.012939	247.628464	-148.872986	1678.200684	384.498810	-312.698486	1100.857788	411.872711	106.833969	1163.291382	281.308105	-303.703308	858.329163	308.114838	153.221893	908.456970	320.879181	-74.233528	1001.975708	-572.172302	44.312157	907.892517	-494.034332	-86.014687
292.835480	-147.718262	896.289124	340.594208	16.916056	908.643188	363.510376	-156.793182	503.925140	300.004944	17.008015	515.030273	441.752380	-111.715958	80.690140	381.341492	7.228251	99.710487	318.976196	-292.136749	1384.499634	312.901733	33.000877	1420.315063	260.810974	-119.734200	1379.095703	247.400024	-148.697800	1678.167725	384.593262	-312.517365	1100.994751	411.864594	106.896988	1163.035278	281.864166	-303.370819	858.269287	307.609772	153.442093	908.431213	320.962921	-74.102097	1001.996277	-572.143372	44.370712	907.854370	-494.050629	-85.991302
292.741302	-147.470932	896.284058	340.739380	17.046110	908.672546	363.477539	-156.772476	503.903625	299.940125	18.446993	515.106201	441.781189	-111.744514	80.658615	383.805206	9.115231	100.502434	318.797913	-291.938354	1384.587524	313.436432	33.275692	1420.279419	260.991730	-119.361923	1379.173706	247.223923	-148.470123	1678.156372	384.673767	-312.350464	1101.164795	411.912354	107.011841	1162.804932	282.374756	-303.031250	858.238708	307.279877	153.636353	908.338745	321.018921	-73.955162	1002.003479	-572.122681	44.492016	907.849854	-494.052612	-85.940842
292.721008	-147.304596	896.269409	341.184906	16.600040	908.627991	363.419678	-156.716415	503.889862	299.900208	19.972391	515.048584	441.848480	-111.799873	80.663612	386.304108	11.105842	101.226578	318.610596	-291.668243	1384.677490	314.010834	33.571774	1420.229858	261.121033	-119.006920	1379.289917	247.096924	-148.210388	1678.155029	384.724518	-312.159027	1101.304932	411.984253	107.099892	1162.549316	282.829132	-302.726624	858.213318	307.016205	153.843521	908.239868	321.265594	-74.131424	1001.969177	-572.100952	44.553749	907.829102	-494.074066	-85.882103
292.590668	-147.057083	896.293396	341.289978	16.749063	908.669556	363.352173	-156.601486	503.864838	299.826935	21.408426	515.190308	441.823883	-111.781174	80.676910	388.891724	13.111553	102.064331	318.411621	-291.394012	1384.752808	314.572144	33.909115	1420.203125	261.246216	-118.621376	1379.405518	247.002747	-147.933655	1678.142334	384.769928	-311.988983	1101.473877	412.076019	107.146477	1162.279541	283.264038	-302.400787	858.235229	306.766052	154.007324	908.149231	321.299652	-73.968781	1001.996765	-572.081787	44.644936	907.814026	-494.098450	-85.827301
292.470398	-146.815765	896.311279	341.387177	16.936148	908.707825	363.342865	-156.555847	503.889191	299.682617	22.977745	515.251770	441.920258	-111.854088	80.672485	391.672943	15.312665	103.019722	318.175720	-291.149414	1384.874146	315.148743	34.226326	1420.146729	261.389374	-118.213364	1379.517456	246.933517	-147.618881	1678.142334	384.764740	-311.826141	1101.668213	412.222565	107.194183	1161.976440	283.653412	-302.041870	858.254211	306.521942	154.187897	908.049072	321.335175	-73.789337	1002.019714	-572.083130	44.679668	907.778564	-494.138885	-85.782776
292.334656	-146.552979	896.342651	341.478119	17.120455	908.760559	363.273590	-156.454834	503.885590	299.737457	24.495365	515.410645	441.912720	-111.843323	80.696739	394.521759	17.452097	103.852577	317.966614	-290.894653	1384.998413	315.717834	34.555672	1420.039795	261.511597	-117.799583	1379.644165	246.891693	-147.260345	1678.167969	384.749603	-311.682556	1101.858276	412.413086	107.190834	1161.675171	283.962982	-301.731140	858.273804	306.332001	154.364746	907.914307	321.356873	-73.602013	1002.056580	-572.071106	44.807259	907.786316	-494.151306	-85.713654
292.238129	-146.199310	896.344604	341.546143	17.364304	908.839478	363.321289	-156.396500	503.924988	299.747101	26.192602	515.526917	441.973022	-111.875320	80.697952	397.346954	19.629457	104.837753	317.689606	-290.622467	1385.130249	316.240234	34.906784	1419.964355	261.641235	-117.381683	1379.767212	246.875671	-146.876572	1678.189941	384.684235	-311.528564	1102.073242	412.582611	107.187508	1161.377441	284.268524	-301.436829	858.326904	306.146759	154.561096	907.811462	321.367218	-73.367363	1002.090149	-572.040955	44.847889	907.784851	-494.131531	-85.661713
292.084778	-145.937241	896.390198	341.602478	17.535587	908.900391	363.290344	-156.258224	503.953827	299.954071	28.100975	515.703125	442.005188	-111.883469	80.690460	400.490997	22.067081	105.924149	317.415436	-290.310608	1385.314575	316.833191	35.285091	1419.920898	261.772186	-116.964302	1379.872192	246.875305	-146.449982	1678.222656	384.607880	-311.385895	1102.260620	412.819763	107.142250	1161.105469	284.562134	-301.145599	858.392334	306.004242	154.769882	907.701233	321.368927	-73.185509	1002.138000	-572.037903	44.959900	907.789185	-494.163055	-85.594185
291.929443	-145.573334	896.423950	341.642578	17.753859	908.980103	363.229401	-156.062225	503.961334	299.873047	29.529255	515.805237	442.025452	-111.860550	80.709366	403.279968	24.338171	106.925720	317.159882	-289.844086	1385.194702	317.430725	35.619148	1419.832764	261.888397	-116.539459	1379.993774	246.901581	-145.997452	1678.266357	384.533386	-311.287445	1102.460938	413.156494	107.134506	1160.847168	284.801239	-300.814514	858.488525	306.096375	154.949173	907.538025	321.350281	-72.947220	1002.188171	-572.004211	45.056988	907.785156	-494.165497	-85.523598
291.750641	-145.242020	896.480286	341.648407	17.981653	909.075867	363.035217	-155.740433	503.982544	300.069672	31.218548	515.827332	441.939423	-111.774422	80.723297	406.210266	26.599527	107.765617	316.912628	-289.549377	1385.380249	317.886536	35.982563	1419.775269	262.000916	-116.085999	1380.133667	246.911789	-145.529495	1678.310547	384.404999	-311.201996	1102.659302	413.413391	107.050728	1160.579224	284.981049	-300.495178	858.607178	305.775909	155.098160	907.555603	321.325409	-72.720848	1002.256531	-572.018250	45.121155	907.755554	-494.177917	-85.456757
291.619293	-144.847366	896.507568	341.662598	18.216465	909.156250	363.059601	-155.543549	503.990814	300.408875	32.903877	515.911011	441.960297	-111.755493	80.727379	409.061951	29.024784	108.774879	316.637634	-289.223969	1385.549927	318.479736	36.428780	1419.767456	262.130280	-115.599480	1380.284302	246.946762	-145.048859	1678.369873	384.220337	-311.096954	1102.936768	413.745941	106.979469	1160.327759	285.098724	-300.226257	858.742859	305.709473	155.259064	907.480042	321.295258	-72.459770	1002.304138	-572.004761	45.206749	907.770691	-494.176361	-85.374306
291.425659	-144.320236	896.540405	341.369293	19.093185	909.309875	363.241974	-155.403015	504.061615	300.855072	34.811008	516.040649	442.008179	-111.767433	80.694328	412.005157	31.480671	109.670120	316.373901	-288.855682	1385.759033	319.017365	36.808830	1419.690918	262.266144	-115.114922	1380.433716	246.985718	-144.556442	1678.457642	384.017578	-311.026550	1103.198975	414.098755	106.950836	1160.098389	285.173157	-299.974731	858.887512	305.685547	155.386963	907.469177	321.084595	-71.818474	1002.390198	-572.013062	45.269928	907.750977	-494.190277	-85.281883
291.289337	-143.997330	896.597778	341.384552	19.353718	909.421570	363.061768	-155.086548	504.091034	301.382813	36.570328	516.157043	441.931610	-111.661469	80.684021	414.800568	33.866390	110.606445	316.108643	-288.439850	1385.993530	319.525055	37.237709	1419.708252	262.371674	-114.615540	1380.610352	247.052155	-144.036118	1678.552612	383.785431	-310.856232	1103.462891	414.477661	106.913109	1159.942383	285.204956	-299.741882	859.060730	305.744904	155.535660	907.452209	321.060150	-71.578239	1002.468262	-572.020508	45.366684	907.750916	-494.177765	-85.204308
291.211578	-143.839493	896.620483	341.722290	19.065720	909.417419	363.094391	-154.882599	504.136627	302.140564	38.508484	516.098633	441.917023	-111.631531	80.675095	417.498535	36.274403	111.298820	315.886414	-288.039490	1386.276489	320.093658	37.718197	1419.667969	262.451599	-114.122322	1380.815552	247.121582	-143.491119	1678.639893	383.558136	-310.778290	1103.747314	414.956299	106.882164	1159.780151	285.148926	-299.536163	859.258850	305.815063	155.659882	907.454041	321.214966	-71.671715	1002.473694	-572.038940	45.462914	907.755249	-494.201813	-85.105179
291.076172	-143.492325	896.672974	341.685974	19.265047	909.469666	363.267029	-154.842484	504.214569	303.015991	40.412182	516.189331	442.012299	-111.698662	80.678490	420.075623	38.773861	112.074791	315.664154	-287.615784	1386.535645	320.563629	38.153805	1419.669922	262.515839	-113.560936	1381.010864	247.204086	-142.914474	1678.730347	383.291321	-310.710327	1104.008667	415.321167	106.800735	1159.599365	285.059540	-299.326050	859.462402	305.955139	155.812119	907.441162	321.137695	-71.412155	1002.524353	-572.056946	45.547951	907.740295	-494.183014	-85.009674
290.940704	-143.144424	896.713501	341.661011	19.534367	909.547241	363.114166	-154.562469	504.209503	303.805115	42.343842	516.157349	441.942322	-111.651955	80.669456	422.393738	41.055416	112.558311	315.381470	-287.141602	1386.770142	320.996460	38.673008	1419.710571	262.552704	-112.991173	1381.222778	247.268066	-142.314041	1678.846924	382.990295	-310.634552	1104.291748	415.799286	106.820671	1159.445435	284.856934	-299.124176	859.693298	306.131104	155.967072	907.447815	321.064728	-71.135925	1002.580078	-572.122864	45.639229	907.725403	-494.210846	-84.915085
290.767578	-142.685059	896.772827	341.264496	19.946314	909.648865	363.067566	-154.436295	504.223602	304.820923	44.269665	516.163818	441.950134	-111.676498	80.679764	424.609436	43.411087	112.934601	315.173248	-286.698853	1387.062134	321.431793	39.197273	1419.737305	262.637299	-112.438507	1381.440063	247.369873	-141.686722	1678.975708	382.615021	-310.481476	1104.564697	416.242371	106.824425	1159.328857	284.597015	-298.919769	859.924072	306.369019	156.093475	907.442017	320.790619	-70.725372	1002.657654	-572.173950	45.743286	907.732300	-494.251129	-84.811470
290.644623	-142.240799	896.829712	340.980377	20.058535	909.833984	362.996887	-154.233994	504.198303	305.818024	46.121719	516.108704	441.924286	-111.605347	80.653900	426.643372	45.655617	113.265053	314.909760	-286.241211	1387.335571	321.817200	39.718239	1419.755737	262.682678	-111.877693	1381.649170	247.473206	-141.076050	1679.114746	382.241760	-310.329010	1104.814209	416.729950	106.839005	1159.223145	284.266174	-298.718353	860.178162	306.616791	156.206985	907.426880	320.601349	-70.543777	1002.768860	-572.205200	45.894653	907.706726	-494.250946	-84.673119
290.602051	-141.944183	896.838257	341.029816	20.293098	909.854370	362.986572	-154.025589	504.181854	307.336700	48.763798	516.075378	441.945465	-111.635468	80.713486	428.844055	48.041058	113.568222	314.682220	-285.719696	1387.592407	322.165558	40.260574	1419.749756	262.687561	-111.309036	1381.848999	247.603607	-140.421295	1679.238281	381.865631	-310.229218	1105.051636	417.250275	106.954102	1159.127563	283.927368	-298.579193	860.443542	306.922821	156.368362	907.406921	320.585022	-70.285645	1002.783569	-572.254822	46.007641	907.705994	-494.263031	-84.533531
290.563812	-141.673264	896.864014	341.116272	20.478413	909.827271	362.954041	-153.809418	504.213379	308.958099	51.136707	516.037170	441.970245	-111.653923	80.704338	430.821442	50.327518	113.698090	314.470764	-285.215027	1387.849854	322.486420	40.823330	1419.800781	262.689697	-110.715294	1382.059448	247.739807	-139.735031	1679.370605	381.434265	-310.059937	1105.322998	417.728394	107.039658	1159.031738	283.479584	-298.390320	860.700806	307.312561	156.561050	907.399048	320.591003	-70.028389	1002.786499	-572.322815	46.169109	907.718384	-494.268555	-84.401741
290.378357	-140.982605	896.955444	340.696808	21.876114	910.222412	362.961609	-153.658218	504.205780	310.663666	53.592587	516.302917	442.008057	-111.626587	80.698219	432.664825	52.527103	113.712852	314.288879	-284.696625	1388.126099	322.747742	41.393700	1419.809570	262.710785	-110.110878	1382.251709	247.880768	-139.042618	1679.483154	381.004120	-309.853668	1105.574219	418.229034	107.093765	1158.934570	282.965912	-298.207733	860.953918	307.667053	156.784164	907.411194	320.318726	-69.129974	1003.014404	-572.377625	46.258675	907.688904	-494.265717	-84.281509
290.438873	-141.051254	896.931030	341.104584	21.046490	909.812805	362.802948	-153.340424	504.232727	312.224365	55.624714	515.932617	441.987213	-111.601593	80.713570	434.129639	54.615417	113.609245	314.148102	-284.151337	1388.404053	323.006958	42.005287	1419.786743	262.742218	-109.478325	1382.397949	248.010559	-138.339767	1679.593018	380.594696	-309.723999	1105.810791	418.735962	107.284737	1158.903198	282.411804	-298.075836	861.249695	308.076599	157.026627	907.359985	320.491516	-69.380577	1002.819275	-572.466736	46.417229	907.690735	-494.238190	-84.176849
290.358582	-140.799332	896.934326	341.131653	21.247433	909.751892	362.717010	-153.084549	504.277130	314.025818	57.416248	515.626587	441.980682	-111.575424	80.726280	435.511536	56.683437	113.257584	313.936401	-283.550415	1388.690186	323.214050	42.656677	1419.769043	262.765564	-108.835983	1382.559692	248.138489	-137.613495	1679.688965	380.105194	-309.526428	1106.005005	419.102478	107.435829	1158.808594	281.788208	-297.932983	861.499329	308.580322	157.277481	907.280212	320.441315	-69.113853	1002.795349	-572.490723	46.528156	907.691101	-494.191772	-84.040932
290.318878	-140.551666	896.946533	341.180847	21.376284	909.645081	362.673279	-152.900284	504.342316	315.845490	59.523006	515.406555	442.003326	-111.602364	80.718002	436.691772	58.670479	112.803246	313.810455	-282.941956	1388.924561	323.335114	43.311069	1419.755493	262.791779	-108.161240	1382.692627	248.277374	-136.854797	1679.777100	379.556793	-309.263458	1106.212891	419.485718	107.625778	1158.736328	281.027863	-297.748138	861.782898	309.126312	157.556229	907.152954	320.428925	-68.857094	1002.755249	-572.584900	46.632538	907.668518	-494.180115	-83.918411
290.264374	-140.183243	896.944824	341.149719	21.674143	909.578552	362.554138	-152.659531	504.326721	317.948364	61.582092	515.193237	441.977875	-111.572990	80.717117	437.998474	60.692860	112.327606	313.745575	-282.287659	1389.143066	323.497070	43.997585	1419.716797	262.786652	-107.479248	1382.824341	248.423981	-136.131699	1679.847046	379.089386	-309.096039	1106.328491	419.919678	107.895798	1158.682129	280.242615	-297.607269	862.028931	309.720520	157.851898	906.984192	320.372986	-68.485054	1002.725403	-572.646301	46.709145	907.652771	-494.159058	-83.821510
290.167572	-139.887161	896.912903	341.101044	22.003979	909.492554	362.494049	-152.482407	504.361816	318.037933	62.732040	515.051819	442.023254	-111.594589	80.731346	438.144165	62.167423	111.478088	313.688690	-281.590240	1389.341187	323.616302	44.707874	1419.672729	262.808685	-106.773903	1382.927979	248.570084	-135.393448	1679.893433	378.576782	-308.867889	1106.454346	420.306152	108.236748	1158.599365	279.433167	-297.458130	862.301819	310.505341	158.185944	906.682129	320.273132	-68.130219	1002.671570	-572.699219	46.786663	907.619995	-494.132141	-83.678505
290.048492	-139.575668	896.909119	341.034241	22.352360	909.410339	362.386505	-152.272903	504.361694	320.340607	64.881302	514.863464	442.038239	-111.581413	80.733780	439.265411	64.025101	110.910706	313.729675	-280.882904	1389.547974	323.955322	45.361401	1419.607544	262.659912	-106.052673	1383.157837	248.754333	-134.602554	1679.910400	378.004791	-308.526886	1106.576538	420.614899	108.619652	1158.475464	278.511963	-297.349884	862.568848	311.083405	158.466965	906.441833	320.157745	-67.744896	1002.634766	-572.749573	46.860367	907.591919	-494.088837	-83.576057
289.959900	-139.228394	896.894226	341.000885	22.626696	909.266296	362.281769	-152.090530	504.392670	322.700806	66.982178	514.528076	442.027893	-111.570412	80.724831	440.377228	65.805557	110.286171	313.753693	-280.151703	1389.720215	324.055969	46.139015	1419.501953	262.651123	-105.275200	1383.250488	248.920929	-133.843689	1679.911133	377.481628	-308.214111	1106.653809	420.911865	109.059067	1158.348755	277.535828	-297.200989	862.815613	311.797974	158.801529	906.136536	320.057678	-67.348831	1002.564880	-572.783020	46.956764	907.579407	-494.032562	-83.449265
289.797729	-138.607712	896.899231	340.715973	23.547783	909.361938	362.356873	-152.066147	504.415466	325.139954	69.155525	514.356445	442.133423	-111.658936	80.729370	441.368317	67.412308	109.598892	313.812531	-279.360657	1389.932129	324.131104	46.966576	1419.396851	262.681030	-104.474144	1383.306274	249.087250	-133.041351	1679.912109	376.945770	-307.909515	1106.721313	421.210693	109.554863	1158.242554	276.511627	-297.137024	863.093872	312.526978	159.173492	905.757507	319.809692	-66.605530	1002.613770	-572.825928	47.025375	907.533875	-493.994019	-83.333893
289.739044	-138.508911	896.834961	340.928802	23.339849	908.967773	362.244202	-151.885605	504.435638	327.707031	71.201233	514.080872	442.117371	-111.657143	80.754021	442.403900	69.036842	108.968109	313.875824	-278.559998	1390.067017	324.142212	47.856209	1419.306641	262.719666	-103.685966	1383.350586	249.274963	-132.198456	1679.889404	376.382263	-307.536987	1106.819092	421.481750	110.084396	1158.065552	275.410706	-296.970795	863.357117	313.478149	159.619766	905.259766	319.814636	-66.460922	1002.405823	-572.847961	47.116268	907.520081	-493.928497	-83.169029
289.648895	-138.122589	896.763306	340.882263	23.696667	908.729675	362.028534	-151.664307	504.428101	330.945740	73.537689	513.796753	442.071869	-111.616646	80.787186	443.905457	70.790352	108.470695	314.004730	-277.684906	1390.221313	324.125214	48.785835	1419.171021	262.768341	-102.830017	1383.367554	249.473450	-131.381134	1679.877686	375.811157	-307.079254	1106.837524	421.645844	110.664757	1157.859375	274.246613	-296.865082	863.634705	314.060028	160.048981	904.863770	319.677185	-65.968987	1002.264648	-572.871887	47.200741	907.489685	-493.880035	-83.043236
289.506683	-137.656219	896.714233	340.832428	24.155764	908.556641	361.899353	-151.454178	504.428253	333.359192	75.419930	513.533691	442.033173	-111.584381	80.796356	444.513550	72.212585	107.638664	314.146362	-276.841583	1390.321777	324.092346	49.685005	1418.989136	262.750610	-101.944771	1383.414185	249.688416	-130.509827	1679.856201	375.254089	-306.658417	1106.836548	421.818848	111.312531	1157.700806	273.091522	-296.705597	863.889832	314.949524	160.530945	904.334656	319.533600	-65.418579	1002.163391	-572.880798	47.281704	907.476440	-493.822266	-82.928375
289.341888	-137.204346	896.665466	340.804504	24.625784	908.353943	361.778290	-151.230240	504.412018	335.698639	77.006073	513.327698	442.060547	-111.571518	80.765907	445.242889	73.720764	106.843987	314.346191	-275.903229	1390.509644	324.059967	50.662987	1418.842651	262.757446	-101.067734	1383.426758	249.932373	-129.634399	1679.849487	374.681915	-306.156708	1106.806885	421.935364	112.018723	1157.523804	271.821167	-296.579254	864.138367	315.561951	161.039627	903.923279	319.388245	-64.850906	1002.049011	-572.886108	47.388897	907.440796	-493.757050	-82.805138
289.198273	-136.672272	896.619324	340.786652	25.124670	908.149597	361.597168	-150.952484	504.352600	338.026611	78.221306	513.040161	441.998199	-111.499687	80.752663	446.119934	75.268860	106.066414	314.506073	-274.939728	1390.656738	323.948517	51.668072	1418.659668	262.775391	-100.122498	1383.415405	250.165558	-128.712860	1679.832397	374.104248	-305.567535	1106.826538	422.034637	112.679016	1157.368652	270.568298	-296.427948	864.454895	316.366486	161.638290	903.409546	319.239868	-64.222527	1001.936340	-572.841919	47.472221	907.422974	-493.662201	-82.683479
288.921417	-135.899704	896.592102	340.463074	26.247728	908.177612	361.434204	-150.714264	504.328522	340.232697	79.926651	512.958618	442.002563	-111.499672	80.769974	446.770752	76.812965	105.297211	314.684479	-273.933380	1390.753174	323.815765	52.716164	1418.518066	262.811462	-99.165390	1383.413818	250.398254	-127.775574	1679.824097	373.568970	-305.048584	1106.808228	422.086884	113.402527	1157.175171	269.289063	-296.242981	864.735718	317.146149	162.234741	902.899109	318.914978	-63.281334	1001.937256	-572.773010	47.344452	907.271240	-493.580963	-82.649155
288.852234	-135.444870	896.536377	340.695404	26.267073	907.794983	361.369324	-150.820190	504.404358	342.496490	81.252892	512.661011	442.108185	-111.568855	80.801659	447.342133	78.402512	104.514702	314.854095	-272.899872	1390.867554	323.733276	53.790550	1418.372925	262.824799	-98.172928	1383.384644	250.665497	-126.813828	1679.819824	372.975922	-304.372864	1106.767578	422.160461	114.167389	1156.966064	267.917175	-296.033783	865.054321	317.941833	162.923065	902.331787	318.916504	-62.849331	1001.737793	-572.653015	47.274208	907.161865	-493.486603	-82.605476
288.725677	-134.877151	896.491760	340.715973	26.842339	907.533386	361.460938	-150.693069	504.594482	344.768372	82.425583	512.445190	442.167175	-111.597183	80.845520	447.880371	79.988335	103.718277	315.076447	-271.805023	1391.019653	323.639191	54.918434	1418.217407	262.848053	-97.118027	1383.348267	250.928619	-125.841736	1679.797363	372.464569	-303.834778	1106.777100	422.160614	114.991005	1156.769775	266.615936	-295.823364	865.362671	318.712952	163.590256	901.812927	318.781952	-62.122501	1001.600830	-572.596375	47.317692	907.092163	-493.440796	-82.512276
288.585022	-134.203354	896.473206	340.731506	27.481073	907.330505	361.215942	-149.923782	504.403473	346.668518	83.489990	512.008667	442.062592	-111.466400	80.827225	448.174622	81.554169	102.807800	315.287018	-270.719452	1391.108276	323.558563	56.060314	1418.083984	262.900513	-96.025620	1383.352173	251.205872	-124.809792	1679.800415	371.855957	-303.122070	1106.723755	422.124023	115.824463	1156.625977	265.205017	-295.564606	865.683167	319.516571	164.327667	901.271912	318.656738	-61.339058	1001.502869	-572.543396	47.510151	907.087769	-493.379852	-82.407448
288.313354	-133.374161	896.505066	340.450684	28.582424	907.300964	360.948151	-150.123383	504.496826	348.732178	84.433151	511.772400	442.147888	-111.567307	80.917229	448.495300	83.154541	101.926819	315.518860	-269.481842	1391.251953	323.544495	57.280209	1417.946411	262.958649	-94.906563	1383.388306	251.481705	-123.762115	1679.807617	371.325317	-302.440979	1106.714355	422.125000	116.757385	1156.483887	263.853027	-295.336334	866.036560	320.294495	165.098526	900.757751	318.375153	-60.320999	1001.508484	-572.490051	47.676243	907.072083	-493.296631	-82.318817
288.209320	-132.812729	896.501892	340.588837	28.847570	906.909302	360.946472	-149.160110	504.507660	350.782776	85.390724	511.419861	442.077789	-111.430305	80.836128	448.918121	84.788872	101.053970	315.677856	-268.291595	1391.339600	323.500854	58.493835	1417.815186	263.030396	-93.751213	1383.413330	251.767426	-122.673187	1679.832520	370.791107	-301.784302	1106.731445	422.066528	117.667084	1156.327515	262.428375	-294.983337	866.426575	321.055573	165.954132	900.168396	318.324219	-59.668167	1001.332520	-572.442139	47.867256	907.096252	-493.239960	-82.219910
288.056610	-132.189575	896.490723	340.690582	29.332930	906.606995	360.667999	-148.703781	504.517273	352.860291	86.070763	511.111359	442.015900	-111.382797	80.863899	449.234131	86.410851	100.166443	315.870514	-267.062134	1391.456421	323.519714	59.725868	1417.682861	263.086456	-92.506668	1383.434814	252.055298	-121.591316	1679.848145	370.211700	-300.965851	1106.717407	422.018799	118.675102	1156.132813	261.078766	-294.689301	866.794312	321.821625	166.797485	899.659790	318.243988	-58.930241	1001.191895	-572.383911	48.029984	907.110107	-493.184235	-82.191086
287.864685	-131.461075	896.461609	340.594360	30.044722	906.345337	360.142365	-148.034164	504.451324	354.812805	86.756660	510.819031	441.833130	-111.203934	80.815285	449.460907	87.971825	99.191689	316.017975	-265.741364	1391.595337	323.574554	61.058914	1417.557983	263.189911	-91.262932	1383.441650	252.344009	-120.456734	1679.853271	369.711395	-300.258240	1106.755737	421.894012	119.686684	1155.947144	259.679199	-294.299957	867.186462	322.476196	167.759323	899.158142	318.056183	-58.056229	1001.059692	-572.269897	48.203659	907.117371	-493.133209	-82.155266
287.689819	-130.650299	896.434387	340.557068	30.807529	906.107544	360.207794	-147.770340	504.526917	356.661682	87.237694	510.481415	441.920807	-111.233734	80.827789	449.683075	89.552742	98.312500	316.172577	-264.400421	1391.680664	323.671417	62.390694	1417.475464	263.316864	-89.907585	1383.423218	252.635406	-119.291550	1679.870361	369.145752	-299.441376	1106.747559	421.869385	120.785240	1155.746826	258.337585	-293.898407	867.563049	323.152954	168.638718	898.625854	317.910065	-57.132492	1000.938721	-572.049194	48.338970	907.088745	-493.076141	-82.170143
287.306091	-129.967209	896.456055	340.457367	31.544476	905.796692	360.136200	-148.004547	504.576843	358.524567	87.583344	510.112274	442.096375	-111.365021	80.894455	449.806305	91.104591	97.325714	316.312469	-262.992767	1391.838135	323.832977	63.793842	1417.346802	263.448517	-88.561890	1383.469849	252.924210	-118.106071	1679.864990	368.586151	-298.586273	1106.755615	421.835968	121.875862	1155.523682	256.845154	-293.434082	868.023926	323.811462	169.670395	898.087830	317.656677	-56.218536	1000.809143	-571.640137	48.451813	907.045166	-493.009735	-82.135986
287.104187	-129.156921	896.416382	340.433807	32.354099	905.507813	360.211182	-147.639282	504.654602	360.379913	87.970612	509.699615	442.119873	-111.394463	80.910439	449.937195	92.638489	96.381584	316.448303	-261.567596	1391.926025	324.030884	65.221329	1417.213379	263.605591	-87.107872	1383.470459	253.255569	-116.860329	1679.855469	368.049286	-297.801727	1106.805664	421.820068	123.083412	1155.311279	255.644211	-292.989319	868.358154	324.413544	170.752975	897.562866	317.515350	-55.250244	1000.656921	-571.322449	48.549591	906.990295	-492.976105	-82.134521
286.847687	-128.266144	896.408813	340.324371	33.184475	905.197510	360.151825	-147.247253	504.714966	362.029266	88.188530	509.386322	442.161255	-111.370827	80.949272	450.075439	94.059967	95.530807	316.507751	-260.075165	1392.076660	324.312469	66.696365	1417.053955	263.742584	-85.617653	1383.492676	253.526047	-115.603287	1679.836182	367.498322	-296.973083	1106.821289	421.848053	124.306175	1155.056396	254.300186	-292.473145	868.776184	324.981842	171.861465	897.038391	317.306702	-54.200951	1000.511780	-571.067139	48.585072	906.951111	-492.930450	-82.246826
286.642059	-127.370499	896.385071	340.303162	34.121647	904.951477	359.999756	-146.799713	504.727386	363.740295	88.377815	509.111908	442.169495	-111.310127	80.947922	450.325378	95.210609	94.580048	316.630463	-258.588562	1392.180298	324.604340	68.234207	1416.933838	263.901093	-84.096344	1383.502563	253.863281	-114.278038	1679.846924	366.939941	-295.981598	1106.923462	421.879486	125.523354	1154.772583	252.866409	-291.857605	869.204895	325.481812	173.013382	896.606506	317.182770	-53.146835	1000.386353	-570.771362	48.718521	906.948730	-492.889618	-82.327660
286.574432	-126.304512	896.350586	340.274658	35.112240	904.679871	359.558624	-146.109085	504.680237	365.185181	88.508766	508.782013	441.975494	-111.144524	80.966461	450.512238	96.191086	93.696335	316.681213	-257.015442	1392.301880	324.903198	69.792030	1416.763794	264.068573	-82.494835	1383.511719	254.172165	-112.950043	1679.847046	366.420044	-295.057831	1106.977295	421.913452	126.803551	1154.470093	251.631302	-291.221497	869.572998	325.915955	174.221817	896.101379	317.112274	-51.969078	1000.243774	-570.462708	48.852886	906.954285	-492.911835	-82.376968
286.329132	-125.327019	896.339417	340.259521	36.066582	904.400330	359.562561	-145.661423	504.758453	366.614624	88.596886	508.438019	442.074615	-111.154114	80.987129	450.791992	96.850250	92.912811	316.718109	-255.441772	1392.434692	325.281250	71.364319	1416.581787	264.235870	-80.954216	1383.520996	254.496002	-111.553009	1679.829468	365.842255	-294.039948	1106.999512	422.019287	128.108658	1154.131104	250.478546	-290.590576	869.925964	326.329468	175.411194	895.620605	316.962372	-50.837494	1000.109558	-570.092346	48.934090	906.943176	-492.898254	-82.458878
286.231689	-124.142883	896.276306	340.267975	37.174164	904.108276	359.604279	-145.211258	504.831696	368.021698	88.659149	508.072021	442.145569	-111.203575	80.988503	451.160034	97.150734	92.163986	316.748077	-253.772522	1392.549683	325.652649	72.979103	1416.391113	264.445801	-79.235062	1383.465698	254.804901	-110.141411	1679.804932	365.353668	-293.113922	1107.100098	422.153564	129.487259	1153.809204	249.364716	-289.874054	870.248169	326.759308	176.649216	895.149780	316.884644	-49.544781	999.942261	-569.742432	49.019222	906.935486	-492.912140	-82.562157
286.077209	-122.996811	896.250366	340.301208	38.249954	903.818359	359.470886	-144.633575	504.843201	369.199951	88.652214	507.754639	442.147156	-111.142380	80.986252	451.453064	97.111809	91.376144	316.740845	-252.132553	1392.612305	326.071075	74.639854	1416.153442	264.661377	-77.537949	1383.423218	255.139282	-108.636398	1679.785034	364.772308	-291.949951	1107.145996	422.290253	130.878098	1153.445801	248.316528	-289.141205	870.555908	327.038361	177.914490	894.699829	316.803497	-48.271004	999.794861	-569.337280	49.077362	906.908081	-492.917847	-82.710205
285.897614	-121.881554	896.262634	340.295959	39.328468	903.514282	359.321930	-144.103363	504.885345	370.320526	88.555405	507.496765	442.151184	-111.166634	81.022873	451.898773	96.842064	90.744629	316.722229	-250.462585	1392.685791	326.567200	76.328270	1415.954468	264.868134	-75.791275	1383.436035	255.486526	-107.092972	1679.764404	364.296661	-290.891449	1107.234619	422.511444	132.320251	1153.077026	247.321625	-288.359314	870.830444	327.339966	179.264114	894.265747	316.718689	-46.986671	999.659546	-568.882141	49.273426	906.896545	-492.913208	-82.812408
285.804291	-120.684044	896.224731	340.392517	40.513287	903.214661	359.255402	-143.457306	504.928497	371.425842	88.403366	507.257111	442.120636	-111.075333	81.032600	451.976410	96.470596	90.147552	316.713470	-248.707092	1392.821167	327.043823	78.075233	1415.763672	265.108185	-73.979836	1383.377441	255.832092	-105.527878	1679.746826	363.719666	-289.779388	1107.276978	422.685974	133.751297	1152.695435	246.289047	-287.470184	871.118591	327.504211	180.551590	893.940063	316.693207	-45.629513	999.501160	-568.470581	49.471893	906.922241	-492.952362	-82.907875
285.653809	-119.408958	896.258362	340.355347	41.713371	903.004639	359.194153	-142.609146	505.031708	372.407837	88.221657	507.014740	442.076721	-110.968796	81.052765	451.865967	96.128067	89.623711	316.672028	-246.954010	1392.932617	327.560913	79.799919	1415.539063	265.296539	-72.155144	1383.397217	256.193756	-103.860214	1679.787109	363.176880	-288.645660	1107.365601	422.979340	135.189285	1152.392822	245.331161	-286.572174	871.398865	327.705475	181.900955	893.510986	316.589600	-44.243168	999.421448	-568.066467	49.558453	906.916870	-492.990997	-83.012695
285.524811	-118.143562	896.286621	340.433777	42.919083	902.804504	359.086975	-141.948135	505.149963	373.548553	88.052071	506.799866	442.117401	-110.952110	81.059616	451.744507	95.892441	89.151909	316.618958	-245.211472	1393.049561	328.148132	81.558411	1415.390503	265.557007	-70.289375	1383.386719	256.569092	-102.195534	1679.802246	362.634521	-287.374023	1107.472412	423.307617	136.700287	1152.042969	244.411850	-285.569855	871.710754	327.873291	183.236267	893.250366	316.578949	-42.877995	999.341919	-567.564270	49.754444	906.927551	-493.016266	-83.129883
285.398041	-116.876831	896.325928	340.440613	44.145660	902.584595	358.919006	-141.282135	505.232849	374.371643	87.956841	506.586823	442.084198	-110.867363	81.120949	451.386444	95.717842	88.739532	316.518433	-243.371384	1393.182251	328.720764	83.401352	1415.258545	265.815887	-68.379791	1383.451538	256.911011	-100.460800	1679.855103	362.068176	-286.156464	1107.567749	423.622559	138.169922	1151.731201	243.499039	-284.500946	871.980835	327.926727	184.625549	892.963379	316.523560	-41.476860	999.259521	-567.047119	49.884212	906.908020	-493.032288	-83.249596
285.328979	-115.599930	896.384033	340.487396	45.386642	902.416077	358.884521	-140.534149	505.318146	375.395966	88.005226	506.453827	442.104279	-110.819016	81.155067	451.367523	95.641830	88.465149	316.430817	-241.552521	1393.244507	329.378815	85.256187	1415.170654	266.102325	-66.443542	1383.475098	257.290314	-98.664825	1679.932617	361.509094	-284.761566	1107.640747	423.936737	139.621582	1151.413452	242.680389	-283.377838	872.228210	328.029480	186.043884	892.675720	316.530182	-40.087433	999.210266	-566.585999	50.073895	906.902283	-493.062805	-83.394043
285.136688	-114.312790	896.478577	340.393402	46.611446	902.247009	358.842743	-139.739548	505.403259	375.812622	88.110405	506.371063	442.147797	-110.792885	81.217682	451.280731	95.601212	88.225021	316.340149	-239.751541	1393.405640	330.026550	87.091904	1414.968994	266.349060	-64.474785	1383.538940	257.685883	-96.805344	1680.018555	360.971863	-283.440186	1107.799194	424.349854	141.126648	1151.047485	241.883957	-282.278320	872.467041	327.994659	187.460098	892.523499	316.433960	-38.688412	999.178345	-566.072266	50.292934	906.893738	-493.099396	-83.504158
285.070068	-113.094452	896.556763	340.451904	47.849964	902.102295	358.598358	-138.685913	505.470581	376.208710	88.443199	506.334381	442.067139	-110.621033	81.205231	451.290558	95.634636	88.046532	316.178253	-237.865356	1393.543701	330.707245	88.976379	1414.896118	266.624268	-62.481792	1383.625854	258.067932	-94.913773	1680.149658	360.428894	-282.029083	1107.953003	424.737854	142.598633	1150.773315	241.155304	-281.023224	872.747009	328.002533	188.952744	892.348389	316.456635	-37.333370	999.150146	-565.631348	50.521458	906.874146	-493.194275	-83.650894
284.925476	-111.805855	896.679871	340.330994	49.115948	902.008118	358.739838	-138.199600	505.570099	376.386597	88.841354	506.330872	442.177826	-110.629105	81.265419	451.269928	95.710922	87.914955	316.038086	-235.988663	1393.802490	331.397827	90.847946	1414.792236	266.944397	-60.474991	1383.732544	258.401642	-92.979988	1680.289307	359.855774	-280.456665	1108.097290	425.176422	144.084488	1150.494507	240.486038	-279.708649	873.013916	328.047607	190.309128	892.151550	316.385406	-35.943783	999.167542	-565.147522	50.767242	906.870728	-493.293701	-83.748825
284.848755	-110.562920	896.777100	340.347321	50.350552	901.915527	358.806030	-137.293243	505.733856	376.472900	89.383469	506.328278	442.150513	-110.524406	81.239960	451.287323	95.853172	87.863457	315.877350	-234.083221	1394.010010	332.142487	92.741547	1414.735596	267.235992	-58.438198	1383.904053	258.826294	-90.996460	1680.421387	359.319946	-278.907867	1108.388916	425.576538	145.588989	1150.224365	239.859787	-278.399994	873.302795	327.800659	191.818283	892.142395	316.377045	-34.597328	999.173889	-564.651855	50.912743	906.864746	-493.372375	-83.811295
284.773682	-109.203697	896.869385	340.279388	51.704716	901.912659	358.800171	-136.452469	505.883911	376.401520	90.198860	506.296692	442.200012	-110.470779	81.266502	451.254700	96.040665	87.778374	315.741272	-232.167938	1394.327026	332.889221	94.638489	1414.661133	267.548126	-56.410267	1384.062134	259.204163	-88.995987	1680.573975	358.843964	-277.268005	1108.670532	426.058350	147.096924	1149.961792	239.321396	-276.911652	873.642151	327.812927	193.280243	892.019653	316.320892	-33.187271	999.220459	-564.157471	51.129494	906.851196	-493.462921	-83.899368
284.718201	-107.915520	896.962036	340.262939	52.960972	901.849365	358.779724	-135.636856	506.013977	376.253998	91.104614	506.190796	442.230988	-110.419495	81.296143	451.333191	96.243805	87.736427	315.558472	-230.268082	1394.636719	333.696625	96.564087	1414.649170	267.866577	-54.341022	1384.283081	259.605743	-86.870026	1680.779297	358.352509	-275.626831	1109.067993	426.452820	148.633499	1149.691284	238.790939	-275.391815	873.998779	327.518707	194.740433	892.057983	316.317932	-31.831566	999.237488	-563.670776	51.310284	906.821289	-493.522369	-84.011131
284.605499	-106.544662	897.090332	340.131378	54.341038	901.853455	358.703461	-134.848679	506.087463	376.098907	92.122101	506.181305	442.234924	-110.307709	81.336060	451.438049	96.537834	87.667740	315.382385	-228.250336	1394.975586	334.498840	98.493309	1414.569458	268.228607	-52.233646	1384.485718	260.000702	-84.834984	1680.931519	357.928711	-274.030823	1109.463501	426.944183	150.107819	1149.348267	238.340790	-273.794525	874.386108	327.341705	196.290009	892.009521	316.218811	-30.386332	999.305847	-563.234680	51.539188	906.793579	-493.643768	-84.046532
284.566467	-105.218697	897.153564	340.055542	55.673180	901.820923	358.740723	-133.896378	506.183929	376.094147	93.233223	506.084961	442.191071	-110.151421	81.345566	451.553558	96.827316	87.620148	315.216309	-226.335266	1395.380737	335.322418	100.477905	1414.524292	268.593506	-50.159008	1384.686157	260.407318	-82.648613	1681.125000	357.417755	-272.277252	1109.883057	427.372284	151.581726	1149.072998	237.929581	-272.200012	874.776367	327.171539	197.801559	891.936768	316.175537	-29.001722	999.322998	-562.778015	51.813816	906.774170	-493.739685	-84.086189
284.432556	-103.810829	897.241455	339.885193	57.138924	901.815796	358.569824	-133.148880	506.203735	375.971222	94.353355	506.009583	442.146667	-110.022606	81.388100	451.574615	97.057945	87.562195	315.053833	-224.313751	1395.768799	336.111176	102.422615	1414.445068	268.953918	-48.033970	1384.941895	260.799591	-80.468079	1681.317993	357.014587	-270.444214	1110.310059	427.850739	153.060928	1148.744263	237.592422	-270.421539	875.194946	327.078796	199.392319	891.818237	316.051422	-27.514532	999.365479	-562.370239	52.043709	906.763733	-493.857758	-84.089417
284.377930	-102.478004	897.332886	339.736847	58.501423	901.803406	358.531738	-132.323761	506.242981	375.938690	95.467468	505.849304	442.117828	-109.897491	81.388367	451.590240	97.279312	87.535637	314.940247	-222.375610	1396.233154	336.960327	104.397301	1414.368164	269.311615	-45.927654	1385.180054	261.251160	-78.317154	1681.465576	356.592682	-268.480774	1110.872437	428.323730	154.580322	1148.408813	237.244049	-268.650787	875.607117	326.715851	200.941467	891.855469	315.958099	-26.102291	999.407349	-561.936096	52.342110	906.765564	-493.977173	-84.051033
284.302307	-101.014984	897.408691	339.573700	60.028473	901.850769	358.618530	-131.256912	506.337646	376.127991	96.578049	505.806274	442.041016	-109.733017	81.394623	451.742340	97.428795	87.460854	314.837769	-220.358597	1396.658447	337.809692	106.378815	1414.238281	269.716705	-43.812843	1385.436523	261.629761	-76.042412	1681.692017	356.215576	-266.708252	1111.288086	428.795624	156.071640	1148.055054	236.966629	-266.816284	876.026794	326.419861	202.522339	891.801941	315.847412	-24.588907	999.469299	-561.542786	52.639172	906.756348	-494.107910	-84.062782
284.228455	-99.638138	897.504517	339.407837	61.487675	901.854736	358.686249	-130.308563	506.373718	376.461609	97.685898	505.822357	442.039612	-109.568367	81.369705	451.859406	97.567085	87.450104	314.712585	-218.371292	1397.056641	338.624329	108.347893	1414.147339	270.088837	-41.661388	1385.662720	262.078705	-73.771942	1681.885376	355.856537	-265.132538	1111.783569	429.294189	157.627701	1147.707275	236.669815	-264.868652	876.508728	326.194977	204.071945	891.709900	315.710388	-23.103836	999.522583	-561.182495	52.920834	906.752197	-494.249573	-83.974716
284.083282	-98.204048	897.599243	339.202301	62.959721	901.851563	358.603638	-129.416855	506.456512	376.662720	98.694466	505.678558	442.024780	-109.433968	81.389595	451.959595	97.646477	87.409332	314.629944	-216.325684	1397.542603	339.434814	110.344116	1413.975708	270.471466	-39.548588	1385.928955	262.522278	-71.465042	1682.055420	355.572876	-263.116608	1112.313721	429.755096	159.119476	1147.303589	236.434570	-262.877960	876.970642	326.073059	205.669662	891.547241	315.541229	-21.589855	999.570557	-560.840576	53.273983	906.776917	-494.398987	-83.895004
284.016327	-96.767105	897.661987	339.045044	64.518913	901.789551	358.556458	-128.466049	506.526215	376.962036	99.707520	505.605835	441.997284	-109.307220	81.410637	452.000854	97.725182	87.337593	314.579559	-214.329147	1397.959839	340.260651	112.406639	1413.787720	270.859894	-37.384811	1386.129028	262.980835	-69.144608	1682.229736	355.270660	-261.135010	1112.815918	430.218292	160.603394	1146.788452	236.194794	-260.874817	877.378113	325.796326	207.227631	891.439819	315.402161	-20.000284	999.575562	-560.502991	53.611744	906.769836	-494.542328	-83.767059
283.903625	-95.276169	897.698364	338.809418	66.025253	901.727722	358.566559	-127.505081	506.606934	377.186981	100.516602	505.543671	441.968750	-109.152664	81.413109	451.971161	97.780495	87.256493	314.542877	-212.309387	1398.351074	341.032104	114.423363	1413.598389	271.235077	-35.252228	1386.354736	263.482208	-66.827751	1682.373779	355.015472	-259.367859	1113.250610	430.614716	162.108673	1146.392456	235.982681	-258.835083	877.830933	325.392059	208.865707	891.333313	315.219421	-18.434713	999.565796	-560.214478	53.960976	906.773438	-494.688080	-83.600128
283.796326	-93.800423	897.788818	338.621826	67.606956	901.681702	358.509766	-126.536957	506.679016	377.546204	101.380089	505.531403	441.933136	-108.980080	81.437721	452.035095	97.854462	87.218414	314.570343	-210.273727	1398.825317	341.824280	116.471214	1413.368896	271.620697	-33.094444	1386.547974	263.947205	-64.382072	1682.567993	354.797943	-257.499420	1113.732788	431.097778	163.679733	1145.927856	235.770706	-256.664185	878.255188	325.296204	210.430679	891.087036	315.076660	-16.818811	999.591064	-559.930054	54.316677	906.781555	-494.819733	-83.405243
283.681152	-92.269981	897.861023	338.429657	69.125946	901.640503	358.620728	-125.493042	506.841339	377.798340	102.088234	505.493835	441.907104	-108.887650	81.459145	452.123840	97.916428	87.172386	314.569458	-208.238800	1399.167603	342.588379	118.495377	1413.193237	271.972351	-30.968815	1386.765991	264.447693	-61.975716	1682.757568	354.569946	-255.383636	1114.202271	431.508759	165.252365	1145.470215	235.505722	-254.481583	878.722595	324.932281	211.998108	890.987793	314.901947	-15.215284	999.610291	-559.682068	54.715000	906.794800	-494.972931	-83.191154
283.658478	-90.705681	897.925049	338.283173	70.743340	901.634766	358.542725	-124.580559	506.871643	377.941803	102.884621	505.506256	441.861542	-108.769424	81.505234	452.119354	97.953339	87.137810	314.593719	-206.171783	1399.545044	343.348145	120.582130	1412.949951	272.374084	-28.851732	1386.990479	264.987183	-59.604031	1682.918701	354.397034	-253.416443	1114.579956	431.927460	166.793732	1145.045532	235.292816	-252.297989	879.170288	324.843781	213.591019	890.703491	314.776581	-13.563456	999.643250	-559.424866	55.130543	906.815979	-495.104034	-82.953499
283.499390	-89.086166	898.003540	338.002899	72.367050	901.612000	358.648285	-123.614265	506.907043	377.913239	103.530396	505.473114	441.888580	-108.656288	81.505135	452.053284	97.993233	87.048828	314.721680	-204.160797	1400.111328	344.056763	122.665802	1412.760376	272.724976	-26.682377	1387.182251	265.444305	-57.095600	1683.155518	354.239624	-251.441757	1115.048706	432.080078	167.860016	1144.455566	235.061783	-250.058304	879.602051	324.641663	215.160660	890.486328	314.545349	-11.872399	999.674011	-559.237061	55.608513	906.841187	-495.264313	-82.708092
283.361908	-87.536591	898.122864	337.828949	73.950386	901.584473	358.589844	-122.594528	506.999542	377.985962	104.196320	505.510620	441.909729	-108.571213	81.546944	452.049103	98.059166	87.023811	314.820587	-202.100525	1400.492065	344.760681	124.748222	1412.567627	273.115082	-24.566545	1387.390991	265.965881	-54.639824	1683.331543	354.172394	-249.412552	1115.454468	432.418854	169.460358	1144.010498	234.865295	-247.759171	880.056946	324.492157	216.714203	890.261108	314.374084	-10.208412	999.723877	-559.054138	56.043884	906.844360	-495.442139	-82.439926
283.192017	-85.881927	898.210999	337.508301	75.663559	901.572449	358.735138	-121.747284	507.121826	378.000000	104.867805	505.580811	441.966492	-108.509613	81.565239	452.053650	98.117149	86.942200	314.978058	-199.991394	1400.890991	345.472321	126.820267	1412.379639	273.509644	-22.384783	1387.569214	266.543762	-52.261734	1683.479248	354.106506	-247.607391	1115.827148	432.754791	171.077087	1143.594727	234.681625	-245.447784	880.566406	324.334503	218.321823	890.025330	314.139252	-8.461335	999.763672	-558.939209	56.557381	906.839172	-495.618134	-82.124786
283.025940	-84.294739	898.340881	337.343536	77.302689	901.534668	358.739563	-120.628494	507.209778	377.912079	105.494804	505.569580	441.981354	-108.402458	81.595306	451.965210	98.155884	86.824135	315.113342	-197.919968	1401.231323	346.133820	128.903793	1412.184814	273.878265	-20.260864	1387.757202	267.040833	-49.697189	1683.711670	354.100189	-245.530960	1116.289917	433.059570	172.720871	1143.180908	234.503540	-243.153931	881.015259	324.142944	219.888290	889.854553	313.950439	-6.735719	999.814331	-558.816162	57.052490	906.841064	-495.784760	-81.721565
282.878937	-82.674179	898.445313	337.116486	78.973083	901.565552	358.432556	-119.270798	507.245300	377.368439	106.054405	505.511078	441.832153	-108.139954	81.616219	451.696167	98.179474	86.757881	315.315796	-195.830643	1401.624756	346.785370	130.984161	1411.997437	274.238312	-18.091707	1387.975220	267.589172	-47.220787	1683.907959	354.072632	-243.402008	1116.632813	433.340149	174.354050	1142.799561	234.266190	-240.896301	881.475037	324.143799	221.453598	889.555054	313.744629	-5.035716	999.884460	-558.727478	57.548565	906.837524	-495.966736	-81.328171
282.715942	-81.034996	898.579163	336.894348	80.713707	901.582947	358.217682	-118.323410	507.328918	377.422913	106.762245	505.581390	441.796478	-107.986115	81.692146	451.736389	98.239479	86.687851	315.524445	-193.724030	1401.924683	347.407501	133.064438	1411.833252	274.614624	-16.000456	1388.163696	268.192474	-44.818794	1684.105957	354.096405	-241.333664	1117.035156	433.721924	176.352036	1142.584106	234.068924	-238.536240	881.960754	323.966370	223.020935	889.433777	313.520752	-3.260121	999.963928	-558.625854	58.105316	906.864136	-496.153198	-80.883194
282.483429	-79.460693	898.713684	336.647827	82.349724	901.615234	357.992584	-117.200996	507.364319	377.470093	107.482048	505.583557	441.697266	-107.731079	81.728767	451.634155	98.274414	86.640976	315.784821	-191.621033	1402.325439	348.070862	135.123566	1411.692871	275.013458	-13.879659	1388.364014	268.696411	-42.226505	1684.358398	354.159515	-239.393799	1117.390381	433.964325	177.941284	1142.240845	233.849854	-236.226517	882.446472	324.072571	224.607956	889.071350	313.284790	-1.591557	1000.049133	-558.562805	58.620415	906.873108	-496.355652	-80.462242
282.337067	-77.953300	898.833496	336.493469	83.955696	901.617981	357.952789	-116.163261	507.391663	377.502930	108.260864	505.611420	441.736481	-107.606606	81.745026	451.514038	98.359550	86.605896	316.055359	-189.580658	1402.649658	348.674896	137.180374	1411.528198	275.408722	-11.741355	1388.554321	269.239685	-39.850136	1684.583618	354.223480	-237.398758	1117.688965	434.205963	179.611359	1141.869263	233.676010	-233.873978	882.920471	324.068878	226.193817	888.850952	313.089478	0.054343	1000.114746	-558.544434	59.241154	906.890198	-496.540802	-80.014778
282.093903	-76.412506	898.986389	336.272614	85.539482	901.615784	357.823090	-115.018547	507.466949	377.539795	108.967140	505.640533	441.635620	-107.395172	81.792686	451.552948	98.404633	86.560760	316.310791	-187.504791	1402.962280	349.281860	139.288422	1411.383911	275.781525	-9.652928	1388.745850	269.840851	-37.477268	1684.749756	354.346130	-235.405396	1118.054810	434.420502	181.248810	1141.532593	233.471985	-231.496872	883.414185	324.083496	227.818420	888.548584	312.853058	1.714004	1000.193054	-558.559204	59.929165	906.913086	-496.691345	-79.517632
281.903137	-75.003815	899.116333	336.100006	87.112610	901.560608	357.815277	-113.900345	507.620697	377.631439	109.837852	505.592987	441.615417	-107.227135	81.820290	451.591766	98.512138	86.521149	316.650726	-185.465149	1403.287720	349.859467	141.344864	1411.181152	276.180908	-7.519486	1388.891968	270.370697	-34.897217	1684.971313	354.445313	-233.238800	1118.358765	434.557251	182.783569	1141.146362	233.258881	-229.130310	883.867004	324.110748	229.456207	888.222656	312.647888	3.329233	1000.234802	-558.578552	60.548542	906.886353	-496.942200	-78.885635
281.661255	-73.510345	899.236755	335.850342	88.773636	901.517395	357.629395	-112.830872	507.755219	377.583557	110.618813	505.517090	441.633087	-107.076927	81.899048	451.599823	98.591316	86.519524	316.979370	-183.394531	1403.586792	350.473267	143.438507	1411.004761	276.553467	-5.430673	1389.076538	270.917053	-32.395622	1685.170898	354.620972	-231.188919	1118.678345	434.689911	184.433929	1140.717529	233.085602	-226.746475	884.328430	324.160278	231.117081	887.917480	312.404297	5.009443	1000.276062	-558.611511	61.259865	906.909424	-497.175537	-78.185188
281.393158	-72.035034	899.386108	335.597595	90.280983	901.490295	357.411377	-111.797096	507.766937	377.555054	111.456772	505.471405	441.601074	-106.944962	81.969284	451.576263	98.669144	86.482819	317.366333	-181.332932	1403.934692	351.018951	145.503540	1410.807495	276.951355	-3.366216	1389.237061	271.470367	-29.872425	1685.352295	354.786957	-229.139557	1119.003784	434.910736	186.110275	1140.364990	232.861847	-224.397797	884.784851	324.133972	232.748566	887.652710	312.149658	6.607583	1000.339783	-558.682068	61.943230	906.930786	-497.369904	-77.600250
281.230957	-70.533020	899.455811	335.430084	91.949913	901.479248	357.375824	-110.581650	507.878052	377.534241	112.394768	505.407135	441.586670	-106.796860	82.025620	451.681976	98.777466	86.535309	317.704926	-179.328110	1404.203125	351.616028	147.578674	1410.611572	277.353210	-1.260969	1389.382568	272.135803	-27.375359	1685.447998	354.962280	-227.001923	1119.291260	435.125153	187.867691	1140.037598	232.693802	-222.052368	885.269775	324.335724	234.371674	887.245117	311.943909	8.258993	1000.372192	-558.763306	62.644314	906.961121	-497.560272	-76.964684
281.051788	-68.973671	899.525452	335.247009	93.508392	901.417480	357.218597	-109.751549	507.853790	377.467804	113.324417	505.412567	441.594849	-106.673454	82.104195	451.666473	98.902138	86.573807	318.089447	-177.228058	1404.515869	352.157410	149.600327	1410.413086	277.754089	0.801306	1389.525513	272.596527	-24.923700	1685.682129	355.147461	-224.838882	1119.570679	435.270996	189.465042	1139.638306	232.487518	-219.729858	885.727295	324.427368	236.018661	886.840637	311.732330	9.908914	1000.379395	-558.904480	63.432632	906.997742	-497.864563	-76.209770
280.907928	-67.285934	899.568542	335.073792	95.202660	901.430054	357.129578	-108.727852	507.855896	377.387909	114.257439	505.347809	441.517242	-106.504745	82.144135	451.594391	99.000961	86.569847	318.503937	-175.205780	1404.767700	352.762695	151.664948	1410.192871	278.197449	2.869807	1389.654541	273.155914	-22.444521	1685.842285	355.354675	-222.912872	1119.846436	435.449738	191.190506	1139.240112	232.296371	-217.454346	886.184937	324.554474	237.660004	886.453613	311.546204	11.628569	1000.408936	-559.057617	64.208359	907.013000	-498.120056	-75.505547
281.113220	-65.213638	899.400940	335.038391	96.931160	901.320190	357.023254	-107.650108	507.767487	379.168030	115.690720	505.449341	441.454437	-106.339470	82.147652	452.587402	99.281914	86.773277	318.885254	-173.163910	1405.094482	353.312592	153.730804	1409.917847	278.568268	4.945828	1389.754395	273.703369	-19.960161	1685.968262	355.512695	-220.855606	1120.092896	435.576050	192.831970	1138.785278	232.129150	-215.138748	886.616455	324.682678	239.317123	886.059204	311.492920	13.539655	1000.275269	-559.215332	65.017334	907.061157	-498.343109	-74.774223
280.924133	-63.587318	899.424988	334.895813	98.656403	901.260132	356.921539	-106.592400	507.782837	379.279175	116.720490	505.474091	441.435913	-106.193199	82.197662	452.676392	99.428185	86.793404	319.268646	-171.109970	1405.344238	353.883179	155.782745	1409.654175	278.988617	7.015609	1389.844116	274.265594	-17.502340	1686.107910	355.717865	-218.808090	1120.406494	435.682556	194.579727	1138.322876	231.964081	-212.895493	887.047119	324.672424	240.956238	885.715393	311.285400	15.281530	1000.260193	-559.398865	65.907791	907.125061	-498.581482	-73.894447
280.732422	-61.984909	899.470398	334.704285	100.205536	901.196533	356.773285	-105.730316	507.819244	379.164856	117.601578	505.395142	441.463531	-106.112648	82.217896	452.686676	99.545464	86.814957	319.709229	-169.108398	1405.620972	354.428864	157.828751	1409.370117	279.395355	9.062974	1389.965332	274.932800	-15.330288	1686.131592	355.899628	-216.827698	1120.655762	435.921936	196.349686	1137.885132	231.798462	-210.694763	887.466492	324.959717	242.623184	885.178345	311.079834	16.928347	1000.253113	-559.622620	66.620628	907.198059	-498.851227	-73.005783
280.575378	-60.356464	899.455017	334.626953	101.860909	901.101318	356.563660	-104.565132	507.792084	379.217346	118.644485	505.330200	441.081696	-105.555336	82.173409	452.747589	99.645393	86.828621	320.110840	-167.071594	1405.836182	355.061157	159.860413	1409.091064	279.816010	11.094624	1390.043457	275.471466	-12.890136	1686.275269	356.098145	-214.784195	1120.907837	436.108185	198.122787	1137.443604	231.609192	-208.445999	887.914063	325.075928	244.287933	884.748169	310.911316	18.635199	1000.200928	-559.766418	67.397873	907.216614	-499.085541	-72.244690
280.321289	-58.765938	899.522400	334.384247	103.478981	901.086182	356.335449	-103.543152	507.751801	379.140564	119.422157	505.251282	441.014191	-105.359505	82.206154	452.723022	99.729469	86.825752	320.470581	-165.059280	1406.084595	355.605621	161.875076	1408.804688	280.230988	13.128997	1390.130981	276.015259	-10.485552	1686.401367	356.236481	-212.718460	1121.194458	436.342957	199.909348	1137.046997	231.394852	-206.287399	888.332092	325.214905	245.931274	884.254272	310.661713	20.290800	1000.228210	-559.961487	68.380272	907.269409	-499.369049	-71.351471
280.212158	-57.091290	899.534119	334.252747	105.172470	901.022827	356.189484	-102.600090	507.699707	379.171509	120.426735	505.225189	440.981689	-105.229843	82.230560	452.780731	99.822876	86.860916	320.832947	-163.043152	1406.341187	356.208618	163.871765	1408.499512	280.689819	15.167983	1390.229858	276.584656	-8.166710	1686.513306	356.365753	-210.900055	1121.407349	436.550049	201.676254	1136.626465	231.233643	-204.149429	888.751709	325.356537	247.526184	883.850769	310.490662	22.038689	1000.205322	-560.193787	69.309708	907.323303	-499.707703	-70.387550
280.019531	-55.484894	899.561218	334.046295	106.814629	900.960632	356.073883	-101.529587	507.621918	379.112396	121.230255	505.230408	440.957001	-105.097275	82.263817	452.774597	99.911873	86.845222	321.260406	-160.988449	1406.595825	356.873779	165.931808	1408.218872	281.116333	17.214787	1390.314331	277.079559	-5.740034	1686.641357	356.547943	-208.929504	1121.722656	436.732025	203.428665	1136.141724	231.104965	-201.990921	889.159912	325.519806	249.235519	883.372437	310.258972	23.729351	1000.190125	-560.363708	70.268677	907.366699	-499.942261	-69.445831
279.884491	-53.878448	899.575989	333.899933	108.456444	900.894470	356.020905	-100.568924	507.605347	379.235352	122.211838	505.294006	440.968506	-104.949364	82.268394	452.872162	100.041550	86.856842	321.702484	-158.952942	1406.890991	357.537537	167.960571	1407.935913	281.582214	19.272669	1390.418701	277.539703	-3.130120	1686.821899	356.658875	-206.978210	1121.979858	436.952698	205.215897	1135.688965	230.966843	-199.978745	889.544800	325.717926	250.870377	882.909363	310.078064	25.417274	1000.166931	-560.622437	71.010811	907.389587	-500.273132	-68.426300
279.716156	-52.220951	899.611023	333.629547	110.125847	900.831787	355.919434	-99.626785	507.580261	379.229797	123.116226	505.231964	440.981140	-104.845337	82.275314	452.956604	100.169243	86.869453	322.099060	-156.928253	1407.123657	358.195435	169.995346	1407.645386	282.074158	21.321150	1390.508667	278.041534	-0.786217	1686.924316	356.804901	-205.120056	1122.230591	437.198914	206.961166	1135.196655	230.872025	-197.987747	889.980530	325.887268	252.555374	882.426331	309.811401	27.158716	1000.156067	-561.022888	72.313309	907.556030	-500.651642	-67.286079
279.571564	-50.581612	899.622559	333.411133	111.861862	900.776306	355.836090	-98.556946	507.571594	379.444733	124.207756	505.330261	440.983978	-104.695313	82.334114	453.095245	100.268806	86.870071	322.524078	-154.941223	1407.424561	358.863831	171.962418	1407.347534	282.530182	23.412231	1390.623291	278.573303	1.526994	1687.020508	356.972321	-203.311356	1122.569702	437.436768	208.700500	1134.717651	230.748657	-195.994812	890.372070	326.078339	254.203415	881.987427	309.562592	28.912374	1000.137329	-561.344177	74.300301	907.705566	-500.963409	-66.130974
279.501923	-48.954765	899.607788	333.233643	113.518707	900.727722	355.798218	-97.525925	507.595734	379.470367	124.630417	505.357208	440.941620	-104.530258	82.356499	453.108795	100.380196	86.861710	322.927704	-152.901596	1407.661865	359.590454	173.952179	1407.109985	283.009766	25.474260	1390.766724	279.144287	3.820269	1687.131958	357.046417	-201.426498	1122.847778	437.719116	210.369827	1134.286377	230.614624	-193.978073	890.837708	326.243195	255.820557	881.555481	309.345642	30.608276	1000.109375	-561.410217	74.451866	907.435242	-501.345398	-65.209297
279.339417	-47.346119	899.621887	333.050293	115.134911	900.698669	355.349457	-96.501907	507.471191	379.405212	125.451584	505.361755	440.798431	-104.303856	82.409752	453.081177	100.431480	86.832077	323.383759	-150.857300	1407.993896	360.266296	175.961212	1406.830811	283.463806	27.520676	1390.861572	279.690826	6.114161	1687.234375	357.166016	-199.700226	1123.133301	437.997284	212.096054	1133.836792	230.546143	-192.105728	891.263000	326.384552	257.462219	881.154663	309.106384	32.269596	1000.104675	-561.609131	75.447670	907.426697	-501.616730	-64.109566
279.295441	-45.790089	899.622070	332.896484	116.744171	900.638611	355.263336	-95.473122	507.462677	379.290222	126.175018	505.362823	440.794586	-104.156319	82.478035	453.023987	100.533020	86.854729	323.777222	-148.858917	1408.270630	361.012604	177.969421	1406.541016	283.892151	29.578354	1390.976563	280.252472	8.390020	1687.343750	357.308167	-197.848969	1123.500000	438.269440	213.780472	1133.425781	230.430679	-190.258026	891.661804	326.568085	259.116119	880.723755	308.912872	33.922955	1000.078613	-561.925598	76.756325	907.475220	-501.990601	-62.890915
279.107086	-44.018742	899.624023	332.505981	118.749428	900.744812	355.131317	-94.381920	507.379181	379.198578	126.995064	505.393616	440.627472	-104.173386	82.413338	453.019867	100.628693	86.861664	324.151825	-146.826019	1408.495239	361.719421	179.958649	1406.266724	284.347748	31.612549	1391.068970	280.817261	10.661190	1687.432251	357.386475	-196.030869	1123.730713	438.576965	215.514984	1132.932739	230.340668	-188.410080	892.080139	326.730865	260.719482	880.323853	308.554749	35.775490	1000.134033	-562.177673	77.792549	907.444641	-502.374329	-61.676811
278.974884	-42.412968	899.609497	332.222565	120.531921	900.724548	354.988373	-93.503349	507.243439	379.107574	127.764923	505.322723	440.631500	-104.077255	82.485207	453.030884	100.724129	86.851982	324.531219	-144.823685	1408.788452	362.413818	181.988617	1405.979980	284.758118	33.653385	1391.117310	281.408447	12.935194	1687.538330	357.544556	-194.236237	1124.053711	438.936615	217.196182	1132.487671	230.238831	-186.627777	892.466309	326.881989	262.298523	879.952332	308.281555	37.498768	1000.118835	-562.506653	79.204865	907.502258	-502.755707	-60.383499
278.885956	-40.755013	899.586914	332.044281	122.222595	900.679932	354.784668	-92.551231	507.140808	378.973846	128.515350	505.329407	440.636780	-103.985855	82.531723	452.946442	100.815666	86.818321	324.761536	-143.158203	1409.099854	363.117737	183.969528	1405.703491	285.194244	35.726040	1391.220947	282.001892	15.179173	1687.644287	357.629425	-192.340118	1124.386230	439.270416	218.894714	1132.044678	230.193268	-184.878189	892.852112	327.070374	263.946136	879.546326	308.065521	39.215267	1000.088074	-562.793396	80.470001	907.538879	-503.149109	-59.073837
278.753632	-39.228439	899.549927	331.815521	123.886513	900.638794	354.591370	-91.542595	507.074799	378.968567	129.275681	505.379242	440.524231	-103.762100	82.544052	453.001129	100.914429	86.852898	325.100464	-141.213623	1409.353394	363.780304	185.944336	1405.456299	285.610474	37.748909	1391.258423	282.602356	17.443546	1687.754150	357.725037	-190.530991	1124.654175	439.580994	220.566986	1131.623657	230.106705	-183.078278	893.242371	327.205627	265.554657	879.202454	307.807007	40.841217	1000.051453	-563.081909	81.724030	907.536987	-503.475708	-57.808598
278.641998	-37.602749	899.530151	331.642914	125.547867	900.590759	354.344788	-90.681564	507.040955	378.946503	130.059006	505.403748	440.539246	-103.655029	82.603943	452.990784	101.023697	86.841194	325.445801	-139.198730	1409.563477	364.429413	187.899185	1405.172607	286.007080	39.776737	1391.321777	283.222046	19.660675	1687.879395	357.906036	-188.750504	1124.976929	439.947815	222.294174	1131.211670	230.052902	-181.358292	893.607971	327.245758	267.125061	878.919434	307.588531	42.528103	1000.020081	-563.336792	82.947578	907.595947	-503.790558	-56.517570
278.483002	-36.057495	899.541992	331.469208	127.136520	900.580566	354.143921	-89.828583	506.913635	378.850037	130.860611	505.279358	440.585236	-103.538673	82.684402	452.870209	101.096603	86.846024	325.819305	-137.261215	1409.850708	365.058319	189.855179	1404.928711	286.400391	41.783577	1391.394409	283.835266	21.910660	1688.022217	358.022552	-186.957565	1125.210205	440.355255	223.955566	1130.793701	230.022583	-179.688492	893.968323	327.554352	268.696289	878.556519	307.351105	44.132233	1000.023193	-563.664246	84.439148	907.668579	-504.044098	-55.393421
278.426910	-34.500893	899.514709	331.400665	128.756271	900.532532	353.976654	-88.791000	506.828369	378.673553	131.504791	505.219086	440.512482	-103.402916	82.731667	452.737213	101.166367	86.816391	326.105957	-135.269318	1410.026367	365.718018	191.826141	1404.680786	286.792145	43.773506	1391.419678	284.436646	24.126680	1688.131592	358.141388	-185.206375	1125.461792	440.678467	225.612656	1130.386108	229.980453	-177.985199	894.326721	327.719360	270.323181	878.189026	307.205383	45.760902	999.988037	-564.046082	85.725906	907.713928	-504.623901	-53.932373
278.326752	-32.959007	899.499634	331.332336	130.288269	900.424438	353.980255	-87.859222	506.776672	378.670349	132.320145	505.175110	440.505066	-103.238823	82.764183	452.709869	101.282166	86.799950	326.343140	-133.446671	1410.202026	366.280640	193.735229	1404.384033	287.085480	45.736984	1391.509399	285.064575	26.372158	1688.248779	358.271088	-183.408661	1125.778809	441.056793	227.307053	1130.019165	229.958740	-176.343369	894.665649	327.765289	271.883331	877.971436	307.039551	47.380749	999.929382	-564.483887	87.233536	907.861328	-505.134094	-52.743698
278.185181	-31.463802	899.486145	331.307861	131.755432	900.324036	353.809204	-86.929115	506.731293	378.726166	133.157074	505.127319	440.545410	-103.133667	82.853401	452.692505	101.371170	86.768013	326.761322	-131.422226	1410.493042	366.875763	195.669754	1404.126099	287.540222	47.736446	1391.511353	285.697845	28.547628	1688.361816	358.404053	-181.588577	1126.019165	441.502777	228.970001	1129.642578	229.929062	-174.728882	894.944397	328.033051	273.477875	877.589844	306.898804	48.932121	999.874573	-564.691284	88.655884	907.911255	-505.483795	-51.126808
278.108948	-29.944431	899.484924	331.322083	133.230179	900.237061	353.572937	-86.110207	506.627045	378.714630	133.855972	505.076691	440.529510	-103.067986	82.919136	452.635956	101.492203	86.732101	326.976746	-129.576752	1410.624512	367.436066	197.564835	1403.837524	287.927032	49.740585	1391.513306	286.274902	30.797047	1688.465210	358.554962	-179.935883	1126.259644	441.911957	230.632706	1129.210571	229.944199	-173.103027	895.271179	328.191620	275.057098	877.284790	306.795929	50.503613	999.832886	-565.033264	89.861427	907.638245	-505.928101	-49.883801
278.028992	-28.463459	899.423523	331.413177	134.707718	900.107544	353.484589	-85.263939	506.566254	378.555267	134.676941	504.968597	440.559967	-102.990936	82.946930	452.509857	101.580185	86.699242	327.471954	-127.275459	1410.811890	368.016418	199.473129	1403.556885	288.245544	51.666340	1391.560059	286.912781	32.984539	1688.549072	358.726959	-178.162613	1126.423340	442.287994	232.274948	1128.806885	229.918716	-171.557373	895.547974	328.379883	276.644684	876.974487	306.707031	52.053303	999.740112	-565.395813	91.229095	907.680542	-506.384674	-48.465366
277.964966	-26.918200	899.439453	331.500061	136.231888	900.066345	353.294128	-84.235504	506.474609	378.651306	135.439987	504.910187	440.489532	-102.819695	82.991646	452.545105	101.646858	86.699715	327.756409	-125.368492	1410.925903	368.628723	201.359558	1403.261597	288.665161	53.639473	1391.542725	287.523956	35.138050	1688.639160	358.867920	-176.423645	1126.630981	442.707001	233.821564	1128.399902	229.884308	-169.996597	895.827026	328.523895	278.205811	876.647888	306.625397	53.651596	999.729919	-565.763062	92.706192	907.836182	-506.821350	-46.944317
277.790466	-25.369078	899.393494	331.529572	137.726364	899.955261	353.107239	-83.410362	506.418976	378.636139	135.965454	504.879883	440.474701	-102.720184	82.992813	452.500854	101.732567	86.679169	328.017242	-123.451332	1411.115356	369.258118	203.241074	1402.996216	289.051514	55.571308	1391.549561	288.234589	37.070709	1688.666260	358.989105	-174.702637	1126.802856	443.115356	235.450089	1128.028442	229.886917	-168.460663	896.084351	328.702728	279.734711	876.392578	306.512726	55.223820	999.652649	-566.205078	94.083916	907.888672	-507.550934	-45.487602
277.733154	-23.872107	899.372314	331.631744	139.144547	899.871399	352.868347	-82.532516	506.320129	378.776184	136.826996	504.863068	440.423218	-102.566010	83.061584	452.507233	101.828621	86.670998	328.314697	-121.487320	1411.310059	369.863983	205.176208	1402.703857	289.403412	57.529461	1391.519165	288.821381	39.257736	1688.766479	359.121552	-173.009079	1127.005737	443.504547	237.026321	1127.601685	229.884003	-166.969452	896.338379	328.842865	281.294250	876.090027	306.461151	56.742046	999.602051	-567.099487	94.153603	906.982117	-508.520081	-44.787327
277.646118	-22.386168	899.380066	331.788239	140.548218	899.748840	352.787170	-81.714676	506.321259	378.881653	137.573547	504.779755	440.452972	-102.516304	83.130852	452.536591	101.924492	86.646523	328.518921	-119.639389	1411.420288	370.488068	207.041656	1402.398438	289.776794	59.513248	1391.503784	289.471924	41.373692	1688.834595	359.245453	-171.332230	1127.208496	443.878906	238.535538	1127.136597	229.872925	-165.476898	896.595764	328.815674	282.825958	875.866699	306.402191	58.294819	999.547180	-567.200439	95.296783	906.925232	-508.595337	-43.508507
277.527100	-20.879025	899.369629	331.865051	141.997940	899.653015	352.662598	-80.851746	506.192841	380.768311	138.661911	504.889008	440.460541	-102.416161	83.167679	453.451324	102.191353	86.749657	328.727875	-117.680260	1411.531128	371.115356	208.886124	1402.105103	290.167694	61.459724	1391.489868	290.060516	43.538754	1688.909302	359.332458	-169.563141	1127.391724	444.307587	240.114670	1126.686157	229.835739	-164.023193	896.772339	329.159149	284.335602	875.414795	306.343018	59.836025	999.495178	-567.194580	97.435722	907.231018	-508.756561	-41.632320
277.519409	-19.370922	899.348816	332.030884	143.107727	899.511841	352.506073	-80.005165	506.119751	380.939056	139.448746	504.815948	440.438416	-102.290291	83.227081	453.488983	102.270142	86.771538	328.924133	-115.829758	1411.678467	371.766876	210.736359	1401.838623	290.531006	63.405830	1391.509277	290.672607	45.671768	1688.991943	359.447601	-167.997040	1127.553467	444.662567	241.584366	1126.308472	229.884460	-162.554733	897.017517	329.302216	285.860016	875.114929	306.335693	61.244518	999.416199	-567.075562	100.399475	907.850952	-508.934143	-39.372707
277.404785	-17.945070	899.358276	332.110107	144.506882	899.403137	352.293640	-79.243507	506.044922	380.899750	140.093063	504.756622	440.452789	-102.246399	83.263969	453.423920	102.373138	86.743210	329.053253	-113.904892	1411.808838	372.437775	212.566574	1401.550537	290.881073	65.369141	1391.473267	291.281860	47.783775	1689.061035	359.551849	-166.327286	1127.730103	445.060577	243.082748	1125.892334	229.886520	-161.141785	897.200012	329.461060	287.363678	874.741211	306.298096	62.734512	999.367371	-567.040649	103.786835	908.624756	-509.437653	-36.988213
277.330048	-16.444736	899.355896	332.203461	145.803558	899.318176	352.112213	-78.475761	506.006287	381.056671	140.807739	504.747406	440.439240	-102.136650	83.313408	453.510956	102.450027	86.753868	329.186981	-112.028473	1411.853027	373.096466	214.335358	1401.244995	291.300842	67.316498	1391.437866	291.850189	49.906780	1689.159912	359.634644	-164.708984	1127.896729	445.493286	244.638275	1125.470947	229.914917	-159.732452	897.365601	329.661713	288.836121	874.444946	306.279449	64.191032	999.324402	-566.919983	107.208298	909.319214	-509.811249	-34.724113
277.196533	-15.028440	899.369690	332.284943	147.197128	899.200562	351.989868	-77.600250	505.967072	381.151520	141.589981	504.710205	440.444214	-102.046700	83.358315	453.572205	102.550346	86.787819	329.337311	-110.169983	1411.983154	373.825012	216.167053	1400.942261	291.683777	69.232903	1391.384521	292.463654	52.001778	1689.212158	359.679077	-163.195892	1128.047607	445.853729	246.115509	1125.052734	229.928284	-158.310425	897.558105	329.842102	290.348145	874.108582	306.244324	65.678024	999.273010	-566.973572	110.423111	909.885010	-510.416656	-32.581146
277.150238	-13.564209	899.313293	332.393127	148.582825	899.073425	351.826263	-76.780121	505.933990	381.100830	142.337418	504.615173	440.590698	-101.638718	83.453331	453.486389	102.591911	86.787086	329.466187	-108.230553	1412.067505	374.530334	217.930542	1400.693726	292.051361	71.164093	1391.328735	293.002167	54.118568	1689.295166	359.726837	-161.582703	1128.204224	446.243164	247.498703	1124.624512	229.953171	-156.972076	897.728760	330.025330	291.857483	873.780090	306.246216	67.154846	999.181885	-566.964233	113.124344	910.261963	-510.754120	-30.382450
277.085907	-12.059785	899.298340	332.506897	149.907349	898.968506	351.609772	-76.056694	505.880768	381.221191	143.041443	504.531219	440.588074	-101.503510	83.559151	453.491760	102.679001	86.764778	329.552490	-106.445251	1412.160767	375.303497	219.676208	1400.379761	292.443115	73.053009	1391.284668	293.597717	56.183338	1689.337891	359.798615	-160.048553	1128.391846	446.614563	248.913727	1124.152466	229.984070	-155.573563	897.867371	330.133972	293.511993	873.584351	306.256317	68.627846	999.122314	-567.289001	115.426285	910.422546	-511.487701	-28.706648
276.965698	-10.714522	899.316223	332.611328	151.240952	898.831238	351.605713	-75.231300	505.926147	381.195648	143.720291	504.469849	440.617584	-101.440392	83.592705	453.454498	102.741264	86.778152	329.624573	-104.513702	1412.285034	376.022766	221.468079	1400.034180	292.828766	74.987282	1391.204346	294.132507	58.306744	1689.370483	359.788879	-158.529465	1128.540161	446.975647	250.362961	1123.708130	230.013535	-154.306061	898.033142	330.236053	295.023315	873.306641	306.261383	70.056564	999.062683	-567.628296	117.304199	910.285889	-512.193054	-27.222466
276.972870	-9.243008	899.285522	332.794495	152.501633	898.666382	351.515259	-74.356865	505.903992	381.338867	144.501221	504.406647	440.574402	-101.284424	83.659355	453.527222	102.852547	86.825073	329.714722	-102.668274	1412.390259	376.792694	223.210403	1399.728882	293.227448	76.889450	1391.121094	294.697723	60.360729	1689.424561	359.835907	-157.001892	1128.686401	447.347412	251.688370	1123.208130	230.049240	-152.940598	898.164185	330.375671	296.534943	872.987061	306.341125	71.509064	998.965210	-568.173401	118.714897	909.980164	-513.019043	-25.934866
276.887604	-7.919669	899.307556	332.967285	153.816788	898.560120	351.470978	-73.506836	505.919800	381.588135	145.290009	504.391632	440.522461	-101.156158	83.702034	453.641846	102.963921	86.831886	329.691071	-100.861641	1412.462402	377.573517	224.882233	1399.403564	293.554352	78.785500	1391.063599	295.219788	62.423702	1689.439087	359.834320	-155.519928	1128.874878	447.750793	253.000977	1122.771118	230.067368	-151.634659	898.297241	330.507294	298.039795	872.675171	306.405060	72.898277	998.922913	-568.866028	119.737816	909.541016	-514.014404	-24.799789
276.869873	-6.444049	899.291992	333.121338	155.043594	898.416748	351.276794	-72.794586	505.913391	381.588074	146.026794	504.275116	440.530396	-101.068497	83.793060	453.631653	103.062363	86.850822	329.684143	-99.019966	1412.524536	378.307526	226.590668	1399.094849	293.943329	80.633308	1390.991089	295.733643	64.458893	1689.444214	359.835815	-154.050507	1129.031860	448.175232	254.456497	1122.313965	230.088058	-150.302246	898.472412	330.718750	299.487762	872.378906	306.472015	74.327423	998.843445	-569.577332	120.547295	908.962708	-514.999023	-23.768898
276.817627	-5.103320	899.257507	333.285400	156.350937	898.239441	351.261414	-72.018707	506.005371	381.713348	146.863358	504.167389	440.527435	-100.963524	83.868431	453.677185	103.153679	86.856476	329.642670	-97.210388	1412.622314	379.095520	228.266708	1398.728271	294.317627	82.532532	1390.877319	296.261475	66.478714	1689.445801	359.789001	-152.579712	1129.200073	448.672791	255.876953	1121.874512	230.132263	-149.013672	898.563110	330.919769	300.968475	872.045349	306.531403	75.736725	998.737427	-570.488037	121.127708	908.441589	-516.202698	-22.733738
276.809631	-3.712608	899.213074	333.452484	157.532013	898.062622	351.236511	-71.254364	506.056641	381.824707	147.604050	504.086853	440.555054	-100.874077	83.942413	453.674896	103.246300	86.849442	329.568207	-95.399963	1412.754395	379.786621	229.987930	1398.358643	294.704376	84.386269	1390.761963	296.750366	68.533371	1689.425537	359.739624	-151.192245	1129.348022	449.123505	257.167114	1121.454834	230.193115	-147.739090	898.689819	331.094269	302.416962	871.700867	306.598663	77.107567	998.626892	-571.353638	121.714371	907.922485	-517.357422	-21.704662
276.827667	-2.334116	899.180359	333.640015	158.754471	897.913879	351.145599	-70.446838	506.021179	381.951477	148.404846	504.036285	440.547729	-100.789764	84.041977	453.738678	103.366722	86.825134	329.500397	-93.602699	1412.803467	380.587250	231.602570	1398.026733	295.066589	86.239136	1390.683838	297.274689	70.544563	1689.405518	359.700958	-149.666855	1129.529541	449.502167	258.483185	1120.925293	230.212448	-146.449707	898.812561	331.301575	303.813110	871.349731	306.709869	78.475739	998.535889	-572.133911	122.372162	907.485168	-518.542297	-20.600069
276.773956	-1.017701	899.171082	333.799103	159.917679	897.680359	351.067108	-69.730865	506.050140	382.081909	149.274536	503.937927	440.536285	-100.684944	84.128471	453.741699	103.483803	86.799591	329.476074	-91.838150	1412.994507	381.306305	233.229294	1397.646851	295.408661	88.068558	1390.556152	297.746918	72.582428	1689.417114	359.642456	-148.268219	1129.715454	449.974243	259.729706	1120.399292	230.281921	-145.182449	898.962585	331.497833	305.206635	871.014282	306.780914	79.846649	998.413757	-572.990112	123.138557	907.254456	-519.868103	-19.353748
276.828094	0.328542	899.137268	334.067780	161.049438	897.507202	350.903259	-68.924377	506.039520	382.275269	150.062881	503.801208	440.028290	-100.180145	84.082748	453.795685	103.576797	86.801903	329.337189	-90.065895	1413.066650	382.050842	234.856766	1397.257568	295.766266	89.867844	1390.440308	298.219666	74.587006	1689.434692	359.565948	-146.796616	1129.919922	450.394531	260.869812	1119.921875	230.284454	-143.903641	899.090210	331.734253	306.593628	870.612000	306.933258	81.174088	998.309998	-573.781250	124.178452	907.162048	-521.259033	-18.068378
276.842957	1.636280	899.120789	334.273468	162.224503	897.356873	350.855072	-68.141541	506.097748	382.472473	150.860825	503.752777	440.279968	-100.289162	84.247383	453.813507	103.641121	86.796944	329.277466	-88.395927	1413.238159	382.778107	236.370193	1396.895020	296.143921	91.621796	1390.357788	298.692688	76.585968	1689.430664	359.452148	-145.429504	1130.139404	450.852844	262.096893	1119.442505	230.323929	-142.629532	899.204346	331.943451	307.898499	870.312317	307.054291	82.493645	998.226074	-574.395447	125.401100	907.234070	-522.550598	-16.469177
276.849152	3.019138	899.077026	334.437866	163.436142	897.208435	350.655365	-67.282860	506.113190	382.589325	151.634048	503.705383	440.585052	-100.440407	84.434441	453.820129	103.736908	86.787819	329.261200	-86.667839	1413.373779	383.524078	237.896011	1396.514893	296.531616	93.372864	1390.282837	299.165894	78.595528	1689.436768	359.380646	-143.994644	1130.315552	451.377655	263.342316	1118.907959	230.363022	-141.387650	899.353333	332.253510	309.227661	869.938110	307.173523	83.843079	998.129150	-574.976135	126.880005	907.401855	-523.921448	-14.944611
276.837524	4.298669	899.095154	334.638885	164.677002	897.057129	350.475403	-66.633713	506.164795	382.777740	152.414520	503.641357	440.650238	-100.419594	84.584282	453.799377	103.807014	86.758102	329.143860	-84.980286	1413.500244	384.176178	239.479126	1396.168335	296.818298	95.105713	1390.192139	299.607788	80.571167	1689.423584	359.266510	-142.644211	1130.516602	451.816284	264.583679	1118.509521	230.386597	-140.157303	899.529358	332.287628	310.588531	869.795593	307.290375	85.198997	998.061523	-575.507568	128.491318	907.624207	-525.346985	-13.370604
276.870117	5.661632	899.044983	334.864990	165.914246	896.917175	350.304016	-65.844193	506.178864	382.946411	153.169006	503.582733	440.651123	-100.338249	84.692322	453.818298	103.902420	86.741264	329.030792	-83.321106	1413.567505	384.806244	240.992538	1395.822998	297.142120	96.811516	1390.099487	300.056244	82.590614	1689.392578	359.171356	-141.247009	1130.769165	452.444977	265.851715	1118.114746	230.377594	-138.910797	899.642700	332.891876	311.777710	869.285400	307.438324	86.547073	997.965820	-575.883728	130.055038	907.759827	-526.739807	-11.806831
276.857086	6.966762	899.067383	335.310333	167.571381	896.889038	350.182129	-65.080383	506.195160	383.288910	153.953766	503.550354	440.406189	-100.061615	84.730995	453.920410	104.010841	86.758629	329.042145	-81.677277	1413.731323	385.439331	242.477051	1395.465942	297.532166	98.485397	1389.992432	300.502075	84.568138	1689.387329	359.031433	-139.957794	1130.938721	452.949005	267.039032	1117.640625	230.352921	-137.759933	899.792603	333.181396	313.061615	868.938538	307.719330	88.029892	997.961914	-576.334778	131.596878	907.814148	-528.056580	-10.269593
276.946472	8.287871	899.025513	335.397186	168.450745	896.683105	349.940338	-64.216331	506.218475	383.216614	154.594299	503.376129	440.578613	-100.135529	84.917412	453.795074	104.059395	86.688484	328.975342	-80.067032	1413.799805	386.101349	243.960617	1395.130005	297.856323	100.141205	1389.927490	300.913849	86.566406	1689.379272	358.950256	-138.625610	1131.177002	453.476349	268.234833	1117.241089	230.318207	-136.511780	899.975708	333.572998	314.279083	868.648987	307.817871	89.230865	997.837036	-576.806091	133.296402	907.786621	-529.266479	-8.774302
276.912720	9.557692	899.073303	335.740082	170.027618	896.690796	349.590240	-63.525524	506.213654	383.552338	155.375946	503.378906	440.266724	-99.795952	84.961060	453.853760	104.148506	86.706505	329.000977	-78.475960	1413.969727	386.701447	245.444794	1394.793701	298.185974	101.770096	1389.830933	301.338928	88.541313	1689.347900	358.790985	-137.375183	1131.291992	453.980927	269.377625	1116.852295	230.229568	-135.318527	900.097656	333.750214	315.560089	868.533081	308.028961	90.652946	997.863831	-577.232971	135.001038	907.806458	-530.528381	-7.283462
276.932556	10.829911	899.018250	335.958984	171.247986	896.543335	349.308685	-62.815830	506.256470	383.848419	156.165039	503.410126	440.186676	-99.669380	85.076141	453.965149	104.242180	86.704483	328.953369	-76.834961	1414.071533	387.302521	246.927078	1394.476685	298.454529	103.406143	1389.759521	301.734070	90.532455	1689.327881	358.690918	-136.023773	1131.480591	454.556396	270.526978	1116.480835	230.168198	-134.126648	900.245178	334.415558	316.684937	868.052429	308.154572	91.952682	997.762024	-577.805176	136.651703	907.852600	-531.771301	-5.833883
277.022247	12.125362	899.013794	336.181946	172.501785	896.505981	349.011230	-61.940479	506.218567	383.965149	156.794998	503.365051	440.494324	-99.823830	85.298637	453.992096	104.311440	86.713699	328.958221	-75.285072	1414.205200	387.868591	248.314713	1394.171387	298.760742	104.995476	1389.676147	302.136475	92.478783	1689.321045	358.595703	-134.821930	1131.644287	455.131378	271.593018	1116.131592	230.063446	-132.939560	900.460449	334.872437	317.775543	867.755188	308.342377	93.235023	997.740479	-578.271362	138.457184	907.949524	-532.920471	-4.326286
277.098389	13.342417	898.994202	336.459198	173.717224	896.390015	348.727417	-61.121735	506.201569	384.202301	157.524796	503.293732	440.079254	-99.347206	85.304062	454.072174	104.412025	86.718842	328.958679	-73.706017	1414.305176	388.472198	249.716309	1393.905518	299.093597	106.563080	1389.601929	302.485077	94.452827	1689.303955	358.490570	-133.530563	1131.791626	455.644226	272.682617	1115.796509	229.961868	-131.772171	900.594360	335.406799	318.939697	867.461182	308.554230	94.496140	997.671692	-578.789673	140.063751	907.981079	-534.047546	-2.934630
277.227112	14.551351	898.978149	336.775360	174.880646	896.261963	348.526703	-60.325619	506.237091	384.395264	158.268982	503.213013	440.393768	-99.554001	85.570808	454.159851	104.527649	86.739799	328.987366	-72.236328	1414.348633	389.035828	251.134918	1393.624390	299.362823	108.106735	1389.513916	302.864990	96.371002	1689.254028	358.398376	-132.284027	1131.929688	456.232819	273.755798	1115.459229	229.837601	-130.596436	900.738525	335.941895	319.986053	867.170593	308.776276	95.750481	997.598938	-579.241272	141.819199	907.958862	-535.184570	-1.410465
277.306335	15.690093	898.969116	336.978516	175.956726	896.145447	348.152679	-59.601307	506.272858	384.417725	158.914948	503.081390	440.347900	-99.442848	85.752785	454.123016	104.588295	86.704185	328.978333	-70.713081	1414.411377	389.559113	252.552856	1393.320923	299.631531	109.618362	1389.415161	303.204498	98.296761	1689.228027	358.297638	-131.070801	1132.062744	456.780060	274.800232	1115.169922	229.700775	-129.449493	900.903625	336.431274	321.068207	866.824768	308.932922	96.918236	997.535278	-579.831909	143.675110	908.021118	-536.306213	0.190569
277.508881	16.986708	898.914856	337.263947	177.166718	896.073914	347.789734	-58.996231	506.238678	384.567627	159.611771	503.017792	440.369415	-99.417183	85.963463	454.149506	104.682495	86.716911	329.001923	-69.261520	1414.500122	390.029388	253.906708	1393.074951	299.931244	111.142609	1389.334351	303.546509	100.189453	1689.220581	358.186493	-129.854401	1132.164917	457.311981	275.850281	1114.844116	229.524078	-128.221130	901.054077	337.015656	322.048187	866.527649	309.183929	98.179344	997.472168	-580.235474	145.366180	908.030640	-537.376038	1.829924
277.645355	18.074392	898.917358	337.571625	178.316788	895.969238	347.539398	-58.314114	506.268463	384.682983	160.213470	503.020691	439.933411	-98.980232	86.017555	454.090637	104.720329	86.702469	329.045990	-67.790604	1414.587891	390.520325	255.279694	1392.820190	300.202332	112.607323	1389.253296	303.876678	102.080444	1689.210205	358.099396	-128.677887	1132.256958	457.909027	276.889862	1114.603882	229.372375	-127.126968	901.249268	337.729431	323.121063	866.180176	309.418060	99.358215	997.420166	-580.685486	147.139191	907.988770	-538.352112	3.517893
277.739014	19.606400	898.946655	337.885803	180.213348	896.401367	347.175598	-57.530815	506.215698	384.962128	160.857269	503.034698	439.739594	-98.759705	86.153862	454.159607	104.808701	86.709610	329.077576	-66.316772	1414.658569	390.944489	256.631287	1392.547241	300.443329	114.083443	1389.164795	304.189819	103.937538	1689.189941	358.015259	-127.405296	1132.415771	458.446533	277.896820	1114.310059	229.192245	-125.958443	901.427063	338.285309	323.999725	865.889160	309.708160	100.784386	997.652222	-581.321533	148.923737	907.947083	-539.356934	5.149065
277.884521	20.708675	898.977661	338.209473	181.289658	896.386169	346.969452	-56.840103	506.287292	385.155304	161.455612	502.940338	439.711823	-98.694794	86.315948	454.190369	104.838814	86.713120	329.140411	-64.895287	1414.714844	391.390472	257.945740	1392.295654	300.672394	115.511574	1389.079712	304.518677	105.797318	1689.168457	357.953217	-126.210800	1132.533936	459.006744	278.920807	1114.083252	228.964233	-124.793213	901.599792	339.098358	325.013611	865.551270	309.954102	101.896233	997.659729	-581.792236	150.703842	907.950439	-540.308289	6.877246
278.146423	21.927172	898.977783	338.472168	182.497253	896.320740	346.710571	-56.189720	506.330963	385.637268	162.255173	503.143097	439.663208	-98.595329	86.489113	454.378235	104.967178	86.755272	329.202881	-63.468838	1414.813232	391.805176	259.296173	1392.056274	300.906281	116.940186	1388.995483	304.832733	107.634354	1689.145386	357.867035	-124.955292	1132.635010	459.598785	279.978912	1113.826782	228.737289	-123.721794	901.791565	339.722076	325.839142	865.225220	310.230896	103.144669	997.626465	-582.314636	152.526627	907.855957	-541.180908	8.694654
278.359039	23.034397	898.976318	338.752716	183.592804	896.276306	346.377441	-55.625015	506.320099	385.860199	162.842499	503.104065	440.176300	-98.917725	86.841858	454.357056	105.029594	86.733101	329.264313	-62.066364	1414.894165	392.129700	260.617310	1391.787598	301.119293	118.368584	1388.916138	305.118744	109.440247	1689.105957	357.812225	-123.706505	1132.712158	460.080658	280.925171	1113.579468	228.524658	-122.555641	901.986389	340.415680	326.719910	864.842346	310.479095	104.271416	997.603210	-582.882690	154.158249	907.716431	-542.059753	10.425614
278.615784	24.137302	898.920898	339.098114	184.579178	896.118164	345.579956	-56.770172	506.578064	386.052216	163.378082	503.049530	440.000763	-98.725143	87.155632	454.355652	105.101730	86.701576	329.363892	-60.669903	1414.977783	392.454529	261.970825	1391.517578	301.351868	119.781250	1388.798828	305.381073	111.222717	1689.052734	357.761749	-122.553764	1132.822266	460.648956	281.911804	1113.314331	228.292542	-121.368958	902.175781	341.151825	327.551666	864.505737	310.775757	105.381386	997.495850	-583.385986	156.138794	907.656982	-542.849731	12.249374
278.798126	25.099466	898.932495	339.457947	185.518021	896.024536	345.997742	-54.560074	506.456940	386.280548	163.921875	503.032257	439.765137	-98.408211	87.139832	454.379944	105.151367	86.660004	329.421661	-59.303894	1415.080078	392.756866	263.262878	1391.273071	301.574768	121.136208	1388.699097	305.680450	112.992142	1689.010742	357.735229	-121.380424	1132.966553	461.212952	282.831146	1113.110718	228.057983	-120.248108	902.389404	341.961456	328.456726	864.103394	311.062500	106.389542	997.453979	-583.882935	157.922379	907.522278	-543.527222	14.053388
279.093048	26.177258	898.925964	339.786957	186.613998	895.944458	345.662659	-53.785721	506.456390	386.433319	164.428299	502.994202	439.564331	-98.137939	87.301849	454.407715	105.267464	86.669044	329.517120	-57.897026	1415.154297	393.021545	264.604919	1390.981567	301.768616	122.507416	1388.605347	305.940216	114.729424	1688.968140	357.697632	-120.206009	1133.073486	461.624969	283.720001	1112.835327	227.871201	-119.155807	902.632996	342.507172	329.308380	863.963379	311.365265	107.525215	997.410278	-584.469421	159.758804	907.434265	-544.219666	15.841318
279.439636	27.288216	898.932983	340.081604	187.462067	895.857117	344.821991	-54.894245	506.717255	386.868866	165.437576	503.098480	439.860596	-98.365868	87.766418	454.611359	105.367561	86.711899	329.553284	-56.568630	1415.224976	393.273682	265.899323	1390.713745	301.943085	123.838882	1388.493286	306.204437	116.446960	1688.898315	357.643890	-118.998550	1133.185913	462.261444	284.648987	1112.599976	227.628616	-118.001259	902.838013	343.549408	330.046661	863.324280	311.706848	108.558121	997.369080	-584.967712	161.498138	907.349243	-544.851318	17.654743
279.827423	28.336479	898.955566	340.518524	188.474182	895.731262	344.869415	-52.884007	506.617279	387.052246	165.956039	503.046173	439.684875	-98.213837	87.875626	454.609802	105.452522	86.714684	329.638794	-55.214859	1415.291138	393.461151	267.196442	1390.432251	302.116211	125.162971	1388.370850	306.400909	118.180733	1688.855225	357.643158	-117.926338	1133.310181	462.770721	285.563599	1112.380737	227.437790	-116.873604	903.033997	344.410248	330.800964	862.888489	312.126007	109.678062	997.316284	-585.384949	163.315506	907.291809	-545.298096	19.465734
280.321075	29.442068	898.918762	340.923950	189.480911	895.643250	344.089844	-53.474232	506.824951	387.309113	166.594254	502.973083	439.783722	-98.292961	88.300560	454.718872	105.525803	86.716408	329.739380	-53.893913	1415.372314	393.657867	268.472412	1390.180298	302.248047	126.482018	1388.298584	306.638397	119.828133	1688.798218	357.620392	-116.822807	1133.407227	463.290680	286.478516	1112.160034	227.269150	-115.703888	903.272705	345.217651	331.545074	862.466675	312.566742	110.771393	997.253479	-585.904480	165.120941	907.140137	-545.778381	21.225096
280.736908	30.439898	898.920471	341.317993	190.408768	895.543335	343.467987	-53.159386	506.907867	387.510529	167.172485	502.878571	439.685822	-98.239716	88.606277	454.774872	105.633347	86.713295	329.850677	-52.570343	1415.508423	393.825989	269.780396	1389.918579	302.413055	127.821747	1388.215454	306.807587	121.534096	1688.744629	357.605347	-115.742058	1133.497803	463.764496	287.386780	1111.946045	227.060257	-114.635117	903.498230	346.137634	332.266479	862.040283	312.966248	111.800636	997.203613	-586.476135	166.957977	907.109375	-546.284241	23.032602
281.239136	31.485401	898.927673	341.715393	191.393768	895.455139	342.725800	-52.837925	507.012665	387.972382	167.714645	502.839844	439.386108	-97.996284	88.894073	454.916718	105.738388	86.698349	329.869385	-51.256809	1415.576782	394.010071	271.058777	1389.628540	302.589600	129.088928	1388.089111	307.003235	123.165611	1688.691772	357.627808	-114.643761	1133.649048	464.250946	288.293457	1111.713379	226.921936	-113.471413	903.737915	347.005798	332.928802	861.618774	313.417114	112.876915	997.162231	-586.806030	168.542725	907.083374	-546.590027	24.883183
281.556580	32.262753	898.999023	342.137115	192.145432	895.337891	341.948853	-52.378208	507.097656	388.238708	168.303192	502.781891	439.793213	-98.355835	89.459587	454.963776	105.782913	86.693581	329.985413	-49.965832	1415.677124	394.151276	272.324860	1389.407715	302.714447	130.405121	1387.998169	307.147583	124.801270	1688.638916	357.661499	-113.558868	1133.813110	464.709717	289.203796	1111.539795	226.780930	-112.342789	903.958862	347.904968	333.583099	861.173035	313.806793	113.750641	997.137268	-587.150940	170.386719	907.006531	-546.905029	26.622234
282.196686	33.288311	899.013245	342.630188	193.001846	895.279968	341.417023	-51.664291	507.244110	388.517944	168.764374	502.735962	439.522491	-98.188972	89.809944	455.012909	105.838066	86.694481	330.060486	-48.651478	1415.756104	394.269348	273.629059	1389.176025	302.901642	131.583344	1387.909912	307.279602	126.411560	1688.618530	357.709778	-112.524986	1133.916626	465.201935	290.100433	1111.372681	226.591736	-111.270897	904.196716	348.843781	334.207886	860.745300	314.360382	114.745125	997.114807	-587.535339	172.002502	906.876038	-547.199463	28.279675
282.603577	34.022930	899.103455	343.040100	193.819946	895.196411	340.535980	-51.153778	507.433777	388.532928	169.195862	502.635284	439.531281	-98.244820	90.283386	454.915222	105.878914	86.677795	330.127930	-47.382729	1415.887451	394.383636	274.865540	1388.987671	303.070618	132.831345	1387.804565	307.412354	128.023331	1688.585693	357.740570	-111.447006	1134.079712	465.688660	290.960876	1111.254639	226.485901	-110.163010	904.459595	349.796814	334.773376	860.324585	314.781982	115.624275	997.116211	-587.962952	173.750534	906.880920	-547.439270	29.955021
283.106567	34.953083	899.185913	343.393341	194.656128	895.148438	339.666931	-50.645660	507.513702	388.327545	169.535400	502.521729	439.504974	-98.287331	90.795891	454.687805	105.885483	86.638718	330.216553	-46.125332	1416.014648	394.478577	276.137207	1388.791382	303.178558	134.086533	1387.751099	307.492584	129.599258	1688.568359	357.770050	-110.490112	1134.231079	466.022614	291.806366	1111.112061	226.402267	-109.080391	904.721313	350.704407	335.378326	859.881653	315.232422	116.583458	997.131653	-588.197571	175.711639	906.829163	-547.631409	31.712576
283.491119	35.578709	899.315308	343.817505	195.461594	895.117004	338.663147	-49.978619	507.730377	388.874084	170.092148	502.512054	439.476044	-98.348839	91.308571	454.850891	105.983414	86.653427	330.310211	-44.887775	1416.197388	394.514740	277.366821	1388.611938	303.305817	135.314209	1387.710815	307.572662	131.170715	1688.531006	357.941528	-109.446709	1134.482666	466.479675	292.697388	1111.009033	226.347458	-107.967995	905.011841	351.676880	335.909668	859.494446	315.665924	117.386017	997.178467	-588.555359	177.342926	906.739380	-547.918274	33.323147
284.090607	36.396854	899.363586	344.313690	196.179749	895.023560	337.704834	-49.336300	507.836548	389.345367	170.587601	502.439484	439.762543	-98.735260	92.028740	455.005524	106.057686	86.662949	330.421906	-43.647400	1416.375977	394.578339	278.625549	1388.413452	303.445038	136.492111	1387.624268	307.608276	132.749649	1688.511719	358.078339	-108.421776	1134.704712	466.891510	293.599365	1110.890991	226.317978	-106.907089	905.293152	352.630035	336.452209	859.109863	316.226318	118.240517	997.154053	-588.859009	178.898193	906.663757	-548.016052	34.856750
284.557465	37.043293	899.525391	344.732727	197.013107	895.028320	336.569366	-48.632923	507.987793	390.200958	171.242096	502.416382	439.113495	-98.240288	92.363304	455.391235	106.198212	86.698410	330.558838	-42.386791	1416.561890	394.563385	279.888214	1388.259155	303.529877	137.702606	1387.590332	307.637543	134.318680	1688.501099	358.221313	-107.427467	1134.876587	467.444153	294.617065	1110.880493	226.264954	-105.823151	905.617310	353.619537	336.975677	858.740417	316.716339	119.059105	997.234741	-589.136536	180.600708	906.659973	-548.231812	36.847904
285.244446	37.870602	899.505127	345.259064	197.751740	894.965454	335.561798	-47.871979	508.121918	390.711609	171.764877	502.568146	438.968323	-98.240303	92.944176	455.575958	106.286552	86.719131	330.699799	-41.183273	1416.766357	394.596130	281.056396	1387.970581	303.653961	138.854309	1387.450684	307.614838	135.865585	1688.491943	358.453003	-106.430702	1135.100586	467.810760	295.452942	1110.811890	226.324249	-104.780060	905.938416	354.561401	337.387360	858.402527	317.299561	119.880699	997.192932	-589.253357	181.923325	906.608276	-548.307556	38.411919
285.598236	38.355927	899.797668	345.671722	198.427032	894.975403	334.254944	-47.269104	508.243958	391.059998	172.358597	502.671326	438.816010	-98.249969	93.617241	455.704071	106.325996	86.775620	330.845490	-39.922848	1416.985718	394.508606	282.323212	1387.835571	303.802795	139.977188	1387.341675	307.596649	137.408676	1688.467529	358.720612	-105.402779	1135.350830	468.311432	296.438660	1110.840210	226.388550	-103.714699	906.264587	355.598724	337.840698	858.055237	317.838470	120.575645	997.338379	-589.475769	183.356873	906.563599	-548.353516	39.928566
286.442230	39.279537	899.731689	346.265839	199.172379	894.902039	333.121002	-46.456657	508.403839	391.279633	172.762711	502.647003	438.613403	-98.241966	94.226646	455.703247	106.348892	86.750221	331.029449	-38.720001	1417.210327	394.404053	283.514191	1387.734131	303.926788	141.138763	1387.321167	307.526978	138.955017	1688.441895	358.909241	-104.202736	1135.644409	468.671295	297.286835	1110.839722	226.477325	-102.645729	906.631470	356.534363	338.275116	857.718933	318.545776	121.425041	997.268677	-589.693115	184.855652	906.531128	-548.409973	41.416592
287.060242	39.943687	899.878357	346.743896	199.946732	894.870483	331.909088	-45.739716	508.533234	391.382874	173.136459	502.547699	438.449738	-98.282242	94.906357	455.671661	106.360794	86.743202	331.176727	-37.492035	1417.483032	394.275818	284.777618	1387.608765	303.997253	142.253494	1387.317627	307.460144	140.487656	1688.390869	359.222015	-103.194260	1135.961426	469.186279	298.265625	1110.912476	226.622818	-101.626320	906.980713	357.535950	338.658722	857.422729	319.207794	122.213341	997.322083	-589.777771	186.350479	906.478027	-548.420349	43.032059
287.729736	40.661293	900.000427	347.286255	200.583710	894.816589	330.720978	-44.852985	508.777924	391.430450	173.405334	502.397705	438.239288	-98.250793	95.545242	455.523041	106.340950	86.710281	331.340851	-36.305668	1417.712036	394.077576	285.995728	1387.476929	304.092346	143.353058	1387.279907	307.358368	142.002777	1688.342285	359.163757	-101.185143	1136.473267	469.561615	299.225189	1110.900757	226.805969	-100.561821	907.338928	358.423340	339.008514	857.120667	319.895996	122.972832	997.352356	-589.871704	187.877960	906.501770	-548.360901	44.586327
288.318359	41.218208	900.209229	347.816956	201.212326	894.765259	329.471344	-44.038521	508.999268	391.551880	173.676407	502.167236	438.209930	-98.404350	96.355232	455.454010	106.380524	86.655914	331.519318	-35.073948	1417.945801	393.913269	287.225647	1387.360229	304.173309	144.488968	1387.264893	307.231842	143.532593	1688.268066	359.449280	-100.277618	1136.785645	469.993469	300.220367	1110.921997	227.004654	-99.552345	907.693604	359.438721	339.423218	856.797119	320.570160	123.685165	997.425415	-590.083130	189.263977	906.418518	-548.402100	45.957298
288.747772	41.710060	900.545166	348.204041	201.841156	894.761658	328.147095	-43.124920	509.287598	391.707855	174.008163	502.011566	437.747650	-98.187798	97.060165	455.196686	106.350975	86.622208	331.665100	-33.883221	1418.197144	393.706909	288.427460	1387.218262	304.270386	145.558380	1387.217896	307.074982	145.017166	1688.205688	359.810699	-99.395943	1137.108398	470.424683	301.234711	1110.936768	227.266205	-98.581467	908.090332	360.405640	339.742340	856.515686	321.177979	124.381523	997.582947	-590.115234	190.668350	906.347656	-548.351868	47.469456
289.335632	42.223728	900.752930	348.770111	202.379181	894.714355	326.688293	-42.345295	509.522583	392.001556	174.314743	501.925690	437.590302	-98.771561	97.940140	455.320892	106.413429	86.628273	331.827881	-32.685413	1418.437378	393.510101	289.622253	1387.101440	304.351196	146.657547	1387.172607	306.897797	146.492966	1688.120483	360.173950	-98.375328	1137.448120	470.864197	302.199127	1110.982300	227.554123	-97.633514	908.432678	361.320160	340.041992	856.213135	321.876617	125.021095	997.656738	-590.228943	192.138306	906.298462	-548.278625	48.836788
290.386566	43.117649	900.755493	349.432983	203.117523	894.669067	325.372803	-41.351768	509.697998	392.313812	174.634155	501.896088	437.260376	-98.775024	98.694237	455.403595	106.460335	86.626671	331.989746	-31.536366	1418.688843	393.232941	290.832245	1386.991333	304.396362	147.704422	1387.161621	306.704285	147.965073	1688.028564	360.541351	-97.558914	1137.766357	471.245453	303.211761	1111.048462	227.925079	-96.620033	908.817993	362.297058	340.389282	855.942261	322.762085	125.865990	997.633789	-590.257813	193.351654	906.226563	-548.222839	50.178909
290.713043	43.457939	901.065430	349.851501	203.614365	894.669006	323.842316	-40.233288	509.950073	392.536469	175.019043	501.851166	436.959015	-98.810501	99.616112	455.315002	106.465225	86.593941	332.134308	-30.371994	1418.943115	393.005493	292.008881	1386.868164	304.459747	148.719757	1387.111816	306.479889	149.448135	1687.924805	360.953644	-96.453140	1138.074219	471.658875	304.291992	1111.077393	228.265747	-95.737946	909.131226	363.257751	340.694458	855.630737	323.313843	126.407104	997.780029	-590.316772	194.777252	906.213562	-548.159729	51.651100
291.761993	44.211788	901.136841	350.579010	204.187698	894.601929	322.227173	-39.162079	510.114685	392.894257	175.383972	501.806641	436.690491	-98.875832	100.537697	455.388550	106.524704	86.590530	332.269165	-29.221008	1419.165894	392.724335	293.167755	1386.696411	304.487152	149.834320	1387.062988	306.251495	150.911819	1687.794800	361.420471	-95.736732	1138.408691	472.060944	305.360870	1111.110352	228.687607	-94.777786	909.486023	364.096680	340.981476	855.325806	324.268250	127.142014	997.778076	-590.412231	196.112564	906.104309	-548.134338	52.871132
292.164246	44.504757	901.440430	350.990936	204.797043	894.573486	320.479858	-37.975262	510.426910	393.129395	175.688873	501.754974	436.371429	-98.959808	101.601181	455.398529	106.555931	86.545837	332.449371	-28.080727	1419.398071	392.483215	294.356995	1386.592285	304.532898	150.856857	1387.007202	306.001465	152.335785	1687.663086	361.963745	-94.845947	1138.719116	472.458740	306.391022	1111.133911	229.209854	-93.908836	909.796814	365.049286	341.282990	855.059326	324.825500	127.738632	997.906494	-590.330688	197.141556	906.064026	-548.007202	54.285309
292.919312	45.067825	901.554810	351.635742	205.212982	894.494629	318.723358	-36.837765	510.629211	393.455017	175.983063	501.641663	435.984039	-98.922768	102.615028	455.405243	106.581406	86.536263	332.587372	-26.945955	1419.612549	392.225433	295.530609	1386.419067	304.586426	151.909332	1386.889404	305.728210	153.780975	1687.522217	362.451813	-93.975571	1139.045410	472.852722	307.408508	1111.137695	229.715637	-93.004578	910.125244	365.886078	341.620972	854.796448	325.605438	128.324173	997.918640	-590.389526	198.451996	905.962769	-547.978882	55.611198
293.683838	45.523556	901.717407	352.252594	205.787384	894.448242	316.965149	-35.553139	510.911621	393.800934	176.264786	501.616394	435.666992	-98.947968	103.777328	455.603943	106.650490	86.520660	332.807922	-25.865782	1419.851440	391.974304	296.623901	1386.255127	304.666321	152.874817	1386.805908	305.432709	155.197128	1687.366333	363.025116	-93.107246	1139.355103	473.184174	308.380402	1111.162720	230.249954	-92.183113	910.436340	366.857544	342.030884	854.495911	326.408112	128.928986	997.970032	-590.483826	199.710236	905.878662	-547.953857	56.757992
294.472504	46.076653	901.878601	352.828522	206.332352	894.441467	314.796906	-34.233604	511.064301	394.005035	176.546341	501.553009	435.206818	-98.850334	104.906326	455.543152	106.657257	86.471161	332.950470	-24.736233	1420.046875	391.687408	297.772400	1386.122681	304.676849	153.890076	1386.746094	305.114105	156.587448	1687.234619	363.573578	-92.334793	1139.683838	473.549896	309.390320	1111.179321	230.840836	-91.328537	910.775696	367.678955	342.332458	854.284241	327.197327	129.548218	998.041199	-590.479736	200.787781	905.865295	-547.939087	57.984093
295.272827	46.513401	902.070557	353.515656	206.722305	894.362244	312.806854	-32.968441	511.283356	394.281494	176.883743	501.478424	434.690613	-98.647881	106.032822	455.396484	106.676765	86.434113	333.150909	-23.630348	1420.263794	391.470490	298.869751	1385.976440	304.721710	154.846115	1386.684082	304.782227	157.961639	1687.074829	364.202209	-91.449570	1140.000977	473.865875	310.326355	1111.194580	231.520630	-90.591309	911.074036	368.485870	342.570404	854.002991	328.072693	130.085876	998.088562	-590.581482	201.954178	905.775024	-547.960815	58.942505
296.494659	47.304283	902.150757	354.212128	207.336319	894.301697	310.948456	-31.843933	511.554474	394.620331	177.260727	501.453369	434.610931	-98.854935	107.396080	455.385406	106.697151	86.423477	333.358521	-22.575048	1420.462402	391.228149	299.968719	1385.832031	304.796631	155.817123	1386.564941	304.476807	159.312042	1686.889282	364.845154	-90.732773	1140.294922	474.248596	311.366211	1111.252197	232.232025	-89.794769	911.386841	369.287933	342.845490	853.751831	329.115723	130.861511	998.092651	-590.673096	203.205338	905.686218	-548.045227	59.905354
296.892914	47.468765	902.354492	354.788818	207.710983	894.269531	309.003876	-30.553932	511.956390	395.746185	177.840591	501.460327	433.741821	-98.292274	108.412865	455.813507	106.845840	86.449875	333.509552	-21.512897	1420.688599	390.979553	301.023468	1385.693970	304.799103	156.770248	1386.466309	304.127808	160.684479	1686.727173	365.544800	-89.831085	1140.672729	474.563721	312.292664	1111.206421	232.954910	-89.131119	911.630737	370.072632	343.149750	853.496338	329.750397	131.215622	998.169739	-590.762146	204.258072	905.605469	-548.096985	60.952583
298.188110	48.249458	902.459106	355.496857	208.136002	894.164917	307.198669	-29.318007	512.210266	396.225952	178.223999	501.393921	433.446350	-98.383331	109.919258	455.973785	106.910805	86.427849	333.671417	-20.453880	1420.889648	390.710541	302.135742	1385.515503	304.827179	157.720810	1386.361816	303.766510	161.997833	1686.531982	366.207672	-89.159866	1140.979492	474.863342	313.227875	1111.265015	233.758148	-88.427834	911.912231	370.890686	343.510254	853.204041	330.873779	131.927490	998.160889	-590.836548	205.311554	905.513306	-548.115234	61.929768
298.649200	48.358982	902.687866	356.060242	208.540085	894.075195	305.348389	-28.051634	512.677979	396.336365	178.430573	501.285156	432.939423	-98.244133	111.245148	455.854889	106.911835	86.346321	333.865387	-19.424849	1421.095581	390.471283	303.205872	1385.383301	304.855774	158.622879	1386.236694	303.378082	163.326431	1686.342529	366.963745	-88.394463	1141.346558	475.139038	314.217407	1111.189087	234.553970	-87.782417	912.176147	371.597168	343.803986	852.937439	331.528229	132.321777	998.219360	-590.654724	206.136475	905.456421	-547.977051	63.092873
299.906036	49.097305	902.788452	356.832001	208.994568	893.975769	303.580872	-26.927197	512.966736	396.774231	178.794861	501.216919	432.228027	-97.844879	112.422577	455.916626	106.949623	86.320518	334.028107	-18.389402	1421.281494	390.205872	304.256134	1385.208374	304.868835	159.565887	1386.137939	303.000336	164.642624	1686.147461	367.660339	-87.633255	1141.658447	475.354767	315.129791	1111.204590	235.462234	-87.177261	912.412231	372.331787	344.097626	852.700562	332.640045	133.027451	998.211487	-590.837646	207.270432	905.379578	-548.169495	63.875679
300.608063	49.266102	903.014099	357.342316	209.331848	893.881348	301.667664	-25.601168	513.421570	397.073090	179.194839	501.120667	431.779877	-97.660187	114.003120	455.936859	106.991051	86.309944	334.171143	-17.367598	1421.437988	389.921509	305.303131	1385.065430	304.897888	160.463791	1385.997559	302.612061	165.910492	1685.943726	368.461731	-87.777428	1141.965820	475.587616	316.065033	1111.240601	236.394897	-86.637215	912.672363	372.737061	344.456818	852.612122	333.389374	133.429611	998.264832	-590.787842	208.058365	905.400024	-548.055542	64.984764
301.760895	49.883808	903.109009	358.127838	209.652008	893.786194	299.885925	-24.204296	513.813965	397.468994	179.502716	501.007843	431.057892	-97.174522	115.263634	456.038116	107.038651	86.246452	334.352142	-16.372110	1421.625488	389.658417	306.323212	1384.890259	304.897949	161.331284	1385.889038	302.183472	167.173035	1685.746704	369.160431	-87.147545	1142.241943	475.851929	317.045441	1111.248901	237.403015	-86.103455	912.879028	373.679047	344.706696	852.188110	334.434235	134.007950	998.256775	-590.946228	208.972351	905.311096	-548.224609	65.665405
302.415588	49.910126	903.387390	358.645905	209.941910	893.719788	297.995087	-22.776201	514.319885	397.839417	179.815536	500.909760	430.365906	-96.752182	116.679459	456.084717	107.100334	86.238739	334.540253	-15.430052	1421.818359	389.358826	307.320740	1384.780884	304.914978	162.203110	1385.740601	301.772675	168.421646	1685.555420	369.932739	-86.419121	1142.591309	476.029907	317.956116	1111.231689	238.396866	-85.604744	913.039001	374.382629	345.064850	851.991516	335.155731	134.329681	998.349487	-590.843872	209.705170	905.286438	-548.125610	66.678673
303.345734	50.200748	903.606323	359.276245	210.293915	893.637512	296.157410	-21.176735	514.864197	398.164032	180.110031	500.831757	429.630371	-96.276749	118.149773	456.083588	107.139610	86.188080	334.713989	-14.465974	1422.019409	389.047577	308.342896	1384.615112	304.938354	163.064911	1385.637695	301.348053	169.634842	1685.345337	370.732361	-85.784721	1142.931152	476.252533	318.882507	1111.269409	239.486084	-85.221680	913.222046	375.030365	345.376678	851.766968	336.047119	134.806137	998.405640	-590.991150	210.670578	905.190491	-548.294800	67.269333
304.531860	50.719215	903.749268	360.036133	210.526337	893.543518	294.483276	-19.407421	515.448120	398.501678	180.416245	500.779755	428.813873	-95.673622	119.589668	456.090088	107.179482	86.126068	334.925537	-13.510108	1422.236450	388.744904	309.332092	1384.521973	304.924896	163.868515	1385.520020	300.866455	170.841446	1685.156006	371.526428	-85.019806	1143.265991	476.391968	319.834717	1111.260132	240.552948	-84.835564	913.351196	375.643219	345.723755	851.537476	337.066803	135.333511	998.420776	-591.021301	211.487457	905.134521	-548.361633	68.070480
305.184814	50.710316	904.099121	360.524231	210.746140	893.511292	292.765320	-16.962528	516.030518	398.785400	180.710754	500.681061	427.909271	-94.901085	120.996994	456.016693	107.204506	86.067543	335.150482	-12.574880	1422.442993	388.391266	310.365845	1384.398315	304.903961	164.698654	1385.391602	300.418335	172.006882	1684.960815	372.272583	-84.424355	1143.622925	476.531616	320.805695	1111.318848	241.690491	-84.539436	913.467102	376.237671	346.018799	851.363708	337.776794	135.626053	998.563843	-591.077576	212.178223	905.131592	-548.391968	68.835518
306.430695	51.228966	904.259583	361.264954	211.006439	893.467529	290.887421	-15.846023	516.666809	399.156036	181.037140	500.596161	427.163483	-94.276199	122.518082	456.094421	107.247345	86.043182	335.377502	-11.644349	1422.650513	388.059570	311.308105	1384.307739	304.921204	165.514938	1385.280273	299.949615	173.181717	1684.756348	373.050537	-83.723846	1143.909302	476.614288	321.746216	1111.339844	242.911087	-84.280876	913.575867	376.508026	346.412262	851.372437	338.811127	136.151855	998.613342	-591.198975	212.918121	905.095947	-548.441040	69.513466
307.046173	51.119446	904.615295	361.839050	211.241577	893.487610	289.604340	-13.888895	517.506042	399.570465	181.275558	500.538361	426.510986	-93.575073	123.903709	456.129547	107.254425	86.036453	335.643677	-10.736324	1422.840210	387.694305	312.270569	1384.214844	304.926758	166.276230	1385.208862	299.424316	174.342422	1684.588135	373.805450	-83.087814	1144.256836	476.731323	322.702209	1111.400024	244.109329	-84.096161	913.669983	377.027863	346.728912	851.204529	339.553772	136.362564	998.786194	-591.133118	213.414490	905.086487	-548.482971	70.239403
307.883789	51.332211	904.922668	362.324829	211.528915	893.545593	288.032593	-12.278399	518.116882	399.872864	181.466431	500.487976	425.971893	-92.884682	125.477531	456.104767	107.267792	85.988770	335.908081	-9.844467	1423.048096	387.356750	313.208038	1384.181030	304.948822	167.079010	1385.113281	298.833313	175.396851	1684.502197	374.617035	-82.433899	1144.631104	476.847473	323.667938	1111.519287	245.454132	-83.956902	913.792786	377.854156	347.010620	850.899475	340.334198	136.735443	998.956299	-591.152893	214.098007	905.056763	-548.529053	70.817146
309.046631	52.031052	905.084534	363.193390	212.404236	893.708374	286.496887	-10.838214	518.658997	400.317139	181.789886	500.566467	425.097443	-91.703499	126.575249	456.136749	107.312401	85.979790	336.186462	-8.956771	1423.336060	386.976563	314.163330	1384.136230	304.933319	167.807526	1385.077759	298.344666	176.432663	1684.310669	375.367432	-81.104202	1145.019775	476.945831	324.656677	1111.637451	246.676575	-83.831024	913.889893	378.377869	347.387909	850.798645	341.455627	137.489746	999.114746	-591.165039	214.876419	905.034363	-548.535583	71.418350
309.456421	51.892815	905.495789	363.589172	212.596802	893.752136	285.069824	-9.680057	519.286499	400.617310	182.005951	500.532623	424.682434	-90.975250	128.014877	456.051300	107.285355	85.918678	336.490601	-8.166544	1423.570190	386.561035	315.062561	1384.100830	304.938965	168.547256	1385.024170	297.752441	177.573578	1684.112915	375.973206	-79.983757	1145.321777	476.996490	325.644135	1111.740112	248.035431	-83.827995	913.972595	378.805817	347.753815	850.743103	342.045502	137.670181	999.323853	-591.165161	215.512207	905.017578	-548.608398	72.044670
310.634491	52.642727	905.532043	364.150085	213.027115	893.767700	283.535858	-8.473929	519.763916	401.098175	182.206345	500.513947	423.882874	-89.645149	128.989624	456.191895	107.326790	85.882690	336.795502	-7.342247	1423.805420	386.202179	315.902985	1384.068237	304.988525	169.273880	1384.962769	297.287811	178.648132	1683.846802	376.807953	-79.378067	1145.725586	476.981323	326.591461	1111.888428	249.402908	-83.748390	914.086304	379.194214	348.122711	850.684570	342.969910	138.286591	999.345215	-591.235718	216.061234	904.972656	-548.655640	72.563667
311.320984	52.933914	905.762146	364.634430	213.402985	893.866943	282.237427	-7.288279	520.222961	401.482849	182.380890	500.507294	423.074432	-88.366554	129.859497	456.184723	107.360764	85.859947	337.086823	-6.527352	1424.025879	385.828827	316.755463	1384.023560	305.027649	169.903427	1384.912964	296.693939	179.709930	1683.620117	377.614502	-78.839020	1146.085938	477.012909	327.570862	1111.948608	250.733322	-83.783936	914.178467	379.595612	348.552032	850.611694	343.697113	138.657669	999.499817	-591.230347	216.506683	904.966980	-548.632202	73.092934
312.040161	53.274700	905.877747	365.107941	213.859634	893.905212	281.067139	-6.240478	520.753784	401.830627	182.572372	500.521515	422.172882	-87.293533	130.606964	456.191071	107.379646	85.828484	337.354492	-5.790922	1424.219971	385.412079	317.580719	1383.993530	305.019318	170.540298	1384.859741	296.169922	180.651459	1683.333740	378.499939	-78.225456	1146.495117	477.026550	328.520447	1112.034058	252.141251	-83.751038	914.250854	379.950806	349.001404	850.504822	344.399536	139.073624	999.569702	-591.227051	216.935745	904.933716	-548.652161	73.553322
312.624847	53.520302	906.041992	365.449615	214.298950	893.956238	280.259003	-5.404126	521.227600	402.151611	182.749557	500.551544	420.602905	-85.827469	130.726257	456.110077	107.388649	85.773598	337.716919	-5.061366	1424.433960	385.038574	318.378540	1384.042725	305.009216	171.145782	1384.927246	295.526245	181.699615	1683.119629	379.306854	-77.786507	1146.791748	476.966187	329.446045	1112.084839	253.506882	-83.868210	914.294617	380.234619	349.434753	850.404419	344.989960	139.445969	999.668091	-591.265381	217.506836	904.911438	-548.669617	74.090675
312.773621	53.373070	906.436707	365.714294	214.551636	894.031860	279.578613	-4.459538	521.732056	402.416748	182.922668	500.518494	418.774384	-84.510384	130.642548	456.046936	107.400665	85.758774	338.139801	-4.308524	1424.707397	384.676056	319.153046	1383.977295	305.000397	171.738495	1384.877808	294.788452	182.602264	1683.006470	380.159760	-77.218674	1147.065063	476.892822	330.344086	1112.108398	254.926300	-83.991676	914.328918	380.180603	349.961609	850.471924	345.385986	139.614410	999.885315	-591.244995	218.025787	904.866150	-548.658020	74.605980
313.640076	53.940670	906.347473	366.265350	215.058472	894.033203	278.975189	-3.583622	522.093811	402.839020	183.175949	500.539978	416.658661	-83.031151	130.232376	456.053345	107.409424	85.716522	338.338531	-3.689856	1424.867798	384.357971	319.884125	1383.919678	304.980835	172.331696	1384.815552	294.179260	183.530762	1682.796143	381.009583	-76.808365	1147.443604	476.915161	331.332275	1112.085938	256.389404	-84.118080	914.328430	380.676453	350.372894	850.207886	346.067657	140.118881	999.844910	-591.199402	218.380646	904.849792	-548.640625	75.025681
314.044281	54.078033	906.635071	366.535034	215.352463	894.107361	278.519501	-2.480651	522.456421	403.153748	183.294632	500.547455	414.255676	-81.503784	129.487503	456.017395	107.438316	85.682045	338.615601	-3.004068	1425.058105	383.984314	320.646362	1383.837402	304.958862	172.902481	1384.771484	293.514618	184.484955	1682.625244	381.840820	-76.224342	1147.702026	476.762909	332.213959	1112.032837	257.857819	-84.351158	914.276794	380.571991	350.931152	850.211914	346.490601	140.437225	1000.014648	-591.179626	218.853256	904.823120	-548.592712	75.390137
314.400421	54.072056	906.972046	366.894287	215.459991	894.118835	278.176178	-1.446590	522.832825	403.329224	183.354050	500.496338	411.451111	-79.675926	128.425583	455.965576	107.417465	85.634598	338.942963	-2.291783	1425.256714	383.687958	321.387268	1383.769653	304.897369	173.484879	1384.745483	292.923859	185.447723	1682.432373	382.675415	-75.808647	1148.026611	476.651794	333.102234	1111.997314	259.317566	-84.495445	914.341187	380.677704	351.467133	850.072266	346.887390	140.671082	1000.175720	-591.237671	219.395004	904.830383	-548.521667	75.795937
314.921143	54.231693	907.216614	367.326508	215.616440	894.165283	277.959839	-0.450362	523.136658	403.542175	183.428345	500.499023	408.411316	-77.734566	127.081261	455.911316	107.427032	85.626564	339.200195	-1.667752	1425.447998	383.359497	322.117096	1383.748047	304.838562	174.083694	1384.760254	292.234375	186.281876	1682.300293	383.502136	-75.440590	1148.371826	476.579498	334.043030	1112.049561	260.808350	-84.686913	914.359741	381.103699	351.883789	849.792969	347.337982	140.962860	1000.314819	-591.210938	219.734497	904.853027	-548.469360	76.233490
315.505646	54.403145	907.431213	367.768158	215.804642	894.244019	277.978180	0.499551	523.392883	403.795746	183.456802	500.523224	405.126465	-75.591911	125.436005	455.907196	107.428757	85.630745	339.425995	-0.973823	1425.689209	383.085602	322.835052	1383.767334	304.752777	174.637375	1384.789795	291.516663	187.152359	1682.235352	384.339020	-75.226669	1148.774048	476.449402	334.841278	1112.107056	262.359650	-84.948616	914.368164	381.195618	352.364197	849.733093	347.795319	141.249222	1000.458435	-591.174438	220.006439	904.844421	-548.382141	76.614113
315.982086	54.448036	907.652649	368.226715	215.858597	894.298645	278.306915	1.269976	523.537476	404.144379	183.527924	500.538574	401.525513	-73.235855	123.525673	456.090027	107.388092	85.706932	339.663483	-0.321890	1425.963135	382.734772	323.591217	1383.809326	304.655304	175.195343	1384.869385	290.787445	187.997025	1682.166260	385.148376	-74.885406	1149.205200	476.262939	335.656158	1112.187988	263.880096	-85.170357	914.493286	381.247528	352.854828	849.710632	348.182983	141.427536	1000.593384	-591.176208	220.337875	904.844971	-548.303223	76.935921
316.495819	54.311810	907.932556	368.789001	215.669647	894.251160	279.055054	1.731955	523.711609	404.534485	183.511276	500.574738	397.704407	-70.825615	121.305870	456.613739	107.602051	85.993187	339.855774	0.299106	1426.244995	382.459625	324.233887	1383.904907	304.553406	175.748383	1384.964966	290.086792	188.799606	1682.051392	385.946350	-74.441093	1149.633179	476.054260	336.490387	1112.253052	265.379578	-85.443611	914.605530	381.266541	353.366058	849.721558	348.634247	141.494614	1000.700073	-591.165771	220.774170	904.825378	-548.192322	77.300179
317.000732	54.219456	908.252625	369.307373	215.454758	894.264038	280.207031	2.223153	523.893921	404.879242	183.479401	500.598511	393.460327	-68.211769	118.830299	456.193237	107.666481	85.811646	340.013977	0.917032	1426.540527	382.180389	324.928802	1384.033691	304.461578	176.323456	1385.108521	289.315277	189.624619	1682.026489	386.739899	-74.283958	1150.162964	475.815521	337.132019	1112.364136	266.978210	-85.738495	914.782776	381.236694	353.896393	849.787903	349.078094	141.556259	1000.856323	-591.132019	221.052521	904.819763	-548.084290	77.632820
317.627533	53.633415	908.525513	370.308685	214.471329	893.872070	281.785187	2.360928	524.073975	405.340393	183.466629	500.514801	389.417358	-66.067924	116.459282	455.889557	107.644531	85.655594	340.137329	1.577969	1426.846436	381.891754	325.564545	1384.172363	304.358826	176.897751	1385.245850	288.561920	190.425934	1681.965088	387.526550	-73.836937	1150.683960	475.559570	337.926849	1112.573486	268.525696	-86.032875	914.980042	381.168335	354.387024	849.884827	349.731750	141.236465	1000.773743	-591.111023	221.371918	904.820740	-547.958923	78.015770
317.926910	53.885296	908.815186	370.301971	214.859665	894.173096	283.458466	2.842880	524.260132	405.482391	183.359329	500.602783	384.561066	-63.138462	113.662071	455.973175	107.348579	85.574905	340.129333	2.190232	1427.176514	381.596222	326.207397	1384.334473	304.253632	177.456589	1385.418579	287.828491	191.181244	1681.900269	388.249359	-73.436447	1151.234375	475.334381	338.584320	1112.754639	270.030304	-86.342476	915.177063	381.058380	354.861908	850.025452	349.864746	141.558853	1001.069702	-591.135254	221.763489	904.810791	-547.863708	78.362686
318.370667	53.560341	909.100464	370.845306	214.317337	894.029175	285.491547	2.996813	524.333374	405.767731	183.233475	500.612122	379.732147	-60.556751	111.018036	455.998169	107.306175	85.570023	340.105316	2.790542	1427.527466	381.317932	326.838013	1384.509888	304.123688	178.002655	1385.594727	287.038635	191.968048	1681.873291	388.966644	-73.090446	1151.843384	475.113922	339.261963	1112.947144	271.441864	-86.670624	915.381470	380.925232	355.366577	850.176208	350.274567	141.422928	1001.123230	-590.583069	221.053055	904.736816	-547.743713	78.667877
318.673309	53.453197	909.405518	371.006958	214.226624	894.140991	287.760132	3.329427	524.437378	405.237579	182.890930	500.626465	374.601776	-57.114620	108.178093	455.551483	107.200691	85.498108	340.176239	3.492594	1427.841309	381.035583	327.431641	1384.683228	303.966400	178.549301	1385.755981	286.327545	192.691223	1681.834839	389.682983	-72.866028	1152.386719	474.886810	339.959473	1113.128052	272.917328	-86.996895	915.639771	380.699554	355.818604	850.371643	350.464691	141.460800	1001.323669	-590.496338	221.042908	904.752930	-547.605957	79.038551
318.951874	53.330605	909.689453	371.144592	214.151382	894.262329	289.969116	3.574419	524.412659	405.490082	182.729126	500.664398	369.245331	-54.198513	105.516159	455.591125	107.189194	85.489754	340.145081	4.076990	1428.133789	380.710663	328.004913	1384.861328	303.796112	179.087799	1385.925537	285.597534	193.405487	1681.773438	390.345642	-72.587364	1152.905396	474.694855	340.596283	1113.320557	274.330322	-87.342720	915.844299	380.486023	356.299835	850.545532	350.637024	141.476212	1001.519531	-590.680237	221.600220	904.808167	-547.508301	79.456535
319.176819	53.161430	909.978516	371.221222	214.029831	894.316956	292.304932	3.788791	524.477356	405.711365	182.601456	500.706757	363.718201	-51.220280	102.891808	455.605927	107.188644	85.474754	340.110565	4.651210	1428.450562	380.431274	328.543701	1385.006470	303.604248	179.557434	1386.049805	284.877014	194.122787	1681.711792	390.951385	-72.320648	1153.433472	474.467194	341.262756	1113.512939	275.620728	-87.671066	916.059204	380.209778	356.746643	850.722229	350.770050	141.483429	1001.680359	-591.389221	223.251404	904.878235	-547.415894	79.925743
319.381378	53.028763	910.232666	371.257202	213.872116	894.369080	294.464264	3.825445	524.396179	405.629547	182.393997	500.685333	358.064880	-48.040157	100.513687	455.506439	107.153130	85.443848	340.019653	5.196249	1428.744385	380.140411	329.084656	1385.122925	303.409241	179.994614	1386.192383	284.208862	194.803360	1681.618408	391.544250	-72.118927	1153.952271	474.241577	341.934479	1113.704834	277.004150	-88.013222	916.238525	379.891693	357.186890	850.865723	350.864258	141.477737	1001.823792	-591.467712	223.560638	904.900635	-547.335510	80.404930
319.574890	52.906933	910.424316	371.308899	213.792740	894.403442	296.302185	3.674283	524.223022	405.564819	182.213150	500.672150	352.307526	-45.029095	98.337990	455.537994	107.133057	85.419884	339.954834	5.705338	1429.018799	379.803131	329.580078	1385.260376	303.218018	180.450272	1386.292236	283.540222	195.479141	1681.566040	392.062622	-71.839195	1154.446289	473.982788	342.513275	1113.767456	278.257568	-88.349464	916.423096	379.531677	357.618774	850.996399	350.945862	141.489731	1001.929932	-591.639221	223.904739	904.920532	-547.275024	80.834373
319.596863	52.749531	910.624878	371.284912	213.679123	894.435364	298.283691	3.709601	524.152222	405.623169	182.115784	500.700989	346.614136	-41.904148	96.321808	455.464447	107.110214	85.399963	339.837677	6.185230	1429.297119	379.425781	330.033783	1385.324219	303.009369	180.864365	1386.401733	282.916687	196.134216	1681.468994	392.564087	-71.668587	1154.920410	473.692719	343.199890	1113.828003	279.514130	-88.659843	916.565430	379.112793	358.034943	851.161072	350.924072	141.463730	1002.038330	-591.784241	224.348557	904.968262	-547.198975	81.337189
319.732880	52.638069	910.767822	371.284515	213.605881	894.471069	300.125366	4.016668	524.099365	405.626678	182.036987	500.695160	340.784607	-38.645668	94.476997	455.574280	107.114845	85.401360	339.769470	6.618510	1429.554565	379.070709	330.481354	1385.382202	302.793640	181.244049	1386.477905	282.298035	196.751907	1681.386597	393.032471	-71.500610	1155.381958	473.468719	343.872131	1113.920044	280.763397	-88.984726	916.698853	378.675049	358.485413	851.320862	350.930176	141.459717	1002.123657	-591.930298	224.620468	904.994080	-547.133484	81.755539
319.934937	52.576111	910.939270	371.232910	213.585922	894.547668	301.849213	4.136027	524.001831	405.666840	182.032242	500.734589	335.090942	-35.477425	92.862335	455.605927	107.112671	85.409424	339.680176	7.017256	1429.821777	378.727966	330.866058	1385.452759	302.562958	181.591034	1386.554810	281.746185	197.361389	1681.322754	393.485229	-71.327286	1155.823853	473.230774	344.510223	1113.991455	281.873169	-89.313522	916.844849	378.261139	358.895203	851.448853	350.991425	141.487701	1002.242676	-592.117493	224.954010	905.006287	-547.097351	82.171799
320.087677	52.516888	911.070435	371.112579	213.589264	894.599854	303.188385	4.332552	523.765747	405.635376	181.997650	500.732819	329.437317	-32.259098	91.452736	455.603729	107.111725	85.406609	339.625092	7.438891	1430.081299	378.407440	331.212524	1385.519409	302.327911	181.924332	1386.631714	281.172791	197.906693	1681.228638	393.894257	-71.329575	1156.234253	473.014038	345.235413	1114.102173	283.053955	-89.649727	916.929138	377.791077	359.316223	851.572937	350.979156	141.523056	1002.330505	-592.305359	225.388992	905.005066	-547.071594	82.677818
320.263367	52.412445	911.196899	371.003601	213.529648	894.620605	304.370972	4.774662	523.555237	405.580566	182.030563	500.684967	323.940491	-28.858877	90.165535	455.559601	107.087051	85.398827	339.559662	7.825850	1430.324585	378.094452	331.559418	1385.569946	302.094025	182.213058	1386.676025	280.656677	198.447144	1681.142578	394.246552	-71.149574	1156.588013	472.638458	345.694397	1114.078613	284.054230	-89.985046	917.048401	377.245514	359.731415	851.684204	350.979248	141.523407	1002.398865	-592.466003	225.654282	904.988220	-547.043152	83.193489
320.401031	52.289158	911.290649	370.839600	213.526215	894.623901	305.396027	5.127633	523.348389	405.547516	182.074570	500.659943	318.656433	-25.655388	89.121742	455.608307	107.116310	85.413208	339.407501	8.175595	1430.452637	377.719635	331.882111	1385.586304	301.871002	182.481155	1386.740112	280.134583	198.973068	1681.028564	394.523407	-70.976662	1156.931519	472.312347	346.334015	1114.097046	285.054169	-90.377609	917.081726	376.701508	360.115906	851.805664	350.936859	141.528198	1002.443054	-592.674316	226.160339	904.977661	-547.010559	83.654213
320.575409	52.089146	911.333801	370.778412	213.421051	894.574524	306.013184	5.486952	523.143738	405.495361	182.108398	500.598450	313.542938	-22.423216	88.273972	455.654022	107.161736	85.415054	339.312866	8.469716	1430.627930	377.398529	332.170776	1385.605225	301.660736	182.745453	1386.760742	279.667389	199.444809	1680.916016	394.811615	-70.882072	1157.225952	471.978638	346.886932	1114.082031	285.905579	-90.707581	917.206360	376.194397	360.532562	851.915344	350.950043	141.448441	1002.435913	-592.831787	226.531815	904.942993	-546.995728	84.076523
320.779663	51.902580	911.368347	370.633484	213.324554	894.541321	306.340668	5.496857	522.997864	405.432281	182.156357	500.587921	308.878326	-19.463493	87.620590	455.759613	107.183914	85.429726	339.208069	8.743377	1430.752686	377.069366	332.464539	1385.646973	301.458771	182.978287	1386.802979	279.221069	199.866806	1680.793091	394.546783	-72.926208	1158.153931	471.691711	347.323273	1114.082275	286.850616	-91.004250	917.425598	375.639893	360.914612	852.044739	350.937866	141.367828	1002.433472	-592.976501	226.982513	904.939819	-546.983398	84.524651
321.002380	51.684078	911.393311	370.442383	213.174255	894.522766	306.904358	6.053095	522.895691	405.317627	182.244705	500.565125	304.549713	-16.616636	86.972702	455.848145	107.213684	85.456512	339.138702	9.002432	1430.896606	376.717682	332.704803	1385.673950	301.281006	183.167770	1386.826416	278.764801	200.305374	1680.672607	395.319885	-70.858620	1157.833618	471.376190	347.789459	1114.099976	287.530914	-91.355415	917.338623	375.001770	361.282623	852.169312	350.896851	141.237152	1002.434875	-593.223694	227.512634	904.909973	-547.033081	85.001625
321.288239	51.547352	911.459595	370.135895	213.127808	894.557251	307.462097	6.651084	522.885071	405.160278	182.226639	500.534790	301.199585	-14.381861	86.533012	455.911926	107.229401	85.490753	339.095825	9.213883	1431.046509	376.404449	332.897430	1385.673950	301.057465	183.318802	1386.875854	278.372009	200.661514	1680.562622	395.005432	-72.814095	1158.676147	471.039337	348.179657	1114.134888	288.239777	-91.635902	917.594238	374.439514	361.594727	852.286011	350.863617	141.185883	1002.482849	-593.404419	227.891647	904.913208	-547.075806	85.466812
321.613525	51.284534	911.491150	369.935303	213.008224	894.515869	307.581696	7.115379	522.891357	404.980347	182.229187	500.502563	298.217438	-12.095850	86.270706	456.041382	107.273743	85.516212	339.092773	9.396409	1431.169189	376.117279	333.057556	1385.700684	300.856598	183.462875	1386.888794	278.000824	200.999954	1680.459229	395.165375	-72.823456	1158.935913	470.638763	348.430084	1114.088989	288.817749	-91.948586	917.661194	373.569214	361.994354	852.557861	350.881104	141.061447	1002.474304	-593.535034	228.170929	904.897705	-547.141541	85.919296
321.945770	50.909386	911.548035	369.744446	212.741714	894.483948	307.660492	7.940004	522.968201	404.692261	182.206955	500.458069	296.102539	-10.041403	86.081207	456.175842	107.299751	85.499535	339.111206	9.554605	1431.328369	375.797882	333.221252	1385.721924	300.636719	183.545776	1386.924805	277.644165	201.318909	1680.361206	395.328613	-72.781097	1159.120361	470.368774	348.919647	1114.127563	289.325073	-92.264656	917.733887	373.200928	362.220947	852.530701	350.917694	140.815277	1002.481812	-593.734253	228.562881	904.893066	-547.188782	86.377373
322.300140	50.599579	911.573364	369.461578	212.616898	894.477600	307.315979	8.618512	523.083618	404.452576	182.176224	500.395996	294.743347	-8.182779	86.051079	456.186218	107.331184	85.532639	339.114410	9.666999	1431.427002	375.430634	333.374847	1385.741943	300.418274	183.586975	1386.954468	277.314240	201.574341	1680.266113	395.443298	-72.782188	1159.300049	469.979431	349.095093	1114.106812	289.717468	-92.546234	917.831116	372.567780	362.502655	852.617249	350.929230	140.633942	1002.489258	-593.933899	228.982162	904.889954	-547.252441	86.806656
322.670319	50.182137	911.590210	369.132141	212.245880	894.366272	306.958771	9.404707	523.191162	404.157593	182.104492	500.311218	294.204834	-6.603529	86.100983	456.209351	107.354912	85.535286	339.162018	9.710199	1431.513306	375.093414	333.469269	1385.730225	300.184998	183.592194	1386.941284	277.001038	201.788116	1680.161133	395.527283	-72.806335	1159.422852	469.662384	349.470245	1114.031372	290.030243	-92.816292	917.897644	371.933228	362.769806	852.674866	350.902649	140.350235	1002.434326	-594.116455	229.345932	904.866089	-547.323181	87.192459
322.983490	49.710484	911.631042	368.924683	212.098236	894.339722	306.190613	9.977790	523.381287	404.033997	182.101761	500.293640	294.258026	-5.307851	86.293411	456.238037	107.404602	85.547638	339.238525	9.775578	1431.605347	374.694885	333.531219	1385.703979	299.964478	183.541473	1386.957275	276.709259	201.989639	1680.089355	395.601105	-72.827560	1159.544189	469.285736	349.713318	1114.016357	290.242188	-93.086143	917.979492	371.279724	362.985352	852.738525	350.965088	140.076538	1002.437744	-594.295593	229.674957	904.825317	-547.381836	87.608864
323.317535	49.283817	911.676636	368.705475	211.644958	894.271912	305.393555	10.589723	523.588867	403.800720	182.097290	500.228149	294.961182	-4.478255	86.678780	456.351837	107.431076	85.562965	339.348816	9.772284	1431.723389	374.279022	333.558960	1385.684937	299.713287	183.445862	1386.986450	276.455597	202.138321	1680.034546	395.666260	-72.865074	1159.611328	468.777069	349.770050	1113.985229	290.414764	-93.367691	918.072693	370.653687	363.223450	852.765747	351.030060	139.721634	1002.418274	-594.490540	230.027710	904.780212	-547.422974	87.984718
323.630676	48.736393	911.781860	368.179413	210.945587	894.223389	304.733643	11.257915	523.913147	403.350494	182.035156	500.124023	296.233002	-3.909395	87.119904	456.263916	107.436562	85.584541	339.486450	9.732964	1431.864624	373.782166	333.588684	1385.690063	299.471558	183.328033	1387.028320	276.206604	202.247955	1679.983154	395.710297	-72.954247	1159.712402	468.301941	349.952698	1113.947632	290.500275	-93.601990	918.213867	369.957092	363.365234	852.791260	350.952026	139.217972	1002.434021	-594.638855	230.310654	904.764282	-547.463806	88.385292
323.795898	48.322155	911.938110	367.731903	210.698639	894.291382	303.900513	11.882285	524.238708	402.993134	181.918549	500.099609	297.821655	-3.519179	87.560638	456.273743	107.419319	85.585045	339.659180	9.683274	1432.003662	373.303345	333.586121	1385.679810	299.238953	183.168839	1387.087402	275.984863	202.315674	1679.944580	395.750305	-73.052620	1159.827271	467.866302	350.212891	1113.913452	290.519104	-93.837151	918.366516	369.290161	363.534515	852.843506	350.887909	138.929062	1002.538208	-594.826050	230.575409	904.715271	-547.542480	88.742691
323.972137	47.886402	912.079529	367.489014	210.299728	894.290100	303.364746	12.865479	524.643616	402.825409	181.808975	500.100372	299.746887	-3.319820	88.046837	456.387573	107.434944	85.603737	339.894562	9.584992	1432.143555	372.763794	333.519897	1385.652344	299.039246	182.964996	1387.158813	275.779266	202.341400	1679.927734	395.832489	-73.142738	1159.941650	467.344696	350.436401	1113.906738	290.480804	-94.042549	918.530579	368.701813	363.671661	852.906189	350.907837	138.594772	1002.597656	-595.101135	231.019608	904.665710	-547.594360	89.092781
324.087280	47.364162	912.302856	367.160370	209.908630	894.365601	302.813049	13.795721	525.078674	402.624146	181.683380	500.103760	301.915741	-3.301656	88.580444	456.402618	107.419968	85.628784	340.176880	9.465859	1432.340942	372.162079	333.465881	1385.666748	298.843231	182.681168	1387.234741	275.588348	202.298706	1679.897827	395.878174	-73.231659	1160.068359	466.748260	350.533142	1113.902832	290.374817	-94.242928	918.757629	367.988525	363.762299	852.965576	350.896362	138.208389	1002.735291	-595.121399	231.238129	904.689392	-547.484741	89.681282
324.177032	46.967289	912.530457	366.809906	209.540039	894.423035	301.906769	14.556107	525.443359	402.436676	181.519363	500.115295	304.087708	-3.467053	89.114525	456.427368	107.402115	85.674438	340.510986	9.279890	1432.490723	371.526611	333.342255	1385.684204	298.662842	182.375137	1387.314209	275.456207	202.202103	1679.817871	395.938568	-73.387589	1160.216919	466.180908	350.569122	1113.917480	290.203583	-94.424278	918.987549	367.337128	363.847626	852.986267	350.862762	137.915436	1002.863953	-595.425476	231.633942	904.636658	-547.681946	89.850983
324.191620	46.696995	912.702087	366.452942	209.348206	894.533875	300.944092	14.793862	525.885254	402.207123	181.362473	500.143768	306.604279	-3.729424	89.726585	456.356384	107.362358	85.651543	340.866547	9.071999	1432.681152	370.888672	333.191498	1385.689453	298.499847	182.036865	1387.398804	275.247833	202.159210	1679.817261	395.979279	-73.545731	1160.352173	465.568481	350.787079	1113.930298	289.951447	-94.625877	919.263977	366.783661	363.864319	853.030945	350.785706	137.703873	1002.998169	-595.638428	232.061218	904.604004	-547.757324	90.274940
324.103333	46.362801	912.904114	366.112610	209.105530	894.646667	300.031281	15.264893	526.192688	402.038879	181.264694	500.193939	309.158813	-4.105764	90.376083	456.439301	107.379456	85.651497	341.278168	8.862181	1432.876343	370.251190	333.032623	1385.732788	298.362213	181.668915	1387.506836	275.103790	202.026230	1679.786621	396.042114	-73.723030	1160.471680	464.972931	350.904419	1113.978149	289.634674	-94.808556	919.582764	366.122131	363.865356	853.070618	350.687775	137.441864	1003.146545	-595.716064	232.415604	904.609436	-547.627136	90.926918
324.022400	46.043564	913.072205	365.835358	208.786011	894.720276	299.346863	15.710921	526.532288	401.926666	181.197174	500.197632	311.840027	-4.679460	90.997269	456.327576	107.352028	85.676605	341.643341	8.612922	1433.059326	369.562897	332.821320	1385.773071	298.222870	181.263428	1387.628174	274.963257	201.849762	1679.770264	396.089294	-73.881615	1160.603149	464.326111	351.051971	1114.032104	289.215546	-94.964264	919.904297	365.500549	363.842834	853.088318	350.606812	137.160660	1003.258118	-595.912720	232.702011	904.582397	-547.707275	91.204910
323.913727	45.766750	913.222473	365.579620	208.501389	894.759644	298.521484	16.039455	526.860535	401.814056	181.131775	500.200836	314.587006	-5.483955	91.756645	456.293152	107.302086	85.682419	342.108124	8.315608	1433.285156	368.938599	332.589142	1385.865967	298.071350	180.809814	1387.784424	274.834259	201.623413	1679.755493	396.725922	-71.689499	1159.984497	463.627197	351.194153	1114.082153	288.660645	-95.132202	920.084167	364.906616	363.796021	853.142944	350.519653	136.927780	1003.342773	-595.948730	232.937912	904.606201	-547.574524	91.721565
323.744232	45.552341	913.391296	365.272003	208.222946	894.829895	297.683411	16.342014	527.126099	401.671814	181.044785	500.193298	317.360168	-6.378345	92.510323	456.246185	107.294891	85.685028	342.603577	8.043176	1433.498901	368.329132	332.357086	1385.952271	297.935181	180.345642	1387.946777	274.708038	201.326447	1679.764404	396.860870	-71.878120	1160.060059	462.963409	351.272827	1114.140625	288.130249	-95.289719	920.448181	364.252106	363.714417	853.175964	350.390381	136.721252	1003.451965	-596.084900	233.326675	904.617981	-547.512207	92.122330
323.533478	45.398067	913.532532	364.947601	207.978516	894.916382	296.781891	16.711740	527.463440	401.550476	180.969818	500.197815	320.072388	-7.453220	93.279022	456.213074	107.294991	85.686417	343.008240	7.740568	1433.656250	367.720062	332.050659	1386.054077	297.841919	179.926666	1388.117310	274.593445	201.032959	1679.794189	397.024750	-72.182564	1160.176025	462.229706	351.409882	1114.207153	287.568512	-95.430283	920.850952	363.633087	363.622650	853.175049	350.236847	136.534958	1003.557678	-596.267212	233.770035	904.607178	-547.452759	92.441673
323.197113	45.213737	913.692993	364.537903	207.826416	894.997681	296.038330	17.001526	527.660095	401.437531	180.892578	500.206512	322.819611	-8.916936	94.091316	456.179169	107.290306	85.691322	343.405365	7.413674	1433.794312	367.175415	331.807098	1386.163452	297.721588	179.480453	1388.274170	274.484375	200.692139	1679.834961	397.166931	-72.454857	1160.245117	461.504761	351.474152	1114.276367	286.875671	-95.555153	921.238098	362.998962	363.487976	853.187439	349.990784	136.382492	1003.669250	-596.379028	234.038834	904.608154	-547.365601	92.868652
322.790405	44.973820	913.830933	364.124634	207.650787	895.026794	295.252686	17.326288	527.972534	401.266541	180.781815	500.191467	325.460327	-10.197676	94.907967	456.097382	107.251923	85.689529	343.823883	7.024476	1433.949219	366.586395	331.518188	1386.286865	297.585693	178.974487	1388.461304	274.384735	200.313065	1679.892334	397.296143	-72.718285	1160.245239	460.701447	351.549622	1114.350464	286.152527	-95.715004	921.593384	362.375916	363.359070	853.181641	349.701752	136.205551	1003.742188	-596.480896	234.355896	904.581238	-547.304199	93.326508
322.301239	44.786766	913.977234	363.671509	207.480850	895.113708	294.461273	17.637846	528.182800	401.028687	180.629913	500.215424	328.064178	-11.556489	95.646881	456.009979	107.200867	85.671631	344.193085	6.652201	1434.060303	366.138367	331.201843	1386.433716	297.471771	178.511520	1388.641235	274.301514	199.893402	1679.952759	397.447266	-72.997009	1160.283081	460.002106	351.603027	1114.369385	285.449615	-95.848618	921.974487	361.688293	363.198730	853.197937	349.376251	136.022827	1003.849915	-596.597412	234.733078	904.545227	-547.191284	93.734581
321.800598	44.626579	914.106445	363.235474	207.307632	895.207214	293.872803	17.668659	528.345459	400.833984	180.541107	500.249298	330.865753	-13.356727	96.475754	456.002777	107.182106	85.710815	344.511169	6.315935	1434.148804	365.761139	330.867950	1386.577393	297.356171	178.043549	1388.840576	274.229004	199.423981	1680.013916	397.565765	-73.373573	1160.281616	459.175629	351.664642	1114.473755	284.635895	-96.003494	922.362000	361.064911	363.010773	853.226868	349.058136	135.836990	1003.953430	-596.715759	235.054520	904.534546	-547.112000	94.170738
321.266205	44.511070	914.248657	362.807129	207.139725	895.289917	293.225281	17.668232	528.513367	400.662079	180.434631	500.251984	333.565247	-15.105667	97.298195	455.970245	107.143791	85.729065	344.809082	5.863840	1434.240845	365.369110	330.498199	1386.768433	297.238525	177.557434	1389.022461	274.174805	198.899033	1680.084717	397.674988	-73.770012	1160.274536	458.416809	351.621307	1114.536743	283.879517	-96.171196	922.711243	360.354340	362.816467	853.270264	348.735687	135.688782	1004.055908	-596.802551	235.371262	904.506958	-547.008240	94.562180
320.694489	44.401089	914.385376	362.374054	206.974609	895.337952	292.653015	17.525747	528.602051	400.424164	180.375214	500.268005	336.291351	-17.031439	98.064316	455.961334	107.152451	85.748192	345.104004	5.488452	1434.312134	365.028595	330.122803	1386.973389	297.087738	177.079926	1389.227173	274.120819	198.359116	1680.151245	397.741913	-74.165779	1160.255249	457.665497	351.647888	1114.642334	283.052307	-96.333847	923.096130	359.686401	362.583862	853.319580	348.370148	135.566635	1004.137451	-596.909119	235.730972	904.493103	-546.941101	95.003586
320.071320	44.456112	914.506042	361.777618	206.936401	895.449890	292.148285	17.123983	528.703857	400.127106	180.344360	500.280640	338.878357	-18.918379	98.852570	455.905914	107.106224	85.798462	345.323761	5.087107	1434.344238	364.747894	329.757782	1387.182007	296.981445	176.639816	1389.429077	274.077728	197.787354	1680.257324	397.755585	-74.547577	1160.220459	456.848724	351.479279	1114.754395	282.214050	-96.509537	923.423157	358.951141	362.321045	853.410034	347.926636	135.541275	1004.245483	-597.051208	236.106445	904.488403	-546.820068	95.368004
319.350708	44.426552	914.655090	361.132629	206.917419	895.564087	291.704285	16.610992	528.789734	399.453644	180.191986	500.271149	341.256836	-20.810867	99.493019	455.699677	107.049767	85.780869	345.478119	4.694678	1434.378662	364.542999	329.384888	1387.419800	296.833435	176.172760	1389.638794	274.039032	197.184906	1680.367188	397.737701	-74.839218	1160.180176	456.066650	351.352753	1114.842651	281.387848	-96.723297	923.734314	357.903412	362.111359	853.630676	347.419830	135.488007	1004.367432	-597.147522	236.444214	904.451904	-546.699890	95.791550
318.701935	44.361626	914.742065	360.609253	206.784531	895.604553	291.348755	16.052034	528.878540	399.430237	180.253006	500.275940	343.643829	-23.022640	100.190353	455.809845	107.079376	85.811234	345.550751	4.238316	1434.387817	364.300964	328.979248	1387.651855	296.695099	175.741562	1389.816406	273.967529	196.581329	1680.476563	397.651855	-75.380150	1160.123413	455.267914	351.093292	1114.956421	280.465210	-96.911995	924.068420	357.140228	361.867340	853.747192	346.954712	135.383896	1004.422791	-597.226318	236.730606	904.422424	-546.585388	96.155640
318.059235	44.271259	914.794922	360.104492	206.672379	895.644104	291.190491	15.141774	528.984619	399.066742	180.193588	500.274231	345.917358	-25.359076	100.843178	455.749054	107.057495	85.855240	345.609833	3.797322	1434.351563	364.128754	328.602448	1387.909912	296.522095	175.296051	1389.999756	273.903198	195.928665	1680.558838	397.539429	-75.831970	1160.038696	454.647949	350.858917	1115.146729	279.571472	-97.164879	924.295532	356.528625	361.508301	853.742310	346.489563	135.257126	1004.463501	-597.279480	237.040482	904.389832	-546.455444	96.567802
317.416626	44.235180	914.835815	359.491669	206.582748	895.719727	290.886383	14.140186	528.925232	398.699219	180.129745	500.277039	348.001617	-27.760340	101.413261	455.732513	107.019890	85.861702	345.602783	3.364202	1434.299072	364.003204	328.181976	1388.149536	296.394653	174.868057	1390.143799	273.873138	195.272263	1680.637329	397.323547	-76.284019	1159.919556	453.939423	350.634735	1115.259766	278.651489	-97.420166	924.516296	355.756561	361.202820	853.930786	345.971130	135.146164	1004.518311	-597.363403	237.385544	904.344971	-546.321716	96.911713
316.680328	44.145348	914.854431	358.821167	206.494217	895.736694	290.511871	12.824023	528.847717	398.153381	180.035065	500.266235	350.060120	-30.284460	101.923416	455.597443	106.993729	85.887337	345.545380	2.923710	1434.219116	363.881439	327.748413	1388.366577	296.213928	174.467636	1390.265381	273.841400	194.570999	1680.734375	397.039764	-76.852180	1159.774292	453.277039	350.292999	1115.343872	277.780823	-97.719360	924.669739	354.554230	360.842316	854.275208	345.391998	135.021912	1004.530029	-597.456970	237.766678	904.314636	-546.207886	97.244186
315.951721	44.025898	914.873535	358.206818	206.342758	895.762329	290.445313	11.772948	528.750671	397.875824	179.953568	500.227936	351.812347	-32.892479	102.367729	455.616516	106.982674	85.899918	345.396576	2.501527	1434.115601	363.790192	327.352417	1388.578857	296.016052	174.060745	1390.403442	273.811279	193.870468	1680.839478	396.666351	-77.316856	1159.646851	452.719879	349.929565	1115.425903	276.795624	-98.061493	924.797058	353.954803	360.449188	854.351196	344.810547	134.855118	1004.548462	-597.467163	237.964340	904.290039	-546.065796	97.550949
315.218414	43.919262	914.849426	357.580109	206.227325	895.799133	290.098541	10.151989	528.737061	397.475586	179.910843	500.212006	353.434235	-35.774357	102.870529	455.633301	106.970596	85.935547	345.236908	2.095511	1433.975830	363.694580	326.934937	1388.770752	295.779327	173.639832	1390.517456	273.773987	193.183792	1680.967285	396.252197	-77.740974	1159.462769	452.136505	349.541260	1115.564209	275.879761	-98.418724	924.856628	352.971191	360.062805	854.581909	344.218781	134.679169	1004.554199	-597.497986	238.215668	904.266724	-545.937622	97.934242
314.507751	43.812294	914.846313	356.877380	206.096970	895.842468	290.101227	9.017870	528.632080	397.150238	179.906555	500.209717	354.824219	-38.578949	103.204514	455.622925	106.951309	85.946945	344.934937	1.602703	1433.876953	363.578735	326.454193	1388.952515	295.533752	173.267914	1390.606567	273.750977	192.482117	1681.073242	395.779663	-78.181572	1159.303223	451.533325	349.072083	1115.628784	274.919861	-98.717712	924.915771	351.777405	359.693268	854.919983	343.614441	134.506027	1004.571472	-597.466553	238.433029	904.259521	-545.791504	98.306519
313.780945	43.632389	914.845093	356.195923	205.954910	895.885071	289.222260	6.693320	528.516357	396.692719	179.808899	500.208130	356.107758	-41.648960	103.660355	455.544342	106.933334	85.985001	344.634460	1.136852	1433.742920	363.446198	326.031677	1389.102051	295.257813	172.894485	1390.698364	273.705841	191.763565	1681.206787	395.182617	-78.720695	1159.135742	451.083679	348.664734	1115.684814	274.010803	-99.140427	924.910278	351.047394	359.183838	855.062805	342.980225	134.295456	1004.591309	-597.521423	238.756180	904.210388	-545.682617	98.649200
313.063354	43.411167	914.774231	355.655701	205.790680	895.900024	289.493103	5.187297	528.439636	396.369385	179.665527	500.184174	357.152405	-44.764408	103.867645	455.558380	106.913010	86.034157	344.253784	0.675121	1433.625000	363.294556	325.543793	1389.252075	294.937622	172.500488	1390.778320	273.671997	191.008713	1681.324585	394.518402	-79.143829	1158.894287	450.527924	348.178192	1115.727051	273.054749	-99.617096	924.853516	349.815948	358.794617	855.454285	342.403412	134.024948	1004.566589	-597.544373	239.094070	904.212463	-545.561523	98.988274
312.358032	43.214108	914.701172	354.972748	205.657516	895.938660	289.423645	3.444728	528.391357	396.018677	179.513947	500.203918	357.790802	-48.432732	103.931595	455.562561	106.908852	86.043045	343.815552	0.207932	1433.477783	363.185944	325.103363	1389.398560	294.580170	172.046387	1390.843750	273.622986	190.314453	1681.447144	393.792206	-79.663925	1158.680542	450.106750	347.640411	1115.772949	272.105255	-100.079720	924.748657	348.787567	358.305786	855.709778	341.759674	133.774033	1004.553345	-597.548035	239.372238	904.196472	-545.419861	99.276329
311.641998	42.961437	914.642517	354.280457	205.415466	895.969666	289.504150	1.506633	528.242737	395.569611	179.351440	500.208435	358.515717	-51.526703	103.939827	455.516022	106.866348	86.082863	343.307617	-0.302337	1433.335938	363.048218	324.590546	1389.533569	294.252289	171.634064	1390.894775	273.542297	189.599274	1681.575195	392.978058	-80.301361	1158.525513	449.767151	347.118683	1115.862671	271.211578	-100.551628	924.643127	348.054962	357.738464	855.877014	341.093262	133.460541	1004.542664	-597.531555	239.692169	904.172546	-545.270508	99.545578
311.013550	42.634789	914.570007	353.771912	205.117935	895.933899	289.401337	-0.898556	528.044067	395.218872	179.223679	500.222137	359.218536	-54.832512	104.114906	455.603333	106.873550	86.136803	342.731903	-0.822158	1433.175415	362.924377	324.049438	1389.633301	293.912964	171.226196	1390.908447	273.453918	188.887680	1681.677612	392.085571	-80.839531	1158.340942	449.342072	346.542084	1115.864380	270.251434	-101.083481	924.511536	346.807129	357.273651	856.256042	340.541321	133.114243	1004.490356	-597.496643	239.949341	904.164368	-545.168762	99.846748
310.331757	42.304398	914.536926	353.153229	204.793152	895.946411	289.769775	-3.082008	527.992249	394.820343	179.030807	500.215424	359.667450	-58.106895	104.078453	455.643860	106.852264	86.130592	342.147125	-1.366231	1433.045410	362.805634	323.505005	1389.720215	293.501923	170.787933	1390.921753	273.362579	188.196075	1681.780273	391.187866	-81.372040	1158.207397	449.012390	346.034424	1115.897705	269.350403	-101.672424	924.335388	345.983246	356.692169	856.417969	339.925262	132.746429	1004.481018	-597.404114	240.075394	904.153259	-545.029358	100.101105
309.686462	42.044666	914.426697	352.485413	204.585007	895.931458	290.169434	-5.140567	527.827087	394.522278	178.839371	500.200165	360.014221	-61.323357	103.965866	455.707367	106.866692	86.186043	341.493561	-1.895438	1432.999756	362.674377	322.927979	1389.790283	293.055267	170.336182	1390.955811	273.360229	187.598785	1681.786865	390.169861	-81.925049	1158.006958	448.617432	345.429047	1115.908569	268.405579	-102.209297	924.195923	344.787048	356.242249	856.859558	339.268738	132.453125	1004.423889	-597.329712	240.282822	904.162720	-544.900208	100.393539
309.062103	41.638191	914.339233	351.916809	204.255478	895.930359	290.394104	-7.748713	527.690125	394.211273	178.690063	500.196106	360.333832	-64.466690	103.979660	455.715118	106.850540	86.193222	340.801270	-2.426756	1432.905518	362.528168	322.325958	1389.847900	292.618866	169.893753	1390.966187	273.083954	186.837479	1681.977051	389.130890	-82.428192	1157.873657	448.363434	344.796021	1115.935669	267.489471	-102.834770	924.027710	343.943817	355.652863	857.000305	338.669403	132.026703	1004.385193	-597.260376	240.488586	904.165100	-544.869690	100.923233
308.419983	41.227562	914.312561	351.272247	203.942017	895.954346	290.606750	-10.377749	527.538391	393.803986	178.541138	500.215393	360.433411	-67.517403	103.873756	455.561829	106.761803	86.201385	340.050415	-3.029356	1432.819824	362.371368	321.741150	1389.904907	292.177124	169.447388	1391.014282	272.876953	186.189453	1682.104004	388.069672	-83.170181	1157.797852	448.017731	344.098389	1115.953125	266.525940	-103.407791	923.871460	342.948303	355.156158	857.327637	338.036530	131.625977	1004.386536	-597.227661	240.745255	904.130981	-544.640076	100.827225
307.849487	40.914375	914.170227	350.646149	203.560699	895.980042	290.951080	-13.067833	527.452271	393.449432	178.362564	500.242859	360.471954	-70.637329	103.747406	455.523346	106.744865	86.235794	339.249481	-3.586272	1432.758179	362.247498	321.116608	1389.958130	291.661621	168.929779	1391.041138	272.649811	185.539307	1682.224487	386.952637	-83.639572	1157.633423	447.658234	343.345764	1115.890991	265.605072	-104.091621	923.645020	341.658905	354.694641	857.705383	337.390717	131.196533	1004.339600	-597.131714	240.960800	904.109009	-544.482544	101.044830
307.311920	40.373184	914.064819	350.159546	203.100357	895.944031	291.340485	-15.887493	527.389465	393.295929	178.210876	500.286377	360.477234	-73.657761	103.687325	455.596680	106.714668	86.289146	338.398315	-4.207532	1432.717773	362.130585	320.442657	1390.038818	291.148438	168.455078	1391.078613	272.357941	184.919571	1682.335693	385.722046	-84.364555	1157.579590	447.404633	342.661346	1115.907104	264.619812	-104.742966	923.465332	340.941132	354.131500	857.880920	336.816559	130.663666	1004.276855	-597.038635	241.176666	904.087463	-544.329773	101.249924
306.699799	39.872696	914.013489	349.440460	202.760910	896.007385	291.572327	-18.708305	527.260376	393.021240	177.935196	500.327393	360.294952	-76.500801	103.484650	455.559967	106.682991	86.320885	337.504608	-4.796558	1432.678223	361.957794	319.746155	1390.083374	290.632355	167.948883	1391.110718	272.043152	184.298386	1682.478516	384.537567	-84.987160	1157.508911	447.041870	341.842712	1115.910522	263.665131	-105.465080	923.289001	339.918701	353.597687	858.141479	336.121002	130.179062	1004.291077	-596.976318	241.356079	904.071655	-544.180054	101.466354
306.216339	39.360661	913.921021	348.888885	202.211258	895.972412	291.901215	-21.573284	527.178894	392.862518	177.662277	500.369354	360.121948	-79.305344	103.357742	455.549133	106.625908	86.344009	336.597076	-5.452692	1432.595703	361.805237	319.065948	1390.118896	290.114319	167.433273	1391.146484	271.694824	183.709778	1682.609497	383.245575	-85.687614	1157.425537	446.658539	341.050568	1115.870361	262.618439	-106.182602	923.053833	338.758911	353.165161	858.577942	335.525635	129.639771	1004.234375	-596.906067	241.529144	904.041809	-543.999451	101.639030
305.615723	38.615021	913.906067	348.216187	201.655060	896.002625	292.333069	-24.414125	527.141296	392.643188	177.292694	500.417694	359.837372	-81.945091	103.146393	455.535522	106.588348	86.368797	335.679565	-6.129250	1432.635986	361.639191	318.295197	1390.197876	289.556335	166.878662	1391.192383	271.316101	183.078140	1682.711792	381.983490	-86.417351	1157.373901	446.364685	340.282715	1115.909912	261.615631	-106.960358	922.868164	338.061768	352.606903	858.714844	334.833801	128.969650	1004.248169	-596.836182	241.732773	904.042664	-543.857727	101.823708
305.123016	38.074028	913.866272	347.521027	201.120071	896.075745	292.664124	-27.308414	527.112427	392.418823	176.884720	500.514374	359.506866	-84.525276	103.057442	455.506042	106.549118	86.387039	334.788422	-6.817754	1432.649048	361.446930	317.594208	1390.287842	288.961395	166.239395	1391.258545	270.899475	182.528336	1682.824951	380.671173	-87.154938	1157.351318	445.998352	339.443817	1115.937622	260.515930	-107.709633	922.725586	337.189850	352.134766	858.963135	334.179871	128.388947	1004.273376	-596.748169	241.937912	904.044678	-543.712158	102.023071
304.566467	37.224720	913.872009	346.937317	200.374252	896.094116	293.072235	-30.213329	527.178467	392.252716	176.479431	500.617401	359.220642	-87.109703	102.918236	455.559204	106.497353	86.396797	333.884094	-7.554452	1432.670532	361.228577	316.746307	1390.376709	288.401550	165.636719	1391.339355	270.421661	181.943970	1682.939453	379.363892	-87.946877	1157.358887	445.572144	338.528656	1116.024658	259.480133	-108.513000	922.621643	336.054688	351.632355	859.445313	333.547607	127.596069	1004.289856	-596.638184	242.036530	904.033569	-543.508484	102.188316
304.222656	36.707558	913.719971	346.273376	199.809174	896.107300	293.537689	-32.922359	527.103271	392.020081	175.942993	500.732178	358.817444	-89.634804	102.737831	455.529907	106.462563	86.434906	332.963806	-8.341584	1432.681763	360.962891	315.874176	1390.487183	287.773285	164.946457	1391.409302	269.880890	181.381210	1683.068359	378.009247	-88.585747	1157.306396	445.263672	337.680298	1116.085327	258.302002	-109.381104	922.530090	335.553314	351.105652	859.607483	332.936798	127.001198	1004.233582	-596.553101	242.219360	904.057129	-543.334473	102.397293
303.772278	35.925251	913.674011	345.643311	199.067520	896.155273	293.821381	-35.856213	527.094360	391.938690	175.500992	500.816406	358.433563	-91.941132	102.643295	455.583221	106.429619	86.443649	332.050232	-9.120218	1432.734741	360.688324	315.021790	1390.618774	287.195557	164.233932	1391.491699	269.371307	180.842163	1683.160400	376.658051	-89.602783	1157.329224	444.808685	336.703003	1116.235474	257.132538	-110.222382	922.450073	334.725220	350.591644	859.901550	332.335480	126.204803	1004.242310	-596.437744	242.372543	904.035522	-543.157410	102.592010
303.174347	35.125885	913.664368	344.796997	198.367279	896.227905	294.085999	-38.744251	527.087280	391.683228	175.050095	500.895935	357.650330	-93.909843	102.401138	455.577271	106.403717	86.452354	331.180817	-9.999231	1432.742554	360.377869	314.042969	1390.724731	286.559387	163.447159	1391.566650	268.754211	180.290817	1683.282959	375.359344	-90.385735	1157.247192	444.370575	335.770966	1116.333252	255.903976	-111.110191	922.359375	333.762634	350.082703	860.330994	331.596619	125.416054	1004.278503	-596.298157	242.509644	904.031616	-542.974792	102.774918
302.691986	34.254520	913.603210	344.191101	197.518112	896.230286	294.255615	-42.690834	527.217285	391.485321	174.588196	500.956146	357.706787	-96.630859	102.507240	455.768036	106.425224	86.494392	330.297699	-10.890920	1432.751953	360.026642	313.061920	1390.843506	285.926483	162.620239	1391.611938	268.133392	179.766251	1683.365967	373.966675	-91.309395	1157.230103	443.980377	334.815765	1116.450684	254.607010	-112.021088	922.341187	333.300110	349.522125	860.434998	330.980621	124.540680	1004.255859	-596.202454	242.754074	904.025635	-542.786133	102.984848
302.110504	33.309563	913.621033	343.368774	196.699783	896.270752	294.245056	-45.362980	527.295715	391.144104	174.113037	501.026093	356.838165	-98.425285	102.321533	455.779297	106.414169	86.538170	329.432953	-11.846426	1432.799194	359.579803	312.040466	1390.929321	285.325012	161.668976	1391.669556	267.490936	179.213547	1683.432495	372.652039	-92.237801	1157.173218	443.577240	333.875061	1116.580566	253.311554	-112.979317	922.329773	332.590485	349.035828	860.691528	330.262268	123.654037	1004.286682	-596.090149	242.920013	904.011963	-542.638000	103.171768
301.576538	32.359844	913.562927	342.690430	195.671616	896.263000	294.365204	-48.028893	527.277100	390.782288	173.515350	501.052185	356.232483	-100.528465	102.163536	455.685638	106.354065	86.507133	328.572266	-12.867982	1432.774536	359.139893	310.914154	1391.021606	284.672668	160.718475	1391.734131	266.821350	178.688080	1683.519287	371.322327	-93.294296	1157.135376	443.088715	332.930878	1116.601685	251.941483	-113.892769	922.290344	331.983002	348.524261	860.878052	329.602814	122.659149	1004.258301	-595.692017	242.993896	903.758423	-542.452515	103.240372
300.963593	31.371891	913.545410	341.866913	194.865952	896.346008	294.490906	-50.516949	527.269958	390.547119	172.993195	501.160034	355.774963	-102.714973	102.104668	455.711517	106.314529	86.545792	327.758240	-13.938530	1432.814819	358.714020	309.764130	1391.070068	284.035187	159.669952	1391.756958	266.107849	178.161667	1683.585449	369.992889	-94.174408	1157.017822	442.580200	331.939514	1116.724731	250.469055	-114.895454	922.316589	331.360840	347.988342	861.051941	328.845337	121.711845	1004.298401	-595.581909	243.189606	903.758240	-542.324768	103.394012
300.356079	30.248577	913.522156	341.106598	193.782745	896.378113	294.702728	-53.058609	527.217102	390.158203	172.505936	501.215027	355.340637	-104.786583	101.988487	455.760223	106.306519	86.582138	326.908752	-15.099063	1432.794678	358.207672	308.552521	1391.118652	283.398376	158.560333	1391.794800	265.389282	177.643066	1683.644165	368.528381	-96.219124	1156.943359	442.016571	330.935822	1116.740112	249.069382	-115.842354	922.371155	330.529694	347.547394	861.307861	328.191895	120.572289	1004.303711	-595.478027	243.342575	903.739075	-542.174561	103.546852
299.678650	29.077763	913.517334	340.270874	192.833252	896.490540	294.846008	-55.606228	527.138428	389.647827	171.890060	501.279449	354.829254	-106.822807	101.862381	455.735535	106.244087	86.591751	326.101288	-16.310919	1432.731812	357.676331	307.290619	1391.146118	282.747711	157.401581	1391.803589	264.581604	177.141464	1683.698120	367.254272	-97.369843	1156.846313	441.512695	329.968903	1116.815918	247.575623	-116.813087	922.370728	329.989868	347.047943	861.398865	327.375275	119.452522	1004.367065	-595.367310	243.409653	903.721802	-542.034607	103.659058
299.007538	27.917179	913.446655	339.519226	191.741638	896.544983	295.011322	-57.949028	527.113708	389.264771	171.241837	501.397644	354.453918	-108.979912	101.732750	455.715057	106.178879	86.612175	325.320496	-17.544586	1432.711792	357.117401	305.969421	1391.111328	282.093292	156.124863	1391.765991	263.837280	176.617584	1683.709229	365.983978	-98.488510	1156.657349	440.968994	328.932953	1116.860474	246.012497	-117.866173	922.394775	329.681519	346.473022	861.320435	326.629669	118.259895	1004.367126	-595.233765	243.557663	903.723755	-541.887878	103.786980
298.252075	26.779488	913.393494	338.639496	190.674744	896.625427	294.593018	-59.984047	526.894470	388.547058	170.264969	501.300354	353.945862	-110.981544	101.564888	455.565277	106.087105	86.587944	324.543427	-18.859201	1432.655396	356.527130	304.615662	1391.023804	281.452881	154.838989	1391.690063	263.071747	175.997513	1683.650269	364.792297	-99.666451	1156.514526	440.417358	327.861603	1116.819336	244.384415	-118.874077	922.434143	329.190887	345.957642	861.300537	325.802979	117.081528	1004.387939	-595.135986	243.650879	903.717102	-541.753113	103.905334
297.471497	25.520695	913.291809	337.907532	189.494583	896.681152	294.432007	-62.174057	526.680054	388.109680	169.584732	501.326813	353.497650	-112.993187	101.382835	455.367340	105.974548	86.584480	323.768097	-20.248272	1432.578369	355.899719	303.174988	1390.927124	280.796387	153.484741	1391.620728	262.220673	175.485565	1683.634766	363.576324	-101.022987	1156.348389	439.805573	326.717224	1116.808350	242.755890	-119.907761	922.470886	328.508759	345.503571	861.426392	325.013092	115.769775	1004.375122	-594.996033	243.779846	903.715271	-541.623352	104.022377
296.665833	24.286285	913.170837	336.990204	188.443359	896.772278	294.236237	-64.361443	526.336548	387.729218	168.876404	501.462738	352.892151	-114.925896	101.014778	455.365967	105.898186	86.605286	322.997467	-21.645447	1432.454834	355.288727	301.696289	1390.803467	280.118134	152.038147	1391.508545	261.377319	174.873672	1683.568481	362.561951	-102.574104	1156.088013	439.191711	325.557220	1116.677856	241.057541	-121.042664	922.493713	328.045868	344.971283	861.334106	324.172363	114.490189	1004.369934	-594.853149	243.904144	903.717285	-541.516663	104.178345
295.867462	23.074139	912.953369	336.200165	187.352798	896.818542	294.225708	-66.276909	526.078003	387.149567	167.990616	501.457550	352.258087	-116.861877	100.546196	455.328430	105.838966	86.612793	322.223755	-23.125309	1432.346191	354.626526	300.179993	1390.622314	279.370483	150.561798	1391.355225	260.576477	174.199524	1683.416748	361.434601	-103.900711	1155.903809	438.622131	324.333221	1116.555664	239.423462	-122.100601	922.520386	327.572021	344.377075	861.176331	323.376892	113.174492	1004.297729	-594.738037	243.969025	903.700806	-541.393127	104.275429
294.997314	21.757896	912.760864	335.357025	186.201538	896.865601	294.020782	-68.370262	525.654724	386.962402	167.318802	501.538910	351.730560	-118.746986	100.107414	455.398438	105.764511	86.644310	321.421722	-24.653210	1432.175903	353.909088	298.616241	1390.423950	278.662415	149.042694	1391.204468	259.813507	173.473663	1683.205566	360.119110	-105.078560	1155.720703	438.009064	323.099426	1116.350586	237.695801	-123.206520	922.536438	327.156921	343.786804	860.958679	322.478577	111.798325	1004.239380	-594.622009	244.123291	903.687256	-541.286011	104.387650
294.309967	19.782406	912.515015	334.761688	183.629105	896.086914	294.199829	-70.331345	525.221741	386.446594	166.413361	501.455597	351.361755	-120.877525	99.584915	455.202515	105.617851	86.623283	320.607758	-26.244560	1432.019165	353.190369	296.967255	1390.103394	277.921570	147.447266	1391.021118	258.972900	172.740082	1682.966064	358.956482	-106.568954	1155.471924	437.389465	321.857300	1116.142578	235.978333	-124.352615	922.634521	327.059143	343.127228	860.532104	321.669159	109.911659	1003.708130	-594.467773	244.289978	903.685669	-541.173645	104.497528
293.342041	18.468504	912.197449	333.840820	182.317688	896.022827	294.167908	-72.061562	524.823975	386.229095	165.688324	501.668823	350.865570	-122.794189	99.037743	455.180511	105.548027	86.604042	319.748230	-27.883415	1431.875732	352.494354	295.265167	1389.804077	277.186554	145.817688	1390.810913	258.232025	171.849396	1682.684326	357.854797	-108.148552	1155.255859	436.791107	320.549438	1115.908203	234.197021	-125.510239	922.669678	326.675842	342.489716	860.223083	320.728241	108.443436	1003.529785	-594.324463	244.383942	903.686035	-541.064392	104.607529
292.348755	17.188282	911.861023	332.815796	181.111237	896.014343	294.204865	-73.836693	524.208862	385.869690	164.885574	501.562469	350.442688	-124.855347	98.441940	455.245911	105.438820	86.610268	318.936676	-29.580832	1431.670288	351.765167	293.514862	1389.432617	276.435028	144.104980	1390.603760	257.407196	170.984161	1682.400635	356.901520	-109.989799	1154.918579	436.153198	319.245178	1115.567871	232.409821	-126.673729	922.742920	326.277222	341.800507	859.838928	319.738525	106.995613	1003.372192	-594.203064	244.526779	903.679626	-540.945801	104.678879
291.346283	15.802362	911.481140	331.934723	179.756927	895.931580	294.136841	-75.602913	523.566467	385.195587	163.990585	501.590393	349.907837	-126.717957	97.716087	454.884399	105.254471	86.541695	318.035461	-31.340069	1431.464233	351.075684	291.690674	1389.122559	275.676270	142.312561	1390.357178	256.636475	169.974457	1682.096802	356.105896	-110.608231	1154.786255	435.433502	317.838684	1115.229126	230.617935	-127.870857	922.762024	325.912720	341.075562	859.448486	318.761475	105.448776	1003.157227	-594.099243	244.684921	903.691284	-540.887329	104.816261
290.233978	14.476937	911.093933	330.728363	178.335571	895.880554	294.179230	-77.020729	522.907043	385.113708	163.449921	501.694702	349.281342	-128.523727	96.879089	455.069000	105.263321	86.584335	317.120880	-33.216690	1431.302368	350.435150	289.779968	1388.735596	274.947754	140.497635	1390.156372	255.899948	168.857864	1681.789429	355.000183	-112.374878	1154.524658	434.793823	316.407806	1114.857910	228.796143	-129.090988	922.787292	325.635284	340.352539	859.062500	317.576782	103.887703	1002.954224	-593.971802	244.776215	903.679993	-540.782349	104.901894
289.120300	13.112797	910.639893	329.877747	177.120438	895.795959	294.240875	-78.515327	522.254272	384.663666	162.842896	501.706696	348.869049	-130.325073	96.120262	455.033173	105.161827	86.600548	316.119781	-35.082706	1431.059814	349.830994	287.821777	1388.385742	274.168976	138.668777	1389.898071	255.160645	167.624359	1681.490356	353.851563	-114.187462	1154.297119	434.115051	314.896545	1114.492432	227.030060	-130.361923	922.821106	325.329834	339.515045	858.583862	316.561249	102.365860	1002.704468	-593.868835	244.861145	903.690002	-540.700623	104.982506
287.967926	11.806402	910.187683	328.494965	175.500793	895.763062	294.309021	-79.936302	521.534607	383.699097	162.064163	501.580719	348.404602	-131.975189	95.291786	454.735199	105.025558	86.569939	315.095886	-37.050308	1430.827271	349.267578	285.772156	1388.011230	273.457825	136.779968	1389.713501	254.456940	166.290497	1681.208130	352.669739	-116.263306	1154.038086	433.410645	313.277679	1114.111084	225.278595	-131.656952	922.858337	325.032196	338.739044	858.089539	315.249634	100.684410	1002.480713	-593.816711	244.952011	903.669556	-540.661499	105.047028
286.791046	10.486583	909.692017	327.401398	174.227829	895.757446	294.334198	-81.298759	520.776489	383.038605	161.313034	501.566742	348.179016	-133.580109	94.458054	454.624664	104.932426	86.585030	314.024139	-39.051964	1430.633911	348.768005	283.672729	1387.666870	272.667389	134.829086	1389.497559	253.773560	164.869232	1680.945923	351.521393	-118.281609	1153.739502	432.728760	311.735321	1113.724854	223.487961	-132.956177	922.840698	324.462280	337.950531	857.783691	314.068054	99.098099	1002.253357	-593.705078	245.044067	903.656738	-540.584229	105.166428
285.605408	9.089198	909.257446	326.332489	172.952866	895.781616	294.424347	-82.512077	520.041748	382.431519	160.640472	501.570038	348.033600	-135.201614	93.601120	454.625916	104.856407	86.622498	312.931549	-41.176659	1430.381958	348.328796	281.458435	1387.355957	271.882080	132.836533	1389.304077	253.074493	163.317429	1680.680054	350.288330	-120.367432	1153.462158	431.968079	309.935059	1113.349854	221.666687	-134.226242	922.803406	324.137451	337.054169	857.381165	312.909637	97.482712	1002.068848	-593.606140	245.140976	903.632629	-540.502380	105.209068
284.338623	7.786343	908.789124	325.070099	171.779938	895.870361	294.293304	-83.678299	519.195923	381.495972	159.858765	501.591278	347.926178	-136.558472	92.718857	454.331726	104.707710	86.612663	311.767487	-43.341919	1430.163330	347.894745	279.212891	1387.059692	271.082306	130.726288	1389.123901	252.446106	161.657791	1680.432495	348.997986	-122.359192	1153.179688	431.345856	308.158508	1113.033081	219.917862	-135.702209	922.742126	324.130157	336.040009	856.828247	311.636139	95.905327	1001.901123	-593.500183	245.259872	903.645203	-540.441223	105.296509
283.062195	6.328216	908.380432	323.888672	170.504547	895.938599	294.370667	-84.862793	518.436218	380.785675	159.125778	501.637238	347.487091	-137.500595	91.462303	454.450165	104.667168	86.682289	310.541260	-45.632198	1429.911987	347.524506	276.822937	1386.670288	270.337952	128.609711	1388.771729	251.828888	159.889526	1680.176514	347.616852	-124.672943	1152.899292	430.637482	306.194061	1112.657349	218.105911	-137.159378	922.618652	323.885010	335.082916	856.451721	310.413025	94.238350	1001.748535	-593.419800	245.354309	903.626831	-540.390442	105.355988
281.663849	4.785785	907.930664	322.658203	169.098175	895.983398	294.364319	-85.997490	517.580688	379.944763	158.385056	501.655212	347.213379	-138.427139	90.382172	454.400391	104.566208	86.707901	309.349701	-47.883926	1429.641113	347.167053	274.382294	1386.412964	269.474915	126.367058	1388.585571	251.187622	158.008942	1679.963867	346.240631	-126.957085	1152.612915	429.920502	304.107605	1112.380615	216.330231	-138.771317	922.473328	323.583801	334.055145	856.120850	309.102570	92.452576	1001.563477	-593.333679	245.480789	903.625610	-540.307068	105.458672
280.194336	3.131801	907.492859	321.339813	167.585098	895.986877	294.360199	-87.194901	516.787842	379.077179	157.597061	501.685730	346.888977	-139.024094	89.211815	454.318604	104.466423	86.770027	308.045502	-50.248043	1429.363159	346.774170	271.903046	1386.203857	268.668304	124.109726	1388.394531	250.601395	156.000549	1679.736206	344.769196	-129.276062	1152.271362	429.268829	301.974579	1112.113525	214.519012	-140.409058	922.290161	323.299866	332.934143	855.809265	307.699463	90.594032	1001.361816	-593.241394	245.577072	903.618835	-540.256592	105.511719
278.606689	1.427745	906.950439	319.940552	166.140472	895.950989	294.527618	-88.283104	516.042664	378.127136	156.784805	501.712189	346.900269	-139.402527	88.324867	454.130768	104.369568	86.785980	306.728027	-52.707085	1429.070557	346.403290	269.305695	1386.007935	267.803741	121.746246	1388.190186	250.048737	153.821457	1679.531860	343.208954	-131.634109	1151.912842	428.644073	299.693848	1111.846436	212.717819	-142.126495	922.037537	322.964905	331.777863	855.533325	306.158813	88.710297	1001.091675	-593.144958	245.677032	903.608215	-540.200562	105.587631
277.070251	-0.031022	906.450867	318.387909	164.914185	896.040100	294.413452	-89.617920	515.106384	377.241577	155.992981	501.755035	346.768677	-139.655426	87.484695	454.252777	104.323212	86.867065	305.431305	-55.246120	1428.748535	346.025848	266.661438	1385.810425	266.926453	119.371681	1388.043945	249.504837	151.572952	1679.349731	341.574219	-134.237198	1151.533203	427.942200	297.275482	1111.588379	210.940643	-143.923584	921.766418	322.655945	330.560303	855.343750	304.633484	87.002083	1000.902527	-593.075317	245.740753	903.585815	-540.151917	105.639931
275.498993	-1.682772	905.942200	316.947571	163.258530	896.006287	294.833252	-90.571640	514.445740	376.145966	155.051056	501.703674	347.030853	-139.987427	86.660988	454.060272	104.205719	86.895233	304.113525	-57.837669	1428.392456	345.668488	263.949493	1385.638184	265.995911	116.884781	1387.829956	249.036774	149.117798	1679.187012	339.951782	-136.490509	1151.097534	427.334167	294.740356	1111.356689	209.080627	-145.731628	921.398621	322.393280	329.294861	855.210449	303.123352	85.057991	1000.644470	-593.012939	245.803406	903.580383	-540.125061	105.678177
273.863434	-3.285528	905.453796	315.271484	161.770340	896.046753	294.914154	-91.817703	513.669739	375.248962	154.212463	501.744141	346.942749	-139.787521	85.670433	453.986237	104.088730	86.959984	302.711609	-60.515518	1428.023926	345.224731	261.156158	1385.495117	265.065216	114.398132	1387.733032	248.545975	146.560471	1679.036743	338.205719	-139.186432	1150.590942	426.767395	292.260406	1111.203003	207.232330	-147.697861	920.987000	322.158875	327.970062	855.130615	301.471100	83.191711	1000.433472	-592.943420	245.867020	903.557678	-540.103821	105.741791
272.152954	-4.837366	905.000366	313.361969	160.576202	896.257690	295.301361	-92.841751	512.949890	374.148499	153.149536	501.822449	347.044769	-139.748047	85.023529	453.799500	103.902199	87.015129	301.253632	-63.342392	1427.552002	344.806732	258.351929	1385.369873	264.104187	111.805077	1387.524292	248.085419	143.887634	1678.919678	336.449982	-142.402176	1150.152832	426.167542	289.647736	1111.044434	205.371887	-149.667114	920.531677	321.869812	326.472748	855.079529	299.711578	81.406181	1000.324219	-592.873779	245.966705	903.543274	-540.049500	105.796188
270.436493	-6.540107	904.607788	311.470612	159.139465	896.357910	295.477600	-93.871941	512.223145	373.098877	152.094788	501.940399	347.024597	-139.392365	84.260712	453.729004	103.739937	87.075661	299.927734	-66.141762	1427.172119	344.341461	255.503571	1385.269165	263.129272	109.148026	1387.465942	247.630035	141.062424	1678.810303	334.614594	-145.044388	1149.559692	425.650482	286.941254	1110.937256	203.516647	-151.688660	919.989319	321.524811	324.866699	855.052856	297.969543	79.526566	1000.184204	-592.839050	246.008774	903.517395	-540.044067	105.844284
268.807098	-8.423303	904.200256	309.907928	157.213882	896.292114	295.708588	-94.905716	511.587616	372.018402	151.039551	501.944031	346.987518	-138.895767	83.418495	453.588531	103.576477	87.126785	298.604736	-68.993660	1426.743408	343.770294	252.587891	1385.204224	262.110077	106.423866	1387.383911	247.156219	138.137268	1678.684570	332.712036	-147.579788	1148.978760	425.190247	284.242279	1110.907593	201.657089	-153.786987	919.444946	321.139191	322.975708	855.069092	296.370483	77.415550	999.954224	-592.772888	246.087372	903.500183	-540.025269	105.950172
267.197510	-10.756174	903.854248	308.658173	154.564651	896.033264	296.208771	-95.748123	511.064087	371.150116	149.929749	501.878052	347.269745	-138.599701	82.749809	453.599365	103.443466	87.242508	297.329315	-71.985710	1426.338989	343.218506	249.597610	1385.218628	261.142090	103.648331	1387.345215	246.676086	135.038467	1678.623535	330.817627	-150.185272	1148.472778	424.601959	281.409760	1110.867188	199.789185	-155.897308	918.869263	320.762939	321.270538	855.186951	294.919830	74.867874	999.654968	-592.739319	246.154282	903.473938	-539.991943	105.977814
265.564697	-12.834741	903.499512	307.144501	152.230591	895.922729	296.140625	-96.748199	510.544067	370.306732	148.815613	501.867462	347.418854	-138.334442	82.202423	453.444946	103.269615	87.287567	296.153778	-74.975296	1426.013306	342.570984	246.609802	1385.274048	260.189728	100.784172	1387.354858	246.178055	131.863159	1678.600098	328.914185	-152.805161	1147.957275	424.137878	278.507477	1110.982666	197.934189	-158.099701	918.279297	320.303680	319.039459	855.219055	293.352142	72.512352	999.426270	-592.669617	246.229324	903.459229	-539.961426	106.041893
263.851105	-15.036320	903.199158	305.621460	149.943619	895.854858	296.166962	-97.406914	510.091370	369.540253	147.623642	501.883728	347.531433	-138.145828	81.685547	453.586670	103.157745	87.419632	295.017578	-78.036263	1425.681641	341.849182	243.597031	1385.341309	259.193481	97.866547	1387.364014	245.675064	128.577591	1678.606079	326.939636	-155.387573	1147.393555	423.615509	275.515778	1111.121460	196.080734	-160.352081	917.689453	319.881134	317.042603	855.424805	291.770599	70.111664	999.243896	-592.626343	246.266403	903.422607	-539.952454	106.080101
262.078583	-17.250870	903.007813	304.021790	147.484467	895.821106	296.056213	-98.109909	509.802612	368.462952	146.323364	501.935181	347.640320	-138.031540	81.332069	453.464630	102.997131	87.487717	293.976074	-81.172173	1425.373779	341.145660	240.481445	1385.532715	258.286621	94.853104	1387.444702	245.148499	125.150146	1678.677490	325.011932	-157.985428	1146.859009	423.064026	272.548462	1111.273560	194.222229	-162.624374	917.150269	319.518707	315.029144	855.671326	290.138672	67.662209	999.130432	-592.592773	246.396393	903.422913	-539.944519	106.175201
260.351929	-19.392605	902.861755	302.353546	145.459229	895.934021	295.757324	-98.805573	509.545013	367.491058	145.064392	501.997864	347.806580	-137.960098	81.070717	453.351990	102.806267	87.576607	292.991974	-84.338860	1425.058716	340.376770	237.342560	1385.750610	257.336792	91.775124	1387.559570	244.593521	121.616882	1678.771118	323.092163	-160.572815	1146.363892	422.489532	269.533234	1111.570923	192.318405	-165.009979	916.605896	319.121826	312.835114	856.037476	288.480438	65.407829	999.115234	-592.570679	246.406418	903.383850	-539.935059	106.205261
258.545532	-21.739319	902.756104	300.746735	142.858475	895.868774	295.137848	-99.564316	509.408966	366.405731	143.544769	502.018097	348.327637	-138.197906	81.005440	453.246216	102.620163	87.661888	292.059998	-87.559181	1424.765381	339.537720	234.230057	1385.988892	256.427765	88.689445	1387.692749	244.037094	118.032631	1678.912109	321.137299	-163.229431	1145.810913	421.941895	266.403473	1111.874390	190.377792	-167.377502	916.130676	318.752289	310.572083	856.423218	286.872559	62.879066	999.024048	-592.522400	246.494049	903.366821	-539.910034	106.248985
256.796814	-24.064146	902.715515	299.118866	140.443054	895.907654	294.576599	-100.407677	509.458496	365.371002	142.116089	502.068146	348.319183	-138.241791	81.001709	453.135986	102.438919	87.778275	291.201965	-90.837540	1424.496216	338.649261	231.054596	1386.262451	255.492203	85.520927	1387.855225	243.433456	114.326363	1679.112183	319.314240	-165.762268	1145.280762	421.326508	263.221252	1112.264648	188.451782	-169.839340	915.639709	318.250305	308.204254	856.877991	285.244141	60.441223	999.020386	-592.414307	246.501480	903.387207	-539.975464	106.680832
255.067490	-26.338364	902.724487	297.480988	138.197510	895.969177	293.587250	-101.547646	509.423218	364.494476	140.825470	502.208679	348.274078	-138.240295	80.878578	453.061066	102.253288	87.898026	290.382202	-94.086411	1424.186035	337.737885	227.894028	1386.619629	254.586212	82.290993	1388.049683	242.790161	110.525917	1679.354980	317.513672	-168.330658	1144.723389	420.723846	260.090881	1112.690918	186.475525	-172.314163	915.278748	317.814636	305.693390	857.370239	283.656525	58.120056	999.049927	-592.366272	246.588470	903.396729	-539.962708	106.798584
253.403687	-28.655369	902.747803	295.833984	135.881897	896.035461	292.761292	-102.741623	509.556427	363.386322	139.257629	502.282227	348.408112	-138.438553	80.911011	452.979218	102.024765	88.015701	289.574707	-97.389420	1423.880127	336.784668	224.747055	1387.012085	253.644485	79.110886	1388.284424	242.112778	106.599846	1679.608765	315.794434	-170.920685	1144.171143	420.143768	256.928131	1113.221313	184.492294	-174.843735	914.848389	317.018555	303.231750	858.029419	282.094727	55.752598	999.088867	-592.312317	246.687775	903.378967	-539.934570	106.886292
251.605988	-30.974541	902.841797	294.220306	133.644196	896.173096	291.648682	-104.080765	509.651917	362.497498	137.913132	502.357330	348.778748	-138.864868	81.087173	452.873230	101.809013	88.185234	288.863373	-100.731110	1423.617310	335.738586	221.536560	1387.441040	252.765823	75.847961	1388.519043	241.390137	102.505653	1679.922607	314.131897	-173.560089	1143.629150	419.485870	253.774796	1113.765503	182.501144	-177.353973	914.569885	316.863434	300.592651	858.421326	280.478546	53.414902	999.199158	-592.261597	246.781677	903.386475	-539.885193	106.974060
249.838882	-33.319763	902.968567	292.578735	131.245483	896.316956	290.409851	-105.645218	509.743073	361.273651	136.260345	502.415985	348.449463	-138.854904	81.132271	452.608887	101.539192	88.238716	288.141907	-104.091904	1423.293945	334.669556	218.299683	1387.935059	251.854919	72.597916	1388.822998	240.713882	98.629234	1680.269165	312.615143	-176.113983	1143.107544	418.856476	250.611298	1114.372437	180.558640	-179.900345	914.300293	316.549103	297.879944	859.063721	278.875732	51.000851	999.327637	-592.219055	246.901306	903.372681	-539.868286	107.071289
248.210510	-35.561508	903.094604	291.004242	129.024551	896.462891	289.433563	-107.147774	509.809906	360.392120	134.970779	502.505157	348.480927	-139.115387	81.253044	452.601044	101.370605	88.378693	287.505615	-107.388237	1423.022827	333.583130	215.171921	1388.424438	250.942398	69.313042	1389.072021	239.974869	94.534256	1680.599854	311.178925	-178.723877	1142.525635	418.145874	247.383774	1115.080688	178.603546	-182.445404	914.030640	316.016083	295.097839	859.696411	277.377808	48.727489	999.456360	-592.242126	247.051376	903.348389	-539.775391	106.806030
246.473511	-38.018730	903.179871	289.508392	126.631172	896.548584	288.405273	-108.903763	509.928741	359.414948	133.554169	502.528168	348.497284	-139.408951	81.423904	452.501617	101.152222	88.507187	286.871399	-110.718544	1422.687378	332.449829	211.938126	1388.941162	250.003418	66.072067	1389.377441	239.190155	90.373940	1680.902954	309.831055	-181.296967	1141.985229	417.351318	244.163376	1115.722290	176.705276	-184.962982	913.839661	315.418121	292.302338	860.315430	275.840485	46.268898	999.536377	-592.131409	247.065094	903.364929	-539.810547	107.220322
244.988571	-40.302555	903.273499	288.108459	124.203880	896.611938	287.381409	-110.535767	510.016205	358.299896	132.165878	502.547913	348.574310	-139.676254	81.541985	452.365143	100.963913	88.640770	286.242188	-114.040619	1422.371826	331.274384	208.788574	1389.409424	249.027206	62.780014	1389.610840	238.369843	86.165573	1681.207764	308.582001	-183.936859	1141.399414	416.532928	240.866241	1116.448975	174.810211	-187.534103	913.625671	314.810577	289.490967	860.902771	274.487396	43.905613	999.607910	-592.153259	247.274185	903.361694	-539.700623	107.031868
243.299820	-42.736858	903.286926	286.725159	121.852463	896.637146	286.361023	-112.181084	510.021881	357.118317	130.694824	502.500122	348.569153	-139.981216	81.672577	452.150543	100.707184	88.749352	285.571686	-117.446899	1421.992920	330.067444	205.614944	1389.916748	248.050415	59.443611	1389.792236	237.530716	81.885109	1681.497925	307.395050	-186.601242	1140.769287	415.702515	237.715927	1117.087036	172.999435	-190.101288	913.384949	314.145172	286.598358	861.483215	273.004852	41.475628	999.623657	-592.116333	247.363022	903.361267	-539.686401	107.106285
241.687683	-45.005440	903.250916	285.307800	119.469551	896.642151	285.482056	-113.726540	509.966888	355.846527	129.199997	502.448669	348.549103	-140.170105	81.729546	451.889893	100.500000	88.885635	284.963257	-120.770668	1421.547729	328.863312	202.389175	1390.384155	247.064438	56.128860	1389.940918	236.637161	77.579391	1681.757568	306.266998	-189.341309	1140.087158	414.826141	234.486572	1117.749512	171.202347	-192.644684	913.147888	313.447113	283.734161	862.013184	271.527740	39.106876	999.605957	-592.076172	247.486542	903.347412	-539.651978	107.249725
240.195099	-47.324032	903.194153	283.969055	117.106361	896.635559	284.446228	-115.404350	509.845459	354.629120	127.818497	502.306091	348.637238	-140.497742	81.864937	451.752228	100.293045	89.066345	284.456970	-124.083710	1421.114746	327.628662	199.217941	1390.791138	246.061234	52.807983	1390.051392	235.725861	73.215721	1681.969360	305.253662	-192.065948	1139.391357	413.952148	231.266098	1118.348633	169.521378	-195.187149	912.889221	312.540863	280.782593	862.707092	270.179565	36.710419	999.569885	-592.028748	247.571152	903.346191	-539.605103	107.323517
238.747986	-49.648224	903.139648	282.719574	114.702644	896.651245	283.406219	-117.163208	509.784790	353.374603	126.412048	502.281250	348.666626	-140.697968	81.952606	451.505127	100.031197	89.184319	283.905518	-127.364113	1420.682983	326.415192	196.039261	1391.240112	245.021896	49.507053	1390.172485	234.744263	68.850227	1682.191895	304.339478	-194.881378	1138.665527	413.053467	228.083832	1118.969849	167.874649	-197.744019	912.619568	312.009796	277.764160	863.064453	268.896881	34.277313	999.546326	-591.925232	247.409012	903.260803	-539.568115	107.359016
237.259750	-52.043884	903.083313	281.424072	112.264359	896.660217	282.300781	-118.837059	509.738220	351.978668	124.972778	502.095520	348.787231	-141.001633	82.087372	451.218506	99.767372	89.270576	283.373840	-130.671707	1420.182373	325.196503	192.862213	1391.798218	244.010498	46.195175	1390.336792	233.750046	64.476265	1682.334229	303.476501	-197.763321	1137.964111	412.150452	224.967743	1119.569702	166.298676	-200.257538	912.318420	311.264404	274.802338	863.517212	267.596832	31.786699	999.516357	-591.910400	247.760666	903.397339	-539.634827	107.905853
235.803101	-54.466778	902.998352	280.149231	109.762543	896.632019	281.635010	-120.514267	509.702057	350.624695	123.605202	502.063232	349.219818	-141.533920	82.262291	451.000488	99.511009	89.400764	282.745361	-133.958191	1419.666504	323.953644	189.724670	1392.217773	242.961395	42.892326	1390.375488	232.705597	60.088898	1682.439087	302.703888	-200.599731	1137.235962	411.137177	221.762573	1120.065918	164.765701	-202.781067	912.055603	310.409576	271.825745	864.010681	266.311279	29.259686	999.454163	-591.890991	247.887283	903.413147	-539.611267	108.029297
234.435226	-56.984615	902.861023	279.011597	107.213127	896.573425	281.357941	-120.071053	509.505188	349.229858	122.371819	501.923950	348.824402	-141.417892	82.027840	450.898254	99.316223	89.584671	282.111206	-137.324051	1419.165283	322.699188	186.532379	1392.594971	241.880875	39.584427	1390.371948	231.637177	55.732811	1682.480713	301.966980	-203.537262	1136.548462	410.156860	218.625626	1120.607300	163.381042	-205.332184	911.756409	309.579407	268.788147	864.490845	265.120636	26.649893	999.352173	-591.890747	247.994614	903.414063	-539.606873	108.102608
233.057953	-59.516670	902.780457	277.804138	104.697769	896.531433	280.359558	-121.518234	509.390686	347.927490	121.309280	501.756897	348.836395	-141.663437	82.088058	450.782776	99.165771	89.837669	281.404572	-140.763992	1418.639160	321.390930	183.330063	1392.929810	240.735229	36.195927	1390.371948	230.540100	51.415913	1682.472900	301.277496	-206.363190	1135.890625	409.147217	215.553619	1121.057129	162.012650	-207.873413	911.403503	308.395508	265.689606	865.213501	263.908661	24.071815	999.284912	-591.900269	248.148651	903.418274	-539.632996	108.253494
231.811951	-62.102051	902.661316	276.771362	102.135857	896.489929	279.567261	-122.983200	509.378754	346.267731	120.228928	501.552155	349.018677	-142.042130	82.147964	450.621979	98.991638	90.133354	280.806763	-144.068130	1418.076782	320.034821	180.161652	1393.266968	239.756744	32.872910	1390.245117	229.380676	47.143444	1682.417236	300.606079	-209.348999	1135.149902	408.182281	212.461395	1121.532593	160.721085	-210.391800	911.062866	307.806152	262.714569	865.443237	262.837860	21.420872	999.199890	-591.866089	248.258148	903.430481	-539.604614	108.372444
230.511612	-64.651558	902.526062	275.646729	99.528557	896.420166	278.719543	-124.382729	509.256897	344.514832	119.180649	501.257263	349.123322	-142.467056	82.001305	450.454620	98.847557	90.481613	280.120911	-147.519791	1417.483276	318.691589	176.916275	1393.575562	238.642532	29.467880	1390.152466	228.155411	42.938988	1682.336060	299.938049	-212.273911	1134.369629	407.161224	209.377838	1121.992188	159.487534	-212.905777	910.656555	306.829285	259.532440	865.893860	261.677979	18.779476	999.093689	-591.885376	248.383255	903.412842	-539.610474	108.497452
229.275146	-67.319115	902.433350	274.653442	96.857155	896.377136	278.044647	-125.633904	509.271759	342.556519	118.211678	501.049927	349.037903	-142.623276	81.919273	450.269440	98.737289	90.862167	279.430359	-150.913177	1416.844360	317.395538	173.689743	1393.874146	237.546173	26.068186	1390.068115	226.937225	38.820683	1682.239380	299.330444	-215.125061	1133.605469	406.129181	206.273926	1122.471558	158.339447	-215.486099	910.218567	305.839905	256.559235	866.320984	260.624695	16.049961	999.021301	-591.859009	248.521759	903.443237	-539.611267	108.585365
228.144058	-70.006516	902.341919	273.706421	94.107033	896.300903	277.337341	-127.300781	509.217133	340.164185	117.136337	500.717621	349.031921	-142.867889	81.925285	449.915680	98.572350	91.255188	278.724213	-154.345474	1416.274902	316.055084	170.365158	1394.208008	236.464203	22.625423	1389.939331	225.700012	34.747219	1682.144165	298.714600	-218.000748	1132.893555	405.027710	203.218338	1122.909668	157.214935	-217.965027	909.750000	304.509735	253.884079	866.870911	259.635742	13.298707	998.933533	-591.835144	248.614304	903.445923	-539.620972	108.645004
227.100357	-72.701317	902.235901	272.872162	91.397644	896.249573	276.875031	-128.858261	509.194550	337.961548	116.208420	500.398926	348.999817	-143.119934	81.901871	449.622803	98.413689	91.728943	278.024200	-157.833633	1415.756592	314.766266	167.010284	1394.535400	235.321381	19.199259	1389.839722	224.464996	30.767838	1682.062012	298.136627	-220.848923	1132.194824	403.928406	200.105545	1123.395630	156.265778	-220.506866	909.249878	303.812561	251.198532	867.191284	258.745819	10.538619	998.851257	-592.466614	248.272064	903.471436	-539.742676	108.527229
226.064484	-75.371819	902.165222	271.982758	88.645874	896.235718	276.499664	-130.278259	509.214752	335.564911	115.276817	500.115509	349.013550	-143.341934	81.889793	449.202393	98.257538	92.271690	277.263397	-161.233124	1415.207886	313.499390	163.713364	1394.884033	234.206406	15.747941	1389.725586	223.210373	26.871281	1681.966064	297.517883	-223.701965	1131.441528	402.835327	197.024750	1123.867920	155.343735	-223.023285	908.740967	302.503662	248.529404	867.875244	257.846893	7.767699	998.804016	-592.153503	247.827881	903.096130	-539.784241	108.340500
225.159027	-78.117363	902.083557	271.260864	85.907318	896.230652	276.227905	-131.993988	509.152466	333.078064	114.315369	499.899506	349.046570	-143.542831	81.897514	448.965942	98.148438	93.018448	276.448242	-164.779114	1414.668091	312.232849	160.302643	1395.240356	233.050232	12.299800	1389.622192	221.924622	23.071526	1681.911865	296.887329	-226.581467	1130.739868	401.827301	193.983337	1124.384277	154.556702	-225.548904	908.149170	301.714813	245.725632	868.301819	257.085968	4.954247	998.756775	-592.163086	248.758072	903.295837	-539.758545	108.629410
224.248718	-80.842270	902.020630	270.546204	83.130615	896.239441	276.175903	-133.513962	509.236969	330.782928	113.534615	499.744843	349.046967	-143.766678	81.846527	448.884888	98.106293	93.930649	275.504364	-168.270584	1414.092285	310.962585	156.908340	1395.606934	231.908981	8.864390	1389.509521	220.633942	19.307928	1681.827271	296.252777	-229.381592	1130.109741	400.753815	190.978958	1124.923462	153.779099	-228.076889	907.570313	300.661835	243.085297	868.937256	256.345367	2.129150	998.724060	-591.993958	249.206284	903.266907	-539.660034	108.756508
223.469681	-83.438484	901.925842	269.867126	80.646622	896.318115	276.038055	-135.195450	509.187744	327.980682	112.712898	499.525574	349.059692	-144.007141	81.807289	448.433441	97.973724	94.754074	274.546417	-171.748169	1413.578857	309.710938	153.492264	1395.966187	230.707184	5.361862	1389.424438	219.334457	15.626083	1681.735474	295.656372	-232.242126	1129.527466	399.712372	187.907196	1125.471924	153.183472	-230.590637	906.915466	299.562286	240.352478	869.554199	255.693054	-0.544291	998.710266	-591.614685	249.504120	903.297485	-539.444702	109.142998
222.809006	-86.156258	901.770081	269.343933	77.757217	896.342590	275.985840	-137.050461	509.130280	324.919312	111.751495	499.387177	349.193542	-144.343124	81.735863	447.936951	97.865715	95.746529	273.542572	-175.189575	1413.168579	308.487671	150.100952	1396.381836	229.454865	1.898857	1389.334961	218.019806	12.032278	1681.648193	295.038727	-235.029114	1128.905518	398.759705	184.966354	1126.052124	152.686401	-233.109268	906.279053	298.509399	237.716049	870.230286	255.165329	-3.482459	998.639893	-591.485413	248.856903	903.545227	-539.404968	109.384384
222.155563	-88.820946	901.679138	268.829529	75.035408	896.402222	276.083771	-138.623413	509.142578	321.622223	110.978806	499.303040	349.210175	-144.602524	81.576096	447.324829	97.816162	96.810341	272.381958	-178.661285	1412.738892	307.259338	146.661224	1396.822144	228.252899	-1.519281	1389.226929	216.712997	8.500282	1681.514404	294.371948	-237.969772	1128.359253	397.719727	181.937576	1126.630005	152.307495	-235.567581	905.645447	297.436951	235.033127	870.913940	254.675919	-6.301826	998.616394	-591.643494	248.924500	903.728394	-539.474915	109.419250
221.609024	-91.417740	901.591553	268.297668	72.533852	896.583740	276.182343	-140.501984	509.086304	318.372589	110.289406	499.250427	349.305145	-144.927246	81.472908	447.000488	97.961235	98.053795	271.159973	-182.101501	1412.334473	305.963776	143.226364	1397.234009	227.111298	-4.962342	1389.070923	215.402222	5.025311	1681.409058	293.777039	-240.843994	1127.944580	396.832123	179.036896	1127.310303	152.082687	-238.040741	904.949829	296.381500	232.406265	871.641113	254.246475	-9.047152	998.654114	-591.694702	249.021637	903.770691	-539.558594	109.435654
221.199539	-94.046059	901.526733	267.908630	69.828697	896.738220	276.217621	-142.319946	508.980164	315.305084	109.657715	499.362854	349.360809	-145.221283	81.411362	446.555542	98.087364	99.456802	269.881409	-185.548050	1412.055176	304.712982	139.778809	1397.653564	225.915024	-8.362172	1388.941406	214.066650	1.622943	1681.311279	293.166687	-243.669342	1127.586792	395.887360	176.093033	1127.909302	151.943710	-240.556274	904.257690	295.350189	229.827530	872.385803	253.941833	-11.875320	998.690613	-591.988281	248.902222	903.976440	-539.558350	109.157242
220.947403	-96.729477	901.466187	267.679413	67.089989	896.923706	276.336243	-143.964081	508.922485	311.843781	109.036278	499.460632	349.385773	-145.436874	81.335457	445.923920	98.186119	100.797409	268.512573	-188.965118	1411.696899	303.395020	136.326141	1398.047974	224.682144	-11.776173	1388.806152	212.716705	-1.719315	1681.226318	292.570984	-246.699585	1127.222534	394.952271	173.166306	1128.550781	151.926331	-243.008347	903.552551	294.320343	227.221497	873.167419	253.746185	-14.750085	998.749023	-591.667236	249.049133	903.802185	-539.712769	109.406990
220.750809	-99.319534	901.401428	267.493622	64.479362	897.183044	276.317047	-145.773148	508.918579	308.277985	108.471130	499.708923	349.404602	-145.696976	81.269928	445.402649	98.523132	102.442108	267.166290	-192.376038	1411.451172	302.156128	132.933716	1398.453735	223.538315	-15.151744	1388.707397	211.338333	-5.035890	1681.172363	291.982269	-249.671844	1126.916382	394.098846	170.320984	1129.220215	152.041946	-245.504623	902.788391	293.296326	224.805588	874.053955	253.621063	-17.567051	998.839966	-591.459290	249.476761	903.629700	-539.777527	109.362221
220.613602	-101.884666	901.354858	267.343842	61.924686	897.462219	276.327545	-147.419724	508.777130	304.362823	107.673088	499.944519	349.347168	-145.879868	81.157005	444.772034	98.747490	104.227531	265.770081	-195.813553	1411.255371	300.847870	129.420120	1398.891357	222.337311	-18.614964	1388.590820	209.952118	-8.296884	1681.179688	291.420166	-252.607727	1126.710693	393.184814	167.404388	1129.871216	152.267288	-247.972031	902.056641	292.045044	222.270126	875.042908	253.571213	-20.351122	998.946716	-591.469421	249.512009	903.637024	-539.855530	109.293533
220.485382	-104.471207	901.283264	267.212433	59.317669	897.737061	276.452087	-149.158997	508.632965	301.189484	107.241234	500.498901	349.393463	-146.060013	81.090096	444.539368	99.348076	106.325996	264.419617	-199.173889	1411.053833	299.643738	126.035110	1399.344604	221.178360	-21.952749	1388.495605	208.522766	-11.591719	1681.213867	290.765717	-255.646973	1126.465576	392.477051	164.593597	1130.581177	152.613541	-250.483231	901.278625	291.319275	219.771194	875.738586	253.564590	-23.193720	999.035156	-591.509644	249.526215	903.607666	-539.877930	108.942741
220.450363	-106.909744	901.223633	267.064240	57.074352	898.147583	276.584106	-150.679092	508.505341	297.783295	106.685417	501.053650	349.315186	-146.112076	80.996773	444.453583	100.196785	108.787407	263.041229	-202.488251	1410.878174	298.440948	122.615448	1399.719604	220.052017	-25.314173	1388.417480	207.082947	-14.829855	1681.276978	290.178345	-258.648254	1126.244629	391.704956	161.742661	1131.277710	153.034744	-252.992508	900.491577	290.347839	217.076035	876.479797	253.581299	-25.843573	999.197571	-591.505127	249.498138	903.621216	-540.066406	109.146042
220.573380	-109.499992	901.233154	267.186798	54.427662	898.464661	276.779602	-152.371109	508.421448	292.211609	105.269775	501.368286	349.389465	-146.267410	80.949684	442.980042	100.475647	110.779732	261.774872	-205.787506	1410.783203	297.297577	119.290001	1400.141479	218.940979	-28.608271	1388.355469	205.619858	-18.112320	1681.344238	289.643921	-261.492737	1126.123657	390.947754	158.900360	1131.948242	153.568161	-255.525894	899.762207	289.382477	214.784164	877.408508	253.747910	-28.661621	999.354492	-591.884705	249.015808	903.028076	-540.630920	108.234070
220.741211	-111.965324	901.199036	267.291565	52.029514	898.884033	276.984741	-154.032623	508.296722	287.278320	104.257561	501.856140	349.405548	-146.355042	80.868958	441.735260	100.855011	112.996819	260.478027	-209.014175	1410.650513	296.143677	115.962234	1400.468384	217.833420	-31.879150	1388.292480	204.097382	-21.359188	1681.421753	289.145050	-264.506409	1126.002930	390.160553	156.040649	1132.562988	154.184158	-258.056671	899.017090	288.261017	212.407440	878.402344	253.934677	-31.378708	999.538452	-591.575867	248.588074	902.736084	-540.724976	108.045761
220.918732	-114.421196	901.210327	267.427765	49.630547	899.297729	277.295776	-155.454788	508.131927	282.300690	103.317657	502.329468	349.340424	-146.396149	80.815742	440.434021	101.302719	115.473396	259.160461	-212.204468	1410.544922	295.125061	112.686707	1400.865356	216.737244	-35.079830	1388.210938	202.579147	-24.659756	1681.448975	288.673950	-267.548431	1125.955688	389.428650	153.189362	1133.156372	154.876450	-260.621490	898.314453	287.266754	210.035248	879.233582	254.137024	-34.060188	999.742493	-590.494385	249.171326	903.421692	-540.593201	108.812531
221.115341	-116.674736	901.238464	267.520660	47.782841	899.900452	277.590515	-157.039642	508.054626	277.328125	102.538635	503.000885	349.433594	-146.532532	80.741020	439.044128	101.719299	118.107513	257.850647	-215.375336	1410.485596	294.041748	109.494659	1401.194702	215.689590	-38.242062	1388.111328	200.967819	-27.942932	1681.460815	288.248657	-270.303589	1125.927612	388.805908	150.378494	1133.813477	155.592178	-263.197540	897.639954	286.630768	207.685318	879.906921	254.321060	-36.459179	1000.047546	-588.959778	250.607773	904.921570	-540.292664	110.370979
221.489212	-119.229347	901.211975	268.022644	45.065716	900.145203	277.993652	-158.536575	508.033295	272.390320	101.886154	503.538910	349.435699	-146.644913	80.676224	437.365448	101.885658	120.746391	256.585571	-218.466217	1410.381836	292.992310	106.301170	1401.514160	214.656586	-41.320999	1387.990479	199.444702	-31.221638	1681.485107	287.883270	-273.111145	1125.903198	388.285217	147.844254	1134.477905	156.402954	-265.803101	896.935303	285.774445	205.369766	880.741455	254.724716	-39.259361	1000.156677	-587.721863	252.233643	906.494080	-540.097412	111.832237
221.835098	-121.531593	901.159180	268.407043	42.854774	900.536133	278.446747	-159.987076	507.928741	267.410156	101.131470	504.240173	349.512238	-146.847687	80.600861	435.384216	101.886078	123.432686	255.364807	-221.466751	1410.300781	292.060913	103.240364	1401.843628	213.699753	-44.351974	1387.833862	197.817902	-34.549629	1681.427368	287.549500	-275.843964	1125.859375	387.540985	144.757019	1134.971191	157.242950	-268.467255	896.271057	284.934570	203.110886	881.553772	255.058975	-41.776859	1000.322754	-587.381348	253.112167	907.280884	-540.057922	112.540604
222.145142	-123.782074	901.109497	268.757019	40.692207	900.939392	278.737915	-161.472977	507.793579	262.490234	100.361732	504.977234	349.492798	-146.971558	80.496788	433.279938	101.769478	126.134407	254.048538	-224.459137	1410.127197	291.026978	100.154625	1402.113037	212.746704	-47.300709	1387.666016	196.119568	-37.819626	1681.340820	287.241577	-278.738373	1125.768066	387.130371	142.340317	1135.568481	158.121628	-271.119751	895.545105	284.055511	200.807495	882.303223	255.329056	-44.241436	1000.498840	-588.549805	252.832123	906.636658	-540.718811	111.665184
222.501999	-125.695099	901.054993	268.984100	39.358749	901.582520	279.153687	-162.777008	507.616425	257.697754	99.666428	505.965485	349.427673	-147.049866	80.353951	431.202087	101.616119	129.028549	252.907104	-227.349686	1409.963013	290.146240	97.176521	1402.390991	211.836914	-50.192318	1387.456665	194.485962	-41.151150	1681.219971	287.016113	-281.507996	1125.684814	386.380219	139.257065	1135.947876	159.080933	-273.759521	894.821289	283.030914	198.590881	883.144165	255.598541	-46.261593	1000.783813	-590.396729	251.142380	904.855042	-541.044250	109.684410
222.926422	-128.102676	900.931580	269.713989	36.559772	901.677612	279.459839	-164.117081	507.462280	252.929840	98.823128	506.701233	349.377930	-147.150101	80.251686	428.726196	101.129684	131.737595	251.774338	-230.241638	1409.817749	289.319763	94.220856	1402.621948	210.969177	-53.054855	1387.227783	192.801636	-44.407013	1681.083130	286.820679	-284.290649	1125.525391	385.923767	136.599915	1136.415039	160.083511	-276.358673	894.081726	282.515076	196.432129	883.729980	256.051758	-48.987289	1000.778015	-592.032043	249.561493	903.103882	-541.296143	107.964935
223.410614	-130.188705	900.814819	270.344208	34.395237	901.997559	279.852661	-165.367203	507.351105	248.338409	97.999580	507.653442	349.485626	-147.335938	80.147705	426.189362	100.413071	134.366821	250.731125	-233.061096	1409.571655	288.511230	91.373116	1402.835083	210.092560	-55.792923	1386.994263	191.146591	-47.630669	1680.932251	286.710632	-286.937683	1125.385986	385.674194	134.435928	1136.895264	161.141220	-278.901337	893.256104	281.766724	194.215973	884.326416	256.499603	-51.355515	1000.882080	-592.257935	249.186386	902.685242	-541.057495	107.705826
224.061737	-132.215149	900.691345	271.053040	32.382870	902.283386	280.235962	-166.330154	507.198547	243.909943	97.138245	508.679504	349.396118	-147.385544	80.048820	423.737640	99.626099	137.129745	249.679337	-235.821396	1409.300415	287.653839	88.569550	1403.043579	209.234726	-58.518803	1386.778809	189.526489	-50.829178	1680.776978	286.540771	-289.532990	1125.160278	384.971161	131.445618	1137.224365	162.181290	-281.594604	892.485168	281.081726	192.213745	884.974426	257.012970	-53.577866	1000.971985	-592.578491	249.416031	902.596313	-541.746521	107.749664
224.627716	-134.164520	900.552490	271.701019	30.235506	902.503601	280.826538	-167.497513	507.120514	239.551758	96.215385	509.644592	349.454498	-147.459946	79.957390	421.000793	98.352264	139.536972	248.680878	-238.516495	1409.008911	286.920135	85.827599	1403.270508	208.400208	-61.191700	1386.549194	187.897339	-53.939266	1680.639404	286.502777	-292.026184	1124.997437	384.564270	128.984818	1137.618164	163.264816	-284.193909	891.655396	280.412323	190.153976	885.566406	257.464783	-55.808323	1001.020386	-592.873474	249.636398	902.489319	-542.353638	107.853088
225.148376	-136.070313	900.473389	272.396271	28.238430	902.775879	281.265106	-168.527496	507.093018	235.430252	95.190704	510.662079	349.501251	-147.533371	79.912979	418.216339	96.910828	141.847916	247.752609	-241.186066	1408.721069	286.166077	83.154121	1403.425415	207.584808	-63.803326	1386.358032	186.355743	-56.990150	1680.528076	286.473511	-294.556732	1124.747314	384.159302	126.595886	1138.027954	164.425690	-286.826569	890.857666	279.571106	188.210678	886.348938	257.881317	-57.929653	1001.127991	-592.612000	250.226898	902.994141	-542.300049	108.305168
225.763489	-138.203629	900.355347	273.296234	25.692663	902.718384	281.754639	-169.382034	507.029602	231.637054	94.164810	511.660187	349.448120	-147.512131	79.819817	415.248749	95.266853	143.901810	246.865494	-243.788254	1408.416138	285.407379	80.563667	1403.652588	206.788406	-66.368286	1386.172119	184.849335	-60.005585	1680.408813	286.491455	-296.982941	1124.461304	383.823425	124.263397	1138.464111	165.600449	-289.425964	890.072815	279.275848	186.279434	886.820435	258.436279	-60.273399	1001.058350	-592.841919	250.024551	902.694641	-542.357239	108.065445
226.075607	-139.707611	900.326111	273.383240	24.433502	903.270264	282.200745	-170.149963	506.967560	228.022324	92.930557	512.825745	349.239319	-147.373734	79.714500	412.295349	93.647827	145.725998	246.020416	-246.357529	1408.105469	284.704285	78.030617	1403.905273	206.020172	-68.855537	1386.066284	183.419922	-62.908138	1680.291260	286.593262	-299.190430	1124.284668	383.522186	122.000046	1138.920898	166.783295	-292.016022	889.275757	278.744415	184.417526	887.445740	258.531158	-61.958870	1001.316284	-592.891907	249.983902	902.586731	-542.234924	107.805122
226.543701	-141.383804	900.264709	273.834625	22.610102	903.545654	282.939789	-171.179871	506.981018	224.801300	91.631920	513.801697	349.228058	-147.424088	79.605537	408.987366	91.939102	147.160263	245.265381	-248.802963	1407.802612	283.970734	75.609192	1404.164185	205.308014	-71.302299	1385.913330	182.043411	-65.743286	1680.204468	286.731537	-301.696106	1123.999756	383.421814	120.362381	1139.506226	168.015915	-294.503784	888.487305	278.268951	182.541183	888.096436	258.829956	-63.869747	1001.430237	-592.887573	249.991882	902.504211	-542.240417	107.786377
226.867142	-143.101700	900.200928	274.226105	20.750326	903.768005	283.431976	-172.012833	506.850372	221.894257	90.169495	514.844177	349.225372	-147.467804	79.542099	405.491333	90.298195	148.180817	244.493042	-251.226837	1407.555542	283.254059	73.253174	1404.447144	204.579559	-73.682365	1385.869507	180.748764	-68.494576	1680.126099	286.950226	-303.754028	1123.830566	383.089630	118.228951	1140.012085	169.299911	-297.077698	887.765564	277.938385	180.825790	888.738586	259.059875	-65.803093	1001.513916	-592.872314	250.049438	902.431213	-542.254639	107.839355
227.144241	-144.566864	900.200073	274.422302	19.265230	904.236755	283.863220	-172.894623	506.806366	219.010208	88.402191	515.963684	349.138977	-147.447906	79.457161	401.913910	88.563522	149.031891	243.848495	-253.584961	1407.325439	282.538757	70.909363	1404.823853	203.914032	-76.024193	1385.864380	179.500641	-71.177315	1680.081299	287.203094	-305.899780	1123.673218	382.799927	116.277130	1140.557007	170.574295	-299.550476	887.096375	277.737061	179.200241	889.292664	259.172180	-67.523949	1001.746704	-592.821716	250.105408	902.353943	-542.250854	107.882599
227.423019	-145.948730	900.203918	274.546204	17.862236	904.731079	284.311951	-173.555664	506.813538	216.247604	86.401512	517.040771	349.071442	-147.440918	79.422844	397.904816	86.520126	149.334656	243.213348	-255.866776	1407.127075	281.794067	68.655380	1405.256226	203.217453	-78.244911	1385.955688	178.321579	-73.773155	1680.123657	287.481689	-308.065948	1123.531738	382.548645	114.364151	1141.236938	171.896683	-302.007721	886.512268	277.472839	177.509628	889.956970	259.215637	-69.161667	1001.996643	-592.724731	250.107071	902.288757	-542.378784	108.154961
227.588638	-147.212891	900.258057	274.650299	16.619125	905.298401	284.805969	-174.084793	506.693848	213.753189	84.072601	517.987061	349.005707	-147.430206	79.343971	393.867157	84.444679	149.438354	242.616318	-258.105896	1407.003540	281.103973	66.476700	1405.705688	202.598801	-80.472755	1386.091309	177.222290	-76.288193	1680.202759	287.788208	-310.129150	1123.446655	382.256470	112.499245	1141.937622	173.243698	-304.488800	885.959412	277.222626	175.855103	890.749268	259.228668	-70.688225	1002.302979	-592.582764	250.162521	902.238220	-542.303040	108.237152
227.860779	-148.384003	900.304199	274.806335	15.393871	905.865662	285.273651	-174.702042	506.669495	211.250427	81.570305	518.905640	349.011993	-147.478699	79.309280	389.899384	82.251717	149.497284	242.096924	-260.304108	1406.919556	280.415253	64.322556	1406.256714	201.988754	-82.627319	1386.312988	176.209366	-78.739731	1680.357910	288.143860	-312.142426	1123.499512	382.003387	110.780754	1142.744995	174.577255	-306.865509	885.496948	277.282379	174.260468	891.390381	259.257141	-72.145927	1002.610229	-592.463135	250.209885	902.161072	-542.247131	108.251503
227.978531	-149.292725	900.405090	274.741241	14.761209	906.683228	285.925262	-175.434006	506.692688	208.803467	78.776253	519.923340	349.150635	-147.664307	79.310333	385.821686	79.991638	149.413513	241.577759	-262.401184	1406.879150	279.775269	62.211121	1406.847168	201.415085	-84.739174	1386.580200	175.241455	-81.133278	1680.536499	288.523987	-313.931580	1123.578491	381.731934	109.178795	1143.551147	175.957291	-309.213928	885.086975	277.329926	172.645798	892.099304	259.122833	-73.286926	1003.060364	-592.312500	250.248749	902.078064	-542.188171	108.291252
228.202438	-150.494034	900.440002	275.083344	13.204537	907.064026	286.322510	-176.048584	506.701569	206.471268	75.788879	520.723999	349.095886	-147.700623	79.240593	381.594574	77.479553	149.095795	241.096420	-264.449677	1406.917725	279.119598	60.151981	1407.462524	200.859665	-86.781265	1386.871582	174.344055	-83.373734	1680.833862	288.946472	-315.743591	1123.644165	381.454346	107.559700	1144.374023	177.334702	-311.531982	884.741150	277.341827	171.229218	892.822632	259.247223	-74.849472	1003.269226	-592.112061	250.335007	902.002441	-542.116089	108.330032
228.382690	-151.365768	900.528503	275.246094	12.232135	907.635315	286.590515	-176.514954	506.633545	204.427643	72.670174	521.526794	349.054962	-147.740646	79.205032	377.289124	74.949120	148.559677	240.614090	-266.425842	1406.959473	278.529724	58.158813	1408.147705	200.325119	-88.780327	1387.196045	173.573792	-85.686508	1681.134155	289.375793	-317.657837	1123.827026	381.108551	105.975739	1145.261353	178.787811	-313.862335	884.439697	277.287292	169.870285	893.682739	259.227356	-76.013359	1003.598206	-591.919434	250.440979	901.943176	-542.068359	108.378624
228.491470	-152.030197	900.627136	275.232330	11.750139	908.380371	286.826660	-176.974472	506.574188	202.416229	69.395760	522.344238	348.976776	-147.797501	79.164017	372.719421	72.147522	147.851791	240.149887	-268.334045	1407.017090	277.990967	56.187256	1408.815308	199.785995	-90.683884	1387.564087	172.864670	-87.724075	1681.475098	289.838928	-319.578369	1124.008423	380.850891	104.471527	1146.171265	180.143646	-316.082672	884.232971	277.633636	168.540207	894.293884	259.129608	-76.924629	1004.008301	-591.774048	250.442978	901.859070	-542.060913	108.333885
228.754501	-153.006577	900.735413	275.611542	10.513021	908.819702	287.347229	-177.664383	506.625519	200.646744	66.102364	523.061340	349.089630	-147.981979	79.166374	368.018188	69.285561	146.911423	239.605545	-270.134979	1407.001953	277.468597	54.273277	1409.523071	199.303207	-92.535011	1387.903931	172.181152	-90.192146	1681.876709	290.312775	-321.136932	1124.239380	380.539429	102.974876	1147.095581	181.519760	-318.269867	884.029175	277.817963	167.297699	895.065125	259.225037	-78.184387	1004.287781	-591.024414	251.405533	902.351929	-541.839905	108.850128
228.899780	-153.627579	900.839905	275.723480	9.766376	909.437195	287.653473	-178.078796	506.625031	199.151947	62.672901	523.768616	349.140808	-148.076111	79.156013	363.245575	66.474426	145.860336	239.156479	-271.949921	1407.149536	277.008911	52.478130	1410.241699	198.804672	-94.311073	1388.276733	171.578217	-92.360832	1682.291992	290.798676	-322.674652	1124.427246	380.147247	101.494034	1147.953979	182.867279	-320.419373	883.863281	277.844666	166.142181	895.872803	259.194183	-79.138412	1004.640686	-591.290588	250.402283	902.020630	-541.880127	108.268715
229.135117	-154.366425	900.919678	275.968170	8.920801	909.946838	287.885376	-178.407959	506.637634	197.840988	59.373917	524.553528	349.137115	-148.080475	79.139816	358.414246	63.564625	144.588760	238.640060	-273.587433	1407.154297	276.536621	50.723557	1410.897705	198.297974	-95.937073	1388.625244	171.045181	-94.470955	1682.708008	291.298431	-324.130463	1124.682495	379.858856	100.070808	1148.824097	184.181915	-322.462616	883.699402	278.256775	165.142090	896.500122	259.245331	-80.143364	1004.932617	-590.837891	250.048080	901.992615	-541.367737	107.813652
229.170578	-154.825119	901.038696	275.757965	8.933629	910.730591	288.025848	-178.633530	506.572876	196.745728	55.918861	525.233337	349.107300	-148.095825	79.124809	353.505768	60.639912	143.217056	238.074417	-275.201752	1407.165283	276.045441	49.094376	1411.542847	197.865875	-97.586342	1388.919800	170.605896	-96.441101	1683.037354	291.789978	-326.013275	1124.914185	379.290771	98.241631	1149.475098	185.457565	-324.432159	883.584961	278.406860	164.104538	897.091003	259.060181	-80.709785	1005.364380	-590.677734	249.947495	901.917358	-541.588989	107.588020
229.396912	-155.745285	901.056519	276.124573	7.586951	910.931274	288.261169	-178.938812	506.573883	195.826859	52.317844	525.679321	349.153259	-148.116364	79.114891	348.521912	57.685028	141.665436	237.525818	-276.791656	1407.105591	275.646606	47.468922	1412.077637	197.397644	-99.142578	1389.151978	170.108002	-98.761131	1683.446533	292.302704	-327.473969	1125.056396	379.209442	97.347733	1150.293579	186.684296	-326.387543	883.394226	278.677612	163.298874	897.726257	259.164581	-81.925964	1005.479675	-590.335327	249.755356	901.885559	-541.608276	107.353920
229.557068	-156.415588	901.102844	276.279907	6.793014	911.330261	288.325775	-179.152802	506.523224	195.225204	48.840023	526.069519	349.187988	-148.186600	79.120003	343.447113	54.840477	140.000336	236.995621	-278.305573	1407.102295	275.221252	45.926991	1412.579224	196.964325	-100.637390	1389.357788	169.742905	-100.699287	1683.751831	292.757019	-328.981140	1125.149658	378.998077	96.105141	1150.929077	187.861969	-328.209747	883.225159	278.903107	162.403320	898.284729	259.178894	-82.837425	1005.697144	-589.942261	249.590790	901.873352	-541.746155	107.300499
229.697922	-157.030975	901.107910	276.329163	6.174242	911.752686	288.318054	-179.332108	506.471283	194.724640	45.401844	526.555542	349.116669	-148.102554	79.031738	338.261749	51.902061	138.302475	236.454346	-279.715454	1407.043823	274.747284	44.451111	1413.003784	196.552460	-102.102036	1389.547241	169.337036	-102.791840	1684.063354	293.168030	-330.523926	1125.237427	378.752808	94.908821	1151.575073	189.022934	-330.030243	883.013245	279.149139	161.642746	898.748291	259.155304	-83.670944	1005.900574	-589.494141	249.315796	901.892334	-541.756775	106.957748
229.830597	-157.710236	901.089783	276.433716	5.427901	912.056152	288.293518	-179.485229	506.476837	194.343109	41.870369	526.914978	349.101654	-148.118362	79.045563	332.983093	49.008160	136.457321	235.951645	-281.137634	1406.917603	274.348206	43.017666	1413.375366	196.177414	-103.442520	1389.663940	168.959076	-104.889565	1684.340576	293.594269	-332.058075	1125.279419	378.486176	93.706825	1152.081787	190.142059	-331.789398	882.807251	279.248840	160.800522	899.264038	259.163879	-84.550270	1006.036072	-589.059448	248.970306	901.908752	-541.613647	106.289551
229.948334	-158.267197	901.074341	276.490326	4.925500	912.410828	288.250580	-179.688660	506.428162	194.031418	38.295216	527.315613	349.130676	-148.144608	79.068947	327.426483	45.991222	134.527954	235.530594	-282.487000	1406.803467	273.973846	41.650387	1413.744385	195.774063	-104.805962	1389.760498	168.570923	-106.939552	1684.588379	294.026550	-333.649841	1125.283813	378.271118	92.612076	1152.582886	191.216690	-333.469574	882.549316	279.690186	160.064774	899.523804	259.133057	-85.266212	1006.196838	-588.588196	248.596359	901.942810	-541.612976	105.799049
230.127136	-158.822449	901.051819	276.599518	4.265167	912.664307	288.132660	-179.884369	506.386230	193.537384	34.601196	527.707581	349.117065	-148.149506	79.068100	321.682373	42.976910	132.497070	235.066864	-283.788818	1406.595703	273.553467	40.272213	1414.037964	195.394470	-106.119858	1389.817017	168.206772	-108.990036	1684.814575	294.320282	-334.585541	1125.250488	377.995148	91.536850	1153.028931	192.258057	-335.161987	882.218445	279.988708	159.309677	899.832520	259.178589	-86.016769	1006.305664	-588.059509	248.179565	901.932556	-541.612976	105.284088
230.269180	-159.239136	901.019287	276.676056	3.879978	912.940491	288.069244	-180.103638	506.302490	193.279724	30.890989	527.980591	349.103638	-148.149963	79.065025	315.667084	40.240429	130.383423	234.661377	-285.074677	1406.411621	273.154877	38.959915	1414.319092	195.007126	-107.390701	1389.826416	167.846054	-111.008591	1685.010620	294.672760	-335.979462	1125.173950	377.819794	90.611641	1153.433472	193.299561	-336.770111	881.890381	280.173523	158.599823	900.148499	259.214874	-86.580391	1006.417297	-587.411438	247.628357	901.995056	-541.380859	104.439697
230.418274	-159.698471	900.948303	276.825897	3.361218	913.083435	288.002441	-180.267075	506.212769	193.104172	27.225878	528.197815	349.104126	-148.187057	79.083145	309.625549	37.290665	128.207169	234.289581	-286.267242	1406.146484	272.762634	37.723984	1414.552124	194.643875	-108.606850	1389.808228	167.449524	-112.973030	1685.150391	294.998962	-337.166962	1125.041626	377.574860	89.688591	1153.841675	194.247635	-338.300751	881.503906	280.425110	157.880035	900.394592	259.272278	-87.176651	1006.448914	-587.076294	247.283325	902.015747	-541.792480	104.097130
230.616287	-160.107742	900.872864	277.001373	2.929624	913.193726	287.791046	-180.375061	506.113586	192.717850	23.479483	528.448853	349.030762	-148.149689	79.080856	303.443115	34.187538	126.076225	233.910934	-287.476807	1405.832642	272.375610	36.536022	1414.798706	194.338943	-109.786522	1389.724976	167.069397	-114.972710	1685.249146	295.247742	-338.403809	1124.808960	377.409424	88.780640	1154.223511	195.132233	-339.812073	881.025757	280.952759	157.167099	900.498047	259.361908	-87.682991	1006.463989	-586.607849	246.789673	902.071106	-541.919250	103.474586
230.808960	-160.470871	900.824097	277.153595	2.549751	913.370117	287.683380	-180.600906	505.991913	192.536255	19.918983	528.663757	348.989899	-148.133469	79.069405	297.175690	31.081335	123.909119	233.586563	-288.620789	1405.481445	271.992798	35.371357	1415.018311	193.981888	-110.971031	1389.656372	166.658478	-116.889191	1685.330688	295.500397	-339.580963	1124.531006	377.274048	87.931740	1154.675659	195.942734	-341.222778	880.554077	281.340546	156.460815	900.728699	259.476501	-88.174332	1006.519958	-586.051208	246.234009	902.092224	-541.980286	102.739685
231.020905	-160.864624	900.775574	277.310333	2.100322	913.489197	287.592377	-180.792221	505.898102	192.374603	16.292290	528.847351	349.020538	-148.140656	79.072319	290.747772	27.929886	121.751106	233.292480	-289.713074	1405.077148	271.662659	34.251995	1415.245972	193.647552	-112.080612	1389.578857	166.277267	-118.817726	1685.373047	295.747253	-340.553253	1124.181519	377.070496	87.087425	1155.042969	196.789536	-342.657776	880.010559	281.702911	155.859528	900.993469	259.610565	-88.684769	1006.549744	-585.497437	245.712769	902.082031	-542.072266	102.072128
231.180954	-161.232727	900.780640	277.412109	1.741983	913.627747	287.429871	-180.949524	505.843323	192.302109	12.690391	528.934937	348.945557	-148.091248	79.074493	284.146912	24.574781	119.560806	232.993805	-290.717865	1404.566895	271.340088	33.214020	1415.506592	193.344864	-113.099792	1389.447144	165.864212	-120.738464	1685.386963	295.983582	-341.635864	1123.779785	376.914185	86.212479	1155.489380	197.449509	-343.922241	879.479248	282.031860	155.230835	901.264954	259.717316	-89.119621	1006.616150	-585.043030	245.088882	902.121216	-542.259094	101.319351
231.398804	-161.599350	900.758545	277.602448	1.313485	913.672607	287.336578	-181.066010	505.778717	192.370712	9.271029	528.952209	348.892883	-148.075912	79.052612	277.614197	21.313250	117.534073	232.679047	-291.755524	1404.106689	270.945099	32.204414	1415.772217	193.068939	-114.074776	1389.303833	165.437225	-122.643127	1685.334229	296.123505	-342.350586	1123.407349	376.814423	85.400398	1155.952881	197.956848	-345.040283	878.972168	282.404205	154.607666	901.554626	259.890900	-89.551880	1006.625916	-584.594177	244.436111	902.167419	-542.473389	100.564117
231.596771	-161.977646	900.715637	277.800873	0.801794	913.662415	287.199799	-181.357376	505.703522	192.414719	5.885293	529.031128	348.916473	-148.108093	79.090866	270.935242	17.973873	115.527031	232.366409	-292.673065	1403.555176	270.555145	31.211969	1416.021606	192.745453	-115.019508	1389.099731	164.980118	-124.552780	1685.238403	296.326691	-343.304230	1122.959106	376.622498	84.579826	1156.393677	198.595688	-346.217468	878.369934	282.601135	154.121887	901.984436	260.067169	-90.018288	1006.598511	-584.025513	243.981171	902.221558	-542.499939	99.741951
231.859024	-162.388351	900.650024	278.063599	0.441659	913.652222	287.041687	-181.685120	505.630432	192.583313	2.662144	529.021362	348.941956	-148.135208	79.105644	264.179535	14.445822	113.643539	232.032410	-293.577911	1403.008911	270.184692	30.283186	1416.281494	192.374466	-115.952637	1388.904297	164.507324	-126.472046	1685.114014	296.451111	-344.096069	1122.446289	376.550751	83.868347	1156.883911	199.078476	-347.286926	877.741699	283.097504	153.557983	902.242432	260.313416	-90.429901	1006.559021	-583.655762	243.234009	902.216797	-542.785400	98.965706
231.967163	-162.390701	900.627319	277.834320	1.158940	914.024353	286.717499	-181.973572	505.492493	192.790390	-0.444176	529.272156	348.859863	-148.146469	79.138885	257.373535	10.866028	111.844666	231.663132	-294.444214	1402.398682	269.729523	29.346897	1416.527588	192.065399	-116.807030	1388.651733	163.999390	-128.374786	1684.922241	296.572052	-344.869904	1121.925781	376.450195	83.161797	1157.356812	199.500931	-348.251709	877.092529	283.486481	153.031967	902.591003	260.306519	-90.273010	1006.711548	-583.257568	242.602676	902.269165	-542.974976	98.119202
232.292023	-162.847565	900.545044	278.181335	0.628176	913.903931	286.561401	-182.217987	505.403931	192.900192	-3.442776	529.249023	348.935120	-148.261612	79.183395	250.604080	7.321296	109.806381	231.311813	-295.255219	1401.755737	269.286255	28.484564	1416.766357	191.744217	-117.594353	1388.363037	163.456284	-130.291290	1684.731323	296.638153	-345.619751	1121.385986	376.343903	82.518982	1157.859131	199.867645	-349.183380	876.412781	283.706543	152.442352	903.012451	260.631836	-90.745995	1006.612793	-582.935547	241.976639	902.315125	-543.194885	97.347603
232.611099	-163.330200	900.499634	278.586273	-0.019541	913.715881	286.411041	-182.435867	505.357330	192.969604	-6.339380	529.232910	348.976593	-148.294708	79.171875	243.905121	3.225069	108.722557	230.954956	-296.002991	1401.097412	268.859314	27.640059	1417.026489	191.460831	-118.419304	1388.063232	162.907837	-132.222687	1684.509033	296.659943	-346.244965	1120.712646	376.249542	81.914612	1158.366089	200.153259	-350.011230	875.701355	284.018799	151.885391	903.393433	260.995758	-91.238014	1006.502991	-582.472351	241.205048	902.356079	-543.099121	96.327934
232.965134	-163.772339	900.449707	278.906891	-0.463943	913.543335	286.935028	-182.948486	505.411926	193.035324	-9.124269	529.194885	349.285309	-148.549606	79.196854	237.146179	-0.672858	107.284515	230.633759	-296.699921	1400.403687	268.419006	26.888746	1417.302368	191.112686	-119.091759	1387.711548	162.303833	-134.143539	1684.218018	296.665436	-346.940033	1120.064087	376.238007	81.404930	1158.930054	200.388733	-350.784027	874.951660	284.519592	151.330658	903.720642	261.354279	-91.612091	1006.397217	-582.183838	240.531754	902.415161	-543.360962	95.521736
233.315811	-164.275818	900.385620	279.286896	-1.048989	913.310120	287.150391	-183.304565	505.411682	193.000580	-11.536859	529.226318	349.411743	-148.661819	79.190613	230.551163	-4.623643	105.952187	230.331406	-297.341675	1399.654297	268.025818	26.155771	1417.564453	190.821854	-119.768448	1387.403931	161.704010	-136.095398	1683.905640	296.617859	-347.481537	1119.347656	376.247070	80.976837	1159.439941	200.557526	-351.527954	874.207520	284.871948	150.722305	904.065125	261.751892	-92.068680	1006.255188	-581.964783	239.929016	902.453857	-543.632507	94.781647
233.662064	-164.784546	900.329590	279.664856	-1.644695	913.034790	287.149170	-183.523987	505.431183	193.004181	-13.821147	529.031067	349.484436	-148.730255	79.193924	223.961761	-8.756932	104.749260	230.037781	-297.993347	1398.957764	267.575256	25.433270	1417.780273	190.513901	-120.367661	1387.049072	161.079742	-138.018570	1683.548584	296.571686	-348.023163	1118.633667	376.187164	80.608742	1159.910522	200.686279	-352.113800	873.446045	285.041748	150.208618	904.449402	262.162750	-92.507736	1006.097473	-581.786133	239.269257	902.460754	-543.951355	94.012863
234.035324	-165.340408	900.255188	280.151978	-2.304526	912.708984	287.098938	-183.771072	505.411133	193.062469	-15.880683	528.872070	349.524811	-148.784897	79.200249	217.450180	-13.020460	103.689011	229.723007	-298.567413	1398.161987	267.074738	24.767731	1417.987549	190.249054	-120.979187	1386.647705	160.416473	-139.944107	1683.116943	296.517609	-348.592102	1117.871460	376.142883	80.250221	1160.421143	200.744080	-352.697937	872.658813	285.364288	149.836777	904.862244	262.634918	-92.984665	1005.907166	-581.709412	238.683212	902.514465	-544.275330	93.268211
234.408401	-165.868423	900.164795	280.626831	-2.956034	912.394409	286.592468	-183.837006	505.325928	192.920898	-17.762981	528.619324	349.374969	-148.736572	79.229149	211.088913	-17.299763	102.765465	229.413513	-299.127411	1397.360229	266.578705	24.087748	1418.156616	189.946274	-121.544350	1386.191772	159.726166	-141.881989	1682.629639	296.416351	-348.971832	1117.111816	376.204559	80.019295	1160.914185	200.730362	-353.229584	871.832642	285.712524	149.288010	905.166931	263.108429	-93.462624	1005.712158	-581.636108	238.135422	902.578064	-544.568115	92.595909
234.779404	-166.378418	900.078247	281.027618	-3.429859	912.083191	286.502289	-184.198914	505.257751	192.851074	-19.560226	528.430054	349.378052	-148.779922	79.219170	204.870972	-21.668055	102.003502	229.165451	-299.623779	1396.565186	266.055847	23.493584	1418.321045	189.646317	-122.156029	1385.728271	159.006790	-143.779175	1682.102539	296.267517	-349.361084	1116.241211	376.160522	79.729065	1161.354370	200.552002	-353.564178	871.034119	286.052307	148.977951	905.484985	263.551086	-93.833122	1005.521057	-581.526123	237.420303	902.666626	-544.680054	91.589012
235.108398	-166.902328	900.002869	281.424988	-4.018480	911.755737	286.492889	-184.672104	505.201843	192.732040	-21.149288	528.159424	349.434631	-148.864883	79.208580	199.010239	-26.138441	101.309036	228.922760	-300.130402	1395.692627	265.522980	22.888460	1418.478394	189.385483	-122.663773	1385.243286	158.258377	-145.668091	1681.499390	296.102692	-349.646637	1115.394531	376.152008	79.500053	1161.834106	200.408554	-353.917145	870.169800	286.289154	148.552185	905.813477	263.976776	-94.259773	1005.327576	-581.506897	236.847046	902.702148	-544.943665	90.933769
235.452682	-167.412979	899.899719	281.937042	-4.635850	911.388977	286.655701	-185.032532	505.163513	192.572479	-22.861406	528.027954	349.486603	-148.950653	79.191025	193.183945	-30.627811	100.696533	228.696976	-300.598480	1394.878784	265.012878	22.326078	1418.577881	189.176926	-123.205406	1384.707886	157.516678	-147.536789	1680.870972	295.931732	-349.947510	1114.460449	376.211090	79.310158	1162.276978	200.275116	-354.209961	869.297913	286.689453	148.128006	906.139343	264.449249	-94.687714	1005.102051	-581.498535	236.234436	902.748291	-545.104492	89.983986
235.780106	-167.859024	899.776245	282.397095	-5.191101	910.978455	286.791626	-185.418854	505.097412	192.459335	-24.537571	527.802734	349.515594	-148.978897	79.135796	187.687454	-34.824505	100.208115	228.511093	-301.078705	1393.996948	264.525299	21.758116	1418.649658	188.974396	-123.709511	1384.135620	156.732239	-149.351471	1680.179077	295.778259	-350.207092	1113.550293	376.208374	79.172035	1162.669189	200.079483	-354.412262	868.390137	286.675232	147.642883	906.438904	264.873322	-95.032845	1004.846741	-581.626038	235.575027	902.782837	-545.436646	89.479874
236.037567	-168.203354	899.651550	282.695313	-5.449352	910.661804	286.984222	-185.821350	505.050659	192.249725	-26.149549	527.695007	349.551025	-149.032608	79.102608	182.471436	-38.880947	99.724403	228.371033	-301.543427	1393.160889	264.075134	21.162891	1418.653198	188.809494	-124.170303	1383.538940	155.984756	-151.134872	1679.460693	295.608185	-350.443298	1112.594727	376.179474	79.069695	1163.057373	199.938919	-354.543793	867.443787	286.895477	147.351990	906.671021	265.199127	-95.227936	1004.632263	-581.802063	234.999786	902.808350	-545.801453	88.928116
236.343094	-168.612274	899.520569	283.173157	-5.901955	910.271606	287.164673	-186.219666	505.015228	192.199646	-27.830873	527.592224	349.586914	-149.100128	79.054482	177.706757	-42.524273	99.477127	228.300018	-301.973145	1392.286255	263.644135	20.607508	1418.679321	188.678268	-124.657829	1382.934326	155.231140	-152.853455	1678.719238	295.368713	-350.581848	1111.678223	376.148041	79.011734	1163.419556	199.662155	-354.639343	866.536499	287.181000	147.177780	906.892395	265.599030	-95.511795	1004.383484	-582.022888	234.406296	902.812073	-546.148438	88.362862
236.664276	-169.011047	899.410522	283.719177	-6.398520	909.901306	287.431885	-186.564911	504.973175	191.931549	-29.412045	527.530518	349.643738	-149.179581	79.004608	172.823761	-46.242847	99.378075	228.216476	-302.443817	1391.481445	263.254578	20.036060	1418.667480	188.560577	-125.132454	1382.336914	154.510803	-154.535599	1677.996582	295.149628	-350.744873	1110.691528	376.108002	78.995735	1163.714966	199.312393	-354.621429	865.628967	287.250092	146.900574	907.119446	266.011078	-95.807945	1004.157043	-582.225769	233.755081	902.832520	-546.422791	87.726257
236.933243	-169.283539	899.298096	284.106476	-6.696786	909.639954	287.227905	-186.622620	504.830475	191.831665	-30.928450	527.648376	349.387634	-149.028351	78.909782	168.174561	-49.732925	99.400681	228.162521	-302.917938	1390.610596	262.950134	19.509491	1418.696777	188.447906	-125.612007	1381.808350	153.816071	-156.159821	1677.331909	294.854309	-350.826508	1109.693115	376.088043	79.027466	1164.009399	198.796280	-354.449524	864.753235	287.566895	146.612762	907.205627	266.313568	-96.000847	1003.979126	-582.451904	233.128204	902.854675	-546.648376	87.080322
237.223099	-169.540955	899.223083	284.481567	-6.994868	909.418884	287.580902	-186.973419	504.814087	191.763275	-32.313732	527.737427	349.414368	-149.105484	78.886436	163.976440	-52.931431	99.564690	228.122330	-303.369202	1389.804077	262.631500	18.974583	1418.722290	188.353851	-126.106750	1381.324829	153.163086	-157.717072	1676.726074	294.623383	-350.880188	1108.776611	375.991119	79.042709	1164.241943	198.362839	-354.287598	863.890381	287.577393	146.386047	907.409790	266.593842	-96.179710	1003.842041	-582.752319	232.413071	902.924500	-547.059875	86.147530
237.456604	-169.794556	899.171021	284.862579	-7.304574	909.265076	287.997864	-187.288727	504.806610	191.530365	-33.620392	527.937683	349.489502	-149.189178	78.849319	160.046616	-55.988953	99.708916	228.171234	-303.847198	1389.049316	262.350952	18.455645	1418.741821	188.288559	-126.573860	1380.921509	152.545471	-159.176788	1676.216797	294.335999	-350.916565	1107.846802	375.897797	79.055199	1164.479614	197.849533	-354.019379	863.075256	287.737366	146.195679	907.526001	266.862213	-96.396095	1003.746460	-583.049072	231.647583	902.952881	-547.383850	85.426353
237.715302	-170.029846	899.125488	285.260223	-7.681396	909.116211	288.462402	-187.604599	504.859650	191.510498	-34.791401	528.138977	349.545868	-149.236664	78.808533	156.612839	-58.641247	100.060760	228.204742	-304.329987	1388.386230	261.887634	18.083460	1418.863159	188.440933	-127.120628	1380.457886	151.962311	-160.572708	1675.746094	294.091370	-350.906342	1106.958984	375.792633	79.041985	1164.698486	197.354889	-353.721100	862.313354	287.910614	146.064545	907.623047	267.128723	-96.633003	1003.658264	-583.367798	231.021988	902.994324	-547.654785	84.718895
237.979691	-170.264297	899.093445	285.642456	-8.012201	909.010376	288.911743	-187.875015	504.903168	191.459167	-35.867073	528.235779	349.649475	-149.321457	78.776436	153.357758	-61.244892	100.329155	228.287704	-304.780792	1387.753052	261.705994	17.654593	1418.966064	188.420349	-127.615608	1380.184692	151.443665	-161.853714	1675.372314	293.853241	-350.854950	1106.157959	375.680115	79.033600	1164.929810	196.855606	-353.348816	861.588501	288.042206	145.910461	907.687195	267.382904	-96.859299	1003.597595	-583.721680	230.211182	903.024841	-547.920166	83.946564
238.164474	-170.448013	899.096924	285.885651	-8.292947	909.009644	289.152130	-188.005234	504.901245	191.372330	-36.865822	528.459839	349.647247	-149.325928	78.717979	150.587616	-63.565945	100.636040	228.373520	-305.308990	1387.244751	261.526672	17.140247	1419.064941	188.406601	-128.057343	1379.978394	150.974686	-163.032928	1675.067871	293.579468	-350.717316	1105.462158	375.559143	79.031425	1165.160400	196.404434	-352.933197	860.980469	288.178619	145.780411	907.803467	267.542175	-97.079742	1003.602905	-584.003296	229.506424	903.039856	-548.053040	83.140724
238.350357	-170.622513	899.128113	286.085266	-8.474134	909.067322	289.356445	-188.098465	504.936493	191.390091	-37.649788	528.724243	349.653625	-149.329529	78.669533	148.055847	-65.901199	101.019295	228.498642	-305.782532	1386.838989	261.363281	16.673914	1419.223755	188.388443	-128.543381	1379.879639	150.606461	-164.125214	1674.860107	293.339233	-350.578461	1104.857910	375.414063	78.961006	1165.434448	196.040726	-352.508728	860.488892	288.381165	145.672546	907.920776	267.694214	-97.262756	1003.649170	-584.439026	228.927872	903.078125	-548.518555	82.809029
238.543213	-170.809326	899.136536	286.347321	-8.823412	909.130005	289.659912	-188.266510	504.955688	191.386002	-38.379932	528.907593	349.690125	-149.363358	78.644218	145.954559	-67.985550	101.440086	228.654251	-306.261932	1386.510620	261.199890	16.205282	1419.414429	188.400864	-129.017929	1379.837891	150.273132	-165.112076	1674.729614	293.093872	-350.391418	1104.333130	375.271698	78.850288	1165.753296	195.313339	-351.827271	860.077148	288.460510	145.555801	908.137756	267.872711	-97.559761	1003.685181	-585.022827	228.267624	903.085938	-549.204651	82.364822
238.742111	-171.020752	899.178955	286.571808	-9.131683	909.214478	289.761597	-188.251450	504.963562	191.459702	-39.107494	529.119141	349.702789	-149.341431	78.593124	144.427155	-69.673241	101.920105	228.784561	-306.745575	1386.249512	261.066650	15.715221	1419.678467	188.399368	-129.513153	1379.865234	150.018158	-165.991226	1674.671509	292.853607	-350.203949	1103.937134	375.096466	78.731316	1166.114624	194.774643	-351.227203	859.754211	288.523315	145.451233	908.433167	268.032501	-97.835724	1003.750183	-585.394531	227.577469	903.151978	-549.492126	81.679070
238.843567	-171.132629	899.235657	286.639893	-9.279172	909.402649	289.655151	-188.189102	504.964447	191.382889	-39.798111	529.434937	349.641663	-149.315201	78.630730	142.921799	-71.144524	102.345024	228.913849	-307.222839	1386.094116	260.947815	15.242068	1419.961060	188.418274	-130.042038	1379.917114	149.822845	-166.799652	1674.688599	292.625336	-349.941498	1103.601196	374.874237	78.506226	1166.474854	194.196808	-350.534668	859.601501	288.447937	145.411926	908.822327	268.089386	-98.038391	1003.868408	-585.845459	226.777802	903.233215	-549.805237	80.971077
238.957565	-171.252731	899.278931	286.687225	-9.385596	909.571167	289.552094	-188.075851	504.962555	191.367126	-40.298878	529.707336	349.566315	-149.244904	78.643784	141.758804	-72.324356	102.875267	229.046005	-307.710632	1386.029541	260.837738	14.726366	1420.268799	188.418747	-130.515686	1380.039917	149.716415	-167.524719	1674.764404	292.442047	-349.656250	1103.395386	374.720551	78.275192	1166.837280	193.634293	-349.783356	859.507202	288.553223	145.376175	909.084045	268.140869	-98.216957	1003.970703	-586.285034	225.990845	903.313049	-550.102417	80.264305
239.019363	-171.272034	899.347595	286.519257	-9.127019	909.868591	289.431854	-187.940903	504.972534	191.278992	-40.779812	530.097107	349.517365	-149.213348	78.668205	141.136230	-72.886040	103.209381	229.150894	-308.208130	1386.008423	260.720947	14.217175	1420.547852	188.434097	-131.018356	1380.175415	149.671722	-168.158371	1674.876953	292.269257	-349.388824	1103.265991	374.550995	78.056274	1167.181274	193.059006	-349.014282	859.524414	288.487793	145.338028	909.421875	268.084137	-98.215012	1004.144531	-586.751526	225.322769	903.382324	-550.409363	79.556793
239.129501	-171.387314	899.395203	286.476624	-9.186225	910.089661	289.392761	-187.824875	504.994354	191.172699	-41.205353	530.474182	349.490112	-149.168045	78.668549	140.777573	-73.292831	103.435135	229.240189	-308.694885	1386.057373	260.611664	13.696754	1420.835815	188.447540	-131.489716	1380.348511	149.664658	-168.705353	1675.005737	292.129517	-349.069489	1103.186646	374.352356	77.802094	1167.519165	192.469131	-348.113159	859.565063	288.400787	145.296921	909.764099	268.095764	-98.394096	1004.272644	-587.282104	224.501099	903.439819	-550.711304	78.791786
239.236496	-171.523926	899.433289	286.415771	-9.327810	910.282532	289.428558	-187.715118	505.027771	191.009445	-41.586140	530.784058	349.495026	-149.140457	78.648323	140.615646	-73.496826	103.618996	229.317886	-309.206635	1386.088135	260.523285	13.210440	1421.104980	188.480408	-131.990692	1380.494751	149.717667	-169.192459	1675.182617	291.968048	-348.746094	1103.148315	374.169495	77.546547	1167.829346	191.913940	-347.224396	859.659546	288.289368	145.285583	910.116455	268.107941	-98.619347	1004.381653	-587.888184	223.764542	903.574280	-551.145142	78.065063
239.327454	-171.591293	899.490662	286.237366	-9.382831	910.552612	289.458008	-187.656906	505.058044	190.898026	-41.687752	531.029236	349.491638	-149.093750	78.667801	140.893356	-73.386574	103.810417	229.398285	-309.729584	1386.200439	260.466064	12.775769	1421.349854	188.486511	-132.537704	1380.666016	149.811905	-169.630692	1675.344971	291.798370	-348.427094	1103.136230	373.975647	77.253227	1168.112915	191.284042	-346.264771	859.794250	288.182739	145.313385	910.485657	268.064972	-98.801186	1004.535278	-588.407471	222.904556	903.625427	-551.411987	77.347099
239.505875	-171.896942	899.533264	286.348358	-9.884021	910.658081	289.535278	-187.678192	505.107513	190.786926	-41.483421	531.206726	349.562958	-149.133026	78.661118	141.506805	-73.005165	103.899727	229.464874	-310.188965	1386.306274	260.432495	12.274485	1421.591187	188.488739	-133.014664	1380.830811	149.938690	-169.997437	1675.510864	291.664246	-348.165710	1103.132690	373.787994	76.989197	1168.334351	190.660095	-345.285675	859.991150	287.977356	145.288956	910.775391	268.192841	-99.246017	1004.606750	-588.751343	222.124664	903.680298	-551.350586	76.601509
239.538483	-171.822266	899.600830	285.885925	-9.418933	911.058411	289.487579	-187.547150	505.123169	190.880814	-41.422020	531.377747	349.518311	-149.109589	78.683205	142.466782	-72.225899	103.982643	229.504288	-310.659515	1386.432495	260.368378	11.845427	1421.732178	188.506516	-133.556198	1381.001221	150.109985	-170.353531	1675.669800	291.533630	-347.967316	1103.161011	373.599243	76.716980	1168.486328	189.969238	-344.214203	860.188599	287.699493	145.275192	911.023743	268.001678	-99.149544	1004.824768	-589.147461	221.311493	903.735596	-551.475891	75.778740
239.571289	-171.910034	899.672302	285.581787	-9.377057	911.331726	289.394501	-187.523376	505.126953	190.902863	-41.136475	531.462280	349.500580	-149.095856	78.710159	143.614365	-71.406242	103.915634	229.545059	-311.140442	1386.549072	260.319885	11.373591	1421.838867	188.558945	-134.004929	1381.119751	150.309448	-170.679779	1675.810791	291.394836	-347.758545	1103.181641	373.434814	76.444283	1168.581299	189.344635	-343.201447	860.431580	287.378021	145.241028	911.233704	267.907806	-99.289207	1004.984863	-589.733887	220.509888	903.794250	-551.991882	75.043854
239.682251	-172.182251	899.710999	285.565277	-9.863631	911.394348	289.489044	-187.543411	505.206573	190.973907	-40.721004	531.387756	349.563171	-149.105148	78.774620	145.029739	-70.406380	103.838432	229.619263	-311.583496	1386.671387	260.268707	10.930817	1421.910034	188.587341	-134.474457	1381.234741	150.544525	-170.964890	1675.954102	291.279022	-347.578979	1103.226318	373.298126	76.184151	1168.642822	188.640732	-342.124237	860.663147	287.023285	145.216293	911.382080	267.989838	-99.700012	1005.030884	-590.272217	219.774063	903.863953	-552.283142	74.341629
239.686737	-172.224609	899.766785	285.056732	-9.641114	911.622803	289.443604	-187.529221	505.215881	191.055588	-40.055592	531.409363	349.556366	-149.096100	78.786362	146.745895	-68.957985	103.513420	229.706055	-312.049896	1386.782715	260.213837	10.560139	1421.945801	188.626358	-134.962219	1381.309692	150.800995	-171.219574	1676.063232	291.146881	-347.443695	1103.229858	373.128143	75.904816	1168.639038	187.933105	-341.085785	860.880188	286.635284	145.147919	911.494507	267.825775	-99.708076	1005.159607	-590.841064	218.895218	903.885559	-552.578918	73.587479
239.724350	-172.449280	899.767761	284.785065	-9.831513	911.688171	289.434296	-187.568329	505.218323	191.380554	-39.524387	531.153442	349.508545	-149.019485	78.754829	148.816635	-67.353989	103.174507	229.784729	-312.481171	1386.818115	260.101654	10.159938	1421.904541	188.630630	-135.403076	1381.337158	151.085861	-171.481018	1676.138428	290.981506	-347.313690	1103.181274	372.959015	75.657516	1168.584595	187.226288	-340.053192	861.033936	286.244598	145.075684	911.552002	267.801636	-99.967789	1005.182983	-591.395691	218.201569	903.993347	-552.839294	72.885788
239.721161	-172.547119	899.766479	284.344238	-9.801408	911.792664	289.378540	-187.609238	505.201477	191.485779	-38.895042	530.888977	349.491302	-148.997726	78.705498	151.012390	-65.297050	102.810051	229.918289	-312.883881	1386.815918	259.989746	9.810881	1421.837280	188.642212	-135.887863	1381.337280	151.409348	-171.725204	1676.210693	290.850250	-347.166595	1103.057983	372.806122	75.423737	1168.497925	186.531494	-338.860443	861.138428	285.848389	145.016937	911.587708	267.686676	-100.072899	1005.222290	-592.041260	217.500397	904.042175	-553.284790	72.452927
239.680038	-172.694443	899.748779	283.860657	-9.818377	911.839844	289.380310	-187.732758	505.146393	191.662796	-38.056046	530.589722	349.509705	-149.018677	78.731934	153.454178	-63.048225	102.258369	230.103302	-313.273132	1386.797241	259.857147	9.488733	1421.680786	188.617371	-136.352341	1381.309204	151.737137	-171.985260	1676.253662	290.632446	-346.999847	1102.879028	372.618866	75.217529	1168.385498	185.735321	-337.949890	861.307800	285.321198	144.909058	911.592163	267.545532	-100.204170	1005.225586	-592.664246	216.612564	904.057617	-553.601196	71.662498
239.661728	-172.890732	899.704407	283.430023	-9.898023	911.808411	289.353485	-187.799469	505.159088	191.784744	-37.023235	530.281799	349.525452	-149.018494	78.697655	156.017303	-60.405727	101.720222	230.254959	-313.612518	1386.715210	259.648407	9.179449	1421.434326	188.609192	-136.748383	1381.183960	152.074799	-172.231705	1676.252197	290.506409	-346.893188	1102.708374	372.429413	75.004448	1168.245239	185.013016	-336.828979	861.369751	284.969208	144.779022	911.508545	267.431488	-100.358139	1005.179810	-593.240356	215.803070	904.135620	-553.868774	70.926315
239.743820	-173.386032	899.604309	283.387756	-10.662155	911.476685	289.316010	-187.932449	505.199371	192.022156	-35.972549	529.693909	349.501953	-148.989197	78.697128	158.827911	-57.477592	101.162270	230.421768	-313.957367	1386.605469	259.414581	8.890931	1421.224731	188.560776	-137.156097	1381.041382	152.438858	-172.505997	1676.218506	290.358368	-346.744904	1102.462524	372.178040	74.810966	1168.018066	184.208054	-335.801910	861.482727	284.244415	144.667465	911.526306	267.523132	-100.876251	1004.969604	-593.845703	214.912582	904.244629	-554.089478	70.128792
239.630310	-173.427887	899.576355	282.687958	-10.173792	911.581970	289.180908	-187.982498	505.162018	192.390289	-34.866550	529.319031	349.518127	-148.998169	78.743851	161.693726	-54.376499	100.579353	230.600830	-314.317413	1386.450562	259.103027	8.653845	1421.093262	188.512054	-137.538818	1380.847046	152.791489	-172.762161	1676.149902	290.210724	-346.563873	1102.229614	371.934784	74.641464	1167.804810	183.330093	-334.917603	861.590027	283.735443	144.530960	911.441895	267.249146	-100.717979	1004.994446	-594.332336	214.100296	904.310059	-554.257629	69.323669
239.573349	-173.630234	899.507507	282.178619	-10.243980	911.465820	289.001404	-188.039993	505.113373	192.641602	-33.709042	528.766785	349.523102	-149.024353	78.776833	165.069992	-50.887489	99.906181	230.776840	-314.569061	1386.251709	258.769470	8.454252	1420.806396	188.462234	-137.860901	1380.604248	153.101669	-173.005142	1676.010986	290.085693	-346.375580	1101.935425	371.690308	74.524513	1167.582031	182.564957	-333.953125	861.599915	283.171295	144.390274	911.328003	267.079132	-100.830551	1004.897095	-594.851135	213.198669	904.384399	-554.436401	68.513260
239.488953	-173.910690	899.417114	281.750763	-10.456921	911.283936	288.798035	-188.149414	505.094025	193.018311	-32.601070	528.198547	349.552246	-149.034973	78.798500	168.455139	-47.228638	99.269699	230.973022	-314.807587	1386.014160	258.372925	8.263533	1420.552124	188.397278	-138.250458	1380.334229	153.422089	-173.241547	1675.821045	289.965942	-346.191345	1101.637573	371.412537	74.415108	1167.348755	181.704391	-333.114685	861.635376	282.548096	144.185104	911.199646	266.932526	-101.033012	1004.757996	-595.441101	212.275955	904.520813	-554.653320	67.687668
239.426743	-174.213120	899.305054	281.444214	-10.732716	911.079468	288.541443	-188.279404	505.037567	193.155457	-31.137861	527.701721	349.554504	-149.032181	78.817291	171.906494	-43.382492	98.732803	231.210938	-315.030151	1385.807983	257.863617	8.077741	1420.251953	188.352859	-138.633820	1380.039673	153.755707	-173.522308	1675.601196	289.880920	-346.023987	1101.255859	371.103973	74.354675	1167.145142	180.927139	-332.265228	861.621033	282.004639	143.977356	911.030029	266.821899	-101.273956	1004.599243	-595.963989	211.296112	904.612610	-554.843506	66.810349
239.345276	-174.470993	899.196716	281.149017	-10.896431	910.888367	288.201874	-188.472885	504.936432	193.426559	-29.614208	527.224121	349.572693	-149.063141	78.838249	175.772583	-39.360607	98.227882	231.514420	-315.220795	1385.540527	257.405640	7.971491	1420.017944	188.310959	-138.951477	1379.721069	154.049393	-173.793472	1675.381958	289.811279	-345.828247	1100.837036	370.753448	74.332222	1166.934082	180.110397	-331.495728	861.580994	281.401917	143.770081	910.894714	266.689941	-101.435524	1004.450256	-596.498535	210.287201	904.725769	-555.021423	65.877258
239.220078	-174.714478	899.096802	280.853424	-11.031833	910.693115	287.938934	-188.668488	504.845947	193.464035	-28.240316	526.735779	349.591919	-149.082993	78.833984	180.044678	-34.854107	97.790375	231.860474	-315.412445	1385.268555	256.916412	7.829140	1419.725952	188.262680	-139.199005	1379.418823	154.335678	-174.069489	1675.158691	289.796875	-345.712219	1100.407837	370.401306	74.349815	1166.735840	179.380829	-330.707642	861.520569	280.793396	143.597458	910.744751	266.536743	-101.569214	1004.303833	-596.955933	209.229065	904.845825	-555.037537	64.980034
239.050812	-174.856659	899.009277	280.513947	-11.019855	910.561279	287.566162	-188.817856	504.766724	193.708908	-26.663364	526.290894	349.582642	-149.093033	78.851112	184.271225	-30.352318	97.486015	232.236893	-315.576630	1384.960205	256.384766	7.728547	1419.418335	188.217804	-139.490067	1379.114990	154.592148	-174.317917	1674.963135	289.774048	-345.532288	1099.982910	370.034332	74.447327	1166.537476	178.645660	-329.971924	861.460999	280.213165	143.439392	910.563721	266.328369	-101.604080	1004.193787	-597.365234	208.120712	904.962463	-554.988770	63.958702
238.890610	-174.967621	898.925720	280.239410	-11.108773	910.403015	287.285034	-188.973984	504.757355	194.082825	-25.099573	525.780212	349.597015	-149.115601	78.891212	188.515884	-25.915182	97.210213	232.623596	-315.717041	1384.669800	255.848907	7.655950	1419.151733	188.195511	-139.751907	1378.851196	154.851700	-174.566788	1674.810791	289.758026	-345.291840	1099.563599	369.611328	74.606384	1166.342041	177.968384	-329.271149	861.390747	279.565948	143.283371	910.368835	266.134705	-101.659111	1004.075195	-597.984497	207.150528	904.985962	-555.520874	63.100613
238.684280	-175.112427	898.875977	280.052307	-11.245432	910.273560	287.025970	-189.011185	504.758392	194.247391	-23.362848	525.454895	349.589874	-149.150543	78.968475	193.102539	-21.206478	97.145622	233.063156	-315.809723	1384.451538	255.396866	7.653683	1418.945679	188.194702	-139.996429	1378.607422	155.110046	-174.817963	1674.699707	289.776550	-345.038788	1099.162109	369.115570	74.874023	1166.169678	177.333893	-328.697754	861.314575	278.931427	143.158295	910.187622	265.952667	-101.755768	1003.988464	-598.508179	206.017822	905.036194	-555.737061	62.054947
238.445175	-175.231812	898.833374	279.867523	-11.352899	910.151367	286.789032	-189.081848	504.740234	194.672211	-21.454348	525.074585	349.638672	-149.183716	78.999886	198.052750	-16.388901	97.044525	233.501709	-315.941803	1384.168091	254.982941	7.609994	1418.771851	188.184662	-140.170273	1378.435181	155.343826	-175.062546	1674.667847	289.832916	-344.755096	1098.816650	368.575317	75.099373	1166.038452	176.703781	-328.071686	861.311157	278.322632	143.073792	909.985657	265.729340	-101.819923	1003.911072	-598.942505	204.951080	905.139282	-555.903503	61.116322
238.339661	-175.689758	898.755859	280.218353	-12.465252	909.678528	286.790161	-189.161697	504.822784	194.775940	-19.584534	524.710449	349.729706	-149.267212	78.992546	202.856506	-11.743272	97.152161	233.936447	-315.991028	1383.981201	254.577148	7.582807	1418.649658	188.173386	-140.341461	1378.310669	155.558273	-175.293411	1674.680542	289.880463	-344.476196	1098.491211	368.013092	75.369736	1165.856201	176.129074	-327.547852	861.322693	277.709991	142.979889	909.788635	265.758362	-102.394424	1003.659851	-599.391785	203.743988	905.188782	-556.053223	59.949951
237.879440	-175.352997	898.786682	279.557037	-11.575592	909.993774	286.555298	-189.111099	504.773407	195.488632	-17.710464	524.490173	349.674530	-149.247269	78.984283	208.130890	-6.911072	97.164558	234.381271	-316.029510	1383.865967	254.241837	7.565065	1418.572266	188.171356	-140.503311	1378.264648	155.773071	-175.488419	1674.736694	289.977203	-344.197266	1098.275879	367.328064	75.680061	1165.768311	175.647125	-327.147308	861.387451	277.070129	142.903076	909.594299	265.220703	-101.922852	1003.819458	-599.813049	202.582870	905.293457	-556.229248	58.810951
237.522858	-175.283768	898.783264	279.354004	-11.565357	910.006592	286.442261	-189.166321	504.756256	196.049957	-15.318386	524.264648	349.672516	-149.267426	79.010689	213.405930	-2.155908	97.418259	234.866837	-316.071960	1383.833008	253.994293	7.576384	1418.587158	188.193176	-140.626480	1378.318359	155.977783	-175.698883	1674.872314	290.105957	-343.908417	1098.090332	366.704865	75.946671	1165.712402	175.183044	-326.729248	861.525635	276.440125	142.956055	909.443176	264.907898	-101.893753	1003.825378	-600.228088	201.312546	905.347351	-556.406555	57.700222
237.108368	-175.198929	898.781494	279.166168	-11.551134	910.050232	286.397369	-189.119568	504.764923	196.988159	-13.178050	523.947266	349.651062	-149.267776	78.986900	219.053696	2.702060	97.666939	235.261978	-316.074554	1383.859253	253.815552	7.621360	1418.648071	188.252777	-140.725723	1378.433716	156.198029	-175.853134	1675.044678	290.242493	-343.578918	1098.057739	365.973328	76.308884	1165.669800	174.791260	-326.374939	861.713806	275.802124	142.998856	909.312561	264.562622	-101.873138	1003.846741	-600.618286	199.963318	905.410400	-556.542542	56.383751
236.559631	-174.958954	898.812805	278.808960	-10.353671	910.307434	286.321564	-189.051407	504.761536	197.928574	-10.763724	523.889832	349.605927	-149.212616	78.981201	224.746704	7.489846	98.103569	235.643753	-316.100830	1383.956543	253.731384	7.655127	1418.822021	188.324905	-140.752670	1378.598022	156.393982	-175.983002	1675.276245	290.393158	-343.287415	1098.112305	365.252197	76.525681	1165.626221	174.482254	-326.089417	861.982849	275.033905	143.106949	909.225159	264.068695	-101.238068	1003.986450	-601.011658	198.649246	905.445190	-556.674744	55.112923
236.084656	-174.810486	898.835022	278.537109	-10.218945	910.446167	286.347076	-188.947769	504.785828	199.066193	-8.526769	523.567322	349.586182	-149.166168	79.003662	230.620972	12.087730	98.570816	236.049225	-316.052399	1384.181885	253.723312	7.726458	1419.018188	188.403687	-140.752914	1378.859009	156.596466	-176.022232	1675.564697	290.554749	-342.993378	1098.249878	364.471832	76.804276	1165.627197	174.273468	-325.870209	862.311646	274.353149	143.255508	909.145569	263.627594	-101.157928	1004.065918	-601.365234	197.239227	905.559875	-556.819519	53.866806
235.618134	-174.581467	898.886414	278.303864	-10.058490	910.624939	286.496246	-189.084000	504.847260	200.131302	-6.093208	523.400818	349.644043	-149.182663	79.003120	236.612213	16.757498	99.182373	236.367340	-316.016266	1384.423584	253.732544	7.803697	1419.219482	188.481339	-140.737473	1379.230469	156.813187	-176.022903	1675.909912	290.757385	-342.665253	1098.502563	363.730530	76.978302	1165.583862	174.143448	-325.644592	862.709290	273.456482	143.432434	909.127380	263.202332	-101.033104	1004.179688	-601.705688	195.797668	905.632141	-556.936462	52.488518
235.163879	-174.443192	898.889038	278.167725	-11.108423	910.615417	286.627960	-188.949142	504.906250	201.051208	-3.829770	523.109985	349.662170	-149.184479	79.026726	242.509872	21.061674	99.859787	236.636337	-315.959137	1384.718018	253.835770	7.863204	1419.494141	188.588684	-140.710236	1379.609985	157.044952	-175.982895	1676.295166	290.970581	-342.289001	1098.838989	362.999603	77.221519	1165.623413	174.057053	-325.501770	863.103027	272.706543	143.615906	909.143066	262.804810	-101.530296	1004.178955	-602.013672	194.280975	905.757935	-557.022095	51.120640
234.559387	-173.985672	898.951904	277.803833	-9.754662	911.025146	286.685974	-188.725876	504.940613	202.611115	-1.139809	523.071838	349.601807	-149.134064	79.002525	248.794907	25.577330	100.660751	236.889496	-315.854706	1385.065063	254.005783	7.969323	1419.823364	188.677933	-140.643539	1380.005127	157.296448	-175.869751	1676.705566	291.185181	-341.981689	1099.248535	362.249329	77.330620	1165.594727	174.050339	-325.398010	863.543152	271.828003	143.863922	909.164246	262.253082	-100.777420	1004.405823	-602.278259	192.855621	905.856506	-557.088623	49.729504
233.819901	-174.012497	898.953430	277.539917	-9.541275	911.258667	286.824646	-188.651611	505.066864	203.932907	1.382171	522.985718	349.636200	-149.142029	79.003761	254.920746	29.805387	101.411072	237.055832	-315.789001	1385.408447	254.148834	8.060920	1420.108398	188.811584	-140.554901	1380.427002	157.571732	-175.652954	1677.134277	291.393219	-341.792847	1099.632813	361.513092	77.457352	1165.608032	174.132462	-325.282715	864.000305	270.890106	144.153015	909.315125	261.652039	-100.802185	1004.518738	-602.534973	191.185196	905.929810	-557.157898	48.245628
233.212677	-173.847565	899.040222	277.490631	-9.879133	911.402161	286.934021	-188.595505	505.145142	205.275131	3.983932	522.811646	349.669830	-149.134399	79.026604	261.198395	34.076977	102.246628	237.221237	-315.712982	1385.800293	254.346649	8.177419	1420.480835	188.896286	-140.422089	1380.827637	157.866501	-175.400574	1677.577148	291.613861	-341.515167	1100.082886	360.835419	77.542976	1165.621826	174.264755	-325.207672	864.403687	269.907745	144.367477	909.447510	261.268494	-100.955872	1004.631042	-602.789673	189.642578	906.019470	-557.255310	46.754753
232.604996	-173.435120	899.109985	276.949005	-9.151887	911.657104	287.089905	-188.448608	505.242615	206.891983	6.722461	522.719177	349.735992	-149.162964	79.039574	267.524963	38.159157	103.005898	237.289139	-315.595428	1386.204712	254.571259	8.294667	1420.733276	189.015930	-140.318466	1381.237305	158.197510	-175.040314	1678.022827	291.804443	-341.210876	1100.560181	360.203674	77.613716	1165.592896	174.454865	-325.142395	864.816223	268.905853	144.720520	909.618652	260.634186	-100.466606	1004.789551	-602.964478	188.067261	906.080078	-557.288696	45.201530
232.044083	-173.020416	899.187195	276.627167	-8.847796	911.861328	287.124268	-188.247803	505.303864	208.579498	9.497579	522.553955	349.793976	-149.197388	79.051430	273.918488	42.250938	103.940239	237.361252	-315.470093	1386.592041	254.834366	8.439680	1421.023315	189.119110	-140.148682	1381.687500	158.545914	-174.613922	1678.480469	291.988312	-341.015350	1100.997803	359.581299	77.663773	1165.574707	174.691132	-325.146576	865.197266	267.882690	145.062286	909.795776	260.128143	-100.181023	1004.927185	-602.976685	186.616943	906.244812	-557.280579	43.739700
231.509949	-172.633591	899.256165	276.348145	-8.574600	912.037598	287.095917	-188.025772	505.379028	210.415649	12.512137	522.375366	349.814484	-149.205414	79.034584	280.316895	46.321068	104.850159	237.397675	-315.333099	1386.961426	255.086182	8.571215	1421.311157	189.196732	-139.966522	1382.068115	158.892426	-174.098679	1678.899414	292.161743	-340.862518	1101.379517	359.040680	77.724976	1165.517700	174.954346	-325.205383	865.483093	266.781952	145.376877	910.028809	259.653473	-99.912689	1005.047974	-602.669495	185.660599	906.500122	-557.203674	42.443283
230.934128	-172.260193	899.311584	275.992737	-8.259244	912.206970	286.905060	-187.839493	505.423737	212.540710	15.708572	522.131226	349.848358	-149.239746	79.085365	286.744049	50.112705	105.723053	237.362991	-315.156250	1387.277100	255.349731	8.761436	1421.513306	189.293396	-139.770523	1382.427124	159.253235	-173.526260	1679.267334	292.314972	-340.755219	1101.743164	358.577271	77.758263	1165.413574	175.224670	-325.199005	865.745178	265.693542	145.772156	910.227661	259.137939	-99.634415	1005.157043	-602.304016	184.644989	906.773438	-557.101135	41.131367
230.554672	-172.402298	899.302429	276.167419	-10.019134	911.803345	286.830109	-187.720184	505.513947	214.365799	18.790457	521.652405	349.947571	-149.321472	79.090538	292.887329	53.686012	106.520454	237.324951	-314.992279	1387.510132	255.638611	8.939359	1421.713867	189.400040	-139.568405	1382.716431	159.649185	-172.901917	1679.593628	292.457886	-340.623566	1102.042114	358.127075	77.831932	1165.296265	175.542252	-325.250397	865.912537	264.528351	146.123703	910.441711	258.939087	-100.431137	1004.970581	-603.181335	181.337280	906.135437	-557.268982	38.530247
229.763382	-171.580170	899.434143	275.236755	-7.810552	912.400085	286.317657	-187.472214	505.485046	216.787811	22.094000	521.537842	349.933411	-149.317245	79.177628	298.947723	57.248192	107.076271	237.305557	-314.808075	1387.684082	255.949661	9.162414	1421.826538	189.467621	-139.322357	1382.947021	160.070786	-172.229324	1679.855469	292.574097	-340.519714	1102.317261	357.741150	77.899185	1165.133057	175.873810	-325.354340	866.042786	263.305054	146.445313	910.649475	258.136993	-99.129745	1005.311340	-603.243835	179.479919	906.099670	-557.229370	36.664188
229.196442	-171.263519	899.417908	274.873749	-7.487973	912.429871	285.984680	-187.431702	505.479675	219.029053	25.242523	521.190063	350.002136	-149.355759	79.228737	305.102692	60.493553	107.736572	237.308640	-314.555969	1387.865967	256.218201	9.444882	1421.918945	189.565109	-139.064270	1383.159058	160.485382	-171.497162	1680.074707	292.649353	-340.428284	1102.508545	357.385620	78.011284	1164.932617	176.249619	-325.510651	866.098816	262.114410	146.810730	910.867004	257.660248	-98.841309	1005.315796	-603.163879	177.722595	906.147095	-557.159302	34.966927
228.600082	-170.944290	899.369385	274.417480	-7.218746	912.388245	285.461304	-187.018005	505.444794	221.476120	28.544252	520.821472	349.954285	-149.321472	79.282021	311.246063	63.628445	108.442619	237.300247	-314.248993	1387.969238	256.475372	9.736722	1421.927612	189.640900	-138.746140	1383.307739	160.944244	-170.730530	1680.271484	292.712402	-340.358154	1102.658691	357.076630	78.173073	1164.678955	176.594635	-325.682037	866.059143	260.906799	147.149246	911.015991	257.151276	-98.563614	1005.268188	-603.093994	175.896164	906.196655	-557.031677	33.108105
228.058197	-170.771576	899.294006	274.184082	-7.507344	912.186401	284.858276	-186.811691	505.403229	224.169510	32.304806	520.396667	349.917145	-149.317551	79.337265	317.410492	66.616325	109.060402	237.259399	-313.946381	1387.997925	256.715546	10.046769	1421.881348	189.741425	-138.409195	1383.393921	161.408707	-169.923309	1680.409912	292.733124	-340.341095	1102.730347	356.847717	78.387520	1164.350830	176.975266	-325.916443	865.935303	259.614685	147.480484	911.164917	256.777802	-98.586227	1005.132141	-602.973511	174.011429	906.163513	-556.878540	31.236956
227.422958	-170.478027	899.201172	273.716492	-7.198523	912.056396	284.213409	-186.786041	505.367981	226.666122	35.794231	520.025940	349.936768	-149.331680	79.408440	323.391968	69.427803	109.614014	237.262222	-313.592712	1388.006470	256.971954	10.436315	1421.731812	189.797791	-138.070938	1383.437012	161.907654	-169.100586	1680.499023	292.717529	-340.265137	1102.729492	356.713287	78.635262	1164.043701	177.349701	-326.185516	865.719055	258.465363	147.623093	911.140137	256.277100	-98.281548	1005.018188	-602.873230	172.060181	906.125183	-556.736450	29.344139
226.735229	-170.086334	899.125671	273.030060	-6.471797	911.948181	283.648193	-186.455444	505.279114	229.325058	39.228783	519.651367	349.965057	-149.359253	79.458221	329.295502	72.171631	110.181328	237.273987	-313.239258	1387.964966	257.168793	10.843724	1421.572632	189.871948	-137.624115	1383.406372	162.383484	-168.204742	1680.574585	292.680450	-340.224396	1102.686401	356.570801	78.888817	1163.685303	177.729156	-326.417175	865.497803	257.202454	147.975952	911.198547	255.640167	-97.697304	1004.925781	-602.752502	170.073425	906.124451	-556.600464	27.384293
226.496918	-169.440353	898.824951	272.727051	-6.883600	911.616089	283.180664	-186.154999	505.213379	231.934021	42.530098	519.129272	350.021179	-149.426422	79.515762	335.032349	74.619720	110.614540	237.247498	-312.810852	1387.872559	257.299347	11.305208	1421.362671	189.912994	-137.161407	1383.333130	162.868149	-167.344833	1680.606812	292.604797	-340.106995	1102.575806	356.473755	79.199768	1163.261475	178.077942	-326.714935	865.202881	255.979706	148.259247	911.249451	255.324097	-97.607117	1004.609436	-602.630676	168.137985	906.101318	-556.445129	25.430151
225.815460	-169.268784	898.683777	272.326355	-6.701954	911.309448	282.578033	-185.865234	505.203583	234.693832	45.793869	518.666748	349.971649	-149.421661	79.561684	340.323700	76.810677	111.072693	237.296997	-312.330048	1387.776978	257.381653	11.843116	1421.118408	189.950577	-136.706192	1383.213745	163.349030	-166.439545	1680.606934	292.528778	-340.002319	1102.442993	356.361176	79.606323	1162.802979	178.456421	-327.063080	864.873901	254.727982	148.599411	911.255127	254.818497	-97.349220	1004.391235	-602.487488	166.157333	906.061340	-556.232605	23.341490
224.990051	-169.653305	898.691223	272.208038	-7.485206	910.646606	282.089722	-186.003342	505.284058	237.434647	48.987144	518.020752	350.031158	-149.503891	79.618752	345.872955	78.976707	111.502945	237.356598	-311.807037	1387.621948	257.504761	12.426316	1420.830566	189.973267	-136.153961	1383.055664	163.804321	-165.507507	1680.589844	292.395844	-339.803253	1102.266602	356.306305	79.983208	1162.354126	178.705750	-327.589264	864.590515	253.540237	148.845123	911.281799	254.431793	-97.597076	1004.089600	-602.233643	164.116791	906.057190	-555.952881	21.298143
224.432480	-168.696640	898.493164	271.509399	-6.055793	910.683105	281.481445	-185.813583	505.219635	240.293396	52.205433	517.640991	350.018707	-149.520111	79.686356	351.318024	81.104103	111.941673	237.432465	-311.219849	1387.434326	257.573425	13.063255	1420.553101	190.025482	-135.592285	1382.885620	164.269394	-164.583038	1680.552490	292.389557	-339.663483	1102.087158	356.247192	80.403961	1161.893311	179.144379	-327.809326	864.133545	252.306686	149.123398	911.270081	253.832443	-96.523506	1003.996216	-601.911560	161.966751	906.039001	-555.582947	19.193481
223.559433	-168.518463	898.507080	271.107697	-5.758829	910.389709	280.814117	-185.551407	505.158081	243.056015	55.149441	517.227783	349.905731	-149.460114	79.672203	356.563232	82.994225	112.328018	237.488541	-310.618134	1387.248535	257.627258	13.724417	1420.274048	190.054306	-134.922241	1382.723999	164.722885	-163.608765	1680.488037	292.265533	-339.392365	1101.890381	356.185730	80.884247	1161.427612	179.433914	-328.315857	863.813904	251.257309	149.441040	911.232117	253.284409	-96.135254	1003.864929	-601.546387	159.899796	906.023315	-555.205078	17.007730
222.877701	-167.998459	898.395020	270.825592	-4.585110	910.115845	280.286285	-185.276291	505.042664	246.393616	58.647179	517.228943	349.899872	-149.494629	79.702736	361.971954	84.936188	112.764984	237.621597	-309.910431	1387.056152	257.715973	14.473900	1419.995972	190.104004	-134.241302	1382.547241	165.159714	-162.628387	1680.402466	292.221436	-339.109924	1101.685181	356.115753	81.405594	1161.002197	180.039993	-328.784698	863.443787	249.981583	149.726395	911.252808	252.831604	-95.177643	1003.680176	-601.251160	157.711945	905.989685	-554.701843	14.571630
222.273560	-167.507889	898.290405	270.599518	-4.150508	909.781372	279.795013	-185.184448	505.049408	249.550385	61.754261	516.851135	349.893036	-149.516327	79.740761	366.959473	86.387894	113.048294	237.762222	-309.170654	1386.871216	257.799988	15.275632	1419.703979	190.140076	-133.471100	1382.343994	165.587814	-161.629608	1680.311890	292.148682	-338.739532	1101.491821	356.021545	81.968224	1160.568604	180.453308	-329.205414	863.043945	249.028595	150.042786	911.198669	252.424835	-94.595184	1003.470764	-600.768433	155.452393	905.948608	-554.180664	12.349505
221.597000	-166.962357	898.166992	270.341766	-3.775673	909.426941	279.315186	-185.111328	505.012390	252.631851	64.646179	516.422302	349.906891	-149.562256	79.799362	371.938690	87.911484	113.457542	237.893768	-308.344543	1386.713379	257.789673	16.131142	1419.483521	190.193192	-132.673386	1382.219604	166.016678	-160.593124	1680.219238	292.101105	-338.309265	1101.311157	355.941254	82.584267	1160.181641	180.825195	-329.577515	862.692688	248.106842	150.347977	911.073364	251.959351	-94.020004	1003.241821	-600.281860	153.108429	905.930786	-553.646606	10.022847
221.016312	-166.576263	898.068542	270.320404	-3.807175	908.958130	278.954742	-184.955063	505.019012	255.640747	67.392326	516.081665	349.898834	-149.567444	79.819450	376.475891	89.221519	113.676033	238.028229	-307.461853	1386.580566	257.837128	17.060862	1419.259888	190.256744	-131.768814	1382.079712	166.401840	-159.523361	1680.146851	292.044098	-337.795105	1101.158569	355.729889	83.202393	1159.790405	181.054153	-329.925446	862.378662	247.072037	150.681427	911.067810	251.631180	-93.652199	1002.976196	-599.738953	150.809128	905.940613	-553.105042	7.781409
220.458801	-166.187653	897.966797	270.267395	-4.423138	908.364929	278.770203	-184.852280	505.065582	258.710327	70.046608	515.556580	349.936462	-149.610229	79.863068	380.652100	90.314392	113.701836	238.200409	-306.569550	1386.460815	257.873962	18.021851	1419.124390	190.321045	-130.815384	1381.944580	166.770126	-158.388611	1680.055664	292.071259	-337.286224	1101.063843	355.611115	83.964737	1159.445190	181.611267	-330.326324	862.012939	246.151413	150.992554	911.009338	251.275574	-93.520828	1002.652283	-599.160278	148.402039	905.909607	-552.507690	5.447195
219.723267	-165.278183	897.896851	269.797546	-3.197667	908.333984	278.509827	-184.620712	505.010010	261.711884	72.431717	515.391663	349.908478	-149.617462	79.886108	384.649017	91.347267	113.584923	238.402466	-305.585022	1386.358643	257.889618	19.017773	1418.970093	190.397614	-129.840195	1381.838135	167.137161	-157.222778	1679.982300	292.106415	-336.659180	1100.975342	355.500916	84.754585	1159.203979	181.988602	-330.661377	861.734314	245.460953	151.356812	910.861694	250.667984	-92.469398	1002.600769	-598.599487	146.006546	905.903931	-551.953430	3.069602
219.130508	-164.772186	897.814636	269.900482	-3.126747	907.862183	278.334045	-184.518250	505.036621	264.823364	74.831512	515.149475	349.914093	-149.645508	79.894447	388.409668	92.321457	113.481819	238.570114	-304.526276	1386.292603	257.966492	20.121918	1418.807251	190.512146	-128.831207	1381.753784	167.525574	-156.017090	1679.925171	292.140137	-336.023132	1100.895386	355.324005	85.553978	1158.886841	182.343460	-330.949310	861.515625	244.601471	151.766800	910.784363	250.360275	-91.970322	1002.344666	-597.973511	143.630753	905.887939	-551.306213	0.721856
218.388260	-163.788330	897.768188	269.627197	-1.389128	907.847351	278.028046	-184.314606	505.011871	268.512878	77.132004	514.996094	349.877045	-149.634308	79.910248	392.187897	93.437675	113.332443	238.788162	-303.440765	1386.185547	258.256897	21.068027	1418.608643	190.432190	-127.697090	1381.814819	167.910446	-154.771149	1679.880005	292.105560	-335.297638	1100.778320	355.116180	86.481041	1158.574707	182.623001	-331.200195	861.315369	243.874878	152.226791	910.670410	249.836792	-90.603737	1002.315430	-597.369507	141.105270	905.815125	-550.614868	-1.823472
217.816238	-162.980820	897.683838	269.605347	-0.624975	907.589294	277.861450	-184.089005	505.014404	272.215118	79.355202	514.858398	349.841797	-149.645401	79.893379	395.661377	94.443375	113.073189	238.968491	-302.319519	1386.151123	258.157562	22.366869	1418.555054	190.712692	-126.589409	1381.609619	168.263855	-153.457291	1679.840698	292.173889	-334.606537	1100.725952	354.835602	87.412628	1158.285034	183.086792	-331.473083	861.114807	243.186874	152.715332	910.490234	249.469193	-89.711540	1002.156921	-596.638550	138.606567	905.763733	-549.791870	-4.307428
217.183029	-162.134781	897.673584	269.518311	0.007837	907.329834	277.578369	-183.784485	505.028137	275.851746	81.366867	514.705078	349.798676	-149.608032	79.882729	398.802765	95.381424	112.677956	239.166794	-301.105042	1386.081787	258.252533	23.580122	1418.462646	190.814011	-125.407761	1381.576294	168.628235	-152.072250	1679.850342	292.261566	-333.790802	1100.719849	354.687622	88.455879	1158.064331	183.435425	-331.642273	860.983093	242.564041	153.256485	910.322754	249.036636	-88.826500	1002.037659	-595.944397	136.096298	905.718750	-549.038513	-6.827627
216.587936	-161.239639	897.623108	269.514832	0.789639	907.079773	277.426208	-183.499252	505.050659	279.648590	83.142494	514.588013	349.818390	-149.652664	79.921135	401.938110	96.550148	112.327095	239.366867	-299.871094	1386.100586	258.404633	24.821321	1418.363159	190.946411	-124.129822	1381.541016	168.984238	-150.669617	1679.858276	292.405823	-333.052734	1100.764160	354.457886	89.595345	1157.812500	183.772903	-331.778168	860.934143	241.908951	153.877823	910.118530	248.651688	-87.864494	1001.901794	-595.270874	133.381851	905.600647	-548.221741	-9.501444
215.983643	-160.168030	897.633667	269.403503	1.839904	906.965820	277.404419	-183.373352	505.109772	283.421906	84.786903	514.508057	349.898315	-149.749344	79.991798	405.196564	97.910408	112.156807	239.638031	-298.584808	1386.109985	258.796051	25.982126	1418.256592	190.881454	-122.843864	1381.723511	169.377701	-149.202667	1679.877441	292.546326	-332.192810	1100.861572	354.248413	90.753349	1157.481445	184.076965	-331.852386	860.909729	241.412323	154.515091	909.883179	248.230881	-86.724884	1001.859680	-594.467468	130.842621	905.582336	-547.360474	-12.023799
215.438538	-159.218033	897.650757	269.492065	2.431063	906.644897	277.583221	-183.102493	505.252411	287.123962	86.185768	514.279724	350.032532	-149.848007	79.982292	407.923004	99.093163	111.645691	239.779160	-297.235901	1386.158813	258.944824	27.358223	1418.171631	190.989380	-121.489334	1381.730591	169.737274	-147.686554	1679.903320	292.691956	-331.254974	1100.914429	353.930634	91.875259	1157.198853	184.352859	-331.854797	860.938293	240.923462	155.274673	909.675232	247.908234	-85.754166	1001.727905	-593.683594	128.106552	905.503235	-546.411316	-14.752707
214.905533	-158.166412	897.635376	269.561890	3.300750	906.437317	277.500305	-182.559158	505.318054	290.676086	87.362541	514.021545	350.028534	-149.822403	80.004326	410.339050	100.341415	111.000496	239.931107	-295.852661	1386.178955	259.112518	28.736103	1418.087280	191.102448	-120.066353	1381.747559	170.113022	-146.088516	1679.952881	292.857117	-330.347229	1101.062500	353.794800	93.169739	1157.017944	184.662094	-331.808868	861.028503	240.492294	156.025467	909.395508	247.604507	-84.679825	1001.628662	-592.851807	125.386368	905.424194	-545.433655	-17.514624
214.391495	-157.070496	897.647156	269.564697	4.245526	906.178894	277.720490	-182.468689	505.470764	294.282532	88.382866	513.813049	350.247803	-150.026443	80.050331	412.756836	101.745171	110.345566	240.067871	-294.399109	1386.257324	259.355011	30.172424	1418.006714	191.255096	-118.635201	1381.756836	170.512573	-144.458618	1679.978149	293.080963	-329.478790	1101.202759	353.583984	94.433029	1156.758545	185.001572	-331.638885	861.102051	240.122681	156.857529	909.102661	247.276657	-83.492813	1001.521179	-592.031433	122.597069	905.334045	-544.496826	-20.287588
[truncated: 193 more rows]
[truncated: 40 more columns]
