# Supplementary material for: A dyadic stimulus set of audiovisual affective displays for the study of multisensory, emotional, social interactions
Source: Behav Res Methods. 2015 Nov 5;48(4):1285–95. doi: 10.3758/s13428-015-0654-4 (PMC5101291; doi:10.3758/s13428-015-0654-4)
Supplement: Supplementary file 1 — (ZIP 270 MB) [file 13428_2015_654_MOESM1_ESM.zip › supplementary_material_2_stimuli_set_files/D/D21.txt]

298.336090	-8.112889	897.484436	374.615753	145.344345	899.287109	385.462952	-45.258194	507.587982	418.146820	157.753860	504.188721	480.511688	-42.030766	83.228554	481.615723	118.357262	87.902237	337.544159	-114.405579	1413.321533	431.651947	201.640747	1391.072632	328.784149	68.186508	1388.656372	332.366516	61.925392	1687.733765	365.458588	-177.462845	1129.804321	504.686646	218.623856	1111.864624	258.473450	-140.563492	889.013062	384.691254	269.035126	863.322998	338.910522	66.231529	998.327698	-517.016296	247.906097	902.205505	-529.516235	97.579597
298.423401	-8.432284	897.451050	374.588074	145.061859	899.261658	385.447388	-45.455193	507.563690	418.060883	157.867615	504.101532	480.537842	-42.055149	83.194870	481.538818	118.337624	87.895729	337.558960	-114.779106	1413.240112	431.431061	201.374069	1391.156006	328.689758	67.814056	1388.660645	332.213959	61.613190	1687.692383	365.591095	-177.568314	1129.687500	504.291077	218.581177	1111.933472	258.615967	-140.347824	888.936035	384.521820	269.056610	863.347412	338.976898	65.909683	998.296875	-516.902527	247.427643	902.263733	-528.456726	96.910950
298.475464	-8.719560	897.440186	374.580536	144.815140	899.259033	385.497986	-45.492420	507.548309	418.087524	157.777390	504.123047	480.522125	-42.095871	83.180626	481.580750	118.355949	87.885414	337.620209	-115.145210	1413.163818	431.352173	200.982697	1391.092041	328.595215	67.439384	1388.687866	332.317444	61.457420	1687.443970	365.729401	-177.603119	1129.564453	503.987518	218.547012	1112.027100	258.731964	-140.031479	888.887451	384.458221	268.995056	863.297058	339.029449	65.623886	998.288940	-516.773804	246.955048	902.325195	-527.414001	96.297531
298.539063	-8.951872	897.438354	374.563721	144.590256	899.279480	385.548950	-45.834293	507.576752	418.094971	157.664200	504.125671	480.588318	-42.160797	83.193398	481.554230	118.350769	87.862480	337.663605	-115.497742	1413.161987	431.050232	200.782059	1391.360840	328.496460	67.074059	1388.745239	332.160461	61.148529	1687.412598	365.836029	-177.624756	1129.503296	503.621246	218.463821	1112.131104	258.709381	-139.507950	888.918274	384.422089	268.919647	863.277283	339.088379	65.364670	998.296570	-516.708557	246.369293	902.408386	-526.428223	95.633263
298.617889	-9.187647	897.448242	374.567383	144.411377	899.319153	385.392181	-45.893772	507.493652	418.099457	157.577744	504.134979	480.503601	-42.123432	83.203033	481.524628	118.319305	87.868248	337.707611	-115.884338	1413.165771	430.897400	200.474182	1391.487915	328.323425	66.799995	1388.912842	331.744110	60.635353	1687.591919	365.918976	-177.721054	1129.437988	503.308594	218.442596	1112.215332	258.853699	-139.348587	888.810425	384.456757	268.835968	863.252747	339.164032	65.123116	998.319641	-516.621338	245.791183	902.496765	-525.466614	94.933678
298.672333	-9.390008	897.441895	374.531219	144.261276	899.351868	385.408234	-46.020229	507.498047	418.114197	157.496460	504.179840	480.550720	-42.176361	83.183723	481.544342	118.328537	87.879799	337.708923	-116.236343	1413.086060	430.723511	200.210815	1391.600464	328.235077	66.428673	1388.946533	331.714417	60.375710	1687.458984	365.948730	-177.807541	1129.358398	502.851166	218.264145	1112.298706	258.878448	-139.039093	888.794678	384.568665	268.744110	863.161438	339.197449	64.911873	998.331299	-516.546692	245.120590	902.583313	-524.524292	94.141113
298.736969	-9.648656	897.442261	374.529297	144.063995	899.365540	385.379089	-46.140118	507.472473	418.092072	157.391373	504.169891	480.550201	-42.214085	83.194191	481.528412	118.327873	87.867188	337.740570	-116.578964	1413.065063	430.530731	199.937653	1391.716309	328.169678	66.091003	1388.973877	331.408844	59.870758	1687.549316	365.957428	-177.887115	1129.264771	502.795898	218.313721	1112.512451	258.773651	-138.596985	888.856812	384.758057	268.507660	863.040100	339.254791	64.664589	998.337158	-516.468567	244.359787	902.688171	-523.671143	93.247360
298.691895	-10.007900	897.456055	374.532440	143.817947	899.361023	385.399902	-46.261364	507.482147	418.112793	157.294601	504.171722	480.569794	-42.214569	83.193169	481.538910	118.301407	87.842430	337.776215	-116.931244	1413.027222	430.359924	199.672104	1391.815674	328.099030	65.746658	1388.998291	331.241150	59.529137	1687.521973	365.987946	-177.927505	1129.181519	502.582672	218.257294	1112.600952	258.738464	-138.259750	888.867065	385.010529	268.419250	862.946594	339.272858	64.355644	998.340637	-516.458252	243.444901	902.787842	-522.816345	92.240479
298.889740	-10.097627	897.429260	374.577301	143.605972	899.343811	385.295959	-46.437923	507.417328	418.121887	157.246887	504.162964	480.558105	-42.239010	83.181114	481.552704	118.312889	87.853271	337.812622	-117.305252	1413.016602	430.177856	199.405624	1391.930176	328.042633	65.390488	1389.029785	331.079926	59.278164	1687.480957	365.971863	-178.021820	1129.103271	502.427429	218.128113	1112.752319	258.683105	-137.849579	888.873535	385.305298	268.273315	862.858154	339.412231	64.190369	998.317749	-515.418274	243.426010	903.392639	-521.658386	91.769478
299.008484	-10.317045	897.412842	374.596619	143.394547	899.335510	385.307098	-46.587307	507.402374	418.171936	157.159744	504.129059	480.571411	-42.259602	83.187309	481.562164	118.311073	87.835396	337.887238	-117.637505	1413.007568	430.023376	199.136749	1392.024292	327.968658	65.054405	1389.085083	330.953583	58.852371	1687.463257	365.956848	-178.097641	1129.005981	502.243866	217.975906	1112.872681	258.579163	-137.400711	888.908142	385.662201	268.251526	862.810059	339.498077	63.963291	998.304688	-515.494995	242.331711	903.502625	-520.979187	90.661613
299.006073	-10.572965	897.403320	374.607758	143.190506	899.356201	385.232483	-46.672108	507.385284	418.197632	157.045044	504.127838	480.548950	-42.277298	83.170860	481.555023	118.310677	87.833855	337.965027	-117.950310	1413.037354	429.888977	198.857285	1392.137817	327.924896	64.719810	1389.151855	330.915985	58.584419	1687.357178	365.958801	-178.093063	1128.935547	502.202087	217.854950	1113.027466	258.415131	-137.050674	888.962708	386.082031	267.973755	862.685608	339.531311	63.700085	998.308594	-515.794312	241.043335	903.567749	-520.380493	89.350235
299.029205	-10.780769	897.426941	374.589600	142.996429	899.383728	385.170319	-46.863041	507.383545	418.136200	156.925049	504.154449	480.590027	-42.330036	83.169647	481.531799	118.300850	87.819397	338.002899	-118.307854	1413.010254	429.755737	198.563690	1392.260254	327.856110	64.405418	1389.223877	330.758514	58.306339	1687.355225	365.959015	-178.123657	1128.894897	502.175079	217.722580	1113.180176	258.257538	-136.571365	889.051147	386.508392	267.770996	862.630310	339.604645	63.462822	998.331299	-515.955688	239.614761	903.708618	-519.697083	88.000732
299.123688	-11.035342	897.466858	374.656616	142.823624	899.447754	385.229401	-46.950172	507.397400	418.257416	156.555283	504.245880	480.610138	-42.376823	83.170059	481.574493	118.262077	87.785667	338.066254	-118.662773	1413.015015	429.626190	198.287247	1392.361572	327.813690	64.069893	1389.264893	330.488251	57.761490	1687.465576	365.905182	-178.239944	1128.823364	502.118225	217.501617	1113.333984	258.126526	-136.109833	889.097351	386.913513	267.608673	862.601807	339.669037	63.243401	998.383545	-516.126587	238.209518	903.884521	-519.108154	86.648590
299.153687	-11.275056	897.494446	374.651276	142.566849	899.468628	385.268250	-46.934731	507.418335	418.104095	156.667099	504.165588	480.576660	-42.404488	83.153214	481.526978	118.257576	87.813065	338.087006	-118.979561	1413.018677	429.511444	198.009140	1392.446167	327.755035	63.768566	1389.318237	330.582672	57.531357	1687.266357	365.818024	-178.355148	1128.747681	502.079559	217.265106	1113.443115	257.998688	-135.845505	889.087341	387.107330	267.448120	862.776672	339.695221	62.993050	998.407349	-516.361938	236.725739	904.032532	-518.525574	85.290565
299.215759	-11.464238	897.494812	374.677734	142.338409	899.487854	385.216278	-47.091732	507.415588	418.270447	156.320511	504.259064	480.605042	-42.414684	83.173721	481.625153	118.264130	87.791809	338.098999	-119.308777	1412.990723	429.397827	197.764618	1392.536865	327.689209	63.448917	1389.356934	330.441895	57.271263	1687.254639	365.679657	-178.525146	1128.633789	502.061340	216.940842	1113.583984	257.684143	-135.411423	889.162170	387.868591	267.081116	862.587708	339.737610	62.772884	998.416870	-516.601379	235.387314	904.219666	-517.992249	83.938370
299.317932	-11.726615	897.490356	374.708344	142.081696	899.473694	385.238098	-47.223324	507.417480	418.303558	156.208588	504.260223	480.612762	-42.439877	83.173767	481.639313	118.239922	87.779015	338.149628	-119.668480	1412.960693	429.310638	197.518661	1392.650757	327.627441	63.129333	1389.397217	330.319458	56.895947	1687.247070	365.521606	-178.490997	1128.513794	502.154114	216.663498	1113.697144	256.963959	-135.205673	889.289063	388.340942	266.881042	862.565552	339.798737	62.523640	998.407959	-516.892761	233.888138	904.380310	-517.498718	82.551208
299.359436	-12.019988	897.486694	374.733063	141.848923	899.467102	385.201965	-47.261692	507.377350	418.148956	156.332306	504.181885	480.602783	-42.423874	83.150330	481.557190	118.239388	87.788681	338.156342	-119.992020	1412.921753	429.218384	197.250778	1392.756470	327.565125	62.783863	1389.442017	330.079865	56.325508	1687.322388	365.391052	-178.569962	1128.396729	502.257172	216.391342	1113.842407	256.556152	-134.821548	889.374023	388.772614	266.772675	862.602234	339.832367	62.263523	998.402954	-517.121338	232.519913	904.565308	-517.085327	81.232224
299.437531	-12.292047	897.496887	374.751648	141.626251	899.496826	385.266663	-47.303459	507.390381	418.178040	156.247681	504.180847	480.580566	-42.422523	83.107430	481.587402	118.238998	87.785072	338.190247	-120.329506	1412.891724	429.151001	196.927856	1392.858154	327.481506	62.476772	1389.515015	329.847626	55.860794	1687.419067	365.267914	-178.694870	1128.293457	502.465790	216.088104	1113.980957	256.313477	-134.636002	889.376282	389.219604	266.446045	862.569275	339.892792	61.999531	998.422119	-517.380737	231.130356	904.748108	-516.680176	79.867996
299.542999	-12.512900	897.492432	374.770905	141.497238	899.547852	385.272949	-47.434837	507.368805	418.148804	156.151306	504.201050	480.619781	-42.430798	83.106934	481.597748	118.229332	87.778000	338.219421	-120.622879	1412.917969	429.077301	196.653976	1392.973267	327.508820	62.103020	1389.455200	329.701385	55.557217	1687.451782	365.120605	-178.799652	1128.214355	502.799072	215.801559	1114.177246	255.910812	-134.098587	889.607666	389.703400	266.296936	862.648254	339.948120	61.795212	998.444763	-517.653259	229.578552	904.933411	-516.316345	78.432526
299.647217	-12.749104	897.493591	374.814941	141.312622	899.559021	385.309204	-47.508007	507.375458	418.321014	156.093750	504.245392	480.647888	-42.450516	83.098068	481.691010	118.221100	87.799683	338.233643	-120.961151	1412.941406	429.051239	196.394928	1393.089844	327.446411	61.823341	1389.513550	329.601685	55.071667	1687.485107	364.965973	-178.913116	1128.154663	502.924713	215.392426	1114.302734	255.599762	-133.649109	889.789001	389.920105	266.102814	862.904785	340.014130	61.584286	998.451172	-518.008850	228.178909	905.116516	-516.003784	77.055122
299.696960	-13.045872	897.465332	374.863373	141.069443	899.567444	385.311890	-47.673214	507.383911	418.524384	156.048767	504.221008	480.646210	-42.519829	83.090736	481.806000	118.230370	87.806778	338.204590	-121.292000	1412.982056	429.038513	196.104599	1393.218140	327.381622	61.556694	1389.594604	329.602478	54.762131	1687.431274	364.789459	-179.044754	1128.129150	503.205597	215.041534	1114.479370	255.309128	-133.234299	889.956726	390.567810	265.765259	862.697693	340.030151	61.307587	998.442017	-518.311096	226.624832	905.287720	-515.723206	75.622856
299.929443	-13.229712	897.476135	374.919037	140.800903	899.558044	385.376373	-47.853172	507.376617	418.567657	155.989838	504.219574	480.657928	-42.555126	83.107841	481.819794	118.242493	87.822807	338.199036	-121.627998	1413.015259	429.037842	195.787918	1393.327393	327.249634	61.332939	1389.760376	329.490143	54.474522	1687.471924	364.604187	-179.230392	1128.125000	503.424072	214.628525	1114.634644	255.100815	-133.023865	890.050659	391.026428	265.521179	862.738098	340.165222	61.100540	998.443481	-518.663147	225.036133	905.456726	-515.487488	74.089752
300.057373	-13.524559	897.467834	374.962250	140.496841	899.544495	385.470642	-47.883915	507.350372	418.264862	155.674988	504.088989	480.671112	-42.554001	83.093834	481.646698	118.221001	87.764877	338.119476	-121.947472	1413.010864	429.017700	195.481201	1393.452637	327.254730	60.968052	1389.710205	329.385010	53.983978	1687.504028	364.373962	-179.353302	1128.123779	503.615387	214.182434	1114.736694	254.647003	-132.401596	890.296387	391.485046	265.264587	862.832153	340.233551	60.814224	998.433350	-519.004517	223.171860	905.629089	-515.280396	72.445381
300.140228	-13.803805	897.466431	374.977386	140.281113	899.573730	385.402374	-48.036011	507.320282	418.477661	155.824112	504.157318	480.625702	-42.601616	83.057457	481.763489	118.220978	87.813896	338.067413	-122.278656	1413.087524	429.137726	195.044815	1393.423828	327.186310	60.701199	1389.774536	329.270416	53.676781	1687.546509	364.101776	-179.418274	1128.070679	503.813171	213.735580	1114.839355	254.045181	-132.300385	890.513184	391.677490	265.040283	863.145203	340.272583	60.553989	998.447205	-519.313232	221.412216	905.831055	-515.078003	70.941475
300.221313	-14.072803	897.466858	374.975861	140.097687	899.609497	385.520721	-48.093346	507.289795	418.384216	155.697617	504.141479	480.631317	-42.581795	83.040161	481.757263	118.213768	87.811378	338.020660	-122.597824	1413.142822	429.068909	194.848099	1393.681641	327.105225	60.410004	1389.841309	329.170715	53.249966	1687.583374	363.845520	-179.569962	1128.055786	504.050140	213.340469	1115.027710	253.557388	-131.909775	890.666138	392.064423	264.767975	863.288086	340.317108	60.305508	998.464600	-519.602905	219.522064	906.040283	-514.806091	69.221893
300.333649	-14.310577	897.441528	374.995087	139.893631	899.626038	385.491669	-48.233635	507.231720	418.380524	155.291977	504.174561	480.636322	-42.603012	82.999184	481.749878	118.180679	87.756065	337.998718	-122.875526	1413.179810	429.121674	194.521088	1393.799561	327.055847	60.121346	1389.906372	329.082794	52.831715	1687.641846	363.551483	-179.741943	1128.020386	504.315247	212.858398	1115.193237	253.036057	-131.531219	890.691711	392.648529	264.497314	863.193237	340.364349	60.068661	998.460266	-519.851685	217.670349	906.281311	-514.493591	67.438316
300.450165	-14.564253	897.459229	374.993195	139.659775	899.647766	385.436493	-48.452061	507.198425	418.281311	155.180756	504.170288	480.626373	-42.625046	82.999123	481.680725	118.177925	87.728584	337.937653	-123.187141	1413.251709	429.208130	194.173645	1393.907349	327.023438	59.842747	1390.003174	329.009155	52.418304	1687.699341	363.244568	-179.908035	1128.034058	504.551300	212.398972	1115.351563	252.629822	-131.420380	890.784729	393.001556	264.300293	863.300842	340.420502	59.825317	998.479980	-520.291748	215.577423	906.495789	-514.043091	65.525406
300.580048	-14.823931	897.475464	375.026459	139.433060	899.658081	385.512177	-48.431961	507.157898	418.170654	155.065445	504.144897	480.625793	-42.639980	82.960968	481.618805	118.181564	87.692947	337.872498	-123.511711	1413.275757	429.302856	193.800827	1394.032593	326.925140	59.669483	1390.198975	328.950623	52.002132	1687.752686	362.945221	-180.024902	1128.110596	504.780792	212.026535	1115.476440	252.046585	-130.984970	891.030029	393.388580	264.099243	863.431885	340.491699	59.593189	998.493835	-520.519653	213.684341	906.799438	-513.577515	63.844349
300.698181	-15.136943	897.483643	375.069580	139.155457	899.665161	385.518860	-48.558353	507.137238	418.034576	154.945602	504.092255	480.615601	-42.629665	82.966316	481.561646	118.186562	87.698845	337.758392	-123.830902	1413.343018	429.403442	193.434174	1394.155273	326.902222	59.383526	1390.270630	328.886597	51.577389	1687.832642	362.553864	-180.224365	1128.129761	504.933136	211.588043	1115.572876	251.491287	-130.681183	891.251770	393.489044	263.996094	863.813354	340.538971	59.316593	998.502930	-520.427307	212.156052	907.162659	-512.908081	62.302773
300.732758	-15.399066	897.487732	375.053406	138.933380	899.685669	385.581970	-48.600639	507.134094	417.880676	154.824066	504.090210	480.595001	-42.618958	82.963921	481.476532	118.177055	87.685349	337.633881	-124.142265	1413.392090	429.490967	193.060898	1394.267700	326.877838	59.104195	1390.341797	328.833099	51.133583	1687.874023	362.259827	-180.599091	1128.201904	504.967896	211.014053	1115.620361	251.558258	-129.484451	891.363464	394.027100	263.670410	863.632141	340.532867	59.072784	998.515564	-520.524719	210.410172	907.480103	-512.135071	60.596443
300.807922	-15.647689	897.493713	375.065552	138.733551	899.727539	385.616791	-48.693340	507.134888	417.782684	154.717346	504.106995	480.593842	-42.636322	82.950371	481.390411	118.170525	87.675995	337.546600	-124.472778	1413.547729	429.581390	192.679688	1394.364136	326.861694	58.801483	1390.399414	328.771301	50.685184	1687.900635	361.739502	-180.661926	1128.183960	505.165558	210.618118	1115.743042	250.491852	-130.300964	891.570557	394.356049	263.450073	863.726196	340.552490	58.838833	998.539795	-520.816895	208.334610	907.801086	-511.356171	58.850407
300.818726	-15.892287	897.480652	375.039063	138.521194	899.760315	385.589722	-48.871956	507.148193	417.671417	154.619171	504.115845	480.560242	-42.673077	82.920273	481.357208	118.144043	87.664276	337.429688	-124.788216	1413.567383	429.675079	192.315643	1394.448364	326.831085	58.473248	1390.448120	328.806915	50.219521	1687.856812	361.306274	-180.918350	1128.171387	505.401276	210.236603	1115.892456	249.966370	-130.290649	891.638794	394.690643	263.191956	863.798645	340.526276	58.590721	998.549622	-520.571533	207.163055	908.252625	-510.229401	57.317566
300.851563	-16.190409	897.485291	375.022034	138.309494	899.791016	385.614899	-49.029427	507.145508	417.545166	154.501083	504.092316	480.551849	-42.675915	82.902184	481.279877	118.122635	87.651131	337.345947	-125.127075	1413.619385	429.757355	191.924301	1394.534180	326.799042	58.171585	1390.489258	328.641785	49.780430	1687.958618	360.848175	-181.126968	1128.120361	505.771973	209.987778	1116.034546	249.337708	-130.199554	891.781921	394.812225	262.998291	864.059387	340.524353	58.326012	998.567261	-520.765320	205.238281	908.627625	-509.352905	55.976952
300.897522	-16.504679	897.489685	375.007355	138.002884	899.789246	385.640228	-49.170109	507.134033	417.072388	154.099579	503.953674	480.587952	-42.703388	82.878082	481.057739	118.128197	87.561401	337.253967	-125.431145	1413.626221	429.860260	191.559799	1394.601563	326.768982	57.855534	1390.516602	328.578278	49.348427	1687.979858	360.498688	-181.576187	1128.171387	505.936340	209.601440	1116.080933	249.322205	-129.130234	891.859741	395.147308	262.777893	864.112671	340.533875	58.023613	998.568970	-520.522522	204.197769	909.073853	-508.085785	54.593384
300.994141	-16.770201	897.490234	375.041443	137.747910	899.813538	385.693634	-49.316032	507.124908	417.180634	154.246231	504.044678	480.567993	-42.718155	82.864609	481.138245	118.134178	87.573364	337.176270	-125.764572	1413.680542	429.950500	191.177994	1394.672607	326.753204	57.569275	1390.558472	328.541443	48.813126	1687.989990	359.924255	-181.676697	1128.142822	506.133698	209.246445	1116.183350	248.193069	-130.017517	892.012207	395.479218	262.564575	864.153442	340.589874	57.753727	998.581360	-520.647766	202.637558	909.405212	-506.933136	53.276405
301.009857	-16.992727	897.495605	375.010956	137.559677	899.860413	385.740448	-49.469090	507.140289	417.089569	154.134674	504.040436	480.556488	-42.732693	82.832268	481.087097	118.107254	87.555862	337.098297	-126.077774	1413.711792	430.052734	190.789093	1394.713013	326.756409	57.265926	1390.587769	328.505341	48.352409	1688.014526	359.442963	-181.930527	1128.112549	506.390015	208.966934	1116.271729	247.452316	-129.887543	892.223572	396.019287	262.298370	863.976501	340.587067	57.520752	998.606628	-520.674683	201.291321	909.756165	-505.803070	52.062908
301.049286	-17.266582	897.505615	375.043396	137.296463	899.875854	385.815155	-49.597176	507.172607	416.401276	153.976837	504.014282	480.601105	-42.771259	82.856262	480.724731	118.103340	87.523781	336.993927	-126.443016	1413.751099	430.100922	190.438507	1394.770508	326.738556	56.968773	1390.634155	328.468872	47.985405	1688.044067	358.909973	-182.215729	1128.063599	506.503510	208.594254	1116.346436	246.783249	-129.832047	892.366394	396.290833	262.070465	863.996826	340.615417	57.252605	998.619568	-520.483704	200.305969	910.109070	-504.558990	50.998009
300.977509	-17.500217	897.504517	375.000641	137.127243	899.916626	385.844971	-49.718174	507.191345	416.638763	153.835205	504.078064	480.568420	-42.757381	82.861069	480.849213	118.077309	87.527817	336.870728	-126.777367	1413.728149	430.161072	190.054077	1394.807007	326.713409	56.656601	1390.635498	328.443542	47.412308	1688.060913	358.454102	-182.815186	1128.082397	506.589539	208.196106	1116.412598	246.768677	-128.833313	892.418396	396.545532	261.826996	864.020508	340.590698	57.009251	998.637390	-520.600586	198.733109	910.296814	-503.438782	49.821686
301.011414	-17.700977	897.496094	375.027069	136.955643	899.973450	385.851105	-49.952980	507.156006	417.882080	153.814026	504.225739	480.614075	-42.829712	82.857986	481.527161	118.036400	87.659523	336.768311	-127.103355	1413.752930	430.213165	189.662338	1394.858765	326.776062	56.258503	1390.525635	328.429932	46.931297	1688.067627	357.851898	-182.902206	1128.001099	506.669128	207.821426	1116.457764	245.576340	-129.859863	892.526428	396.570679	261.612671	864.245056	340.586182	56.798183	998.661743	-520.541077	197.583221	910.466980	-502.284576	48.691383
301.014648	-17.932428	897.452087	375.034332	136.693344	899.973694	385.872711	-50.093430	507.159546	418.863129	153.784943	504.350281	480.606110	-42.859821	82.804207	482.065979	118.050903	87.755371	336.698425	-127.445946	1413.795166	430.253876	189.264923	1394.890625	326.662323	56.001499	1390.657227	328.397736	46.563633	1688.059326	357.308990	-183.232651	1127.966187	506.821716	207.532471	1116.498413	244.916687	-129.988937	892.603516	396.834595	261.355988	864.242798	340.585205	56.525074	998.639282	-520.544434	196.351593	910.568542	-501.212128	47.582806
300.999176	-18.188103	897.408325	375.040253	136.375565	899.932861	385.900146	-50.279751	507.134125	418.910278	153.641022	504.350525	480.606659	-42.862381	82.804024	482.086853	118.041359	87.738571	336.584442	-127.817337	1413.757813	430.310852	188.872864	1394.927124	326.653717	55.636044	1390.651123	328.368988	45.999702	1688.036865	356.804291	-183.846329	1127.944458	506.979645	207.207977	1116.545166	244.822479	-129.055557	892.619934	397.311340	261.067474	864.018982	340.575256	56.237411	998.597107	-520.531372	195.134689	910.583801	-500.236389	46.491024
300.950897	-18.397257	897.365173	375.031250	136.142365	899.931763	385.886780	-50.521465	507.107391	418.904388	153.520538	504.298462	480.599915	-42.883709	82.750854	482.069244	118.050636	87.712814	336.473083	-128.143921	1413.736084	430.346222	188.460861	1394.965088	326.647125	55.289429	1390.651855	328.324890	45.625484	1688.023438	356.224091	-184.033020	1127.825928	507.076843	206.883835	1116.583008	243.744736	-130.241791	892.623291	397.547546	260.789429	864.007080	340.550293	55.986202	998.574036	-520.505859	194.006851	910.574036	-499.279938	45.301003
300.853668	-18.604267	897.329956	375.036469	135.906189	899.956482	385.871246	-50.621445	507.099579	418.872986	153.368713	504.313751	480.632782	-42.885456	82.748726	482.045990	118.026314	87.683464	336.433624	-128.467087	1413.772339	430.386719	188.083221	1395.019653	326.623169	54.935425	1390.679932	328.302216	45.065292	1688.014893	355.716125	-184.397781	1127.793213	507.152008	206.521454	1116.630981	243.113800	-130.427750	892.669373	397.778870	260.534058	864.025513	340.496887	55.727188	998.567871	-520.412109	192.673553	910.532715	-498.140106	43.927059
300.796783	-18.835993	897.335266	375.033203	135.662994	900.004089	385.913483	-50.741055	507.081421	418.565369	152.990372	504.214294	480.596100	-42.924950	82.729073	481.839783	117.993752	87.643303	336.331787	-128.832962	1413.776245	430.424347	187.699036	1395.099243	326.614838	54.581306	1390.731934	328.266998	44.680939	1688.031616	355.138397	-184.909653	1127.791504	507.188507	206.210922	1116.752808	242.526016	-130.518677	892.775208	397.752991	260.303253	864.268433	340.478638	55.455585	998.593079	-520.417847	191.486679	910.433960	-497.572083	42.765167
300.831604	-19.029585	897.399170	375.015869	135.436020	900.063721	385.859711	-50.927010	507.063080	418.553986	152.844696	504.219147	480.568146	-42.943371	82.753967	481.820129	117.958534	87.641937	336.258331	-129.193390	1413.812256	430.461700	187.298111	1395.171631	326.625153	54.248646	1390.763550	328.240875	44.197052	1688.028931	354.683655	-185.497345	1127.799561	507.286926	205.912323	1116.860718	242.371399	-129.590408	892.873718	398.184265	259.986542	864.093872	340.526276	55.229664	998.653320	-520.419434	190.156204	910.334045	-496.864288	41.546322
300.782349	-19.295475	897.398865	375.043945	135.137970	900.083862	385.850067	-51.157627	507.060730	418.558044	152.746689	504.261047	480.607666	-42.991680	82.769226	481.795624	117.957375	87.633202	336.194763	-129.527145	1413.818604	430.497131	186.895630	1395.257935	326.623138	53.904408	1390.760498	328.220306	43.624664	1688.023071	354.055878	-185.754562	1127.733398	507.315308	205.559494	1116.952393	241.248886	-130.717010	892.978516	398.390259	259.661591	864.095398	340.527466	54.926876	998.662354	-520.339478	188.826797	910.205017	-496.164673	40.095512
300.724213	-19.541044	897.379089	375.068481	134.857788	900.081177	385.805573	-51.383869	507.048981	418.805786	152.903641	504.351105	480.611572	-43.002693	82.778320	481.914063	117.967262	87.676018	336.105408	-129.905380	1413.762695	430.645721	186.404770	1395.179077	326.599274	53.575211	1390.781372	328.171478	43.224136	1688.000732	353.515137	-186.206665	1127.675415	507.347382	205.211090	1116.989746	240.671982	-130.953598	893.036926	398.569336	259.349365	864.097168	340.523285	54.644814	998.650208	-520.269531	187.471191	910.066528	-495.552216	38.733429
300.628601	-19.777435	897.351929	375.057343	134.600800	900.060608	385.687836	-51.604984	507.000336	418.571106	152.526764	504.228577	480.608948	-43.105637	82.764420	481.768951	117.971260	87.611519	336.056305	-130.267807	1413.766846	430.564178	186.106171	1395.389404	326.612152	53.220798	1390.796753	328.116333	42.728558	1687.967773	352.954285	-186.751892	1127.574097	507.374298	204.899872	1117.080811	240.107895	-131.299850	893.016663	398.761169	259.030579	864.077942	340.495148	54.379910	998.625122	-520.094543	186.262772	909.909973	-494.952545	37.399906
300.547028	-20.000891	897.329834	375.036865	134.344330	900.071228	385.716888	-51.632023	506.953003	418.821228	152.630417	504.322327	480.615631	-43.101257	82.749222	481.939667	117.974045	87.662132	335.984070	-130.624161	1413.682495	430.596313	185.715408	1395.421265	326.591003	52.821968	1390.812134	328.059509	42.143230	1687.935059	352.423676	-187.237961	1127.506104	507.304047	204.543304	1117.117554	239.452774	-131.404419	893.139648	398.720703	258.847198	864.333679	340.468658	54.105228	998.617615	-520.139587	184.708221	909.659424	-494.512360	35.861366
300.445587	-20.209137	897.312195	375.048157	134.159164	900.114746	385.494354	-51.938534	506.903503	418.791534	152.501907	504.351746	480.633545	-43.166386	82.756142	481.922791	117.944832	87.659843	335.923645	-130.970215	1413.634399	430.647247	185.304230	1395.483032	326.588440	52.466690	1390.833496	328.009613	41.720043	1687.925903	351.958801	-187.716537	1127.504517	507.324249	204.162689	1117.202271	239.025208	-131.747803	893.125854	399.142822	258.481140	864.147156	340.464996	53.847496	998.627563	-519.994934	183.353714	909.477905	-494.043579	34.407803
300.375610	-20.431292	897.327393	375.036774	133.877579	900.133667	385.321014	-52.311123	506.885681	418.703796	152.294998	504.343567	480.668274	-43.271004	82.781487	481.873840	117.930397	87.651917	335.855743	-131.350632	1413.622192	430.674408	184.866699	1395.557739	326.578003	52.083138	1390.855225	328.078644	41.221668	1687.833496	351.581757	-188.414032	1127.522095	507.345825	203.804001	1117.274658	239.065231	-131.069565	893.140015	399.338715	258.123596	864.134766	340.468689	53.569534	998.642639	-519.872070	181.720749	909.290283	-493.306793	32.925667
300.306885	-20.679409	897.319946	375.028351	133.569122	900.175171	385.275970	-52.378410	506.874298	418.674438	152.127472	504.359711	480.682373	-43.270958	82.801407	481.853882	117.918045	87.653290	335.800323	-131.677521	1413.653564	430.796265	184.370651	1395.498169	326.566071	51.701561	1390.872681	327.934631	40.630829	1687.884399	350.983124	-188.777817	1127.421997	507.169617	203.349762	1117.268677	237.997375	-132.182999	893.246338	399.464111	257.766663	864.128235	340.460083	53.242744	998.657227	-519.858154	180.289063	909.119141	-493.228638	31.436222
300.233978	-20.918518	897.278015	375.017242	133.273071	900.151428	385.161377	-52.653652	506.841339	418.617340	151.947647	504.363892	480.723572	-43.341751	82.833298	481.878723	117.899117	87.656471	335.675659	-132.052902	1413.618042	430.685608	184.063248	1395.687744	326.551666	51.344555	1390.894165	327.885132	40.186703	1687.857422	350.529541	-189.253036	1127.415527	507.384552	203.119873	1117.429932	237.491699	-132.423431	893.311951	399.620117	257.350372	864.080200	340.459900	52.940834	998.622192	-519.762451	178.701385	908.936035	-492.856018	29.843462
300.140076	-21.184027	897.229553	375.059174	132.987061	900.167969	385.101318	-52.739849	506.807617	418.585968	151.771545	504.345703	480.684998	-43.351627	82.825844	481.843018	117.889084	87.657280	335.607025	-132.407074	1413.634644	430.687073	183.698135	1395.736206	326.613922	50.906921	1390.760864	327.841156	39.573444	1687.837891	350.187347	-189.930206	1127.378662	507.338684	202.714951	1117.452271	237.562149	-131.758392	893.283813	399.814667	257.083374	864.135803	340.416534	52.628468	998.605469	-519.731567	177.261490	908.796692	-492.522919	28.328335
300.049133	-21.379139	897.192688	375.031128	132.780289	900.196899	385.049835	-52.832108	506.775452	418.471436	151.639938	504.321686	480.689270	-43.397381	82.817238	481.802094	117.861031	87.638718	335.515991	-132.806458	1413.623657	430.682617	183.300018	1395.771729	326.583893	50.530712	1390.737915	327.802551	39.140743	1687.811401	349.657959	-190.278473	1127.289917	507.350403	202.325455	1117.483521	236.606964	-132.941513	893.354980	400.045410	256.624878	864.045044	340.372040	52.376244	998.599365	-519.804810	175.819992	908.648865	-492.618561	27.055206
299.971222	-21.641180	897.147217	375.024261	132.519852	900.197144	384.991852	-52.938854	506.731140	418.386902	151.434784	504.316040	480.676910	-43.445007	82.800507	481.785645	117.849686	87.659218	335.415039	-133.182022	1413.508667	430.657104	182.900330	1395.816162	326.563202	50.148472	1390.713257	327.745422	38.542728	1687.776733	349.249939	-190.825790	1127.259521	507.379486	201.932068	1117.526367	236.211090	-133.228058	893.368713	400.283661	256.174622	864.003479	340.346558	52.075886	998.575012	-519.886353	174.379883	908.557129	-492.608459	25.611649
299.886383	-21.937407	897.123230	374.999115	132.198837	900.196655	384.936462	-53.097324	506.710968	418.298157	151.237335	504.316315	480.712067	-43.490639	82.765541	481.726349	117.836380	87.637772	335.340424	-133.573517	1413.459351	430.668518	182.502899	1395.844360	326.509613	49.765278	1390.742554	327.687531	38.000572	1687.751709	348.862518	-191.294571	1127.212158	507.372314	201.412109	1117.567139	235.856003	-133.501266	893.381104	400.538422	255.737625	863.942383	340.318634	51.737270	998.560974	-520.005005	172.877975	908.487671	-492.554535	24.123362
299.800751	-22.239368	897.115173	374.978577	131.864014	900.219238	384.834473	-53.399231	506.696899	418.099670	150.947876	504.263062	480.695953	-43.504585	82.745010	481.643127	117.831276	87.615005	335.278381	-133.952789	1413.482544	430.661224	182.076508	1395.883789	326.450195	49.380310	1390.762329	327.629089	37.532692	1687.729492	348.590149	-191.921661	1127.212036	507.340790	200.936356	1117.600830	236.027786	-132.931824	893.353638	400.626404	255.287155	864.091431	340.300873	51.379894	998.565857	-520.114014	171.352142	908.475586	-492.270874	22.495062
299.701965	-22.541258	897.097107	374.975952	131.493393	900.219482	384.738373	-53.642113	506.672516	418.020935	150.809296	504.258148	480.699951	-43.563251	82.759789	481.588165	117.816772	87.603065	335.215546	-134.334656	1413.522583	430.639343	181.684341	1395.914429	326.405029	49.012512	1390.797485	327.584076	36.998520	1687.709717	348.164063	-192.273804	1127.161987	507.390747	200.494797	1117.653442	235.230011	-134.002365	893.433594	400.889618	254.819183	864.052856	340.273346	51.017086	998.555359	-520.271545	169.885712	908.470520	-492.078766	21.166903
299.667542	-22.808893	897.079956	374.979950	131.252563	900.244141	384.679230	-53.834446	506.668610	417.980042	150.696228	504.267365	480.684387	-43.570591	82.765305	481.633209	117.782272	87.620224	335.085968	-134.720490	1413.562012	430.679169	181.179214	1395.788818	326.365234	48.630527	1390.810547	327.529236	36.471725	1687.700684	347.803894	-192.790329	1127.165771	507.498627	199.984970	1117.693970	234.958145	-134.280243	893.455261	401.317047	254.328598	863.831299	340.273102	50.728363	998.557495	-520.682190	168.675751	908.486755	-492.663483	19.953068
299.639465	-23.047585	897.060791	374.992310	130.981033	900.256165	384.656982	-54.017406	506.644135	417.984741	150.577347	504.244965	480.698425	-43.618332	82.793396	481.607819	117.803001	87.614464	334.967712	-135.081116	1413.594727	430.549438	180.904694	1395.966675	326.307098	48.286182	1390.823120	327.579010	36.020630	1687.622559	347.484192	-193.201736	1127.175903	507.509796	199.483383	1117.751099	234.746338	-134.533524	893.464355	401.511932	253.841537	863.817810	340.268219	50.450066	998.553040	-521.051453	167.289536	908.484802	-492.741852	18.473911
299.596985	-23.290482	897.038635	374.968353	130.695389	900.259460	384.628418	-54.217930	506.606293	417.849274	150.422607	504.234528	480.658539	-43.620758	82.764381	481.560455	117.802071	87.591782	334.918976	-135.455170	1413.667847	430.533051	180.527451	1396.003296	326.160614	48.003639	1390.961304	327.527679	35.401653	1687.613525	347.163147	-193.643600	1127.189209	507.535370	198.961060	1117.825806	234.576996	-134.822357	893.470032	401.636536	253.311249	863.873596	340.241943	50.164585	998.542603	-521.400208	165.919144	908.513306	-492.850037	17.202433
299.548492	-23.596069	897.014099	374.946411	130.292160	900.252686	384.549316	-54.509483	506.572205	417.792419	150.259216	504.225098	480.667603	-43.706223	82.779564	481.532410	117.766129	87.598900	334.763489	-135.812042	1413.627686	430.512207	180.136856	1396.044678	326.080231	47.625843	1390.977051	327.354614	34.769924	1687.702271	346.896973	-194.335724	1127.274902	507.511475	198.382095	1117.855469	234.942215	-134.248123	893.443604	401.643829	252.883163	864.005371	340.216156	49.791271	998.526001	-521.681335	164.431061	908.518066	-492.452576	15.785707
299.461273	-23.924538	896.999695	374.887573	129.984756	900.293762	384.573425	-54.634686	506.531769	417.793213	150.109650	504.242004	480.669189	-43.700027	82.758263	481.554474	117.739128	87.592834	334.612427	-136.198761	1413.636475	430.473846	179.710800	1396.110962	325.978271	47.236637	1390.977051	327.268738	34.304333	1687.710449	346.486267	-194.615967	1127.299438	507.622131	197.867142	1117.938843	234.306931	-135.363495	893.505432	401.618103	252.344711	864.035767	340.154480	49.431747	998.537537	-522.310059	163.125656	908.520447	-493.110931	14.510575
299.360779	-24.244110	896.994568	374.843506	129.719589	900.323608	384.499603	-54.791752	506.492279	417.711639	149.932983	504.235260	480.660461	-43.742863	82.737732	481.512695	117.733337	87.602928	334.508606	-136.572113	1413.689697	430.460571	179.311417	1396.167847	325.890656	46.834808	1391.016235	327.203827	33.769596	1687.731934	346.173279	-195.017883	1127.368164	507.676086	197.248322	1117.991821	234.178940	-135.683914	893.530884	401.534454	251.867035	864.159241	340.107147	49.104671	998.547852	-522.760498	161.826141	908.513550	-493.224426	13.204816
299.308777	-24.537615	896.973267	374.824188	129.388199	900.343811	384.517822	-54.963123	506.462677	417.690430	149.759323	504.259979	480.680054	-43.758972	82.718872	481.559296	117.725533	87.567085	334.374268	-136.961594	1413.722046	430.451477	178.861465	1396.214355	325.796906	46.460854	1391.032471	327.142456	33.239777	1687.733398	345.887970	-195.386749	1127.382935	507.760651	196.693863	1118.040405	234.103317	-135.919800	893.535339	401.470093	251.384766	864.291016	340.076874	48.761169	998.546021	-523.278870	160.450577	908.464905	-493.381592	11.984529
299.292236	-24.880754	896.958618	374.820160	129.032318	900.338867	384.445465	-55.185936	506.469177	417.648407	149.652954	504.240875	480.686127	-43.817120	82.714012	481.534637	117.750938	87.563400	334.265167	-137.342560	1413.759521	430.434967	178.485046	1396.255859	325.710510	46.099545	1391.045166	327.073730	32.710651	1687.715576	345.620483	-195.796875	1127.446777	507.809113	196.173035	1118.075928	234.065598	-136.170883	893.497742	401.336029	250.952820	864.450317	340.075562	48.400414	998.535583	-523.900513	159.098892	908.368896	-493.574005	10.672865
299.250488	-25.226923	896.942444	374.805725	128.662796	900.342102	384.426422	-55.419220	506.465027	417.636688	149.523773	504.250763	480.704590	-43.847111	82.752365	481.522430	117.750519	87.553787	334.101257	-137.738037	1413.772217	430.415009	178.068756	1396.312622	325.599609	45.745743	1391.081909	327.031311	32.163799	1687.721802	345.311279	-196.284943	1127.506104	507.771820	195.595886	1118.083252	234.026810	-136.383926	893.479675	400.958160	250.583160	864.808105	340.052368	48.026493	998.528320	-524.481262	157.789841	908.231079	-493.782410	9.470009
299.224213	-25.545380	896.945313	374.801819	128.353638	900.347229	384.407623	-55.655712	506.451080	417.602539	149.381897	504.281647	480.688873	-43.858902	82.759132	481.557098	117.740524	87.579521	333.948151	-138.120575	1413.809814	430.396759	177.652161	1396.392212	325.488617	45.412445	1391.126587	326.977722	31.651876	1687.762207	345.038177	-196.704285	1127.549561	507.787567	195.063248	1118.129761	234.056839	-136.593536	893.446838	400.772736	250.196121	864.979797	340.045258	47.707092	998.531921	-525.070313	156.480621	908.130493	-493.960236	8.158023
299.203430	-25.829845	896.942017	374.755127	128.055069	900.394531	384.372284	-55.930817	506.434509	417.554749	149.201111	504.303833	480.687988	-43.912125	82.746536	481.499268	117.718178	87.569191	333.775085	-138.506104	1413.800903	430.375092	177.245956	1396.508423	325.460785	44.961933	1391.037109	326.924866	31.117294	1687.808716	344.777893	-197.118698	1127.596436	507.822723	194.504837	1118.236816	234.064819	-136.833908	893.427429	400.818695	249.782486	864.962830	340.031555	47.373146	998.551697	-525.648132	155.167084	908.009155	-494.224579	6.909720
299.159851	-26.151346	896.942444	374.722656	127.669228	900.441040	384.305695	-56.290951	506.409302	417.529175	148.989471	504.359650	480.694885	-43.979507	82.777031	481.528442	117.702293	87.593048	333.593811	-138.911606	1413.822021	430.369904	176.802292	1396.619629	325.339691	44.550560	1391.080688	326.853363	30.596117	1687.843872	344.546051	-197.480331	1127.602661	507.821442	193.990082	1118.366455	234.103302	-137.042053	893.403320	400.627502	249.352188	865.154358	340.001343	46.983910	998.573608	-526.217346	153.828903	907.893738	-494.458862	5.615670
299.066864	-26.591867	896.938171	374.673096	127.210220	900.440247	384.274445	-56.600868	506.394470	417.508728	148.783081	504.373291	480.686829	-44.033291	82.767235	481.530640	117.681747	87.608490	333.420746	-139.275406	1413.833252	430.337799	176.369080	1396.698242	325.212891	44.160950	1391.106201	326.874146	30.147158	1687.794434	344.330994	-197.862488	1127.620239	507.780273	193.536148	1118.462402	234.149048	-137.215958	893.335327	400.439789	249.004990	865.321289	339.947083	46.522217	998.570129	-526.676941	152.286026	907.754456	-494.256134	4.124502
298.989319	-26.983158	896.944275	374.604034	126.852837	900.456787	384.222992	-56.880184	506.361572	417.442719	148.590729	504.361420	480.725006	-44.073051	82.750565	481.501923	117.683617	87.590477	333.229248	-139.674103	1413.912598	430.309692	175.970825	1396.763062	325.120026	43.782188	1391.147217	326.702759	29.557035	1687.894531	344.143158	-198.285599	1127.652832	507.703430	193.061066	1118.516846	234.216721	-137.380676	893.298828	400.224487	248.666428	865.477539	339.898376	46.129723	998.579956	-527.253235	150.895401	907.618652	-494.608948	2.792244
298.929718	-27.337927	896.917358	374.575867	126.579048	900.474792	384.133026	-57.161762	506.336792	417.423859	148.351181	504.370697	480.725067	-44.082123	82.749657	481.528656	117.668365	87.569099	332.996643	-140.065811	1413.881714	430.275665	175.550003	1396.833984	325.006561	43.414387	1391.165649	326.650330	29.066082	1687.909180	343.943085	-198.683945	1127.658081	507.571930	192.638962	1118.558228	234.308395	-137.500793	893.242249	399.786072	248.387115	865.846680	339.863312	45.783344	998.574036	-528.010986	149.625977	907.470398	-495.618652	1.587812
298.917633	-27.686777	896.870605	374.581177	126.194580	900.458435	384.137939	-57.295898	506.307648	417.411163	148.162704	504.353912	480.685547	-44.055637	82.721123	481.542938	117.655785	87.552582	332.796356	-140.474564	1413.870850	430.230652	175.093094	1396.903320	324.864563	43.030678	1391.179199	326.612793	28.551149	1687.930054	343.771027	-199.083771	1127.680298	507.486694	192.290604	1118.609497	234.421219	-137.618271	893.169861	399.533356	248.085861	865.978760	339.851349	45.399952	998.542114	-528.617188	148.096909	907.348145	-496.079498	0.073123
298.887573	-28.096285	896.870605	374.575745	125.715332	900.431335	384.097748	-57.511578	506.282684	417.346222	147.982269	504.343994	480.668060	-44.013611	82.706772	481.531342	117.632614	87.542412	332.607635	-140.879059	1413.885376	430.176849	174.638824	1396.988403	324.646301	42.711113	1391.334839	326.659149	28.115639	1687.889893	343.630859	-199.404449	1127.672485	507.343475	191.861267	1118.649048	234.545853	-137.723816	893.109802	399.272217	247.774673	866.128113	339.849762	44.963013	998.528320	-529.116272	146.487625	907.241821	-496.279205	-1.709654
298.852936	-28.444506	896.871338	374.575043	125.354134	900.453430	384.093750	-57.631626	506.249695	417.343384	147.775558	504.345825	480.728546	-43.980103	82.744431	481.565552	117.618370	87.561569	332.387146	-141.276337	1413.917236	430.102722	174.187042	1397.078613	324.510956	42.323235	1391.381104	326.605621	27.597046	1687.922119	343.513092	-199.766327	1127.697388	507.178925	191.441437	1118.736206	234.694458	-137.844345	893.046997	399.000519	247.478714	866.290771	339.851440	44.583916	998.538208	-529.845825	145.081833	907.151367	-497.388977	-3.202828
298.822510	-28.751331	896.822937	374.591217	125.079453	900.512573	384.117310	-57.792015	506.257904	417.316803	147.561798	504.393280	480.702423	-44.018948	82.726158	481.531769	117.575645	87.560219	332.167053	-141.679565	1413.930542	430.035858	173.721176	1397.175415	324.349670	41.939556	1391.426636	326.436890	27.007656	1688.045654	343.405273	-200.193665	1127.729858	507.078064	191.135529	1118.830688	234.997955	-138.236099	892.808655	398.712982	247.214417	866.435425	339.833344	44.228672	998.541382	-530.362976	143.497986	907.105225	-497.898682	-4.308982
298.784668	-29.085571	896.789429	374.600891	124.629395	900.521790	384.148621	-57.944752	506.271149	417.253876	147.349243	504.418030	480.646301	-44.123978	82.681023	481.488647	117.558716	87.567772	331.933105	-142.086655	1413.894287	429.940796	173.283371	1397.287964	324.213806	41.519894	1391.450928	326.361267	26.508038	1688.072266	343.336914	-200.692963	1127.753906	506.897278	190.820480	1118.905518	235.510040	-137.352081	892.901978	398.388397	246.948792	866.581055	339.814087	43.807419	998.528198	-530.898560	141.936035	907.051147	-498.580627	-5.844095
298.753876	-29.452124	896.764465	374.619629	124.172066	900.509277	384.131592	-58.431625	506.321106	416.605133	147.059479	504.309387	480.923126	-44.011581	82.835777	481.129822	117.556190	87.494133	331.703400	-142.499222	1413.915771	429.818665	172.846664	1397.357788	324.050201	41.098042	1391.450073	326.289185	26.005463	1688.089233	343.254822	-201.054718	1127.741943	506.732697	190.508331	1118.983276	235.703186	-137.398758	892.837402	398.308533	246.690460	866.497375	339.820526	43.377869	998.508362	-531.397888	140.407181	907.021790	-499.328827	-7.387107
298.699280	-29.819925	896.744446	374.605682	123.873245	900.539307	384.075806	-58.714153	506.303802	416.509644	146.841782	504.312408	480.902832	-44.038582	82.815834	481.095123	117.533882	87.472305	331.519562	-142.927338	1413.985962	429.712128	172.404678	1397.424072	323.895844	40.716728	1391.481445	326.217194	25.511747	1688.099121	343.193176	-201.420609	1127.745483	506.492462	190.220963	1119.011597	235.913834	-137.482849	892.789001	398.042267	246.460587	866.619690	339.792206	43.010090	998.511841	-531.928894	138.890182	907.004150	-500.061768	-8.873827
298.633484	-30.179785	896.710449	374.620483	123.518517	900.514282	384.075439	-59.179222	506.348724	416.501587	146.627121	504.289154	480.987244	-44.180439	82.852272	481.062622	117.525909	87.458069	331.321899	-143.352829	1413.986084	429.595795	171.946716	1397.494995	323.750092	40.303513	1391.487183	326.134949	24.973774	1688.114502	343.128387	-201.757462	1127.760376	506.234253	189.938858	1119.090454	236.088547	-137.554810	892.731934	397.750549	246.233459	866.703491	339.774353	42.641727	998.481628	-532.395752	137.354507	907.014954	-500.753021	-10.412548
298.595612	-30.530855	896.695129	374.645294	123.064423	900.515015	384.190094	-59.757061	506.510681	416.507050	146.440140	504.292877	481.388824	-44.775749	82.919655	481.050842	117.516502	87.424583	331.122131	-143.816925	1413.963623	429.510162	171.499817	1397.588013	323.586243	39.898582	1391.522461	326.046692	24.465050	1688.125244	343.074127	-202.121002	1127.774414	506.021240	189.701569	1119.197632	236.250015	-137.636353	892.695496	397.478394	245.974167	866.807556	339.765259	42.225952	998.473877	-532.868591	135.953964	907.076782	-501.570770	-12.425494
298.536621	-30.901133	896.692322	374.667847	122.648643	900.548523	384.365631	-58.654236	506.262054	416.472412	146.204041	504.291809	480.687988	-43.847115	82.692772	480.988831	117.479416	87.424545	330.966492	-144.239609	1413.966553	429.432373	171.029572	1397.712402	323.446289	39.477253	1391.556152	325.969696	23.938606	1688.167969	343.015900	-202.512604	1127.775635	505.738251	189.396179	1119.286499	236.444305	-137.734619	892.655884	397.211578	245.732056	866.910706	339.756165	41.801968	998.487671	-533.375732	134.404709	907.116333	-502.270477	-13.794011
298.457031	-31.290255	896.708374	374.675995	122.333771	900.602844	384.345001	-58.851318	506.252472	416.499664	145.986267	504.333405	480.834106	-44.051273	82.739578	480.973633	117.474693	87.411057	330.812256	-144.673782	1413.938843	429.351196	170.543381	1397.847290	323.284637	39.055126	1391.619995	325.901581	23.419052	1688.199707	343.003418	-202.858780	1127.778809	505.452515	189.083847	1119.377930	236.607361	-137.833237	892.633423	396.962585	245.473053	867.020996	339.734955	41.418133	998.521118	-533.735962	133.118652	907.255859	-502.805267	-15.017765
298.449615	-31.633549	896.689941	374.702484	121.948898	900.625305	384.441681	-59.878105	506.503967	416.543060	145.836426	504.352173	481.048798	-44.369915	82.822777	480.991089	117.440041	87.421127	330.634552	-145.156693	1413.979492	429.244415	170.077560	1397.969482	323.141296	38.598881	1391.671997	325.800903	22.914305	1688.227295	342.963470	-203.222046	1127.785278	505.175781	188.853271	1119.461792	236.791992	-137.945862	892.588013	396.696503	245.255096	867.124207	339.733704	41.030972	998.522522	-534.203308	131.677765	907.380554	-503.361359	-16.358873
298.393890	-31.996326	896.674805	374.758453	121.468834	900.611084	384.207947	-59.381405	506.189941	416.617523	145.638245	504.360992	480.843262	-44.175694	82.778046	481.037140	117.417038	87.449127	330.470276	-145.588089	1413.956055	429.116730	169.628128	1398.052002	322.993805	38.159306	1391.706421	325.702454	22.397160	1688.248779	342.905396	-203.598846	1127.773071	504.904388	188.625427	1119.542969	236.972275	-138.063370	892.548889	396.427185	245.022476	867.222839	339.739868	40.600544	998.507324	-534.639099	130.349335	907.502136	-503.743042	-17.684650
298.331635	-32.347515	896.657043	374.751740	121.043060	900.598389	384.207306	-59.449905	506.150146	416.610718	145.445328	504.354767	480.806396	-44.144718	82.770721	480.996307	117.422112	87.421982	330.338074	-146.056198	1413.954834	428.986237	169.164459	1398.130981	322.819611	37.712135	1391.736084	325.703369	21.959679	1688.188721	342.871552	-203.974854	1127.782104	504.531158	188.348877	1119.624146	237.153381	-138.211197	892.517273	395.949188	244.906128	867.567505	339.708344	40.204147	998.491638	-535.045105	129.175262	907.656067	-504.226532	-18.771847
298.241913	-32.680767	896.652161	374.747284	120.732979	900.641785	384.428986	-60.092793	506.402496	416.606689	145.217285	504.342560	480.959076	-44.345589	82.782089	480.961243	117.397728	87.385368	330.233643	-146.525482	1414.019775	428.842224	168.737350	1398.223877	322.662720	37.254734	1391.765503	325.519958	21.390686	1688.278320	342.858887	-204.381226	1127.784058	504.258850	188.091400	1119.713013	237.341888	-138.313431	892.484131	395.625031	244.558929	867.593567	339.677032	39.842083	998.508728	-535.495850	127.936844	907.774902	-504.617950	-19.912935
298.147614	-33.080006	896.650024	374.743927	120.277924	900.674500	384.308380	-60.626991	506.396301	416.667664	144.969666	504.350647	481.058899	-44.446484	82.808578	481.008209	117.379135	87.393723	330.141724	-146.977051	1414.005249	428.686951	168.229446	1398.316528	322.526978	36.803051	1391.815430	325.426300	20.858536	1688.298584	342.849304	-204.762619	1127.766846	503.953735	187.769592	1119.801636	237.481018	-138.485870	892.465759	395.274139	244.382324	867.743713	339.639893	39.383045	998.522278	-535.946472	126.957405	907.940308	-505.075714	-20.886345
298.060791	-33.489223	896.657532	374.751709	119.784851	900.685913	383.955719	-60.223560	506.063751	416.704407	144.720642	504.395996	480.847504	-44.266361	82.762421	481.001190	117.351906	87.375549	330.073517	-147.455780	1414.056152	428.524475	167.750748	1398.433105	322.383942	36.297562	1391.861450	325.349976	20.335949	1688.311768	342.873657	-205.127884	1127.770020	503.703217	187.481201	1119.911987	237.630127	-138.684158	892.450745	394.932831	244.049576	867.832458	339.612549	38.919025	998.530823	-536.462585	126.012779	908.089233	-505.554077	-21.767033
297.987183	-33.849316	896.652344	374.777466	119.412262	900.733459	383.885071	-60.461689	506.030060	416.719849	144.856110	504.496857	480.841736	-44.290741	82.748497	480.987976	117.313568	87.420998	329.989502	-147.930115	1414.037964	428.379730	167.270065	1398.532349	322.239014	35.795506	1391.898926	325.378174	19.883965	1688.272705	342.867004	-205.495010	1127.745117	503.491486	187.228348	1120.000610	237.761978	-138.810654	892.458984	394.573883	243.780746	867.998413	339.597290	38.511627	998.549927	-536.869690	125.181770	908.253418	-505.935242	-22.526718
297.956940	-34.146736	896.617676	374.825928	119.125557	900.806946	383.804932	-60.726460	505.987274	416.722504	144.216049	504.513611	480.861847	-44.353462	82.775215	480.982361	117.306030	87.368164	329.870239	-148.426620	1414.053955	428.213470	166.831314	1398.641357	322.091217	35.356209	1391.932495	325.309753	19.354551	1688.296387	342.883179	-205.858643	1127.710938	503.208801	186.907822	1120.087646	237.846222	-138.997971	892.453796	394.419189	243.503738	867.945679	339.609589	38.146225	998.566101	-537.285767	124.310364	908.378601	-506.214966	-23.331469
297.902771	-34.560787	896.593018	374.862701	118.640717	900.793823	383.709290	-60.971962	505.981567	416.635864	144.344604	504.457428	480.835114	-44.408100	82.786621	480.924622	117.294708	87.424477	329.783936	-148.928909	1414.051270	428.058289	166.364685	1398.728516	321.947693	34.892139	1391.976318	325.149750	18.771473	1688.401123	342.902466	-206.267441	1127.710327	502.927124	186.561783	1120.134888	237.967606	-139.168686	892.437683	394.052460	243.297760	868.048645	339.615021	37.678288	998.545959	-537.692749	123.564522	908.472473	-506.505890	-24.058224
297.837616	-34.872784	896.503967	374.811615	118.257828	900.757019	383.653168	-61.231464	505.969788	416.565308	144.110184	504.429810	480.822693	-44.467415	82.781136	480.892914	117.285629	87.407021	329.644867	-149.403564	1414.051270	427.923889	165.892471	1398.806885	321.801453	34.419132	1392.008179	325.064789	18.237679	1688.402832	342.932098	-206.604446	1127.695313	502.672272	186.264923	1120.213013	238.022842	-139.384125	892.425781	393.675751	243.050308	868.156921	339.615021	37.265339	998.478271	-538.097900	122.817245	908.513672	-506.777466	-24.741720
297.793457	-35.190250	896.465515	374.802399	117.935768	900.792969	383.621857	-61.505714	505.912354	416.694061	143.533081	504.511505	480.833344	-44.492374	82.792953	480.970001	117.269707	87.373199	329.586456	-149.887863	1414.041748	427.783173	165.438934	1398.877808	321.637482	33.961231	1392.026978	325.003754	17.734219	1688.416260	342.985413	-207.028366	1127.662720	502.472778	186.004623	1120.289917	238.117844	-139.597137	892.417542	393.345581	242.781113	868.285645	339.598663	36.891106	998.474243	-538.484070	122.227036	908.568420	-507.046387	-25.324354
297.755920	-35.586708	896.442627	374.822784	117.480751	900.801697	383.566772	-61.693478	505.859283	416.713593	143.291611	504.510101	480.825439	-44.534424	82.764099	480.975098	117.250587	87.357475	329.525146	-150.393234	1414.028931	427.652222	164.984970	1398.986450	321.496399	33.483761	1392.050537	324.941864	17.187611	1688.424805	343.052002	-207.429520	1127.652466	502.225159	185.697235	1120.379883	238.209290	-139.815155	892.413391	393.025757	242.460251	868.393127	339.602692	36.435467	998.465393	-538.849365	121.662407	908.587952	-507.306854	-25.858330
297.779266	-36.067486	896.465271	374.921021	116.927353	900.842773	383.597687	-62.014996	505.814758	416.693878	143.096146	504.518158	480.818146	-44.540257	82.755386	481.007996	117.232796	87.390625	329.441193	-150.850601	1413.970337	427.503510	164.500626	1399.091187	321.375153	33.012768	1392.070068	324.885742	16.667200	1688.436035	343.116547	-207.842575	1127.640869	501.971313	185.321045	1120.420654	238.266266	-140.091049	892.406433	392.715698	242.136169	868.530212	339.616241	35.926334	998.499146	-539.190430	121.109558	908.607727	-507.551117	-26.320450
297.660095	-36.507935	896.471924	374.902496	116.535698	900.890686	383.564270	-62.351799	505.799255	416.742767	142.895615	504.546814	480.874207	-44.583729	82.765182	480.989929	117.191444	87.375198	329.358185	-151.344223	1414.005981	427.355103	164.051880	1399.213867	321.217682	32.529789	1392.126953	324.833008	16.118561	1688.467285	343.159790	-208.204391	1127.604858	501.678528	184.992035	1120.496948	238.300446	-140.396149	892.429993	392.174408	241.852097	868.864136	339.584991	35.463776	998.523071	-539.513916	120.755074	908.633240	-507.794952	-26.717155
297.604218	-36.883389	896.468994	374.907043	116.136894	900.911865	383.523010	-62.647549	505.772614	416.500183	143.024857	504.465668	480.868256	-44.628036	82.766403	480.871674	117.191772	87.394096	329.283508	-151.820160	1413.987305	427.212097	163.559525	1399.302856	321.124695	32.038971	1392.154785	324.781433	15.570428	1688.488037	343.187378	-208.578049	1127.599243	501.530304	184.690643	1120.580811	238.341782	-140.683136	892.427002	392.020172	241.529785	868.771729	339.587341	35.044880	998.529846	-539.805115	120.376556	908.653748	-507.987823	-27.083399
297.530151	-37.202076	896.415833	374.826935	115.689911	900.862549	383.479279	-62.924103	505.725708	416.407867	142.846634	504.447906	480.834320	-44.610722	82.734390	480.808075	117.202736	87.369461	329.225037	-152.264313	1413.976563	427.095886	163.092285	1399.369385	321.006439	31.563599	1392.190796	324.720947	15.033789	1688.498779	343.210388	-209.029602	1127.595459	501.301544	184.416214	1120.619995	238.362427	-141.015091	892.423828	391.446350	241.210709	869.096069	339.589905	34.615662	998.473755	-540.093201	120.079109	908.660522	-508.181824	-27.371798
297.442352	-37.574772	896.362061	374.798187	115.244896	900.853027	383.415466	-63.231117	505.706543	416.350006	142.634384	504.438354	480.795166	-44.600399	82.747276	480.787964	117.165497	87.394676	329.091980	-152.754425	1413.978394	427.070831	162.566788	1399.292847	320.909149	31.125092	1392.209106	324.661346	14.491528	1688.505859	343.145813	-209.314392	1127.554321	501.154144	184.056198	1120.712769	237.904510	-142.176056	892.398071	391.326508	240.857132	869.002258	339.588623	34.145657	998.437317	-540.195984	119.580597	908.649719	-507.899261	-27.923479
297.457550	-37.939098	896.373718	374.875641	114.896606	900.942688	383.360046	-63.486855	505.650299	416.364319	142.403244	504.457306	480.773926	-44.613258	82.727974	480.760437	117.145569	87.394257	329.016388	-153.238525	1414.026001	426.897186	162.198898	1399.520386	320.833069	30.668350	1392.192749	324.586578	13.961870	1688.512329	343.142120	-209.762726	1127.551147	500.966217	183.701614	1120.806030	237.889145	-142.579605	892.385620	390.984406	240.504471	869.153992	339.608276	33.751038	998.487061	-540.591736	119.534615	908.607605	-508.538696	-27.860876
297.414276	-38.305859	896.337646	374.891998	114.458000	900.953369	383.290710	-63.779938	505.568481	416.438538	141.814896	504.596558	480.764160	-44.656639	82.706627	480.832855	117.133759	87.350807	328.960876	-153.695160	1414.011719	426.810760	161.742447	1399.605957	320.733704	30.196404	1392.232910	324.519318	13.405529	1688.514160	343.142090	-210.226669	1127.546875	500.761719	183.384094	1120.873779	237.864944	-142.913986	892.426514	390.374756	240.173233	869.525452	339.628784	33.297104	998.470764	-540.612976	119.524490	908.532349	-508.522491	-27.959045
297.369995	-38.755783	896.327698	374.912872	113.903526	900.885742	383.208160	-64.088165	505.536469	416.383545	141.604553	504.618011	480.769745	-44.667320	82.692017	480.810913	117.119446	87.388008	328.875122	-154.142899	1413.984009	426.695282	161.292221	1399.702759	320.635193	29.724764	1392.243652	324.467804	12.861301	1688.511963	343.145050	-210.685547	1127.571777	500.593567	183.005554	1120.938354	237.852371	-143.334122	892.422241	390.235016	239.928848	869.527283	339.654083	32.809097	998.431396	-540.666199	119.434540	908.560242	-508.266113	-28.280201
297.285919	-39.167351	896.305786	374.939606	113.574699	900.936462	383.151581	-64.311798	505.449921	416.410278	141.449280	504.664398	480.739105	-44.677670	82.663879	480.826538	117.112663	87.401543	328.809998	-154.605850	1413.926514	426.644592	160.784607	1399.764160	320.535645	29.253113	1392.288086	324.410034	12.308917	1688.512695	343.070404	-211.145081	1127.517700	500.472290	182.598648	1120.996826	237.822891	-143.903473	892.349548	389.871216	239.497650	869.642944	339.659912	32.374077	998.441406	-540.899414	119.528145	908.578369	-508.516510	-28.277718
297.199890	-39.464703	896.304504	374.926239	113.273369	901.015320	383.063660	-64.535034	505.390594	416.372864	141.248199	504.659058	480.729919	-44.726742	82.639839	480.807037	117.098343	87.377937	328.752716	-155.076721	1413.977661	426.556824	160.348923	1399.828125	320.554504	28.712440	1392.176270	324.447876	11.846217	1688.441650	343.008270	-211.629028	1127.509521	500.356445	182.229752	1121.069458	237.761139	-144.396973	892.368652	389.581940	239.133820	869.781921	339.656067	31.997347	998.474792	-541.061401	119.671005	908.605347	-508.746307	-28.234035
297.168427	-39.824570	896.283081	374.937836	112.832848	901.005859	382.983307	-64.760307	505.339630	416.344482	141.097336	504.693451	480.772247	-44.788033	82.647667	480.840027	117.077194	87.402977	328.714691	-155.514481	1413.924194	426.527191	159.878052	1399.889648	320.422852	28.369139	1392.336548	324.300659	11.244853	1688.509277	342.932434	-212.150681	1127.539551	500.162476	181.806732	1121.120117	237.712662	-144.881851	892.377258	389.050049	238.743042	870.117920	339.690765	31.563095	998.456055	-541.241760	119.945053	908.600830	-508.882263	-27.443789
297.192230	-40.208008	896.248901	374.949615	112.338753	900.964355	382.954346	-65.000046	505.317749	416.140350	141.292282	504.589508	480.746582	-44.829121	82.643326	480.687378	117.077126	87.417542	328.614868	-155.977539	1414.010132	426.480042	159.405151	1399.951050	320.372894	27.905951	1392.340942	324.228149	10.677199	1688.506592	342.849457	-212.616287	1127.539551	499.983521	181.402542	1121.143799	237.636185	-145.313248	892.439209	388.762085	238.375839	870.243591	339.745056	31.107309	998.416077	-541.401672	120.201973	908.618103	-509.130829	-27.147697
297.163177	-40.617188	896.226501	374.956543	111.995872	900.976685	382.947876	-65.305763	505.341370	416.160767	141.089310	504.612000	480.766663	-44.873447	82.658966	480.749756	117.055313	87.432747	328.557220	-156.415787	1414.008301	426.453339	158.965714	1400.017456	320.310242	27.444298	1392.372681	324.154480	10.143753	1688.502930	342.777344	-213.081482	1127.557007	499.891296	181.016464	1121.189819	237.534195	-145.875763	892.421204	388.695923	237.982498	870.125671	339.765564	30.693817	998.407959	-541.546631	120.586655	908.654907	-509.369141	-26.763149
297.148987	-40.970699	896.180969	374.975342	111.564682	900.986267	382.894501	-65.544922	505.308014	416.142853	140.857330	504.624878	480.759277	-44.869171	82.623642	480.690735	117.039925	87.431244	328.479248	-156.848801	1413.959351	426.443268	158.480942	1400.117920	320.277618	26.972023	1392.406128	324.106873	9.606294	1688.500122	342.665375	-213.640961	1127.552246	499.729797	180.613510	1121.254028	237.431580	-146.517151	892.334656	388.213379	237.569427	870.426514	339.786224	30.252787	998.386841	-541.660278	121.031891	908.684448	-509.643280	-26.338039
297.129578	-41.378822	896.139832	375.011139	111.020470	900.936829	382.912323	-65.797989	505.318115	416.157074	140.628860	504.610260	480.761658	-44.897507	82.606880	480.701996	117.027351	87.450737	328.422211	-157.317581	1413.959229	426.437378	158.007309	1400.177246	320.234253	26.531300	1392.447632	324.064697	9.055368	1688.494629	342.576385	-214.109344	1127.515991	499.683655	180.187683	1121.322754	237.297684	-147.093079	892.336853	388.156738	237.122635	870.337646	339.836792	29.754662	998.338867	-541.767517	121.406242	908.697876	-509.969910	-26.364752
297.061157	-41.768108	896.137207	375.010010	110.611366	900.978210	382.858704	-66.058800	505.279358	416.299866	140.064499	504.717529	480.761322	-44.911232	82.571884	480.784515	116.991035	87.428802	328.322144	-157.757721	1413.869751	426.443115	157.531876	1400.260498	320.274048	26.010790	1392.325195	324.008301	8.498753	1688.484497	342.450897	-214.643646	1127.527466	499.599731	179.768311	1121.349609	237.194229	-147.679001	892.360596	387.926147	236.716965	870.433594	339.827759	29.311237	998.355042	-541.859070	122.015221	908.731445	-510.225098	-25.727400
296.991180	-42.189182	896.128418	374.988159	110.227310	900.993347	382.837585	-66.326157	505.256927	416.273346	139.834885	504.703857	480.773254	-44.900021	82.569832	480.758545	116.985138	87.445473	328.291534	-158.174438	1413.857544	426.467377	157.066589	1400.316895	320.258789	25.584579	1392.320313	324.000366	8.055632	1688.473389	342.325531	-215.180389	1127.517334	499.492065	179.362579	1121.393188	237.052048	-148.334549	892.291931	387.638000	236.423691	870.545959	339.820557	28.873356	998.354919	-541.933350	122.595039	908.723999	-510.432159	-24.859629
296.935638	-42.651478	896.114685	375.001404	109.579453	900.903564	382.776123	-66.603722	505.219604	416.258850	139.622345	504.700439	480.778107	-44.923023	82.544945	480.748016	116.970894	87.442162	328.230042	-158.600540	1413.841431	426.502167	156.614746	1400.362061	320.257355	25.181179	1392.307739	323.946045	7.395173	1688.476074	342.224731	-215.644943	1127.498779	499.422546	178.917908	1121.431152	236.943619	-149.035416	892.175354	387.446014	236.000244	870.652893	339.830505	28.344221	998.303284	-542.125977	123.390068	908.865906	-510.861298	-24.205927
296.917511	-43.026375	896.123535	375.035583	109.032478	900.855042	382.686737	-66.829819	505.180023	416.202393	139.426041	504.655823	480.777466	-44.937531	82.521233	480.685150	116.971024	87.406288	328.149231	-158.983047	1413.790283	426.516022	156.210510	1400.411743	320.250397	24.770243	1392.316772	323.906006	6.841697	1688.483032	342.095428	-216.141586	1127.479614	499.329407	178.406235	1121.450806	236.829605	-149.726044	892.121277	387.264862	235.620468	870.726746	339.871429	27.896927	998.282837	-542.232422	123.910492	908.779419	-511.123047	-23.637281
296.872925	-43.328728	896.135742	375.116638	108.864563	900.995667	382.511383	-67.373932	505.132843	416.222778	139.202042	504.716125	480.825043	-45.077660	82.581657	480.686066	116.963455	87.433472	328.078156	-159.384628	1413.807861	426.552338	155.767639	1400.447144	320.254913	24.359020	1392.334351	323.857666	6.306467	1688.490967	342.008636	-216.874008	1127.528687	499.289520	178.011093	1121.495972	237.167831	-149.543396	892.098206	387.103577	235.206863	870.830688	339.937805	27.554369	998.351807	-542.292114	124.588066	908.732849	-511.385315	-22.955519
296.873413	-43.757027	896.106384	375.175629	108.247108	900.925476	382.098572	-68.095490	505.003601	416.244629	139.033264	504.760162	480.874725	-45.222515	82.626648	480.675598	116.926559	87.448158	327.956085	-159.837067	1413.728149	426.592957	155.359406	1400.510498	320.281219	23.948685	1392.339966	323.914124	5.824952	1688.409790	341.871490	-217.340820	1127.483643	499.188690	177.496445	1121.531860	236.999954	-150.221161	892.060547	386.677216	234.771530	871.172974	339.993713	27.036839	998.301331	-542.332031	125.334488	908.675903	-511.643127	-22.277927
296.898499	-44.258537	896.067200	375.214142	107.455162	900.733093	381.902161	-68.381676	504.895355	416.245789	138.839462	504.759796	480.879974	-45.300320	82.631714	480.699097	116.905830	87.483040	327.852661	-160.209946	1413.640137	426.710083	154.869019	1400.572754	320.212189	23.633322	1392.489502	323.792358	5.201659	1688.464722	341.669495	-217.712921	1127.443848	499.207733	176.964386	1121.580444	236.384430	-151.724686	892.015930	386.730682	234.321915	871.072327	340.039734	26.473091	998.189270	-542.385986	126.207291	908.622498	-511.943146	-21.484039
296.916443	-44.479576	896.016296	375.289154	107.245453	900.843201	381.819794	-68.372635	504.792236	416.241486	138.604691	504.792938	480.808868	-45.266663	82.564583	480.636993	116.912247	87.476227	327.803070	-160.566483	1413.613770	426.784790	154.472733	1400.641479	320.221039	23.252216	1392.486206	323.768799	4.653185	1688.464844	341.559753	-218.217743	1127.398804	499.232941	176.537994	1121.666382	236.218170	-152.459778	891.958130	386.615051	233.881332	871.138367	340.114716	26.136223	998.211365	-542.417664	126.976624	908.564514	-512.238953	-20.747284
296.911865	-45.015804	895.987244	375.341034	106.557396	900.660339	382.020386	-68.088837	504.822083	416.278748	138.408432	504.777740	480.803131	-45.335705	82.504204	480.625793	116.886673	87.483238	327.722412	-160.962250	1413.526611	426.868500	154.059814	1400.700195	320.236633	22.894991	1392.474243	323.741425	4.095865	1688.445190	341.484222	-218.861145	1127.356934	499.227692	176.056854	1121.688477	236.516602	-152.382004	891.816101	386.476166	233.436371	871.190430	340.179352	25.597279	998.107605	-542.470703	127.893440	908.509644	-512.546875	-19.956415
296.934723	-45.500111	895.945313	375.400452	105.960968	900.556763	382.048706	-68.695824	504.891907	416.342529	138.200638	504.768738	480.894348	-45.500885	82.517441	480.623352	116.893044	87.471519	327.679138	-161.329361	1413.516846	426.952393	153.677750	1400.771729	320.273560	22.557384	1392.452881	323.726196	3.567518	1688.442749	341.268463	-219.218277	1127.290527	499.208862	175.565140	1121.708862	235.853622	-153.904495	891.709412	386.389343	233.104355	871.324951	340.250458	25.077211	998.034668	-542.543152	128.757965	908.454895	-512.903198	-18.996212
296.865265	-45.878353	895.932007	375.424957	105.516609	900.549316	381.839417	-68.691666	504.740479	416.447906	137.999725	504.792786	481.051178	-45.727043	82.522026	480.632904	116.888863	87.423737	327.635468	-161.627563	1413.479370	427.035461	153.328201	1400.851440	320.393402	22.156961	1392.316895	323.706451	3.024228	1688.454956	341.144562	-219.691299	1127.257935	499.307465	175.185806	1121.766602	235.638824	-154.590790	891.687622	386.414581	232.550644	871.317688	340.268402	24.636395	998.021118	-542.624023	129.736969	908.424927	-513.244202	-18.150637
296.814758	-46.178692	895.937317	375.402710	105.185432	900.595520	381.553162	-70.299934	504.894165	416.542725	137.750122	504.851868	481.129578	-45.865387	82.629669	480.598358	116.888725	87.414185	327.594330	-161.964279	1413.468140	427.128754	152.962906	1400.905640	320.422180	21.850286	1392.318115	323.694672	2.487750	1688.446289	341.071198	-220.308365	1127.259033	499.282745	174.644073	1121.795532	235.932541	-154.462631	891.612000	386.219391	232.119873	871.598511	340.279755	24.267195	998.042053	-542.770752	130.675629	908.357605	-513.667847	-17.216019
296.756989	-46.551785	895.926880	375.393646	104.741638	900.590637	381.409393	-70.562325	504.804871	416.580719	137.480545	504.894592	481.065491	-45.868061	82.631790	480.562012	116.860733	87.415642	327.496918	-162.318176	1413.404663	427.329651	152.496109	1400.830200	320.442139	21.517588	1392.320801	323.678772	1.963700	1688.443481	340.901733	-220.803635	1127.242188	499.343658	174.140778	1121.854736	235.739212	-155.141159	891.568848	386.245544	231.661011	871.670410	340.266571	23.840839	998.032654	-542.905212	131.722870	908.359985	-514.101074	-16.219028
296.738770	-46.981697	895.911865	375.408936	104.232201	900.587463	381.251617	-70.716721	504.643768	416.695923	137.156799	504.943176	481.005157	-45.834538	82.619659	480.548248	116.817528	87.406082	327.451233	-162.629669	1413.368286	427.326813	152.194946	1401.065552	320.403778	21.303638	1392.515015	323.763611	1.516250	1688.368896	340.668823	-221.138916	1127.185303	499.395416	173.726151	1121.949951	235.050003	-156.644196	891.547424	386.294708	231.213669	871.729858	340.297424	23.342974	998.020691	-543.116272	132.835022	908.305420	-514.574280	-15.223828
296.733154	-47.333778	895.897705	375.486572	103.857506	900.611267	381.152069	-70.930466	504.514404	416.848175	136.853683	504.987854	480.970428	-45.875534	82.621170	480.627686	116.800301	87.432304	327.399048	-162.933304	1413.323486	427.410919	151.854477	1401.129639	320.437683	20.984062	1392.515625	323.651855	0.965240	1688.433716	340.516205	-221.567429	1127.166138	499.512573	173.289597	1122.010620	234.851471	-157.366592	891.465698	386.615448	230.755020	871.583069	340.333649	22.951328	998.024048	-543.261414	133.985901	908.288269	-515.066223	-14.094941
296.719940	-47.657772	895.881042	375.501038	103.494659	900.613525	381.027100	-71.105515	504.423645	416.950043	136.598923	505.021515	480.899811	-45.851101	82.579468	480.596008	116.803078	87.397232	327.355255	-163.256561	1413.246582	427.489746	151.513062	1401.198730	320.462891	20.646666	1392.536865	323.639130	0.470015	1688.427490	340.419647	-222.143326	1127.167480	499.590424	172.851547	1122.070923	235.134430	-157.319122	891.351074	386.679962	230.313019	871.659546	340.352753	22.583698	998.014709	-543.588013	135.063797	908.247131	-515.653931	-13.057784
296.708191	-48.016701	895.856262	375.567352	103.045303	900.620300	381.021027	-71.205544	504.336853	417.012482	136.341110	505.024628	480.780518	-45.940636	82.492943	480.647369	116.779221	87.415703	327.276733	-163.572403	1413.209351	427.563416	151.192245	1401.258423	320.480865	20.336575	1392.556885	323.640472	-0.000910	1688.412109	340.198120	-222.425507	1127.145020	499.747437	172.468246	1122.155273	234.505096	-158.733459	891.358887	386.808563	229.884689	871.718079	340.383759	22.151472	998.004089	-543.869080	136.251358	908.187988	-516.298584	-11.908449
296.658875	-48.364197	895.875549	375.580994	102.616158	900.648621	380.964081	-71.332581	504.265381	417.035156	136.114227	505.038818	480.798981	-45.814754	82.505592	480.649384	116.791664	87.416130	327.257507	-163.860367	1413.206909	427.643311	150.838135	1401.305908	320.513794	20.043255	1392.583374	323.629517	-0.470536	1688.411377	340.076904	-222.802322	1127.141724	499.803864	172.023727	1122.213745	234.308197	-159.426682	891.338013	386.733490	229.508972	872.000732	340.398773	21.735426	998.024963	-544.164001	137.382401	908.110474	-516.933411	-10.810321
296.621155	-48.679623	895.897278	375.644348	102.341789	900.722839	380.812012	-71.608170	504.208374	417.077087	135.933746	505.088104	480.851105	-45.867592	82.518112	480.646332	116.752228	87.434029	327.198456	-164.188705	1413.247925	427.741425	150.496918	1401.385742	320.539001	19.757591	1392.617798	323.641357	-0.904964	1688.413086	339.955597	-223.168549	1127.187622	499.899567	171.562592	1122.271606	234.143906	-160.101624	891.334106	387.094452	229.114166	871.855469	340.440582	21.389391	998.068909	-544.496948	138.546234	908.019958	-517.619568	-9.672750
296.128906	-49.402294	896.169922	375.527527	101.822815	900.773682	380.840027	-71.700394	504.254028	416.952545	135.705780	505.077362	480.612732	-46.140678	82.355934	480.585358	116.741638	87.458961	327.136597	-164.470612	1413.271606	427.842316	150.146011	1401.445068	320.572174	19.475189	1392.636597	323.649536	-1.328812	1688.414673	339.815308	-223.569962	1127.235474	500.004181	171.208740	1122.331787	233.982880	-160.711670	891.344727	387.089447	228.763824	872.100525	340.273529	20.839411	998.228455	-544.778931	139.788818	907.952454	-518.340210	-8.490329
296.093964	-49.740173	896.154358	375.571472	101.336510	900.760254	380.774933	-71.947266	504.199280	416.900726	135.488220	505.090210	480.636597	-46.217358	82.395248	480.540710	116.725197	87.491859	327.080566	-164.784195	1413.316650	427.940521	149.783493	1401.487427	320.606964	19.182140	1392.656616	323.638947	-1.742352	1688.412231	339.708954	-223.939529	1127.296997	500.194550	170.861343	1122.405762	233.814697	-161.320206	891.346619	387.474274	228.388626	871.921387	340.279358	20.417612	998.213379	-545.146118	140.851318	907.835022	-519.143066	-7.332313
296.083038	-50.098446	896.161316	375.647736	100.948120	900.755615	380.726654	-72.171219	504.158295	416.826813	135.249664	505.132050	480.598785	-46.257729	82.329659	480.522491	116.701744	87.479309	327.022003	-165.070663	1413.331787	428.051117	149.438766	1401.527100	320.638550	18.899656	1392.667114	323.647522	-2.105699	1688.404297	339.609802	-224.259598	1127.350098	500.345215	170.461578	1122.448730	233.627625	-161.907364	891.383545	387.683044	228.079117	871.930969	340.316284	20.046078	998.214478	-545.461487	142.021652	907.702881	-519.952698	-6.171323
296.101715	-50.431110	896.137024	375.724121	100.684937	900.791687	380.721222	-72.384987	504.110504	416.803894	135.057373	505.171356	480.588348	-46.319389	82.288956	480.493530	116.699371	87.489342	326.942047	-165.389740	1413.369141	428.158081	149.107376	1401.554565	320.674530	18.606970	1392.684570	323.645355	-2.475184	1688.407715	339.502106	-224.571548	1127.389893	500.476990	170.083511	1122.481567	233.449905	-162.504639	891.388794	387.932800	227.775894	871.927368	340.371399	19.705202	998.217712	-545.826904	143.229630	907.548462	-520.841675	-5.087777
296.125641	-50.808933	896.093933	375.817352	100.283226	900.757568	380.693481	-72.697556	504.072144	416.846008	134.904953	505.208038	480.621094	-46.464783	82.299416	480.500702	116.697639	87.513298	326.839966	-165.635483	1413.374268	428.320160	148.729446	1401.449341	320.777496	18.225025	1392.542725	323.662964	-2.816398	1688.419434	339.383759	-224.956161	1127.471558	500.654816	169.729477	1122.497192	233.307800	-163.078033	891.405640	387.940460	227.461761	872.140198	340.424225	19.309610	998.179016	-546.199158	144.377747	907.392944	-521.791199	-3.997569
296.636444	-50.735439	895.801636	376.048706	99.945679	900.714294	380.662476	-73.095100	503.942413	416.917725	134.671097	505.252838	480.633911	-46.551029	82.281891	480.530853	116.654518	87.523605	326.784790	-165.926422	1413.422607	428.351288	148.463608	1401.588989	320.724670	18.028511	1392.705200	323.698242	-3.159327	1688.427002	339.330231	-225.522766	1127.563477	500.774445	169.360764	1122.540649	233.601746	-162.856964	891.371887	388.212830	227.187881	872.146545	340.662415	19.076193	998.011536	-546.658020	145.319931	907.188110	-522.859009	-2.971226
296.643494	-51.049408	895.787170	376.052826	99.566132	900.724426	380.659058	-73.351074	503.900757	416.869629	134.459076	505.310425	480.664185	-46.548439	82.239067	480.477234	116.657524	87.533775	326.786896	-166.183365	1413.515015	428.580719	148.045471	1401.484619	320.736938	17.758295	1392.749390	323.739807	-3.475066	1688.443359	339.248962	-225.885406	1127.581543	500.988586	168.970657	1122.576416	233.522568	-163.292252	891.420166	388.776703	226.897720	871.981018	340.676086	18.706615	998.007751	-547.066772	146.417999	907.055847	-523.906982	-1.942030
296.666779	-51.361816	895.791321	376.096100	99.341553	900.790710	380.677673	-73.626114	503.867828	416.876831	134.273575	505.353668	480.692444	-46.632149	82.250267	480.471680	116.609962	87.537895	326.759521	-166.457047	1413.553711	428.624908	147.790802	1401.649780	320.753906	17.490404	1392.786377	323.807556	-3.780006	1688.464233	339.081635	-226.073380	1127.575439	501.185974	168.636063	1122.632202	232.870102	-164.591476	891.487671	389.115173	226.507248	871.895142	340.710815	18.398972	998.040710	-547.476624	147.384842	906.868713	-525.013977	-1.011098
296.692322	-51.732750	895.790222	376.125854	98.982124	900.813171	380.671722	-73.935776	503.843628	416.890686	134.101151	505.390137	480.681213	-46.619648	82.241920	480.447754	116.605728	87.531509	326.705109	-166.728500	1413.543091	428.734528	147.446960	1401.643433	320.777527	17.220219	1392.787476	323.962891	-3.994413	1688.419434	338.962860	-226.449966	1127.648682	501.289581	168.298370	1122.626953	232.702194	-165.093201	891.523315	389.229645	226.295074	872.074341	340.742310	18.016520	998.050232	-547.911987	148.451584	906.709045	-526.204407	-0.052712
296.209167	-52.545689	896.033508	375.985016	98.426025	900.817261	380.710846	-74.121681	503.924347	416.840454	133.908661	505.363312	480.653076	-46.627827	82.217972	480.402374	116.600128	87.558113	326.619598	-167.015335	1413.564819	428.816040	147.120026	1401.670044	320.775024	16.950666	1392.842651	323.922455	-4.325007	1688.512329	338.914276	-226.939285	1127.747925	501.477203	167.981476	1122.667236	233.063965	-164.726822	891.533142	389.553955	226.071289	872.021179	340.561066	17.420706	998.173157	-548.208801	149.638214	906.671143	-527.357422	0.966407
296.235046	-52.889660	896.017395	376.017426	98.039330	900.810181	380.723755	-74.322159	503.899139	416.807434	133.760880	505.366058	480.639771	-46.614445	82.189224	480.385925	116.596687	87.573975	326.552551	-167.303604	1413.630005	428.877869	146.803833	1401.680176	320.760437	16.677139	1392.854126	324.072388	-4.508311	1688.455322	338.818115	-227.278061	1127.812378	501.666901	167.634247	1122.683105	232.942184	-165.099197	891.596863	390.101318	225.800735	871.762878	340.576202	17.055042	998.162109	-548.306458	151.132477	906.709290	-528.539185	2.041273
296.274567	-53.210621	896.026611	376.053894	97.741547	900.827637	380.788696	-74.423035	503.885651	416.796844	133.597748	505.341064	480.606445	-46.683247	82.178726	480.382385	116.584206	87.563278	326.494263	-167.583649	1413.689087	428.924896	146.483032	1401.669922	320.755371	16.406204	1392.866089	324.044739	-4.805881	1688.559570	338.624359	-227.458267	1127.797607	501.792908	167.316833	1122.692139	232.292114	-166.321442	891.688049	390.440979	225.562592	871.708191	340.612885	16.741829	998.175293	-548.236145	152.733490	906.816589	-529.656494	3.175058
296.259064	-53.518162	896.013733	376.073730	97.480850	900.880493	380.822449	-74.542175	503.867462	416.771393	133.486588	505.378906	480.585602	-46.652733	82.164185	480.384644	116.569450	87.588448	326.440338	-167.850052	1413.698364	428.966858	146.177490	1401.681641	320.723175	16.131968	1392.875488	324.105896	-5.050234	1688.588623	338.503143	-227.795334	1127.854126	501.898285	167.017929	1122.685791	232.121323	-166.703125	891.734924	390.594666	225.350677	871.836487	340.609100	16.418163	998.193359	-549.887146	151.765305	905.922119	-531.516235	3.065681
296.751434	-53.434338	895.770691	376.292633	97.217888	900.845032	380.904114	-74.677063	503.755676	416.841156	133.405487	505.408752	480.648071	-46.726467	82.160210	480.463837	116.579826	87.628502	326.401581	-168.131393	1413.755127	429.001953	145.891556	1401.686646	320.736847	15.859881	1392.881958	324.187469	-5.259486	1688.608887	338.398132	-228.130859	1127.902100	502.019318	166.691376	1122.708618	231.970078	-167.021744	891.799683	391.004944	225.136642	871.756226	340.850830	16.246555	998.054504	-550.447510	152.403000	905.748840	-533.003357	3.781449
296.337036	-54.116589	895.973267	376.145660	96.761551	900.863953	380.851807	-74.879936	503.823303	416.713470	133.300781	505.392548	480.601410	-46.725037	82.112885	480.445374	116.568626	87.630203	326.387085	-168.370956	1413.785522	429.077545	145.595108	1401.674316	320.736725	15.617891	1392.900146	324.290588	-5.464934	1688.645874	338.301270	-228.444534	1127.908936	502.213135	166.364288	1122.715332	231.841064	-167.379623	891.834473	391.643433	224.926544	871.472412	340.690765	15.735714	998.163208	-550.761963	153.467743	905.763062	-534.438538	4.635838
296.377441	-54.364552	895.953552	376.165131	96.422134	900.837097	380.903931	-75.063606	503.799927	416.598358	133.226822	505.390259	480.592621	-46.738602	82.079453	480.394226	116.584328	87.657715	326.357239	-168.636505	1413.879028	429.120148	145.283981	1401.650757	320.737640	15.378349	1392.934937	324.371765	-5.660328	1688.673096	338.215912	-228.725693	1127.963989	502.102051	165.889740	1122.633179	231.705368	-167.703644	891.903015	391.992065	224.711868	871.391296	340.718384	15.445237	998.140259	-551.186523	154.385056	905.718872	-535.985107	5.280614
296.437469	-54.616367	895.940186	376.226318	96.190353	900.856873	380.914795	-75.277420	503.792511	416.592468	133.123489	505.391693	480.617920	-46.769314	82.113037	480.434814	116.597031	87.695099	326.341187	-168.859497	1413.879272	429.148865	144.988174	1401.609497	320.723572	15.140875	1392.949951	324.454590	-5.849294	1688.704712	338.173157	-229.220734	1128.064697	502.505524	165.767624	1122.727051	232.087952	-167.166824	891.929993	392.349121	224.527740	871.305237	340.780945	15.181184	998.142090	-551.017395	156.132370	905.947998	-537.375732	6.343987
296.439056	-54.893875	895.945618	376.219940	95.944016	900.888428	380.961487	-75.462006	503.760773	416.482941	133.004272	505.403748	480.622589	-46.772011	82.129387	480.418518	116.581398	87.698128	326.298920	-169.108597	1413.905396	429.185791	144.698471	1401.595581	320.699158	14.911412	1392.962646	324.542542	-6.027400	1688.734497	338.011993	-229.309906	1128.070801	502.628967	165.523651	1122.729370	231.451859	-168.192230	892.028625	392.530670	224.327209	871.413940	340.792755	14.895956	998.158630	-551.472412	156.857697	905.852356	-539.039185	6.848506
296.881683	-54.766216	895.716125	376.410553	95.727707	900.863831	381.044403	-75.573647	503.684937	416.513763	132.952713	505.416779	480.609802	-46.738838	82.117889	480.446564	116.591125	87.729301	326.276184	-169.353638	1413.949463	429.210358	144.447098	1401.578857	320.674622	14.649479	1392.977173	324.639221	-6.200823	1688.767090	337.945618	-229.591232	1128.108765	502.802612	165.255051	1122.721802	231.323318	-168.422791	892.097656	393.141968	224.100113	871.118469	341.013580	14.761057	998.030701	-552.609924	156.459366	905.403137	-540.970215	6.978372
296.850037	-55.039890	895.701111	376.382996	95.379822	900.838318	381.083496	-75.791061	503.670197	416.412018	132.840790	505.391357	480.587921	-46.714676	82.082588	480.410522	116.554955	87.748352	326.251068	-169.591858	1413.906860	429.251556	144.169998	1401.558960	320.651550	14.416312	1393.009766	324.728363	-6.362938	1688.784546	337.858734	-229.861893	1128.127930	502.941772	164.983139	1122.715942	231.189667	-168.653030	892.145569	393.535553	223.874756	871.025635	341.015381	14.437807	998.008301	-553.093872	156.869888	905.241150	-542.724548	7.292873
296.796082	-55.309410	895.690186	376.368652	95.044235	900.812012	381.084320	-75.914520	503.632080	416.324860	132.745483	505.409271	480.578583	-46.676476	82.080750	480.342560	116.527664	87.757904	326.213318	-169.833862	1413.872070	429.274628	143.893188	1401.532837	320.628723	14.173437	1393.035400	324.820923	-6.543296	1688.807617	337.781738	-230.116669	1128.145752	503.020416	164.655762	1122.685791	231.037460	-168.864395	892.195557	393.686768	223.690521	871.116089	340.999573	14.132098	997.988708	-553.479980	157.284973	905.108887	-544.434082	7.590715
296.758881	-55.566101	895.680725	376.403809	94.820305	900.840637	381.080261	-76.082588	503.596802	416.219666	132.663101	505.415283	480.584076	-46.683540	82.036758	480.303772	116.512642	87.783501	326.222992	-170.055252	1413.876221	429.303619	143.631668	1401.505859	320.616058	13.945502	1393.028076	324.934753	-6.691628	1688.818481	337.717804	-230.351837	1128.119507	503.137604	164.373810	1122.675537	230.924271	-169.067703	892.250366	394.033447	223.571762	871.048889	341.030640	13.848801	997.994385	-553.927490	157.639725	904.911682	-546.167664	7.833673
296.251862	-56.142879	895.902710	376.246979	94.570549	900.894470	381.035431	-76.206596	503.636200	415.987915	132.599243	505.425018	480.549347	-46.683769	82.020348	480.225067	116.506416	87.794434	326.275879	-170.246185	1413.954834	429.368408	143.369568	1401.456909	320.627380	13.725816	1393.042236	325.036987	-6.852084	1688.828491	337.672150	-230.581848	1128.113281	503.301086	164.163544	1122.680908	230.778870	-169.235718	892.309265	394.363647	223.347870	870.968567	340.855804	13.465790	998.126953	-554.458130	157.912766	904.781372	-547.966919	8.086826
296.177551	-56.358280	895.873535	376.226166	94.365494	900.862122	380.936035	-76.383415	503.614380	415.871094	132.575394	505.415405	480.539642	-46.718761	82.012390	480.193848	116.506287	87.824318	326.255096	-170.478699	1413.951538	429.405884	143.144577	1401.404907	320.580963	13.510282	1393.063232	325.124969	-7.008103	1688.843872	337.636230	-230.775024	1128.111816	503.477325	163.906509	1122.664551	230.668549	-169.385574	892.356689	394.908905	223.056107	870.587585	340.870819	13.223330	998.091370	-554.849426	158.297394	904.672363	-549.764282	8.374492
296.225220	-56.554230	895.868591	376.332489	94.126404	900.882080	380.891785	-76.505501	503.565918	415.788452	132.524948	505.420959	480.563690	-46.759228	82.023720	480.162445	116.506050	87.860207	326.277557	-170.705688	1413.971436	429.473053	142.898605	1401.340088	320.578369	13.302566	1393.071045	325.220032	-7.143313	1688.842896	337.648590	-231.175018	1128.166992	503.537689	163.594101	1122.592285	231.035278	-168.724625	892.350464	395.029205	222.848221	870.663208	340.915344	13.003111	998.100281	-555.223145	158.657455	904.560120	-551.514160	8.637785
296.181793	-56.745003	895.871155	376.383209	93.896301	900.889893	380.744354	-76.766930	503.564697	415.695282	132.473068	505.429016	480.575592	-46.801563	82.055595	480.112244	116.505432	87.869568	326.300201	-170.943481	1414.008667	429.542389	142.639771	1401.279541	320.584015	13.126736	1393.073975	325.319763	-7.291055	1688.866943	337.613892	-231.373734	1128.176758	503.640961	163.316452	1122.546143	230.966156	-168.808884	892.410828	395.330475	222.637390	870.560303	340.947662	12.769608	998.102783	-555.617249	158.935318	904.409607	-553.169800	8.842574
296.642761	-56.528683	895.653625	376.643890	93.757782	900.891724	380.609222	-76.924301	503.454010	415.785004	132.489258	505.469940	480.564880	-46.829697	82.041985	480.202911	116.485512	87.942795	326.300079	-171.139282	1414.027710	429.634064	142.415436	1401.248413	320.606354	12.914354	1393.086670	325.422791	-7.420842	1688.876831	337.594086	-231.504669	1128.170166	503.770203	163.040192	1122.513306	230.834824	-168.907883	892.486206	395.860046	222.381927	870.234802	341.207245	12.709371	997.993774	-555.989258	159.146896	904.252075	-554.805115	9.127496
296.615112	-56.671520	895.623230	376.671112	93.547493	900.871277	380.488495	-77.008682	503.372070	415.719025	132.436630	505.474396	480.584137	-46.904167	82.085625	480.128754	116.493637	87.946785	326.268890	-171.369431	1414.002686	429.686646	142.168732	1401.194824	320.629700	12.722690	1393.078857	325.521118	-7.551793	1688.876221	337.573883	-231.664047	1128.196655	503.840332	162.791763	1122.457031	230.754242	-168.979996	892.543884	395.937378	222.163620	870.347778	341.224396	12.512729	997.966370	-556.287964	159.418808	904.064331	-556.252747	9.402838
296.604431	-56.796787	895.596558	376.709808	93.414719	900.883484	380.383881	-77.122818	503.336914	415.707214	132.344177	505.474762	480.579468	-46.938446	82.064278	480.121948	116.484894	87.967499	326.316101	-171.551361	1414.047607	429.765228	141.972992	1401.165527	320.649658	12.513319	1393.092163	325.613464	-7.679678	1688.878418	337.493439	-231.645630	1128.149658	503.911285	162.509506	1122.416016	230.202164	-169.787552	892.661255	396.202606	222.031372	870.296387	341.246674	12.351757	997.956848	-556.009277	160.315994	903.994812	-557.431519	9.977572
296.634460	-56.895386	895.582275	376.757568	93.321556	900.884033	380.301056	-77.163536	503.287048	415.740417	132.268509	505.492798	480.608612	-46.981674	82.059738	480.160492	116.476868	87.948997	326.334564	-171.714493	1414.095947	429.824860	141.803772	1401.154785	320.790161	12.271622	1392.942993	325.731293	-7.797844	1688.875732	337.548035	-231.977585	1128.204346	503.978394	162.196609	1122.387207	230.629074	-169.067688	892.671692	396.482391	221.797562	870.203247	341.297577	12.239326	997.948486	-556.154358	160.603241	903.834839	-558.596191	10.288247
296.618805	-56.991234	895.569519	376.757141	93.185890	900.872070	380.227173	-77.221931	503.259979	415.775665	132.187561	505.476471	480.608643	-47.037407	82.080254	480.106232	116.465492	87.937576	326.357697	-171.901230	1414.116455	429.918579	141.604782	1401.132690	320.747467	12.176026	1393.102051	325.834137	-7.932941	1688.881470	337.534546	-232.115189	1128.222046	504.079498	161.884888	1122.367188	230.611404	-169.051422	892.713867	396.716888	221.477829	870.082214	341.314728	12.107657	997.933960	-556.188477	161.062805	903.663635	-559.641663	10.739640
296.152740	-57.503429	895.760864	376.581055	92.961441	900.888550	380.160553	-77.276512	503.316132	415.793335	132.063843	505.446533	480.629791	-47.050297	82.090851	480.083862	116.455910	87.919449	326.409393	-172.080490	1414.137695	430.026062	141.384644	1401.111572	320.787903	12.027295	1393.133057	325.940613	-8.048236	1688.895142	337.513153	-232.272903	1128.241455	504.221680	161.622498	1122.371948	230.546097	-169.061432	892.780762	396.960205	221.222061	870.049500	341.124237	11.788067	998.034668	-556.048035	161.556107	903.513367	-560.462341	11.172294
296.087311	-57.639668	895.762451	376.550446	92.742004	900.877014	380.125366	-77.315475	503.323242	416.028351	131.950546	505.486847	480.631165	-47.052738	82.095596	480.134796	116.410126	87.923195	326.415375	-172.248917	1414.163574	430.135803	141.195786	1401.101074	320.929535	11.776416	1392.989136	326.050415	-8.167703	1688.893555	337.477234	-232.398605	1128.218262	504.352966	161.351486	1122.368652	230.475906	-169.090164	892.819519	397.171692	220.965042	870.020264	341.099060	11.602337	998.028137	-555.694458	162.137344	903.418884	-561.015930	11.724814
296.064056	-57.710423	895.744019	376.540924	92.625267	900.901367	380.059387	-77.404922	503.304352	416.553528	131.854630	505.538727	480.638672	-47.067947	82.115761	480.372803	116.384644	87.962570	326.405212	-172.409500	1414.113647	430.371490	140.886703	1400.963501	320.991974	11.623835	1393.023193	326.156921	-8.282762	1688.924438	337.448669	-232.549561	1128.222168	504.500153	161.042984	1122.359741	230.457275	-169.074844	892.873108	397.381897	220.718399	870.001282	341.099854	11.468878	998.027893	-555.263184	162.727432	903.362915	-561.352783	12.278413
296.014648	-57.852493	895.739868	376.552521	92.455009	900.882080	380.075562	-77.437462	503.285034	416.688538	131.730392	505.540833	480.627167	-47.071968	82.100098	480.393494	116.373047	87.970032	326.429749	-172.551956	1414.137573	430.481812	140.700394	1400.964478	321.046265	11.462438	1393.041870	326.271179	-8.401712	1688.944824	337.338623	-232.520508	1128.170044	504.628723	160.745529	1122.356689	229.946075	-169.821014	892.934387	397.549438	220.424744	869.993286	341.097412	11.310903	998.015259	-554.890015	163.127045	903.308838	-561.517700	12.720705
295.966125	-57.925171	895.746277	376.536194	92.351585	900.917175	380.041382	-77.471794	503.267487	416.787018	131.652420	505.593842	480.636169	-47.069321	82.098160	480.406738	116.357239	87.978470	326.440155	-172.715225	1414.146729	430.618378	140.524063	1400.961426	321.089386	11.324404	1393.067627	326.376617	-8.526099	1688.956055	337.290344	-232.636795	1128.161865	504.726166	160.421036	1122.322388	229.859070	-169.873138	892.952026	397.692535	220.154541	869.962708	341.078827	11.194217	998.033569	-554.800110	163.402161	903.252747	-561.661926	13.083196
295.926727	-58.015976	895.739624	376.551758	92.220871	900.906799	380.002472	-77.583115	503.256531	416.879120	131.568802	505.587219	480.642456	-47.079208	82.106049	480.391602	116.348549	87.960175	326.470795	-172.875946	1414.102295	430.664063	140.438400	1401.079346	321.066956	11.258691	1393.248657	326.479218	-8.634202	1688.965210	337.251221	-232.765167	1128.104736	504.848267	160.132370	1122.344238	229.848953	-169.847946	892.966431	397.838806	219.892090	869.929321	341.075043	11.078234	998.024414	-555.109131	163.346130	903.133301	-561.732788	13.315623
296.353394	-57.688404	895.531433	376.759583	92.208702	900.911377	379.978790	-77.645981	503.170654	417.002441	131.477219	505.618103	480.668335	-47.126987	82.095619	480.422241	116.347641	87.971710	326.528931	-173.021820	1414.117798	430.787354	140.279617	1401.085449	321.133087	11.142525	1393.288208	326.606689	-8.741458	1688.988159	337.230469	-232.894104	1128.098022	505.012787	159.872528	1122.340454	229.848145	-169.833664	892.978882	398.173340	219.654694	869.704407	341.278656	11.148796	997.922729	-554.894958	163.672836	903.129211	-561.528687	13.682755
296.344177	-57.726414	895.536743	376.793640	92.163872	900.943420	379.958130	-77.595840	503.152191	417.042389	131.426880	505.646942	480.652679	-47.150814	82.088867	480.443237	116.373383	87.959007	326.562653	-173.183228	1414.135376	430.920593	140.110138	1401.116089	321.194946	11.017454	1393.316772	326.741272	-8.864601	1689.008301	337.205841	-232.976212	1128.094238	505.055817	159.553101	1122.308838	229.839340	-169.789322	892.985596	398.059967	219.463608	869.907593	341.294647	11.086052	997.939880	-554.622437	164.060608	903.150635	-561.185486	14.016190
296.306732	-57.782829	895.557983	376.819183	92.071686	900.981995	379.900024	-77.699799	503.148804	417.095215	131.383713	505.713562	480.638489	-47.168056	82.087303	480.439484	116.367912	87.999146	326.570892	-173.328369	1414.132568	431.084442	139.910431	1401.117188	321.250092	10.908375	1393.369629	326.860443	-8.985572	1689.030518	337.191650	-233.030655	1128.087158	505.170990	159.270874	1122.300049	229.826706	-169.762268	893.017456	398.153412	219.232910	869.898865	341.289520	10.996376	997.968872	-554.424255	164.400864	903.309753	-560.720337	14.333422
296.275665	-57.807240	895.572693	376.838196	92.044441	901.048767	379.861633	-77.619423	503.125793	417.102936	131.314087	505.736938	480.664215	-47.166477	82.118187	480.458740	116.338699	87.984032	326.571930	-173.479904	1414.098633	431.224823	139.727432	1401.136230	321.323151	10.790754	1393.410645	326.993744	-9.096701	1689.077515	337.179108	-233.065979	1128.071411	505.236389	158.970963	1122.288330	229.836685	-169.711075	893.040222	398.244202	218.982407	869.907837	341.283447	10.934303	998.007324	-553.823303	164.763138	903.357788	-560.100952	14.703920
296.270599	-57.845928	895.583130	376.873535	92.001686	901.082275	379.837646	-77.651314	503.112946	417.145050	131.263855	505.781433	480.641205	-47.166534	82.111610	480.493683	116.348167	87.982506	326.604187	-173.599304	1414.096680	431.475922	139.458389	1401.005127	321.373016	10.655075	1393.451172	327.128876	-9.196251	1689.109497	337.235687	-233.275726	1128.103638	505.364410	158.731766	1122.252930	230.319702	-168.921402	893.005188	398.318298	218.755295	869.932434	341.299561	10.876306	998.028198	-553.317810	165.107117	903.510437	-559.347656	14.953317
296.263641	-57.897293	895.575623	376.896362	91.924477	901.094055	379.824249	-77.666176	503.116058	417.244110	131.247131	505.835724	480.649506	-47.173588	82.123444	480.554352	116.345482	87.993866	326.610413	-173.770828	1414.063965	431.533783	139.376312	1401.134766	321.430206	10.557444	1393.458862	327.246002	-9.296412	1689.143677	337.211975	-233.327667	1128.098999	505.492737	158.524185	1122.248047	230.320389	-168.866318	892.998291	398.576630	218.525711	869.723877	341.282593	10.810538	998.031433	-552.716187	165.413254	903.689758	-558.505249	15.210534
296.263672	-57.977043	895.561768	376.917633	91.835487	901.085693	379.837585	-77.706284	503.137482	417.350098	131.232422	505.870880	480.662170	-47.176285	82.126038	480.605438	116.337990	87.995697	326.581268	-173.901855	1414.025024	431.775513	139.107346	1400.979614	321.471527	10.440702	1393.483887	327.386353	-9.401601	1689.176025	337.195313	-233.337753	1128.065063	505.554779	158.235474	1122.191284	230.301056	-168.829971	892.974670	398.386353	218.374054	869.932373	341.288025	10.724299	998.020447	-552.506775	165.576050	903.868591	-557.683411	15.346379
296.267731	-58.079159	895.564758	376.962677	91.738968	901.094360	379.826508	-77.758781	503.100616	417.489258	131.240234	505.898987	480.670441	-47.195995	82.121681	480.706543	116.346077	88.002678	326.612091	-174.020065	1414.051880	431.850159	139.027206	1401.095337	321.516113	10.356491	1393.504028	327.536926	-9.520909	1689.213135	337.182800	-233.393997	1128.042603	505.591492	157.946838	1122.150757	230.302399	-168.750122	892.972534	398.401398	218.181183	869.955383	341.301819	10.625893	998.026794	-551.692383	165.757065	903.924072	-556.716248	15.418282
296.232819	-58.119602	895.578125	376.942688	91.625633	901.121826	379.834106	-77.796425	503.114471	417.592285	131.250732	505.973572	480.672943	-47.200115	82.123207	480.749420	116.359810	87.957344	326.617889	-174.161316	1414.022705	431.970642	138.853378	1401.100220	321.551605	10.238317	1393.539551	327.679260	-9.636351	1689.274658	337.191284	-233.414932	1128.007568	505.671814	157.695602	1122.143433	230.328079	-168.666992	892.953857	398.380615	218.040115	869.985291	341.285767	10.530045	998.045532	-551.285461	165.786743	904.170898	-555.740479	15.441938
296.238800	-58.204388	895.595337	376.953186	91.518356	901.181091	379.850342	-77.843407	503.136322	417.760620	131.293228	506.088989	480.686371	-47.218082	82.126289	480.746338	116.406487	87.949806	326.617615	-174.291122	1414.026489	432.115509	138.675613	1401.099487	321.586060	10.120888	1393.589355	327.819489	-9.761331	1689.332397	337.154602	-233.457718	1127.980713	505.780365	157.454895	1122.155884	230.335419	-168.591187	892.942627	398.569946	217.849762	869.831604	341.288757	10.407792	998.082397	-550.282776	165.840118	904.328857	-554.615845	15.396200
296.231323	-58.318520	895.631836	377.013031	91.352516	901.251709	379.848785	-77.871284	503.136688	418.025330	131.335037	506.190308	480.696198	-47.237755	82.129944	480.817810	116.449409	87.946556	326.629272	-174.405075	1414.024414	432.331116	138.388336	1400.973511	321.619720	9.997197	1393.633911	327.946350	-9.873219	1689.404175	337.127899	-233.491898	1127.942871	505.878815	157.217300	1122.137817	230.364624	-168.499130	892.943481	398.548950	217.708755	869.889648	341.300140	10.248880	998.135437	-549.487976	165.761353	904.530640	-553.464844	15.194728
295.874329	-58.719761	895.814697	376.914978	91.159767	901.334167	379.865692	-77.902771	503.196381	418.268066	131.461136	506.317413	480.687958	-47.251549	82.112892	480.900024	116.498817	87.984955	326.609375	-174.573914	1414.058472	432.375641	138.284882	1401.093750	321.669006	9.882008	1393.700317	328.162903	-9.903534	1689.416016	337.043365	-233.367432	1127.911377	505.933990	157.013428	1122.123291	229.911926	-169.138290	892.979919	398.515228	217.588226	869.951721	341.149048	9.978036	998.266113	-548.814087	165.560745	904.665405	-552.362854	14.869770
296.303680	-58.469421	895.666870	377.160065	91.098167	901.369934	379.832764	-77.926201	503.099915	418.719635	131.633743	506.434082	480.669037	-47.293156	82.104439	481.086670	116.596169	88.041412	326.606628	-174.698776	1414.127319	432.504120	138.132843	1401.097412	321.695801	9.755869	1393.745605	328.291138	-10.007756	1689.491699	337.016266	-233.388901	1127.894775	505.991455	156.814209	1122.114746	229.940216	-169.091248	892.988098	398.484344	217.468887	869.977600	341.368317	10.006574	998.211487	-547.938293	165.237106	904.797363	-551.191345	14.549347
296.385986	-58.518059	895.686768	377.264801	90.969666	901.472229	379.819122	-77.977211	503.080750	419.091095	131.856018	506.618256	480.673920	-47.342571	82.124344	481.226532	116.657837	88.097145	326.563232	-174.865936	1414.117065	432.634003	137.943817	1401.089844	321.721954	9.629252	1393.806641	328.393646	-10.113271	1689.556396	337.040527	-233.609253	1127.943604	506.037781	156.618774	1122.087158	230.474350	-168.198410	892.943970	398.433228	217.348434	870.036133	341.426544	9.878132	998.271667	-547.195190	164.811783	904.854004	-550.055237	13.983859
296.092590	-58.916893	895.887695	377.246674	90.784767	901.599365	379.816528	-77.960716	503.146606	419.242279	131.992737	506.770905	480.696136	-47.337452	82.134369	481.286041	116.702080	88.158844	326.544891	-175.007462	1414.138916	432.744171	137.740097	1401.115234	321.764709	9.489182	1393.866455	328.502228	-10.220804	1689.641724	337.009125	-233.656097	1127.976685	506.069611	156.382370	1122.075073	230.526413	-168.076126	892.977295	398.389618	217.222168	870.093140	341.325043	9.606608	998.434509	-546.234802	164.365738	904.942078	-548.820984	13.565234
296.165527	-58.963745	895.918823	377.398102	90.722359	901.733826	379.798431	-78.022964	503.104614	419.603394	132.348267	506.992462	480.684113	-47.375000	82.121017	481.465332	116.738281	88.244965	326.513641	-175.151123	1414.181030	432.849731	137.531052	1401.139648	321.778290	9.331126	1393.911865	328.518311	-10.391790	1689.792358	336.996277	-233.705368	1128.006470	506.116333	156.175552	1122.085327	230.573532	-167.969299	893.038269	398.376007	217.111450	870.170410	341.408844	9.495555	998.515015	-545.207764	163.856171	905.028137	-547.548096	12.867865
296.630829	-58.665813	895.786194	377.680328	90.774193	901.842773	379.790405	-78.019714	503.007660	419.847595	132.530502	507.156433	480.687469	-47.382362	82.112198	481.606506	116.807533	88.306252	326.490143	-175.289825	1414.236938	432.948120	137.320862	1401.180420	321.806122	9.183658	1393.988281	328.613281	-10.503814	1689.883301	336.984039	-233.762894	1128.052734	506.150513	155.986099	1122.117432	230.612869	-167.889755	893.091003	398.165497	217.030396	870.464233	341.655060	9.573683	998.502808	-544.298035	163.151718	905.064087	-546.339905	12.083644
296.731445	-58.727646	895.846008	377.860443	90.701057	901.987732	379.784393	-78.118423	502.992126	419.966522	132.733139	507.281708	480.690735	-47.399868	82.107521	481.702667	116.876434	88.368698	326.442383	-175.413742	1414.262939	433.122986	137.007004	1401.087769	321.821228	9.031760	1394.050781	328.711853	-10.603864	1689.972290	336.977875	-233.781204	1128.116699	506.217682	155.773605	1122.139526	230.647491	-167.825897	893.159607	398.127533	216.945831	870.556396	341.767975	9.461489	998.603516	-543.391479	162.428116	905.060486	-545.166199	11.260554
296.841125	-58.758823	895.849670	378.062531	90.645714	902.089905	379.851532	-78.124069	502.991364	419.957581	132.972748	507.369629	480.651306	-47.439060	82.090958	481.741791	116.955978	88.456413	326.386169	-175.581223	1414.329956	433.181885	136.818497	1401.099121	321.821381	8.867758	1394.087402	328.769653	-10.720247	1690.052246	336.955322	-233.865128	1128.168457	506.236908	155.516403	1122.148926	230.716003	-167.728043	893.238708	398.094421	216.859238	870.643311	341.889374	9.367489	998.654602	-542.345825	161.584290	905.077698	-543.849121	10.307648
297.023224	-58.788506	895.873657	378.302826	90.533134	902.181396	379.937408	-78.167091	503.006622	419.799164	133.238113	507.427307	480.655701	-47.419628	82.103012	481.863617	117.031075	88.528404	326.335327	-175.722015	1414.394775	433.256012	136.605225	1401.100342	321.824707	8.722908	1394.109497	328.847656	-10.825158	1690.117188	336.978363	-233.940720	1128.222656	506.278351	155.259064	1122.150146	230.780945	-167.628479	893.304260	398.071106	216.806793	870.721680	342.061096	9.267363	998.712219	-541.417847	160.640518	905.058899	-542.595459	9.196941
297.211487	-58.813450	895.876770	378.552399	90.452011	902.252869	379.913666	-78.308540	502.986176	418.959778	133.445694	507.426331	480.671753	-47.468075	82.119957	481.543335	117.148178	88.569000	326.237213	-175.893707	1414.460449	433.297485	136.365204	1401.077515	321.819580	8.550097	1394.119873	328.891418	-10.929833	1690.168091	336.901947	-233.878204	1128.244019	506.256897	154.927551	1122.128174	230.377609	-168.311783	893.377197	398.040985	216.788788	870.795837	342.246796	9.182559	998.748840	-540.828857	159.439545	905.045837	-541.475342	7.922811
297.390259	-58.824276	895.869019	378.783783	90.425621	902.338135	379.968231	-78.288834	502.964142	418.738770	133.745575	507.471832	480.672058	-47.492008	82.112900	481.437744	117.232307	88.653412	326.112274	-176.067200	1414.496216	433.339142	136.129883	1401.021240	321.799652	8.367495	1394.094849	328.930725	-11.056921	1690.208618	336.870453	-234.044128	1128.287354	506.299133	154.658051	1122.100708	230.444870	-168.225281	893.432739	398.016205	216.737610	870.844727	342.416809	9.118769	998.786133	-539.568298	158.370117	904.882874	-540.206970	6.577170
297.276062	-59.189213	896.012939	378.970673	90.298943	902.430176	380.003204	-78.381584	503.003632	418.637878	134.051392	507.546661	480.660675	-47.555817	82.082321	481.443573	117.296944	88.800621	325.979004	-176.246185	1414.524414	433.381378	135.869308	1400.983154	321.769470	8.159312	1394.071289	328.934448	-11.173904	1690.250977	336.859161	-234.168457	1128.302490	506.323120	154.372314	1122.076294	230.534714	-168.131439	893.474548	397.981293	216.715424	870.921753	342.511475	8.877689	998.901855	-537.667419	157.612534	904.996460	-538.729187	5.475076
297.513123	-59.241833	896.014404	379.258179	90.188301	902.493286	380.089203	-78.412437	502.968903	418.413879	134.368073	507.627777	480.709900	-47.548409	82.072899	481.409210	117.371979	88.962074	325.883209	-176.420639	1414.586670	433.432831	135.632919	1400.928101	321.747833	7.964698	1394.036133	328.928833	-11.295194	1690.292480	336.846497	-234.354202	1128.297974	506.392517	154.061676	1122.067383	230.628906	-168.049026	893.503235	397.993195	216.611084	871.052124	342.746429	8.765844	998.933289	-537.292786	156.227585	904.936707	-537.691223	3.861634
297.739380	-59.256634	896.005737	379.552338	90.137962	902.576721	380.094788	-78.497734	502.956665	418.239838	134.735519	507.732025	480.687531	-47.575001	82.013504	481.438507	117.419975	89.168404	325.719116	-176.638596	1414.588257	433.482147	135.363953	1400.871582	321.722382	7.773678	1393.978516	328.895081	-11.508364	1690.303955	336.828857	-234.552612	1128.315063	506.351501	153.661240	1121.997559	230.722870	-167.908493	893.578064	397.941650	216.671143	871.021240	342.991058	8.676934	998.967590	-536.604065	154.272308	904.603455	-536.612183	2.092303
298.321167	-58.949780	895.861267	379.919006	90.195938	902.658569	380.200104	-78.494698	502.834564	417.969971	135.146469	507.852783	480.674866	-47.578621	82.001198	481.371338	117.517403	89.381981	325.556976	-176.831406	1414.557983	433.484802	135.077576	1400.781372	321.696075	7.561307	1393.947266	328.847687	-11.625015	1690.341187	336.816071	-234.811584	1128.341919	506.377960	153.312531	1121.922241	230.863037	-167.785141	893.576538	397.919830	216.676559	871.072266	343.376831	8.751637	998.932678	-535.882629	152.385117	904.447815	-535.501038	0.237759
298.638062	-58.935543	895.849304	380.231354	90.165955	902.764038	380.206757	-78.531975	502.792450	417.642212	135.544403	507.970367	480.728607	-47.603973	82.014381	481.318512	117.595924	89.612709	325.376953	-177.026123	1414.536865	433.512543	134.784882	1400.674561	321.640198	7.341781	1393.874023	328.774994	-11.654726	1690.361816	336.796722	-235.035233	1128.317017	506.410278	152.970749	1121.826416	230.969742	-167.784256	893.503906	397.930481	216.696930	871.101501	343.674744	8.672675	998.975220	-535.120667	150.480286	904.347717	-534.329407	-1.516677
298.909393	-58.930927	895.858521	380.559113	90.147423	902.906189	380.232544	-78.517006	502.748474	417.293945	135.992004	508.097107	480.721527	-47.623074	82.000931	481.243835	117.696205	89.876648	325.204163	-177.259140	1414.517822	433.536987	134.492966	1400.561523	321.587952	7.123791	1393.794678	328.685608	-11.769735	1690.366821	336.774323	-235.315170	1128.273438	506.447876	152.611832	1121.733643	231.122864	-167.712616	893.459656	397.948608	216.737885	871.141602	343.970398	8.576615	999.044861	-534.318420	148.513596	904.289551	-533.166565	-3.440503
299.234161	-58.976913	895.833435	380.959137	90.098122	902.995850	380.230774	-78.533257	502.691437	416.853577	136.200806	508.158020	480.750549	-47.630947	81.998558	481.205383	117.796341	90.171791	324.981110	-177.483459	1414.478516	433.556458	134.219788	1400.454346	321.526337	6.845936	1393.724854	328.559174	-11.898278	1690.374023	336.748535	-235.603867	1128.233521	506.438995	152.181793	1121.656006	231.303223	-167.670746	893.405945	398.016998	216.792862	871.195190	344.294830	8.470855	999.074585	-533.802124	146.228729	904.366089	-532.025879	-5.325192
299.187256	-59.302113	895.973389	381.212494	90.031670	903.167175	380.253510	-78.455086	502.721100	416.687531	136.947678	508.426025	480.703705	-47.646275	81.976379	481.320435	117.886658	90.578194	324.812378	-177.736511	1414.427368	433.472809	134.006592	1400.503540	321.453003	6.591725	1393.659302	328.403870	-12.040781	1690.374390	336.760223	-236.007156	1128.195801	506.448334	151.775513	1121.619507	231.785324	-167.126022	893.279419	398.088867	216.862045	871.248840	344.468750	8.219480	999.223267	-532.562988	144.710266	904.645325	-530.726135	-6.951046
299.542755	-59.338634	895.973511	381.597137	89.977875	903.324158	380.286133	-78.488846	502.682709	416.326782	137.529953	508.615997	480.751251	-47.719803	81.967796	481.273224	118.014305	90.907616	324.584351	-177.980988	1414.328003	433.464020	133.665909	1400.429077	321.382324	6.318964	1393.587646	328.234192	-12.186548	1690.376099	336.713898	-236.283508	1128.131836	506.486206	151.351257	1121.579590	231.937698	-167.176453	893.176453	398.191589	216.950272	871.323303	344.837067	8.069294	999.294312	-531.644653	142.971771	904.990479	-529.544006	-8.603478
299.968842	-59.263321	895.948242	382.032379	90.034752	903.491882	380.340637	-78.447899	502.647888	415.976624	138.114685	508.797791	480.753174	-47.677319	81.944061	481.324127	118.143997	91.226082	324.363007	-178.189514	1414.292603	433.482697	133.344971	1400.356567	321.315002	6.054384	1393.512207	328.048676	-12.336248	1690.383057	336.708984	-236.539795	1128.066284	506.553131	150.854584	1121.538940	232.144928	-167.206116	893.076660	398.325165	217.063950	871.397095	345.248444	8.016409	999.357666	-530.826477	141.153595	905.320801	-528.430115	-10.369005
300.786499	-58.828674	895.816223	382.656616	90.338425	903.802917	380.401459	-78.408478	502.524261	415.533386	138.683411	509.039948	480.763153	-47.708775	81.939751	481.457764	118.272018	91.555428	324.118408	-178.462143	1414.193604	433.498352	133.018280	1400.302856	321.239929	5.792126	1393.436279	327.816589	-12.501304	1690.379028	336.674774	-236.880035	1128.025024	506.627533	150.376190	1121.528809	232.400238	-167.164352	893.008850	398.681213	217.155502	871.276489	345.853394	8.153032	999.434570	-530.158325	139.360245	905.662476	-527.392456	-12.257439
301.242035	-58.821175	895.850098	383.184052	90.377747	904.048462	380.541595	-78.301796	502.494446	415.046631	139.232132	509.198944	480.763611	-47.639885	81.906456	481.647644	118.430939	91.891937	323.853546	-178.726410	1414.144897	433.504852	132.699646	1400.281982	321.181061	5.521130	1393.364990	327.554443	-12.769613	1690.376343	336.691559	-237.112244	1127.977905	506.656281	149.925522	1121.517334	232.667755	-167.174408	892.920105	398.866150	217.277237	871.347229	346.327606	8.044742	999.564880	-529.329895	137.685593	906.046509	-526.344116	-14.021822
301.645325	-58.706070	895.903564	383.672882	90.571503	904.368774	380.598724	-78.265045	502.476868	414.401520	139.745163	509.395569	480.784149	-47.652859	81.893013	481.531036	118.613815	92.223129	323.578583	-178.955795	1414.092407	433.497284	132.341751	1400.265869	321.107208	5.276368	1393.312500	327.286316	-12.935894	1690.378296	336.658630	-237.274460	1127.903931	506.725555	149.452728	1121.541504	232.620697	-167.722076	892.905396	399.080414	217.402328	871.476318	346.773163	8.023850	999.737976	-528.695007	135.855179	906.303040	-525.497864	-15.889283
302.064850	-58.620804	895.934143	384.176544	90.689766	904.668640	380.737427	-78.206764	502.466614	413.773926	140.326889	509.615295	480.811371	-47.667233	81.871651	481.671570	118.809570	92.720764	323.315796	-179.206543	1414.095093	433.514587	131.994476	1400.302612	321.040924	4.982831	1393.273926	326.968933	-13.031550	1690.408936	336.675201	-237.550140	1127.862427	506.762268	148.966156	1121.579102	232.932465	-167.788467	892.802856	399.300507	217.509506	871.580444	347.220062	7.954269	999.890076	-528.048706	133.963333	906.507813	-524.664429	-17.985897
302.200195	-58.953621	896.099915	384.604218	90.571114	904.851990	380.851654	-78.176735	502.498596	413.043488	140.993362	509.847321	480.778290	-47.702061	81.868874	481.652527	119.037384	93.191177	323.031647	-179.453842	1414.044189	433.514832	131.672470	1400.331177	320.953186	4.734323	1393.230103	326.616577	-13.221387	1690.441040	336.667175	-237.853378	1127.807495	506.818756	148.572189	1121.692749	233.267258	-167.897537	892.674011	399.348663	217.625916	871.932556	347.566956	7.684713	1000.058350	-527.349976	132.152328	906.715149	-523.903870	-20.115992
303.085175	-58.679688	895.985718	385.365875	90.645988	905.049316	380.991241	-78.167007	502.427856	412.554016	141.637405	510.164551	480.778809	-47.756310	81.867722	481.848969	119.264610	93.725250	322.757477	-179.651718	1413.995972	433.518127	131.374359	1400.419922	320.877960	4.445878	1393.185181	326.240662	-13.529022	1690.454590	336.663483	-238.146011	1127.759888	506.930023	148.177185	1121.844849	233.595261	-168.027618	892.559937	399.617859	217.754883	872.143433	348.287537	7.701144	1000.091125	-526.831543	129.997162	906.741211	-523.232178	-22.385185
303.667328	-58.654232	896.003601	385.891296	90.632797	905.241516	381.225555	-78.145592	502.431824	412.454559	142.402924	510.492401	480.830475	-47.822601	81.823921	482.247833	119.503143	94.297829	322.436798	-179.866180	1413.934204	433.533539	131.004791	1400.499878	320.799866	4.199095	1393.145386	325.843628	-13.749678	1690.510742	336.675995	-238.383240	1127.719360	507.021942	147.759705	1121.993652	233.958786	-168.150864	892.411316	399.941589	217.923996	872.349426	348.813507	7.606164	1000.188904	-526.257751	127.980942	906.822632	-522.598389	-24.611322
304.198547	-58.668743	896.004517	386.479401	90.519318	905.425842	381.447296	-78.061409	502.441071	411.819000	143.134888	510.811279	480.811829	-47.796024	81.812889	482.310272	119.722885	94.827660	322.131531	-180.097519	1413.893433	433.553101	130.666031	1400.604980	320.740692	3.950030	1393.123779	325.416046	-13.996831	1690.547241	336.698669	-238.631714	1127.706299	507.203766	147.417114	1122.163696	234.285110	-168.309708	892.229858	400.268463	218.126984	872.616943	349.313202	7.446074	1000.275757	-526.169128	125.495262	906.783447	-522.123413	-27.010494
304.374847	-59.020184	896.139771	386.949890	90.424103	905.629639	381.578491	-78.097153	502.481445	410.897278	143.869476	511.089081	480.866211	-47.828289	81.821579	482.259430	119.969406	95.419098	321.807648	-180.281403	1413.779297	433.544891	130.327881	1400.726196	320.673187	3.723652	1393.085449	324.930481	-14.136662	1690.608032	336.701141	-238.882980	1127.618042	507.343262	147.077255	1122.337524	234.647293	-168.466629	892.041931	400.613708	218.359329	872.895203	349.683014	7.158620	1000.437927	-525.557129	123.523201	906.734009	-521.509277	-29.298161
304.863434	-59.124176	896.187500	387.436310	90.336830	905.825317	381.875702	-78.032280	502.484711	410.049561	144.567780	511.429108	481.102203	-47.456543	81.893204	482.362885	120.205299	96.056808	321.536072	-180.529495	1413.712891	433.573395	129.979233	1400.833008	320.604950	3.503636	1393.045044	324.447418	-14.417268	1690.641357	336.775116	-239.206482	1127.546387	507.535675	146.785782	1122.524902	235.343704	-168.123749	891.816589	401.080963	218.523117	873.112549	350.150421	6.976961	1000.553040	-525.221985	121.122543	906.663269	-520.890320	-31.781591
305.827332	-58.858604	896.035645	388.122101	90.268250	905.972229	382.165375	-78.028839	502.416443	409.137451	145.417664	511.734680	481.135345	-47.425747	81.842300	482.362183	120.521904	96.700470	321.233337	-180.726440	1413.604858	433.546051	129.657806	1400.961182	320.524719	3.265869	1393.001953	323.943878	-14.837286	1690.655273	336.792236	-239.276962	1127.406494	507.730957	146.465500	1122.744385	235.429520	-168.895584	891.608337	401.632965	218.725388	873.384949	350.863953	6.926168	1000.541931	-524.946106	118.656036	906.598938	-520.257080	-34.116085
306.430664	-58.966572	896.060669	388.767273	90.087914	906.153931	382.401581	-78.071075	502.456268	408.348083	146.238708	512.102600	481.216095	-47.490822	81.808372	482.275970	120.781006	97.336105	320.907135	-180.949738	1413.453003	433.510376	129.354004	1401.121460	320.450775	3.038477	1392.960815	323.396027	-15.152947	1690.695801	336.816284	-239.488464	1127.324097	507.950104	146.175568	1122.999146	235.875610	-169.161377	891.337219	402.241699	219.010117	873.610291	351.436432	6.701004	1000.640076	-524.892639	115.888718	906.268982	-519.764709	-36.556477
307.028656	-59.015171	896.080383	389.341949	89.972107	906.355469	382.732269	-78.101860	502.515442	407.393799	147.094513	512.493713	481.221497	-47.469357	81.782883	482.054260	121.035370	97.991745	320.604492	-181.154037	1413.374023	433.566315	128.951508	1401.206421	320.372650	2.780988	1392.949341	322.804077	-15.473195	1690.743896	336.842865	-239.684998	1127.251221	508.192963	145.859970	1123.269409	236.304306	-169.383865	891.065735	402.798370	219.245407	873.898193	351.947601	6.535788	1000.746216	-524.639526	113.839134	906.435913	-519.041931	-38.618683
307.223267	-59.437389	896.334229	389.773743	89.755234	906.635925	383.024445	-78.069862	502.602539	406.345886	147.946320	512.869812	481.168671	-47.364670	81.782631	481.942810	121.262138	98.736252	320.331360	-181.393158	1413.265747	433.573761	128.634705	1401.432617	320.269562	2.552275	1392.955811	322.189331	-15.809011	1690.790283	336.893372	-239.871689	1127.156494	508.457794	145.595032	1123.558350	236.723038	-169.601349	890.814697	403.452789	219.354294	874.260681	352.292999	6.187277	1001.009521	-525.231384	110.191559	905.927307	-518.662109	-41.351349
308.266602	-59.114735	896.223083	390.541870	89.803619	906.889771	383.328918	-78.094681	502.513336	405.397278	148.862549	513.330200	481.118805	-47.278709	81.763084	481.632507	121.532707	99.424767	320.048676	-181.632339	1413.163940	433.526001	128.306335	1401.703735	320.171143	2.330068	1392.980225	321.549072	-16.168293	1690.856079	336.942139	-240.070206	1127.059082	508.722656	145.324173	1123.961670	237.213715	-169.815033	890.550476	404.156219	219.679596	874.556091	353.066467	6.193182	1001.069458	-524.364441	109.217735	906.441284	-517.674011	-42.951168
308.882355	-59.229023	896.267944	391.203094	89.658646	907.126221	383.683228	-78.096001	502.528992	404.508362	149.792160	513.718933	481.030396	-47.127823	81.702751	481.424835	121.836334	100.110588	319.747437	-181.857925	1413.141968	433.477356	128.011673	1401.959717	320.063354	2.085199	1392.977539	320.880737	-16.577335	1690.899658	337.007813	-240.253082	1126.973877	509.037109	145.064682	1124.346802	237.702637	-170.078751	890.270386	404.901093	219.813690	874.940857	353.618011	5.980899	1001.205627	-524.241028	107.253632	906.537415	-517.049500	-44.933601
309.451233	-59.331593	896.272400	391.803894	89.493881	907.300476	384.002777	-78.067085	502.505798	403.564148	151.222656	514.082947	481.181610	-47.344818	81.677849	481.200928	122.151215	100.925400	319.452454	-182.081268	1412.991699	433.452393	127.721832	1402.191895	319.954163	1.859458	1392.958862	320.212402	-16.873646	1690.919312	337.055878	-240.411362	1126.829346	509.350830	144.851593	1124.721558	238.103485	-170.388290	889.947632	405.656006	220.144836	875.184387	354.132416	5.768414	1001.290161	-524.197021	105.162796	906.539490	-516.480103	-46.840340
309.671448	-59.804710	896.472107	392.325684	89.279991	907.486816	384.421387	-78.082115	502.614227	402.424927	152.181595	514.396729	481.249115	-47.357208	81.586876	481.002441	122.515572	101.673447	319.170319	-182.301682	1412.811401	433.407440	127.404068	1402.428223	319.863770	1.626487	1392.905884	319.491608	-17.409569	1690.920654	337.154419	-240.515366	1126.668457	509.714508	144.673462	1125.122314	238.498230	-170.724823	889.661255	406.447998	220.338425	875.545593	354.529755	5.428400	1001.482544	-524.107849	103.351982	906.609558	-515.889465	-48.800148
310.775024	-59.496410	896.321899	393.135773	89.209518	907.616150	384.761475	-78.106232	502.553741	401.784210	153.297165	514.785095	481.257263	-47.362038	81.516922	480.835022	122.854698	102.367645	318.870209	-182.521042	1412.561768	433.204742	127.237274	1402.793091	319.773010	1.390133	1392.884888	318.765869	-17.860226	1690.927002	337.252502	-240.656372	1126.530762	510.053802	144.480530	1125.554932	238.996201	-171.073975	889.293762	407.311340	220.603912	875.884583	355.329712	5.430832	1001.466614	-524.117798	101.405312	906.586487	-515.429321	-50.746494
311.504517	-59.561142	896.387512	393.768829	89.132378	907.802673	385.154602	-78.194527	502.577332	401.151978	154.364410	515.226501	481.310608	-47.377537	81.486229	480.729584	123.195419	103.094238	318.598969	-182.738663	1412.449097	433.050598	126.981567	1403.103760	319.624237	1.169189	1392.875610	318.004028	-18.304447	1690.950562	337.343964	-240.807007	1126.369141	510.420563	144.330338	1125.974365	239.538376	-171.255035	888.973938	408.137482	220.824768	876.223206	355.963318	5.307048	1001.589233	-524.153809	99.418259	906.591492	-515.023743	-52.676189
311.989197	-59.679996	896.410034	394.372620	89.001335	908.012451	385.518768	-78.269295	502.656555	400.504272	155.408722	515.633362	481.328278	-47.373383	81.451988	480.621582	123.540123	103.925095	318.317963	-182.962067	1412.291626	433.041473	126.553696	1403.316772	319.490082	0.909927	1392.885498	317.256042	-18.788961	1690.977905	337.426544	-240.909821	1126.246582	510.876984	144.191772	1126.461548	240.013351	-171.614380	888.674316	409.078735	221.020767	876.591492	356.414856	5.105023	1001.701111	-524.041016	97.612206	906.731262	-514.537170	-54.521744
312.678223	-59.765408	896.511597	395.042847	88.838081	908.205322	385.961365	-78.267319	502.746948	399.958099	156.518478	516.077026	481.367249	-47.365440	81.446747	480.587219	123.959496	104.719360	317.993164	-183.227585	1412.226563	432.805664	126.348640	1403.717041	319.356964	0.666806	1392.905396	316.493927	-19.164423	1691.068481	337.553192	-240.994705	1126.146606	511.266357	144.063904	1126.960815	240.561523	-171.852951	888.345581	410.002319	221.242508	877.006653	357.061462	4.933581	1001.844849	-524.007263	95.587692	906.774109	-514.132874	-56.555935
312.900818	-60.200142	896.737061	395.520081	88.630096	908.375671	386.370880	-78.282028	502.872101	399.378113	157.615326	516.450745	481.385498	-47.348663	81.467064	480.461060	124.332634	105.430580	317.710938	-183.450317	1412.120239	432.666168	126.051918	1404.039063	319.205505	0.407334	1392.913330	315.728821	-19.796118	1691.080078	337.649048	-241.124985	1126.007813	511.639374	143.924637	1127.441406	241.116272	-172.102142	888.046387	411.036377	221.473999	877.347717	357.462402	4.629838	1002.042786	-523.996826	93.565002	906.818542	-513.794067	-58.515247
314.002502	-59.885239	896.593201	396.250610	88.617271	908.498901	386.758484	-78.318642	502.812408	399.053558	158.744965	516.855957	481.397003	-47.323265	81.436630	480.474823	124.690567	106.253838	317.413513	-183.716019	1411.951782	432.509064	125.695610	1404.264282	319.070862	0.152824	1392.862915	314.939331	-20.293467	1691.076172	337.751099	-241.237946	1125.862183	512.123901	143.830582	1127.964722	241.631348	-172.368713	887.679504	411.978821	221.707016	877.717224	358.201233	4.687352	1002.029053	-523.921387	91.680099	906.848450	-513.492310	-60.478355
314.619812	-59.961174	896.544067	396.918945	88.468056	908.609680	387.184357	-78.593987	502.885010	398.366394	159.781830	517.147705	481.457611	-47.353291	81.372940	480.388123	125.113068	107.004509	317.144867	-183.983521	1411.771362	432.141266	125.539833	1404.600342	318.916840	-0.136970	1392.790771	314.178925	-20.682697	1691.053223	337.885864	-241.386658	1125.678955	512.512573	143.760910	1128.391724	242.191650	-172.670166	887.269531	413.009888	221.943161	878.096375	358.747772	4.515442	1002.057007	-523.853333	89.673218	906.848145	-513.161560	-62.571384
315.214020	-60.039997	896.535156	397.500610	88.331535	908.695984	387.673859	-79.101952	503.098083	397.850983	160.875488	517.545776	481.611542	-47.548428	81.331802	480.193420	125.613609	107.643967	316.889313	-184.283646	1411.526733	431.865295	125.278442	1404.880981	318.762909	-0.441212	1392.720093	313.389832	-21.308979	1690.954346	338.046265	-241.551620	1125.477905	512.977356	143.694931	1128.942139	242.731949	-172.949890	886.905762	414.049561	222.156998	878.373901	359.271881	4.375857	1002.094482	-523.688171	87.815544	906.851624	-512.848389	-64.519012
315.248749	-60.588089	896.700317	397.841431	88.148254	908.818481	388.509827	-77.503532	503.067932	397.254944	161.872299	517.922302	481.359009	-47.117893	81.067177	479.996948	126.080078	108.308121	316.674408	-184.575333	1411.348511	431.664642	124.990242	1405.170654	318.602539	-0.774856	1392.655029	312.625671	-21.840179	1690.897217	338.249939	-241.685242	1125.229370	513.453613	143.622070	1129.455566	243.365051	-173.095978	886.511047	415.129913	222.353775	878.722961	359.523285	4.021401	1002.237549	-523.591370	85.783501	906.811584	-512.474670	-66.448654
315.808807	-60.729237	896.724792	398.427856	88.002373	909.008240	388.887207	-77.473999	503.142090	396.828522	162.813004	518.324829	481.390045	-47.117569	81.057930	479.997620	126.484863	109.057961	316.437897	-184.868423	1411.098389	431.428162	124.651779	1405.466187	318.438873	-1.105731	1392.607178	311.848572	-22.373781	1690.826416	338.452576	-241.802597	1124.978638	513.920532	143.592789	1129.929688	243.962204	-173.305206	886.104248	416.263916	222.523743	879.047791	359.962189	3.841118	1002.344971	-522.972046	84.743233	907.417480	-511.967407	-68.204323
316.898224	-60.424660	896.553467	399.193451	87.871552	909.145752	389.334076	-77.557198	503.150391	396.520630	163.764664	518.724365	481.419342	-47.087173	81.036110	479.905670	126.869476	109.759689	316.226959	-185.199448	1410.842407	431.180542	124.338486	1405.776611	318.299469	-1.407566	1392.569580	311.119812	-22.793041	1690.820801	338.716278	-242.016190	1124.781494	514.405151	143.556335	1130.512207	244.873886	-172.948563	885.705566	417.316498	222.695496	879.368774	360.663910	3.823919	1002.323914	-523.140320	82.719345	907.239014	-511.678589	-69.589905
317.518066	-60.461880	896.555908	399.802429	87.768433	909.309143	389.894165	-77.603340	503.252350	396.052826	164.642975	519.113037	481.504395	-47.091545	81.060440	479.829681	127.305367	110.433029	316.107513	-185.532028	1410.738037	430.951050	124.001045	1406.087158	318.163727	-1.724219	1392.575684	310.367615	-23.454021	1690.755371	338.943665	-242.177490	1124.635376	514.808289	143.537140	1131.005371	245.470108	-173.023849	885.405823	418.716278	223.026901	879.758789	361.160248	3.707188	1002.405273	-523.229248	80.724983	907.106567	-511.351715	-71.383575
318.079926	-60.506157	896.576172	400.290283	87.743523	909.480591	390.332245	-77.601799	503.259491	395.689117	165.583282	519.488403	481.501221	-47.058697	81.043564	479.709381	127.737686	111.070122	315.959167	-185.836044	1410.525391	430.720154	123.707787	1406.373291	318.047974	-2.046895	1392.550781	309.654480	-23.981503	1690.684814	339.117615	-242.202225	1124.429443	515.187805	143.474976	1131.490601	245.616592	-173.848206	885.081970	419.813843	223.216568	880.061218	361.571411	3.636801	1002.500305	-523.204773	79.179367	907.072388	-511.019745	-72.847260
318.056152	-61.004532	896.748169	400.605377	87.560257	909.628845	390.682800	-77.615730	503.374390	395.307495	166.101135	519.930481	481.459839	-47.002232	80.991058	479.616852	128.153961	111.667786	315.810730	-186.169952	1410.258667	430.505432	123.422104	1406.619751	317.911957	-2.388668	1392.498535	308.982635	-24.627213	1690.567505	339.376923	-242.345978	1124.168213	515.662903	143.498566	1131.976929	246.111099	-174.105972	884.718933	420.880707	223.261017	880.229248	361.701965	3.335668	1002.664795	-523.234741	77.630310	907.056274	-510.681305	-74.359978
319.110596	-60.669338	896.549744	401.283081	87.532372	909.749634	391.019348	-77.700172	503.245911	395.061646	167.167267	520.180786	481.486450	-47.003502	80.938583	479.609497	128.557175	112.274170	315.699890	-186.571808	1410.005005	430.278015	123.146271	1406.862183	317.803101	-2.759623	1392.455078	308.232269	-25.109444	1690.510254	339.657898	-242.486084	1123.898926	516.051636	143.477264	1132.433960	246.640579	-174.233582	884.362244	422.164764	223.555557	880.545654	362.339172	3.384083	1002.620544	-523.241760	76.276497	907.027405	-510.418915	-76.128502
319.536072	-60.791828	896.534546	401.762054	87.390373	909.877197	391.353485	-77.788139	503.212921	394.820862	167.888489	520.506897	481.473328	-46.970978	80.849388	479.581909	128.923798	112.790855	315.689148	-186.923721	1409.793091	430.186523	122.710800	1407.050293	317.687897	-3.127946	1392.425171	307.594391	-25.555702	1690.473633	339.967743	-242.809998	1123.665283	516.421631	143.397278	1132.855835	247.600906	-173.680679	884.006042	423.344147	223.735641	880.872131	362.701660	3.203994	1002.673828	-523.209106	75.034012	907.055115	-509.929565	-77.078407
319.976959	-60.880634	896.516296	402.175507	87.288490	910.058655	391.640381	-77.959732	503.178802	394.574219	168.597672	520.879700	481.468567	-47.003998	80.806870	479.534607	129.291382	113.285271	315.646362	-187.280365	1409.579956	429.928680	122.393784	1407.287109	317.588867	-3.478349	1392.393311	306.935028	-26.269522	1690.380493	340.265198	-242.909668	1123.413940	516.829346	143.282364	1133.340698	248.093338	-173.864304	883.712341	424.455902	223.806442	881.035156	363.030640	3.029103	1002.749329	-523.068542	73.399345	906.969604	-509.601196	-78.232430
320.370575	-60.911118	896.525879	402.495483	87.216888	910.217834	391.949921	-77.940674	503.186279	394.310486	169.186081	521.214539	481.518860	-47.019699	80.740105	479.509125	129.678024	113.750130	315.629852	-187.684143	1409.375488	429.580658	122.214394	1407.569214	317.450256	-3.852474	1392.407715	306.341949	-26.740623	1690.355591	340.562164	-242.852493	1123.101807	517.161560	143.207916	1133.723877	248.144928	-174.734085	883.458740	425.549774	223.905411	881.252441	363.303467	2.922683	1002.829590	-523.274109	72.554489	907.066833	-509.216797	-79.466400
320.774414	-60.966698	896.565674	402.853424	87.142258	910.398743	392.165955	-78.049614	503.219482	394.119354	169.770020	521.581726	481.540955	-46.979553	80.719978	479.544312	130.056641	114.228096	315.648773	-188.073776	1409.190918	429.392212	121.933083	1407.781494	317.335632	-4.220198	1392.413940	305.730865	-27.337757	1690.293213	340.932648	-242.967590	1122.882202	517.502441	143.137451	1134.141479	248.642517	-174.868561	883.200073	426.686737	224.053925	881.517517	363.609436	2.803965	1002.935791	-523.324524	71.377411	907.091736	-508.821808	-80.533981
321.206360	-60.971703	896.578430	403.192352	87.056396	910.560730	392.372009	-78.099625	503.247955	394.047668	170.279526	521.876465	481.555023	-46.952484	80.734398	479.566803	130.376160	114.637077	315.645813	-188.439011	1409.049561	429.214630	121.674698	1407.988037	317.225159	-4.575858	1392.427979	305.195618	-27.927761	1690.230957	341.331818	-243.058441	1122.748169	517.842346	143.059784	1134.552734	249.137100	-174.915115	883.001526	427.792816	224.151611	881.737488	363.925995	2.692497	1003.017517	-523.376892	70.219643	907.113831	-508.390076	-81.645012
321.604614	-61.015858	896.613342	403.491913	87.025871	910.728516	392.613647	-78.133430	503.277466	393.930786	170.739212	522.102661	481.561066	-46.963371	80.772896	479.514465	130.735977	114.968269	315.606232	-188.824677	1408.875977	428.979614	121.394043	1408.184937	317.137299	-4.909901	1392.410400	304.604736	-28.646841	1690.135864	341.753357	-243.333939	1122.686279	518.148132	142.971970	1134.931519	250.089111	-174.250000	882.761963	428.824341	224.206299	881.913330	364.214050	2.602051	1003.114380	-523.412964	69.274162	907.198853	-507.947357	-82.592888
321.957123	-61.113823	896.626038	403.749969	86.995193	910.859009	392.689789	-78.190140	503.282471	393.970642	171.134964	522.352966	481.581024	-46.987949	80.776619	479.518311	131.005066	115.313881	315.586304	-189.238480	1408.712524	428.880646	120.972710	1408.328735	317.052856	-5.271037	1392.406128	304.083160	-29.255283	1690.055664	342.117371	-243.521744	1122.540039	518.461792	142.871979	1135.285278	250.607773	-174.313370	882.543091	429.854523	224.289261	882.093445	364.468140	2.493112	1003.182129	-523.453735	68.186035	907.221741	-507.472229	-83.607788
322.251648	-61.175457	896.625305	403.959991	86.981514	911.012756	392.848816	-78.203972	503.270050	394.007538	171.092834	522.669434	481.594116	-47.007442	80.751816	479.613068	131.219101	115.585648	315.670746	-189.585266	1408.620239	428.529694	120.820831	1408.618286	316.997253	-5.636948	1392.386597	303.559784	-29.879539	1689.971558	342.470154	-243.550186	1122.333618	518.698669	142.708893	1135.677490	250.677414	-175.113815	882.406982	430.779816	224.275146	882.289673	364.689941	2.373660	1003.250488	-523.516174	67.236115	907.247253	-507.019562	-84.525627
322.542847	-61.243942	896.614868	404.168213	86.952446	911.166931	392.907776	-78.248756	503.218414	394.047272	171.286240	522.891846	481.614075	-47.048317	80.717819	479.591644	131.420898	115.805122	315.661438	-189.970230	1408.415161	428.347687	120.543930	1408.843018	316.964355	-6.031945	1392.380493	303.090881	-30.394585	1689.933838	342.887695	-243.675568	1122.143433	518.953796	142.563049	1136.089722	251.118927	-175.247147	882.269653	431.706696	224.279022	882.465576	364.913452	2.233447	1003.313049	-523.292786	65.993057	907.248901	-506.488922	-85.329849
322.791412	-61.343304	896.617432	404.333527	86.901848	911.278687	393.011108	-78.293304	503.216125	394.128235	171.437790	523.068359	481.604340	-47.055504	80.669937	479.598755	131.577499	115.982048	315.732544	-190.356216	1408.304199	428.173889	120.243454	1409.031616	316.917450	-6.427659	1392.369385	302.593536	-31.027363	1689.839844	343.229828	-243.900452	1122.022705	519.214111	142.408096	1136.425903	251.583450	-175.272644	882.130249	432.587433	224.177780	882.620605	365.108643	2.096719	1003.363770	-523.231628	65.261658	907.292725	-505.939362	-86.116936
322.547791	-61.794456	896.793762	404.287109	86.716820	911.388428	393.082550	-78.242905	503.291840	393.977600	171.836563	523.119263	481.609314	-47.044430	80.624702	479.462494	131.741928	116.125862	315.805847	-190.692215	1408.220215	428.003021	119.984833	1409.204834	316.882019	-6.797677	1392.403076	302.137604	-31.656012	1689.763062	343.619965	-244.062531	1121.886963	519.482727	142.270874	1136.750122	252.052353	-175.321213	881.971558	433.377625	224.016464	882.849609	365.052826	1.791219	1003.506775	-523.250427	64.369614	907.276978	-505.362122	-86.869286
322.802460	-61.854389	896.808350	404.425293	86.708092	911.490112	393.123901	-78.246445	503.275177	394.174194	171.845276	523.233643	481.668701	-47.074036	80.634094	479.530823	131.852081	116.238419	315.868256	-191.021118	1408.118774	427.829773	119.751785	1409.354126	316.894989	-7.150627	1392.399170	301.713318	-32.262402	1689.699829	344.033264	-244.216309	1121.738892	519.716064	142.109985	1137.094849	252.533569	-175.364166	881.837158	434.197784	224.000427	882.959473	365.236511	1.711019	1003.560181	-523.232849	63.678104	907.259827	-504.768646	-87.469032
323.046112	-61.893551	896.843140	404.535217	86.682632	911.610168	393.146698	-78.189919	503.288391	394.376678	171.772125	523.313354	481.686676	-47.057720	80.686691	479.522491	131.874542	116.290382	315.931396	-191.350540	1408.016846	427.671814	119.532394	1409.512329	316.886597	-7.470177	1392.425659	301.273041	-33.002689	1689.582886	344.391968	-244.474152	1121.656860	519.951050	141.960098	1137.403564	253.054520	-175.337387	881.726074	434.955109	223.933533	883.074463	365.405609	1.628801	1003.632324	-523.194031	63.110435	907.256104	-504.149109	-88.053596
323.312408	-61.963684	896.870789	404.653015	86.650291	911.731567	393.175079	-78.174522	503.277100	394.603577	171.566544	523.405579	481.668640	-47.054306	80.709724	479.565033	131.861389	116.304718	316.016541	-191.703842	1407.872803	427.510406	119.242249	1409.643799	316.896759	-7.790746	1392.451782	300.890289	-33.514656	1689.530151	344.743622	-244.677063	1121.581909	520.117981	141.796234	1137.664795	253.424210	-175.509018	881.637207	435.655548	223.861420	883.212158	365.583893	1.527316	1003.701599	-523.200684	62.379684	907.226196	-503.480530	-88.723602
323.499084	-62.032249	896.906128	404.763580	86.626495	911.894409	393.218781	-78.113503	503.274048	394.805969	171.286896	523.465759	481.699768	-47.049297	80.710426	479.566010	131.766113	116.271660	316.110840	-192.072159	1407.760254	427.376099	118.962555	1409.814941	316.905212	-8.136868	1392.467407	300.596710	-34.093861	1689.397339	345.070435	-244.890228	1121.480469	520.272766	141.588593	1137.927368	253.837830	-175.582779	881.559631	436.328766	223.762238	883.331787	365.728790	1.402845	1003.792236	-523.226868	61.783989	907.197998	-502.892059	-89.131958
323.643158	-62.110878	896.958191	404.831207	86.609825	912.065979	393.143646	-78.167564	503.251190	395.040741	170.897614	523.496277	481.732666	-47.073486	80.721069	479.537811	131.637817	116.195236	316.272369	-192.424408	1407.643188	427.225586	118.735283	1409.987183	316.917542	-8.519756	1392.499146	300.157776	-34.797977	1689.380737	345.469208	-245.312607	1121.372559	520.405212	141.370117	1138.161743	254.754807	-174.887207	881.448242	436.917145	223.666992	883.434509	365.848022	1.274259	1003.894958	-523.635071	60.638729	906.986206	-502.322205	-89.840935
323.790680	-62.122673	896.963257	404.871948	86.652672	912.208679	393.101440	-78.197594	503.184509	395.284485	170.428070	523.592346	481.712982	-47.054913	80.715805	479.585175	131.463531	116.062775	316.382721	-192.783310	1407.479248	427.121124	118.502556	1410.101318	317.039734	-9.000287	1392.324097	299.803772	-35.430000	1689.284790	345.816345	-245.578354	1121.195068	520.546753	141.166519	1138.381836	255.153015	-174.975525	881.323303	437.610596	223.605164	883.386475	365.954163	1.197636	1003.958374	-523.630249	60.358093	906.981873	-501.688263	-90.193680
324.381866	-61.801453	896.778320	405.124786	86.735138	912.290405	393.072754	-78.255157	503.076263	395.624664	169.983109	523.630066	481.714325	-47.099457	80.700142	479.669861	131.346924	115.933769	316.508118	-193.112823	1407.326538	427.015533	118.284248	1410.171021	317.072754	-9.384819	1392.306641	299.450012	-36.043243	1689.141968	346.171204	-245.778397	1121.026367	520.625427	140.943161	1138.543335	255.540894	-175.113556	881.151733	437.939667	223.506058	883.619507	366.258331	1.272274	1003.894409	-523.663452	60.053528	906.950012	-501.067352	-90.414780
324.533783	-61.814907	896.757568	405.221985	86.764679	912.373535	393.009735	-78.293594	503.031158	395.849945	169.474152	523.660583	481.688080	-47.060791	80.671600	479.723022	131.240448	115.750816	316.689636	-193.449600	1407.186646	426.967896	118.011383	1410.223633	317.021423	-9.617946	1392.405884	299.150330	-36.653477	1689.012451	346.528748	-245.975540	1120.866455	520.766479	140.776306	1138.682373	255.882080	-175.234558	881.004150	438.383118	223.404022	883.694702	366.370667	1.221953	1003.919189	-523.349792	60.429577	907.130615	-500.238068	-90.419174
324.649078	-61.803814	896.774231	405.307434	86.795525	912.487976	393.007263	-78.248726	502.997192	397.104675	169.134048	523.662109	481.747131	-47.094051	80.703651	480.390228	131.124176	115.727531	316.836029	-193.785416	1407.003418	426.866516	117.764328	1410.290649	317.041046	-9.946040	1392.394287	298.852966	-37.259995	1688.897461	346.791901	-246.000504	1120.702759	520.841492	140.565643	1138.815186	255.708008	-176.116150	880.888306	438.743073	223.300003	883.752136	366.448456	1.192177	1003.979309	-523.436218	60.087288	907.083740	-499.533752	-90.646271
324.734650	-61.782909	896.769958	405.386078	86.764633	912.545349	392.995636	-78.232704	503.011200	396.333496	168.461395	523.660950	481.723541	-47.053185	80.705322	480.076630	131.050354	115.434265	316.994476	-194.121368	1406.852539	426.983551	117.412003	1410.255005	317.073059	-10.251765	1392.379517	298.568970	-37.867813	1688.782715	347.130188	-246.185211	1120.523071	520.937500	140.339142	1138.910034	256.024139	-176.227661	880.744995	439.037872	223.192886	883.790710	366.515961	1.150453	1004.001892	-523.512573	59.706577	907.021057	-498.852722	-90.799019
324.800049	-61.788303	896.778809	405.483887	86.733070	912.623169	393.042908	-78.193619	502.975311	396.502380	167.886185	523.686035	481.711487	-47.055241	80.725555	480.315155	130.952087	115.309296	317.170441	-194.453735	1406.680054	426.766144	117.315636	1410.426392	317.136902	-10.567178	1392.345947	298.287659	-38.457970	1688.666626	347.490387	-246.371796	1120.310669	520.940125	140.106491	1139.061523	256.350159	-176.325775	880.572083	439.314636	223.034729	883.800232	366.583862	1.091424	1004.040771	-523.578308	59.545177	907.018433	-498.200684	-90.906830
324.867065	-61.787262	896.774414	405.576263	86.727112	912.705750	393.044617	-78.183022	502.953674	397.690186	167.475632	523.702332	481.713348	-47.051170	80.727013	481.016327	130.858856	115.298660	317.281158	-194.711472	1406.530640	426.737335	117.095055	1410.498779	317.281189	-10.971007	1392.165039	298.034027	-39.067760	1688.547974	347.850739	-246.533127	1120.116089	520.941101	139.848969	1139.172485	256.676910	-176.473434	880.380127	439.578705	222.869965	883.792358	366.643219	1.041651	1004.074707	-523.644775	59.320610	907.012634	-497.486877	-90.956390
324.925049	-61.782177	896.759155	405.686523	86.696503	912.732910	393.044006	-78.237358	502.923157	397.879669	166.980225	523.663269	481.715179	-47.089779	80.709885	481.270538	130.809250	115.197769	317.440125	-195.004395	1406.308594	426.740570	116.822731	1410.546875	317.256165	-11.165052	1392.257690	297.778656	-39.663280	1688.422119	348.162384	-246.754272	1119.936401	520.978882	139.672943	1139.231201	257.028595	-176.622101	880.196838	439.835663	222.677963	883.778198	366.725708	0.998500	1004.077209	-523.657654	59.115097	907.007568	-496.783356	-91.071342
324.954407	-61.776684	896.739502	405.766022	86.669159	912.739075	393.119019	-78.257217	502.907166	397.934143	166.480606	523.613892	481.742645	-47.105511	80.681320	481.413483	130.821198	115.083153	317.550140	-195.268585	1406.076782	426.740723	116.646179	1410.568237	317.411407	-11.528925	1392.025635	297.537537	-40.272766	1688.277466	348.534943	-247.107407	1119.756592	520.957642	139.482574	1139.295410	257.832367	-176.005707	879.954956	440.029327	222.491226	883.746704	366.777802	0.968796	1004.068298	-523.738770	58.718929	906.905396	-495.872467	-91.346390
325.006866	-61.751900	896.705322	405.845184	86.655815	912.727295	393.162476	-78.319183	502.876129	397.068512	165.859207	523.493713	481.776703	-47.147476	80.667191	481.143372	130.839462	114.877403	317.650452	-195.560028	1405.872314	426.738312	116.425758	1410.585693	317.390045	-11.714519	1392.075439	297.285950	-40.862648	1688.136108	348.826935	-247.073456	1119.454712	520.936096	139.281036	1139.325439	257.641632	-176.941666	879.716675	440.255310	222.359680	883.603088	366.842499	0.957140	1004.043335	-524.051758	58.254192	906.716064	-495.556335	-91.403183
324.989471	-61.772900	896.699036	405.930786	86.611900	912.715759	393.221405	-78.318871	502.887146	397.031525	165.464554	523.420593	481.787598	-47.136234	80.666100	481.161957	130.826614	114.830269	317.725861	-195.812805	1405.623901	426.773773	116.206703	1410.587036	317.471466	-11.940819	1392.004517	297.051361	-41.433670	1687.993896	349.142181	-247.206894	1119.222412	520.932739	139.076843	1139.346558	257.942535	-177.118149	879.477173	440.427551	222.123459	883.535278	366.888428	0.919077	1004.033630	-524.009338	58.227795	906.690857	-494.824554	-91.260612
324.975861	-61.797050	896.701355	406.010925	86.509392	912.698486	393.238007	-78.403778	502.897491	396.957336	165.073654	523.351563	481.808044	-47.139191	80.692505	481.163086	130.761871	114.845467	317.826019	-196.013733	1405.445557	426.858643	115.981819	1410.610107	317.580231	-12.160492	1391.933228	296.848511	-41.991871	1687.870483	349.409637	-247.335815	1119.033936	520.900024	138.840286	1139.365601	258.246674	-177.312515	879.256104	440.586273	221.857712	883.490479	366.954498	0.844151	1004.024353	-523.986755	58.202641	906.667786	-494.072876	-91.219345
324.939575	-61.830349	896.740784	406.052216	86.446602	912.700195	393.347290	-78.490135	502.927673	397.406219	164.753967	523.241394	481.826141	-47.180065	80.688866	481.391449	130.665314	114.958565	317.874725	-196.186691	1405.221069	426.948700	115.779419	1410.645874	317.676636	-12.378968	1391.902832	296.620850	-42.535847	1687.724609	349.653992	-247.442856	1118.832275	520.898071	138.612244	1139.408691	258.516815	-177.505737	879.032043	440.665192	221.550827	883.453735	366.993011	0.798644	1004.044678	-523.914185	58.224098	906.675415	-493.351349	-91.131958
324.929016	-61.883747	896.735168	406.104706	86.320999	912.662170	393.350220	-78.580360	502.940308	397.211426	164.362625	523.145203	481.827423	-47.187077	80.685715	481.323547	130.554245	114.965385	317.922272	-196.367310	1404.989136	427.052856	115.571594	1410.678711	317.760223	-12.572910	1391.829590	296.408691	-43.079193	1687.563965	349.886017	-247.570541	1118.628174	520.895142	138.390594	1139.471924	258.818390	-177.728470	878.778381	440.664886	221.235336	883.450684	367.025970	0.717939	1004.023682	-523.913940	58.267620	906.669250	-492.675201	-90.996063
324.918793	-61.969517	896.717285	406.200226	86.248665	912.611816	393.323608	-78.696846	502.928589	397.016937	164.024124	523.041504	481.833954	-47.198437	80.695251	481.199341	130.341141	114.904037	317.950073	-196.557114	1404.763916	427.156677	115.373291	1410.683105	317.865540	-12.751824	1391.779907	296.219299	-43.606209	1687.420898	350.095245	-247.701218	1118.426270	520.898132	138.172134	1139.496460	259.101196	-177.913452	878.519958	440.607941	220.944519	883.458862	367.077209	0.655728	1003.991394	-523.797424	58.271877	906.664612	-491.661774	-90.936958
324.910217	-62.042686	896.674011	406.266418	86.148155	912.521057	393.285980	-78.875580	502.911499	396.158478	163.569336	522.876038	481.867859	-47.311546	80.679703	480.629425	130.087036	114.742065	318.038757	-196.719727	1404.554077	427.236542	115.193535	1410.673828	317.960236	-12.931622	1391.673218	296.039856	-44.101753	1687.237549	350.298706	-247.854568	1118.181519	520.910461	137.961365	1139.507568	259.407471	-178.150314	878.209351	440.446594	220.687653	883.478821	367.122650	0.588512	1003.926331	-524.046204	58.777111	906.723145	-491.395813	-90.666985
324.907227	-62.177711	896.626709	406.319153	85.979904	912.374207	393.291718	-79.042732	502.884491	395.963226	163.218796	522.697266	481.842804	-47.344326	80.676628	480.316772	129.729965	114.676056	318.070831	-196.883881	1404.297852	427.349854	115.032410	1410.656982	318.070404	-13.105043	1391.552124	295.859131	-44.598206	1687.052490	350.470123	-247.995941	1117.956177	520.918091	137.760162	1139.472168	259.659943	-178.368927	877.916138	440.176208	220.414795	883.490295	367.175995	0.484224	1003.834290	-523.980469	58.859707	906.669189	-490.753510	-90.558975
324.872223	-62.319206	896.556274	406.387543	85.829330	912.232483	393.271088	-79.256065	502.803040	395.950348	162.896057	522.565918	481.868073	-47.369236	80.680084	479.890564	129.459061	114.590195	318.112946	-197.051300	1404.059937	427.448547	114.871727	1410.633667	318.188232	-13.282733	1391.430298	295.700745	-45.055351	1686.892700	350.631683	-248.124954	1117.729126	520.919128	137.541046	1139.412720	259.922150	-178.650696	877.619080	439.800049	220.174789	883.547180	367.220398	0.368662	1003.731323	-523.922546	58.939362	906.621399	-490.126038	-90.356125
324.388062	-62.745579	896.668579	406.263275	85.601097	912.152039	393.181915	-79.382393	502.839355	395.838562	162.504440	522.459900	481.860229	-47.375393	80.629951	479.430023	129.175751	114.581688	318.170715	-197.191269	1403.917358	427.535980	114.725464	1410.619141	318.301239	-13.420996	1391.339844	295.673309	-45.431423	1686.689209	350.750061	-248.272186	1117.556763	520.910278	137.289307	1139.350342	260.184540	-178.871658	877.332214	439.324951	219.990173	883.641174	367.035431	0.115291	1003.753662	-523.628723	59.012611	906.480835	-489.292328	-90.137489
324.318481	-62.870419	896.639648	406.306152	85.460670	912.074707	393.187988	-79.581322	502.814056	395.867462	162.146210	522.346863	481.887939	-47.389851	80.634789	478.976990	128.835693	114.672241	318.203186	-197.340897	1403.696533	427.647644	114.542961	1410.601196	318.393494	-13.575324	1391.247559	295.486023	-45.897141	1686.634033	350.929626	-248.536041	1117.393188	520.909119	137.015060	1139.277344	260.916504	-178.265686	877.056519	438.797089	219.792770	883.728394	367.049866	-0.002864	1003.701721	-523.514404	59.051323	906.451355	-488.657501	-89.920357
324.263489	-62.909439	896.583679	406.351837	85.363205	912.030090	393.119873	-79.669785	502.744812	395.836212	161.771561	522.282288	481.840698	-47.366119	80.616356	478.729980	128.521469	114.805374	318.210999	-197.461136	1403.508301	427.770599	114.378304	1410.567261	318.481415	-13.700246	1391.161865	295.380859	-46.287239	1686.515137	350.950653	-248.470016	1117.160156	520.901184	136.775909	1139.195923	260.645386	-179.273315	876.795959	438.251587	219.608490	883.842346	367.038116	-0.080339	1003.650452	-523.257141	58.809460	906.326111	-488.121490	-89.764122
324.245544	-62.959305	896.524780	406.431488	85.241859	911.949219	393.081207	-79.868668	502.697357	395.793182	161.340546	522.143188	481.852570	-47.321327	80.612259	478.238373	128.061890	114.827637	318.201874	-197.617279	1403.297852	427.884338	114.209404	1410.520020	318.563171	-13.820379	1391.079712	295.311218	-46.654343	1686.400391	351.052887	-248.514557	1116.945801	520.891541	136.554703	1139.104004	260.795502	-179.545563	876.552185	437.674164	219.439026	883.972717	367.051880	-0.148550	1003.582886	-523.241577	59.323288	906.393677	-487.525177	-89.466301
324.674927	-62.675972	896.308228	406.693512	85.211929	911.880066	393.069000	-80.079735	502.576996	395.187561	160.846603	522.001648	481.998383	-46.868870	80.354195	477.577728	127.562859	114.799553	318.217957	-197.722244	1403.086914	428.024139	114.090050	1410.473389	318.658752	-13.953844	1390.979492	295.250519	-47.007057	1686.283447	351.190338	-248.773270	1116.778198	520.857056	136.359146	1138.978271	261.482880	-179.002960	876.265076	436.972900	219.290970	884.088196	367.267395	-0.070288	1003.436646	-523.075928	59.477592	906.365051	-486.969910	-89.302727
324.687592	-62.684551	896.247437	406.810852	85.188560	911.824158	393.035706	-80.248192	502.517853	395.489044	160.435165	521.836426	481.965973	-46.697029	80.195976	477.460114	127.014069	114.826378	318.239349	-197.834885	1402.906250	428.298920	113.798889	1410.350952	318.747437	-14.063665	1390.887573	295.188843	-47.310398	1686.183228	351.207306	-248.676636	1116.558105	520.824951	136.166306	1138.843872	261.190338	-180.047211	875.995728	436.326050	219.184052	884.193176	367.296997	-0.072386	1003.380493	-522.906738	59.669521	906.334778	-486.404724	-89.119316
324.664612	-62.691982	896.189819	406.915253	85.122978	911.771545	392.956024	-80.388115	502.434082	394.556244	159.832382	521.641602	481.843781	-46.676147	80.141762	476.613861	126.304962	114.651802	318.241272	-197.979218	1402.716919	428.275452	113.796097	1410.362183	318.843781	-14.168477	1390.802246	295.163208	-47.588291	1686.092285	351.275360	-248.752228	1116.396240	520.724121	135.961243	1138.743530	261.354401	-180.320053	875.770874	435.690582	219.054977	884.295715	367.315552	-0.105795	1003.326050	-522.719360	59.790680	906.305115	-485.877258	-88.934738
324.667725	-62.643448	896.149292	407.029541	85.086555	911.728027	392.937408	-80.533821	502.405701	394.217896	159.263397	521.472961	481.652649	-46.795197	80.122406	476.178009	125.525627	114.560471	318.288269	-198.052292	1402.599487	428.418976	113.685028	1410.331909	318.950989	-14.275422	1390.745361	295.240173	-47.791328	1685.959473	351.355591	-248.802658	1116.245361	520.626404	135.785797	1138.638672	261.513336	-180.532913	875.567810	434.963074	218.930252	884.401123	367.361664	-0.098402	1003.284363	-522.522827	59.960926	906.284180	-485.351349	-88.693504
324.614258	-62.588287	896.137451	407.116272	85.060989	911.710205	392.879547	-80.618225	502.349213	393.910400	158.560043	521.333435	481.552979	-46.924206	80.158165	475.798950	124.605324	114.481827	318.312073	-198.114639	1402.482300	428.595154	113.565903	1410.332275	319.036652	-14.331486	1390.696289	295.185730	-48.083679	1685.971558	351.428589	-248.878677	1116.151001	520.489258	135.650208	1138.563965	261.670044	-180.718704	875.420471	434.287811	218.859390	884.546204	367.376862	-0.086372	1003.269226	-522.339783	60.103050	906.265137	-484.879974	-88.417114
324.571075	-62.528801	896.131042	407.170441	85.047630	911.689453	392.835724	-80.665642	502.346619	393.542755	157.848343	521.177002	481.449585	-47.062210	80.238419	475.397552	123.515259	114.353851	318.327087	-198.137817	1402.411133	428.742035	113.467270	1410.337158	319.227234	-14.478613	1390.532471	295.221100	-48.291809	1685.922852	351.481995	-248.943817	1116.120361	520.367615	135.513885	1138.471436	261.803680	-180.927521	875.295044	433.541687	218.734314	884.688232	367.373962	-0.055645	1003.256653	-522.072632	60.239761	906.255188	-484.127045	-88.094734
324.518616	-62.466351	896.118408	407.238831	85.003616	911.614136	392.750275	-80.694969	502.343536	393.088867	156.952774	520.912109	481.362793	-47.363628	80.406807	474.925476	122.421799	114.241379	318.342804	-198.167999	1402.375122	428.944153	113.358299	1410.330811	319.246948	-14.422645	1390.655151	295.274048	-48.470791	1685.877686	351.526733	-248.984879	1116.066406	520.183960	135.392029	1138.370117	261.912140	-181.117798	875.187744	432.760834	218.665512	884.821289	367.371948	-0.008472	1003.217163	-521.864929	60.350883	906.210815	-483.690704	-87.904655
324.107086	-62.692852	896.201721	407.205811	84.950821	911.556091	392.661102	-80.670280	502.367828	392.763428	156.145035	520.803650	481.351898	-47.637066	80.528435	474.375092	121.275337	114.114471	318.344116	-198.196365	1402.302124	429.143036	113.270508	1410.316406	319.335297	-14.408493	1390.613892	295.354858	-48.611797	1685.844604	351.569489	-249.042938	1116.044312	520.026917	135.318771	1138.276611	262.023865	-181.310242	875.072327	432.019287	218.612411	884.907654	367.199036	-0.072192	1003.237610	-521.714722	60.531124	906.209656	-483.526398	-87.852203
324.050232	-62.629528	896.167358	407.263306	84.971809	911.522339	392.583710	-80.704048	502.370117	392.606445	155.320358	520.714355	481.394135	-47.766418	80.598518	474.051117	120.153145	114.049698	318.396973	-198.193497	1402.248047	429.323669	113.213272	1410.282471	319.445770	-14.413527	1390.592163	295.463043	-48.729809	1685.830078	351.618011	-249.065933	1115.976563	519.849976	135.245941	1138.164307	262.106293	-181.474731	874.975525	431.194885	218.548340	885.030273	367.167511	-0.017100	1003.205505	-521.470215	60.743912	906.187744	-483.096893	-87.599854
324.001770	-62.574871	896.139709	407.307129	84.977173	911.505188	392.487152	-80.665268	502.313263	392.389954	154.478134	520.721985	481.475464	-47.830288	80.630638	473.689819	118.988571	114.004112	318.412964	-198.196503	1402.160889	429.514740	113.178345	1410.269897	319.543884	-14.415665	1390.579346	295.583099	-48.835369	1685.850098	351.708527	-249.322510	1115.984253	519.646057	135.184570	1138.044067	262.659790	-180.835129	874.855957	430.405182	218.548004	885.150757	367.132019	0.019786	1003.184387	-521.207336	60.976936	906.187195	-482.654785	-87.396790
324.335785	-62.201248	896.016052	407.480011	85.105705	911.535583	392.415314	-80.649635	502.240692	392.223907	153.490585	520.730957	481.812927	-47.609421	80.551682	473.462982	117.733429	114.047707	318.446808	-198.151596	1402.113647	429.707947	113.155525	1410.255981	319.629639	-14.404906	1390.587280	295.725220	-48.942230	1685.906494	351.689911	-249.149857	1115.864258	519.455444	135.146088	1137.938232	262.218292	-181.790436	874.813293	429.573883	218.526810	885.280701	367.269287	0.216026	1003.133240	-520.949768	61.115566	906.157043	-482.257507	-87.175003
324.298553	-62.076370	896.030762	407.543488	85.188126	911.620605	392.319092	-80.554787	502.195404	391.973419	152.636276	520.806519	481.824493	-47.594036	80.516762	473.264008	116.478104	114.136757	318.495941	-198.129837	1402.081543	429.884766	113.132065	1410.262207	319.716431	-14.374844	1390.635254	295.826904	-48.813076	1686.080933	351.711761	-249.170151	1115.856689	519.286011	135.106247	1137.829468	262.231110	-181.926285	874.787964	428.929077	218.500900	885.206360	367.241180	0.291642	1003.180481	-520.659302	61.304111	906.145447	-481.672485	-86.830276
324.263306	-61.977818	896.091064	407.616760	85.265793	911.721191	392.252045	-80.440033	502.180237	391.587494	151.727875	520.807434	481.832184	-47.586514	80.526543	472.907196	115.184525	114.184196	318.552185	-198.080460	1402.115723	430.054535	113.159813	1410.315552	319.769318	-14.318303	1390.691406	296.023743	-48.860023	1686.202881	351.729248	-249.184448	1115.865112	519.027527	135.092270	1137.718628	262.228638	-182.037643	874.800903	427.957275	218.519928	885.510986	367.210052	0.378326	1003.261414	-520.418884	61.483505	906.138123	-481.318481	-86.658142
324.259430	-61.837250	896.151978	407.693420	85.328384	911.806519	392.276154	-80.323074	502.197876	391.181183	150.899490	520.850342	481.827606	-47.555004	80.558662	472.539307	113.862129	114.325462	318.522034	-198.017929	1402.164917	430.199127	113.182060	1410.337524	319.812500	-14.233521	1390.774048	296.241272	-48.911301	1686.348267	351.722931	-249.173859	1115.956177	518.790039	135.098770	1137.624023	262.218353	-182.126984	874.819763	427.170898	218.509598	885.662476	367.181519	0.493351	1003.336853	-520.149902	61.681324	906.136719	-481.151062	-86.612129
324.242523	-61.714264	896.230957	407.793610	85.391975	911.900513	392.364105	-80.215942	502.264526	390.658600	150.077606	520.876282	481.790985	-47.513115	80.575317	472.231659	112.577881	114.446526	318.484650	-197.943710	1402.208130	430.305481	113.228554	1410.407104	319.840576	-14.129219	1390.884399	296.464539	-48.911053	1686.514893	351.714417	-249.145203	1116.064697	518.542786	135.150757	1137.583984	262.186584	-182.204971	874.878967	426.374329	218.521683	885.792480	367.154358	0.609667	1003.426758	-519.801208	61.879017	906.100281	-480.543213	-86.189674
324.204132	-61.514259	896.293884	407.877441	85.482895	912.007935	392.437042	-80.079094	502.299072	390.155609	149.373734	520.963379	481.780853	-47.468929	80.594421	471.929840	111.273636	114.602623	318.445465	-197.860046	1402.302612	430.368805	113.264763	1410.484619	319.868408	-14.010627	1390.992920	296.742889	-49.048084	1686.648071	351.686920	-249.101257	1116.177979	518.294312	135.198380	1137.579590	262.116119	-182.265411	874.954102	425.645874	218.543991	885.940491	367.117065	0.749945	1003.512024	-519.498779	62.059994	906.077515	-480.164886	-86.014786
324.172577	-61.317108	896.362732	407.947510	85.599976	912.148071	392.533783	-79.919327	502.328674	389.596436	148.610199	521.033569	481.736664	-47.387672	80.595314	471.619385	110.013908	114.749146	318.374237	-197.725922	1402.401611	430.451263	113.349937	1410.594727	319.894501	-13.900959	1391.107544	296.975220	-48.994011	1686.822144	351.652985	-249.019821	1116.284424	518.059021	135.316132	1137.613892	262.037354	-182.315063	875.054138	424.932861	218.551987	886.088196	367.078644	0.885086	1003.614624	-519.182556	62.237690	906.058838	-479.798340	-85.807320
324.096771	-61.132210	896.429626	407.987183	85.708893	912.245117	392.691071	-79.839844	502.348785	389.034424	147.965118	521.148560	481.732025	-47.342655	80.559547	471.404236	108.726219	114.965294	318.319153	-197.577820	1402.551758	430.517975	113.414337	1410.705811	319.910065	-13.771252	1391.209229	297.203156	-48.925678	1687.000244	351.605286	-248.958511	1116.397705	517.796692	135.407623	1137.655151	261.954773	-182.348633	875.154053	424.254425	218.553970	886.234985	367.035553	1.019373	1003.695435	-518.870789	62.394909	906.077148	-479.653900	-85.799980
324.021576	-60.952427	896.493469	408.034210	85.852127	912.397095	392.789978	-79.718109	502.342377	388.356049	147.237564	521.252380	481.734802	-47.320316	80.539215	471.107941	107.525642	115.144745	318.260071	-197.400162	1402.681152	430.569885	113.493263	1410.808350	319.933441	-13.654186	1391.324951	297.443146	-48.835335	1687.194824	351.566406	-248.849487	1116.525146	517.539612	135.525848	1137.730835	261.858521	-182.392593	875.297363	423.589508	218.549301	886.385864	366.987274	1.137649	1003.798767	-518.523987	62.717045	906.087524	-479.325287	-85.526718
323.967224	-60.730015	896.564209	408.065704	85.995300	912.524048	392.880066	-79.690155	502.354736	387.729980	146.700500	521.400513	481.711029	-47.252853	80.505379	470.917389	106.369423	115.374245	318.227661	-197.210022	1402.847168	430.641907	113.596512	1410.919189	319.962280	-13.489303	1391.414063	297.691681	-48.727188	1687.403564	351.488525	-248.753967	1116.672974	517.297485	135.698715	1137.802124	261.739136	-182.389206	875.470764	422.978302	218.562241	886.544373	366.932007	1.301047	1003.895813	-518.199585	62.934017	906.077942	-479.002441	-85.383606
323.942627	-60.562679	896.606995	408.121674	86.110054	912.614746	392.975800	-79.666771	502.419006	387.024475	146.076843	521.452332	481.729370	-47.278435	80.509193	470.698853	105.221283	115.623032	318.159332	-197.015961	1403.023682	430.833252	113.551895	1410.994141	319.959351	-13.279031	1391.545776	297.832764	-48.312256	1687.680054	351.399811	-248.666367	1116.864990	517.108398	135.913483	1137.842163	261.581940	-182.358719	875.632446	422.432526	218.626450	886.682251	366.887939	1.439330	1003.962769	-517.885986	63.213696	906.076782	-478.715027	-85.188805
323.686279	-60.626682	896.737732	408.117584	86.147751	912.695190	393.089600	-79.643181	502.495239	386.285553	145.493134	521.548828	481.705872	-47.239418	80.512970	470.512726	104.204453	115.865746	318.079742	-196.788864	1403.191162	430.879608	113.697189	1411.061523	320.066254	-13.156192	1391.484497	298.161621	-48.096531	1687.820313	351.278900	-248.553177	1117.076294	516.849854	136.117996	1137.890137	261.408081	-182.317017	875.797424	421.862915	218.650040	886.837952	366.737091	1.477808	1004.074463	-517.580383	63.416019	906.048279	-478.225739	-84.744537
323.727814	-60.457836	896.754883	408.236664	86.237396	912.778931	393.193878	-79.640480	502.528503	385.536072	144.941360	521.673340	481.715759	-47.251442	80.528221	470.336029	103.105713	116.130081	317.990906	-196.534332	1403.320557	430.934387	113.840401	1411.161987	320.072632	-12.905771	1391.576904	298.315308	-48.010712	1688.073242	351.129791	-248.468918	1117.279297	516.636963	136.306381	1137.904663	261.231232	-182.265518	875.967224	421.313843	218.735733	886.946411	366.723694	1.609312	1004.125854	-517.260498	63.563938	906.038635	-477.921844	-84.582710
324.010681	-60.074970	896.718384	408.387299	86.389336	912.869873	393.302551	-79.648666	502.515259	384.767639	144.341248	521.780457	481.695251	-47.222660	80.519066	470.148712	102.132042	116.389122	317.897827	-196.254715	1403.477417	430.998077	114.034554	1411.254150	320.048035	-12.668235	1391.679443	298.556061	-47.824188	1688.280640	350.956726	-248.355347	1117.433838	516.433533	136.495499	1137.942017	261.030731	-182.155502	876.108948	420.768982	218.826523	887.071960	366.809601	1.848748	1004.150818	-516.937439	63.774887	906.033630	-477.658936	-84.405182
324.073303	-59.939499	896.751343	408.461426	86.528061	912.968140	393.450287	-79.675232	502.513184	384.021881	143.770660	521.883911	481.716553	-47.278587	80.561356	469.954102	101.167862	116.727585	317.747040	-195.990173	1403.529053	431.064941	114.240303	1411.349365	320.033173	-12.407480	1391.776611	298.784302	-47.617554	1688.486450	350.768524	-248.204971	1117.518188	516.305054	136.664673	1137.985962	260.791229	-182.080093	876.252625	420.402283	218.871536	887.032593	366.796234	1.988788	1004.217224	-516.615784	64.009300	906.038086	-477.603546	-84.438255
324.139893	-59.816288	896.761230	408.564056	86.659081	913.044189	393.571930	-79.691154	502.528198	383.143585	143.172379	522.041626	481.676392	-47.230556	80.492935	469.621552	100.142441	116.961784	317.646912	-195.709915	1403.582275	431.148926	114.421066	1411.424561	319.888092	-12.047489	1392.010986	299.011902	-47.393906	1688.693359	350.560913	-248.034744	1117.578491	516.118530	136.832886	1138.006348	260.551544	-181.960724	876.365723	419.691925	218.933533	887.348328	366.799103	2.118510	1004.260864	-516.274414	64.170685	906.012573	-477.326508	-84.253464
324.214935	-59.671017	896.793152	408.604523	86.823250	913.112183	393.684601	-79.584740	502.500732	382.360565	142.597900	522.134033	481.677063	-47.155571	80.481430	469.407227	99.258270	117.222778	317.474762	-195.427216	1403.650391	431.202301	114.653107	1411.512451	319.836456	-11.762361	1392.079834	299.264984	-47.183842	1688.903564	350.402405	-247.997131	1117.691162	515.982117	136.978561	1138.017578	260.763092	-181.030731	876.442383	419.380463	218.986191	887.241577	366.790649	2.288280	1004.312805	-515.989136	64.378380	905.997314	-477.109650	-84.031006
324.172180	-59.657650	896.878967	408.626282	86.990189	913.207886	393.794067	-79.561684	502.521881	381.460327	142.022491	522.217651	481.669678	-47.123817	80.436470	469.082275	98.292168	117.502968	317.368378	-195.114685	1403.804077	431.264191	114.899834	1411.571777	319.759003	-11.441533	1392.171631	299.487885	-46.906590	1689.119873	350.167847	-247.786728	1117.801758	515.810120	137.147751	1138.004028	260.488342	-180.809372	876.569153	418.793274	219.102982	887.495422	366.743835	2.403920	1004.406616	-515.655334	64.628510	905.963318	-476.847961	-83.850670
324.489929	-59.348377	896.867920	408.748627	87.224480	913.279785	393.991455	-79.556801	502.523834	380.775269	141.413177	522.331238	481.710938	-47.106918	80.439598	468.877991	97.470772	117.704536	317.215576	-194.773529	1403.927979	431.150269	115.287613	1411.640991	319.684021	-11.102079	1392.258179	299.664001	-46.562279	1689.339478	349.848633	-247.367249	1117.906982	515.621399	137.314072	1138.016357	259.672058	-181.413452	876.689087	418.380524	219.200226	887.554810	366.853333	2.677716	1004.437561	-515.306213	64.933578	905.943176	-476.426575	-83.424194
324.635132	-59.207218	896.914673	408.812714	87.377380	913.341309	394.082794	-79.448120	502.561005	380.041870	140.881226	522.420959	481.665100	-47.037895	80.438385	468.480072	96.573647	117.862366	317.055359	-194.438126	1404.051636	431.180908	115.572021	1411.714722	319.606812	-10.741685	1392.339478	299.869476	-46.252865	1689.529297	349.577026	-247.095200	1118.009521	515.495667	137.526627	1138.024780	259.314911	-181.201111	876.808594	418.014801	219.295898	887.642822	366.879730	2.860191	1004.495911	-515.030334	65.156189	905.934326	-476.213959	-83.259476
324.756226	-59.046139	896.977417	408.837708	87.565475	913.416687	394.189911	-79.381584	502.624329	379.430786	140.290588	522.532654	481.686890	-47.077015	80.464493	468.276123	95.825012	118.127205	316.836304	-194.049469	1404.153442	431.180542	115.850624	1411.770874	319.632294	-10.482952	1392.260010	300.064850	-45.933140	1689.721069	349.342072	-246.983185	1118.178955	515.416870	137.722656	1138.080933	259.460754	-180.191757	876.905762	417.859711	219.403885	887.550842	366.893982	3.061773	1004.568054	-514.729980	65.328102	905.905823	-476.029297	-83.086777
324.908142	-58.909744	897.025024	408.883026	87.725807	913.493652	394.276184	-79.281799	502.660339	378.670776	139.665207	522.708435	481.685577	-47.040508	80.464180	467.890045	94.995216	118.296715	316.638000	-193.655563	1404.272095	431.170013	116.131279	1411.852417	319.561340	-10.141171	1392.316772	300.225891	-45.562263	1689.903564	348.962799	-246.475403	1118.272217	515.340698	137.955231	1138.148193	258.647186	-180.687469	877.057983	417.585052	219.506393	887.653564	366.924286	3.230958	1004.632751	-514.430176	65.550720	905.904602	-475.851135	-82.943695
324.850311	-59.005054	897.110657	408.903198	87.795105	913.528442	394.319519	-79.157082	502.739899	377.834930	139.069107	522.916138	481.663666	-47.030018	80.466110	467.524536	94.373283	118.549431	316.444214	-193.279022	1404.326660	431.266052	116.331833	1411.924683	319.367706	-9.678021	1392.518066	300.375031	-45.256302	1690.045532	348.647522	-246.121628	1118.336548	515.275269	138.158371	1138.193237	258.264099	-180.435852	877.177307	417.365631	219.624161	887.757690	366.872467	3.282966	1004.700256	-514.135559	65.748230	905.890015	-475.656006	-82.807030
324.998718	-58.875080	897.143066	408.954163	88.011169	913.605530	394.376251	-78.969193	502.739716	376.995270	138.363251	523.109924	481.657959	-47.012814	80.449539	467.094727	93.737061	118.771027	316.216034	-192.886047	1404.365723	431.216095	116.677856	1411.982544	319.239868	-9.307240	1392.527100	300.490631	-44.878883	1690.187622	348.341431	-245.710678	1118.421265	515.159973	138.386826	1138.215698	257.844940	-180.157700	877.302795	416.997040	219.748703	888.000977	366.887848	3.480143	1004.757629	-513.880737	65.925957	905.841919	-475.722046	-82.806274
325.491333	-58.488739	897.058777	409.140900	88.365120	913.636047	394.400116	-78.800774	502.687134	376.201202	137.827087	523.292664	481.651215	-46.991760	80.426079	466.769989	93.139809	118.984276	315.976898	-192.501465	1404.499146	431.025482	117.089798	1411.988525	319.097137	-8.856376	1392.549927	300.589630	-44.459454	1690.335693	348.068756	-245.503494	1118.567383	515.129761	138.653107	1138.273438	257.916229	-179.036026	877.382629	416.936493	219.831924	888.147217	367.089111	3.848847	1004.730408	-513.621704	66.121803	905.792847	-475.584137	-82.671745
325.710022	-58.317280	897.051208	409.229736	88.683441	913.664795	394.471680	-78.625343	502.712158	375.165222	137.179794	523.399048	481.650208	-46.942757	80.410507	466.417297	92.696198	119.205887	315.744293	-192.037018	1404.607666	430.912292	117.473434	1411.985962	319.044281	-8.525014	1392.388428	300.657318	-44.013084	1690.473633	347.615021	-244.934128	1118.649658	515.086853	138.906311	1138.295044	257.004669	-179.475449	877.503601	416.711304	220.011917	888.074463	367.160095	4.126725	1004.744385	-513.323669	66.372719	905.761841	-475.430023	-82.480293
325.941895	-58.145798	897.073364	409.352051	88.928505	913.679016	394.510773	-78.401794	502.722107	373.937775	136.296036	523.435974	481.665466	-46.888062	80.414139	465.887695	92.166290	119.353355	315.513275	-191.625687	1404.711548	430.848389	117.837296	1411.994873	318.898804	-8.103330	1392.396240	300.692383	-43.567490	1690.594727	347.240845	-244.487900	1118.731201	515.110779	139.220291	1138.325684	256.583832	-179.060638	877.621826	416.622528	220.167450	888.071533	367.249420	4.394748	1004.768921	-512.808655	66.229385	905.718994	-475.246277	-82.285568
325.907349	-58.165352	897.163025	409.356323	89.095772	913.718018	394.560822	-78.217499	502.828461	372.587158	135.581818	523.481689	481.647461	-46.842098	80.418533	465.344208	91.722473	119.482574	315.282837	-191.177872	1404.817261	430.875824	118.114883	1412.022827	318.665405	-7.589938	1392.546265	300.719513	-43.107262	1690.714233	346.907043	-244.028351	1118.783691	515.142273	139.479706	1138.367798	256.140137	-178.661407	877.739502	416.590149	220.331055	888.114197	367.213409	4.527932	1004.839722	-512.547791	66.393471	905.698364	-475.095367	-82.144508
326.357391	-57.803425	897.113403	409.540405	89.365738	913.758423	394.650024	-78.087570	502.839081	371.692749	134.977539	523.535950	481.654541	-46.812283	80.441940	464.793030	91.332344	119.598618	315.014313	-190.674683	1404.854248	430.745361	118.535301	1412.048096	318.622162	-7.213006	1392.412109	300.713745	-42.640652	1690.829468	346.515717	-243.613037	1118.836914	515.152832	139.747055	1138.419800	255.657867	-178.243103	877.849426	416.615570	220.500916	888.138428	367.407349	4.845115	1004.834656	-512.271851	66.611015	905.696533	-474.934052	-81.932419
326.240662	-57.858654	897.257690	409.451630	89.574989	913.788513	394.724609	-77.916527	502.925446	370.592468	134.346344	523.668335	481.643219	-46.736050	80.441528	464.008209	90.897423	119.578377	314.811035	-190.249756	1404.952393	430.481812	119.028381	1412.052979	318.354462	-6.658348	1392.558350	300.657928	-42.141628	1690.944580	346.171875	-243.312973	1118.937744	515.110352	140.029099	1138.466797	255.682739	-176.897690	877.898682	416.680023	220.649063	888.109741	367.316681	5.010936	1004.931641	-511.967499	66.859558	905.700134	-474.749512	-81.773170
326.412415	-57.645767	897.284241	409.441620	89.940186	913.823486	394.826660	-77.790718	502.941956	369.604340	133.666809	523.669495	481.593506	-46.681202	80.445869	463.418427	90.654640	119.637794	314.563721	-189.780914	1405.035400	430.279602	119.486580	1412.037842	318.156891	-6.201588	1392.537354	300.585693	-41.657070	1691.020508	345.657013	-242.663940	1118.927124	515.101257	140.326706	1138.479370	254.701050	-177.164215	877.993896	416.786591	220.785645	888.083862	367.348236	5.332264	1004.965637	-511.663239	67.040161	905.676636	-474.577087	-81.578964
326.866272	-57.191975	897.212219	409.521545	90.295418	913.819275	394.964111	-77.647331	502.925995	368.794769	133.191971	523.702881	481.601990	-46.659332	80.446594	462.729919	90.426903	119.581184	314.260529	-189.255325	1405.061890	430.103516	119.948639	1412.025879	317.964386	-5.746910	1392.495361	300.482910	-41.149475	1691.059082	345.252991	-242.192368	1118.944580	515.144348	140.673447	1138.516235	254.200806	-176.698486	878.029297	416.942841	220.892563	888.009583	367.515656	5.738131	1004.927063	-511.454163	67.226540	905.629883	-474.460999	-81.418510
327.004303	-56.984161	897.245178	409.414276	90.575180	913.801208	395.104248	-77.549492	502.925049	368.063141	132.635254	523.669617	481.604034	-46.670128	80.445503	462.001068	90.218048	119.423538	314.021362	-188.731201	1405.153076	429.959930	120.415817	1412.014526	317.789001	-5.283535	1392.442261	300.366974	-40.635849	1691.073975	344.855438	-241.688400	1118.908325	515.188843	141.026611	1138.595337	253.692612	-176.173874	878.083374	417.166626	221.012329	887.934082	367.514954	6.028859	1004.939453	-511.170532	67.443520	905.573303	-474.091217	-81.026627
327.126862	-56.802002	897.294373	409.322235	90.911995	913.816040	395.245728	-77.379700	502.955414	367.350372	132.078613	523.705872	481.635590	-46.672405	80.398537	461.199249	89.987610	119.206642	313.829773	-188.236191	1405.185669	429.605743	121.020401	1411.997681	317.563843	-4.758387	1392.391968	300.285919	-40.037102	1691.043335	344.437195	-241.123398	1118.887085	515.203552	141.394333	1138.665405	253.175064	-175.526855	878.152771	417.424744	221.127426	887.856323	367.509216	6.332898	1004.976135	-510.911591	67.712181	905.521667	-473.961823	-80.826591
326.779327	-56.946289	897.471191	409.017181	91.254662	913.828125	395.293121	-77.201256	503.060516	366.758087	131.538849	523.657837	481.603851	-46.625042	80.378586	460.336395	89.881844	119.006859	313.601593	-187.682175	1405.142822	429.367126	121.534470	1411.983276	317.339661	-4.229451	1392.334351	300.100159	-39.474453	1691.047852	344.029449	-240.633011	1118.903564	515.212891	141.736938	1138.735474	252.650162	-174.963333	878.211853	417.820526	221.411041	887.873413	367.255951	6.536235	1005.082275	-510.645721	67.966515	905.486084	-473.819855	-80.670746
326.832947	-56.759930	897.541016	408.824890	91.684402	913.833496	395.411804	-76.982735	503.119354	366.272186	131.052185	523.676880	481.603119	-46.542545	80.373398	459.472198	89.737015	118.665390	313.386688	-187.133148	1405.171387	429.173889	122.028137	1412.013184	317.129486	-3.708906	1392.277832	299.796082	-38.964348	1691.127441	343.610046	-240.077530	1118.892944	515.325500	142.161346	1138.843506	252.127594	-174.373489	878.262939	418.025665	221.394272	887.641357	367.182495	6.905347	1005.126343	-510.410004	68.186867	905.464478	-473.695740	-80.483170
326.841888	-56.643375	897.582397	408.639832	91.921074	913.775085	395.476563	-76.747406	503.185242	365.739044	130.449860	523.627625	481.591949	-46.513706	80.398598	458.473114	89.647202	118.321220	313.196198	-186.576935	1405.210815	428.916290	122.613449	1411.984131	316.896515	-3.158143	1392.216309	299.568054	-38.400875	1691.117432	343.259003	-239.443100	1118.855103	515.354736	142.558548	1138.904175	251.599426	-173.680801	878.338928	418.375885	221.583435	887.532654	367.082733	7.161996	1005.126221	-510.357483	68.330406	905.513245	-473.747498	-80.347923
327.404175	-56.122517	897.434326	408.604492	92.326134	913.730164	395.627625	-76.601517	503.184479	365.400513	129.902985	523.578857	481.582306	-46.467731	80.408302	457.775177	89.644096	118.007729	312.989716	-186.008148	1405.168457	428.450226	123.341644	1411.910156	316.744385	-2.706905	1391.983887	299.295319	-37.808723	1691.091919	342.895203	-238.805267	1118.788696	515.376160	142.957657	1138.981079	251.026459	-173.025772	878.371765	418.703583	221.750336	887.349976	367.215851	7.616525	1005.027893	-510.106873	68.547058	905.492981	-473.602753	-80.171158
326.979675	-56.341393	897.611938	408.171875	92.614906	913.644226	395.680908	-76.425491	503.336212	364.804626	129.359680	523.532227	481.568756	-46.428150	80.386398	456.665802	89.614746	117.583405	312.740417	-185.425049	1405.156128	428.121490	123.918556	1411.871216	316.476990	-2.118713	1391.862427	299.025421	-37.242550	1691.014038	342.554047	-238.211853	1118.725586	515.414001	143.404373	1139.013916	250.482986	-172.337982	878.391235	419.113464	221.978027	887.266663	366.861664	7.820587	1005.091980	-509.891632	68.781204	905.478516	-473.695099	-80.160957
327.565308	-55.790459	897.434204	408.099030	93.138542	913.571533	395.806885	-76.357841	503.299347	364.304260	128.730682	523.532715	481.573029	-46.373459	80.369171	455.598328	89.673241	117.185272	312.561249	-184.862244	1405.119385	427.622314	124.680420	1411.804565	316.117950	-1.479178	1391.904907	298.696228	-36.631367	1690.963379	342.220612	-237.499390	1118.588745	515.385803	143.829376	1139.055176	249.958313	-171.682800	878.420227	419.522125	222.152405	887.111206	366.970093	8.362774	1004.966125	-509.681000	68.967056	905.432556	-473.573090	-79.996109
327.753479	-55.641182	897.441162	407.913635	93.439880	913.454590	395.985413	-76.262794	503.333893	363.837280	128.117874	523.436462	481.563965	-46.372692	80.345497	454.348755	89.735664	116.652504	312.466827	-184.299057	1405.156982	427.192932	125.425064	1411.765259	315.809631	-0.874004	1391.748657	298.363159	-36.034462	1690.885498	341.931580	-236.843201	1118.492920	515.397400	144.300217	1139.098877	249.403290	-170.988495	878.443604	419.968262	222.359024	886.935852	366.922150	8.704423	1004.922668	-509.477570	69.130608	905.379822	-473.483795	-79.816284
327.252655	-55.779137	897.619019	407.448883	93.654022	913.373413	396.126648	-76.104424	503.413330	363.131439	127.460655	523.387207	481.528717	-46.296940	80.311859	453.039063	89.858902	116.070732	312.301849	-183.704269	1405.063965	426.807983	126.047852	1411.695068	315.495514	-0.262720	1391.646362	297.980988	-35.391056	1690.828491	341.670868	-236.122314	1118.439209	515.455017	144.807068	1139.143188	248.889557	-170.188370	878.467224	420.656921	222.572784	886.497864	366.542999	8.881924	1004.986084	-509.260345	69.310730	905.350647	-473.354492	-79.656891
327.368927	-55.577663	897.668396	407.215149	94.131561	913.371399	396.331879	-76.022194	503.454254	362.851074	126.808128	523.384460	481.516907	-46.238926	80.286163	451.545380	90.113289	115.493149	312.130096	-183.133133	1404.984253	426.141846	126.900803	1411.630981	315.165436	0.303526	1391.557373	297.585632	-34.745342	1690.797363	341.432098	-235.363174	1118.348145	515.403992	145.317215	1139.222046	248.403046	-169.502197	878.453613	420.980988	222.766434	886.440125	366.417023	9.307306	1005.017822	-509.046570	69.516449	905.323669	-473.243774	-79.529610
327.514679	-55.354584	897.676880	406.960114	94.570885	913.326660	396.618042	-75.896164	503.528778	362.650879	126.184692	523.341980	481.530701	-46.178162	80.279526	449.927795	90.405930	114.722885	311.999023	-182.495392	1404.931396	425.576904	127.724960	1411.594116	314.842682	0.918560	1391.455322	297.157288	-34.060333	1690.789307	341.195465	-234.582642	1118.212280	515.369141	145.868057	1139.303223	247.879776	-168.703812	878.433960	421.473267	222.977066	886.229553	366.299347	9.718494	1005.007141	-508.827759	69.769974	905.302612	-473.125092	-79.335556
328.455170	-54.772682	897.421387	407.023712	95.118233	913.240173	397.017151	-75.860451	503.531433	362.931610	125.700195	523.191833	481.579437	-46.204803	80.292274	448.238739	90.824463	113.835510	311.907898	-181.913589	1404.919312	424.947906	128.576859	1411.530273	314.594391	1.462221	1391.225464	296.713562	-33.386555	1690.753174	341.015991	-233.772644	1118.124634	515.333801	146.488266	1139.415894	247.373291	-167.953857	878.474915	422.040955	223.160080	886.016052	366.568451	10.285476	1004.833923	-508.628418	70.009644	905.260559	-472.985962	-79.198395
328.506104	-54.447048	897.418823	406.730713	95.704803	913.197327	397.274109	-75.725609	503.629761	363.531647	125.250343	522.967224	481.511963	-46.079269	80.250694	446.455658	91.316093	112.858818	311.804077	-181.254288	1404.883179	424.469421	129.260376	1411.475952	314.126556	2.158411	1391.307251	296.243744	-32.719761	1690.714600	340.814697	-232.993896	1118.012817	515.264404	147.148697	1139.467773	246.880997	-167.141174	878.482056	422.651459	223.370026	885.763489	366.404968	10.804296	1004.816895	-508.452881	70.235306	905.217712	-472.866669	-79.013130
327.803711	-54.511383	897.723206	406.154938	95.951424	913.158020	397.455414	-75.546539	503.831329	363.534851	124.616531	522.779175	481.511566	-45.989079	80.240402	444.194641	91.810165	111.784637	311.708923	-180.649231	1404.875977	423.733398	130.278091	1411.453003	313.754028	2.811847	1391.244263	295.742798	-32.024239	1690.690186	340.648285	-232.111298	1117.905151	515.151855	147.843796	1139.616699	246.397659	-166.361526	878.496216	423.370361	223.579651	885.303284	365.836853	11.104898	1004.970764	-508.293945	70.422646	905.162354	-472.749939	-78.855225
327.675995	-54.167641	897.775208	405.756195	96.360619	913.085938	397.636749	-75.284813	503.875824	363.820770	123.920250	522.593323	481.447906	-45.879845	80.192665	441.802490	92.276329	110.767197	311.643585	-180.016998	1404.844971	423.181488	131.043076	1411.408691	313.380493	3.454705	1391.194824	295.213715	-31.306032	1690.682495	340.539032	-231.230392	1117.846313	515.022766	148.560684	1139.733887	245.968307	-165.593048	878.532593	423.734467	223.875153	885.224548	365.528931	11.587729	1004.970398	-508.107361	70.615562	905.100891	-472.660034	-78.670982
327.867279	-53.835457	897.725952	405.488281	97.083664	913.048706	397.861511	-75.115883	503.909637	364.264099	123.206352	522.430359	481.477509	-45.902576	80.151184	439.485107	92.818810	109.692413	311.588837	-179.363708	1404.840942	422.360352	132.049011	1411.423706	313.020782	4.127473	1391.149292	294.683807	-30.559980	1690.651855	340.440216	-230.333557	1117.819336	514.845398	149.346191	1139.877563	245.484787	-164.825150	878.624512	424.321411	224.187912	884.985413	365.432251	12.158124	1004.930542	-507.863800	70.799271	905.051208	-472.304260	-78.290535
327.900909	-53.528011	897.772766	405.256134	97.537811	913.041199	398.008301	-74.842049	503.929932	364.550659	122.573273	522.279602	481.492065	-45.858677	80.138824	437.189056	93.360512	108.788704	311.542816	-178.676544	1404.880615	421.685822	132.979034	1411.437622	312.605255	4.803924	1391.110840	294.118164	-29.821663	1690.636719	340.387085	-229.633560	1117.858887	514.692200	150.162903	1140.099121	245.517181	-163.202545	878.700378	424.914398	224.472473	884.728577	365.204102	12.646882	1004.958679	-507.674072	71.002991	905.020996	-472.192688	-78.138100
328.455719	-52.830105	897.569336	405.171082	98.205147	912.944336	398.095917	-74.606514	503.881683	364.807251	121.867851	522.197632	481.492004	-45.875374	80.127754	434.561432	93.916161	107.863319	311.476318	-177.964996	1404.908691	420.985718	133.908829	1411.451416	312.159607	5.523669	1391.090820	293.552368	-29.057358	1690.621948	340.248962	-228.500000	1117.829712	514.481567	150.946808	1140.256470	244.643814	-163.257706	878.825684	425.585938	224.821030	884.289856	365.210449	13.367590	1004.808716	-507.520691	71.165916	904.990417	-472.113800	-77.958542
327.939880	-52.703575	897.805786	404.692474	98.719643	912.936829	398.024872	-74.226303	503.962341	364.624084	121.057518	522.192749	481.456604	-45.758133	80.105339	432.014160	94.360275	106.997681	311.442719	-177.252548	1404.948608	420.241577	134.894760	1411.485596	311.743622	6.247643	1391.056152	292.953827	-28.259464	1690.636963	340.195190	-227.562698	1117.860718	514.145386	151.785858	1140.407349	244.231354	-162.484253	878.958984	425.899109	225.224731	884.216003	364.727325	13.863988	1004.939697	-507.354370	71.399590	904.973083	-472.030426	-77.787575
327.969727	-52.332096	897.822205	404.440338	99.229736	912.819275	398.028534	-73.953178	504.025177	364.413361	120.301247	522.210144	481.436920	-45.732452	80.125015	429.530212	94.873749	106.175400	311.330658	-176.509125	1405.009277	419.472260	135.930740	1411.477417	311.399445	6.943350	1390.878418	292.324280	-27.390701	1690.658813	340.160126	-226.640747	1117.889648	513.841064	152.632401	1140.555298	243.845261	-161.622986	879.083435	426.378906	225.656143	883.981750	364.512482	14.449353	1004.900574	-507.188507	71.596695	904.946655	-471.949341	-77.602013
327.990662	-51.905979	897.843140	404.156464	99.895126	912.778442	397.988129	-73.590698	504.054474	364.110992	119.355385	522.232788	481.460602	-45.693130	80.155136	426.800354	95.246559	105.333649	311.187836	-175.732056	1405.059570	418.770294	136.921341	1411.504150	310.907654	7.692619	1390.838501	291.702759	-26.536518	1690.677490	340.152252	-225.661438	1117.943970	513.504211	153.505829	1140.682129	243.513290	-160.849365	879.227051	426.836578	226.153641	883.746338	364.287994	15.092377	1004.897766	-507.007690	71.868271	904.951111	-471.865234	-77.430000
327.924866	-51.428791	897.833252	403.777283	100.443092	912.664673	397.961670	-73.236633	504.093567	363.803497	118.689247	522.208130	481.411804	-45.611858	80.151924	424.118530	95.537857	104.584785	311.088104	-174.937653	1405.104004	418.001587	137.928574	1411.506958	310.436066	8.481389	1390.783569	291.071869	-25.687702	1690.668213	340.170197	-224.709564	1117.974243	513.161194	154.416367	1140.880737	243.208267	-159.976532	879.351135	427.198669	226.620682	883.514343	364.030487	15.690351	1004.842896	-506.852142	72.031006	904.916870	-471.788818	-77.290306
327.949036	-50.924633	897.910461	403.513367	101.161049	912.689270	397.991882	-72.965256	504.140808	363.636902	118.140701	522.110535	481.422821	-45.569454	80.140701	421.615387	95.807739	103.913361	310.976349	-174.139328	1405.150146	417.197693	138.969177	1411.529785	309.886993	9.373900	1390.902344	290.439911	-24.814583	1690.692749	340.208832	-223.792938	1118.005493	512.804932	155.379791	1141.008423	242.960922	-159.220978	879.472778	427.537170	227.107925	883.286682	363.814819	16.391815	1004.899963	-506.710693	72.158691	904.883606	-471.702209	-77.176506
327.917786	-50.505646	897.957764	403.205811	101.694679	912.605347	398.071228	-72.718842	504.213501	363.513214	117.585358	522.006165	481.425354	-45.562679	80.126877	418.942444	95.912315	103.082436	310.828918	-173.317810	1405.199951	416.437347	140.036392	1411.552612	309.417542	10.183812	1390.859863	289.732544	-23.818588	1690.774902	340.240021	-222.858276	1118.061401	512.389282	156.335678	1141.136841	242.716293	-158.345261	879.588623	427.900604	227.657349	883.039673	363.582611	16.987265	1004.890808	-506.587738	72.358414	904.881226	-471.859070	-77.191612
327.846832	-50.032806	898.002014	402.799133	102.333008	912.531799	398.176300	-72.417656	504.292236	363.381744	117.184372	521.872803	481.394501	-45.487553	80.171547	416.259857	95.992966	102.416321	310.667297	-172.479980	1405.201782	415.514465	141.118240	1411.542236	308.891754	11.004627	1390.847900	289.102325	-22.915148	1690.750366	340.274841	-221.850754	1118.171387	511.926788	157.366333	1141.289917	242.494339	-157.577591	879.734375	428.198761	228.213623	882.796936	363.307892	17.641775	1004.883911	-506.435730	72.590637	904.878967	-471.811279	-77.023460
327.707275	-49.555180	898.062378	402.359863	103.017036	912.452454	398.300110	-72.125610	504.387543	363.360748	116.963593	521.694092	481.366669	-45.418873	80.133812	413.658661	95.935799	101.783104	310.533417	-171.552887	1405.337891	414.724884	142.207458	1411.518066	308.413116	11.863905	1390.803833	288.379700	-21.843067	1690.773926	340.323181	-220.975159	1118.258179	511.524139	158.442947	1141.388428	242.341446	-156.749222	879.851318	428.438477	228.803726	882.556458	362.999939	18.329609	1004.883118	-506.290710	72.801102	904.845337	-471.757080	-76.893326
327.906006	-49.136753	898.077148	402.032684	103.685753	912.301880	398.532074	-71.896713	504.490936	363.462860	116.838486	521.479919	481.385956	-45.352047	80.145981	411.107208	95.651108	101.092567	310.430206	-170.659317	1405.464111	413.869812	143.351608	1411.490967	307.973511	12.741901	1390.775024	287.829468	-20.820934	1690.693604	340.388123	-220.036133	1118.336182	511.040649	159.535965	1141.482910	242.185379	-155.957062	879.977478	428.860657	229.442856	882.112183	362.902191	19.003071	1004.825378	-506.154938	72.966873	904.815735	-471.695038	-76.756813
327.721527	-48.663364	898.103821	401.473541	104.398033	912.151733	398.663086	-71.612320	504.577942	363.605011	116.830383	521.245667	481.387329	-45.289051	80.155205	408.692596	95.381470	100.432770	310.284668	-169.717941	1405.492065	413.048126	144.517792	1411.466553	307.527435	13.594924	1390.619995	287.020081	-19.769321	1690.763794	340.428589	-219.111450	1118.431519	510.487488	160.634262	1141.572754	242.067307	-155.097275	880.075378	428.780914	230.148788	882.046997	362.538177	19.714199	1004.773560	-506.050507	73.127350	904.781921	-471.645477	-76.643776
327.261169	-48.181835	898.101929	400.881989	104.956795	911.967529	398.627380	-71.225449	504.658447	363.751495	116.890640	520.930725	481.324860	-45.183872	80.157204	406.389313	94.995926	99.837509	310.170563	-168.725815	1405.537476	412.228577	145.687622	1411.385132	307.021881	14.498564	1390.554688	286.338257	-18.660185	1690.722168	340.447021	-218.172623	1118.450806	510.064026	161.786484	1141.635620	241.977402	-154.348633	880.169006	429.058929	230.832184	881.627747	361.970917	20.374201	1004.690979	-505.936798	73.272598	904.762085	-471.602264	-76.486626
327.297607	-47.699654	898.054138	400.370605	105.680824	911.713257	398.689636	-70.962395	504.678436	364.040680	117.082893	520.476257	481.321045	-45.091553	80.124374	404.332123	94.417320	99.227036	310.090057	-167.775787	1405.511475	411.453064	146.857330	1411.325684	306.457825	15.561740	1390.600220	285.658569	-17.614235	1690.646973	340.528351	-217.227356	1118.499023	509.470398	162.934494	1141.646240	241.875809	-153.640503	880.248352	428.879486	231.565536	881.515625	361.765900	21.100201	1004.550415	-505.815308	73.410965	904.744934	-471.583466	-76.376259
326.730682	-47.188290	898.018005	399.603210	106.344238	911.483704	398.495361	-70.526497	504.653900	364.133759	117.296753	520.003235	481.238068	-44.979359	80.103615	402.500885	93.794693	98.600739	310.008301	-166.737350	1405.508423	410.613159	148.126312	1411.219849	305.955383	16.530933	1390.527466	284.980682	-16.484444	1690.523193	340.619812	-216.295151	1118.580566	508.958588	164.140289	1141.627563	241.765839	-152.837799	880.348694	428.797791	232.338730	881.283508	361.104828	21.814486	1004.427734	-505.689056	73.563393	904.719238	-471.519684	-76.269661
326.415131	-46.772163	897.937256	398.947906	107.020294	911.139709	398.362946	-70.225082	504.672119	364.309448	117.568855	519.523621	481.201263	-44.880451	80.084251	400.789185	93.192924	97.993317	309.957611	-165.663574	1405.547974	409.779999	149.421768	1411.071167	305.473389	17.550117	1390.383667	284.313782	-15.331248	1690.361816	340.796722	-215.582306	1118.654053	508.468964	165.395569	1141.606445	242.267609	-151.229340	880.387878	428.823425	233.141281	880.814514	360.647858	22.525215	1004.228577	-505.592590	73.885506	904.720337	-471.499298	-76.100151
326.358826	-46.337311	897.830505	398.263306	107.774811	910.736084	398.260803	-69.946510	504.649261	364.486694	117.953392	518.884033	481.159851	-44.825081	80.101707	399.370819	92.528603	97.316406	309.889679	-164.599609	1405.482788	408.919830	150.732727	1410.897827	305.053436	18.583178	1390.206665	283.621277	-14.058290	1690.167480	340.920166	-214.578278	1118.710205	507.893036	166.691544	1141.521851	242.278702	-150.479279	880.377014	428.339783	234.030243	880.724304	360.333160	23.292213	1003.987549	-505.491852	74.330437	904.739258	-471.448151	-75.956161
325.980347	-45.852257	897.737122	397.489288	108.472717	910.359741	398.020020	-69.636551	504.638580	364.590881	118.337700	518.282593	481.119263	-44.744644	80.111664	398.237823	92.065506	96.724274	309.876434	-163.457718	1405.500977	408.075439	152.087646	1410.682495	304.709656	19.564459	1389.956543	282.966675	-12.757554	1689.989502	341.054901	-213.644196	1118.750244	507.333038	167.996368	1141.397217	242.284698	-149.809662	880.402466	428.037018	234.872894	880.401306	359.805389	24.048149	1003.765686	-505.388184	74.814590	904.785950	-471.391327	-75.774460
325.254852	-45.385605	897.654236	396.515320	109.224297	909.913940	397.718781	-69.228836	504.648529	364.744141	118.710602	517.684082	481.057953	-44.651066	80.137665	397.215637	91.648575	96.073868	309.960205	-162.367401	1405.502441	407.251617	153.448502	1410.453003	304.259796	20.721939	1389.884766	282.305908	-11.398242	1689.810425	341.197662	-212.673279	1118.763916	506.764984	169.340500	1141.175781	242.280106	-149.079605	880.441406	427.606110	235.842880	880.099487	359.082275	24.841995	1003.517029	-505.281647	74.946159	904.758423	-471.368805	-75.651253
324.829712	-44.959240	897.548767	395.632935	109.849205	909.450928	397.573181	-68.957375	504.653015	364.888000	119.112701	517.026611	481.057739	-44.597286	80.161339	396.410950	91.310669	95.462418	310.042877	-161.216049	1405.448120	406.394897	154.876938	1410.166504	303.914734	21.771339	1389.678345	281.645172	-9.967465	1689.611084	341.250763	-211.477158	1118.728760	506.218323	170.753464	1141.035400	241.708145	-149.390808	880.423340	427.178589	236.743210	879.742310	358.513611	25.561678	1003.247864	-505.177277	73.993431	904.559875	-471.406586	-75.689079
324.080719	-44.443981	897.485413	394.550049	110.612556	909.011169	397.285797	-68.605644	504.703369	365.009064	119.514366	516.426270	481.030731	-44.569981	80.166992	395.861694	91.095528	94.782669	310.214142	-160.034058	1405.449951	405.551208	156.332916	1409.872437	303.578644	22.866056	1389.439819	280.994476	-8.514698	1689.380493	341.481567	-210.702240	1118.774780	505.646912	172.209305	1140.801758	242.240097	-147.950806	880.360596	426.808014	237.722214	879.171631	357.727722	26.390169	1003.011353	-505.135254	74.047844	904.533569	-471.400299	-75.569084
323.441345	-44.025463	897.370056	393.539795	111.184792	908.470032	396.999298	-68.239540	504.740234	365.190460	120.096123	515.723511	480.974701	-44.429668	80.153412	395.671265	91.015411	94.146126	310.428040	-158.862350	1405.331665	404.718231	157.847092	1409.513306	303.268127	23.949221	1389.253784	280.368256	-7.004700	1689.188477	341.692200	-209.639023	1118.770508	504.990784	173.707077	1140.445313	242.304901	-147.243134	880.299500	426.039764	238.745041	878.901428	357.036987	27.100376	1002.699341	-505.038574	74.183449	904.509888	-471.379272	-75.481949
322.502594	-43.547367	897.347107	392.309082	111.927422	907.976074	396.600311	-67.828178	504.773804	365.249023	120.585831	515.007385	480.902588	-44.331047	80.131516	395.791870	91.086021	93.548599	310.783386	-157.678802	1405.373291	403.948029	159.363342	1409.103271	302.975403	25.122740	1389.032715	279.722290	-5.432599	1688.970093	341.928436	-208.687714	1118.749023	504.356934	175.264130	1140.109253	242.328995	-146.733475	880.244202	425.333130	239.806168	878.438721	356.121979	27.943913	1002.458069	-504.905792	74.309578	904.480896	-471.091827	-75.169830
322.013367	-43.032585	897.220032	391.253571	112.773216	907.453613	396.312714	-67.553299	504.802734	365.434998	121.218048	514.257080	480.888855	-44.329006	80.142410	396.146912	91.334000	92.923157	311.151154	-156.509857	1405.378296	403.148193	160.907379	1408.699341	302.731750	26.321455	1388.788330	279.105621	-3.818706	1688.745117	342.222504	-207.577530	1118.683594	503.736389	176.912308	1139.687378	242.314896	-146.240891	880.187866	424.613037	240.891678	877.883606	355.493408	28.821264	1002.147156	-504.848846	74.449463	904.438721	-471.086456	-75.098854
321.143738	-42.502731	897.133240	390.045502	113.516388	906.935913	395.989044	-67.297417	504.830109	365.566711	121.924240	513.580994	480.920593	-44.311878	80.183441	396.700012	91.503273	92.266594	311.594452	-155.312149	1405.406616	402.423096	162.479675	1408.269043	302.506042	27.523230	1388.578247	278.608948	-2.052791	1688.445557	342.445923	-206.216080	1118.553467	503.073975	178.557236	1139.269043	241.760254	-146.635971	880.159363	423.753662	241.980911	877.355591	354.621918	29.664454	1001.859009	-504.806061	74.558205	904.408752	-471.143951	-75.229424
319.968964	-41.856232	897.038086	388.695343	114.429176	906.457764	395.461182	-66.856888	504.813507	365.758240	122.580589	512.843079	480.849243	-44.232330	80.199730	397.506042	91.744804	91.600235	312.070251	-154.081024	1405.382813	401.736053	164.099396	1407.824951	302.274933	28.770390	1388.405762	277.957397	-0.377817	1688.329590	342.807007	-205.126877	1118.485962	502.218262	180.186798	1138.698486	241.737732	-146.162155	880.098450	422.805298	243.309860	876.812256	353.512848	30.629412	1001.584412	-504.719543	74.688782	904.402100	-471.093994	-74.878342
319.104340	-41.187519	896.936646	387.457397	115.285103	905.946594	394.999603	-66.476616	504.816254	365.952759	123.326622	512.196594	480.844849	-44.240013	80.264839	398.200714	92.097115	90.952187	312.470856	-152.751770	1405.329956	401.070129	165.734634	1407.346313	302.100250	30.049837	1388.260132	277.388245	1.439626	1688.130371	343.201569	-203.927750	1118.465454	501.497253	181.905457	1138.161499	241.693909	-145.752655	880.050537	422.032227	244.476898	876.045898	352.623413	31.586544	1001.290161	-504.657288	74.787277	904.390503	-471.092255	-74.786583
318.279755	-40.472965	896.840759	386.184692	116.247864	905.459106	394.518036	-66.103157	504.845001	366.188263	124.002060	511.564301	480.860229	-44.255371	80.309769	398.828125	92.479721	90.088554	312.905945	-151.411423	1405.261841	400.477081	167.369797	1406.930176	301.902893	31.377439	1388.110107	276.831116	3.306773	1687.951660	343.755951	-202.910629	1118.448608	500.675751	183.653549	1137.684448	242.234573	-144.330566	879.972717	420.663605	245.637100	875.612915	351.722382	32.616924	1001.009644	-504.632477	74.880028	904.392273	-471.155304	-74.998032
317.579376	-39.621746	896.762146	384.886841	117.416817	905.030823	393.911011	-65.643944	504.798431	366.427124	124.627884	510.878418	480.829468	-44.256973	80.377441	399.224030	92.975853	89.374527	313.328979	-150.058594	1405.125244	399.917694	169.059738	1406.489136	301.725067	32.695545	1387.984741	276.322937	5.269985	1687.734009	344.216217	-201.672485	1118.420044	499.841003	185.416000	1137.103516	242.206558	-143.878723	879.903137	419.638000	246.870346	874.848755	350.860901	33.798603	1000.765686	-504.589539	74.928421	904.369263	-471.163483	-74.720764
317.025238	-38.468449	896.441956	383.742004	118.657791	904.587769	393.365845	-65.131920	504.732056	366.751343	125.354355	510.240753	480.843292	-44.247421	80.404526	399.526764	93.407135	88.521141	313.883514	-148.716476	1405.051392	399.440521	170.679504	1406.046875	301.623016	34.073395	1387.843140	275.841217	7.301775	1687.530029	344.639862	-200.485199	1118.392456	498.904175	187.133667	1136.449219	242.206879	-143.435638	879.897644	418.108978	248.206879	874.439026	350.005890	35.077362	1000.388184	-504.550659	75.012039	904.353943	-471.175446	-74.593811
316.044495	-37.589916	896.332336	382.373505	119.757965	904.139709	392.702820	-64.514992	504.671570	366.881744	125.984070	509.625244	480.799408	-44.218079	80.448059	399.473175	93.621796	87.759323	314.410095	-147.316681	1405.029541	398.964844	172.353912	1405.631348	301.486389	35.426132	1387.758667	275.438202	9.383440	1687.301270	345.062897	-198.971069	1118.352295	497.997925	188.909149	1135.874878	241.646133	-144.025070	879.919678	416.927124	249.529358	873.663940	348.959290	36.233326	1000.117981	-504.530609	75.076363	904.327332	-471.217712	-74.506485
314.965973	-36.635612	896.291016	380.922516	120.894958	903.775574	392.182800	-63.977688	504.683289	367.053345	126.521889	509.036560	480.820160	-44.202808	80.504219	399.195435	93.635056	87.124985	314.883514	-145.840729	1404.966553	398.472931	174.109024	1405.228394	301.345062	36.858521	1387.686890	275.189331	11.582374	1687.036621	345.555573	-197.653854	1118.371338	496.986786	190.665939	1135.265381	241.655365	-143.691086	879.951965	415.240601	250.939087	873.295349	347.794281	37.446514	999.923462	-504.593658	75.128395	904.282532	-471.492950	-74.507858
313.789276	-35.681919	896.289490	379.397369	122.085999	903.471313	391.487701	-63.189529	504.720612	367.072937	127.022423	508.657837	480.735809	-44.105827	80.561363	398.953613	93.577820	86.720688	315.455841	-144.439682	1404.975952	398.107880	175.747711	1404.818970	301.258423	38.212120	1387.660522	274.772461	13.738826	1686.925537	346.083038	-196.366684	1118.416260	496.016266	192.435074	1134.631104	241.651108	-143.210373	880.078247	413.895477	252.337875	872.577393	346.596405	38.653332	999.776917	-504.578583	75.200775	904.277527	-471.524567	-74.368248
312.474823	-34.662800	896.347290	377.822876	123.361343	903.246277	390.836823	-62.499870	504.783142	367.070282	127.426567	508.283966	480.779053	-44.071098	80.630127	398.699860	93.443932	86.381096	315.920105	-142.962463	1405.072510	397.710571	177.484955	1404.462402	301.151398	39.667896	1387.689087	274.485535	16.025967	1686.833984	346.649353	-195.003555	1118.568604	495.046967	194.243622	1134.032715	241.730118	-142.804977	880.192261	412.109924	253.458359	871.862610	345.299072	39.925632	999.698792	-504.575104	75.258751	904.255676	-471.530914	-74.268028
311.118744	-33.564548	896.423096	376.267548	124.693573	903.073669	390.131378	-61.654057	504.861023	366.832153	127.635574	508.028015	480.736359	-44.010784	80.734703	398.390686	93.276833	86.151917	316.414093	-141.487732	1405.201782	397.355316	179.171570	1404.121948	301.013275	41.186241	1387.753540	274.246460	18.379593	1686.745239	347.171783	-193.672348	1118.690552	493.917999	196.015396	1133.371216	241.827332	-142.467102	880.336792	410.204926	254.963028	871.552795	344.000671	41.239506	999.654297	-504.584595	75.294655	904.224670	-471.555603	-74.175797
309.731537	-32.487389	896.499512	374.723206	125.981667	902.903870	389.281036	-60.693447	504.954468	366.423218	127.877487	507.920380	480.641907	-43.848034	80.829399	398.153564	93.099968	85.974091	316.889587	-140.041214	1405.380615	397.038971	180.869720	1403.744629	300.929199	42.633183	1387.867432	274.021790	20.806017	1686.694824	347.712738	-192.313080	1118.937134	492.769714	197.817307	1132.721191	241.930542	-142.153976	880.524841	408.216858	256.550293	871.183838	342.667328	42.528954	999.611755	-504.561493	75.359528	904.213013	-471.553253	-74.134209
308.312134	-31.302410	896.597412	373.110382	127.252930	902.767578	388.554840	-59.793442	505.064117	365.942871	128.141602	507.841583	480.596832	-43.673248	80.934372	397.926208	92.939995	85.807755	317.340271	-138.569412	1405.592529	396.728241	182.571487	1403.400513	300.845245	44.122414	1387.908569	273.831299	23.308096	1686.691650	348.253265	-190.882019	1119.248413	491.667664	199.663071	1132.060425	242.114807	-141.919312	880.692566	406.325134	258.079803	870.726929	341.299408	43.846783	999.595459	-504.558136	75.406013	904.178467	-471.572510	-74.040421
306.792206	-30.073841	896.716370	371.429504	128.578110	902.678040	387.757050	-58.757282	505.125061	365.461731	128.561630	507.750031	480.554169	-43.527775	81.048584	397.736481	92.857964	85.659721	317.638306	-137.017258	1405.818726	396.404266	184.325180	1403.039185	300.726501	45.628761	1388.025879	273.690582	25.891253	1686.685181	348.944366	-189.690872	1119.631714	490.534332	201.506622	1131.437866	242.803574	-140.529922	880.961060	404.571564	259.607269	870.128235	339.870361	45.188210	999.611694	-504.575317	75.548370	904.162109	-471.575531	-73.944710
305.311676	-28.860321	896.739502	369.811462	129.782990	902.457275	387.001984	-57.809605	505.254639	364.487457	128.915070	507.733673	480.551880	-43.371994	81.181999	397.353149	92.794434	85.552086	318.059723	-135.523163	1406.144897	396.177063	185.982956	1402.724609	300.649292	47.129631	1388.189087	273.560425	28.526443	1686.700684	349.381866	-187.983047	1119.934326	489.330109	203.342407	1130.841309	242.233093	-141.118729	881.407349	402.311768	261.237091	869.936401	338.423859	46.509537	999.516602	-504.574890	75.589134	904.135193	-471.587158	-73.882523
303.763702	-27.550556	896.899597	368.174286	131.172562	902.485901	386.357605	-56.788998	505.316254	363.989441	129.452240	507.653503	480.539337	-43.268299	81.319466	397.358093	92.823402	85.469086	318.413940	-133.911911	1406.491211	395.959320	187.639328	1402.403931	300.562897	48.634598	1388.335327	273.563568	31.302231	1686.640625	349.989197	-186.615921	1120.361572	488.154053	205.121216	1130.216064	242.662643	-140.106674	881.751770	400.464172	262.825806	869.415588	337.032043	47.863049	999.609131	-504.569122	75.649437	904.125549	-471.590912	-73.795509
302.134064	-26.281927	897.017639	366.502319	132.501846	902.425720	385.687378	-55.750328	505.451508	363.256653	130.224518	507.660461	480.524933	-43.164303	81.425110	397.248688	92.896622	85.362846	318.713196	-132.296997	1406.850464	395.763947	189.352295	1402.095581	300.489502	50.188705	1388.507568	273.381409	34.024422	1686.695068	350.593536	-185.091446	1120.849731	486.862305	206.959457	1129.565918	242.851974	-139.580444	882.160645	398.083313	264.555389	869.240967	335.583954	49.193760	999.636963	-504.567413	75.687828	904.107605	-471.589722	-73.738136
300.441895	-25.005299	897.184265	364.768127	133.802643	902.358276	384.955475	-54.673080	505.575531	362.623291	131.055786	507.575104	480.450653	-43.020721	81.563896	397.156891	93.033653	85.291260	318.992584	-130.697952	1407.243774	395.641937	190.955872	1401.764893	300.455597	51.762760	1388.665283	273.297485	36.892857	1686.691772	351.150909	-183.685303	1121.298340	485.669220	208.846741	1128.918457	243.006668	-139.081451	882.615295	396.045837	266.264038	868.752991	334.071625	50.549358	999.686401	-504.590729	75.750504	904.110168	-471.581390	-73.678154
299.054230	-23.619852	897.276367	363.057281	135.196564	902.248047	384.335083	-53.636749	505.734558	362.150391	131.998138	507.454254	480.408447	-42.944107	81.742142	397.147644	93.208244	85.215233	319.192932	-129.074509	1407.676880	395.563538	192.575409	1401.444702	300.397369	53.304016	1388.878784	273.272247	39.919319	1686.634644	351.784332	-181.962494	1121.801392	484.373962	210.682648	1128.222534	243.046783	-138.822479	883.000549	393.447968	267.992920	868.631165	332.729065	51.986252	999.675842	-504.615021	75.835136	904.101501	-471.593048	-73.607262
297.442505	-22.305977	897.409363	361.267822	136.288345	902.057129	383.620483	-52.646049	505.842957	361.685242	133.107483	507.353638	480.359436	-42.811947	81.902428	397.069855	93.393913	85.139183	319.317932	-127.524590	1408.014893	395.487274	194.189362	1401.090576	300.389862	54.873901	1389.050049	273.176025	42.804893	1686.551880	352.292877	-180.479935	1122.317261	483.160889	212.552994	1127.510254	243.357193	-138.012619	883.486816	391.259552	269.698486	868.129639	331.205200	53.318550	999.648682	-504.529114	75.787262	904.071899	-471.264709	-73.591209
295.725372	-20.974051	897.548889	359.511353	137.708511	902.021057	382.915955	-51.628742	506.071808	361.406494	134.119781	507.251190	480.381287	-42.800262	82.127922	397.046997	93.601257	85.040710	319.420868	-125.939026	1408.351563	395.532959	195.783722	1400.746582	300.366302	56.437588	1389.249756	273.095947	45.856728	1686.453491	352.705292	-178.902786	1122.820801	481.886627	214.322418	1126.791870	243.311111	-137.851395	883.861267	388.764618	271.417938	867.819763	329.673218	54.725391	999.697510	-504.640839	75.898720	904.075745	-471.598816	-73.485893
294.314453	-19.579979	897.705322	357.790833	139.143738	902.022278	382.205933	-50.604828	506.198517	361.303528	135.181885	507.021515	480.344849	-42.744904	82.306900	396.962433	93.785851	84.963455	319.603882	-124.332321	1408.739502	395.601379	197.352478	1400.367065	300.434448	57.965416	1389.442749	273.021851	48.872162	1686.290283	353.107269	-177.435043	1123.255615	480.671448	216.125397	1126.030273	243.362228	-137.494492	884.255676	386.191132	273.148102	867.533203	328.333954	56.152275	999.771851	-504.586823	75.874496	904.069031	-471.313507	-73.448952
292.615082	-18.331211	897.846741	356.000366	140.537659	901.985107	381.275055	-49.425961	506.341003	361.438934	136.281906	506.902313	480.261841	-42.640739	82.544167	397.307922	93.992439	84.932480	319.754333	-122.700958	1409.056763	395.722412	198.934387	1400.005127	300.432495	59.588905	1389.612183	272.910767	52.130955	1686.117432	353.531281	-175.939590	1123.758911	479.411713	217.913452	1125.236694	243.545868	-136.769730	884.624084	383.246063	274.841431	867.525330	326.781738	57.513733	999.820862	-504.591461	75.957405	904.065796	-471.299866	-73.377205
291.019745	-17.040972	897.933594	354.227509	141.958771	901.928345	380.340729	-48.188622	506.428162	361.377441	137.274719	506.680450	480.145172	-42.485168	82.750710	397.316772	94.128960	84.867325	319.980896	-121.094635	1409.336060	395.865204	200.486389	1399.543091	300.474976	61.136948	1389.722534	272.792816	55.348492	1685.904419	353.799591	-174.445206	1124.167358	478.212616	219.719406	1124.373535	243.473770	-136.583801	885.005554	380.783661	276.595856	867.025940	325.289948	58.889011	999.831665	-504.681549	76.054916	904.058960	-471.627838	-73.276115
289.760010	-15.692553	898.021423	352.568970	143.366974	901.854187	379.427338	-47.130871	506.572540	361.361237	138.222610	506.499146	480.104980	-42.342731	82.931992	397.321991	94.201492	84.792564	320.253998	-119.447136	1409.671021	396.042786	202.060486	1399.114502	300.503113	62.744595	1389.824097	272.661682	58.513386	1685.621216	353.971832	-173.131058	1124.503540	477.002808	221.433365	1123.499146	243.394760	-136.294876	885.311523	378.085724	278.402771	866.705322	323.978394	60.318882	999.836304	-504.710693	76.134758	904.027466	-471.634583	-73.249489
288.143463	-14.443979	898.128784	350.840729	144.671448	901.730652	378.448975	-45.971085	506.654114	361.161865	139.004379	506.313568	479.973450	-42.185741	83.136024	397.218201	94.233704	84.716957	320.520416	-117.849998	1409.926636	396.240753	203.658890	1398.640015	300.519684	64.339172	1389.942505	272.517273	61.833328	1685.323975	354.258179	-171.707672	1124.919678	475.811066	223.164978	1122.615356	243.436356	-135.616486	885.609619	375.294830	280.035309	866.379761	322.480988	61.674667	999.825867	-504.718323	76.204933	904.019531	-471.632568	-73.188942
286.739441	-13.180601	898.220886	349.252106	146.009003	901.581665	377.253235	-44.587708	506.657776	360.907501	139.822327	506.155121	479.777802	-41.907444	83.352005	397.155792	94.293686	84.660095	320.847534	-116.206787	1410.234863	396.381348	205.268616	1398.156250	300.487396	65.985100	1390.035645	272.359070	65.156883	1684.958984	354.300323	-170.600128	1125.168213	474.519043	224.864090	1121.665527	243.277588	-135.274796	885.936279	372.211182	281.751984	866.308655	321.119598	63.078510	999.796814	-504.720154	76.209625	903.990112	-471.632996	-73.146545
285.632172	-11.861768	898.289490	347.882751	147.362961	901.477844	376.159851	-43.553764	506.656921	360.634674	140.502533	506.104034	479.753876	-41.814903	83.599174	397.087219	94.347939	84.583679	321.144226	-114.539795	1410.445801	396.546539	206.846359	1397.655640	300.490082	67.580734	1390.064819	272.223206	68.525154	1684.539185	354.482391	-169.107651	1125.468018	473.329895	226.611664	1120.782593	243.051559	-134.842911	886.245850	369.376007	283.425903	866.058594	320.020142	64.474709	999.776733	-504.733276	76.247925	904.002930	-471.622192	-73.105247
284.054352	-10.713330	898.391785	346.327179	148.609512	901.366455	374.747528	-42.271881	506.682831	360.247711	141.136169	506.002747	479.582031	-41.573193	83.837280	397.039734	94.372742	84.504089	321.370758	-112.897415	1410.591431	396.699371	208.453674	1397.159058	300.425110	69.236473	1390.064819	272.087616	71.915894	1684.071045	354.509552	-167.795166	1125.767822	472.152008	228.304001	1119.888672	242.762970	-134.404938	886.547424	366.882019	285.079224	865.647278	318.608459	65.747246	999.769470	-504.657990	76.199539	903.993958	-471.277374	-73.109909
282.922913	-9.454457	898.471985	344.923401	149.922836	901.264893	373.322418	-41.057663	506.554901	359.928528	141.912964	505.931335	479.468140	-41.459366	84.054848	397.050476	94.470024	84.500229	321.556915	-111.251183	1410.762573	396.786743	210.056976	1396.646484	300.313232	70.883110	1390.054932	271.949524	75.278999	1683.580078	354.554230	-166.400238	1125.946899	471.055817	229.973404	1119.108398	242.420395	-134.032455	886.818115	364.122833	286.649261	865.448730	317.471649	67.103340	999.756409	-504.651215	76.239677	903.997559	-471.277985	-73.062256
281.655609	-8.235523	898.516235	343.581818	151.211945	901.120483	371.691681	-39.865303	506.360626	359.475586	142.671951	505.847382	479.410095	-41.475792	84.308632	397.012970	94.521942	84.466354	321.712311	-109.549835	1410.906494	396.835663	211.677475	1396.111938	300.163452	72.556038	1389.997192	271.834869	78.610855	1683.083984	354.464142	-165.036469	1126.164063	469.894043	231.596664	1118.254517	241.862991	-133.973434	887.129517	361.411194	288.169952	865.248657	316.322235	68.418404	999.702576	-504.634460	76.270126	904.000305	-471.241791	-73.020287
280.585052	-7.052663	898.548279	342.294922	152.395004	900.945190	369.865601	-38.649597	506.099976	359.171844	143.465973	505.739868	479.293152	-41.469189	84.600464	397.032867	94.595497	84.436073	321.777649	-107.831558	1410.967529	396.854828	213.282959	1395.552246	299.999481	74.243301	1389.917114	271.696991	81.731476	1682.546021	354.487518	-163.669052	1126.417969	468.751953	233.246078	1117.376099	241.485977	-133.445679	887.431274	358.653839	289.778534	865.141663	315.321960	69.667336	999.626160	-504.656616	76.320923	903.973145	-471.252991	-72.974632
279.609436	-5.939959	898.602234	341.075073	153.531586	900.742126	367.972412	-37.350323	505.881287	358.733582	144.236191	505.579285	479.206543	-41.545277	84.987610	396.941711	94.630676	84.381882	321.743256	-106.124336	1411.046631	396.830170	214.951370	1395.040283	299.800842	75.940918	1389.811646	271.628235	84.996666	1682.047119	354.493164	-162.357697	1126.667847	467.513519	234.820541	1116.528442	241.151291	-133.024551	887.720276	355.684052	291.763550	864.980408	314.387878	70.896278	999.548218	-504.718628	76.427765	903.948181	-471.547119	-72.857933
278.628998	-5.023946	898.633423	339.990173	154.513641	900.501160	365.879425	-36.053513	505.687836	358.420685	144.915039	505.436584	479.161469	-41.763638	85.546005	396.902679	94.698982	84.356552	321.667572	-104.433891	1411.204834	396.730225	216.558823	1394.490112	299.577148	77.642426	1389.673584	271.559662	88.230721	1681.603027	354.428833	-161.151749	1126.954102	466.431305	236.419434	1115.671631	240.910141	-132.696671	887.949585	352.908173	293.257080	864.923523	313.514465	71.958344	999.440002	-504.728790	76.493332	903.940430	-471.527649	-72.805481
277.750000	-4.085555	898.678528	338.854614	155.516464	900.289246	363.535614	-34.688431	505.573883	358.155029	145.527756	505.282227	478.982269	-41.821590	86.230110	396.878784	94.707260	84.320030	321.695984	-102.666298	1411.582153	396.633575	218.249512	1393.945679	299.311432	79.337166	1389.593506	271.474823	91.391258	1681.191895	354.350189	-159.885025	1127.265869	465.354675	237.974152	1114.896729	240.347961	-131.961121	888.464661	350.246613	294.706116	864.894409	312.646698	73.044296	999.353760	-504.729736	76.465935	903.918579	-471.506653	-72.770317
276.968353	-3.359526	898.815247	337.897797	156.325104	900.115662	361.121796	-33.182243	505.467468	357.303558	145.956863	505.110931	478.782623	-41.903873	87.088402	396.446686	94.656158	84.319229	321.518829	-100.935753	1411.826050	396.447754	219.902725	1393.463257	299.025482	81.084671	1389.525879	271.385986	94.515533	1680.868652	354.259369	-158.497620	1127.678589	464.039581	239.407532	1114.014038	239.962738	-131.400345	888.889160	347.302277	296.144440	865.056396	311.932312	73.952782	999.332153	-504.718964	76.485008	903.929077	-471.472076	-72.720627
276.427795	-2.741026	898.936707	336.873291	156.801544	899.809631	358.569122	-31.720390	505.492767	356.831177	146.353790	504.966278	478.549652	-42.042000	88.071884	396.518341	94.653122	84.299133	321.391571	-99.174973	1412.236694	396.182770	221.636444	1392.954956	298.716888	82.783539	1389.476685	271.262939	97.572838	1680.605103	354.166260	-157.248535	1128.113525	463.274536	241.071701	1113.334351	239.742661	-131.002777	889.231934	344.985107	297.507294	864.831055	311.249725	74.741341	999.241089	-504.699829	76.518074	903.933655	-471.438660	-72.679298
275.880493	-2.210745	899.122986	336.069946	157.470352	899.650146	355.849945	-30.268740	505.529785	356.440002	146.640396	504.827332	478.283020	-42.085178	89.115143	396.510742	94.676582	84.338890	321.170654	-97.423180	1412.640137	395.852448	223.399780	1392.506592	298.397522	84.519485	1389.430420	271.184998	100.750092	1680.450928	354.004120	-156.016541	1128.607422	462.285583	242.613663	1112.634888	239.235870	-130.198364	889.883362	342.472931	298.745331	864.896851	310.693237	75.521721	999.252930	-504.696259	76.522278	903.911377	-471.430084	-72.634048
275.521118	-1.680127	899.357971	335.382813	157.913879	899.439331	352.984650	-28.972097	505.659637	356.029694	146.890747	504.728394	477.963074	-42.242920	90.347572	396.475433	94.649574	84.349251	320.991150	-95.598694	1413.158813	395.447540	225.186310	1392.063843	298.026703	86.236740	1389.453125	271.000366	103.715881	1680.371216	353.871246	-154.833633	1129.290649	461.288300	244.200485	1111.970459	238.981842	-129.686722	890.379333	340.046051	300.105225	864.791931	310.260406	76.262367	999.265747	-504.692352	76.593552	903.888855	-471.378815	-72.611198
275.304291	-1.203757	899.677185	334.901703	158.815628	899.456055	349.885162	-27.670181	505.801178	355.960358	147.224213	504.722260	477.659393	-42.317242	91.604767	396.538177	94.703972	84.345345	320.881195	-93.782570	1413.725708	395.013184	226.991196	1391.635986	297.650146	87.973595	1389.513794	270.792877	106.571045	1680.401123	353.630554	-153.521057	1129.935913	460.209747	245.671921	1111.295776	238.523926	-129.100021	891.131958	337.512909	301.183136	864.704895	310.001587	77.119514	999.432373	-504.678314	76.653297	903.879211	-471.346954	-72.547569
275.167236	-0.938434	900.086426	334.266571	158.832870	899.289795	346.750458	-26.371681	506.047638	355.776428	147.475296	504.581024	477.169617	-42.407593	93.056999	396.483398	94.701752	84.353706	320.816376	-91.980453	1414.460815	394.452850	228.866486	1391.335938	297.247772	89.700844	1389.611328	270.558136	109.349838	1680.496826	353.433075	-152.328964	1130.752441	459.442383	247.326553	1110.808228	238.012161	-128.702698	891.920044	335.334503	302.351379	864.810303	309.734833	77.589012	999.552917	-504.668793	76.671074	903.856750	-471.312775	-72.495758
275.046631	-0.627827	900.557373	333.835785	159.109283	899.260986	343.297943	-25.157457	506.296112	355.690002	147.679352	504.584534	476.657257	-42.577938	94.610680	396.459656	94.659996	84.372261	320.707428	-90.117630	1415.167725	393.770721	230.740784	1391.042725	296.830322	91.439011	1389.793579	270.290955	112.064857	1680.704102	353.145142	-151.199493	1131.614990	458.473511	248.776062	1110.392334	237.310806	-128.282486	892.976318	332.918365	303.457397	865.122009	309.591431	78.155708	999.770569	-504.660278	76.717194	903.858032	-471.287476	-72.433289
275.238403	-0.268582	901.047974	333.510925	159.519699	899.282410	339.797638	-23.782909	506.651367	355.305786	147.703964	504.574219	475.975006	-42.864990	96.353485	396.224030	94.611694	84.333969	320.629150	-88.320770	1415.984131	393.077789	232.646225	1390.853027	296.391205	93.186852	1390.003540	269.995270	114.695618	1680.999023	352.856384	-149.997360	1132.670654	457.566895	250.171112	1110.082153	236.882141	-127.713448	893.960449	331.228302	304.402374	865.079529	309.654449	78.803474	1000.022339	-504.640656	76.743103	903.868896	-471.240845	-72.375305
275.029236	-0.192414	901.743164	333.125183	159.710663	899.353516	335.891907	-22.385973	507.087036	355.261078	147.752777	504.572662	475.122467	-43.068615	98.231598	396.168762	94.594643	84.339386	320.553040	-86.426338	1416.939087	392.237610	234.530563	1390.743164	295.940521	94.857552	1390.234741	269.679260	117.239807	1681.339600	352.474457	-148.728943	1133.671997	456.699493	251.570374	1109.866333	236.152985	-127.380058	895.204895	329.432526	305.350494	865.316895	309.566803	79.256805	1000.396301	-504.623383	76.846085	903.898010	-471.197876	-72.317513
275.068024	-0.041036	902.331055	332.898499	159.936768	899.388123	331.895996	-20.867409	507.592743	355.361481	147.779785	504.604584	474.176758	-43.449169	100.309456	396.198181	94.575401	84.351898	320.527618	-84.591499	1417.921631	391.348236	236.403793	1390.668457	295.447083	96.554047	1390.517334	269.316650	119.713280	1681.698242	352.165375	-147.532104	1134.839355	455.856842	252.993088	1109.733276	235.513763	-126.917648	896.405884	327.738739	306.250549	865.577454	309.633087	79.742149	1000.699646	-504.602875	76.878944	903.911621	-471.160889	-72.255844
275.313080	0.221298	902.970398	332.689697	160.236191	899.449951	327.614227	-19.180716	508.077820	355.373169	147.774536	504.638031	473.040497	-43.831650	102.440765	396.137634	94.556206	84.345886	320.420929	-82.759567	1418.927612	390.295837	238.279160	1390.644287	294.926392	98.220856	1390.822021	268.934814	122.130333	1682.079834	351.825684	-146.384644	1136.010010	454.923828	254.328583	1109.651001	234.832230	-126.470459	897.718323	326.185669	307.082581	865.850891	309.859528	80.324486	1001.038452	-504.590240	76.957825	903.917908	-471.136017	-72.183075
275.459991	0.361577	903.567200	332.720734	160.730469	899.525391	323.078766	-17.525976	508.588379	355.573639	147.755707	504.697357	471.718262	-44.211254	104.759972	396.181030	94.568573	84.328964	320.372803	-80.894798	1419.899414	389.223480	240.180496	1390.613037	294.377014	99.841965	1391.091064	268.473236	124.448608	1682.490845	351.455322	-145.394638	1137.160522	454.162872	255.681076	1109.693726	234.251816	-125.973244	898.986694	324.754486	307.826599	866.118103	310.133240	80.904060	1001.362915	-504.589539	77.006790	903.916321	-471.108002	-72.133018
275.804901	0.272214	904.212830	332.523743	160.399689	899.438965	318.428772	-16.038368	509.218262	355.437714	147.620087	504.639160	470.314331	-44.685635	107.268791	396.010223	94.527985	84.247208	320.352997	-79.080475	1420.922607	388.062653	242.020111	1390.654785	293.773132	101.408958	1391.380737	268.015228	126.701950	1682.892944	351.197235	-144.128830	1138.370117	453.239227	256.950287	1109.717407	233.418304	-125.802963	900.351501	323.429779	308.483673	866.327332	310.398865	81.103020	1001.628418	-504.587738	77.094566	903.927673	-471.077271	-72.083015
276.113037	0.250224	904.753174	332.564880	160.462158	899.455322	313.626923	-14.531108	509.885010	355.449890	147.576294	504.632568	468.839081	-45.175632	109.873672	395.951355	94.508095	84.229996	320.297913	-77.246857	1421.883911	386.808990	243.803894	1390.639648	293.171814	102.955681	1391.629639	267.515015	128.874496	1683.278320	350.886719	-143.200790	1139.470825	452.660309	258.499359	1109.826050	232.738632	-125.243080	901.690918	322.243286	309.111328	866.513855	310.732208	81.403336	1001.894165	-504.570251	77.190605	903.944641	-471.074158	-71.944626
276.485535	0.229465	905.336304	332.638580	160.503036	899.500000	308.628052	-13.212124	510.567902	355.286377	147.472900	504.615356	467.099121	-45.570248	112.557251	395.728699	94.454750	84.199165	320.174927	-75.423836	1422.820801	385.578400	245.533524	1390.495239	292.483704	104.528198	1391.728394	266.993958	130.985352	1683.700195	350.623260	-142.258865	1140.633911	452.010376	259.942108	1109.902222	232.028732	-124.803864	903.034851	321.225372	309.668274	866.689575	311.137604	81.695724	1002.192871	-504.562714	77.237366	903.949646	-471.033356	-71.875969
277.186279	0.305413	905.860840	332.771454	160.686691	899.557190	303.736847	-12.064102	511.252991	355.498260	147.436066	504.600769	465.350433	-46.024384	115.242561	395.738342	94.428001	84.174919	320.076538	-73.607674	1423.722290	384.229492	247.290894	1390.451904	291.852448	105.989693	1391.913696	266.451538	133.002197	1684.046997	350.387787	-141.242767	1141.700195	451.145142	261.301514	1109.938843	231.160446	-124.568695	904.396179	320.286224	310.157379	866.764160	311.719055	82.080986	1002.468994	-504.540009	77.306602	903.950928	-470.977112	-71.785172
277.507507	0.456585	906.405029	332.914063	161.302414	899.820374	298.732666	-11.030241	512.060547	355.738739	147.437561	504.668121	463.399353	-46.294720	118.046516	395.577026	94.382584	84.143867	319.933258	-71.870186	1424.602905	382.767395	249.047058	1390.362183	291.121094	107.443993	1392.074341	265.913208	134.997787	1684.344604	350.045654	-140.355972	1142.802490	450.447693	262.766113	1109.990845	230.448303	-123.957985	905.675354	319.463226	310.674103	866.759644	312.157715	82.569809	1002.856812	-504.535248	77.404823	903.969177	-470.947845	-71.702705
277.654907	0.442998	906.957581	332.869263	161.474472	899.938843	293.850250	-10.114917	512.926758	355.785919	147.391937	504.701141	461.447754	-46.746506	120.903175	395.599579	94.384300	84.100716	319.696320	-70.164101	1425.411865	381.283234	250.711273	1390.267700	290.395264	108.874649	1392.186035	265.318207	136.953171	1684.613037	349.832031	-139.430405	1143.790894	449.853882	264.334808	1110.018921	229.687592	-123.513809	906.926575	318.787476	311.130035	866.635864	312.397522	82.858871	1003.175232	-504.513702	77.478775	903.978149	-470.905273	-71.622925
278.139679	0.530943	907.412170	333.010223	161.640121	900.004395	289.129730	-9.517101	513.660950	355.815308	147.309189	504.697723	459.437195	-47.252689	123.795792	395.423828	94.320251	84.086784	319.478149	-68.554756	1426.167969	379.781403	252.298157	1390.084717	289.620148	110.237244	1392.235962	264.764709	138.837097	1684.791626	349.646729	-138.715424	1144.732300	449.194122	265.912964	1109.976074	228.847397	-123.070328	908.153931	318.189789	311.589417	866.470154	312.862701	83.188225	1003.420166	-504.499756	77.521965	903.971802	-470.863922	-71.536392
278.525055	0.732962	907.876282	333.117279	162.034027	900.205505	284.490631	-8.926407	514.461975	355.894012	147.212509	504.690338	457.324036	-47.662968	126.533684	395.299225	94.248932	84.032547	319.265472	-66.973259	1426.833984	378.287445	253.851425	1389.900024	288.803223	111.534492	1392.282837	264.162048	140.691803	1684.888184	349.495483	-137.934296	1145.649780	448.563690	267.396790	1109.959595	228.040482	-122.659935	909.321106	317.562195	311.900635	866.060974	313.289948	83.596809	1003.737061	-504.471161	77.583084	903.985352	-470.804749	-71.447479
279.287109	0.880747	908.298706	333.329987	162.101105	900.183716	280.223267	-8.739865	515.234619	355.891022	147.154434	504.687653	455.351318	-48.256107	129.233963	395.209259	94.181961	84.011230	318.900360	-65.475311	1427.362793	376.849213	255.322708	1389.720215	287.979462	112.767761	1392.224487	263.608704	142.513977	1684.894409	349.293823	-137.272919	1146.416748	447.827576	268.870026	1109.882568	227.251953	-122.240639	910.395691	317.199646	312.326080	865.683960	313.934357	83.951988	1003.919678	-504.447784	77.673233	903.990906	-470.736267	-71.342133
279.693085	0.817814	908.673645	333.580658	161.967453	900.031128	276.006378	-8.564136	515.994263	355.912537	147.124008	504.597168	453.226471	-48.668396	131.774582	395.106140	94.097664	83.969574	318.607635	-63.951603	1427.915405	375.419586	256.779510	1389.484619	287.129059	113.972244	1392.123413	263.005371	144.296509	1684.829346	349.149567	-136.613098	1147.130127	447.153748	270.308868	1109.813477	226.382538	-121.977722	911.435791	316.988617	312.766449	865.306458	314.385315	84.146477	1004.013672	-504.425507	77.809181	904.001282	-470.689941	-71.243027
280.141388	0.503974	908.982605	334.166412	161.457077	899.626038	272.122833	-8.657180	516.773438	355.998413	147.154297	504.385040	451.121033	-49.046013	134.226746	395.089233	94.049469	83.921555	318.193542	-62.543888	1428.397949	374.054413	258.187103	1389.218506	286.205597	115.173454	1391.962646	262.463715	146.083847	1684.693848	349.007751	-135.980774	1147.807495	446.485474	271.754333	1109.758179	225.637344	-121.492958	912.393677	316.890320	313.193848	864.795654	314.958221	84.153503	1003.948792	-504.406708	77.823120	903.992432	-470.615814	-71.157852
280.779114	0.542423	909.245422	334.634583	161.231567	899.356018	268.440247	-8.761595	517.462891	356.012054	147.265472	504.227905	448.762756	-49.305828	136.265778	395.062500	94.047813	83.902428	317.721161	-61.127747	1428.832886	372.707489	259.550690	1388.915039	285.343994	116.343315	1391.784912	262.057373	147.935471	1684.453979	348.819427	-135.366776	1148.407837	445.920074	273.144287	1109.677856	224.854752	-121.094688	913.355103	316.856781	313.521790	864.225708	315.600250	84.372902	1003.927734	-504.372742	77.953888	904.004333	-470.531586	-71.051949
281.269287	0.352401	909.502991	335.160950	160.923920	899.002014	264.942322	-8.959346	518.111755	356.059753	147.392471	504.048492	446.062286	-49.381981	137.890076	395.083832	94.014961	83.883629	317.150269	-59.827774	1429.230225	371.414703	260.791687	1388.640747	284.447113	117.447807	1391.542603	261.436493	149.634766	1684.363525	348.681396	-134.729492	1148.986450	445.336884	274.459778	1109.567993	224.104248	-120.768272	914.228271	316.953888	314.011078	863.691711	316.158264	84.486488	1003.862244	-504.351257	78.063225	903.998901	-470.470428	-70.965103
281.553925	0.432367	909.720947	335.366119	161.033600	898.893799	261.851257	-9.350190	518.836853	355.955841	147.483902	503.916656	443.146027	-49.226044	139.107208	394.998840	93.960777	83.820923	316.515808	-58.645603	1429.566284	370.194824	261.966522	1388.371216	283.567383	118.509697	1391.325928	260.875793	151.396835	1684.234985	348.513092	-134.185562	1149.550415	444.775604	275.720001	1109.427612	223.393951	-120.413704	915.026001	317.143250	314.437622	863.049194	316.476318	84.761467	1003.904114	-504.319031	78.158241	903.988098	-470.394409	-70.848701
281.760376	0.544588	909.920166	335.485687	161.119965	898.812317	258.992676	-9.721724	519.514343	355.854492	147.555161	503.797272	439.761108	-49.032791	139.763535	394.950073	93.949013	83.799957	315.796539	-57.447899	1429.855835	369.057220	263.058929	1388.041626	282.768616	119.466866	1391.102417	260.363312	153.147034	1684.129395	348.293976	-133.726074	1150.034668	444.198700	276.895447	1109.314087	222.687622	-120.029716	915.767273	317.191254	314.866943	862.629700	316.710327	85.015221	1003.950867	-504.300415	78.271851	904.003052	-470.318665	-70.745209
281.975739	0.639244	910.102600	335.620056	161.093735	898.678528	256.542236	-10.130425	520.153809	355.786804	147.654541	503.683411	436.062775	-48.620167	139.955139	394.957794	93.915222	83.782654	315.082336	-56.359497	1430.158569	368.001862	264.046600	1387.787231	281.938721	120.364952	1390.926392	259.829956	154.898773	1684.058228	348.092712	-133.277740	1150.485840	443.761627	277.985199	1109.175903	222.108017	-119.678406	916.442932	317.854797	315.174561	861.656860	316.925781	85.238533	1003.963745	-504.282013	78.401932	904.023071	-470.248505	-70.641708
282.092438	0.684736	910.343872	335.701996	161.105865	898.589844	254.609436	-10.880214	520.870239	355.673248	147.733307	503.590942	431.901031	-48.264015	139.562714	394.931000	93.909927	83.763206	314.331940	-55.344097	1430.482788	367.040741	265.036987	1387.518921	281.172455	121.286964	1390.757080	259.134216	156.561737	1684.169189	347.815033	-132.813522	1150.944214	443.266418	278.986664	1109.047729	221.524124	-119.312912	917.076965	318.368164	315.499084	860.946106	317.064148	85.460938	1004.028198	-504.208801	78.706810	904.063904	-470.172394	-70.475365
282.163300	0.745829	910.597534	335.697754	161.159592	898.520569	252.896469	-11.698473	521.582458	355.538544	147.689377	503.523041	427.280914	-47.885128	138.740204	394.924133	93.870529	83.760300	313.513367	-54.335136	1430.769165	366.150909	265.969177	1387.298706	280.377014	122.153351	1390.627197	258.609436	158.268143	1684.184937	347.464630	-132.438339	1151.427979	442.847565	279.948730	1108.914551	220.993088	-119.058479	917.598267	319.022919	315.819366	860.194519	317.115509	85.715958	1004.109680	-504.160187	78.885658	904.050659	-470.093536	-70.375618
282.371887	1.010344	910.648254	335.752716	161.355820	898.467529	251.679840	-12.296011	522.122620	355.480255	147.701614	503.504974	422.221222	-47.299610	137.299515	394.975616	93.848450	83.758919	312.693298	-53.324753	1431.107300	365.422791	266.900177	1387.072510	279.641083	123.084747	1390.565186	258.110596	159.931870	1684.242432	347.169800	-131.975327	1151.877930	442.433105	280.762695	1108.820923	220.545013	-118.775146	918.112000	319.744720	316.076416	859.447021	317.160370	86.049713	1004.110596	-504.138855	78.996735	904.038696	-470.044342	-70.259399
282.122345	0.858516	911.180542	335.531708	161.404617	898.502014	250.776810	-13.279258	522.765381	355.333984	147.681808	503.487396	416.671295	-46.708492	135.378372	394.950348	93.854523	83.748192	311.915070	-52.333702	1431.484253	364.727905	267.764526	1386.915527	278.869812	124.013832	1390.564209	257.625244	161.588760	1684.343384	346.715790	-131.733765	1152.408569	442.057465	281.561401	1108.741455	220.144516	-118.551575	918.599854	320.571991	316.345428	858.685730	316.982391	86.278824	1004.375183	-504.137207	78.214218	903.902405	-470.018768	-70.279259
282.087494	0.920872	911.504272	335.412231	161.506851	898.538818	250.208649	-14.262537	523.293823	355.271912	147.638321	503.503143	410.762299	-46.200508	133.077850	394.935059	93.853745	83.708199	311.001007	-51.337410	1431.837769	364.103088	268.680450	1386.750244	278.181122	124.943588	1390.602051	257.143738	163.172394	1684.447754	346.199585	-131.294052	1152.937866	441.746796	282.242737	1108.651245	219.760727	-118.355576	919.063354	321.478699	316.596069	857.980713	316.840179	86.563156	1004.550110	-504.106323	78.625542	903.907471	-469.947449	-70.104416
281.948608	0.979241	911.870422	335.170654	161.602036	898.606384	249.978012	-15.470704	523.819763	355.187897	147.583755	503.505219	404.480347	-45.727039	130.474152	394.951691	93.827072	83.699066	310.142517	-50.396545	1432.190063	363.532898	269.509186	1386.674927	277.444397	125.884033	1390.680054	256.685760	164.732559	1684.604736	345.617462	-130.924194	1153.450684	441.486725	282.753326	1108.705444	219.414063	-118.203362	919.482300	322.443024	316.722595	857.293274	316.601044	86.844452	1004.759705	-504.079193	79.074387	903.965393	-469.842743	-69.920639
281.820282	1.036459	912.210938	334.953369	161.593979	898.672852	249.995636	-16.779934	524.201660	355.488129	147.654465	503.534515	397.789642	-45.270725	127.510887	395.087280	93.831993	83.726746	309.170807	-49.532711	1432.640625	362.956299	270.353516	1386.565918	276.744812	126.762024	1390.776001	256.242188	166.222198	1684.771240	344.950409	-130.489594	1154.031128	441.236664	283.201569	1108.766602	219.068466	-118.106110	919.881714	323.481903	316.906158	856.660645	316.343811	87.073166	1004.958374	-504.064056	79.268867	904.013611	-469.774811	-69.777054
281.672211	1.059504	912.539795	334.755585	161.620514	898.699951	250.264893	-18.161392	524.559021	355.444031	147.624557	503.562622	390.616730	-44.766216	124.234520	395.079224	93.833824	83.753494	308.260132	-48.562641	1433.004028	362.430084	271.145782	1386.509399	276.011017	127.618759	1390.895874	255.777298	167.658737	1684.974976	344.225525	-130.068817	1154.599731	441.061035	283.558655	1108.821167	218.731735	-118.051926	920.251404	324.556183	317.010071	856.076843	316.070557	87.320084	1005.131226	-504.066040	79.303619	904.001282	-469.684265	-69.668381
281.430603	1.112834	912.861328	334.462219	161.754791	898.779236	250.940536	-19.792473	524.789551	355.260010	147.561157	503.616608	383.150085	-44.247322	120.787239	394.995850	93.790085	83.737862	307.344971	-47.679485	1433.433838	361.935577	271.894470	1386.503296	275.358673	128.460098	1390.986938	255.513504	169.198761	1685.013916	343.455536	-129.677017	1155.226440	440.987427	283.835907	1108.921509	218.426331	-118.008011	920.587769	325.759583	317.075165	855.498657	315.709839	87.593895	1005.328003	-504.109711	79.347458	903.999390	-469.653503	-69.566475
281.098419	1.192810	913.170593	334.050934	161.883514	898.841370	251.754990	-21.534826	525.005127	355.022247	147.504456	503.646332	375.389008	-43.875126	117.186699	394.931030	93.768059	83.723366	306.349274	-46.821285	1433.867188	361.434906	272.600739	1386.480469	274.703644	129.303192	1391.089111	254.890686	170.398895	1685.321655	342.609222	-129.200699	1155.805786	440.955750	284.057800	1109.056152	218.084854	-118.031769	920.890381	326.975677	317.135590	854.956665	315.257416	87.879387	1005.508606	-504.219788	79.324295	903.959045	-469.656891	-69.476624
280.679260	1.426084	913.488831	333.508820	162.340012	899.067932	252.911438	-23.327471	525.064331	354.768372	147.453979	503.681061	367.328247	-43.530224	113.504471	394.854126	93.756607	83.723007	305.397827	-45.999111	1434.257813	361.046417	273.258331	1386.444824	274.018799	130.078873	1391.196777	254.433228	171.750854	1685.492798	341.692810	-128.685928	1156.372192	440.961456	284.215057	1109.173584	217.751022	-118.048996	921.161255	328.370789	317.312286	854.606018	314.725006	88.294983	1005.780396	-504.277618	79.439423	903.964111	-469.608063	-69.373077
280.353149	1.358342	913.715881	333.154938	162.099396	898.909607	254.264938	-25.234127	525.050598	354.610870	147.409836	503.615936	358.901245	-43.251862	109.897003	394.873627	93.724663	83.728096	304.453278	-45.171127	1434.653809	360.635895	273.838013	1386.446777	273.401062	130.861557	1391.322998	254.003784	173.015106	1685.634521	340.777344	-128.291458	1156.906372	441.087646	284.346771	1109.306274	217.392609	-118.055115	921.366638	329.559082	317.030487	854.000183	314.268219	88.425003	1005.804932	-504.348999	79.557152	903.957764	-469.593353	-69.242836
279.876678	1.524357	913.941895	332.616150	162.165009	898.920166	255.846405	-27.160532	524.888794	354.283081	147.366989	503.575562	350.365601	-43.054707	106.352783	394.841309	93.705399	83.724266	303.451263	-44.466133	1434.974487	360.205658	274.431061	1386.422974	272.766663	131.570389	1391.386841	253.539581	174.164505	1685.736816	339.750946	-127.749992	1157.378418	441.158020	284.428711	1109.414307	217.008408	-118.114586	921.535339	330.962799	317.210907	853.655579	313.686798	88.705086	1005.917603	-504.440002	79.649567	903.945313	-469.563416	-69.149811
279.285126	2.007916	914.124023	331.431641	162.607025	899.198853	257.617737	-28.964006	524.595398	353.575745	147.246078	503.575531	341.390411	-42.856228	102.901466	394.636841	93.632988	83.750954	302.517578	-43.727932	1435.345947	359.882690	274.939026	1386.378296	272.115692	132.287064	1391.495728	253.094376	175.173264	1685.776611	338.685486	-127.439438	1157.805176	441.326691	284.470001	1109.545044	216.624008	-118.211998	921.610107	332.421143	317.245544	853.271851	312.735718	89.158287	1006.153320	-504.507141	79.786880	903.931641	-469.529572	-69.034966
278.728485	1.939061	914.248657	331.043243	162.593750	899.070007	259.743225	-30.730595	524.412842	353.631653	147.396927	503.529968	332.461395	-42.953922	99.702072	394.881409	93.684990	83.778717	301.463501	-43.155663	1435.604736	359.517365	275.464508	1386.342407	271.506317	132.963455	1391.550537	252.635666	176.352142	1685.803467	337.579041	-126.923744	1158.183350	441.547058	284.534576	1109.675903	216.167435	-118.500122	921.614014	333.800995	317.232483	852.858948	312.145020	89.302193	1006.147034	-504.606964	79.842041	903.916138	-469.524078	-68.958115
278.176941	1.782703	914.344727	330.890472	162.635239	898.868164	261.765717	-32.404518	524.194397	353.505676	147.575775	503.512939	323.553223	-43.403137	96.813797	395.105438	93.739471	83.827827	300.448761	-42.599709	1435.823486	359.201508	275.947540	1386.281982	270.881622	133.591675	1391.609985	252.173950	177.506256	1685.771729	336.430603	-126.545303	1158.432617	441.766663	284.541962	1109.717651	215.771988	-118.632111	921.548706	334.860474	317.264587	852.601196	311.696381	89.433342	1006.087646	-504.687866	79.925125	903.915283	-469.509949	-68.838493
277.329224	2.646047	914.418152	329.383850	164.043137	899.541626	263.254181	-33.711452	523.816223	352.780182	147.587280	503.576691	313.653442	-42.902878	94.021790	395.016418	93.703773	83.849960	299.413147	-42.123829	1435.979980	358.906494	276.345612	1386.193237	270.247101	134.188797	1391.647461	251.805756	178.741959	1685.567261	335.283264	-126.181198	1158.687744	442.082520	284.433899	1109.788574	215.325348	-118.723717	921.408813	336.462250	317.129547	851.999329	310.536957	90.200539	1006.485840	-504.806946	79.967133	903.893005	-469.534576	-68.711243
276.739227	2.419877	914.392761	328.677399	163.456650	899.164368	264.644196	-35.267242	523.592102	352.148285	147.707275	503.348297	303.998169	-43.077488	91.777412	394.878387	93.670456	83.857658	298.404694	-41.699135	1436.058105	358.561890	276.760803	1386.093262	269.626892	134.737000	1391.614502	251.121704	179.788330	1685.545288	334.032562	-125.841171	1158.778687	442.437103	284.314056	1109.854614	214.816925	-118.868896	921.187317	337.834991	316.975189	851.641357	309.710144	90.088997	1006.276489	-504.930664	80.031418	903.892273	-469.543640	-68.587799
276.147705	2.334012	914.348511	328.173157	163.233597	898.997681	265.846008	-36.545605	523.303284	351.611603	147.861984	503.217041	294.455139	-43.382343	89.928581	394.902008	93.697289	83.911186	297.364136	-41.289150	1436.127075	358.215973	277.111969	1385.977661	268.969482	135.209412	1391.576538	250.537308	180.894852	1685.343262	332.813629	-125.574966	1158.906860	442.688812	284.142303	1109.886719	214.502731	-119.178833	920.790283	338.803528	317.003387	851.417358	309.023499	90.057495	1006.171814	-505.062958	80.101967	903.900635	-469.558990	-68.484787
275.520935	2.248505	914.312988	327.670563	163.122940	898.914917	266.695801	-37.542187	523.086731	351.098358	148.047318	503.075531	285.009125	-43.691082	88.453163	394.903259	93.728065	83.956467	296.427673	-40.986572	1436.136230	357.888916	277.404907	1385.849976	268.339905	135.650955	1391.571777	249.970825	181.986725	1685.047974	331.576630	-125.212540	1158.888550	443.047241	284.027283	1109.938477	213.836960	-119.062279	920.577576	340.595306	316.980621	850.891602	308.334076	90.025261	1006.116333	-505.025452	80.215721	903.781616	-469.414459	-68.318428
274.917328	2.172335	914.262146	327.056946	162.958008	898.785522	267.363922	-38.397732	522.936462	350.533173	148.188889	502.908478	275.635254	-44.160480	87.321518	394.923309	93.697418	83.987808	295.454987	-40.689579	1436.099609	357.541748	277.618439	1385.697021	267.711670	136.025055	1391.513184	249.349365	183.092072	1684.753540	330.305084	-124.901787	1158.868774	443.272247	283.751801	1109.870728	213.194458	-119.242889	920.256287	341.926392	316.862976	850.488831	307.622528	89.991226	1006.026733	-505.168457	80.331154	903.777771	-469.420258	-68.202583
274.384338	2.090688	914.203491	326.465424	162.859604	898.697205	267.726196	-39.232868	522.831604	350.474365	148.519684	502.844818	266.690613	-44.637207	86.552017	395.225891	93.759560	84.076538	294.614380	-40.414452	1436.078735	357.204346	277.750397	1385.541016	267.081512	136.305649	1391.487549	248.687317	184.187210	1684.433960	328.982971	-124.798393	1158.763550	443.794586	283.611237	1109.923706	212.517929	-119.361351	919.915100	343.184235	316.708801	850.062622	306.958832	89.955849	1005.955811	-505.333588	80.415955	903.777039	-469.473389	-68.098701
273.812714	1.906250	914.140442	325.783569	162.761917	898.611389	267.876251	-40.161087	522.787415	350.065796	148.603165	502.789764	258.099457	-44.833996	85.923218	395.223999	93.766396	84.130913	293.802338	-40.216553	1436.050049	356.776794	277.874359	1385.362549	266.470917	136.557556	1391.423218	248.049576	185.238464	1684.096191	327.715088	-124.444115	1158.743652	444.069000	283.343048	1109.917236	211.860580	-119.455505	919.644897	344.410034	316.555420	849.666992	306.215973	89.867172	1005.885010	-505.505768	80.515175	903.779968	-469.539917	-67.977318
273.353638	1.671460	914.135681	325.110504	162.659805	898.590515	267.451080	-41.038406	522.862793	349.482239	148.676468	502.678833	250.582382	-45.113796	85.590599	395.199982	93.761475	84.168228	293.036926	-40.021626	1436.066040	356.311340	277.956146	1385.213013	265.851440	136.763153	1391.358521	247.332642	186.239609	1683.760376	326.456299	-124.208298	1158.712524	444.325592	283.072876	1109.913330	211.044998	-119.467232	919.422424	345.450531	316.394379	849.572876	305.564911	89.738571	1005.874634	-505.691589	80.631775	903.779053	-469.593628	-67.864960
273.090820	1.615959	914.060669	324.376495	162.703201	898.587219	266.399414	-41.915894	522.847534	348.864105	148.764435	502.629730	244.151443	-45.214558	85.408180	395.261871	93.764633	84.224052	292.286774	-39.857006	1436.161133	355.809143	278.020416	1385.001953	265.155853	136.931076	1391.301147	246.740768	187.243835	1683.323242	325.140747	-124.051651	1158.739746	444.662262	282.772583	1109.922119	210.207489	-119.561943	919.250610	346.912170	316.277496	848.961182	304.973083	89.732368	1005.841370	-505.900848	80.736145	903.783386	-469.666046	-67.748787
272.883759	1.397028	914.034546	323.610870	162.681030	898.599854	264.639435	-42.698021	522.873108	348.340637	148.811310	502.586578	239.142410	-45.435772	85.435234	395.357208	93.795311	84.266106	291.561707	-39.698040	1436.262207	355.162262	278.096375	1384.794434	264.503662	137.058945	1391.250122	245.981491	188.154907	1682.942749	323.934265	-123.902962	1158.761353	444.963959	282.511566	1109.950317	209.489731	-119.418076	919.120483	348.106140	316.085754	848.676636	304.415466	89.623100	1005.838257	-506.354919	81.095322	903.776550	-469.781525	-67.724052
272.806549	1.039513	914.192810	322.910797	162.360565	898.572144	262.195618	-43.454811	523.143372	347.669525	148.846558	502.478729	235.397461	-45.919147	85.654640	395.296265	93.787987	84.280998	290.936035	-39.557152	1436.397339	354.420593	278.182892	1384.575562	263.706360	137.198471	1391.224365	244.981003	189.003113	1682.734009	322.758942	-123.603531	1158.852417	445.193115	282.227814	1109.951294	208.358200	-119.650772	919.188965	349.291077	315.890472	848.360718	304.037231	89.416588	1005.892639	-506.587921	81.198013	903.772644	-469.878906	-67.576744
272.623322	0.525746	914.266541	322.093109	162.147385	898.579407	259.054749	-43.652672	523.457520	346.976288	148.849442	502.417725	232.694809	-46.760811	86.102448	395.356445	93.847076	84.340279	290.350006	-39.438808	1436.569824	353.558777	278.258118	1384.354370	262.971344	137.232208	1391.121704	244.047653	189.837616	1682.397339	321.611603	-123.392761	1158.990845	445.436676	281.934113	1110.003174	207.398621	-119.880554	919.247681	350.468689	315.566498	848.187256	303.515503	89.110138	1005.930054	-506.592560	80.918251	903.731812	-469.944183	-67.465462
272.399780	-0.249815	914.418640	321.307556	161.640747	898.574951	255.772842	-43.784801	524.100647	346.360443	148.746033	502.275726	230.688354	-47.918522	86.796852	395.429840	93.875336	84.368118	289.829132	-39.337925	1436.754028	352.591949	278.348602	1384.103516	262.185852	137.173874	1391.010864	243.103760	190.656769	1682.102417	320.518982	-123.250618	1159.129639	445.615509	281.583771	1110.017822	206.169937	-119.756813	919.532532	351.546570	315.456482	847.788452	303.033752	88.565987	1005.994812	-507.041931	81.303711	903.749268	-470.067841	-67.401253
272.171051	-1.028520	914.623535	320.513000	161.058441	898.528015	252.450165	-44.004253	524.884338	345.625458	148.652634	502.172913	229.459305	-49.409710	87.716835	395.374115	93.834038	84.430374	289.341064	-39.279160	1437.000000	351.433868	278.434998	1383.861694	261.413849	137.094910	1390.930542	242.031418	191.381134	1681.787964	319.520477	-123.225288	1159.295532	445.674316	281.257324	1110.024902	205.067322	-119.428925	919.802368	352.319763	315.244446	847.688904	302.556000	88.040558	1006.059326	-507.097046	80.982719	903.692993	-470.189972	-67.294609
271.919189	-1.949785	914.941956	319.767944	160.237488	898.551575	249.447037	-44.017246	525.806946	345.004150	148.373306	502.102448	229.018433	-51.192783	88.683571	395.384003	93.797829	84.488014	288.980133	-39.270344	1437.288208	350.189270	278.529602	1383.573364	260.551453	136.973694	1390.900391	240.907333	192.128281	1681.532715	318.496277	-123.146286	1159.536011	445.838623	280.970490	1110.152832	203.703400	-119.887901	920.208130	353.663208	314.850372	847.291016	302.147003	87.335907	1006.211121	-507.356354	81.047935	903.706665	-470.301086	-67.195648
271.736694	-2.883844	915.318909	318.953461	159.506561	898.603516	246.574341	-44.192760	526.703613	344.189972	147.839371	502.024597	229.094864	-53.162682	89.727455	395.175201	93.684158	84.493942	288.646057	-39.292591	1437.616821	348.769196	278.609253	1383.297729	259.742035	136.758514	1390.823608	239.746277	192.805130	1681.262329	317.629456	-123.124413	1159.783081	445.853485	280.718018	1110.241089	202.211746	-119.682198	920.810120	354.683136	314.640442	846.955200	301.778687	86.676590	1006.402832	-507.630859	81.127777	903.694031	-470.457458	-67.106300
271.676727	-3.762898	915.692993	318.328949	158.586395	898.632935	243.815506	-44.142666	527.709595	343.619934	147.330002	501.974121	229.448135	-55.120640	90.868187	395.180298	93.595604	84.546326	288.373413	-39.376213	1437.966309	347.282806	278.722137	1383.025391	258.860046	136.540649	1390.828125	238.493210	193.485626	1680.973633	316.883118	-123.133553	1160.093994	445.818848	280.455231	1110.404297	200.907639	-119.829414	921.361511	355.782837	314.291718	846.702759	301.573303	85.970558	1006.579163	-508.086395	81.585808	903.771667	-470.615936	-67.003601
271.631866	-4.648122	916.090759	317.702759	157.847122	898.693970	241.037033	-44.258236	528.623962	343.179840	146.815903	502.036194	230.097855	-56.940567	92.042725	395.143311	93.530724	84.566002	288.139069	-39.508915	1438.320068	345.703644	278.782501	1382.760376	257.975800	136.221664	1390.795898	237.174896	194.089233	1680.661499	316.201294	-123.165573	1160.429688	445.716797	280.255219	1110.571411	199.339203	-119.568359	922.117737	356.678040	313.797028	846.522339	301.389404	85.334427	1006.783081	-508.346130	81.680359	903.770142	-470.752228	-66.930557
271.257446	-5.436022	916.561035	317.008331	156.995575	898.812012	238.350204	-44.226147	529.549133	342.816437	146.327240	502.080200	230.762360	-58.624153	93.221474	395.068512	93.406517	84.583893	287.918854	-39.671448	1438.677002	344.016510	278.800018	1382.496216	257.113098	135.884140	1390.783569	235.854767	194.718048	1680.304077	315.636169	-123.262016	1160.715454	445.514740	280.114166	1110.772339	197.868637	-119.516655	922.863159	357.588318	313.362579	846.328674	301.050842	84.688560	1007.048340	-508.642517	81.696129	903.746948	-470.937561	-66.860565
270.874481	-6.208740	916.996826	316.442474	156.240219	898.921753	235.604919	-44.332806	530.456543	342.518707	145.825058	502.071594	231.515640	-60.274258	94.405693	395.021149	93.332657	84.603958	287.675262	-39.905499	1439.088989	342.342468	278.589813	1382.024536	256.191132	135.458755	1390.736572	234.421234	195.372177	1679.963501	315.120087	-123.577515	1161.071777	445.299500	280.045685	1111.042114	196.469269	-119.578888	923.656677	358.506287	312.819275	846.161743	300.766876	84.074409	1007.294128	-508.772430	81.309761	903.649231	-471.123169	-66.871681
270.417664	-6.866545	917.415771	315.827057	155.385773	899.026245	232.932632	-44.272003	531.216125	342.219330	145.234329	502.097534	232.233948	-61.579304	95.578178	394.764069	93.177834	84.574844	287.431274	-40.132275	1439.463867	340.566772	278.671661	1382.083862	255.298035	134.999405	1390.740356	232.994598	195.908539	1679.534180	314.716339	-123.960976	1161.432251	444.905396	279.981842	1111.337891	194.921158	-119.308472	924.559998	359.340973	312.245911	846.029907	300.425171	83.471130	1007.527649	-509.063904	81.310799	903.627197	-471.327759	-66.818741
269.903931	-7.514732	917.856445	315.249359	154.710907	899.176453	230.377472	-44.419994	532.068909	342.024139	144.629150	502.195709	233.299301	-62.994934	96.819344	394.735443	93.082718	84.603828	287.148621	-40.391068	1439.814209	338.822113	278.569855	1381.947632	254.346664	134.513214	1390.734863	231.720306	196.501511	1678.991577	314.472382	-124.281738	1161.785767	444.475250	280.019257	1111.647339	193.539490	-118.913612	925.450073	360.181763	311.699036	845.884521	300.074280	82.934341	1007.796997	-509.340607	81.374947	903.633484	-471.516296	-66.735329
269.266724	-8.176517	918.263245	314.666626	154.011642	899.319275	227.810440	-44.541679	532.786255	341.792236	144.031967	502.328522	234.460403	-64.329498	98.042557	394.782410	93.017082	84.612015	286.917114	-40.627762	1440.242676	337.098297	278.404907	1381.868164	253.441803	134.004028	1390.702759	230.162048	196.938446	1678.667847	314.272430	-124.724091	1162.098999	443.942200	280.121552	1112.001953	191.943268	-119.048965	926.453735	360.921967	311.075928	845.757629	299.658417	82.357811	1008.047119	-509.795105	81.770035	903.726685	-471.722076	-66.662910
268.612152	-8.784406	918.605225	314.158417	153.236206	899.388123	225.372528	-44.833313	533.596191	341.644470	143.459656	502.387329	235.569565	-65.518089	99.268852	394.660492	92.924698	84.601120	286.439850	-40.954735	1440.474243	335.422791	278.152893	1381.770752	252.476959	133.484650	1390.676270	228.891937	197.396393	1678.104004	314.149475	-125.230698	1162.433105	443.345642	280.192993	1112.324341	190.644363	-118.643074	927.325623	361.566528	310.494110	845.621094	299.238495	81.787994	1008.228210	-510.059509	81.809822	903.705017	-471.717590	-66.518501
267.808289	-9.416969	918.935364	313.606598	152.522720	899.491638	222.853058	-44.968483	534.240356	341.520447	142.880066	502.452393	236.808151	-66.625458	100.491432	394.360901	92.762566	84.540001	285.975922	-41.309216	1440.745972	333.782776	277.827698	1381.681519	251.522568	132.909714	1390.669067	227.486374	197.810135	1677.677734	314.038025	-125.801758	1162.734497	442.604553	280.330688	1112.645508	189.142731	-118.738007	928.301147	362.212158	309.997223	845.498230	298.731781	81.195419	1008.423523	-510.409119	81.799438	903.690918	-472.140167	-66.594948
267.051453	-10.070952	919.247742	313.040314	151.770126	899.572937	220.549469	-45.249397	534.840698	341.424347	142.373520	502.574219	238.262787	-67.745239	101.648506	394.309662	92.697189	84.529816	285.452759	-41.729351	1440.975708	332.245514	277.515167	1381.687134	250.602905	132.332733	1390.658691	225.941544	198.060364	1677.383057	313.992432	-126.414742	1162.970093	441.853149	280.389343	1112.901123	187.737183	-118.581276	929.258667	362.688782	309.501465	845.353210	298.178864	80.597015	1008.601257	-510.675781	81.816666	903.668213	-472.190887	-66.426613
266.118561	-10.706328	919.590332	312.367523	151.023773	899.671570	218.200378	-45.336021	535.483154	341.285370	141.771194	502.637848	239.732056	-68.606697	102.815216	394.397156	92.622787	84.528839	284.771729	-42.235844	1441.183105	330.858276	277.005859	1381.639526	249.641617	131.708267	1390.661255	224.704025	198.393265	1676.955322	314.010254	-127.165146	1163.240356	441.013947	280.464111	1113.151001	186.584991	-118.201248	930.124512	363.043304	309.056702	845.195496	297.504242	80.010170	1008.801025	-511.035461	81.828148	903.646423	-472.659851	-66.480476
265.157196	-11.280252	919.899475	311.761047	150.302246	899.811462	216.026077	-45.520508	535.976074	341.160278	141.141251	502.682709	241.152924	-69.467499	103.860283	394.283691	92.516754	84.507278	284.032288	-42.725277	1441.378174	329.593597	276.572418	1381.688477	248.717880	131.080841	1390.664673	223.298203	198.570541	1676.631348	313.941864	-127.881119	1163.474731	440.071381	280.425568	1113.333984	185.198837	-118.392380	931.012329	363.313110	308.637817	845.022095	296.790405	79.435326	1009.012390	-511.336395	81.887520	903.641907	-472.757050	-66.308578
264.049957	-11.856433	920.182068	311.096893	149.484299	899.924438	213.979752	-45.756802	536.439758	340.979736	140.589661	502.763397	242.839584	-70.297417	104.889999	394.175232	92.407417	84.506775	283.199524	-43.287525	1441.554932	328.460205	275.974579	1381.708252	247.780228	130.472717	1390.711670	221.692871	198.614487	1676.526855	313.857269	-128.667435	1163.695190	439.160675	280.287781	1113.488281	183.992905	-118.289589	931.849976	363.426544	308.269684	844.882568	295.987457	78.808594	1009.196167	-511.632294	81.891975	903.632446	-473.016205	-66.286079
262.835938	-12.481790	920.495422	310.378937	148.737030	900.049561	211.965683	-45.722126	536.853333	340.736542	139.988220	502.878479	244.350525	-71.028885	105.760254	394.084656	92.300354	84.521103	282.280701	-43.844437	1441.699463	327.455597	275.424316	1381.764404	246.892853	129.860687	1390.729126	220.589722	198.718246	1676.102051	313.761261	-129.451248	1163.909546	438.150848	280.101837	1113.548096	182.902893	-118.296906	932.619324	363.387512	307.941620	844.725098	295.101471	78.194344	1009.401245	-511.977905	81.917976	903.628784	-473.302246	-66.256462
261.509888	-13.032494	920.705566	309.534088	148.086441	900.160461	210.250763	-46.078911	537.160095	340.405823	139.274841	503.011963	246.131424	-71.690033	106.494141	393.958405	92.189873	84.527969	281.309784	-44.409786	1441.850342	326.618164	274.844208	1381.779785	246.016525	129.272186	1390.782593	219.247681	198.698303	1675.858398	313.547516	-130.295639	1164.109985	437.124603	279.761444	1113.541870	181.848312	-118.320633	933.333679	363.193146	307.622040	844.537109	294.065369	77.620010	1009.554871	-512.345886	81.928543	903.610718	-473.631104	-66.215523
260.296814	-13.450217	920.784119	308.752136	147.441177	900.262878	208.607559	-46.040466	537.326721	340.049744	138.638123	503.107941	247.815048	-72.330772	107.087677	393.829376	92.065926	84.535133	280.267059	-44.985725	1441.951416	325.888733	274.183624	1381.778687	245.178162	128.669952	1390.838745	218.000565	198.651917	1675.535645	313.321503	-131.163437	1164.366211	436.140625	279.395569	1113.513672	180.955002	-118.105980	933.894775	362.835876	307.334686	844.328674	293.124237	77.048134	1009.644592	-512.689087	81.685455	903.481018	-473.996490	-66.259781
259.112762	-13.909976	920.800781	307.997192	146.852356	900.343872	207.231750	-46.357533	537.335388	339.784363	138.195953	503.205505	249.599213	-72.958504	107.566368	393.901672	92.005280	84.561470	279.162079	-45.609848	1442.065674	325.306641	273.491760	1381.733032	244.345154	128.067398	1390.872314	216.677643	198.347900	1675.381836	312.923035	-132.190750	1164.568359	435.106201	278.838745	1113.383667	180.049667	-118.226967	934.480347	362.239624	306.970825	844.112122	292.157715	76.469040	1009.698669	-513.087585	81.762268	903.444763	-474.359314	-66.219017
257.825378	-14.339347	920.738342	307.067352	146.385590	900.360107	205.961548	-46.604988	537.244873	339.333313	137.739471	503.263580	251.413132	-73.678383	107.895309	393.811432	91.896667	84.585724	277.989349	-46.260876	1442.084473	324.807220	272.690979	1381.687256	243.525131	127.476563	1390.847900	215.393616	198.037048	1675.144775	312.473999	-133.035690	1164.799561	434.106476	278.220978	1113.186401	179.173386	-118.418503	934.966919	361.517578	306.669342	843.910583	291.072449	75.949120	1009.680786	-513.519836	81.884018	903.436768	-474.729950	-66.152611
256.529205	-14.771003	920.657227	306.184906	145.885605	900.412048	204.893768	-46.957424	537.052551	338.828522	137.168335	503.325409	253.103195	-74.421570	108.016182	393.554016	91.771187	84.606804	276.679291	-46.892441	1442.152466	324.363037	271.857544	1381.632080	242.668121	126.828270	1390.846802	214.229614	197.578796	1674.885254	311.877838	-133.947388	1164.996094	433.065948	277.475372	1112.948120	178.311127	-118.705711	935.343567	360.621277	306.337738	843.660278	290.003998	75.377861	1009.674866	-513.949829	81.960732	903.425598	-475.097321	-66.088219
255.147873	-15.112468	920.474792	305.139557	145.363632	900.436707	203.968124	-47.379848	536.591003	338.181580	136.739868	503.432648	254.819809	-74.946297	107.998749	393.435638	91.667572	84.661789	275.288239	-47.595768	1442.152832	323.957031	270.941528	1381.470459	241.829697	126.242340	1390.796387	213.061020	197.029572	1674.646362	311.133087	-134.976822	1165.182129	432.051697	276.630188	1112.640991	177.521942	-118.960251	935.617920	359.578918	305.993683	843.420654	288.787933	74.813675	1009.609253	-514.403015	81.938835	903.393127	-475.481140	-66.111168
253.707520	-15.551320	920.207397	304.208557	144.913193	900.357178	203.285095	-47.917976	536.104492	337.625702	136.493240	503.443542	256.563110	-75.687233	107.825508	393.442230	91.618484	84.711678	273.800079	-48.301819	1442.061401	323.629822	270.033875	1381.266602	240.923660	125.557320	1390.699585	211.962845	196.343994	1674.407959	310.306122	-135.801514	1165.290161	430.959473	275.617676	1112.198853	176.638962	-119.433189	935.724915	358.056519	305.763641	843.324036	287.622192	74.221512	1009.448364	-514.893799	81.893013	903.374939	-475.896332	-66.108452
252.124405	-15.782777	919.847778	302.991760	144.566391	900.314819	202.733505	-48.618954	535.313293	336.879944	136.246170	503.417389	258.206726	-76.352783	107.414406	393.514679	91.603104	84.790321	272.174622	-49.048515	1441.950439	323.309418	269.034363	1381.029297	240.036484	124.913383	1390.517944	210.931564	195.529343	1674.161621	309.301727	-136.784531	1165.368652	429.973816	274.582916	1111.712524	175.855377	-119.980339	935.714111	356.976593	305.354553	842.864563	286.236969	73.720848	1009.266174	-515.410767	81.882736	903.346680	-476.427856	-66.224007
250.567520	-16.059795	919.375061	301.899445	144.210114	900.184326	202.399963	-49.209522	534.457092	336.034393	135.880402	503.432739	259.778656	-77.110382	106.748779	393.491821	91.567833	84.809746	270.324921	-49.893101	1441.756348	323.010254	267.924866	1380.638672	239.044098	124.227081	1390.321533	209.994293	194.555603	1673.946899	308.093903	-137.796402	1165.356323	429.052307	273.522217	1111.171021	175.032776	-120.645920	935.568604	355.493958	304.965454	842.524170	284.898590	73.178925	1008.986694	-515.903015	81.911140	903.308228	-476.747803	-66.020706
248.875168	-16.360462	918.839661	300.689972	143.889847	900.013855	202.179276	-50.105480	533.376282	335.246826	135.777328	503.333099	261.211884	-77.684784	105.851418	393.457581	91.556580	84.867340	268.553131	-50.650291	1441.522461	322.678650	266.823944	1380.234131	238.034058	123.500481	1389.980835	209.142944	193.412094	1673.720459	306.798187	-138.798141	1165.252075	428.027222	272.284912	1110.548462	174.202042	-121.418495	935.195190	353.888000	304.635406	842.150391	283.429840	72.626030	1008.657288	-516.403992	81.966766	903.293396	-477.178589	-65.913162
247.103378	-16.658983	918.267517	299.465271	143.557053	899.830933	202.227692	-50.989193	532.259399	334.345123	135.629150	503.250488	262.851196	-78.556313	104.795929	393.317505	91.516411	84.890572	266.400696	-51.570766	1441.160889	322.404114	265.649597	1379.773193	236.988403	122.777016	1389.611328	208.346161	192.104004	1673.517944	305.314117	-139.920471	1165.181763	427.050201	271.049866	1109.764038	173.524811	-122.134323	934.648376	352.162476	304.209900	841.767700	281.928070	72.045586	1008.303406	-516.992981	81.939827	903.292847	-477.668579	-65.825500
245.348099	-16.830265	917.603638	298.252411	143.319565	899.708618	202.437607	-51.943382	530.927124	333.497375	135.639862	503.130798	264.198669	-79.232162	103.520134	393.343964	91.526398	84.951515	264.218048	-52.398216	1440.741577	322.175110	264.423645	1379.226563	235.904999	122.033951	1389.232544	207.630829	190.641174	1673.355225	303.725616	-140.980515	1165.000732	426.149658	269.770416	1109.039185	172.890274	-122.805275	933.992310	350.354156	303.652802	841.248535	280.410553	71.494514	1007.942566	-517.543518	81.940102	903.306274	-478.150513	-65.740387
243.510193	-16.877113	916.869995	296.901703	143.040222	899.507080	202.904602	-53.065140	529.551270	332.499756	135.626068	503.027069	265.473083	-79.888016	102.042908	393.242676	91.497017	85.011162	261.976715	-53.290680	1440.344971	321.939514	263.124054	1378.684204	234.865631	121.288475	1388.751221	206.957886	189.013718	1673.220947	301.994141	-142.174866	1164.789185	425.256317	268.392975	1108.251343	172.229858	-123.607460	933.149719	348.442749	302.939972	840.841309	278.762115	71.008255	1007.505981	-518.173462	81.879234	903.269043	-478.684692	-65.712280
241.611359	-16.999113	916.054077	295.652496	142.836853	899.283081	203.581329	-54.191288	528.066345	331.636566	135.684158	502.894714	266.579742	-80.602417	100.402618	393.191986	91.503960	85.051643	259.658783	-54.144924	1439.865112	321.809357	261.699615	1378.073975	233.750366	120.465408	1388.311279	206.391846	187.329254	1673.145996	300.114990	-143.393555	1164.479614	424.260834	266.975433	1107.334351	171.618271	-124.380371	932.220154	346.529633	302.707001	840.422180	277.145020	70.465073	1007.019348	-518.868835	81.986328	903.367371	-479.194763	-65.601593
239.659180	-17.022642	915.260620	294.283539	142.724182	899.093994	204.460556	-55.344910	526.508850	330.646057	135.734695	502.748962	267.349060	-81.376984	98.685745	393.100433	91.500603	85.111763	257.219147	-55.075783	1439.378906	321.739685	260.286407	1377.545532	232.684509	119.719025	1387.801880	205.826141	185.419525	1673.052490	298.097534	-144.501373	1164.155640	423.353180	265.542267	1106.434692	171.026306	-125.285103	931.086487	344.497650	302.191833	840.085938	275.396606	70.027771	1006.562988	-519.552917	82.068977	903.397034	-479.727692	-65.492432
237.672684	-17.082510	914.393250	292.892975	142.617325	898.895630	205.586136	-56.524662	524.933289	329.733978	135.757767	502.700134	267.742706	-82.049263	96.771759	393.037201	91.476402	85.157028	254.724182	-56.065086	1438.873413	321.723907	258.759186	1377.011841	231.622421	118.898048	1387.337036	205.300873	183.377716	1673.047363	296.013611	-145.645126	1163.782715	422.375610	264.055450	1105.555908	170.392853	-126.213028	929.874329	342.151855	301.661499	839.927307	273.603668	69.538460	1006.067383	-520.252197	82.032394	903.391479	-480.354980	-65.360962
235.576080	-17.034168	913.548767	291.472900	142.520752	898.733765	206.956009	-57.651386	523.400085	328.936005	135.868362	502.550720	267.893066	-82.617279	94.665443	392.986053	91.454262	85.231705	252.116821	-57.156563	1438.357056	321.768463	257.159882	1376.504028	230.486008	118.043167	1386.868164	204.804871	181.185608	1673.074463	293.695251	-146.960663	1163.324585	421.493042	262.488922	1104.675903	169.926727	-126.897095	928.498962	340.158051	300.937897	839.422241	271.746124	69.097946	1005.599915	-521.013794	81.984512	903.386536	-480.991760	-65.292694
233.572052	-17.136221	912.697754	290.074310	142.335907	898.538269	208.583252	-58.833675	521.684998	328.017120	135.801804	502.536682	268.056793	-83.420792	92.476707	392.902374	91.405884	85.302223	249.502151	-58.241184	1437.786987	321.851593	255.528442	1376.117310	229.416351	117.150345	1386.672974	204.337784	178.902466	1673.135742	291.272003	-148.084793	1162.824585	420.573212	260.821533	1103.942505	169.336105	-128.008392	927.028076	337.774292	300.151428	839.194946	269.930756	68.561188	1005.110352	-521.760498	82.027878	903.395081	-481.596863	-65.173477
231.317642	-17.165880	911.823547	288.519470	142.175537	898.395508	210.416168	-59.949936	520.079163	327.137329	135.765808	502.506409	268.422394	-84.192947	90.431908	392.843018	91.381447	85.372284	246.891983	-59.437740	1437.211548	321.949310	253.848618	1375.874878	228.285248	116.190926	1386.267212	203.854416	176.566605	1673.277344	288.692535	-149.282135	1162.315186	419.531006	259.027863	1103.170288	168.883789	-128.935364	925.462769	335.430237	299.471466	839.070313	267.893982	68.029175	1004.637756	-522.556152	82.093193	903.453369	-482.255829	-65.031685
229.209412	-17.119417	911.039551	286.954681	142.107346	898.289063	212.381180	-61.059799	518.518311	326.227295	135.577362	502.488495	268.800964	-84.760521	88.369270	392.704224	91.316254	85.436249	244.269196	-60.698196	1436.672852	322.169464	251.962921	1375.587402	227.176453	115.239258	1386.013062	203.412842	174.073959	1673.440918	285.995361	-150.434387	1161.738403	418.546875	257.160278	1102.515747	168.286987	-130.235367	923.789612	333.008881	298.836639	839.076233	265.978607	67.602470	1004.221069	-523.382446	82.036156	903.493591	-482.960144	-64.898773
226.908035	-17.174345	910.199402	285.378021	141.956070	898.130981	214.330185	-62.007065	517.019836	325.317444	135.376556	502.483856	269.360352	-85.290726	86.522400	392.570526	91.281151	85.497978	241.648529	-62.005733	1436.097412	322.310516	250.113876	1375.459839	226.069962	114.176514	1385.778687	202.938049	171.556839	1673.651855	283.203094	-151.567596	1161.153198	417.417114	255.142548	1101.916748	167.612076	-131.488266	922.112061	330.488190	298.159851	839.169983	263.920227	67.085869	1003.751709	-524.221802	82.142128	903.562927	-483.664764	-64.732277
224.456070	-16.671293	909.390625	283.388428	142.669250	898.428284	216.289856	-62.824764	515.584351	324.346558	135.256851	502.554688	269.885193	-85.601761	84.819862	392.421326	91.241615	85.546814	239.004257	-63.397778	1435.521118	322.374237	248.240326	1375.392700	224.982697	113.055031	1385.558960	202.476654	168.955765	1673.913818	280.308533	-152.675171	1160.572876	416.345764	253.078598	1101.445923	166.983871	-132.596039	920.397034	327.949066	297.436737	839.425293	261.595886	67.014870	1003.533691	-525.135315	82.124245	903.597656	-484.396820	-64.605637
222.408783	-16.623579	908.389221	281.925140	142.490677	898.290833	218.267838	-63.544556	514.355896	323.513153	135.093414	502.579376	270.453430	-85.513016	83.316315	392.365356	91.208168	85.630989	236.431992	-64.908287	1435.003418	322.414490	246.262192	1375.443726	223.854462	111.836151	1385.415649	202.017105	166.330078	1674.185669	277.335724	-153.704391	1159.913086	415.183960	250.863571	1101.074463	166.382828	-133.951721	918.633667	325.235321	296.481628	839.935486	259.598572	66.478844	1003.000488	-526.057190	82.178383	903.667725	-485.179047	-64.409370
219.982941	-16.965118	908.137939	280.043243	142.028839	898.311646	220.354019	-64.175217	513.435303	322.591339	134.807755	502.528595	271.230652	-85.520721	81.995613	392.191803	91.141434	85.702888	233.821808	-66.409897	1434.409058	322.365417	244.310211	1375.586182	222.686813	110.553574	1385.307983	201.458710	163.682861	1674.534180	274.263763	-154.754288	1159.205200	414.017700	248.637299	1100.862549	165.416672	-135.281921	916.984741	322.854523	295.634735	840.213257	257.526276	65.853165	1002.886841	-526.963440	82.067993	903.703491	-485.871246	-64.362076
217.795242	-17.104084	907.364075	278.455505	141.710678	898.280090	222.363800	-64.512329	512.649475	321.698059	134.475922	502.622467	271.571503	-84.918060	80.806374	392.114197	91.088387	85.793793	231.312012	-68.009018	1433.900513	322.233124	242.267349	1375.812500	221.573425	109.191132	1385.288696	200.872513	160.985413	1674.895874	271.154907	-155.814117	1158.441650	412.740417	246.296860	1100.735718	164.435944	-136.587860	915.366516	319.982422	294.729980	841.039673	255.400696	65.226707	1002.514221	-527.972107	82.101227	903.757935	-486.616180	-64.254257
215.461578	-18.038658	906.954041	277.016937	140.202896	897.852600	224.578995	-64.977577	512.208496	320.878876	134.061172	502.512451	271.974518	-84.328667	79.965233	392.053223	91.008308	85.908264	228.862518	-69.656235	1433.314941	322.039795	240.244461	1376.169922	220.394867	107.785141	1385.337280	200.228622	158.280685	1675.320801	268.041931	-156.773788	1157.682373	411.473358	243.925781	1100.722534	163.359329	-137.828506	913.816406	317.501770	293.619598	841.609131	253.360825	64.046318	1002.105347	-528.968628	82.082245	903.836914	-487.487305	-64.300072
212.869949	-18.613184	906.723816	275.169342	139.558228	897.944275	226.581223	-65.221230	511.939148	319.892120	133.471893	502.585602	272.235992	-83.442673	79.321075	391.918213	90.896370	85.992935	226.409271	-71.377022	1432.856567	321.693542	238.236969	1376.678833	219.153000	106.284714	1385.451904	199.562653	155.558731	1675.786743	265.030151	-157.592987	1156.977539	410.116791	241.545990	1100.837524	162.238129	-138.801941	912.273438	314.695862	292.499512	842.632141	251.050980	63.237843	1002.048218	-529.895386	82.316170	903.960388	-488.030518	-64.020546
210.496185	-19.370235	906.634521	273.367737	138.728729	897.993835	228.489441	-65.202484	511.898773	318.863342	132.646667	502.717590	272.396118	-82.506340	78.836441	391.727264	90.730042	86.059380	224.244171	-73.195686	1432.358154	321.449371	236.100754	1377.212769	218.089828	104.721375	1385.634521	198.805725	152.800858	1676.313354	261.962311	-158.392212	1156.206055	408.797028	239.191071	1101.097900	160.689285	-140.360931	910.945557	312.233765	291.386993	843.369507	248.874695	62.368484	1002.036621	-530.892578	83.062027	904.267517	-488.769623	-63.611599
208.144058	-19.840801	906.656311	271.496002	138.627625	898.396423	229.962860	-65.311684	511.991119	318.166779	131.891098	502.878113	272.488373	-81.668777	78.642189	391.724457	90.598999	86.172455	221.926102	-74.979881	1431.951538	320.861359	234.138397	1377.865112	216.738052	103.178497	1385.873657	198.014908	150.055618	1676.877930	259.045776	-159.271835	1155.531372	407.282379	236.746780	1101.448975	159.382645	-141.204361	909.670044	309.389557	290.191437	844.598083	246.679749	61.849556	1002.260559	-531.864746	83.569229	904.540405	-489.690063	-63.439159
205.816788	-20.691294	906.647095	269.652435	137.667984	898.493896	231.168030	-65.559937	512.215515	317.308777	130.972427	502.992706	272.640228	-80.971733	78.539070	391.641449	90.431763	86.261719	220.017242	-76.780212	1431.537842	320.494110	232.080017	1378.572388	215.671326	101.579971	1386.172363	197.146454	147.264114	1677.489380	256.172455	-160.049118	1154.888794	405.839355	234.367050	1101.923218	157.747543	-142.263336	908.611511	306.823761	288.871887	845.723999	244.400864	60.936695	1002.317993	-533.605042	80.173500	902.979553	-491.042267	-64.419632
203.794754	-21.792124	906.758240	268.177856	136.270309	898.496826	232.127563	-66.103264	512.636108	316.786591	130.091614	503.073730	272.804962	-80.670959	78.516945	391.632172	90.300713	86.370857	218.074875	-78.605919	1431.227295	319.855133	230.169006	1379.382324	214.428085	100.000992	1386.516724	196.274826	144.472321	1678.132813	253.416641	-160.792816	1154.309448	404.338745	232.006638	1102.543579	155.961243	-143.320313	907.691162	304.268311	287.470856	846.927368	242.447083	59.821423	1002.385193	-534.939575	79.973457	902.926270	-492.295380	-64.488914
201.858017	-22.902771	906.960876	266.770233	134.933029	898.547241	232.650314	-66.781303	513.026306	315.841278	129.006638	503.198883	272.797913	-80.486519	78.500710	391.376038	90.070900	86.463577	216.310379	-80.381073	1430.925781	319.205597	228.264114	1380.209473	213.225204	98.403984	1386.923950	195.332611	141.666367	1678.773438	250.806961	-161.653519	1153.758301	402.767426	229.633652	1103.170410	154.155563	-144.299347	906.876587	301.781281	286.063232	848.102112	240.599228	58.748371	1002.518921	-536.126221	79.899582	902.976440	-493.216034	-64.388977
200.052979	-24.006996	907.183716	265.351196	133.866791	898.733521	232.728989	-67.902145	513.429932	315.151306	128.143921	503.356628	272.758881	-80.427368	78.525215	391.376984	89.923058	86.594543	214.469955	-82.170029	1430.625000	318.305695	226.435349	1381.065186	211.930984	96.803955	1387.308228	194.362381	138.809280	1679.426758	248.258453	-162.424469	1153.217773	401.178467	227.271088	1103.934692	151.952789	-145.524841	906.316895	299.240784	284.560150	849.313538	238.832565	57.734577	1002.731079	-537.368164	80.057487	903.095886	-494.111572	-64.215332
198.141785	-24.565105	907.279602	263.936615	132.788788	898.896301	232.455627	-68.844368	513.644409	314.291504	127.144203	503.496246	272.703186	-80.530479	78.510681	391.241058	89.761703	86.717262	212.897156	-84.014740	1430.369751	317.494598	224.561111	1381.901855	210.716156	95.131950	1387.646484	193.349152	135.946167	1680.034302	245.908768	-163.339798	1152.747070	399.577545	224.983215	1104.612183	149.856369	-146.300659	905.774109	296.667328	282.947662	850.630554	236.937943	56.961594	1002.873108	-538.635803	79.916183	903.143311	-494.910767	-64.215225
196.367661	-25.622541	907.317444	262.567871	131.435822	898.654175	232.063934	-70.136917	513.838501	313.487305	126.391762	503.630188	272.687592	-80.822495	78.518555	391.039978	89.552353	86.807808	211.450958	-85.815483	1430.094238	316.584778	222.805298	1382.694092	209.474655	93.483826	1387.976563	192.328751	133.029877	1680.604614	243.778503	-164.287506	1152.210938	398.020691	222.722061	1105.359985	147.716751	-147.022522	905.296570	294.362701	281.288330	851.681213	235.148590	56.016537	1002.775879	-539.905334	80.110535	903.255798	-495.892029	-63.876816
194.611221	-26.526840	907.333130	261.294800	130.316376	898.724854	231.237686	-71.538399	513.810608	312.047211	125.403099	503.536011	272.680176	-81.298660	78.518318	390.466675	89.325165	86.797127	210.007141	-87.691048	1429.766479	315.584930	221.011871	1383.418945	208.226547	91.782722	1388.228027	191.282181	130.145767	1681.122559	241.788681	-165.328384	1151.694702	396.347046	220.481903	1106.009033	145.416885	-147.568451	904.929138	291.981049	279.765442	852.804993	233.463165	55.029514	1002.827820	-541.200806	80.071724	903.250977	-496.728210	-63.801094
193.011688	-27.358074	907.338806	260.172577	129.329727	898.845581	230.186188	-72.785942	513.874329	311.582306	124.647865	503.500122	272.665833	-81.831871	78.547607	390.453766	89.236389	86.859619	208.489410	-89.507027	1429.427612	314.321289	219.296768	1384.068359	206.810272	90.089745	1388.419800	190.223206	127.129921	1681.601074	239.919785	-166.366806	1151.133789	394.699738	218.350815	1106.632080	143.043015	-148.068054	904.591431	289.434692	278.239716	853.952271	231.961563	54.094376	1002.899536	-542.451721	80.148743	903.292358	-497.605560	-63.556484
191.284058	-28.352797	907.245789	258.930176	128.385239	898.888611	228.894821	-73.935089	513.702759	311.274231	124.059006	503.607147	272.680573	-82.279617	78.584641	390.620667	89.180923	86.971161	207.071152	-91.344734	1429.061646	312.979553	217.629379	1384.665405	205.408417	88.345360	1388.545410	189.150986	124.194633	1682.014648	238.130173	-167.676758	1150.545532	393.055115	216.260056	1107.213623	140.607834	-148.400497	904.338623	287.005524	276.635162	854.854065	230.411011	53.049088	1002.880371	-543.485657	82.411560	904.329224	-498.213440	-62.402126
189.730591	-28.868248	907.108826	257.838867	127.522705	898.995056	227.445404	-74.850189	513.538818	311.301849	123.705933	503.750061	272.784882	-82.728798	78.663132	390.641144	89.097191	87.064316	205.643890	-93.182091	1428.618042	311.470551	215.981552	1385.111572	203.954468	86.617218	1388.583618	188.077911	121.183472	1682.385376	236.520187	-168.921600	1149.874268	391.377808	214.266724	1107.642944	138.094086	-148.675659	904.039490	284.809998	275.027557	855.470032	228.997467	52.235958	1002.873596	-544.509521	82.801048	904.477844	-498.585083	-61.927116
187.942795	-29.469240	906.927490	256.580963	126.820854	899.166504	225.766205	-75.497185	513.268616	310.044403	122.926331	503.670654	272.807587	-82.930405	78.729103	390.158997	88.904823	87.064262	204.178314	-95.035599	1428.154663	309.847046	214.345505	1385.457275	202.526489	84.739967	1388.445923	186.941193	118.165733	1682.735352	234.953033	-170.280045	1149.183105	389.688416	212.390076	1108.013306	135.553757	-148.830399	903.801819	282.226776	273.379639	856.354492	227.499756	51.332653	1002.874390	-545.882629	82.716644	904.398438	-499.751373	-61.778751
186.261490	-30.126610	906.722168	255.406784	126.058411	899.272827	223.839172	-75.818565	512.892700	309.140839	122.239281	503.648651	272.794525	-83.080467	78.843262	389.885742	88.767387	87.044609	202.788849	-96.902557	1427.698364	308.118744	212.698608	1385.680542	200.976013	82.933990	1388.354736	185.791718	115.102455	1682.996582	233.506607	-171.795441	1148.462769	388.023499	210.604813	1108.299561	133.108948	-148.673584	903.507568	279.756744	271.669067	856.962708	226.063980	50.412201	1002.830688	-547.007874	82.761383	904.362183	-500.498596	-61.435856
184.494354	-30.757303	906.413391	254.218002	125.331291	899.258545	222.435440	-76.471069	512.623779	307.980957	121.568558	503.629120	272.966553	-83.304474	79.002510	389.422119	88.569908	86.999298	201.413345	-98.797577	1427.136353	306.314606	211.109482	1385.812378	199.313049	81.227470	1388.321411	184.606628	112.083015	1683.226807	232.007858	-173.305710	1147.673706	386.329071	208.963272	1108.498657	130.335648	-148.968445	903.373047	277.439087	269.988190	857.394470	224.654205	49.496658	1002.671082	-548.104370	82.803040	904.255493	-501.156982	-61.096043
182.670685	-31.560047	906.223389	253.065704	124.397453	899.211304	220.735199	-76.978638	512.434570	306.845123	121.073357	503.590027	273.083801	-83.386208	79.118629	389.061371	88.411087	86.962837	200.055908	-100.648827	1426.515381	304.404968	209.521530	1385.833862	197.717987	79.399467	1388.061646	183.411469	109.038620	1683.375977	230.691376	-174.834900	1146.838623	384.648804	207.424026	1108.581299	127.721550	-148.932495	903.160767	275.210205	268.249695	857.698425	223.273529	48.467518	1002.550110	-549.108582	82.915848	904.157349	-501.372803	-60.774593
181.051010	-32.864681	905.877014	252.428391	122.248413	898.684082	219.061722	-76.897987	511.971100	306.826691	120.304146	503.509827	272.875000	-83.107033	79.158791	389.289063	88.407990	87.011360	198.745941	-102.498238	1425.937134	302.484253	207.930054	1385.771118	196.149078	77.543724	1387.736694	182.148117	106.060181	1683.481323	229.376526	-176.440491	1146.027710	382.922516	205.997787	1108.642090	125.115509	-148.821136	902.969849	272.978943	266.492279	857.883545	222.195694	46.810501	1002.109131	-550.100342	82.881996	903.970215	-501.906616	-60.414612
179.441971	-33.618851	905.449890	251.538376	121.178261	898.590881	217.466888	-77.131203	511.640656	306.076447	119.804054	503.456573	272.925812	-83.086899	79.254974	389.163818	88.273102	87.045166	197.455688	-104.391571	1425.299927	300.539398	206.363892	1385.748169	194.556290	75.723938	1387.432373	180.884964	103.092644	1683.529053	228.135040	-177.922882	1145.195801	381.162781	204.680878	1108.629761	122.473030	-148.673019	902.804504	270.767456	264.777435	857.962769	220.937698	45.666145	1001.854065	-551.049255	83.359245	903.882202	-502.345520	-59.992138
177.725906	-34.468197	905.173340	250.534927	120.037468	898.525757	215.738312	-77.648155	511.266785	305.334534	119.128479	503.374420	273.015167	-83.189270	79.383110	389.046204	88.153435	87.094170	196.204605	-106.287148	1424.754761	298.589844	204.700058	1385.642822	193.006897	73.813431	1387.094238	179.586563	100.177063	1683.545166	226.894867	-179.399033	1144.383423	379.400024	203.415131	1108.637451	119.831688	-148.619110	902.645996	268.749939	263.014557	858.001465	219.682922	44.463299	1001.681152	-551.820618	83.493652	903.745544	-502.665314	-59.606728
175.996170	-35.331848	904.906738	249.472366	118.911148	898.488708	214.174255	-78.035736	511.007172	304.641571	118.406021	503.388702	273.100555	-83.292236	79.545273	388.933990	88.042618	87.118027	194.951401	-108.211479	1424.220093	296.582336	203.033905	1385.596436	191.459747	71.913193	1386.813965	178.257919	97.336578	1683.550537	225.606949	-181.055161	1143.513794	377.554077	202.208862	1108.645142	117.247047	-148.421021	902.592102	266.752930	261.240143	858.045410	218.405716	43.241787	1001.526184	-552.605469	83.595070	903.620850	-502.967163	-59.277653
174.334991	-36.307781	904.714539	248.468231	117.572845	898.427979	212.618301	-78.396950	510.810547	303.712555	117.657959	503.281494	273.096497	-83.329964	79.671333	388.653534	87.845009	87.181908	193.717758	-110.161896	1423.651733	294.637756	201.290894	1385.561279	190.032288	69.906425	1386.473389	176.934006	94.572273	1683.538452	224.274429	-182.672928	1142.777954	375.665802	201.021667	1108.727905	114.660042	-148.257019	902.573242	264.857147	259.643402	858.023438	217.165771	41.933815	1001.396484	-553.145996	83.962021	903.483337	-502.976929	-58.857483
172.601746	-37.261452	904.526611	247.374054	116.375687	898.414734	211.245697	-78.527832	510.634796	303.670349	117.053886	503.357208	273.020844	-83.383224	79.818047	388.985718	87.768898	87.298798	192.496597	-112.220215	1423.137573	292.661377	199.524384	1385.658203	188.472916	67.974571	1386.381226	175.548096	91.900459	1683.487183	222.953537	-184.377060	1142.027100	373.782471	199.883240	1108.839966	112.289108	-147.828384	902.515564	262.978241	258.103302	857.944763	215.874008	40.663445	1001.291138	-553.618347	84.113098	903.393921	-502.857513	-58.610893
170.911377	-38.244232	904.428955	246.250610	115.211830	898.426758	210.138641	-78.849548	510.607727	302.773010	116.242455	503.330444	273.083771	-83.584999	79.934479	388.771454	87.641006	87.346947	191.315338	-114.340347	1422.620850	290.753632	197.681519	1385.781250	187.018753	65.955307	1386.262695	174.173523	89.348534	1683.431030	221.651794	-185.809967	1141.293335	371.974579	198.768646	1109.052734	109.735275	-147.909119	902.570190	261.239807	256.210236	858.058411	214.577225	39.444065	1001.243286	-554.191956	84.468216	903.257141	-503.020905	-58.134293
169.071945	-39.474884	904.501038	245.056519	113.926483	898.442871	209.032028	-79.338699	510.667542	300.103882	114.959557	503.049622	273.077759	-83.704887	80.031227	387.564758	87.277016	87.123779	190.191879	-116.427734	1422.212280	289.000824	195.673004	1385.958008	185.656311	63.855080	1386.184570	172.773605	86.882416	1683.351685	220.319183	-187.419174	1140.683350	370.059143	197.593796	1109.270508	107.446297	-147.576630	902.541382	259.650696	254.831390	858.026672	213.221313	38.117607	1001.278259	-554.954224	82.405815	902.233643	-503.399750	-58.462563
167.663712	-40.187599	904.197144	243.997116	112.859123	898.474792	208.050446	-79.875633	510.499237	300.164032	114.344162	503.259216	273.036011	-83.715118	80.093346	387.830322	87.228134	87.324081	189.111420	-118.576401	1421.852417	287.329071	193.734070	1386.228760	184.297623	61.736736	1386.200806	171.364426	84.527863	1683.307861	218.869873	-188.872330	1140.023926	368.127411	196.398621	1109.597290	104.934471	-147.754410	902.645813	258.095551	253.317581	858.115601	211.950348	37.015263	1001.146240	-555.509888	81.616699	901.788025	-503.363434	-58.375828
165.851761	-41.565506	904.326477	242.773575	111.510201	898.531372	207.468033	-80.492508	510.607758	298.995758	113.382446	503.217682	273.096710	-83.867889	80.159462	387.470215	87.045639	87.368042	188.159164	-120.757408	1421.572632	285.795410	191.721939	1386.651489	183.020477	59.610653	1386.332397	169.950485	82.259720	1683.271362	217.435516	-190.395035	1139.412476	366.368347	195.125702	1110.037720	102.553375	-147.620209	902.838867	256.828186	251.504868	858.192810	210.558212	35.612232	1001.231628	-555.941772	80.633003	901.232422	-503.235046	-58.400581
164.253418	-42.608154	904.249451	241.604691	110.292702	898.586548	206.802902	-81.092758	510.604614	298.211121	112.483696	503.261017	273.101318	-83.915710	80.180809	387.289917	86.878693	87.441795	187.235382	-122.954750	1421.325928	284.403229	189.697235	1387.098999	181.756332	57.463974	1386.589233	168.518799	80.127975	1683.281738	215.958954	-191.622513	1138.858643	364.441284	193.785934	1110.489624	99.934914	-148.581131	902.961914	255.406036	250.264130	858.330811	209.186401	34.373062	1001.220642	-556.233093	80.144440	900.895447	-502.973297	-58.195435
162.743866	-43.563366	904.148926	240.395737	109.181641	898.648071	206.117310	-81.772217	510.521088	297.283569	111.604691	503.264191	273.148743	-84.008369	80.249779	387.030090	86.711021	87.514076	186.385864	-125.167221	1421.165161	283.116760	187.589798	1387.615845	180.591263	55.315075	1386.888184	167.085968	78.114357	1683.269287	214.439224	-193.104218	1138.441650	362.604095	192.390945	1110.964600	97.704826	-148.604004	903.147217	254.009171	248.848724	858.582764	207.822067	33.224880	1001.201965	-556.418457	80.253227	900.834045	-502.677917	-57.787827
161.285400	-44.607872	903.989258	239.257751	107.976799	898.665527	205.588074	-82.353821	510.510864	296.914307	110.901016	503.357452	273.127716	-84.036552	80.286469	387.060913	86.591354	87.676727	185.560211	-127.461006	1420.983521	281.958405	185.495941	1388.153687	179.536453	53.125206	1387.204712	165.645798	76.175056	1683.263062	212.932602	-194.503082	1138.033813	360.692444	190.902878	1111.341431	95.581619	-148.751907	903.251221	252.470428	247.726059	859.072998	206.452103	32.008514	1001.135681	-556.351807	80.997398	900.970947	-502.193024	-57.019253
160.099945	-45.309090	903.640442	238.173859	106.851883	898.638855	205.044067	-83.137344	510.373444	295.845734	110.114754	503.290192	273.167145	-84.150711	80.285347	386.735321	86.434937	87.777489	184.810654	-129.713089	1420.909302	280.880920	183.394485	1388.704956	178.410690	50.966019	1387.574585	164.234711	74.317543	1683.195313	211.422150	-195.872330	1137.626221	358.946136	189.406860	1111.822632	93.494705	-148.963303	903.352417	251.131775	246.389954	859.344849	205.130295	30.977291	1000.959656	-556.130676	82.255020	901.316895	-501.612183	-56.054188
158.501480	-46.647942	903.598450	236.964905	105.705208	898.668030	204.490311	-83.906235	510.206421	293.869904	109.146790	503.124023	273.187073	-84.227325	80.305351	386.013275	86.201195	87.821053	183.971756	-131.945480	1420.672974	279.869263	181.303864	1389.233643	177.386719	48.766953	1387.812012	162.842316	72.528023	1683.101074	209.831787	-197.296539	1137.273193	357.313416	187.874435	1112.268433	91.390213	-149.139832	903.500671	249.996048	245.014236	859.383484	203.699921	29.686092	1000.954956	-555.741089	83.874313	901.799805	-500.973145	-54.933594
157.092819	-47.604946	903.342651	235.759705	104.706551	898.651733	203.944412	-84.604744	510.027740	292.975342	108.511620	503.159180	273.101776	-84.245010	80.260063	385.844330	86.043419	87.989922	183.220581	-134.160873	1420.550293	278.939301	179.148666	1389.694580	176.363998	46.699276	1388.194214	161.480545	70.764526	1682.977783	208.222595	-198.745926	1136.882690	355.701721	186.329636	1112.693726	89.417114	-149.473999	903.497925	248.741837	243.749237	859.612915	202.280640	28.601627	1000.825684	-555.196289	85.616402	902.373657	-500.204315	-53.759796
156.043396	-48.265022	902.939148	234.705704	103.706604	898.673645	203.370529	-85.280289	509.737640	292.045929	107.908096	503.188416	272.996033	-84.256310	80.195953	385.648254	85.925186	88.216988	182.285751	-136.405563	1420.349609	278.065094	176.949158	1390.176270	175.225540	44.556118	1388.467651	160.248108	69.083115	1682.819336	206.579208	-200.188400	1136.466187	354.137207	184.686035	1113.024170	87.440933	-149.852402	903.495544	247.525146	242.523560	859.911011	201.013397	27.604370	1000.647217	-554.692261	87.425987	902.933167	-499.684418	-52.773312
154.463776	-49.589417	902.862732	233.452209	102.528687	898.691345	202.828735	-86.027390	509.553955	291.088531	107.279221	503.114471	272.952881	-84.269768	80.136841	385.504822	85.788742	88.435219	181.452347	-138.568695	1420.192383	277.208984	174.816589	1390.620483	174.240768	42.430584	1388.643433	159.024551	67.354599	1682.616211	204.903198	-201.658310	1136.028931	352.604065	182.989090	1113.328369	85.514000	-150.215286	903.487427	246.138214	241.343918	860.310547	199.557159	26.300121	1000.619995	-554.072449	88.931129	903.468872	-498.870941	-51.772678
153.220093	-50.590149	902.618408	232.332794	101.440468	898.660706	202.379425	-86.871216	509.404541	289.929474	106.702271	503.047668	272.952026	-84.398209	80.100853	385.420837	85.697090	88.648232	180.518127	-140.632248	1419.999512	276.463287	172.708878	1390.915649	173.129242	40.470371	1388.880249	157.823654	65.599785	1682.378906	203.265701	-203.064621	1135.608032	351.200409	181.241882	1113.595825	83.639000	-150.637039	903.407715	244.939621	240.068298	860.546509	198.275238	25.163036	1000.487915	-553.038818	89.912537	903.880371	-497.656647	-50.904125
152.191742	-51.392532	902.274292	231.245087	100.381538	898.647644	202.068542	-87.728569	509.210571	288.922455	106.285439	502.990448	272.902344	-84.470016	80.058891	385.307709	85.617157	88.888969	179.493393	-142.661758	1419.744507	275.669006	170.662933	1391.147461	172.054779	38.587841	1388.987793	156.714005	63.831062	1682.140503	201.609207	-204.497009	1135.188110	349.919159	179.562332	1113.753540	81.835274	-151.161362	903.229675	244.009247	238.890457	860.496765	197.040436	24.108574	1000.318481	-552.433472	90.937233	904.143372	-497.065674	-50.219231
150.688675	-52.773308	902.203674	230.005630	99.101250	898.545288	201.773544	-88.765656	509.088776	287.547089	105.840179	502.767914	272.862152	-84.479820	80.000488	385.215240	85.553093	89.128403	178.330536	-144.536057	1419.419800	274.887817	168.751083	1391.278564	171.064484	36.650036	1388.844849	155.632339	62.038773	1681.920532	200.003632	-206.158859	1134.788696	348.701996	177.824600	1113.830200	80.547081	-150.665451	903.046509	242.932617	237.733612	860.596191	195.678284	22.785172	1000.231567	-551.420532	91.039574	904.251770	-495.876495	-49.256626
149.593979	-53.774887	901.952637	228.941025	97.909859	898.492615	201.623474	-89.803246	508.976501	286.098663	105.469437	502.586212	272.862823	-84.612732	79.907669	385.050568	85.487114	89.365936	177.074219	-146.403702	1419.152344	274.135010	166.762192	1391.280640	169.982666	34.905323	1388.840698	154.617218	60.208443	1681.716797	198.356628	-207.577301	1134.359131	347.506287	176.014496	1113.788940	78.879677	-151.181442	902.829407	241.701645	236.531097	860.681885	194.508667	21.603685	1000.084106	-550.757935	91.662262	904.261230	-495.110260	-48.811737
148.256775	-55.103695	901.713196	227.851654	96.795952	898.468384	201.543091	-90.868027	508.933289	284.674103	105.128029	502.364258	272.826080	-84.670074	79.781715	384.951691	85.377342	89.677200	175.778214	-148.187729	1418.912964	273.403625	164.844574	1391.255981	168.882217	33.181953	1388.729370	153.657043	58.333179	1681.606689	196.465012	-208.991425	1133.864868	346.447418	174.269714	1113.705811	76.752914	-152.930145	902.548401	240.351120	235.352203	860.878174	193.244431	20.259722	999.954285	-550.258789	92.300705	904.149658	-494.601624	-48.305367
147.112213	-56.103893	901.504333	226.809723	95.661079	898.454895	201.775238	-91.740707	508.911560	283.050568	104.840584	502.156586	272.836090	-84.923813	79.645386	384.760071	85.273888	90.093063	174.357544	-149.909225	1418.591919	272.655914	163.000916	1391.118896	167.831192	31.496012	1388.641113	152.718063	56.450851	1681.514648	194.790314	-210.773392	1133.492065	345.577209	172.543472	1113.575928	75.773575	-152.714676	902.176636	239.435638	234.053207	860.674438	192.133148	19.069078	999.843262	-549.111206	92.684784	904.041504	-493.290161	-47.571854
145.948563	-57.175030	901.268982	225.722046	94.483253	898.420715	201.639755	-92.939301	508.761261	281.222321	104.486839	501.979950	272.862091	-85.183594	79.533936	384.513611	85.165047	90.563698	172.940735	-151.585342	1418.321289	271.885315	161.167526	1390.997803	166.701538	29.956299	1388.596680	151.826431	54.496483	1681.426392	192.911224	-212.127747	1133.028320	344.735596	170.746689	1113.437134	73.814117	-154.408493	901.862183	238.305710	232.820831	860.715576	191.016098	17.804495	999.706970	-548.537720	93.288673	903.960266	-492.696747	-47.090878
145.067886	-58.144321	900.952148	224.836182	93.274178	898.307373	201.545425	-94.189278	508.690674	279.407135	104.201370	501.775909	272.893799	-85.466682	79.438629	384.351013	85.112541	91.027107	171.446030	-153.153275	1418.139282	271.059052	159.480148	1390.840820	165.718597	28.327494	1388.336426	150.963989	52.600685	1681.411987	191.146423	-213.713882	1132.693848	343.928864	168.969971	1113.187378	72.439789	-155.248840	901.508850	237.290497	231.519287	860.730103	190.100220	16.597101	999.492493	-547.950806	93.871674	903.883179	-492.173096	-46.595276
144.024109	-59.168545	900.720154	223.858826	92.199615	898.307800	200.946167	-94.755814	508.339294	277.423218	103.899521	501.583862	272.736420	-85.507523	79.340073	384.142822	85.043068	91.539909	169.972565	-154.737976	1417.944946	270.395142	157.694199	1390.596313	164.614410	26.915836	1388.285034	150.120346	50.681553	1681.385986	189.478485	-215.425797	1132.411011	343.264984	167.258362	1112.939331	71.785988	-155.096100	901.078918	236.219177	230.237396	860.716125	189.082291	15.395664	999.375488	-547.224548	94.593674	903.711365	-491.511078	-45.973927
142.846100	-60.473923	900.643799	222.918762	91.040962	898.278809	200.940720	-96.294960	508.532745	275.385803	103.664864	501.413696	272.861267	-85.893723	79.328133	383.833221	84.971886	92.060974	168.452881	-156.230499	1417.726440	269.642975	156.045151	1390.421509	163.662109	25.389559	1388.041870	149.258331	48.763618	1681.367554	187.596725	-216.808395	1132.147949	342.584198	165.516373	1112.699585	69.994698	-156.993042	900.694641	235.262115	229.023453	860.740173	188.084244	14.093138	999.318848	-546.542480	95.216644	903.582092	-490.937195	-45.324211
141.945694	-61.475491	900.442871	222.113800	89.968674	898.306946	200.460403	-97.088310	508.399445	273.632813	103.497063	501.369324	272.784058	-86.029243	79.306602	383.727112	84.986084	92.733337	166.916779	-157.707565	1417.590576	268.935638	154.355820	1390.262695	162.661942	23.968664	1387.928955	148.429825	46.886147	1681.379395	185.812195	-218.587296	1131.981079	341.990082	163.730911	1112.501709	69.418243	-157.108246	900.274414	234.327164	227.731079	860.828125	187.215378	12.909869	999.231445	-545.872864	95.866325	903.429993	-490.414673	-44.740654
141.111755	-62.629944	900.241150	221.466843	88.738045	898.334351	200.009995	-97.907532	508.316223	271.706238	103.303757	501.348877	272.830750	-86.237022	79.307137	383.671265	84.978729	93.533531	165.433121	-159.158340	1417.488647	268.257843	152.688156	1390.172119	161.678574	22.556993	1387.875854	147.585968	45.025467	1681.414307	183.892975	-219.904633	1131.822266	341.450195	161.970596	1112.356567	67.767479	-159.081070	899.926819	233.462402	226.251068	860.950378	186.421814	11.587326	999.145203	-545.157349	96.519669	903.275940	-489.941986	-44.180573
140.278259	-63.801960	900.111511	220.771011	87.449516	898.427124	199.459488	-98.571854	508.184937	269.335602	103.085686	501.279114	272.812408	-86.348793	79.330872	383.297028	84.843864	94.312462	164.002914	-160.561371	1417.442017	267.628540	151.050583	1390.159302	160.725266	21.167177	1387.841309	146.749298	43.216885	1681.479492	182.009644	-221.475861	1131.699463	340.979858	160.196304	1112.341064	66.751015	-160.269562	899.555359	232.611832	224.915436	861.154907	185.615570	10.226540	999.126892	-544.441711	97.112625	903.099854	-489.479828	-43.646893
139.727249	-64.776184	899.888245	220.245880	86.224045	898.511169	198.943176	-99.086281	508.002380	266.818329	102.926445	501.229187	272.747986	-86.358597	79.344940	382.801605	84.758720	95.094414	162.624420	-162.010071	1417.363892	266.998444	149.426895	1390.228882	159.682587	19.855120	1387.973145	145.929993	41.421806	1681.530273	180.259735	-223.177872	1131.669800	340.458069	158.328430	1112.338989	66.290695	-160.503403	899.177612	231.847305	223.532257	861.415527	184.961761	8.981668	999.060669	-543.648499	97.749977	902.904846	-489.058807	-43.135883
139.009262	-65.917854	899.791748	219.749146	85.036903	898.631836	198.497284	-99.641548	507.852234	264.175995	102.795937	501.215790	272.713470	-86.439331	79.358147	382.330536	84.731232	95.903099	161.230774	-163.410324	1417.334961	266.368256	147.841019	1390.323364	158.767456	18.496855	1388.047363	145.128723	39.708183	1681.598755	178.442062	-224.696182	1131.679443	339.942566	156.487610	1112.399048	65.329063	-161.552750	898.822510	231.102493	222.169968	861.585388	184.284576	7.703161	999.074158	-542.878418	98.393593	902.709106	-488.657104	-42.597855
138.135178	-67.109932	899.765442	219.181885	83.857788	898.830261	198.117081	-100.201698	507.814941	261.738129	102.843262	501.259186	272.689972	-86.388481	79.378136	381.974640	84.690125	96.870316	159.902374	-164.806427	1417.359009	265.746185	146.241837	1390.454468	157.852707	17.155483	1388.108643	144.299438	38.075203	1681.678467	176.512207	-225.959595	1131.622681	339.577698	154.710236	1112.577393	63.775318	-164.072113	898.488403	230.474472	220.699356	862.016541	183.516983	6.384271	999.159973	-542.052002	99.085594	902.481628	-488.292175	-42.095917
137.613892	-68.092422	899.615906	218.856720	82.656715	898.992371	197.709167	-100.605782	507.687225	259.261475	102.918297	501.277802	272.616150	-86.395531	79.425766	381.544525	84.654808	97.880867	158.604568	-166.171051	1417.409302	265.196899	144.614243	1390.633301	156.915100	15.803332	1388.213257	143.548904	36.472027	1681.761963	174.753036	-227.341125	1131.664429	339.082275	152.917328	1112.746338	62.841820	-165.351685	898.145996	229.941711	219.626160	862.298035	182.965881	5.145769	999.169312	-541.290039	99.695709	902.273865	-487.946930	-41.646481
137.005203	-69.190765	899.523438	218.516602	81.453583	899.166870	197.047287	-101.379128	507.431122	256.289215	102.907715	501.341827	272.573151	-86.356850	79.519150	380.796722	84.642365	98.869774	157.269196	-167.556946	1417.418091	264.721130	142.902039	1390.861816	156.049057	14.458593	1388.304688	142.770599	34.922367	1681.856689	172.938477	-228.915344	1131.713989	338.675934	151.044647	1112.981323	62.018227	-166.651993	897.781494	229.524368	218.327209	862.690857	182.388504	3.863859	999.212280	-540.542053	100.368889	902.050842	-487.645935	-41.300377
136.407196	-70.258400	899.463135	218.196289	80.228432	899.371460	196.670364	-101.892365	507.326508	253.432846	102.929222	501.524200	272.516724	-86.364220	79.542030	380.199432	84.583656	99.966736	155.972351	-168.937637	1417.443359	264.128906	141.303452	1391.152954	155.131958	13.098723	1388.435059	141.992447	33.442932	1681.987061	171.295822	-230.270828	1131.798340	338.187805	149.220322	1113.284912	61.257431	-167.962357	897.457581	228.948166	217.044983	863.350037	181.869232	2.563424	999.283569	-539.664917	101.156219	901.864807	-487.280182	-40.860340
135.807678	-71.320534	899.477661	217.906555	78.999809	899.629333	196.367035	-102.328537	507.238098	250.866989	102.911919	501.793335	272.449463	-86.326996	79.568626	379.733459	84.565056	101.232193	154.637421	-170.269043	1417.449585	263.658325	139.667023	1391.490234	154.303497	11.758843	1388.580078	141.237869	32.004112	1682.122070	169.659119	-231.723740	1131.820923	337.809082	147.473740	1113.688477	60.765366	-168.872971	897.062561	228.639450	215.663803	863.943787	181.406036	1.254452	999.416565	-538.867188	101.836937	901.680603	-487.012756	-40.573593
135.277954	-72.341141	899.504333	217.641129	77.807159	899.942688	196.198364	-102.927322	507.215729	247.838348	102.874290	502.144012	272.440338	-86.407913	79.596748	378.973114	84.547905	102.433464	153.286453	-171.599075	1417.441040	263.116638	138.050690	1391.790771	153.445374	10.408976	1388.727051	140.499542	30.581831	1682.250732	168.078934	-232.931458	1131.880371	337.342957	145.634430	1114.082520	59.795940	-170.642929	896.862244	228.365814	214.304993	864.500488	180.973297	-0.034513	999.583252	-538.061584	102.432487	901.487122	-486.871460	-40.378529
134.887329	-73.236214	899.463196	217.450058	76.750542	900.206848	195.959183	-103.549438	507.078796	244.978226	102.885292	502.509888	272.410675	-86.440430	79.623573	378.280457	84.481049	103.660645	151.879120	-172.874832	1417.407227	262.597656	136.404327	1392.143677	152.621735	9.085079	1388.871460	139.760437	29.216034	1682.356934	166.508133	-234.417740	1131.944580	337.031281	143.893768	1114.489746	59.085941	-172.000015	896.505310	228.466217	212.866791	864.656311	180.652008	-1.205858	999.690491	-537.124268	103.014580	901.282227	-486.595398	-40.016109
134.519257	-74.143692	899.432556	217.278732	75.696121	900.476257	195.732376	-104.193375	506.932220	242.556686	103.103706	502.914154	272.332977	-86.436668	79.670242	377.714844	84.457169	105.049286	150.540298	-174.155228	1417.419067	262.143188	134.795776	1392.439453	151.801727	7.767598	1388.959717	139.018173	27.913090	1682.426392	164.987427	-235.912079	1131.960693	336.617676	142.206543	1114.821533	58.480377	-173.336990	896.204407	228.322098	211.794434	864.898071	180.376556	-2.392311	999.803833	-536.310730	103.664337	901.137146	-486.342987	-39.621338
134.356110	-74.998383	899.359619	217.171921	74.749382	900.776245	195.579910	-104.842857	506.842224	238.636765	103.107201	503.213928	272.314850	-86.508286	79.689621	376.418854	84.297188	106.117737	149.137253	-175.409210	1417.422852	261.629120	133.204727	1392.722046	151.032440	6.451603	1389.060303	138.305328	26.609659	1682.512207	163.586746	-237.246506	1132.046875	336.202515	140.541595	1115.191772	57.874775	-174.693161	895.863953	228.096115	210.616333	865.430725	180.233017	-3.540538	999.909607	-535.558350	104.421333	901.014160	-486.064056	-39.164124
133.945175	-75.872841	899.334351	217.039993	73.680321	901.090698	195.373413	-105.403862	506.757324	236.065643	103.388405	503.670380	272.250427	-86.540405	79.694412	375.728180	84.260307	107.585052	147.790665	-176.624374	1417.459106	261.156708	131.630600	1393.016602	150.284790	5.181890	1389.156616	137.600845	25.374283	1682.577148	162.222137	-238.682251	1132.051514	335.866699	138.885483	1115.573242	57.275993	-175.960632	895.647339	228.266129	209.311798	865.598938	179.961105	-4.751482	1000.045715	-534.785950	105.267838	900.911377	-485.729828	-38.691097
133.552429	-76.657181	899.296631	216.924683	72.693359	901.421631	195.152512	-105.907120	506.654358	233.188553	103.585968	504.142303	272.245331	-86.543465	79.711990	374.823029	84.179115	108.970543	146.376495	-177.856400	1417.352661	260.702057	130.060776	1393.293091	149.548203	3.853871	1389.233276	136.880981	24.208796	1682.666992	161.004288	-240.061920	1132.104980	335.515076	137.317139	1115.930542	56.999680	-176.741043	895.297119	228.171326	208.098175	866.082336	179.713211	-5.900122	1000.182068	-534.053284	105.989784	900.780396	-485.412933	-38.245998
133.144836	-77.429047	899.314697	216.793594	71.784241	901.820618	194.890305	-106.329498	506.576385	231.877853	104.060783	504.715759	272.167358	-86.516922	79.750259	374.544434	84.241364	110.643562	145.094910	-179.104660	1417.369629	260.259003	128.495972	1393.538086	148.805054	2.554918	1389.308472	136.167236	22.719149	1682.690918	159.710068	-241.355438	1132.071045	335.247711	135.691864	1116.255493	56.127457	-178.610214	895.107300	228.290924	206.719757	866.392395	179.467682	-7.020467	1000.378174	-533.364929	106.719574	900.703308	-485.088989	-37.726257
132.769669	-78.218071	899.311584	216.785522	70.805336	902.175110	194.663574	-106.852211	506.447510	229.341537	104.290504	505.197113	272.158356	-86.560944	79.759903	374.001648	84.273041	112.319099	143.791092	-180.346924	1417.273315	259.870331	126.910713	1393.805420	148.096741	1.301106	1389.344238	135.476028	21.478621	1682.714233	158.571213	-242.701599	1132.040405	334.980927	134.114853	1116.589844	55.614216	-180.008163	894.834290	228.493713	205.474777	866.623535	179.270645	-8.157140	1000.543152	-532.584351	107.508308	900.599976	-484.666809	-36.862614
132.504654	-78.912956	899.266846	216.734772	69.921577	902.475464	194.395248	-107.320061	506.308807	226.467407	104.542717	505.573608	272.164093	-86.605774	79.778954	373.128387	84.243423	113.774117	142.517685	-181.578781	1417.281860	259.451416	125.395348	1394.009888	147.389587	0.044741	1389.383301	134.794952	20.320808	1682.745972	157.422791	-244.069992	1131.997070	334.753906	132.616043	1116.866821	55.086304	-181.327240	894.583984	228.748428	204.440582	866.719788	179.094345	-9.179322	1000.661133	-531.864990	108.244240	900.485962	-484.229767	-35.885803
132.233734	-79.668648	899.209106	216.735443	68.953209	902.762512	194.207581	-107.819199	506.211853	223.738678	104.804390	506.059723	272.159393	-86.626381	79.797127	372.001556	83.932877	115.130791	141.287735	-182.798950	1417.167480	259.029877	123.868790	1394.196167	146.668320	-1.157501	1389.412964	134.155991	19.291632	1682.744873	156.402435	-245.451950	1131.990845	334.621307	131.122101	1117.134644	54.687546	-182.520935	894.334656	229.073456	203.203003	866.905273	178.953262	-10.284102	1000.764404	-531.015625	109.318260	900.144226	-483.794281	-35.171345
132.051682	-80.357170	899.155457	216.815079	68.123993	903.069092	193.992676	-108.269142	506.129486	221.257294	105.066925	506.525757	272.133820	-86.671333	79.790359	371.211243	83.805313	116.558113	140.087082	-184.039383	1417.092163	258.628357	122.366310	1394.362427	146.040192	-2.421710	1389.389526	133.491913	18.149466	1682.722778	155.395599	-246.771652	1131.901855	334.530426	129.636398	1117.375244	54.193226	-183.908463	894.022705	229.479507	202.009125	867.073303	178.867111	-11.277324	1000.880554	-530.414673	110.215538	900.006531	-483.374542	-34.414337
131.886276	-80.927803	899.149353	216.834686	67.309669	903.403198	193.765930	-108.789848	506.019012	218.875580	105.408890	507.010345	272.152008	-86.743172	79.821648	370.180267	83.419212	117.959038	138.971970	-185.244385	1417.051147	258.309082	120.871521	1394.548950	145.402557	-3.658577	1389.385254	132.865219	17.056866	1682.707886	154.484818	-248.080551	1131.846436	334.481110	128.144882	1117.670898	53.816456	-185.140884	893.732544	229.904831	200.672882	867.285583	178.781082	-12.204955	1001.032715	-529.899658	110.848160	899.858154	-482.979034	-33.774738
131.722656	-81.284981	899.139038	216.772919	66.449081	903.705566	193.435776	-109.135834	505.838104	216.414169	105.617279	507.433929	272.124878	-86.772408	79.821907	369.082550	83.100052	119.297615	137.893799	-186.427261	1416.912720	257.907196	119.388771	1394.733398	144.811783	-4.932770	1389.354736	132.267059	15.972445	1682.661987	153.536499	-249.519089	1131.755615	334.476807	126.679970	1117.956177	53.442627	-186.516479	893.499207	230.372314	199.677734	867.362061	178.736801	-13.085249	1001.160583	-529.338013	111.614082	899.756042	-482.567810	-33.095772
131.719147	-81.649193	899.139221	216.831116	65.678734	904.007019	193.108521	-109.581749	505.639160	213.990250	105.823334	507.904572	272.065887	-86.792130	79.810776	367.924286	82.672905	120.654953	136.870651	-187.652222	1416.802368	257.526337	117.926178	1394.890869	144.223419	-6.201957	1389.321289	131.701981	14.894492	1682.595093	152.595779	-251.023590	1131.653198	334.491974	125.150047	1118.251099	53.096821	-187.838364	893.246582	231.199310	198.461945	867.363464	178.752441	-13.866833	1001.299561	-528.819763	112.205650	899.651184	-482.131775	-32.479797
131.482224	-82.737503	899.011597	217.045334	64.989365	904.377686	192.945206	-110.113243	505.542755	211.791321	105.982208	508.452911	272.088165	-86.911865	79.823387	366.871552	82.299301	121.932579	135.848846	-188.860321	1416.695435	257.166260	116.493088	1395.053833	143.637283	-7.440112	1389.284546	131.167953	13.896844	1682.554565	151.892944	-252.442551	1131.606812	334.551056	123.693077	1118.523682	53.108971	-188.439438	892.897400	231.582260	197.362000	867.702515	178.639740	-15.030698	1001.408936	-528.258911	112.931412	899.528503	-481.634705	-31.788313
131.339508	-83.357178	898.901428	217.107086	64.237228	904.628357	192.761124	-110.543854	505.449249	209.559204	106.158379	509.038300	272.072388	-86.985634	79.788353	365.465607	81.615807	123.119576	134.802261	-190.050995	1416.504028	256.730103	115.084045	1395.181519	143.156052	-8.747570	1389.081909	130.674362	12.904688	1682.494995	151.042725	-253.785736	1131.408325	334.621460	122.240578	1118.780762	52.417645	-190.171204	892.718689	232.286865	196.241409	867.876892	178.625610	-15.986556	1001.460999	-527.784973	113.562424	899.420166	-481.188416	-31.077286
131.267136	-83.989494	898.829224	217.231903	63.499943	904.881836	192.627884	-110.940208	505.351593	207.426132	106.340538	509.562073	272.104919	-87.129341	79.822075	364.183807	80.973534	124.238449	133.856430	-191.238968	1416.391602	256.308411	113.708771	1395.284424	142.569244	-9.968618	1388.998901	130.233124	11.940346	1682.441772	150.360992	-255.043900	1131.256958	334.847595	120.765495	1119.034058	52.064545	-191.407669	892.434753	233.156326	194.997635	867.881226	178.616196	-16.880733	1001.539490	-527.250549	114.192162	899.341675	-480.751892	-30.372465
131.254486	-84.488167	898.792175	217.379349	62.752216	905.130554	192.508148	-111.241081	505.209290	205.396210	106.479057	510.071716	272.113831	-87.153244	79.794235	362.973541	80.384102	125.511475	132.955688	-192.509186	1416.142090	255.942703	112.309860	1395.360474	141.890594	-11.108245	1389.098145	129.824829	11.039911	1682.392578	149.732361	-256.308838	1131.067505	334.975220	119.361374	1119.257202	51.699703	-192.585541	892.166138	233.740753	194.017639	868.132263	178.664764	-17.701796	1001.632813	-526.800232	114.887260	899.251221	-480.274384	-29.684795
131.217438	-85.053009	898.727905	217.572433	62.037483	905.415039	192.408768	-111.570213	505.096863	203.349411	106.564583	510.601440	272.115173	-87.153572	79.765076	361.693939	79.595894	126.635963	132.156952	-193.681030	1416.015381	255.479980	110.978188	1395.503418	141.483093	-12.447973	1388.846802	129.448807	10.171178	1682.382935	149.105988	-257.661133	1130.875977	335.218079	117.905884	1119.573486	51.462212	-193.685684	891.921265	234.618866	192.887512	868.258484	178.699234	-18.565481	1001.729187	-526.332092	115.504036	899.163391	-479.861481	-29.012459
131.294724	-85.522583	898.648682	217.806076	61.428432	905.757141	192.379196	-111.887581	504.963501	201.572021	106.731598	511.189972	272.146210	-87.217842	79.756752	360.348175	78.673683	127.735085	131.355286	-194.952087	1415.795044	255.056290	109.623138	1395.617432	140.815414	-13.586828	1388.923340	129.140701	9.300229	1682.338379	148.586136	-259.040619	1130.677734	335.488586	116.480255	1119.879639	51.573048	-194.307434	891.527649	235.492355	191.749069	868.389343	178.798279	-19.367777	1001.844055	-525.987549	116.135735	899.058289	-479.486145	-28.406975
131.340210	-86.162865	898.576843	218.069748	60.680779	905.987000	192.369385	-112.139816	504.866974	199.866806	106.768433	511.755859	272.131409	-87.176895	79.733231	358.955078	77.686798	128.793915	130.594208	-196.170547	1415.538452	254.603714	108.310020	1395.755493	140.297913	-14.834933	1388.881592	128.776733	8.596373	1682.300049	148.074371	-260.100952	1130.422241	335.720215	115.074669	1120.153076	50.863552	-196.480698	891.264771	236.451447	190.508591	868.548340	178.901001	-20.246889	1001.911499	-525.588318	116.789223	898.965271	-479.075226	-27.799894
131.433243	-86.677979	898.516479	218.322510	60.108196	906.240295	192.396835	-112.410683	504.767487	198.160065	106.841011	512.207886	272.089203	-87.099983	79.687263	357.503357	76.691788	129.792404	129.919159	-197.402466	1415.376221	254.153137	107.023315	1395.892700	139.837692	-16.028641	1388.809937	128.569229	7.819468	1682.330933	147.499863	-261.530884	1130.141968	335.987823	113.643486	1120.513550	50.652252	-197.510101	891.014587	237.544876	189.423691	868.685364	179.004379	-20.969418	1001.997253	-525.197205	117.386932	898.876526	-478.723572	-27.179136
131.495193	-87.187233	898.446899	218.615143	59.438801	906.473450	192.376190	-112.589211	504.623627	196.643448	106.831436	512.729248	272.083618	-87.068344	79.682495	356.102509	75.497688	130.715454	129.231781	-198.583160	1415.191772	253.729553	105.760895	1396.021484	139.345093	-17.250158	1388.728394	128.265305	7.152899	1682.245972	147.154953	-262.794159	1129.969604	336.227661	112.330971	1120.820435	50.822174	-198.040344	890.604065	238.685913	188.461548	868.879395	179.110672	-21.736517	1002.068115	-524.865967	118.042671	898.775574	-478.343933	-26.520643
131.690445	-87.616455	898.351746	218.913589	58.929523	906.698303	192.415985	-112.686699	504.443726	195.154648	106.824875	513.243530	272.045959	-86.997894	79.630524	354.442200	74.140739	131.433075	128.597443	-199.807724	1414.954834	253.299759	104.504753	1396.175415	138.884827	-18.437460	1388.660645	128.068863	6.532951	1682.224487	146.686539	-263.908783	1129.664673	336.463776	110.945892	1121.191284	50.175339	-199.684219	890.392883	239.796310	187.420151	869.023010	179.267014	-22.376024	1002.122986	-524.654236	118.735664	898.662170	-478.189270	-26.035591
131.845169	-88.605659	898.263916	219.255981	58.392513	906.945740	192.578094	-112.817070	504.341858	193.829285	106.768456	513.729797	272.034851	-86.987160	79.585655	352.852417	72.747047	132.155533	127.943367	-201.029144	1414.676147	252.881470	103.256134	1396.351807	138.467255	-19.650803	1388.590576	127.899925	5.909751	1682.173218	146.352783	-265.044464	1129.356079	336.709778	109.611145	1121.552856	49.992992	-200.688126	890.091125	241.033340	186.316757	869.116577	179.452164	-23.308250	1002.191528	-524.372131	119.356377	898.588501	-477.871613	-25.409630
131.972565	-88.143013	898.186768	219.152145	59.073841	907.722717	192.821579	-113.071274	504.400940	192.512604	106.468925	514.452881	272.094391	-87.105789	79.529739	351.116791	71.199402	132.700027	127.423843	-202.237091	1414.456543	252.494385	101.984230	1396.573364	138.039856	-20.853046	1388.536865	127.780174	5.318370	1682.153076	146.044495	-266.170258	1129.090698	336.992981	108.292992	1121.995117	49.859852	-201.670029	889.772827	242.154709	185.267670	869.214294	179.343048	-23.221785	1002.504944	-524.093018	119.930382	898.496277	-477.555023	-24.860201
132.133041	-88.471619	898.106995	219.551376	58.413284	907.971558	192.853088	-113.296272	504.334198	191.404282	106.176979	515.018372	272.123413	-87.150574	79.470078	349.225555	69.619804	133.076279	126.884438	-203.438461	1414.151001	252.137009	100.783554	1396.817139	137.631119	-22.036400	1388.507690	127.670708	4.771168	1682.145996	145.842484	-267.401978	1128.858398	337.241943	106.989578	1122.462036	50.142494	-202.098083	889.333069	243.363129	184.240662	869.313110	179.511505	-23.897793	1002.577637	-523.817505	120.428726	898.400940	-477.306610	-24.329401
132.385941	-88.883545	898.023438	220.028381	57.813694	908.183960	192.821350	-113.423271	504.214874	190.451523	105.751999	515.497803	272.096741	-87.166473	79.437881	347.244781	67.957016	133.334229	126.304031	-204.662720	1413.885864	251.710938	99.534958	1397.103027	137.193588	-23.265453	1388.517212	127.563850	4.177664	1682.186768	145.523666	-268.647064	1128.518555	337.543518	105.742821	1123.011108	50.021843	-203.057709	889.024719	244.598099	183.201416	869.459839	179.735336	-24.536531	1002.635193	-523.491028	120.889542	898.366821	-476.999695	-23.804163
132.725479	-89.328880	897.964233	220.580215	57.055210	908.362854	192.779816	-113.447861	504.072479	191.485519	105.712349	515.907043	271.988708	-87.088875	79.422653	345.837769	66.523796	133.769363	125.851677	-205.841293	1413.649658	251.374527	98.382088	1397.436646	136.834976	-24.428699	1388.524902	127.503731	3.741323	1682.146606	145.377625	-269.457642	1128.233276	337.753632	104.477631	1123.511719	49.924156	-204.020218	888.706665	245.847061	182.200699	869.640808	180.022125	-25.229137	1002.692322	-523.256287	121.274582	898.313843	-476.776978	-23.338701
133.485489	-89.782578	897.906555	221.220917	56.477192	908.560974	193.036819	-113.984116	504.148834	191.307190	105.336082	516.403259	272.121826	-87.309036	79.471451	343.698273	64.971939	133.814316	125.399277	-206.997223	1413.418335	251.119965	97.223206	1397.771362	136.438385	-25.502352	1388.581055	127.460258	3.258242	1682.189453	145.144638	-270.358551	1127.901367	337.910278	103.235420	1124.028809	49.479279	-205.583679	888.403442	247.213913	181.215042	869.910095	180.548157	-25.819410	1002.761475	-522.995972	121.580818	898.235107	-476.550598	-22.843277
133.590393	-90.186073	897.887207	221.740967	55.902260	908.832397	193.037628	-114.104149	504.174896	189.691849	104.463661	516.917358	272.080383	-87.332733	79.464928	340.721619	63.490280	133.372208	124.937668	-208.129639	1413.191040	250.820389	96.092896	1398.148071	136.062805	-26.585882	1388.627441	127.429932	2.819830	1682.239990	144.987854	-271.529053	1127.595825	338.130524	102.026253	1124.601929	49.837463	-205.956787	888.000549	248.608704	180.456543	869.992432	180.654175	-26.401777	1002.885315	-522.712036	121.960991	898.192078	-476.361694	-22.383303
134.067673	-90.628876	897.870911	222.354553	55.160625	909.067200	193.170364	-114.243988	504.138489	189.111725	103.664108	517.389648	272.092865	-87.357834	79.467224	338.056915	62.141144	132.952866	124.430923	-209.272308	1412.869141	250.505157	94.972038	1398.563232	135.684006	-27.642225	1388.671387	127.385620	2.399096	1682.320801	144.838623	-272.252686	1127.289307	338.310059	100.854324	1125.198242	49.479340	-207.347687	887.781921	250.073395	179.587570	870.346619	180.972382	-27.049713	1002.995911	-522.528137	122.284241	898.136841	-476.169830	-22.033379
134.576065	-90.953308	897.868835	222.940460	54.710560	909.376282	193.247925	-114.295776	504.086121	188.799728	102.844490	517.870972	272.041199	-87.331924	79.420403	335.284790	60.919285	132.458282	124.050926	-210.315002	1412.638428	250.227203	93.964333	1398.995483	135.364044	-28.654396	1388.788330	127.360512	1.952250	1682.397827	144.753510	-273.148865	1126.950439	338.525238	99.646797	1125.887207	49.498985	-208.330124	887.439453	251.572845	178.723129	870.700378	181.302307	-27.527071	1003.146729	-522.299011	122.596909	898.081848	-475.986847	-21.637918
135.099396	-91.281258	897.858459	223.547119	54.306091	909.650696	193.451584	-114.408577	504.067932	188.476761	101.894485	518.342896	272.081757	-87.368843	79.437057	332.454437	59.755737	131.774139	123.567665	-211.357269	1412.350464	249.915146	92.958199	1399.513672	134.975937	-29.689091	1388.879761	127.344048	1.542153	1682.530396	144.738831	-273.865662	1126.674805	338.789001	98.539368	1126.583618	49.458241	-209.252914	887.089966	253.058853	177.840240	871.022522	181.647797	-27.960938	1003.277710	-522.120544	123.849014	898.098511	-475.782104	-21.130861
135.673218	-91.574226	897.854919	224.207764	53.841949	909.965881	193.728073	-114.592712	504.057709	188.158539	100.973221	518.723572	272.111237	-87.344627	79.405495	329.485382	58.798882	130.933334	123.084488	-212.373520	1412.143433	249.564835	91.938858	1400.012817	134.554276	-30.654938	1389.017456	127.325645	1.110878	1682.631958	144.654266	-274.658691	1126.414673	338.997223	97.438873	1127.336426	49.599060	-210.016861	886.751282	254.538177	177.006409	871.448059	182.035156	-28.429920	1003.429993	-521.872986	124.320099	898.059631	-475.609894	-20.734118
136.267212	-91.799789	897.863342	224.839859	53.584682	910.280640	194.017395	-114.770256	504.039368	188.063049	99.927658	519.176025	272.107117	-87.327972	79.359421	326.329559	57.840710	129.992889	122.603516	-213.309280	1411.927002	249.189392	90.945465	1400.520996	134.155884	-31.584669	1389.101685	127.294907	0.706196	1682.712524	144.662857	-275.350616	1126.156616	339.171448	96.368866	1128.036255	49.730202	-210.813110	886.413025	255.959183	176.268784	871.840576	182.414948	-28.741371	1003.589478	-521.641113	124.666489	898.041992	-475.424744	-20.305298
136.895035	-91.994766	897.845337	225.568573	53.297230	910.597046	194.312653	-114.889771	504.022797	188.179321	98.860001	519.472046	272.135681	-87.316399	79.365227	323.083679	57.015442	128.857376	122.056976	-214.265274	1411.681396	248.842758	90.011719	1401.036621	133.780243	-32.454563	1389.184204	127.218254	0.272580	1682.793701	144.674744	-276.193390	1125.966064	339.402863	95.397903	1128.799805	50.270042	-210.999176	885.987488	257.333801	175.519012	872.315918	182.860489	-29.076582	1003.733582	-521.422852	125.000648	898.005615	-475.251953	-19.875950
137.621582	-92.286201	897.840027	226.360901	52.913582	910.811279	194.694351	-115.055771	504.046356	188.369751	97.828094	519.783386	272.104553	-87.277245	79.346497	319.625916	56.338936	127.563278	121.562317	-215.109756	1411.515991	248.478378	89.106163	1401.561646	133.369827	-33.331333	1389.266479	127.146294	-0.191930	1682.835938	144.651047	-276.918610	1125.712769	339.648041	94.557304	1129.552856	50.493198	-211.726089	885.690247	258.669891	174.893799	872.752380	183.396179	-29.434927	1003.839417	-521.168030	125.478043	898.001038	-475.040436	-19.429958
138.276291	-92.491783	897.844055	227.043884	52.664825	911.074707	195.051865	-115.226929	504.056427	188.725052	96.573586	520.119995	272.156128	-87.351540	79.347801	316.112366	55.745556	126.171158	121.029442	-215.939026	1411.296265	248.112900	88.238205	1402.100098	132.988312	-34.134464	1389.325928	127.000023	-0.689639	1682.912964	144.625290	-277.409363	1125.480713	339.884857	93.688751	1130.340332	50.309261	-213.092743	885.457764	260.127747	174.236664	873.259583	183.859238	-29.716972	1003.970459	-520.921875	125.850342	897.986877	-474.856506	-19.056721
138.916931	-92.692429	897.838806	227.840240	52.333359	911.342590	195.339417	-115.328957	504.069550	189.277084	95.372452	520.386169	272.127594	-87.347237	79.348572	312.380035	55.331238	124.566940	120.446640	-216.714752	1411.044678	247.778198	87.388954	1402.607422	132.613937	-34.919037	1389.350220	126.885895	-1.167451	1682.934082	144.683578	-277.944061	1125.286865	340.178802	92.915665	1131.135864	50.489281	-213.878860	885.098145	261.492523	173.688049	873.744385	184.368118	-30.051636	1004.097290	-520.706360	126.251526	897.998108	-474.654205	-18.724903
139.605743	-92.868828	897.835266	228.679047	52.048969	911.600403	195.645111	-115.478340	504.093384	189.998016	94.030273	520.607056	272.143524	-87.375092	79.317291	308.656708	55.033905	122.931946	119.903839	-217.389923	1410.841431	247.386795	86.599739	1403.052246	132.221283	-35.661320	1389.346313	126.717926	-1.573654	1682.989380	144.684311	-278.528473	1124.995483	340.496735	92.270538	1131.859741	50.813328	-214.524887	884.736328	262.729309	173.192673	874.283203	184.939087	-30.350843	1004.219360	-520.554260	126.680069	898.018494	-474.473785	-18.371504
140.411270	-93.048218	897.794739	229.547928	51.819317	911.847046	195.881287	-115.562569	504.098755	190.884003	92.631943	520.845703	272.126923	-87.384560	79.298454	304.786438	54.982235	121.142807	119.255409	-218.094070	1410.487915	247.036926	85.855782	1403.524780	131.810623	-36.325352	1389.302612	126.559555	-2.195473	1683.031006	144.706085	-279.293182	1124.792725	340.854309	91.650444	1132.620361	51.536976	-214.529800	884.270264	264.052643	172.583755	874.830688	185.595856	-30.644638	1004.314697	-520.327637	127.074745	898.050415	-474.269012	-17.984272
141.068405	-93.542351	897.713989	230.457977	51.459038	911.988586	196.149963	-115.685158	504.167847	191.850098	91.241013	520.949951	272.187073	-87.432228	79.290886	300.409851	54.840050	119.010071	118.690819	-218.657532	1410.229614	246.686981	85.136688	1403.957764	131.412201	-36.944389	1389.243896	126.311386	-2.857380	1683.019531	144.723724	-279.830383	1124.516602	341.161957	91.167702	1133.280029	51.891426	-215.081711	883.860474	265.385071	172.429504	875.290466	186.170380	-31.087278	1004.344604	-520.322571	126.609276	898.259460	-474.092285	-17.663307
141.797623	-93.820885	897.715332	231.297714	51.166939	912.140137	196.313232	-115.761086	504.181763	193.005844	89.883675	521.005310	272.213043	-87.459183	79.261421	296.311829	55.036659	116.979050	118.023201	-219.254395	1409.856934	246.288116	84.485901	1404.313110	131.009384	-37.481571	1389.115356	126.039139	-3.542831	1682.947388	144.649780	-280.197815	1124.168091	341.477234	90.627113	1133.954712	51.821194	-216.328949	883.450806	266.531250	172.164917	875.728455	186.785843	-31.372597	1004.421631	-520.110229	127.026161	898.302307	-473.898407	-17.273382
142.582611	-94.110115	897.672974	232.161377	50.749779	912.203369	196.420258	-115.841843	504.208466	194.181641	88.483147	520.988953	272.251007	-87.535904	79.249908	292.044647	55.315117	114.868446	117.386223	-219.708511	1409.530518	245.920242	83.862831	1404.635620	130.694519	-38.137856	1388.806885	125.551506	-4.218915	1682.906616	144.615417	-280.663727	1123.828247	341.878387	90.209389	1134.506348	52.142921	-216.991257	882.973694	267.823883	171.899643	876.170593	187.461060	-31.715279	1004.433350	-519.681885	128.266586	898.166687	-473.664246	-16.862486
143.458603	-94.466911	897.629944	233.101578	50.347004	912.248047	196.427826	-115.841095	504.232056	195.519760	87.162544	520.947571	272.316986	-87.584755	79.278465	287.715210	55.824249	112.817146	116.759346	-220.201126	1409.169312	245.581146	83.290909	1404.933716	130.204636	-38.505455	1388.763794	125.130554	-4.956779	1682.829468	144.702209	-281.169617	1123.536011	342.345490	89.816849	1135.116577	53.018089	-216.734055	882.403503	268.959290	171.518295	876.673462	188.220810	-32.066990	1004.437012	-519.711670	127.871933	898.454468	-473.501221	-16.589552
144.344193	-94.800667	897.560059	234.029053	49.909542	912.280334	196.359726	-115.796638	504.187531	196.897491	85.766975	520.930176	272.332855	-87.589478	79.287392	283.144470	56.480137	110.600571	116.080994	-220.604431	1408.705200	245.165161	82.725349	1405.210571	129.811035	-38.947243	1388.540161	124.715973	-5.717630	1682.735107	144.612885	-281.674622	1123.147217	342.774200	89.482750	1135.695679	53.419315	-217.183426	881.871277	270.120270	171.468109	876.970825	189.008698	-32.456432	1004.417725	-519.542358	128.153687	898.538452	-473.328583	-16.317497
145.221451	-95.150703	897.484985	234.991409	49.513351	912.261658	196.243622	-115.721695	504.157654	198.551407	84.490356	520.758728	272.329559	-87.628578	79.309395	278.723816	57.375778	108.424286	115.400406	-220.942734	1408.278076	244.753998	82.273026	1405.428345	129.417435	-39.383438	1388.244751	124.181862	-6.482810	1682.619263	144.474030	-281.962738	1122.635132	343.163147	89.131676	1136.198975	53.395782	-218.400070	881.304993	271.131714	171.290512	877.366272	189.795990	-32.789581	1004.374512	-519.369446	128.551529	898.633667	-473.140625	-16.068144
146.184448	-95.501228	897.379883	235.973572	49.160961	912.214905	196.123672	-115.689857	504.060272	200.164536	83.281494	520.514221	272.354675	-87.611610	79.310532	274.051208	58.358200	106.276642	114.745285	-221.310150	1407.720947	244.384201	81.795387	1405.631226	128.968994	-39.750824	1387.883545	123.604317	-7.302373	1682.449585	144.359909	-282.419708	1122.186401	343.637482	88.850723	1136.768799	53.761398	-218.885620	880.663086	272.228821	171.140976	877.805115	190.672180	-33.121574	1004.300171	-519.206970	128.873978	898.685059	-472.991730	-15.808104
147.159119	-95.884361	897.219788	236.998795	48.625210	912.047607	196.101273	-115.732788	503.994568	201.811234	82.084602	520.195496	272.443573	-87.705299	79.318375	269.179230	59.410389	104.064751	114.078171	-221.603638	1407.174194	243.927582	81.357689	1405.769531	128.539474	-40.084339	1387.494507	123.006348	-8.103262	1682.239990	144.364044	-282.638916	1121.686157	344.097961	88.632080	1137.205933	54.203789	-219.301361	879.946045	273.181183	171.083878	878.134277	191.577179	-33.527905	1004.141357	-519.075195	129.170807	898.734558	-472.870087	-15.528251
148.490128	-95.890862	897.055969	238.076538	48.341145	911.890259	196.030045	-115.724915	503.847321	203.687393	81.053749	519.901245	272.462433	-87.753418	79.315567	264.662537	60.778214	102.148003	113.394951	-221.934402	1406.598145	243.465073	80.961365	1405.880615	128.154266	-40.427711	1387.034180	122.295326	-8.959424	1681.979858	144.246063	-282.988190	1121.121216	344.508148	88.417435	1137.650146	54.715626	-219.656158	879.152527	274.147736	171.049988	878.465637	192.689423	-33.640636	1003.983521	-518.922668	129.333801	898.748535	-472.738037	-15.270642
149.106140	-96.434586	896.875854	239.115494	47.956539	911.690491	196.001480	-115.696419	503.758942	204.678726	79.843910	519.636108	272.542145	-87.803474	79.321800	259.447327	61.966278	100.188210	112.742172	-222.148163	1405.932373	243.035095	80.564911	1405.968384	127.722504	-40.721779	1386.542114	121.607407	-9.776472	1681.656250	144.205124	-283.425415	1120.552979	344.913574	88.197571	1138.127075	55.611797	-219.231522	878.314087	275.042358	171.076279	878.859314	193.492645	-34.063915	1003.797424	-518.543030	130.164261	898.536926	-472.605957	-15.071719
150.083191	-96.675903	896.711914	240.225754	47.569984	911.481750	196.059967	-115.718613	503.675995	206.624115	78.876205	519.337708	272.619751	-87.834579	79.287819	254.901291	63.513844	98.580620	112.074318	-222.402390	1405.281372	242.525894	80.225792	1406.039917	127.319725	-40.980740	1386.040527	120.867310	-10.597004	1681.311646	144.168839	-283.614868	1119.899780	345.283386	88.016426	1138.504761	56.153904	-219.479446	877.484375	275.912689	171.078156	879.214783	194.489471	-34.327503	1003.615723	-518.510864	130.375427	898.542114	-472.562134	-14.871081
151.082855	-96.910843	896.545837	241.439667	47.220795	911.327393	196.078217	-115.724190	503.532318	208.619553	77.949730	519.053833	272.708099	-87.911720	79.293442	250.316681	65.028236	97.102371	111.470360	-222.618637	1404.558350	242.067184	79.874504	1406.073730	126.925163	-41.292591	1385.490723	120.039085	-11.568661	1680.969238	144.045807	-283.680847	1119.177612	345.681305	87.861366	1138.859619	56.239780	-220.508438	876.624390	276.770386	171.076401	879.567322	195.553558	-34.607719	1003.456421	-518.433105	130.531158	898.519043	-472.529144	-14.717962
152.150162	-97.082176	896.336548	242.723389	46.814732	911.095154	196.162567	-115.663101	503.424500	210.617538	77.051582	518.906555	272.824005	-87.995987	79.294617	245.873505	66.533150	95.761871	110.827583	-222.831741	1403.866455	241.584808	79.521187	1406.123657	126.477844	-41.556236	1384.897095	119.262321	-12.369242	1680.553833	143.927490	-283.847412	1118.469849	346.053864	87.715500	1139.273804	56.727299	-220.720673	875.714722	277.508606	171.141022	879.918213	196.679779	-34.864666	1003.238403	-518.415405	130.543091	898.479858	-472.558929	-14.598726
153.219055	-97.208740	896.186035	244.086304	46.470371	910.933716	196.255997	-115.693497	503.329956	212.625473	76.543434	518.938049	272.887817	-88.069366	79.280830	241.627716	67.949570	94.685608	110.186005	-223.010208	1403.140991	241.032059	79.220673	1406.081177	126.085724	-41.774414	1384.277832	118.439644	-13.210791	1680.143799	143.876526	-284.118652	1117.757324	346.383698	87.602226	1139.675049	57.697731	-220.230118	874.679382	278.220764	171.177734	880.235291	197.826263	-35.062141	1003.085571	-518.479736	130.604614	898.430115	-472.634796	-14.543116
154.317719	-97.312286	896.060913	245.462982	46.169636	910.762634	196.369705	-115.663231	503.267548	214.166565	75.813210	518.669373	273.037750	-88.187141	79.299103	237.466721	69.411865	93.852959	109.540565	-223.184189	1402.369629	240.530212	78.973801	1406.089355	125.796013	-42.057316	1383.488159	117.621880	-14.010973	1679.753784	143.750290	-284.104004	1116.977051	346.712372	87.565117	1140.032227	57.877590	-221.007996	873.775391	279.012238	171.086777	880.612183	199.011551	-35.211327	1002.942139	-518.495361	130.027924	898.313965	-472.800812	-14.531356
155.426727	-97.427246	895.977844	246.904587	45.844227	910.619019	196.458633	-115.619171	503.206665	215.545364	74.552620	518.425354	273.116638	-88.222893	79.311089	233.439590	70.900269	93.006676	108.956116	-223.354797	1401.593994	239.987915	78.683556	1406.058350	125.299118	-42.181747	1383.072388	116.793854	-14.807323	1679.338379	143.649475	-284.115326	1116.110718	346.991974	87.545120	1140.345459	58.318172	-221.361435	872.763367	279.661316	171.323456	880.835266	200.218552	-35.358654	1002.835205	-518.593079	130.261078	898.177612	-472.971863	-14.494238
156.477036	-97.476494	895.855713	248.371399	45.426056	910.502563	196.588440	-115.538162	503.140564	217.033005	73.679703	518.375977	273.199677	-88.299957	79.311417	229.822098	72.073860	92.559151	108.395744	-223.551117	1400.899292	239.510040	78.389412	1406.089478	124.938889	-42.381184	1382.525635	116.002922	-15.471611	1678.968994	143.588409	-284.438202	1115.458008	347.330231	87.554192	1140.710693	59.368156	-220.677078	871.748047	280.288422	171.412338	881.165161	201.373871	-35.552155	1002.718750	-518.755615	130.540802	898.058105	-473.177734	-14.466762
157.649979	-97.515991	895.795837	249.946213	45.100105	910.494873	196.681137	-115.452896	503.093567	218.376404	72.865585	518.372009	273.221588	-88.262123	79.268036	226.965912	73.300606	92.231194	107.865677	-223.671860	1400.177124	239.008942	78.157234	1406.174927	124.610176	-42.578468	1382.000610	115.201302	-16.223511	1678.622070	143.591599	-284.353851	1114.722656	347.658661	87.570374	1141.153564	59.903492	-220.781281	870.814514	280.992920	171.298950	881.570862	202.618515	-35.703983	1002.686462	-518.921143	130.729599	897.910645	-473.433624	-14.504889
158.827881	-97.563232	895.734436	251.573288	44.897495	910.546204	196.845078	-115.333908	503.090271	219.667206	72.214935	518.425110	273.278687	-88.267921	79.237831	224.154236	74.215897	92.059898	107.377800	-223.800583	1399.579590	238.570160	77.892448	1406.279541	124.337967	-42.764374	1381.516113	114.420891	-16.939182	1678.312500	143.554153	-284.040039	1113.979004	347.886230	87.603600	1141.601318	60.047157	-221.500961	870.001648	281.625000	171.494293	881.902283	203.830460	-35.790363	1002.682678	-519.102173	130.875534	897.794250	-473.692139	-14.508036
159.944046	-97.489960	895.741638	253.081711	44.707611	910.657104	197.069595	-115.256691	503.095093	220.884689	71.799522	518.528320	273.294556	-88.235535	79.257233	221.857010	74.980034	92.034317	106.919281	-223.948883	1398.977173	238.205048	77.577995	1406.480591	124.117935	-42.948559	1381.141724	113.680649	-17.633663	1678.037598	143.574570	-283.859863	1113.376221	348.195190	87.630409	1142.151245	60.598911	-221.644775	869.168762	282.249084	171.361618	882.394043	204.971619	-35.822922	1002.741638	-519.350220	130.878830	897.622009	-473.995667	-14.533196
161.278107	-97.141769	895.685547	254.642395	44.617882	910.775208	197.476410	-115.101540	503.060242	222.183136	71.564583	518.683289	273.312531	-88.174416	79.200531	219.846970	75.542465	92.112144	106.523041	-224.091354	1398.449829	237.907791	77.271278	1406.694092	123.925591	-43.145935	1380.828369	112.934181	-18.291172	1677.801392	143.639206	-283.897186	1112.874512	348.382629	87.676437	1142.665649	61.646168	-220.915024	868.395874	282.818848	171.535095	882.800293	206.191589	-35.692505	1002.768982	-519.637207	130.800171	897.488647	-474.287170	-14.588462
162.073273	-97.197845	895.607300	256.076324	44.545753	910.957520	198.123077	-114.964836	503.122742	223.383331	71.370461	518.798950	273.390167	-88.166595	79.133636	218.538177	76.071770	92.345558	106.166870	-224.219116	1397.994263	237.673752	76.969444	1406.973999	123.787361	-43.320892	1380.551514	112.255112	-18.935091	1677.618896	143.591934	-283.617004	1112.346924	348.602234	87.739349	1143.216553	61.795246	-221.518021	867.706848	283.387054	171.449341	883.335754	207.092499	-35.790203	1002.813782	-519.927979	130.648849	897.364563	-474.603485	-14.641709
163.427414	-96.798111	895.611816	257.572632	44.439213	911.236633	199.175766	-115.051407	503.106659	224.274826	71.334190	519.023804	273.520050	-88.241951	79.061165	217.584274	76.458138	92.700401	105.795578	-224.386353	1397.509155	237.546936	76.586998	1407.293579	123.723404	-43.499088	1380.346436	111.570892	-19.584661	1677.492432	143.639038	-283.428162	1111.905762	348.793274	87.745438	1143.819824	62.369354	-221.513107	867.099365	283.867889	171.686157	883.767700	208.223984	-35.672279	1002.946594	-520.206116	130.510727	897.248596	-474.882996	-14.676745
164.209869	-96.744057	895.562439	258.983154	44.435032	911.506653	200.215073	-115.240547	503.200409	225.336914	71.468018	519.261292	273.612793	-88.185608	78.949318	217.245132	76.666039	93.092789	105.492409	-224.517792	1397.192627	237.512451	76.172722	1407.684570	123.709038	-43.700794	1380.210327	111.034927	-20.159691	1677.387207	143.759216	-283.101013	1111.542969	349.045166	87.774185	1144.399658	62.947025	-221.461609	866.530701	284.417603	171.571457	884.405701	209.078339	-35.702499	1003.045837	-520.507568	130.384537	897.135132	-475.134247	-14.781748
165.173004	-96.497482	895.611511	260.400635	44.476822	911.908936	201.301514	-115.441765	503.255615	226.414703	71.602104	519.614502	273.644745	-88.085533	78.824829	217.420029	76.870384	93.581390	105.178596	-224.656647	1396.905151	237.564194	75.777924	1408.130615	123.733475	-43.880558	1380.165527	110.511452	-20.756273	1677.375732	143.844193	-282.849091	1111.232544	349.190979	87.735184	1144.967285	63.477081	-221.398407	866.104797	284.848358	171.795380	884.895935	209.996658	-35.628033	1003.257507	-521.026062	130.173187	897.093079	-475.593628	-14.920326
166.391220	-96.023140	895.699158	261.985992	44.408440	912.337585	202.678955	-115.648903	503.346588	227.471191	71.871758	520.001038	273.686676	-87.975800	78.679489	218.157303	77.025093	94.131981	104.863495	-224.778259	1396.631104	237.732697	75.364075	1408.632568	123.801910	-44.057236	1380.172241	110.058403	-21.312370	1677.435913	143.966934	-282.653442	1111.028320	349.389832	87.629059	1145.604614	64.172638	-221.094009	865.717041	285.276947	171.930298	885.510986	211.081116	-35.478794	1003.501099	-521.131165	130.156494	896.876221	-475.632538	-14.929267
167.360153	-95.790993	895.778442	263.554108	44.141808	912.657227	204.021255	-115.967468	503.466980	228.418640	72.142281	520.348083	273.699646	-87.868904	78.544579	219.691803	77.269592	94.703049	104.640366	-224.885162	1396.525391	238.030579	74.925972	1409.154175	123.925827	-44.203701	1380.269775	109.682404	-21.836237	1677.575439	144.100281	-282.435242	1110.877563	349.541687	87.547325	1146.157837	64.744247	-220.917831	865.431641	285.673065	172.097549	886.113770	212.069839	-35.494637	1003.691528	-521.491211	130.037186	896.728333	-475.845764	-15.011721
168.188980	-95.778999	895.863586	265.170685	43.659702	912.867493	205.791153	-116.534927	503.635712	229.021027	72.453293	520.815369	273.841187	-87.960892	78.377663	221.149857	77.357277	95.266083	104.379677	-224.971588	1396.430908	238.417191	74.521561	1409.718506	124.088577	-44.324810	1380.432983	109.336708	-22.382687	1677.778931	144.201767	-282.237579	1110.790039	349.765808	87.445900	1146.726685	65.282120	-220.695877	865.191895	285.957642	172.267212	886.729492	213.042435	-35.659920	1003.837158	-521.809387	129.982391	896.613281	-476.054474	-14.984645
169.236984	-95.557053	896.020203	266.775757	43.254478	913.141357	207.380890	-117.063919	503.898041	230.178116	72.897034	521.268799	273.897461	-87.949669	78.240631	223.568619	77.558548	95.840080	104.118866	-225.043060	1396.368286	238.895676	74.060936	1410.273926	124.308289	-44.416183	1380.643188	109.084579	-22.883087	1678.008057	144.324677	-282.069611	1110.775391	349.970032	87.263367	1147.303955	65.886703	-220.410141	865.039734	286.203003	172.432495	887.376526	214.102051	-35.676437	1004.049500	-522.342285	129.905914	896.629333	-476.437347	-15.035062
170.062119	-95.385208	896.203125	268.158875	43.126923	913.544861	208.911438	-117.435318	504.036621	231.328262	73.344612	521.836792	273.957489	-87.896614	78.087624	226.536835	77.615791	96.395721	103.945328	-225.100906	1396.352539	239.493988	73.631462	1410.875000	124.709526	-44.612259	1380.760498	108.920090	-23.361126	1678.276855	144.538620	-281.760315	1110.828491	350.167328	87.063988	1147.809204	66.488930	-220.091019	864.964722	286.385681	172.642105	888.066956	214.959000	-35.641354	1004.333923	-522.475464	129.945511	896.464600	-476.412262	-14.917646
170.872131	-95.155289	896.373108	269.408478	43.072868	913.911682	210.352921	-117.844643	504.241119	232.371979	73.716042	522.327942	274.022827	-87.866547	77.933205	229.861618	77.623718	96.909081	103.807838	-225.119583	1396.377319	240.182190	73.198364	1411.522217	124.956116	-44.573719	1381.192871	108.817123	-23.841360	1678.569824	144.730576	-281.527832	1110.898071	350.452972	86.835907	1148.356812	67.041733	-219.756775	864.936890	286.538727	172.831711	888.716125	215.797028	-35.563580	1004.593201	-522.756775	129.947281	896.394104	-476.535156	-14.891129
171.812943	-94.821312	896.570068	270.553864	43.163235	914.397034	211.714432	-118.225136	504.383728	233.607193	74.285004	522.916931	274.069855	-87.900932	77.773491	233.609055	77.542267	97.533852	103.699753	-225.106171	1396.434692	240.867706	72.742134	1412.062256	125.429085	-44.733528	1381.310059	108.761421	-24.345379	1678.860229	144.947968	-281.543549	1111.026001	350.743011	86.539864	1148.863281	68.017136	-218.612534	864.961731	286.823212	172.985046	889.213196	216.629425	-35.416821	1004.918640	-522.966064	129.897873	896.389160	-476.606384	-14.783173
172.700287	-94.636353	896.756531	271.748962	43.114082	914.781189	212.810669	-118.510300	504.408630	235.128967	74.879684	523.336243	274.096649	-87.889496	77.685295	238.063995	77.491241	98.130562	103.594444	-225.095276	1396.510010	241.621414	72.328178	1412.661499	125.730034	-44.656570	1381.756592	108.755554	-24.854572	1679.135742	145.101120	-281.434113	1111.137451	350.995880	86.282677	1149.275513	68.564850	-218.157211	865.010132	286.664337	173.238434	890.085693	217.497864	-35.372124	1005.193604	-523.175171	129.868484	896.381836	-476.675812	-14.674106
173.624115	-94.403069	896.914612	272.686188	43.178654	915.145508	213.613052	-118.669128	504.495819	236.616638	75.369408	523.708801	274.107269	-87.827530	77.640877	242.809418	77.391563	98.544975	103.533844	-225.015488	1396.590942	242.417938	71.977867	1413.179199	126.176147	-44.674564	1382.041138	108.836983	-25.333712	1679.382935	145.231934	-281.161652	1111.199463	351.450623	86.048027	1149.710083	68.674561	-218.292053	865.140442	286.678772	173.415527	890.753845	218.286209	-35.279583	1005.442505	-523.422546	129.901093	896.380310	-476.728271	-14.540556
174.717834	-94.169037	897.074890	273.732635	43.172314	915.462219	214.347610	-118.713608	504.598206	238.198029	76.010986	523.984436	274.138397	-87.838722	77.584946	248.097946	77.320518	98.925880	103.529686	-224.933701	1396.659180	243.207550	71.635971	1413.672852	126.665039	-44.670120	1382.260986	109.061401	-25.794193	1679.595703	145.409592	-280.985382	1111.298828	351.885406	85.792931	1150.080811	69.013199	-217.969513	865.225281	286.671051	173.597137	891.429871	219.232895	-35.207245	1005.670837	-523.703796	129.980499	896.376282	-476.728088	-14.416858
175.480148	-94.319160	897.198059	274.497650	43.234322	915.731628	214.858292	-118.589165	504.737061	239.334595	76.569000	524.174377	274.173920	-87.845451	77.564117	253.695648	77.211456	99.333115	103.553741	-224.820496	1396.698975	243.994965	71.354118	1414.113525	127.261818	-44.776958	1382.324951	109.247177	-26.278240	1679.786377	145.612701	-280.835999	1111.410645	352.361908	85.523056	1150.405396	69.443893	-217.323044	865.303040	286.587555	173.783325	892.034668	219.901428	-35.272457	1005.860229	-523.943909	130.106598	896.390442	-476.733429	-14.290390
176.385605	-94.296219	897.271851	275.241791	43.246334	915.961182	215.006897	-118.495003	504.732300	240.862411	77.207275	524.291992	274.256897	-87.903877	77.582466	259.723511	77.098396	99.754532	103.652924	-224.758560	1396.703491	244.785263	71.028496	1414.441528	127.670502	-44.645832	1382.646851	109.609741	-26.787006	1679.923218	145.842651	-280.856110	1111.473633	352.959595	85.290550	1150.703857	70.270325	-215.927338	865.366882	286.536835	173.930511	892.588867	220.644592	-35.314217	1006.001892	-524.249756	130.215759	896.425903	-476.765411	-14.177853
177.355820	-94.261719	897.302063	275.923676	43.193092	916.054443	214.881973	-118.293587	504.647797	242.804184	77.810097	524.201172	274.301666	-87.936012	77.615486	266.582397	76.962196	100.101959	103.747993	-224.632797	1396.623657	245.539948	70.805016	1414.722900	128.175827	-44.592136	1382.718140	109.991386	-27.257353	1680.018433	146.046188	-280.406464	1111.423584	353.526031	84.962120	1150.876099	70.164063	-216.085449	865.450317	286.394470	174.091370	893.145020	221.457413	-35.376019	1006.057739	-524.531982	130.279877	896.461243	-476.811188	-14.068510
178.176514	-94.452332	897.261719	276.491852	43.186241	916.075317	214.517441	-117.905609	504.553192	244.524872	78.463120	523.997498	274.340271	-87.951576	77.620979	273.543274	76.791344	100.418312	103.977379	-224.571457	1396.549683	246.259094	70.604271	1414.887817	128.753845	-44.622734	1382.748779	110.449722	-27.730133	1680.053345	146.222717	-280.322815	1111.280762	354.151764	84.677910	1150.956421	70.534157	-215.301300	865.427246	286.207703	174.263626	893.623230	222.157669	-35.518944	1006.043945	-524.830933	130.305557	896.464355	-476.878204	-13.986363
178.710724	-94.698051	897.109741	276.894684	43.268002	915.983765	213.823044	-117.361656	504.388214	246.249725	79.068283	523.820496	274.345673	-87.973915	77.652382	281.155060	76.682236	100.890427	104.316360	-224.543060	1396.389526	247.017502	70.420837	1414.959961	129.348801	-44.709419	1382.707520	110.949417	-28.202280	1680.003174	146.425797	-280.415314	1111.134766	354.808502	84.387962	1150.954590	71.190659	-213.972610	865.299805	286.032166	174.440659	893.993713	222.712006	-35.686417	1005.918030	-525.141907	130.353973	896.460144	-477.005127	-13.853226
179.568863	-94.868721	896.966064	277.382996	43.237312	915.797729	213.101837	-116.904366	504.284851	248.251114	79.649979	523.405334	274.472504	-88.156105	77.725761	288.887268	76.425583	101.210579	104.671356	-224.512863	1396.161133	247.644043	70.346458	1414.902222	129.947632	-44.726254	1382.527466	111.515282	-28.661428	1679.855469	146.571167	-280.076080	1110.813843	355.545227	84.237968	1150.883911	70.928940	-213.975342	865.192322	285.847534	174.598831	894.279236	223.445419	-35.802959	1005.754700	-525.411621	130.410950	896.479248	-477.148346	-13.696219
180.215240	-95.034149	896.745422	277.816681	43.174751	915.488403	212.098907	-116.244080	504.095062	250.329178	80.245018	522.964539	274.503235	-88.164139	77.776131	297.095276	76.228584	101.658905	105.193169	-224.541290	1395.925415	248.282974	70.260574	1414.730591	130.591217	-44.766357	1382.306274	112.147385	-29.067690	1679.665771	146.766708	-279.938293	1110.487183	356.283905	84.040955	1150.669800	71.037682	-213.265671	865.026733	285.679016	174.770874	894.451599	224.107773	-35.940388	1005.493469	-525.749939	130.519592	896.459534	-477.357727	-13.574907
180.609604	-95.320267	896.503052	278.133942	43.133400	915.172974	210.951584	-115.404381	504.006317	252.433243	80.863243	522.516418	274.509766	-88.174835	77.869507	305.374817	76.053970	102.123337	105.862640	-224.611099	1395.659180	248.916336	70.177528	1414.443726	131.223618	-44.870739	1382.039063	112.771645	-29.538313	1679.416992	147.004196	-279.740601	1110.034058	357.049408	83.957291	1150.392578	71.101303	-212.476715	864.787476	285.497925	174.925125	894.507568	224.614273	-36.143295	1005.217896	-526.096985	130.590668	896.402893	-477.601685	-13.459418
181.270233	-95.412201	896.267822	278.462128	43.150597	914.815186	209.767075	-114.486122	503.938934	254.884445	81.441574	521.860657	274.492157	-88.118721	77.956680	314.026733	75.841980	102.632797	106.547211	-224.724945	1395.285522	249.497177	70.154068	1414.097900	131.940659	-44.981525	1381.677490	113.476318	-29.958605	1679.113892	147.266586	-279.486572	1109.470581	357.763824	83.891426	1149.986206	71.060547	-211.704971	864.485596	285.291138	175.077576	894.476990	225.225983	-36.179317	1004.927063	-526.508850	130.662842	896.325745	-477.892639	-13.427847
181.599335	-95.591721	896.005859	278.775116	43.140377	914.411987	208.537109	-113.422447	503.739624	257.344818	82.048607	521.237488	274.486938	-88.061653	78.085320	322.861053	75.590439	103.288582	107.373001	-224.828445	1394.853271	250.082123	70.146935	1413.636230	132.674911	-45.103420	1381.277100	114.209267	-30.301311	1678.772461	147.577332	-279.248993	1108.862061	358.474457	83.900780	1149.504883	71.054749	-210.884171	864.131653	285.097076	175.214920	894.343933	225.715652	-36.280380	1004.601624	-526.919983	130.771011	896.234436	-478.196594	-13.414484
181.984344	-95.664818	895.750854	279.139801	43.112278	913.967163	207.315155	-112.447266	503.610687	259.535248	82.621727	520.653320	274.486816	-88.031845	78.175644	331.588715	75.197289	103.876236	108.292252	-225.016937	1394.379883	250.671982	70.189774	1413.114380	133.525024	-45.394470	1380.702881	115.026825	-30.716629	1678.397461	147.832214	-279.125732	1108.197388	359.215027	83.964989	1148.998657	70.951851	-210.159454	863.768311	284.910217	175.329849	894.108826	226.279877	-36.326126	1004.260559	-527.228271	130.681976	896.114807	-478.491425	-13.378149
182.381958	-95.601288	895.469543	279.463257	43.157558	913.487305	206.148987	-111.483131	503.356506	262.085144	83.198105	519.910339	274.460632	-87.921524	78.279495	340.712067	74.792274	104.599045	109.363182	-225.274139	1393.897705	251.281021	70.179260	1412.576172	134.246994	-45.489246	1380.400635	115.860001	-31.050020	1677.994141	148.223862	-278.886230	1107.434814	359.895935	84.086998	1148.445557	70.875740	-209.358170	863.353943	284.752655	175.454407	893.796143	226.829117	-36.266239	1003.888489	-527.563965	130.686096	895.998474	-478.821045	-13.302962
182.586945	-95.467712	895.151550	279.630310	43.323025	913.017578	205.009262	-110.489845	503.025085	264.851929	83.757080	519.147217	274.409027	-87.859825	78.366592	349.782410	74.283195	105.384071	110.507195	-225.529312	1393.427124	251.879883	70.216248	1411.976196	135.079468	-45.680222	1379.994629	116.741249	-31.366035	1677.604004	148.617798	-278.608948	1106.681274	360.530029	84.354149	1147.812378	70.697571	-208.533676	862.944763	284.498291	175.585999	893.446228	227.234955	-36.161110	1003.498901	-527.938354	130.761978	895.837341	-479.195648	-13.207575
182.785629	-95.356178	894.843872	279.939972	43.418812	912.554932	204.036209	-109.602814	502.874634	267.981476	84.242203	518.429565	274.373596	-87.747604	78.428062	358.861084	73.615662	106.154343	111.695030	-225.829498	1392.916016	252.529297	70.257126	1411.416260	135.963287	-45.888569	1379.577637	117.652283	-31.660275	1677.240356	149.099945	-278.188721	1106.007080	361.149292	84.644501	1147.186890	70.476952	-207.817261	862.557983	284.374390	175.664536	892.966064	227.658310	-36.063618	1003.119568	-528.279907	130.775238	895.691467	-479.549225	-13.192358
182.903748	-95.175034	894.545227	280.287445	43.463127	912.095337	203.407471	-108.877357	502.698059	271.284790	84.775093	517.717896	274.406616	-87.778961	78.495583	368.068726	73.002144	107.130730	113.014526	-226.154022	1392.492310	253.227448	70.227188	1410.924683	136.886154	-46.100758	1379.250000	118.605240	-31.947212	1676.953857	149.626511	-277.791656	1105.293091	361.704407	84.961754	1146.617310	70.258400	-207.083389	862.237427	284.316284	175.731277	892.452087	228.076859	-35.970428	1002.745239	-528.548218	130.779144	895.567627	-479.878998	-13.189192
182.814316	-95.050362	894.292419	280.502838	43.551548	911.664001	202.717361	-108.189476	502.461090	274.592072	85.278496	517.074707	274.336578	-87.664749	78.570908	377.078247	72.159531	108.082489	114.403938	-226.466537	1392.148682	253.914673	70.284302	1410.478638	137.835190	-46.269558	1378.941162	119.613037	-32.178150	1676.728760	150.132736	-277.542786	1104.710449	362.176605	85.345161	1146.036865	70.099274	-206.295563	862.046448	284.321808	175.742508	891.975403	228.320938	-35.859177	1002.409851	-528.822998	130.790802	895.449585	-480.211365	-13.155942
182.774750	-94.722992	894.075378	280.678467	43.730255	911.326965	202.308441	-107.607628	502.344696	278.085846	85.682327	516.574158	274.293243	-87.525116	78.572388	386.064575	71.204918	109.138771	115.842201	-226.752975	1391.874390	254.673523	70.341003	1410.097290	138.798462	-46.485062	1378.749512	120.632660	-32.382927	1676.596436	150.784805	-277.063293	1104.203613	362.566620	85.724876	1145.560303	69.910980	-205.493073	861.924194	284.351868	175.758484	891.464966	228.538864	-35.631920	1002.135071	-529.058228	130.828064	895.411804	-480.507019	-13.064186
182.674423	-94.404076	893.928528	280.968475	43.876575	910.984070	202.187744	-107.216141	502.270538	281.884766	86.095367	516.109497	274.353363	-87.554298	78.603745	395.165344	70.285660	110.376808	117.311623	-227.080978	1391.680054	255.486023	70.341339	1409.841064	139.804733	-46.669590	1378.644287	121.721123	-32.590893	1676.553223	151.474792	-276.640076	1103.750854	362.964905	86.157738	1145.101563	69.670860	-204.844025	861.886658	284.412598	175.784210	890.986206	228.774170	-35.362850	1001.898376	-529.206360	130.932343	895.352051	-480.735077	-12.963862
182.450058	-93.953949	893.880493	281.159790	44.164696	910.763489	202.318695	-107.016205	502.265594	285.494141	86.399399	515.626038	274.375122	-87.565552	78.607399	403.901825	69.124199	111.480644	118.830330	-227.394135	1391.589233	256.404388	70.356728	1409.672607	140.865616	-46.844795	1378.642822	122.825607	-32.729008	1676.597412	152.237686	-276.226257	1103.409180	363.290405	86.559601	1144.735474	69.533806	-204.109741	861.932617	284.488617	175.792053	890.562073	228.918106	-34.987522	1001.769470	-529.345276	131.112137	895.336670	-480.898224	-12.820291
182.214188	-93.489372	893.912781	281.319489	44.437420	910.547607	202.642120	-107.051651	502.366913	289.369141	86.600777	515.295166	274.393219	-87.565048	78.553223	412.599060	67.874207	112.737892	120.449753	-227.662689	1391.588623	257.379486	70.385178	1409.623657	141.939346	-47.011204	1378.768677	123.928307	-32.882179	1676.769531	153.151474	-275.663452	1103.255249	363.486969	86.936272	1144.448120	69.385162	-203.498764	862.096680	284.556396	175.880005	890.187317	229.026184	-34.552044	1001.688538	-529.433594	131.241745	895.341797	-481.026886	-12.706058
182.036224	-92.742142	894.054016	281.503479	44.673660	910.457642	203.104309	-107.082336	502.439911	293.172821	86.805466	515.000061	274.398132	-87.544640	78.499542	421.103607	66.540428	113.967346	121.974953	-227.901703	1391.633423	258.430725	70.382393	1409.724854	143.059067	-47.107254	1379.010010	125.137543	-33.063679	1677.022095	153.964233	-275.386810	1103.170776	363.707428	87.278786	1144.317993	69.264008	-202.852509	862.448792	284.732880	175.791138	889.924927	229.141281	-34.005169	1001.722717	-529.507324	131.379486	895.375549	-481.096710	-12.537014
181.732239	-92.201019	894.285889	281.780853	44.783115	910.339966	203.787247	-107.330925	502.635742	296.956451	86.870415	514.706909	274.387817	-87.568306	78.436775	430.001221	65.203430	115.599876	123.552139	-228.078140	1391.819458	259.570465	70.393288	1409.940430	144.194016	-47.182701	1379.424194	126.393944	-33.212368	1677.400391	154.988602	-274.943665	1103.267334	363.891296	87.653572	1144.256958	69.450546	-201.745056	862.797913	284.875244	175.784134	889.755859	229.246323	-33.534821	1001.797363	-529.599976	131.522446	895.421570	-481.153259	-12.382294
181.315033	-91.639435	894.584595	281.917755	45.251167	910.436584	204.582413	-107.706161	502.845367	300.475861	86.797523	514.532471	274.452332	-87.664490	78.389984	438.074127	63.647888	116.982498	125.112129	-228.217972	1392.113770	260.766052	70.463036	1410.266846	145.419830	-47.235340	1379.924072	127.680916	-33.348438	1677.905640	155.989471	-274.629028	1103.460815	364.089722	88.027435	1144.325562	69.375687	-201.143936	863.415161	285.030853	175.783798	889.682434	229.207916	-32.945591	1002.004883	-529.698181	131.759537	895.503052	-481.173187	-12.174448
181.135529	-90.728981	894.990234	282.109436	45.603432	910.540894	205.461975	-108.188576	503.059479	304.685181	86.587097	514.430603	274.498505	-87.794098	78.350616	446.003235	61.836922	118.311264	126.672005	-228.312271	1392.479492	262.003693	70.530334	1410.749268	146.585831	-47.172939	1380.540527	128.991180	-33.481026	1678.507080	157.061142	-274.206970	1103.773438	364.264160	88.339188	1144.458496	69.351662	-200.648651	864.139282	285.197723	175.773224	889.713318	229.313354	-32.202785	1002.273010	-529.757813	131.952728	895.580200	-481.155884	-11.951517
180.798706	-90.191124	895.295898	282.406372	45.819504	910.615112	206.431015	-108.669228	503.326996	308.463837	86.736237	514.188416	274.525299	-87.902023	78.255554	453.510132	60.005260	119.663795	128.169418	-228.324005	1392.969971	263.302338	70.616852	1411.254395	147.810806	-47.112141	1381.218628	130.315216	-33.617001	1679.169678	158.215179	-273.728455	1104.152588	364.516327	88.646484	1144.695068	69.331703	-200.198959	864.863037	285.564636	175.753387	889.644897	229.320389	-31.690201	1002.476624	-529.820313	132.163498	895.664978	-481.132721	-11.688715
180.644760	-89.313339	895.690857	282.659271	46.352982	910.839355	207.181870	-109.061340	503.508942	312.814850	86.754913	514.210571	274.512360	-88.004860	78.197441	460.925446	57.957581	120.949783	129.716965	-228.287827	1393.424438	264.669312	70.732033	1411.838013	149.036194	-46.954861	1381.947388	131.700012	-33.735329	1679.851440	159.268784	-273.386993	1104.561646	364.753448	88.991493	1144.969971	69.155357	-200.206482	865.754944	285.629883	175.783936	889.990967	229.371613	-30.879108	1002.796326	-529.839233	132.391098	895.755615	-481.096008	-11.355577
180.493958	-88.507332	895.994446	282.861603	46.805515	910.992554	207.938522	-109.509407	503.633331	317.330994	86.643181	514.222107	274.529572	-88.151825	78.124077	468.275543	55.846577	122.323853	131.217453	-228.195419	1393.932739	266.101532	70.874512	1412.510864	150.320145	-46.749641	1382.697754	133.083008	-33.877010	1680.575684	160.455261	-273.003204	1105.082764	365.094635	89.349068	1145.336426	69.141472	-199.842896	866.615112	285.858307	175.794891	890.219727	229.407364	-30.166203	1003.032776	-529.960022	132.652634	895.831116	-481.081909	-11.039603
180.391479	-87.769173	896.293274	283.167908	47.165813	911.155701	208.686569	-110.117004	503.800598	321.748108	86.541229	514.362244	274.614075	-88.392273	78.033806	475.163361	53.582203	123.593155	132.615067	-227.965942	1394.428955	267.513519	71.075203	1413.142700	151.683197	-46.597363	1383.274780	134.534149	-34.022190	1681.296875	161.519531	-272.859802	1105.581665	365.463043	89.623672	1145.688110	69.296562	-199.411392	867.525818	286.091705	175.842773	890.457520	229.456009	-29.496658	1003.273743	-530.076050	132.892456	895.851685	-481.077789	-10.754429
180.382156	-87.110161	896.510376	283.526672	47.707050	911.290588	209.246063	-110.704964	504.001556	326.312225	86.406715	514.486084	274.686951	-88.546341	77.934059	481.632202	51.144035	124.789978	134.070663	-227.722458	1394.923584	269.014282	71.275581	1413.806885	152.845551	-46.162270	1384.113037	136.009064	-34.138885	1681.988037	162.659698	-272.563934	1106.058594	365.895660	89.899071	1146.033203	69.402756	-199.026825	868.441956	286.515228	175.933029	890.593567	229.571213	-28.792850	1003.457886	-530.251892	133.181015	895.887329	-481.121552	-10.514894
180.392288	-86.419991	896.738953	283.814880	48.066128	911.420898	209.797226	-110.966698	504.181152	330.883514	86.287132	514.615784	274.738220	-88.689224	77.869171	487.924713	48.597843	125.899536	135.452362	-227.384720	1395.362305	270.489838	71.548691	1414.411865	154.100937	-45.716946	1384.767700	137.498184	-34.234264	1682.647461	163.822021	-272.333496	1106.543823	366.407745	90.215111	1146.322510	69.568756	-198.737656	869.301697	286.774414	176.066284	890.908813	229.653290	-28.162222	1003.645264	-530.397827	133.510574	895.921204	-481.178345	-10.205163
180.476395	-85.768616	896.888916	284.210724	48.527866	911.511047	210.139114	-111.140305	504.288605	335.579163	86.138756	514.889893	274.770935	-88.778763	77.807816	494.023224	45.916241	127.050232	136.765930	-226.954514	1395.772339	271.933899	71.883896	1415.002075	155.340622	-45.256577	1385.378662	139.061996	-34.329258	1683.223633	164.957901	-272.024384	1106.992554	367.029358	90.594391	1146.590698	69.792816	-198.382401	870.078186	286.859222	176.272873	891.467468	229.819824	-27.512272	1003.771912	-530.568176	133.765167	895.931335	-481.255096	-9.934512
180.689697	-85.169350	897.008606	284.664520	49.031284	911.597290	210.486862	-111.187347	504.376190	340.291718	85.946747	515.068420	274.798676	-88.890221	77.768509	499.656647	43.178867	128.009674	138.129532	-226.500107	1396.142212	273.403168	72.249825	1415.477051	156.613693	-44.722660	1385.852173	140.618835	-34.379520	1683.740967	166.122498	-271.650482	1107.460449	367.744476	90.953186	1146.814209	70.016525	-198.079681	870.837280	287.090515	176.531113	891.786194	230.053009	-26.860867	1003.881165	-530.745789	133.982773	895.917297	-481.348328	-9.689250
181.027008	-84.617538	897.051147	285.223480	49.384834	911.604309	210.673950	-111.167191	504.424866	344.988159	85.754097	515.305420	274.906921	-88.985405	77.787560	505.093781	40.308155	128.963165	139.371445	-225.977371	1396.405762	274.836487	72.662773	1415.876465	157.858673	-44.172367	1386.223755	142.165207	-34.420574	1684.161499	167.158997	-271.490143	1107.767822	368.546051	91.278580	1146.959961	70.242363	-197.776932	871.497864	287.451172	176.818192	891.905457	230.381744	-26.298353	1003.912354	-530.923340	134.228256	895.900208	-481.467407	-9.420178
181.380661	-84.026688	897.059570	285.797821	49.845818	911.585693	210.731216	-111.034744	504.449921	349.639435	85.537964	515.551636	274.903351	-88.989906	77.770523	510.210693	37.505260	129.812485	140.637695	-225.419037	1396.630737	276.276367	73.114349	1416.149902	159.167770	-43.679211	1386.330444	143.812225	-34.466202	1684.490479	168.251541	-271.406433	1108.017334	369.488800	91.714378	1147.017090	70.755363	-197.092346	872.021667	287.637787	177.199188	892.152466	230.798935	-25.720064	1003.910522	-531.128113	134.473495	895.851624	-481.602692	-9.201590
181.815323	-83.545723	897.046204	286.462860	50.203514	911.461853	210.601273	-110.619431	504.387939	354.130981	85.282417	515.680664	274.885864	-88.973412	77.769417	515.084839	34.635559	130.499817	141.810349	-224.858475	1396.671265	277.594604	73.582214	1416.321289	160.227783	-42.951248	1386.645142	145.442108	-34.479042	1684.762085	169.229797	-271.164307	1108.117920	370.387665	92.140244	1146.984253	71.007584	-197.398315	872.227966	287.969116	177.624527	892.353699	231.276810	-25.166336	1003.851379	-531.329224	134.694901	895.820068	-481.746490	-8.961726
182.260422	-83.115196	896.974548	287.172974	50.541210	911.271973	210.229050	-110.109047	504.272156	358.488281	84.862030	515.827148	274.867706	-88.895454	77.783875	519.692932	31.825134	131.043640	142.946121	-224.196762	1396.642212	278.912262	74.068680	1416.329834	161.408386	-42.338177	1386.668091	147.061523	-34.437351	1684.939087	170.203918	-270.921722	1108.178101	371.354248	92.590584	1146.826782	71.206703	-196.906296	872.774231	287.970154	178.250626	892.538147	231.829956	-24.676052	1003.728943	-531.481689	134.928040	895.812622	-481.884308	-8.681870
182.854019	-82.658920	896.811340	288.050110	50.749603	910.964722	209.816025	-109.750854	504.188385	362.757751	84.188194	515.836731	274.905426	-89.022003	77.816833	524.281067	29.196829	131.538849	144.082199	-223.634705	1396.487915	280.234283	74.582314	1416.268188	162.570053	-41.690079	1386.574829	148.768814	-34.378632	1685.058105	171.198700	-270.651001	1108.011597	372.369965	93.091789	1146.583008	71.592804	-196.626495	872.962280	287.983917	178.925430	892.819763	232.538147	-24.225138	1003.502808	-531.612366	135.179443	895.794617	-482.029358	-8.469068
183.572495	-82.226578	896.688904	288.954803	51.013500	910.678162	209.229568	-109.181419	504.106934	366.726440	83.398705	515.708923	274.994629	-89.118973	77.889633	528.618774	26.679102	131.932205	145.192596	-222.927826	1396.282959	281.469330	75.169716	1416.041870	163.660385	-40.960758	1386.368286	150.455856	-34.295227	1685.067261	172.246155	-270.266388	1107.854126	373.406281	93.612465	1146.262451	72.031807	-196.320358	872.988525	288.170715	179.685013	892.826416	233.295105	-23.718695	1003.309753	-531.710632	135.430374	895.799316	-482.138641	-8.192204
184.157898	-81.859024	896.492371	289.894592	51.293232	910.194702	208.678009	-108.395668	504.031494	370.458344	82.528313	515.539124	275.027191	-89.149994	77.948898	532.872009	24.401213	132.296738	146.270401	-222.267014	1396.019653	282.712158	75.812920	1415.734009	164.774109	-40.280506	1386.081299	152.106613	-34.141563	1685.012451	173.136200	-269.986725	1107.541992	374.549744	94.190926	1145.794189	72.430626	-196.090317	872.913696	288.443909	180.348724	892.889465	234.135529	-23.241158	1002.984436	-531.830261	135.697479	895.794617	-482.233459	-7.973385
184.837463	-81.390495	896.279114	290.893280	51.476730	909.670715	208.217789	-107.592911	503.917084	374.031067	81.809303	515.324768	275.042725	-89.188164	78.035553	536.797913	22.152514	132.558670	147.329330	-221.542618	1395.650146	283.948822	76.397423	1415.310181	165.967041	-39.552513	1385.644775	153.785873	-33.945007	1684.876343	174.131851	-269.578583	1107.149536	375.686127	94.830383	1145.318848	72.938560	-195.858719	872.669556	288.707764	181.131836	892.780762	235.081284	-22.778721	1002.629700	-531.911011	135.964859	895.801208	-482.337372	-7.693190
185.547562	-80.883789	896.008362	291.892700	51.633598	909.026123	207.748306	-106.626312	503.774445	377.409668	80.780830	515.145996	275.069275	-89.198807	78.097847	541.016296	20.096338	132.841843	148.299881	-220.817719	1395.170288	285.159515	77.084572	1414.835327	167.076172	-38.840557	1385.183960	155.501389	-33.733536	1684.639282	174.988434	-269.293182	1106.712769	376.780029	95.492821	1144.714722	73.520142	-195.611252	872.356934	288.981476	181.925491	892.559631	236.091110	-22.306322	1002.187134	-531.951538	136.211945	895.824280	-482.443909	-7.467655
186.241730	-80.236977	895.670959	292.922394	52.036625	908.346741	207.290222	-105.807129	503.694794	380.743347	79.965729	514.928955	275.059723	-89.193802	78.149048	544.812134	18.162994	132.957703	149.265488	-219.981552	1394.668701	286.309540	77.787193	1414.285522	168.186722	-38.043941	1384.592651	157.153717	-33.457863	1684.335449	175.956146	-268.745880	1106.180298	377.908600	96.188873	1144.133423	74.080772	-195.362656	871.951965	289.303955	182.744873	892.341370	237.200729	-21.731903	1001.688782	-531.976440	136.451630	895.840088	-482.504303	-7.194546
187.005341	-79.614891	895.492310	293.990051	52.306755	907.773315	206.687683	-104.824707	503.544586	384.056854	79.323250	514.573669	275.007507	-89.149368	78.221115	548.547302	16.292244	133.003937	150.225876	-219.178696	1394.068970	287.568634	78.413216	1413.687012	169.336365	-37.279049	1383.923828	158.847336	-33.146328	1683.915039	176.791565	-268.324310	1105.619629	379.196899	96.982430	1143.521362	74.725731	-195.174606	871.392090	289.811310	183.502441	891.902100	238.290649	-21.145082	1001.327393	-531.944458	136.803070	895.858948	-482.561371	-6.887555
187.682709	-79.121269	895.136475	295.412659	52.332794	906.884399	206.345856	-104.031708	503.449188	387.060974	78.301025	513.980164	275.119110	-89.341469	78.301682	551.947998	14.539467	132.876083	151.140884	-218.283768	1393.424316	288.800232	79.110931	1413.056274	170.506683	-36.418411	1383.201782	160.522339	-32.835041	1683.449097	177.729446	-267.955811	1104.962036	380.371613	97.783684	1142.869995	75.677475	-194.694000	870.651306	290.212128	184.298874	891.534729	239.694275	-20.786272	1000.719666	-531.891052	137.131256	895.888611	-482.606110	-6.562567
188.412201	-78.528015	894.871521	296.664001	52.448509	906.065552	205.958282	-103.101517	503.374146	389.865753	77.286247	513.358459	275.147797	-89.347076	78.360435	554.975952	12.971742	132.444748	152.032730	-217.328094	1392.728271	290.044220	79.840324	1412.406006	171.746399	-35.577492	1382.444092	162.205841	-32.439743	1682.894043	178.536423	-267.351440	1104.314575	381.623260	98.641945	1142.203979	76.231949	-194.881241	870.038269	290.654327	185.067596	891.152039	240.979019	-20.274321	1000.194336	-531.859131	137.428757	895.927551	-482.643005	-6.225780
189.148361	-77.838020	894.633606	297.864655	52.725586	905.288391	205.633224	-102.221504	503.341125	392.514984	76.215034	512.672058	275.178497	-89.342720	78.392563	557.634827	11.575971	131.797989	152.943497	-216.290131	1392.033569	291.352295	80.614120	1411.729980	173.147598	-34.765179	1381.458984	163.875854	-32.018631	1682.335815	179.407516	-266.767059	1103.572144	382.799042	99.481766	1141.546143	77.081787	-194.678741	869.229553	290.952667	185.839691	890.958069	242.256927	-19.655144	999.700867	-531.876770	137.813431	896.000732	-482.694763	-5.881178
189.869614	-77.116074	894.387451	299.102203	53.127277	904.556458	205.346008	-101.434418	503.256805	395.094635	75.150955	512.107300	275.261414	-89.443710	78.437439	560.052063	10.356099	131.053604	153.897324	-215.309845	1391.391846	292.758850	81.344284	1411.060181	174.384735	-33.741833	1380.854736	165.562073	-31.521255	1681.773804	180.228043	-266.131592	1102.898438	384.082825	100.361717	1140.861938	77.991318	-194.627396	868.365906	291.487457	186.563324	890.568970	243.550018	-18.997711	999.222046	-531.925049	138.165466	896.039612	-482.756073	-5.579812
190.602631	-76.369667	894.152100	300.415009	53.511616	903.801025	205.256699	-100.703697	503.195496	397.525787	74.025818	511.440613	275.295197	-89.442924	78.459030	562.028870	9.327072	130.056015	154.851608	-214.222931	1390.711182	294.219788	82.097137	1410.464111	175.779510	-32.719147	1380.163452	167.233307	-31.012344	1681.252930	181.012070	-265.554993	1102.260132	385.346588	101.256157	1140.235474	79.011711	-194.519760	867.500977	292.141754	187.323135	890.192810	244.842987	-18.277514	998.739563	-531.973572	138.473175	896.096436	-482.793671	-5.264476
191.418396	-75.639343	893.997620	301.853241	53.784412	903.069031	205.358170	-100.294586	503.145172	400.029358	72.839561	510.834717	275.325958	-89.436852	78.488838	563.830688	8.527042	128.803802	155.915314	-213.198242	1390.159546	295.830383	82.836151	1409.934204	177.309921	-31.814213	1379.535889	168.918533	-30.419346	1680.811279	181.902359	-264.651428	1101.656128	386.724274	102.196640	1139.664551	80.029953	-194.466339	866.601379	292.810242	188.041946	889.872070	246.219421	-17.565720	998.311890	-532.083130	138.876022	896.148315	-482.883514	-4.922492
192.229935	-74.805832	893.865112	303.228668	54.184544	902.454041	205.542770	-99.802147	503.118317	402.270325	71.687599	510.198792	275.318787	-89.405899	78.477943	565.243652	7.867682	127.328056	157.079727	-212.151535	1389.603271	297.539246	83.524559	1409.477783	178.867325	-30.827784	1378.990112	170.577911	-29.800285	1680.449829	182.681229	-264.199829	1101.093018	388.171936	103.088196	1139.181885	81.458702	-194.096878	865.674988	293.803925	188.714722	889.380249	247.516937	-16.772560	997.950317	-532.196655	139.256134	896.161804	-482.981598	-4.578676
193.134552	-73.876999	893.779541	304.649261	54.661648	901.944336	205.850525	-99.386330	503.102264	404.362579	70.382751	509.618469	275.280334	-89.381004	78.464745	566.137390	7.528545	125.515526	158.208862	-211.098862	1389.106201	299.336884	84.260506	1409.112793	180.462830	-29.823483	1378.536865	172.259018	-29.161814	1680.143921	183.457397	-263.280365	1100.601685	389.637207	104.122864	1138.730347	82.427223	-194.473053	864.908630	294.481689	189.418137	889.242493	248.828964	-15.892539	997.664246	-532.302979	139.586456	896.166931	-483.080719	-4.242250
193.992767	-72.956947	893.762207	306.102478	55.124081	901.480652	206.376450	-99.168976	503.172791	406.577911	68.915344	509.169281	275.373749	-89.417175	78.451500	566.503906	7.193328	123.512848	159.479874	-209.996674	1388.763184	301.201752	84.985176	1408.863647	182.156525	-28.764448	1378.229004	173.955444	-28.455000	1679.951050	184.346283	-262.468018	1100.233887	391.183807	105.120445	1138.363159	83.903786	-194.212158	864.049988	295.408295	190.031967	889.046448	250.122498	-14.997070	997.436340	-532.372742	139.875183	896.187622	-483.195374	-3.842933
194.994797	-72.001961	893.728699	307.688110	55.591927	901.054565	207.158554	-98.996361	503.318756	408.879761	67.305946	508.820953	275.418610	-89.415726	78.388367	566.680481	6.822003	121.478745	160.791702	-208.891632	1388.445190	303.244781	85.699066	1408.691772	183.909073	-27.715597	1378.053955	175.630753	-27.726994	1679.835449	185.331116	-261.688812	1099.993896	392.735046	106.157280	1138.076660	85.764275	-193.366577	863.422974	296.406342	190.674576	888.889099	251.477493	-14.056863	997.220154	-532.465027	140.173630	896.200317	-483.296173	-3.479837
195.974884	-70.939651	893.811951	309.045502	56.299507	900.781738	208.015289	-98.862877	503.373871	411.359375	65.592453	508.623260	275.443634	-89.385330	78.276161	566.754456	6.307488	119.564201	162.157974	-207.760010	1388.291748	305.364716	86.386467	1408.631226	185.745941	-26.624701	1377.969482	177.316986	-26.959267	1679.798340	186.181274	-260.432831	1099.768188	394.391754	107.139931	1137.905273	86.495628	-194.719254	862.757568	297.552643	191.370895	888.719849	252.695755	-12.953963	997.137878	-532.610962	140.516006	896.182556	-483.420837	-3.131223
197.027191	-70.032303	893.910034	310.815491	56.602203	900.402405	208.995316	-98.915581	503.476288	413.861969	63.650009	508.599670	275.456696	-89.410706	78.174187	566.644226	5.600803	117.682510	163.595871	-206.585358	1388.225586	307.580505	87.138527	1408.739502	187.637222	-25.493927	1378.023315	178.999588	-26.128323	1679.869385	187.258957	-259.605377	1099.790405	396.104340	108.139122	1137.838257	88.530037	-193.647491	862.310181	298.763733	192.046005	888.725769	254.151871	-12.041757	997.013977	-532.748352	140.955353	896.196594	-483.557770	-2.772665
198.031754	-69.061859	894.110046	312.423859	57.077873	900.147888	210.133835	-99.074295	503.688751	416.153961	61.493660	508.524078	275.488739	-89.426247	78.080910	566.159546	4.705837	115.720047	165.081909	-205.397949	1388.217773	309.912598	87.836601	1408.916992	189.591858	-24.324537	1378.210693	180.680328	-25.361176	1680.014404	188.258484	-258.306671	1099.830566	397.878052	109.076378	1137.850220	89.658325	-194.566177	861.942444	300.052856	192.708603	888.905090	255.512390	-11.030612	997.001526	-532.925171	141.326828	896.185608	-483.726563	-2.508712
199.114029	-67.994339	894.313782	314.058044	57.582584	899.970642	211.410934	-99.461365	503.934570	418.645752	59.590736	508.585724	275.578125	-89.539772	77.963547	565.519226	3.533838	113.994614	166.608322	-204.127335	1388.308350	312.279785	88.671310	1409.139160	191.609009	-23.079390	1378.476807	182.471054	-24.473078	1680.194458	189.384140	-257.143646	1099.989136	399.667542	109.941910	1137.958984	91.161087	-194.715073	861.643677	301.428101	193.466904	889.110840	256.886139	-9.980075	997.027710	-533.011230	141.669342	896.201538	-483.840424	-2.156934
200.281387	-66.974937	894.541931	315.711792	58.109158	899.831665	212.710861	-99.571007	504.104919	421.657928	57.978672	508.971924	275.547974	-89.570793	77.830368	564.920776	2.093763	112.491890	168.211075	-202.853088	1388.475342	314.814270	89.449974	1409.492065	193.667999	-21.818176	1378.796631	184.254807	-23.589329	1680.423218	190.617905	-255.929886	1100.224487	401.529175	110.746674	1138.097778	92.780266	-194.799255	861.482178	302.934631	194.212265	889.426208	258.302032	-8.939400	997.084778	-533.049500	141.951996	896.216797	-483.911377	-1.842281
201.356705	-66.006149	894.832336	317.309265	58.617374	899.715515	214.065720	-99.906807	504.417847	424.588898	56.588844	509.110138	275.648834	-89.731468	77.710938	564.018311	0.527651	111.019958	169.780228	-201.474899	1388.728638	317.349701	90.305214	1409.840332	195.843338	-20.480022	1379.138550	186.082718	-22.714817	1680.673706	191.869171	-254.780716	1100.538940	403.434814	111.489243	1138.294678	94.444771	-194.738495	861.424011	304.459167	195.024506	889.793335	259.688904	-7.940351	997.183105	-533.098022	142.221863	896.221924	-483.984222	-1.498819
202.664001	-65.105591	895.135681	319.083832	59.080189	899.724121	215.385422	-100.324791	504.627991	427.712952	55.254089	509.364746	275.693146	-89.836685	77.604126	563.154663	-1.141289	109.714767	171.364304	-199.998260	1389.010254	319.939941	91.198189	1410.258423	198.000610	-19.078581	1379.506470	187.902161	-21.830114	1680.997314	193.309860	-253.503448	1100.949341	405.454193	112.217407	1138.530884	96.157066	-194.685043	861.417847	306.127472	195.843048	890.239014	261.137726	-6.951913	997.351929	-533.134827	142.552643	896.222229	-484.063782	-1.122660
203.854584	-64.145973	895.384521	320.742523	59.542900	899.661743	216.727005	-100.292549	504.893738	430.428925	53.827820	509.368286	275.734497	-89.879425	77.446999	561.866821	-2.676517	108.244110	172.982910	-198.571320	1389.288086	322.636597	92.061531	1410.661499	200.190613	-17.700819	1379.883545	189.816696	-20.912048	1681.312622	194.701797	-252.344360	1101.331299	407.539307	112.868301	1138.773804	97.894867	-194.533585	861.467224	307.795197	196.697037	890.681946	262.581055	-6.024176	997.453430	-533.235901	142.899887	896.211182	-484.166687	-0.793280
205.056839	-63.157066	895.646179	322.436462	60.090092	899.630554	217.835648	-100.301994	505.021515	433.585785	52.754581	509.776123	275.701050	-89.867119	77.320435	560.780151	-4.050459	106.996758	174.573257	-197.101151	1389.561646	325.348572	92.933235	1411.073242	202.447067	-16.240374	1380.261353	191.716400	-19.959061	1681.638794	196.286621	-251.104355	1101.785645	409.720154	113.521904	1139.004028	99.786316	-194.211639	861.580994	309.761932	197.502792	890.940552	264.078766	-5.080587	997.574890	-533.289307	143.294205	896.186707	-484.222534	-0.428849
206.340195	-62.197594	895.854187	324.135590	60.632286	899.635925	219.013962	-100.383682	505.271118	436.260742	51.498745	509.839325	275.775635	-89.898224	77.213020	559.505249	-5.196942	105.801079	176.127945	-195.546066	1389.851929	328.057373	93.904358	1411.438599	204.633118	-14.768274	1380.568359	193.689957	-19.034657	1681.954102	197.873169	-249.853683	1102.189331	411.895081	114.138489	1139.175171	101.484024	-193.976440	861.714172	311.462341	198.373642	891.588501	265.568878	-4.177135	997.686890	-533.330688	143.572937	896.181274	-484.286469	-0.107327
207.687485	-61.233307	896.027222	325.901550	61.091049	899.585388	220.351761	-100.542732	505.504883	438.695496	50.139622	509.825500	275.832153	-89.933693	77.115349	558.418945	-6.092494	104.541954	177.721542	-194.010803	1390.125854	330.796387	94.840904	1411.719482	206.920410	-13.297753	1380.911255	195.667572	-18.074341	1682.250732	199.551331	-248.652298	1102.635254	414.275665	114.791145	1139.347412	103.347786	-193.523178	861.889282	313.579559	199.199265	891.826050	267.162659	-3.334140	997.752380	-533.364563	143.899551	896.183228	-484.354065	0.211202
209.120514	-60.258572	896.224915	327.730194	61.719715	899.620117	221.482834	-100.398949	505.580231	440.843323	48.914043	509.744110	275.852570	-89.931946	77.025223	557.610718	-6.750603	103.364639	179.329727	-192.401627	1390.386108	333.563171	95.808510	1412.004761	209.165344	-11.764732	1381.160522	197.751755	-17.103918	1682.497070	201.323730	-247.466965	1103.087646	416.607666	115.414909	1139.476440	105.242691	-192.960587	862.088135	315.347626	200.061249	892.368591	268.802521	-2.418253	997.872192	-533.393005	144.171219	896.169800	-484.394470	0.487107
210.570084	-59.317940	896.350403	329.604462	62.211689	899.523254	222.571350	-100.205238	505.666931	442.716614	47.872719	509.623566	275.913696	-89.913483	76.954536	556.983276	-7.214356	102.353119	180.975891	-190.806900	1390.625244	336.367584	96.767105	1412.175171	211.486420	-10.243420	1381.384766	199.832733	-16.087215	1682.705566	203.123383	-246.221588	1103.495483	419.157532	116.140793	1139.509277	107.085701	-192.301407	862.293213	317.427490	200.904938	892.694580	270.506439	-1.573244	997.890381	-533.469421	144.445892	896.163025	-484.473724	0.767026
212.124817	-58.393372	896.434265	331.645538	62.661037	899.385559	223.904510	-100.305000	505.872284	444.455322	46.912270	509.396667	276.029633	-89.973686	76.895515	556.764648	-7.467253	101.466156	182.615128	-189.161667	1390.848755	339.125153	97.784286	1412.254028	213.735291	-8.672478	1381.505859	201.950134	-15.076383	1682.854004	204.981277	-245.320313	1103.851929	421.733063	116.830833	1139.488281	109.479385	-190.778854	862.498413	319.537292	201.762573	892.930237	272.346649	-0.758693	997.867004	-533.539307	144.791672	896.158936	-484.520325	1.076325
213.754700	-57.454403	896.493835	333.705688	63.183746	899.220642	224.853561	-99.921005	505.889404	446.012512	46.038818	509.188232	276.019196	-89.762596	76.846107	556.909973	-7.663361	100.606911	184.269531	-187.469055	1391.059326	341.904785	98.812645	1412.251587	216.050308	-7.142538	1381.580811	204.122040	-14.025033	1682.947998	206.746704	-244.069580	1104.188110	424.378754	117.526848	1139.367920	110.966995	-190.650864	862.778442	321.923035	202.642548	892.888428	274.242493	0.095861	997.817566	-533.598633	145.091064	896.125977	-484.590820	1.357298
215.409576	-56.487221	896.487244	335.886444	63.601734	898.940308	226.021729	-99.610153	505.972534	447.428864	45.301708	508.961700	276.109528	-89.763268	76.763496	557.082336	-7.778098	99.771973	185.838516	-185.776291	1391.197021	344.581238	99.918488	1412.146240	218.309799	-5.520218	1381.565674	206.357498	-12.950573	1682.980957	208.573730	-242.975281	1104.514648	427.073181	118.229355	1139.193481	112.922424	-189.748352	862.995361	324.033234	203.547867	893.173645	276.247925	0.913413	997.677002	-533.652771	145.417542	896.112549	-484.672607	1.643888
217.120605	-55.603241	896.510193	338.095886	64.000069	898.653259	226.920670	-99.120834	505.979980	448.847992	44.744434	508.597687	276.105957	-89.612862	76.696159	557.359863	-7.843433	98.912315	187.460892	-184.137070	1391.329468	347.333221	100.986069	1411.950439	220.664169	-3.948390	1381.505249	208.592743	-11.827463	1682.959839	210.516663	-241.842102	1104.805664	429.822815	118.930580	1138.912354	114.872162	-188.783813	863.194458	326.401855	204.427841	893.145630	278.321198	1.686082	997.547607	-533.664917	145.625458	896.072266	-484.725586	1.960707
218.923325	-54.525318	896.465942	340.203705	64.644150	898.380798	227.723007	-98.646751	506.000458	450.008545	44.429214	508.142700	276.147675	-89.604164	76.621117	557.445740	-7.860464	97.982658	189.136230	-182.417679	1391.390381	350.107300	102.069221	1411.665405	222.995605	-2.420723	1381.373779	210.880966	-10.691702	1682.870605	212.513062	-240.678909	1105.055908	432.652466	119.615273	1138.555908	116.791626	-187.753586	863.408936	328.834290	205.353012	893.045715	280.392670	2.609254	997.389893	-533.678040	145.887497	896.043884	-484.764618	2.278422
220.798920	-53.619392	896.377258	342.492340	65.119980	897.990051	228.635712	-97.983467	506.014282	451.544983	44.231644	507.723236	276.177948	-89.496307	76.561287	557.841858	-7.950267	97.150352	190.871704	-180.731461	1391.476440	352.892303	103.122696	1411.334106	225.425644	-0.801797	1381.175049	213.220490	-9.486029	1682.769165	214.550217	-239.509674	1105.251831	435.546021	120.305458	1138.166748	118.793404	-186.601227	863.618225	331.427643	206.240921	892.896912	282.603058	3.411212	997.151672	-533.713013	146.144226	896.002808	-484.819031	2.556796
222.684921	-52.811348	896.343811	344.804840	65.522331	897.565186	229.389908	-97.484894	506.027771	453.071930	43.951664	507.312195	276.244354	-89.511475	76.531044	558.056824	-8.017013	96.339844	192.621216	-179.023651	1391.567749	355.701935	104.211853	1410.953247	227.841843	0.714703	1381.002197	215.566895	-8.214859	1682.670288	216.623184	-238.381241	1105.449097	438.434357	121.025627	1137.677246	120.793594	-185.306290	863.817200	334.056152	207.141403	892.647400	284.880096	4.152085	996.923767	-533.743225	146.506866	895.988464	-484.854492	2.840174
224.608765	-51.620579	896.280823	346.642883	66.462311	897.306824	230.135788	-96.708191	505.963837	454.602844	43.707047	506.932587	276.241821	-89.411560	76.462395	558.428223	-8.207004	95.671463	194.314072	-177.320068	1391.567871	358.530396	105.383614	1410.539307	230.285248	2.293244	1380.772095	217.915970	-6.909856	1682.542358	218.670715	-237.253281	1105.641846	441.339386	121.690376	1137.200317	122.860535	-184.011139	863.997742	336.847290	208.055832	892.299316	286.929291	5.205204	996.760803	-533.745361	146.825958	895.989319	-484.868103	3.155547
226.559875	-50.921951	896.190491	349.134338	66.770622	896.827881	230.980865	-96.176010	506.011627	456.026581	43.473099	506.531219	276.299927	-89.397148	76.437401	558.753235	-8.312469	95.011139	196.111465	-175.685623	1391.606567	361.436432	106.507080	1410.107178	232.765228	3.834202	1380.569946	220.314636	-5.596897	1682.415161	220.781830	-236.069763	1105.825562	444.252228	122.414955	1136.672241	124.927284	-182.617798	864.193665	339.687134	208.948044	891.963806	289.321198	5.847676	996.476746	-533.803223	147.149399	895.980164	-484.954529	3.403091
228.475983	-50.139000	896.144775	351.400208	67.257202	896.455444	231.719772	-95.379631	505.998535	457.396271	43.280281	506.145172	276.310730	-89.345940	76.434715	558.901550	-8.349015	94.337730	197.993301	-174.020065	1391.744263	364.399445	107.593140	1409.722778	235.329758	5.382195	1380.424072	222.716522	-4.183564	1682.333374	222.902069	-235.157639	1106.067993	447.211212	123.081223	1136.213989	127.535362	-180.250214	864.394287	342.695526	209.911804	891.634338	291.602173	6.552128	996.266113	-533.844971	147.460556	895.960266	-485.005798	3.659549
230.522354	-49.255421	896.130676	353.552032	68.052467	896.210083	232.602753	-94.756699	505.981049	458.536102	43.187347	505.860504	276.417908	-89.420860	76.407890	559.069458	-8.475303	93.885681	199.967667	-172.371445	1391.936157	367.365295	108.681396	1409.347412	237.889984	6.907675	1380.339478	225.081818	-2.775022	1682.249146	224.902054	-233.814423	1106.220093	450.204315	123.759827	1135.726196	129.157166	-179.625610	864.660156	345.805695	210.591385	891.231628	293.848511	7.431181	996.134644	-533.851440	147.698593	895.946167	-485.029175	3.909467
232.558502	-48.386688	896.078735	355.712006	68.685875	895.974670	233.453812	-93.765549	505.991699	459.212250	43.301067	505.505371	276.413910	-89.278587	76.357086	558.947449	-8.463667	93.445778	201.940277	-170.762634	1392.067261	370.412567	109.780884	1409.023560	240.498993	8.446162	1380.263184	227.537674	-1.272003	1682.186768	226.915680	-232.612793	1106.474609	453.184723	124.403473	1135.309326	131.237747	-178.186203	864.968567	348.952454	211.288086	890.713379	296.069214	8.204033	995.989075	-533.874695	147.966675	895.930908	-485.055939	4.141053
234.672775	-47.539394	896.091125	357.874054	69.313698	895.855042	234.435181	-93.059471	505.990143	460.178894	43.378544	505.367004	276.486023	-89.200058	76.308235	558.966309	-8.473240	93.091331	203.963364	-169.157013	1392.281494	373.470947	110.866669	1408.712036	243.090302	9.904813	1380.316650	229.981064	0.238209	1682.168457	229.019287	-231.327423	1106.821411	456.179352	125.029793	1134.890015	133.370041	-176.659195	865.287415	352.146545	212.080475	890.283386	298.279358	8.974202	995.934692	-533.854675	148.199753	895.930420	-485.057312	4.395654
236.778824	-46.740376	896.132385	360.013916	70.050812	895.792908	235.527435	-92.432304	506.047943	461.238220	43.646618	505.300629	276.551849	-89.184059	76.259796	559.044739	-8.456700	92.812469	206.049530	-167.607361	1392.621582	376.550598	111.916504	1408.480835	245.724518	11.345917	1380.440796	232.407043	1.817585	1682.216064	231.061432	-230.079895	1107.199585	459.230499	125.632042	1134.559204	135.524475	-175.099731	865.654175	355.501984	212.745514	889.863342	300.448181	9.780766	995.924011	-533.843201	148.419113	895.899475	-485.076477	4.642599
238.865509	-46.021801	896.214783	362.213074	70.586258	895.799255	236.658646	-91.724480	506.075714	462.428864	43.938858	505.308258	276.601196	-89.039986	76.200645	559.148254	-8.378567	92.629532	208.192505	-166.127075	1393.039795	379.635010	112.936707	1408.331177	248.367691	12.754256	1380.632568	234.872833	3.438874	1682.331055	233.125626	-228.762100	1107.672119	462.253540	126.165581	1134.293335	137.714523	-173.450760	866.129211	358.886414	213.443451	889.457825	302.588776	10.470543	995.969604	-533.804382	148.692200	895.900330	-485.096375	4.883928
240.941345	-45.335506	896.342346	364.302277	71.229324	895.862183	238.132813	-91.183235	506.233948	463.907837	44.239517	505.453613	276.665070	-88.949791	76.140198	559.382324	-8.294157	92.508591	210.344406	-164.678284	1393.460327	382.729248	113.950661	1408.273926	250.995605	14.157116	1380.929565	237.336227	5.076862	1682.488403	235.118378	-227.424011	1108.227661	465.256104	126.705696	1134.134399	139.816772	-171.939743	866.686401	362.449921	214.085327	889.061096	304.622711	11.241109	996.067688	-533.774475	148.911514	895.899353	-485.109314	5.124006
243.051422	-44.713745	896.518433	366.537994	71.634392	895.908264	239.531097	-90.730461	506.273346	465.669830	44.449276	505.681183	276.724823	-88.852753	76.084160	559.707520	-8.185822	92.409317	212.545837	-163.211960	1394.055786	385.735352	114.979706	1408.273560	253.600555	15.564144	1381.325928	239.788315	6.744333	1682.762451	237.127640	-226.090668	1108.864746	468.278168	127.145073	1134.049683	141.973053	-170.396378	867.332092	366.057556	214.582932	888.794739	306.756989	11.901972	996.181946	-533.754272	149.166336	895.888611	-485.138885	5.320802
245.200607	-44.146229	896.781799	368.941498	72.253845	896.110352	241.224213	-90.244942	506.443665	467.592621	44.458130	505.964020	276.766571	-88.699356	75.997116	560.075439	-8.083887	92.323410	214.816269	-161.828232	1394.712036	388.819824	115.983093	1408.389404	256.221985	16.910898	1381.787842	242.268753	8.478664	1683.034912	239.192551	-224.621933	1109.643188	471.209503	127.567963	1134.013672	144.204514	-168.799667	868.030762	369.812805	215.335663	888.418884	308.953735	12.629104	996.418213	-533.704102	149.371582	895.888855	-485.151947	5.550226
247.465210	-43.409737	897.058960	371.487244	73.001900	896.385071	242.810135	-89.743225	506.526093	469.918396	44.528591	506.451996	276.763824	-88.455879	75.913139	560.459839	-7.975307	92.221794	217.020126	-160.370834	1395.406128	391.791779	117.022156	1408.517334	258.820374	18.308126	1382.288208	244.781860	10.214266	1683.343018	241.260101	-223.156342	1110.451294	474.162872	127.943367	1134.067505	146.340225	-166.935257	868.917175	373.650177	215.920746	888.171143	311.234131	13.502063	996.698181	-533.699341	149.563934	895.888489	-485.174896	5.759114
249.816193	-42.477524	897.268372	374.220703	74.296822	896.817200	244.635040	-89.400726	506.626831	472.159760	44.488235	506.961945	276.730530	-88.178642	75.784897	560.832764	-7.790594	92.034706	219.249466	-158.958893	1396.162720	394.699951	118.051636	1408.689819	261.355255	19.665623	1382.806274	247.320053	12.015270	1683.668091	243.316574	-221.974655	1111.293823	477.104492	128.323975	1134.182983	149.061020	-164.708008	869.563599	377.598938	216.475098	887.973450	313.563904	14.649490	997.022888	-533.667480	149.787827	895.880005	-485.183899	5.983939
252.078171	-41.753376	897.445190	376.507385	74.926956	897.132080	246.827423	-89.534309	506.764557	474.359528	44.523727	507.281494	276.887238	-88.302704	75.626282	561.295776	-7.649564	91.861343	221.501343	-157.590759	1396.958252	397.615906	119.108902	1408.875732	263.882446	21.028591	1383.382202	249.922256	13.846608	1683.986816	245.457687	-220.489227	1112.174561	480.040741	128.648849	1134.381348	151.259857	-162.953064	870.537048	381.742767	216.982727	887.693970	315.611511	15.448808	997.273499	-533.643127	150.032288	895.862000	-485.199799	6.236435
254.472610	-40.411484	897.679932	379.048523	76.839355	898.029358	249.066803	-89.641403	506.793304	476.303986	44.677845	507.685150	276.934174	-88.167442	75.476868	561.787964	-7.538329	91.676163	223.777725	-156.193512	1397.754272	400.507507	120.155624	1409.058594	266.368683	22.396135	1383.947021	252.514130	15.627328	1684.302734	247.584854	-218.722366	1113.026855	483.009583	129.020477	1134.562256	153.024185	-162.149582	871.386414	385.830933	217.281158	887.533203	317.776672	16.836378	997.839966	-533.618652	150.319702	895.858704	-485.160828	6.468341
256.872894	-39.564655	897.853882	381.441345	77.748230	898.474976	251.376328	-89.670189	506.920807	478.539764	44.878727	508.083862	276.975616	-88.020432	75.270226	562.376770	-7.480905	91.550713	225.963196	-154.804337	1398.537109	403.287598	121.228447	1409.238037	268.848389	23.777540	1384.472290	255.138870	17.474821	1684.609375	249.675354	-217.320435	1113.882813	485.962250	129.367432	1134.798950	155.205048	-160.360306	872.254272	389.893036	217.748810	887.261169	319.912903	17.759880	998.152649	-533.635742	150.597488	895.856567	-485.184814	6.668284
259.286652	-38.734394	897.983459	383.759827	78.397446	898.709656	253.413422	-89.444130	506.958893	480.294281	44.953403	508.191559	276.941437	-87.779480	75.113701	562.828979	-7.400012	91.471039	228.229492	-153.335739	1399.372070	406.078125	122.384537	1409.424194	271.298889	25.177807	1385.010986	257.684387	19.293066	1684.921631	251.854721	-215.998520	1114.750610	488.907135	129.684799	1135.040161	157.772263	-157.913361	873.074280	394.028381	218.223251	886.971313	322.032501	18.670414	998.338501	-533.606079	150.847931	895.854248	-485.161835	6.932516
261.726654	-38.015488	898.088074	386.195526	78.999023	898.921936	255.769333	-89.534714	507.082275	482.097015	45.307446	508.425049	277.016754	-87.691612	74.974464	563.305237	-7.343855	91.449883	230.369461	-151.890991	1400.072876	408.742828	123.575150	1409.553711	273.723816	26.664242	1385.487061	260.322876	21.133879	1685.212280	253.945450	-214.300949	1115.534302	491.780334	130.118561	1135.184814	159.462570	-156.820557	873.998108	398.289520	218.779602	886.550659	324.226563	19.496805	998.499695	-533.631348	151.131470	895.831970	-485.188324	7.128680
264.229340	-37.316055	898.203552	388.721954	79.692490	899.135193	258.154327	-89.471336	507.182007	483.665131	45.607906	508.519104	277.036377	-87.556862	74.759766	563.653137	-7.276173	91.383667	232.598694	-150.380417	1400.830688	411.409485	124.810852	1409.656372	276.137634	28.080463	1385.944336	262.926819	23.010662	1685.481812	256.089691	-212.836029	1116.336670	494.719086	130.518677	1135.342896	161.551773	-155.014206	874.812561	402.536041	219.152679	886.111877	326.526733	20.337685	998.665710	-533.629456	151.327866	895.828674	-485.195374	7.354966
[truncated: 50 more rows]
[truncated: 40 more columns]
