# Supplementary material for: A dyadic stimulus set of audiovisual affective displays for the study of multisensory, emotional, social interactions
Source: Behav Res Methods. 2015 Nov 5;48(4):1285–95. doi: 10.3758/s13428-015-0654-4 (PMC5101291; doi:10.3758/s13428-015-0654-4)
Supplement: Supplementary file 1 — (ZIP 270 MB) [file 13428_2015_654_MOESM1_ESM.zip › supplementary_material_2_stimuli_set_files/D/D22.txt]

444.716217	-132.255615	900.124878	416.970490	37.391193	907.944092	498.326233	-120.779060	506.331207	414.295441	70.081917	511.893341	542.926025	-52.846413	81.361282	443.797485	73.322006	86.364258	533.205444	-228.739975	1400.057373	406.391846	73.397415	1413.795898	412.263092	-93.066521	1388.418457	320.020264	-118.792564	1646.401367	591.017578	-237.501984	1112.980469	476.007996	155.237793	1146.297729	480.751465	-275.442230	873.573914	366.440857	158.245850	888.285767	439.678467	-50.576050	1003.593811	-539.082275	40.372047	908.755066	-475.980652	-99.942062
444.416656	-131.964722	900.213440	417.149200	37.971504	908.125244	497.641815	-120.758430	506.293762	413.116913	70.319809	512.081970	543.433228	-53.220829	81.811028	444.456055	73.157768	86.839249	532.755615	-228.224884	1400.120117	406.170227	73.987869	1413.968262	411.909973	-92.484360	1388.526733	320.845825	-116.150192	1647.629517	591.004028	-237.218262	1113.142090	475.716461	155.666458	1146.430908	481.199951	-275.352112	873.563354	366.231689	158.355057	888.368103	439.634613	-50.211380	1003.724915	-539.083313	40.397995	908.700134	-475.945038	-99.887634
444.304108	-131.298752	900.247131	417.507263	38.641262	908.295349	497.188507	-120.674248	506.168518	411.643341	70.553398	512.308105	543.654236	-53.261234	81.839493	445.159363	72.957466	87.458366	532.253418	-227.690552	1400.285400	405.933746	74.602036	1414.137207	411.574554	-91.868477	1388.579468	321.645203	-113.600143	1648.845459	590.896545	-236.904938	1113.358032	475.425873	156.093155	1146.526855	481.643768	-275.267944	873.623291	366.001770	158.509689	888.443298	439.764557	-49.646492	1003.822815	-539.061340	40.353096	908.615356	-475.896820	-99.856964
444.153717	-130.651230	900.299072	417.813416	39.310493	908.520630	496.609863	-120.593895	506.066528	409.894196	70.882446	512.512878	543.700012	-53.273609	81.871529	445.855347	72.796593	88.176819	531.752258	-227.113724	1400.481079	405.674744	75.208450	1414.282593	411.227661	-91.204926	1388.695435	322.537903	-111.020210	1650.007935	590.522400	-236.480774	1113.546631	475.151459	156.573563	1146.640503	482.146912	-275.215088	873.712952	365.706543	158.675491	888.550537	439.894318	-49.104584	1003.952820	-539.079834	40.413300	908.582275	-475.891022	-99.764442
443.997711	-130.087479	900.367310	418.122223	39.970222	908.674866	496.078003	-120.449356	505.988159	407.988647	71.287437	512.791626	543.772034	-53.284622	81.902130	446.869965	72.751633	88.776894	531.136169	-226.519913	1400.720093	405.402863	75.906784	1414.406616	410.848602	-90.499016	1388.809082	323.332581	-108.718124	1651.133057	590.400940	-236.111343	1113.960205	474.860382	157.008255	1146.737427	482.680969	-275.294891	873.796936	365.333038	159.009247	888.744873	440.029480	-48.556320	1004.056580	-539.063171	40.426868	908.536499	-475.863129	-99.747818
443.774048	-129.469604	900.436829	418.377472	40.640675	908.840576	495.672211	-120.258034	505.895569	405.821960	71.703850	513.092651	543.858215	-53.268673	81.933128	447.965729	72.386818	89.753448	530.540833	-225.908920	1401.014038	405.143311	76.628601	1414.533691	410.382660	-89.717110	1388.880859	324.099487	-106.254402	1652.276611	590.261047	-235.643677	1114.375122	474.600189	157.504791	1146.820801	483.194977	-275.252350	873.967773	364.956207	159.221024	888.887207	440.139008	-47.978035	1004.163391	-539.043945	40.478298	908.506592	-475.820435	-99.693764
443.391052	-128.802917	900.455078	418.535675	41.390808	908.997253	495.266785	-120.084480	505.841919	403.473297	72.167328	513.401245	543.921448	-53.285076	81.954819	449.784149	72.107529	91.112106	529.844421	-225.204407	1401.339600	404.966095	77.437408	1414.638184	410.085724	-88.915665	1389.085693	324.774078	-103.878639	1653.380371	590.110413	-235.233078	1114.863770	474.346161	158.051193	1146.826904	483.671051	-275.116150	874.228149	364.504272	159.429550	889.052429	440.221161	-47.348217	1004.230103	-539.082703	40.351524	908.417969	-475.794159	-99.696121
443.062866	-128.114731	900.524658	418.719482	42.137608	909.144226	494.955383	-119.919884	505.820160	401.099823	72.783699	513.647644	543.978394	-53.293858	81.965393	451.651093	71.803581	92.254578	529.114807	-224.520142	1401.695557	404.772064	78.337250	1414.695557	409.699158	-88.026436	1389.186890	325.484314	-101.549240	1654.418945	589.832825	-234.702393	1115.331055	474.114807	158.668594	1146.831543	484.130920	-275.184357	874.493164	364.063446	159.456024	889.119202	440.302429	-46.679783	1004.322144	-539.090698	40.345291	908.332825	-475.789185	-99.651268
442.713043	-127.431969	900.643677	418.860535	42.889786	909.310913	494.651917	-119.668526	505.780823	398.671936	73.468147	513.884277	543.992859	-53.300438	81.990028	454.193451	71.730759	93.771416	528.415955	-223.751480	1402.072021	404.602814	79.281982	1414.763306	409.286072	-87.052017	1389.334106	326.276794	-99.263870	1655.357178	589.622803	-234.108047	1115.890259	473.906799	159.321014	1146.804932	484.589874	-275.054016	874.804016	363.579285	159.699387	889.172668	440.322174	-45.997742	1004.451843	-539.128113	40.335098	908.223877	-475.767670	-99.601303
442.299622	-126.619682	900.735413	418.934418	43.758228	909.517456	494.929749	-119.428978	505.792969	396.416107	74.376785	514.089355	544.288330	-53.355602	82.001419	457.960480	72.240791	96.416611	527.640625	-222.953247	1402.458252	404.530182	80.294113	1414.790283	408.926086	-85.972496	1389.430786	326.916901	-96.889648	1656.335815	589.348145	-233.494904	1116.434937	473.700470	159.945358	1146.707031	485.037506	-274.976746	875.127747	363.036682	160.258926	889.258667	440.300629	-45.229210	1004.583923	-539.142700	40.312717	908.106873	-475.736145	-99.580078
441.886780	-125.873932	900.887390	418.966980	44.597179	909.739563	495.243256	-119.190544	505.828369	394.228699	75.201920	514.428162	544.557617	-53.430519	82.006241	461.003265	71.672768	97.898865	526.870056	-222.131287	1402.859985	404.483612	81.418716	1414.817749	408.549774	-84.890121	1389.585938	327.648438	-94.636040	1657.171387	589.369263	-233.045242	1117.066650	473.528503	160.709320	1146.604858	485.506561	-274.991425	875.415405	362.507141	160.560669	889.350220	440.238464	-44.483067	1004.756653	-539.144836	40.282169	907.996460	-475.711487	-99.518585
441.537079	-125.144226	901.057983	419.153595	45.251404	909.893433	494.995636	-118.930832	505.807037	392.150543	75.929565	514.750793	544.039490	-53.075054	81.599464	464.252747	70.997215	99.581917	526.070801	-221.254776	1403.263184	404.485138	82.574585	1414.835083	408.170044	-83.706314	1389.790161	328.179413	-92.381912	1658.011841	589.093445	-232.459442	1117.651123	473.393341	161.505081	1146.491333	485.927704	-274.796143	875.729248	361.991730	160.619873	889.354797	440.243042	-43.802162	1004.909912	-539.126465	40.258163	907.895081	-475.657349	-99.487366
441.125488	-124.336678	901.276733	419.113434	45.996704	910.166626	494.650238	-118.559692	505.822174	390.307190	76.715904	515.137146	544.396606	-53.398026	81.964607	468.245056	70.406746	101.560265	525.266052	-220.373001	1403.661011	404.537445	83.837959	1414.872803	407.794891	-82.489265	1390.047363	328.738678	-90.018829	1658.830811	588.491394	-231.794342	1118.145508	473.272552	162.281479	1146.328613	486.324524	-274.672821	876.025879	361.367828	161.171600	889.478516	440.098846	-43.069435	1005.146057	-539.130615	40.197094	907.791138	-475.610352	-99.433517
440.712524	-123.472427	901.505432	418.986023	46.864853	910.458374	494.391663	-118.158806	505.825623	388.715851	77.625702	515.493225	544.313477	-53.380421	81.970139	472.407410	70.090714	103.690941	524.500244	-219.389481	1404.115967	404.612915	85.187103	1414.937256	407.430603	-81.245987	1390.285889	329.262085	-87.669243	1659.618896	588.137268	-231.258179	1118.761230	473.182007	163.102127	1146.168945	486.730255	-274.570709	876.390564	360.766296	161.577072	889.566711	439.902252	-42.246792	1005.397156	-539.117371	40.184311	907.710327	-475.555298	-99.384750
440.256104	-122.729927	901.767151	418.763214	47.648930	910.716003	494.186279	-117.750854	505.851807	387.213257	78.484634	515.794189	544.170166	-53.336491	81.968231	476.369720	69.660957	105.607269	523.750061	-218.334900	1404.633179	404.845825	86.386093	1414.893311	407.062500	-79.952705	1390.603882	329.796295	-85.452217	1660.244141	587.759033	-230.701447	1119.333984	473.149567	163.959641	1146.000488	487.105377	-274.472931	876.771240	360.180267	161.937210	889.692749	439.669098	-41.479950	1005.646179	-539.104675	40.157608	907.606934	-475.522644	-99.322891
439.816071	-121.945793	901.982605	418.560211	48.415646	910.919556	494.140594	-117.279030	505.945313	386.055725	79.390694	516.045166	543.694641	-52.952530	81.577415	481.027527	69.664574	107.945366	522.963074	-217.267059	1405.083496	404.945679	87.796730	1414.936157	406.730652	-78.559357	1390.872192	330.206726	-83.108177	1660.972412	587.300354	-230.162048	1119.977539	473.163910	164.899384	1145.859253	487.476318	-274.428345	877.210510	359.566437	162.260590	889.780579	439.406250	-40.704491	1005.849609	-539.096924	40.136288	907.487366	-475.472382	-99.281654
439.414001	-121.272621	902.197327	418.315002	49.165180	911.091492	494.280579	-116.843384	506.014282	385.149536	80.401161	516.232788	544.157532	-53.251762	81.964905	485.357666	69.650513	110.105469	522.244507	-216.127594	1405.593750	405.114105	89.303246	1415.025635	406.353119	-77.065727	1391.150879	330.653961	-80.707863	1661.618530	586.912659	-229.685898	1120.563721	473.179749	165.781509	1145.713257	487.709625	-274.307983	877.616638	358.947113	162.975113	889.940796	439.100616	-39.973541	1006.041870	-539.087463	40.128014	907.407715	-475.421906	-99.237320
439.017883	-120.519112	902.402100	417.982361	49.926270	911.261963	494.533905	-116.385406	506.112671	384.599609	81.170769	516.432007	544.234253	-53.267994	81.931190	489.796600	69.692902	112.202637	521.453186	-215.032104	1406.081543	405.260986	90.812546	1415.037720	405.975555	-75.676605	1391.467651	331.066101	-78.281067	1662.270752	586.392334	-229.158295	1121.226440	473.276794	166.645111	1145.532104	487.973846	-274.350494	878.055115	358.280060	163.481674	890.114441	438.715302	-39.202595	1006.232178	-539.073181	40.089592	907.304932	-475.379700	-99.204659
438.636627	-119.825836	902.560669	417.634155	50.616066	911.425049	494.679901	-115.850327	506.165710	384.241669	82.092911	516.620789	544.196350	-53.229156	81.900658	493.852051	69.642876	113.975677	520.858948	-213.694138	1406.571289	405.408386	92.401886	1415.117065	405.593018	-74.204102	1391.786377	331.475311	-75.860893	1662.916992	586.363525	-228.857620	1121.892456	473.372986	167.573212	1145.378174	488.212769	-274.199615	878.552307	357.679077	164.017944	890.295654	438.332153	-38.518135	1006.394653	-538.991394	40.107063	907.258545	-475.284454	-99.155075
438.266632	-119.103722	902.714600	417.248688	51.349461	911.577881	494.798492	-115.311905	506.269714	384.272949	82.976036	516.733765	544.131531	-53.152290	81.861259	497.900513	69.891060	115.585838	520.057312	-212.478867	1407.076050	405.510620	93.971825	1415.177124	405.231812	-72.681229	1392.093018	331.845856	-73.392532	1663.567993	585.501526	-228.218475	1122.432983	473.494354	168.488037	1145.231445	488.405212	-274.151947	879.047974	357.122559	164.625885	890.500793	437.887665	-37.797138	1006.554565	-538.938110	40.154205	907.218323	-475.209564	-99.125145
438.199646	-117.926605	902.543945	416.971039	52.259357	911.679993	495.048889	-114.694046	506.325989	384.548248	84.116814	516.707825	544.127930	-53.108440	81.834969	501.652435	70.161720	117.099854	519.402771	-211.128769	1407.585693	405.549194	95.585915	1415.198853	404.793610	-71.153053	1392.433350	332.223328	-70.904396	1664.214600	585.009583	-227.704895	1123.031250	473.641541	169.444504	1145.094727	488.509979	-274.095215	879.549866	356.482880	165.320450	890.694397	437.596619	-36.921631	1006.525574	-538.870605	40.199100	907.197815	-475.147217	-99.108543
437.869843	-117.255722	902.655640	416.538727	52.996647	911.763794	495.224335	-114.145287	506.464874	384.835938	85.082336	516.535156	544.105530	-53.074604	81.795319	505.197205	70.473656	118.259926	518.726563	-209.755569	1408.044556	405.559143	97.204559	1415.232178	404.346466	-69.578781	1392.707031	332.599213	-68.394356	1664.867188	584.499146	-227.138916	1123.674438	473.825104	170.540497	1144.943726	488.498291	-274.139618	880.051758	355.958649	165.831726	890.828552	437.098907	-36.208904	1006.635315	-538.773499	40.234783	907.168762	-475.051758	-99.089134
437.485199	-116.437866	902.728516	416.020752	53.766087	911.823364	495.390228	-113.604836	506.548981	385.411163	85.586586	516.357483	544.070862	-53.008759	81.776260	508.573456	70.949539	119.140030	518.028259	-208.344101	1408.582642	405.448669	98.920197	1415.229492	403.911804	-67.962151	1392.978027	332.958649	-65.878975	1665.503174	584.261536	-226.614243	1124.313477	473.937897	171.606461	1144.768555	488.359070	-274.008942	880.595276	355.413574	166.593475	890.996338	436.564209	-35.411869	1006.709961	-538.688293	40.239639	907.113831	-474.994263	-99.078407
437.124298	-115.714310	902.838257	415.553650	54.475388	911.825684	495.536926	-112.949432	506.682831	386.327026	86.286377	516.144714	544.014526	-52.941170	81.738968	511.950531	71.620415	120.045334	517.032715	-207.037476	1408.963379	405.387360	100.578461	1415.211914	403.437469	-66.354721	1393.264160	333.310608	-63.312340	1666.105225	583.347961	-225.821671	1124.858643	474.041870	172.691223	1144.563843	488.101807	-273.846588	881.137695	354.909119	167.366135	891.120850	436.048615	-34.640392	1006.778198	-538.590088	40.304585	907.102783	-474.923096	-99.051132
436.710846	-114.862068	902.923035	414.953369	55.293320	911.809692	495.614136	-112.323318	506.782104	387.402191	86.998085	515.878357	543.978394	-52.867214	81.731407	515.052429	72.060608	120.612503	516.342468	-205.544525	1409.399902	405.247375	102.358444	1415.129761	402.965088	-64.678497	1393.472412	333.697144	-60.721272	1666.703369	582.875244	-225.107193	1125.419434	474.083771	173.860062	1144.369873	487.830688	-273.491333	881.758484	354.434998	168.190811	891.169556	435.458374	-33.747780	1006.822998	-538.450989	40.306877	907.047302	-474.832275	-99.066666
436.286133	-114.149498	902.980225	414.362244	56.047096	911.696045	495.638092	-111.718658	506.879486	388.943298	87.940475	515.598328	543.915283	-52.796474	81.677979	517.681335	72.578583	120.470505	515.661560	-203.985794	1409.827393	404.944275	104.227600	1415.196655	402.491943	-63.002270	1393.681885	334.054382	-58.137383	1667.276611	582.350891	-224.326706	1125.985840	474.093292	175.058960	1144.180908	487.767944	-273.377930	882.179993	353.981140	169.075027	891.200195	434.834351	-32.920139	1006.809692	-538.349976	40.318062	907.015259	-474.769135	-99.129463
435.486542	-113.790001	903.288452	413.606079	56.640099	911.593079	495.443573	-111.001747	507.038727	390.493500	88.767220	515.253784	543.812134	-52.707157	81.644264	520.902649	74.101486	120.706917	514.957581	-202.387955	1410.210815	404.760010	105.981590	1415.051880	401.909271	-61.337952	1393.908447	334.437500	-55.520458	1667.807129	581.751099	-223.501083	1126.485107	474.087860	176.314941	1143.923706	487.077057	-273.139679	882.786316	353.582214	169.967667	891.142517	434.025024	-32.205597	1006.924316	-538.182190	40.339478	906.989319	-474.656677	-99.174744
434.966064	-112.939064	903.310974	412.939331	57.534954	911.407349	495.317017	-110.281410	507.116577	392.162415	89.455170	514.839600	543.255127	-52.266376	81.193817	523.704834	75.169792	120.539856	514.261780	-200.722977	1410.596436	404.484406	107.812027	1414.883545	401.433685	-59.583698	1393.942017	334.835876	-52.911556	1668.308350	581.484070	-222.767090	1127.012939	474.043335	177.614105	1143.672241	486.873627	-272.829926	883.222229	353.175171	170.889984	891.020264	433.339844	-31.214592	1006.855591	-537.957703	40.330143	906.947632	-474.558899	-99.215683
434.508698	-112.054527	903.324646	412.296387	58.530548	911.164917	495.194000	-109.648285	507.211517	394.113281	90.281265	514.270020	543.249817	-52.171120	81.171883	526.305969	76.187714	120.160156	513.567932	-199.048248	1410.939331	404.190338	109.602783	1414.629272	400.887512	-57.822281	1394.030884	335.245087	-50.275269	1668.755127	580.528137	-221.727951	1127.297607	473.899963	178.953445	1143.357544	486.023224	-272.516174	883.813416	352.767395	171.904266	890.853943	432.687653	-30.126606	1006.755920	-537.744995	40.341572	906.912476	-474.507538	-99.248604
434.051544	-110.987473	903.252258	411.711334	59.423588	910.758789	494.887512	-109.023529	507.279999	396.147980	90.999695	513.606323	543.144104	-52.078182	81.175438	528.714844	77.274864	119.289055	512.917664	-197.266556	1411.235840	403.835541	111.485352	1414.361816	400.146332	-56.106312	1393.879150	335.672333	-47.632732	1669.182617	579.939514	-220.781723	1127.740356	473.715637	180.391541	1142.926758	485.339325	-271.955048	884.383240	352.376892	172.988007	890.495422	432.018280	-28.968430	1006.536255	-537.529724	40.370739	906.883240	-474.439850	-99.272377
433.569977	-110.020920	903.204773	411.049164	60.456158	910.303040	494.618896	-108.425667	507.331848	398.380737	91.683388	512.865112	543.101440	-51.976063	81.176041	530.836426	78.289970	118.244179	512.169250	-195.452667	1411.438599	403.445160	113.398216	1414.019653	399.531555	-54.289692	1393.807251	336.087952	-44.979713	1669.568481	579.307678	-219.785385	1128.038452	473.424866	181.824585	1142.505371	484.614166	-271.593384	884.885498	352.043640	174.135361	890.134277	431.289612	-27.741186	1006.305908	-537.283691	40.349304	906.835510	-474.340973	-99.337875
433.189423	-108.590706	902.924255	410.407898	61.863888	909.864319	494.470917	-107.907158	507.344971	400.960754	92.413628	512.159668	543.566223	-52.301544	81.594994	532.754883	79.369301	117.030670	511.503723	-193.582840	1411.626953	403.023468	115.365402	1413.633423	398.913605	-52.423985	1393.688110	336.548157	-42.318428	1669.946655	578.562866	-218.726868	1128.297363	473.123047	183.309280	1141.967529	483.856689	-271.289948	885.283447	351.737610	175.334564	889.648010	430.631165	-26.236853	1005.961975	-537.066833	40.364178	906.811523	-474.322144	-99.352730
432.636627	-107.467003	902.762756	409.748016	63.108807	909.264221	494.095459	-107.446716	507.348175	403.759033	93.113701	511.352295	543.515564	-52.226360	81.587410	534.195984	80.619492	115.236206	510.775482	-191.704453	1411.739624	402.512726	117.318459	1413.164795	398.241394	-50.503384	1393.541626	336.991821	-39.633263	1670.267944	577.963440	-217.671356	1128.515015	472.750580	184.851959	1141.449585	482.990662	-270.768433	885.654968	351.380920	176.523880	889.076172	429.852783	-24.812834	1005.602966	-536.839844	40.412827	906.784241	-474.256836	-99.384911
432.125244	-106.405281	902.611206	409.248383	64.132698	908.511047	493.738678	-106.977013	507.350159	406.871796	93.779747	510.382538	543.471191	-52.169327	81.594032	535.618042	81.621605	113.325455	510.050446	-189.735199	1411.807129	402.033844	119.343376	1412.647827	397.592041	-48.569176	1393.322266	337.476807	-36.983360	1670.583862	577.217529	-216.544525	1128.608643	472.340240	186.387909	1140.840088	482.051453	-270.254120	885.984924	351.065063	177.814316	888.395935	429.151672	-23.446983	1005.175415	-536.540222	40.497520	906.767822	-474.165680	-99.436066
431.494568	-105.205093	902.422180	408.650574	65.344223	907.790649	493.146332	-106.417183	507.302002	409.972443	94.351273	509.546753	543.310181	-52.130547	81.578293	536.363770	82.457497	111.110207	509.315674	-187.768799	1411.833618	401.492004	121.421661	1412.098389	396.915527	-46.559956	1393.037476	337.915344	-34.314877	1670.840820	576.504150	-215.352203	1128.679199	471.806152	188.040695	1140.178589	481.040253	-269.659485	886.246155	350.721375	179.100021	887.658142	428.381317	-21.953753	1004.740112	-536.250610	40.538509	906.765930	-474.112518	-99.461098
430.842194	-104.035286	902.260498	408.094055	66.516777	906.958984	492.541443	-105.997742	507.296356	413.110291	94.668777	508.670715	543.272888	-52.073612	81.586357	537.080139	82.864914	109.000237	508.652985	-185.734543	1411.769897	400.931671	123.464005	1411.546265	396.217224	-44.533421	1392.740234	338.384644	-31.644302	1671.031006	575.725586	-214.148346	1128.627563	471.210541	189.704529	1139.541992	479.946503	-269.016052	886.498169	350.453949	180.451752	886.827087	427.613037	-20.418213	1004.263672	-535.980652	40.584393	906.758423	-474.096405	-99.724861
430.194824	-102.847328	902.100281	407.576996	67.762764	906.115173	491.984711	-105.507896	507.360382	415.158783	93.790100	507.647034	543.301880	-52.044853	81.602203	536.906616	82.745026	106.576813	507.882507	-183.680267	1411.642090	400.340302	125.573494	1410.940674	395.567657	-42.402557	1392.361938	338.875488	-28.977335	1671.201660	574.938538	-212.909302	1128.511597	470.618500	191.467590	1138.786621	478.773956	-268.329376	886.666565	350.162872	181.841248	885.941162	426.868347	-18.829586	1003.780273	-535.619446	40.594433	906.733521	-473.959290	-99.517059
429.485840	-101.546577	901.931519	407.028595	69.067993	905.308533	491.339508	-104.904800	507.345673	418.372650	94.057434	506.805786	543.314148	-52.030956	81.637192	537.307373	83.128136	104.266159	507.152374	-181.570572	1411.507568	399.741882	127.703186	1410.317261	394.878510	-40.288609	1391.963745	339.268738	-26.287788	1671.337769	574.146362	-211.593842	1128.391846	469.889526	193.213699	1138.042480	477.565552	-267.544128	886.808289	349.900787	183.242935	884.992920	426.144836	-17.174145	1003.304077	-535.319153	40.660847	906.730591	-473.978424	-99.968880
428.752686	-100.292320	901.767212	406.568298	70.309074	904.427185	490.673004	-104.382462	507.391479	420.895264	93.651123	505.996674	543.395508	-52.022026	81.719063	537.653503	82.653572	102.348450	506.438385	-179.457260	1411.301147	399.142914	129.849838	1409.676392	394.228668	-38.146595	1391.524536	339.701294	-23.607544	1671.449707	573.272705	-210.246078	1128.144043	469.138519	195.089539	1137.354858	476.293884	-266.672211	886.855103	349.672394	184.777115	884.009827	425.440155	-15.534407	1002.792603	-534.922119	40.739895	906.722534	-473.820221	-99.775154
427.955597	-98.959724	901.658508	406.035889	71.606491	903.638245	489.839203	-103.733826	507.427094	424.048309	94.168213	505.511505	543.372742	-51.957157	81.757545	538.464661	82.405197	100.797127	505.757355	-177.305679	1411.092896	398.546967	132.067841	1409.090576	393.557770	-35.973110	1391.091797	340.135803	-20.952961	1671.561768	572.437500	-208.933090	1127.898560	468.362427	197.030365	1136.616699	474.985291	-265.759674	886.864990	349.522858	186.217941	882.947449	424.710022	-13.842474	1002.350281	-534.555603	40.791313	906.704163	-473.684845	-99.805763
427.111938	-97.565430	901.562195	405.604401	73.051567	902.970093	489.094727	-103.066994	507.469604	427.020752	94.540115	505.136475	543.505371	-51.951431	81.853600	539.184082	81.694435	99.423264	505.030914	-175.111206	1410.827271	397.920135	134.272980	1408.462402	392.910339	-33.720951	1390.702881	340.508728	-18.277391	1671.689331	571.497864	-207.575729	1127.621460	467.436401	198.970078	1135.913696	473.590027	-264.811401	886.877380	349.293671	187.860962	881.938354	424.055023	-12.109385	1001.969360	-534.237061	40.909355	906.727112	-473.579681	-99.856812
426.269257	-96.109680	901.501221	405.180481	74.441856	902.381836	488.071655	-102.249657	507.529877	430.421082	95.436813	505.036469	543.552124	-51.861191	81.941772	539.979370	81.390648	98.103477	504.330109	-172.991669	1410.578857	397.350464	136.508102	1407.937256	392.256836	-31.571365	1390.345703	340.861938	-15.654280	1671.804565	570.529907	-206.150909	1127.294434	466.526520	200.984024	1135.226318	472.160919	-263.761749	886.841248	349.139069	189.390976	880.894592	423.387909	-10.401167	1001.646545	-533.872803	40.975220	906.732849	-473.453705	-99.890190
425.396179	-94.622704	901.503357	404.794373	75.921158	901.924011	486.899902	-101.404602	507.548798	433.287811	95.618538	504.789093	543.567688	-51.780941	82.069763	540.245483	80.980164	96.755135	503.676086	-170.797638	1410.348755	396.838257	138.755615	1407.379028	391.661407	-29.341303	1390.031616	341.222046	-13.024504	1671.955811	569.484192	-204.659409	1126.989014	465.610382	203.063217	1134.602417	470.668823	-262.563812	886.769897	348.969788	191.054855	879.911072	422.771606	-8.669358	1001.416321	-533.486816	41.138287	906.746582	-473.327301	-99.878624
424.602356	-93.134132	901.507019	404.503326	77.406975	901.516907	485.748352	-100.470390	507.600800	435.783203	95.405563	504.521332	543.682007	-51.725246	82.213158	540.531372	80.656235	95.414673	503.061981	-168.606491	1410.183105	396.341309	141.026535	1407.000000	391.077576	-27.066427	1389.808716	341.514893	-10.373212	1672.170044	568.473145	-203.140182	1126.702515	464.617645	205.189484	1134.031006	469.181519	-261.322449	886.773621	348.894958	192.699417	878.954895	422.210510	-6.966857	1001.214294	-533.120361	41.275391	906.759949	-473.214630	-99.820198
423.772308	-91.537292	901.506836	404.229340	79.012512	901.181946	485.214325	-99.527374	507.752350	438.007202	95.095840	504.321869	544.092346	-51.747368	82.452942	540.697205	80.597168	94.212639	502.407135	-166.455093	1410.018921	395.891632	143.305130	1406.624268	390.536682	-24.784222	1389.614014	341.783020	-7.726472	1672.368896	567.341248	-201.530609	1126.467529	463.691498	207.305908	1133.484009	467.679016	-259.985626	886.769714	348.783508	194.403366	878.084961	421.639160	-5.197185	1001.046570	-532.814575	41.285561	906.744446	-473.146484	-99.835953
422.982330	-89.982430	901.533264	404.080170	80.613754	900.890381	483.987915	-98.557251	507.792694	440.210419	95.092209	504.165100	544.182312	-51.676365	82.614883	540.965698	80.467331	93.220070	501.760284	-164.281647	1409.920776	395.498169	145.592728	1406.304932	390.016876	-22.516935	1389.464966	342.038818	-5.095894	1672.574219	566.168823	-199.868774	1126.274536	462.749664	209.583038	1133.075806	466.098785	-258.546387	886.823547	348.730560	196.035858	877.278442	421.130493	-3.466584	1000.915222	-532.489075	41.306873	906.731934	-473.034241	-99.845909
422.212372	-88.413170	901.592285	403.963562	82.199989	900.663879	482.833282	-97.536453	507.843567	442.031189	95.167091	504.191772	544.270569	-51.588108	82.775177	541.245178	80.510223	92.491180	501.152649	-162.120514	1409.934448	395.141266	147.858719	1406.117920	389.516235	-20.194998	1389.407227	342.285706	-2.436634	1672.837402	564.941467	-198.116943	1126.172363	461.882782	211.818878	1132.712646	464.483185	-257.041412	886.980347	348.675140	197.824982	876.656006	420.602570	-1.760250	1000.836243	-532.172729	41.387760	906.737915	-472.941589	-99.828133
421.464966	-86.741394	901.625977	403.873413	83.853439	900.540039	481.575806	-96.596268	507.851685	443.566071	95.519867	504.405975	544.240967	-51.453773	82.910980	541.344238	80.501961	91.959717	500.482635	-159.979950	1409.954834	394.833893	150.152817	1405.960938	389.023010	-17.906763	1389.433228	342.481964	0.201157	1673.115723	563.744324	-196.307938	1126.190430	461.061005	214.091629	1132.485718	462.866272	-255.372192	887.158691	348.641998	199.549149	876.070129	420.119202	-0.040990	1000.795227	-531.851501	41.474564	906.727295	-472.861694	-99.798500
420.727203	-85.135834	901.696655	403.809021	85.486794	900.496643	480.646179	-95.685394	507.898315	445.150574	96.300728	504.754211	544.313843	-51.372082	83.063194	541.471985	80.549736	91.599091	499.777313	-157.888382	1410.080688	394.556580	152.414551	1405.878052	388.566132	-15.597839	1389.498169	342.640320	2.817586	1673.442749	562.463013	-194.390533	1126.253784	460.268158	216.390213	1132.314941	461.223969	-253.647186	887.404358	348.617767	201.307251	875.587402	419.635468	1.607327	1000.814636	-531.489807	41.388958	906.697510	-472.790405	-99.812981
420.002838	-83.503365	901.793274	403.732941	87.114876	900.552307	480.029694	-94.770653	507.971527	446.385956	97.153122	505.078888	544.453552	-51.294540	83.209152	541.532227	80.292747	91.433418	499.011597	-155.846130	1410.330444	394.325134	154.616806	1405.855957	388.038208	-13.320963	1389.615112	342.784943	5.422297	1673.822632	561.082581	-192.430145	1126.354980	459.576721	218.735657	1132.250610	459.531433	-251.807968	887.685913	348.550659	203.028580	875.241882	419.139374	3.224497	1000.897949	-531.214111	41.537125	906.735962	-472.690460	-99.790054
419.284485	-81.817505	901.923706	403.652557	88.860222	900.727234	479.204102	-93.895981	508.040253	447.532410	98.452225	505.489655	544.370911	-51.180614	83.319916	541.458618	80.336914	91.326347	498.229126	-153.877502	1410.599609	394.148621	156.812393	1405.916748	387.580292	-11.047457	1389.809326	342.912201	8.047519	1674.234985	559.733459	-190.375656	1126.610840	458.925629	221.036072	1132.128296	457.826508	-249.807816	888.064026	348.536041	204.806061	874.923889	418.629333	4.876327	1001.059570	-530.933228	41.692329	906.740356	-472.585205	-99.746735
418.494080	-80.191566	902.101990	403.504242	90.527679	900.960022	477.900055	-92.834564	507.968628	448.627472	99.782257	505.969055	543.509033	-50.625698	82.949211	541.300659	80.375946	91.207565	497.336304	-151.909271	1410.944946	394.064819	159.012970	1405.928955	387.082123	-8.846010	1390.072510	343.059540	10.655968	1674.679199	558.390076	-188.322556	1126.911499	458.374268	223.494507	1132.085205	456.115234	-247.727478	888.508484	348.500183	206.573593	874.696228	418.088104	6.457682	1001.271057	-530.659790	41.762268	906.726440	-472.488617	-99.728554
417.816742	-78.470413	902.238037	403.463257	92.261726	901.164001	476.608368	-91.911713	507.908447	449.698090	101.334724	506.250580	543.587341	-50.769119	83.398720	541.104675	80.705841	91.019920	496.385529	-150.032608	1411.347656	394.085449	161.171249	1405.969116	386.570801	-6.576645	1390.365967	343.187073	13.267326	1675.138672	557.020996	-186.204514	1127.307495	457.916382	225.837585	1132.030396	454.400330	-245.526688	889.021301	348.425842	208.395233	874.528442	417.578064	8.106461	1001.452698	-530.304199	41.908783	906.647034	-472.301270	-99.644485
417.086151	-76.865379	902.460388	403.362732	93.934021	901.425354	476.205383	-91.113647	507.965088	450.703156	102.801796	506.508057	543.536804	-50.651192	83.446739	541.096619	80.825073	90.924744	495.346313	-148.195450	1411.800049	394.211761	163.356339	1406.000854	385.996216	-4.372907	1390.694946	343.350586	15.849112	1675.606323	555.588623	-183.962540	1127.734497	457.526978	228.207306	1132.021729	452.652039	-243.274673	889.551880	348.360626	210.222153	874.417664	417.009521	9.684062	1001.705811	-530.009094	41.968288	906.654297	-472.189575	-99.598457
416.448914	-75.175079	902.582825	403.345184	95.600563	901.573242	476.006317	-90.217926	507.998077	451.638855	104.391464	506.557281	543.508972	-50.540649	83.464081	541.066772	80.937920	90.838066	494.171692	-146.482239	1412.268066	394.407471	165.519180	1406.067017	385.509064	-2.166420	1390.940186	343.517731	18.402508	1676.078613	554.076721	-181.691055	1128.192993	457.237549	230.555145	1131.974731	450.876526	-240.875443	890.098145	348.289185	211.981567	874.359314	416.494904	11.308851	1001.854126	-529.733032	42.000439	906.643555	-472.092438	-99.561844
415.824524	-73.524475	902.723938	403.267975	97.230461	901.718323	475.895508	-89.486610	508.079346	452.647339	105.905937	506.650696	543.481323	-50.442387	83.526627	541.200439	80.878410	90.800415	492.914063	-144.764008	1412.765625	394.665070	167.658875	1406.116577	384.947876	0.010114	1391.175659	343.705566	20.919468	1676.545410	552.629700	-179.344482	1128.742798	457.035980	232.775696	1131.911987	449.003052	-238.401794	890.641235	348.090668	213.926132	874.384216	415.938080	12.910697	1002.011047	-529.599609	42.427444	906.731628	-471.975555	-99.447266
415.248749	-71.887589	902.764160	403.210327	98.885071	901.736206	475.727386	-88.605751	508.173340	453.638885	107.300446	506.743835	543.369690	-50.351051	83.533997	541.324585	81.059479	90.673882	491.558838	-143.150574	1413.251099	394.962128	169.743393	1406.078369	384.356384	2.220922	1391.427490	343.894897	23.418589	1676.983887	551.156372	-177.044220	1129.231445	456.965485	235.067017	1131.838623	447.020569	-235.785400	891.127014	347.924927	215.794571	874.337219	415.437805	14.537131	1002.051880	-529.404175	42.644588	906.807617	-471.843079	-99.347084
414.679779	-70.280411	902.749146	403.089111	100.496017	901.634644	474.891479	-87.701218	508.127380	454.529327	108.462502	506.870483	542.943787	-50.140503	83.504372	541.349670	81.118614	90.530251	490.103149	-141.564240	1413.708130	395.297333	171.891144	1406.017334	383.723877	4.385885	1391.613647	344.096344	25.896053	1677.442261	549.612122	-174.648621	1129.718506	457.029846	237.155746	1131.637939	445.097076	-233.091431	891.611755	347.707855	217.543350	874.319336	414.877045	16.165909	1002.006592	-529.248413	42.974358	906.917175	-471.694702	-99.217163
414.094727	-68.747093	902.723022	403.001953	102.005791	901.490540	474.725861	-86.798981	508.149323	455.353363	109.357841	506.788757	542.893555	-50.039265	83.501770	541.319824	81.154121	90.298744	488.662231	-139.987946	1414.148315	395.699249	173.949265	1405.893677	383.076080	6.584812	1391.724121	344.298737	28.359196	1677.854736	548.044250	-172.280930	1130.145874	457.233673	239.232773	1131.408569	443.123962	-230.382721	892.088196	347.473358	219.289230	874.316467	414.370300	17.728090	1001.931152	-528.962280	42.865379	906.895447	-471.570984	-99.152397
413.514771	-67.240860	902.642761	402.803864	103.546608	901.312866	474.544464	-85.917221	508.191528	456.010925	109.995491	506.885590	542.821228	-49.919155	83.485847	541.257568	81.133759	90.102623	487.223297	-138.382523	1414.587524	396.082764	176.034943	1405.742798	382.425629	8.741939	1391.784302	344.533264	30.753571	1678.245972	546.570313	-170.002472	1130.545044	457.537201	241.142029	1131.128540	441.152374	-227.598785	892.468811	347.229187	221.237442	874.328308	413.821381	19.285357	1001.810974	-528.492126	41.714340	906.421326	-471.484161	-99.430237
412.939117	-65.731003	902.537231	402.689026	105.045990	901.069031	474.313446	-85.041588	508.180511	456.682434	110.470314	506.828339	542.785828	-49.786694	83.470718	541.128906	81.085472	89.901772	485.710266	-136.858856	1414.896606	396.538818	178.095932	1405.535889	381.778503	10.943715	1391.797363	344.726624	33.176041	1678.607300	545.009766	-167.838989	1130.881592	457.932526	243.158173	1130.877563	439.134460	-224.809341	892.758423	347.042023	222.824432	874.235779	413.335754	20.847252	1001.643494	-528.260681	41.737255	906.375061	-471.321503	-99.377167
412.436249	-64.237526	902.405579	402.521515	106.591019	900.841553	474.135529	-84.260696	508.156677	457.362213	111.042732	506.861694	542.708557	-49.674038	83.498741	541.143372	81.144348	89.723000	484.287079	-135.276642	1415.191284	396.979401	180.183609	1405.249756	381.105347	13.069966	1391.806152	344.924316	35.538975	1678.937256	543.714966	-165.869339	1131.211182	458.469025	244.936935	1130.461060	437.153107	-221.991806	893.012146	346.796722	224.567993	874.232361	412.858856	22.403151	1001.471191	-528.035583	41.837807	906.344116	-471.139252	-99.294861
411.886780	-62.697399	902.293274	402.332184	108.129761	900.663391	473.819672	-83.470566	508.097504	457.947906	111.666374	506.922852	542.637024	-49.571526	83.488708	541.168701	81.190895	89.587212	482.952454	-133.715286	1415.453857	397.476105	182.222229	1404.961914	380.330109	15.206777	1391.912231	345.126831	37.857216	1679.234131	541.927063	-163.765335	1131.409424	459.040558	246.637329	1130.037109	435.126160	-218.956253	893.231995	346.587646	226.386627	874.242126	412.361359	23.962627	1001.332581	-527.826416	41.920731	906.330872	-470.968384	-99.220016
411.357819	-61.272400	902.229248	402.181244	109.595078	900.433960	473.541931	-82.730499	508.078857	457.988251	111.855537	506.835083	542.613831	-49.499363	83.520470	540.815063	81.081070	89.433876	481.635559	-132.111282	1415.665894	397.929108	184.258865	1404.621338	379.643433	17.329626	1391.823120	345.319000	40.173721	1679.530762	540.289612	-161.908722	1131.530762	459.776489	248.318207	1129.649902	433.093597	-216.439575	893.283936	346.480377	227.951172	874.136719	411.894836	25.485790	1001.191406	-527.636780	42.006828	906.296692	-470.799591	-99.155052
410.796631	-59.833183	902.179871	401.978302	111.080231	900.246216	473.254333	-82.104958	508.096405	459.015381	113.051727	506.899353	542.590210	-49.428638	83.588348	541.047119	81.286575	89.368103	480.231628	-130.520279	1415.811523	398.336151	186.329605	1404.312866	379.107178	19.507538	1391.600342	345.481018	42.467892	1679.813843	538.688599	-160.133133	1131.666138	460.501434	249.932388	1129.244263	431.033081	-213.403625	893.397278	346.374542	229.606827	874.120422	411.420593	27.013006	1001.076660	-527.461853	42.117619	906.280884	-470.629852	-99.052849
410.253021	-58.398045	902.143616	402.000946	112.861107	900.172424	472.892334	-81.359962	508.034546	459.227509	113.730759	506.887756	542.589478	-49.339413	83.617737	540.942993	81.336960	89.289566	478.755585	-128.967590	1415.901978	398.732391	188.412262	1404.018311	378.470551	21.632242	1391.559326	345.613037	44.736988	1680.066895	536.933289	-158.430725	1131.724487	461.301636	251.466537	1128.802246	428.988464	-210.939331	893.348511	346.335205	231.205078	874.088684	411.142731	28.622644	1001.022461	-527.294556	42.195934	906.277832	-470.426575	-98.983826
409.699738	-56.948303	902.146240	401.760712	114.361977	900.054688	472.550629	-80.697472	508.083160	460.283875	114.914070	506.991974	542.556152	-49.286076	83.687340	541.334290	81.663742	89.266304	477.229706	-127.447578	1415.967285	399.145477	190.485794	1403.774902	377.811249	23.714073	1391.481934	345.752686	46.959278	1680.318115	535.206787	-156.886780	1131.755249	462.150909	252.895935	1128.421509	426.883209	-208.266998	893.359253	346.396088	232.736664	874.021423	410.711243	30.156963	1000.965820	-527.336487	43.067272	906.476624	-470.232025	-98.708214
409.189880	-55.530537	902.160583	401.463348	115.359245	899.866089	472.149017	-80.094032	508.071167	460.008606	115.212807	506.904694	542.602173	-49.201344	83.747223	540.889954	81.497139	89.099091	475.488617	-126.043083	1415.973633	399.482361	192.471344	1403.450928	377.018738	25.854696	1391.588501	345.831726	49.179577	1680.536865	533.421204	-155.370316	1131.825806	463.006287	254.336700	1128.103516	424.858093	-205.658981	893.328247	346.465912	234.231491	873.986633	410.227112	31.476803	1000.880981	-526.970581	42.263824	906.218018	-470.104767	-98.819145
408.618866	-54.215572	902.215088	401.342102	116.761383	899.798889	471.628143	-79.357742	508.086700	461.013550	116.500870	507.006744	542.561035	-49.111744	83.787758	541.231445	81.781746	89.100105	474.083252	-124.480743	1416.018433	399.829193	194.516846	1403.230957	376.386108	27.904852	1391.577026	345.882172	51.367081	1680.734863	531.684021	-153.967117	1131.834473	463.824554	255.665756	1127.727051	422.742371	-203.081207	893.334900	346.584656	235.737122	873.942444	409.852966	32.891582	1000.875122	-526.790405	42.297874	906.195923	-469.921722	-98.714142
408.110046	-52.855019	902.237793	401.282135	118.162521	899.723877	471.259338	-78.818825	508.100555	460.804077	116.833694	506.960114	542.607361	-49.071007	83.845520	540.924133	81.640396	88.961472	472.764557	-122.894798	1416.073730	400.113556	196.504425	1402.955933	375.951691	29.997478	1391.347534	345.930054	53.504986	1680.892212	529.959778	-152.631165	1131.754517	464.697815	256.948395	1127.362671	420.990387	-200.567093	893.174316	346.787537	237.238770	873.878540	409.549530	34.315582	1000.849182	-526.863525	43.238224	906.424255	-469.680328	-98.487656
407.587982	-51.501808	902.243713	401.217987	119.670914	899.750732	470.627045	-78.150085	508.102051	461.024902	117.586235	506.964996	542.455566	-48.987366	83.888893	541.214722	81.916977	88.916832	471.248627	-121.407959	1416.078491	400.427643	198.465103	1402.722778	375.329376	32.005287	1391.247681	345.938202	55.634548	1681.010010	528.255005	-151.331787	1131.804077	465.547333	258.141510	1127.074219	418.981842	-198.068100	893.122253	347.019470	238.696457	873.803955	409.279510	35.720505	1000.864807	-526.728943	43.376438	906.437500	-469.526611	-98.386307
407.053101	-50.340088	902.299744	401.116638	120.906311	899.610596	471.101715	-77.686302	508.212616	461.420288	118.514313	506.908112	542.843994	-49.003300	83.981277	541.410767	82.148819	88.903633	469.892365	-119.860657	1416.124390	400.724365	200.406540	1402.456421	374.769379	34.071499	1391.165405	345.911926	57.752522	1681.107300	526.531494	-150.099945	1131.818604	466.320038	259.407745	1126.757813	416.966705	-195.595001	893.107605	347.334076	240.218948	873.707764	408.934875	37.019497	1000.822449	-526.574707	43.441971	906.398987	-469.350983	-98.292343
406.577850	-49.128574	902.298584	401.082001	122.039948	899.494019	471.029999	-77.257912	508.296021	461.636597	119.387093	506.803223	542.986145	-48.997498	84.067413	541.219971	82.142914	88.834679	468.569519	-118.295227	1416.209717	400.998352	202.301254	1402.211548	374.003876	36.036446	1391.259033	345.885010	59.829304	1681.184082	524.779968	-148.803070	1131.894165	467.116791	260.630219	1126.432495	414.606842	-193.207336	893.231445	347.686157	241.773026	873.559998	408.643127	38.246548	1000.764343	-526.427185	43.495831	906.384216	-469.160706	-98.219841
406.062927	-47.982513	902.305969	401.047699	123.281059	899.377991	470.309479	-76.653442	508.275208	461.661530	119.961166	506.843262	542.785645	-48.888760	84.125191	541.141602	82.179550	88.757019	467.214661	-116.773819	1416.308105	401.212280	204.136810	1401.944702	373.625153	38.049599	1390.986938	345.838562	61.896191	1681.253906	523.116516	-147.607895	1132.014648	467.879547	261.826263	1126.213379	412.565125	-190.753036	893.290222	348.096008	243.055344	873.540222	408.369507	39.497623	1000.708923	-526.288757	43.545586	906.367676	-469.000549	-98.166672
405.535248	-46.768581	902.297546	401.064148	124.474281	899.258484	470.233490	-76.128990	508.308411	461.604675	120.596443	506.825409	542.818481	-48.821022	84.154411	541.154785	82.238838	88.764160	465.912628	-115.253036	1416.444336	401.450134	205.931137	1401.740234	373.090759	39.973969	1390.908936	345.724243	63.944935	1681.322266	521.568481	-146.505798	1132.165161	468.541473	263.041962	1125.941406	410.918640	-188.479721	893.277100	348.528290	244.478439	873.412659	408.120728	40.751053	1000.643677	-526.143494	43.512867	906.344543	-468.833649	-98.125076
404.995514	-45.549156	902.271423	401.071381	125.763283	899.190613	469.714691	-75.656052	508.274628	461.538025	121.341499	506.763641	542.752258	-48.744072	84.226173	541.095764	82.273483	88.730965	464.598114	-113.742882	1416.602051	401.681396	207.707016	1401.478271	372.400909	41.876972	1390.980347	345.633484	65.951080	1681.364746	519.933594	-145.358902	1132.292847	469.219910	264.276184	1125.671021	408.516968	-186.185547	893.542480	348.998962	245.906143	873.257263	407.881500	42.014015	1000.595215	-526.120605	44.333908	906.583496	-468.623169	-97.886391
404.389954	-44.297649	902.193054	401.094849	127.243248	899.152344	469.628021	-75.219170	508.290466	461.301849	121.782448	506.510315	542.827271	-48.733799	84.299706	540.948853	82.207077	88.714272	463.299744	-112.286888	1416.747925	401.925293	209.478516	1401.220459	371.900360	43.752956	1390.833740	345.522400	67.941490	1681.370850	518.305298	-144.248230	1132.442261	469.788574	265.485016	1125.411255	406.415161	-183.993500	893.745850	349.500793	247.356506	873.032898	407.657410	43.337345	1000.534424	-525.826477	43.801601	906.423767	-468.444916	-97.968025
403.739960	-43.082569	902.127502	401.078094	128.530502	899.071167	469.130920	-74.657249	508.197052	461.518463	122.652184	506.607635	542.263916	-48.295082	83.890984	541.004333	82.289810	88.716728	461.936584	-110.893272	1416.855469	402.133759	211.136368	1400.926147	371.361053	45.604904	1390.694214	345.386108	69.937943	1681.356934	516.795044	-143.164001	1132.551392	470.370361	266.773102	1125.109741	404.635071	-181.855484	893.823730	350.012909	248.862167	872.720642	407.392487	44.579685	1000.457825	-525.686340	43.735504	906.325195	-468.317383	-97.997597
403.127411	-41.964943	902.091553	401.091034	129.929749	898.988892	468.589996	-74.094688	508.102203	461.516998	123.284470	506.511658	542.071716	-48.208366	83.875290	540.995239	82.317978	88.690842	460.655426	-109.454643	1416.971924	402.371246	212.827682	1400.632568	370.900574	47.454723	1390.554565	345.249146	71.901581	1681.331909	515.328979	-142.139359	1132.642944	470.858246	267.934875	1124.729248	402.552521	-179.814590	894.046265	350.581085	250.380875	872.400085	407.136993	45.844345	1000.396362	-525.559387	43.546379	906.245056	-468.161011	-98.034615
402.518829	-40.790489	902.009644	401.121643	131.163071	898.873352	468.413879	-73.652672	508.066223	461.236145	123.632973	506.311707	542.518799	-48.588718	84.342461	540.751343	82.272995	88.658928	459.410645	-108.047523	1417.102905	402.617310	214.489822	1400.295898	370.417023	49.261539	1390.418213	345.080292	73.889473	1681.298828	513.826782	-141.106796	1132.811768	471.294952	269.123047	1124.350220	400.398651	-177.749619	894.311462	351.124115	252.050400	871.838806	406.896545	47.048801	1000.295227	-525.156677	42.660927	905.994995	-468.035553	-98.168510
401.950684	-39.623981	901.984497	401.231659	132.316345	898.730042	467.955231	-73.130737	508.009308	461.479248	124.592369	506.392731	542.437805	-48.515533	84.388107	540.989868	82.488678	88.686989	458.186890	-106.633820	1417.237671	402.847382	216.105774	1399.964233	369.942383	51.031540	1390.258667	344.942078	75.812202	1681.260742	512.251282	-140.097198	1132.898438	471.755920	270.337402	1124.014282	397.976532	-175.793304	894.718018	351.737579	253.617584	871.363647	406.681793	48.257465	1000.209290	-524.971069	42.582481	905.986023	-467.858795	-98.170601
401.404846	-38.442471	901.976685	401.247589	133.498459	898.609009	467.798187	-72.694366	508.028717	462.943481	126.357422	506.525726	542.440247	-48.475082	84.436508	541.859070	83.051033	88.831161	456.963806	-105.235809	1417.413818	403.096832	217.687088	1399.664429	369.479187	52.777409	1390.164063	344.771545	77.778000	1681.208130	510.820465	-139.162994	1133.036621	472.122131	271.581299	1123.622559	396.119232	-173.940125	894.931946	352.396454	255.188965	870.854675	406.468628	49.488361	1000.141296	-524.951172	42.897171	906.231812	-467.662476	-98.042763
400.880981	-37.270226	901.988037	401.277466	134.614471	898.495972	467.522400	-72.155403	508.003326	462.559387	126.689705	506.379150	542.375549	-48.412075	84.489334	541.962280	83.135010	88.779930	455.759277	-103.868698	1417.594360	403.368652	219.276062	1399.305664	369.067383	54.505295	1390.044922	344.588074	79.679184	1681.150879	509.488708	-138.271179	1133.250366	472.536743	272.717987	1123.250366	393.742096	-172.106735	895.368042	353.118835	256.732513	870.279541	406.247101	50.688713	1000.088013	-524.600037	42.824829	906.092468	-467.499451	-98.079422
400.696777	-35.784958	901.963562	401.435394	135.675095	898.329468	467.432495	-71.642403	508.012024	462.140625	126.921204	506.202850	542.397949	-48.342926	84.534554	541.482422	82.870636	88.708313	454.509369	-102.516724	1417.756714	403.615387	220.797440	1398.974365	368.645142	56.198479	1389.923828	344.402588	81.591774	1681.095703	507.966797	-137.355209	1133.379883	472.919464	273.892792	1122.893921	391.604797	-170.417053	895.711304	353.852631	258.281464	869.733215	406.217682	52.039101	999.991760	-524.423157	42.663532	906.073059	-467.309814	-98.165756
400.207092	-34.689217	901.959412	401.460419	136.798569	898.178833	467.270050	-71.087074	508.087952	461.008850	126.417442	505.816467	542.432983	-48.301929	84.590065	540.787048	82.566170	88.590714	453.311737	-101.202576	1417.853027	403.851288	222.314941	1398.600220	368.222107	57.897690	1389.797974	344.218567	83.481720	1681.014648	506.551880	-136.522873	1133.500854	473.231659	275.052948	1122.506104	389.520264	-168.824310	896.035889	354.585236	259.819092	869.120483	405.992371	53.218105	999.912537	-524.263672	42.695610	906.096802	-467.140991	-98.150253
399.606995	-33.699707	901.981262	401.438934	137.897583	898.089355	466.990112	-70.486504	508.135376	460.929932	127.037506	505.828857	542.359375	-48.229290	84.599541	540.743286	82.600945	88.575485	452.070923	-99.884857	1417.906616	404.098572	223.854599	1398.241577	367.812378	59.558197	1389.630249	344.015167	85.380722	1680.936890	505.122314	-135.711395	1133.611084	473.556091	276.159576	1122.071167	387.478546	-167.322647	896.381836	355.380402	261.370728	868.479736	405.699341	54.308132	999.876770	-524.089050	42.822002	906.149170	-466.983215	-98.113724
399.214111	-32.660774	901.969971	401.558319	138.910172	897.920349	466.778015	-69.948265	508.148010	460.708679	127.497154	505.688690	542.381226	-48.185860	84.653671	540.663025	82.596016	88.581886	450.962158	-98.545868	1418.007080	404.363831	225.364334	1397.856812	367.443878	61.191605	1389.480225	343.831940	87.253914	1680.828979	503.771881	-134.936005	1133.701904	473.918060	277.226532	1121.667969	385.611176	-165.910309	896.622009	356.188812	262.939362	867.768921	405.534851	55.410934	999.786377	-523.940613	42.883865	906.164185	-466.831116	-98.133224
398.731903	-31.599314	901.957275	401.552582	139.939102	897.812378	466.404877	-69.471199	508.147797	461.016205	128.290665	505.634277	542.368591	-48.134682	84.675880	541.127258	82.827896	88.635483	449.876556	-97.233681	1418.125000	404.630768	226.816025	1397.456665	367.089905	62.815102	1389.307373	343.662994	89.095764	1680.735107	502.434387	-134.218460	1133.796021	474.289948	278.246277	1121.232910	383.618713	-164.552338	896.941345	357.028900	264.493408	867.076599	405.266724	56.498119	999.726318	-523.538391	42.091976	905.789246	-466.677277	-98.429405
398.516907	-30.358612	901.847412	401.622284	141.154373	897.719910	466.209381	-68.947342	508.165558	460.927399	128.745178	505.591248	542.469788	-48.111454	84.755974	541.127808	82.828285	88.639336	448.827728	-95.917625	1418.240356	404.905853	228.294556	1397.051636	366.744965	64.403084	1389.122925	343.484985	90.948029	1680.645020	501.107971	-133.527039	1133.933716	474.643768	279.228394	1120.781250	381.687286	-163.248825	897.283386	357.877319	266.000885	866.351440	405.143829	57.708786	999.628052	-523.381531	42.762737	905.994080	-466.485321	-98.298950
398.100342	-29.356083	901.843689	401.635712	142.127670	897.604919	465.841858	-68.422218	508.131012	460.756927	129.109467	505.539886	542.476196	-48.050533	84.821297	540.982300	82.853851	88.600670	447.838440	-94.610275	1418.389282	405.161407	229.727951	1396.646729	366.393402	66.001884	1388.986206	343.326080	92.781151	1680.564697	499.764008	-132.841660	1134.015747	475.067688	280.196381	1120.366211	379.739105	-162.006134	897.646973	358.758209	267.439606	865.655701	404.898468	58.750072	999.569702	-523.380554	42.792801	906.151001	-466.321991	-98.311081
397.754730	-28.290167	901.833435	401.662903	143.058212	897.496033	465.393219	-67.951729	508.131226	460.429718	129.254852	505.298401	542.440247	-48.000713	84.899391	540.814087	82.764740	88.579262	446.832916	-93.326286	1418.484253	405.427246	231.133881	1396.207886	366.060516	67.601860	1388.820679	343.172119	94.602051	1680.456299	498.457764	-132.203293	1134.182129	475.491577	281.083588	1119.931519	377.836365	-160.861740	898.025269	359.625244	268.828308	864.960754	404.697632	59.797684	999.511047	-523.227417	42.767616	906.227966	-466.200439	-98.329865
397.433472	-27.240797	901.773193	401.634155	144.115829	897.383545	465.079834	-67.523315	508.174286	460.519562	129.786530	505.270569	542.452942	-47.957935	85.012192	540.814148	82.767433	88.544136	445.844696	-92.012367	1418.626709	405.693634	232.510269	1395.815552	365.722748	69.105415	1388.685791	342.999634	96.425140	1680.378418	497.162659	-131.589218	1134.334473	475.868744	282.043701	1119.395264	375.980316	-159.815216	898.381226	360.526947	270.267334	864.233337	404.473145	60.874229	999.426575	-523.078003	42.693245	906.232056	-466.070740	-98.383781
397.106445	-26.200590	901.715881	401.601196	145.093842	897.255371	464.684204	-67.083992	508.136719	460.480652	130.270981	505.250793	542.398987	-47.938820	85.105156	540.747620	82.788872	88.546684	444.902069	-90.766762	1418.766846	405.936279	233.888367	1395.342896	365.391632	70.643768	1388.514893	342.867889	98.204109	1680.256836	495.711517	-130.873367	1134.507446	476.331360	282.914368	1118.965210	373.937897	-158.816238	898.837341	361.436951	271.673981	863.506348	404.246094	61.918350	999.335266	-522.940857	42.574348	906.208008	-465.976440	-98.452156
396.744110	-25.271496	901.667786	401.606079	145.989349	897.111267	464.200317	-66.717659	508.113251	460.798065	131.164566	505.310547	542.358459	-47.929558	85.226784	540.924622	82.940506	88.567627	443.978119	-89.520920	1418.860962	406.158325	235.237457	1394.908569	365.040070	72.099808	1388.314087	342.729370	100.000443	1680.150391	494.404327	-130.328033	1134.591797	476.807343	283.791565	1118.497925	372.128937	-157.892700	899.232300	362.294128	272.992981	862.783936	404.041748	62.877365	999.239319	-522.848633	42.376236	906.156921	-465.900787	-98.567444
396.374146	-24.326534	901.623230	401.469421	146.952896	897.007019	463.785461	-66.432083	508.113098	460.872437	131.750458	505.250458	542.320068	-47.910313	85.321144	540.960571	83.056877	88.556389	443.078735	-88.267387	1418.980713	406.370728	236.578629	1394.432373	364.706421	73.537689	1388.149048	342.600830	101.741493	1680.057495	493.132172	-129.842834	1134.701050	477.269958	284.629913	1118.000854	370.522491	-157.076035	899.487732	363.178223	274.266785	862.057617	403.781097	63.859711	999.164551	-522.733276	42.327106	906.135315	-465.841064	-98.614067
395.982758	-23.415920	901.588989	401.321716	147.858765	896.932983	463.456970	-66.019073	508.064789	460.936127	132.360504	505.161285	542.321228	-47.918240	85.392052	541.025024	83.154190	88.585869	442.117126	-87.070251	1419.060425	406.510834	237.907089	1393.951294	364.378113	74.981209	1387.947144	342.505493	103.539345	1679.943848	491.855347	-129.292877	1134.847046	477.796082	285.402496	1117.512695	368.763947	-156.254517	899.847534	364.050751	275.488007	861.298523	403.514648	64.784187	999.109802	-522.619019	42.265320	906.123047	-465.761841	-98.691765
395.642334	-22.519907	901.547729	401.262848	148.742920	896.806152	463.081177	-65.698311	508.022919	460.887054	132.913177	505.055389	542.327087	-47.872147	85.482224	540.910828	83.306107	88.507813	441.241608	-85.840210	1419.181274	406.681427	239.214859	1393.474854	364.025299	76.393822	1387.780884	342.418701	105.262794	1679.858276	490.618256	-128.744202	1134.963989	478.321716	286.201508	1117.021362	367.065704	-155.449585	900.182922	364.963348	276.687988	860.622192	403.312317	65.716408	999.024841	-522.538269	42.610649	906.177979	-465.680969	-98.686508
395.332794	-21.559000	901.477905	401.178894	149.619980	896.694275	462.715179	-65.380089	508.010254	460.952850	133.381104	504.982971	542.320313	-47.871479	85.591881	540.917114	83.427559	88.511208	440.429749	-84.587265	1419.327026	406.855682	240.516983	1392.986816	363.703735	77.821281	1387.639893	342.351471	107.000404	1679.778076	489.420563	-128.320679	1135.147583	478.852448	286.951904	1116.547485	365.421082	-154.740921	900.544434	365.853027	277.774872	859.983765	403.106476	66.655113	998.933899	-522.442139	42.522816	906.150513	-465.646851	-98.779373
394.995575	-20.650457	901.457397	401.019592	150.568359	896.612305	462.372894	-65.051529	508.025787	460.871704	133.860580	504.906525	542.328491	-47.817646	85.677902	540.919861	83.500259	88.456192	439.577087	-83.353897	1419.422974	406.980347	241.789536	1392.536621	363.395447	79.273735	1387.458496	342.282959	108.756020	1679.705200	488.156036	-127.792633	1135.300903	479.433472	287.730469	1116.087646	363.834808	-154.061417	900.880432	366.747223	278.888428	859.359741	402.865234	67.613464	998.881531	-522.352417	42.452705	906.152588	-465.602753	-98.852608
394.694061	-19.775097	901.423523	400.952362	151.423248	896.481506	462.081512	-64.674690	508.040894	460.834747	134.359421	504.790253	542.288696	-47.794952	85.760704	540.904724	83.573349	88.424576	438.774475	-82.118515	1419.577759	407.087585	243.090881	1392.109863	363.088440	80.641624	1387.319336	342.237183	110.476479	1679.624146	486.944397	-127.404854	1135.473389	479.958954	288.422272	1115.684448	362.285522	-153.371002	901.239258	367.637817	279.967010	858.741516	402.668396	68.529221	998.798401	-522.296631	42.365681	906.145020	-465.580200	-98.956558
394.386932	-18.900002	901.396790	400.884338	152.235703	896.373596	461.786194	-64.331047	508.038971	460.700012	134.849121	504.703796	542.265381	-47.757923	85.816406	540.930481	83.646919	88.443298	437.964844	-80.925568	1419.679321	407.211517	244.301956	1391.670532	362.795288	82.014069	1387.184082	342.171722	112.159996	1679.570557	485.752655	-127.098671	1135.738403	480.561188	289.131134	1115.230103	360.856873	-152.703018	901.568604	368.588928	281.091858	858.189331	402.468048	69.415062	998.730591	-522.239929	42.273705	906.140015	-465.549500	-99.074493
394.076782	-18.063032	901.375366	400.757080	153.084351	896.276001	461.471222	-63.991043	507.997223	460.340149	134.927490	504.558563	542.248474	-47.719913	85.907791	540.717957	83.578583	88.421455	437.190521	-79.696022	1419.851929	407.318115	245.587631	1391.244019	362.512085	83.373451	1387.065063	342.135590	113.853813	1679.497437	484.576385	-126.719810	1135.963379	481.089294	289.771057	1114.878906	359.428894	-152.011444	901.913452	369.427948	282.124207	857.664978	402.247192	70.297012	998.670105	-522.149414	42.170578	906.151428	-465.526031	-99.188423
393.821777	-17.168530	901.318970	400.689606	153.988403	896.165527	461.176208	-63.639320	507.937622	460.485443	135.563721	504.605042	542.204773	-47.677967	85.948997	540.850830	83.692665	88.446808	436.516815	-78.473755	1420.036255	407.345245	246.809692	1390.841309	362.222198	84.710831	1386.885986	342.093109	115.511009	1679.417603	483.429779	-126.469398	1136.168457	481.670166	290.501282	1114.511597	358.057617	-151.423813	902.246765	370.445770	283.153381	857.102722	402.077332	71.222725	998.586304	-522.095093	42.086502	906.154114	-465.530457	-99.305229
393.637604	-16.317150	901.262085	400.699158	154.784195	896.016418	460.804993	-63.229973	507.885345	460.494598	136.006424	504.552338	542.166260	-47.612762	85.997849	540.838806	83.700806	88.403152	435.774506	-77.244873	1420.148682	407.474823	248.014389	1390.460693	361.940887	86.026550	1386.764282	342.084229	117.152351	1679.328613	482.248077	-126.103546	1136.398438	482.224030	291.110321	1114.218018	356.775787	-150.837128	902.515320	371.442627	284.157104	856.537842	401.941254	72.097603	998.484192	-522.050964	41.963924	906.146545	-465.537354	-99.430641
393.455139	-15.410299	901.203674	400.637665	155.627899	895.925415	460.383026	-62.851540	507.867096	460.637848	136.589035	504.473053	542.127136	-47.568283	86.063477	540.998169	83.812462	88.464600	434.985474	-76.025085	1420.303955	407.509888	249.238754	1390.075073	361.684326	87.378021	1386.614014	342.040741	118.795341	1679.265137	481.055573	-125.752136	1136.600464	482.736847	291.867218	1113.832397	355.262421	-150.220749	902.880249	372.193146	285.040802	856.090820	401.777771	72.991371	998.410950	-522.003357	41.876305	906.136292	-465.541748	-99.530052
393.202789	-14.590099	901.191162	400.574799	156.531235	895.848633	459.943695	-62.519794	507.873718	460.766418	137.190643	504.417480	542.106995	-47.493282	86.144508	541.140747	83.859970	88.490181	434.292328	-74.839592	1420.474854	407.617676	250.435226	1389.711060	361.398407	88.691360	1386.490356	342.056976	120.424629	1679.202026	479.947571	-125.501289	1136.834595	483.276917	292.507416	1113.523193	354.001373	-149.620636	903.214661	373.046570	285.917969	855.594177	401.606903	73.884590	998.366028	-521.977722	41.790630	906.131287	-465.573914	-99.636780
392.992065	-13.803514	901.164978	400.525909	157.338348	895.719910	459.499115	-62.160587	507.847076	460.774994	137.635223	504.355835	542.075745	-47.420303	86.236893	541.131592	83.909203	88.453842	433.602692	-73.597267	1420.716309	407.698273	251.658508	1389.358276	361.163391	90.025864	1386.346680	342.020813	122.035767	1679.169189	478.877930	-125.392830	1137.072998	483.781982	293.290588	1113.197388	352.842865	-149.029480	903.418335	373.925690	286.835724	855.115906	401.462067	74.737068	998.287659	-521.957581	41.688499	906.110046	-465.614655	-99.739418
392.823517	-13.030567	901.156250	400.470123	158.092743	895.607178	458.947479	-61.820190	507.869415	460.690521	138.068008	504.306152	541.985535	-47.373528	86.368523	541.040710	83.938072	88.406654	432.857605	-72.403427	1420.838867	407.779358	252.848953	1388.989990	360.903442	91.353912	1386.216797	342.040131	123.646049	1679.092651	477.797821	-125.038315	1137.337402	484.300995	293.968170	1112.886719	351.780182	-148.410309	903.665344	374.772522	287.607910	854.681091	401.313721	75.560257	998.226807	-521.916321	41.618183	906.108398	-465.627258	-99.856522
392.709961	-12.254238	901.139160	400.447845	158.851410	895.502319	458.303955	-61.520710	507.876221	460.742981	138.597931	504.220276	541.872742	-47.306927	86.492050	541.047363	84.022202	88.377029	432.194672	-71.236481	1420.975708	407.863312	254.042343	1388.625610	360.669769	92.652222	1386.055542	342.023712	125.228012	1679.068115	476.784088	-124.908012	1137.586670	484.809601	294.743774	1112.528198	350.747650	-147.788193	903.859985	375.760162	288.430695	854.098389	401.199371	76.378914	998.166443	-521.904480	41.542671	906.115784	-465.663177	-99.934807
392.566467	-11.435715	901.113281	400.398621	159.707108	895.415161	457.730743	-61.302044	507.821289	460.667358	139.020721	504.121582	541.812317	-47.300659	86.648911	541.092468	84.104416	88.384949	431.551453	-70.028511	1421.107056	407.950562	255.228561	1388.250732	360.435699	93.924271	1385.927490	342.032379	126.807564	1678.972046	475.723175	-124.725449	1137.816895	485.233917	295.431671	1112.233521	349.776459	-147.162842	904.060669	376.438080	289.194611	853.672668	401.098267	77.248749	998.109131	-521.872681	41.465828	906.098328	-465.693726	-100.055328
392.386383	-10.743855	901.106995	400.314880	160.401642	895.301086	457.058960	-61.169914	507.816742	460.626251	139.478821	504.032684	541.703613	-47.279495	86.806458	541.023376	84.111160	88.332764	430.915649	-68.812782	1421.248901	408.027863	256.420410	1387.907837	360.239899	95.186134	1385.800171	342.021942	128.402496	1678.933350	474.738586	-124.629776	1138.041260	485.681549	296.183899	1111.888184	348.875336	-146.468140	904.216553	377.157349	289.916504	853.174438	400.956177	78.002586	998.047485	-521.880737	41.415882	906.074707	-465.781433	-100.150963
392.210876	-10.050100	901.099304	400.300323	161.032883	895.162598	456.296509	-60.929356	507.775940	460.529541	139.889664	503.909210	541.559021	-47.217808	86.994339	541.037476	84.190636	88.344658	430.307709	-67.669479	1421.341187	408.059845	257.566925	1387.547241	360.027222	96.449722	1385.638428	342.045074	129.936218	1678.824463	473.719330	-124.414413	1138.227539	486.121857	296.984283	1111.544922	348.014984	-145.784271	904.343262	377.923096	290.576172	852.703735	400.832306	78.739601	997.973328	-521.910950	41.338772	906.072388	-465.858124	-100.293839
392.010468	-9.433159	901.120056	400.261078	161.755173	895.053955	455.549927	-60.814983	507.804596	460.465851	140.282455	503.835541	541.470825	-47.195812	87.174187	541.027222	84.224419	88.295792	429.707153	-66.507614	1421.476074	408.140076	258.691742	1387.157471	359.849213	97.675072	1385.496216	342.049286	131.506058	1678.747803	472.755798	-124.231621	1138.467773	486.479980	297.775391	1111.178589	347.167847	-145.008270	904.497070	378.633270	291.334747	852.225647	400.715607	79.478119	997.927002	-521.933777	41.244373	906.047302	-465.931091	-100.383667
391.865631	-8.726351	901.114319	400.235321	162.480789	894.960999	454.856842	-60.769287	507.755096	460.442932	140.694031	503.718414	541.779053	-47.310513	87.417366	541.061035	84.312088	88.266800	429.130798	-65.379356	1421.562500	408.246979	259.782715	1386.786011	359.689331	98.923424	1385.345825	342.061188	133.055893	1678.645264	471.825439	-124.025894	1138.667847	486.894409	298.535400	1110.811035	346.382721	-144.271378	904.589661	379.327240	291.961029	851.768921	400.619843	80.242134	997.876526	-521.974915	41.196442	906.043274	-466.026520	-100.491173
391.704926	-8.014192	901.099060	400.197205	163.151566	894.837036	454.087433	-60.673996	507.767303	460.295990	141.088211	503.566254	541.672729	-47.321182	87.634285	541.030823	84.350540	88.214432	428.538452	-64.245064	1421.635376	408.241150	260.897583	1386.387451	359.483765	100.091690	1385.183838	342.056976	134.647598	1678.594238	470.954987	-123.755791	1138.888184	487.292877	299.403320	1110.531860	345.625031	-143.522247	904.665588	380.207397	292.641266	851.200745	400.501526	80.995430	997.805664	-522.005188	41.078598	906.041809	-466.096100	-100.600052
391.607605	-7.327543	901.052063	400.255676	163.819443	894.682495	453.286194	-60.618370	507.731506	460.115601	141.443893	503.407196	541.526367	-47.304173	87.832642	540.954285	84.341492	88.192528	427.990265	-63.163158	1421.734619	408.333496	261.960938	1386.022461	359.334320	101.276749	1385.002441	342.092041	136.169388	1678.491821	470.079346	-123.309288	1138.988770	487.600739	300.125000	1110.089478	344.843689	-142.779541	904.777466	380.644958	293.190399	850.783142	400.429138	81.734329	997.705139	-522.029785	41.013645	906.046265	-466.188416	-100.683472
391.455811	-6.651492	901.026855	400.288391	164.457840	894.550842	452.526550	-60.464417	507.667572	460.052185	141.807297	503.313660	541.405823	-47.347363	88.030090	540.935669	84.393639	88.175804	427.446014	-62.123089	1421.733276	408.435486	263.001099	1385.667969	359.179596	102.429680	1384.874146	342.110352	137.749802	1678.425415	469.044861	-121.348061	1139.040771	487.912750	300.927795	1109.767944	344.075775	-141.966034	904.767029	381.265656	293.776642	850.321289	400.326111	82.451843	997.626587	-522.051147	40.906963	906.046814	-466.256592	-100.814049
391.308563	-6.018275	901.003357	400.292328	165.071762	894.425476	451.776093	-60.499619	507.650360	459.957916	142.132996	503.225708	541.318787	-47.378975	88.217293	540.895142	84.382843	88.145653	426.910889	-61.082333	1421.798706	408.514923	264.062775	1385.275635	359.058197	103.544022	1384.690430	342.148865	139.277664	1678.345825	468.281830	-120.711067	1139.054077	488.180481	301.692993	1109.447144	343.420044	-141.170685	904.804626	381.843201	294.324066	849.837097	400.210907	83.133621	997.552002	-522.052063	40.850639	906.039612	-466.292267	-100.885475
391.105225	-5.418403	900.966248	400.310486	165.757980	894.288940	450.892365	-60.400188	507.625885	459.926849	142.463150	503.138062	541.208862	-47.408237	88.410599	540.907043	84.438965	88.131065	426.387512	-60.114132	1421.791016	408.625519	265.054108	1384.949829	358.936279	104.668106	1384.556396	342.206177	140.817245	1678.248291	467.599274	-120.131599	1139.133789	488.458710	302.457947	1109.067749	342.750488	-140.236404	904.795410	382.391022	294.886444	849.373169	400.076141	83.829391	997.465088	-522.158875	40.769909	906.031311	-466.420441	-100.996826
390.878052	-4.817366	900.912476	400.299469	166.407761	894.158691	449.983398	-60.416416	507.566376	459.908691	142.818619	503.005035	541.145142	-47.405094	88.646523	540.870056	84.458450	88.066895	425.847046	-59.107311	1421.734253	408.755096	266.048737	1384.615601	358.956390	105.776642	1384.292358	342.270477	142.336731	1678.156738	466.984253	-119.452034	1139.126953	488.703125	303.243958	1108.667847	342.173553	-139.279724	904.780945	382.848969	295.390869	848.910889	399.914185	84.495178	997.373413	-522.211792	40.668282	906.011719	-466.518219	-101.083313
390.654724	-4.213099	900.891907	400.267853	166.988449	894.013184	449.146423	-60.330273	507.520264	459.877808	143.149506	502.863953	541.052124	-47.390240	88.838844	540.859863	84.483002	88.069336	425.372375	-58.161892	1421.722656	408.939178	267.021637	1384.271606	358.737915	106.829689	1384.257935	342.360321	143.868286	1678.075317	466.442474	-118.868614	1139.152832	488.956177	304.023041	1108.316406	341.615051	-138.214767	904.729126	383.349579	295.851746	848.436035	399.757904	85.157776	997.289063	-522.274414	40.620476	906.001099	-466.593842	-101.143593
390.454742	-3.544808	900.836121	400.251587	167.607712	893.887085	448.168610	-60.249870	507.475922	459.894592	143.491989	502.784943	540.923279	-47.387470	89.105713	540.835693	84.507683	88.035812	424.865265	-57.259155	1421.724121	409.146271	267.943024	1383.952271	358.675659	107.902580	1384.141357	342.444397	145.382782	1677.973633	465.868408	-117.917892	1139.145386	489.154022	304.759796	1107.939575	341.141479	-137.172012	904.687866	383.797791	296.259308	847.984741	399.585663	85.842751	997.199280	-522.320801	40.521187	905.968201	-466.666779	-101.227432
390.249268	-2.894803	900.765198	400.263519	168.181473	893.783752	447.292755	-60.148819	507.445953	459.914490	143.757813	502.757202	540.810242	-47.399475	89.361023	540.815674	84.528748	88.042000	424.390228	-56.354805	1421.689575	409.306702	268.871979	1383.638184	358.615845	108.907166	1384.005859	342.574371	146.869202	1677.897583	465.405823	-117.091408	1139.136719	489.322235	305.481720	1107.605713	340.679382	-136.019257	904.618774	384.148560	296.699524	847.534851	399.419525	86.473976	997.114319	-522.367920	40.429722	905.961487	-466.738373	-101.308739
389.971558	-2.261404	900.756897	400.215424	168.864761	893.727478	446.481750	-60.055550	507.453217	459.858826	143.971298	502.728577	540.762573	-47.397793	89.666763	540.725952	84.487206	87.990929	423.945984	-55.511715	1421.655273	409.561859	269.821106	1383.358643	358.551178	109.917381	1383.885986	342.699341	148.387421	1677.809326	464.956329	-116.145172	1139.052490	489.462555	306.188751	1107.241699	340.253815	-134.910797	904.553467	384.519226	297.121643	847.110229	399.198547	87.157188	997.083496	-522.411377	40.355156	905.952515	-466.792297	-101.388107
389.709320	-1.697349	900.746155	400.200256	169.440094	893.617249	445.601807	-60.070583	507.538666	459.954346	144.243378	502.697998	540.720947	-47.432793	89.982544	540.725708	84.510994	88.025345	423.510712	-54.681637	1421.586548	409.778168	270.675629	1383.074219	358.519165	110.903114	1383.811035	342.849762	149.855911	1677.730591	464.594086	-115.179352	1139.016113	489.591309	306.904877	1106.901855	339.842957	-133.811096	904.414429	384.807251	297.486053	846.721375	398.985565	87.783340	997.023804	-522.466736	40.272526	905.941223	-466.867493	-101.446342
389.427032	-1.079848	900.731812	400.102631	169.982208	893.527954	444.840088	-60.029999	507.517365	459.974030	144.454865	502.672089	540.632507	-47.493462	90.292946	540.667969	84.478287	88.001022	423.066315	-53.902485	1421.566406	410.086029	271.508911	1382.812744	358.464203	111.812187	1383.742920	343.025177	151.364059	1677.671021	464.235779	-114.200188	1138.925415	489.725220	307.575104	1106.570190	339.533936	-132.690018	904.343994	385.223328	297.931061	846.276245	398.726898	88.408569	996.972961	-522.515198	40.224880	905.915405	-466.924683	-101.490662
389.109802	-0.490478	900.737000	400.046417	170.518448	893.442078	444.013550	-59.948135	507.586365	459.978668	144.718353	502.601715	540.492737	-47.502934	90.587372	540.629150	84.486145	87.955818	422.657257	-53.148705	1421.522095	410.371674	272.345337	1382.547852	358.470276	112.733055	1383.658325	343.194763	152.842392	1677.621094	463.957977	-113.057999	1138.869873	489.853058	308.251251	1106.215210	339.204651	-131.444641	904.241821	385.359314	298.287170	845.937622	398.480591	89.023544	996.932861	-522.571777	40.216427	905.907776	-466.996094	-101.511131
388.722778	0.035613	900.756042	399.991608	171.072891	893.350769	443.253998	-59.846859	507.658630	460.032074	144.941711	502.515869	540.420166	-47.574604	90.894089	540.610474	84.487534	87.951332	422.295807	-52.456417	1421.498779	410.690857	273.112244	1382.376709	358.449707	113.658028	1383.641235	343.386536	154.273636	1677.586548	463.691162	-111.839828	1138.775757	489.931427	308.791321	1105.953247	338.974945	-130.303619	904.120972	385.512817	298.644409	845.643982	398.197632	89.624062	996.896667	-522.652649	40.128201	905.891968	-467.066162	-101.598022
388.334320	0.626199	900.799500	399.880402	171.707062	893.335938	442.578583	-59.809055	507.737854	460.145905	145.189270	502.498291	540.365967	-47.596573	91.215584	540.615662	84.506973	87.953308	421.939911	-51.753803	1421.497681	411.050659	273.956299	1382.245361	358.446686	114.510750	1383.616211	343.605225	155.753067	1677.576904	463.463013	-110.659447	1138.731567	490.036102	309.354065	1105.680298	338.749817	-129.088486	904.026672	385.587463	298.978821	845.383423	397.887939	90.267273	996.912048	-522.724854	40.074211	905.883423	-467.142548	-101.624359
387.905640	1.186047	900.867615	399.757202	172.215179	893.299744	441.940948	-59.733952	507.848724	460.173218	145.377670	502.444489	540.273560	-47.642395	91.532433	540.549072	84.491646	87.962570	421.601410	-51.071789	1421.521118	411.397156	274.741760	1382.102295	358.443268	115.357689	1383.612183	343.843140	157.142227	1677.563477	463.314514	-109.528206	1138.696167	490.104523	309.854706	1105.415039	338.587921	-127.792320	903.925171	385.612000	299.349701	845.153381	397.561340	90.860130	996.927490	-522.782410	40.041416	905.893127	-467.205719	-101.668190
387.447876	1.776484	900.914978	399.589294	172.726425	893.265869	441.205658	-59.659023	507.966248	460.200317	145.508423	502.414368	540.204712	-47.735035	91.847801	540.459412	84.443008	87.924843	421.289246	-50.389072	1421.564941	411.690613	275.453278	1382.009766	358.591614	116.173500	1383.528442	344.104858	158.602234	1677.558105	463.117523	-108.291985	1138.619141	490.142151	310.240540	1105.185791	338.406433	-126.523682	903.816101	385.639435	299.731293	844.950928	397.212891	91.456551	996.933655	-522.829041	39.977509	905.871826	-467.254486	-101.721756
386.967102	2.290116	900.975647	399.479706	173.221970	893.200745	440.701141	-59.671120	508.071930	460.305389	145.697495	502.395844	540.221313	-47.803612	92.130669	540.385010	84.459648	87.921524	420.996521	-49.751053	1421.598389	412.027618	276.140320	1381.913696	358.471954	116.980904	1383.725708	344.379150	160.009979	1677.562988	462.993530	-107.229172	1138.643677	490.234528	310.569458	1104.970703	338.284515	-125.227951	903.750916	385.570740	300.092834	844.801453	396.874176	92.030136	996.930115	-522.892578	39.962837	905.881409	-467.302704	-101.750023
386.486511	2.872427	901.044678	399.394501	173.798569	893.161804	440.121246	-59.599388	508.186188	460.403748	145.948975	502.394897	540.182800	-47.932438	92.447884	540.375488	84.460388	87.895248	420.757782	-49.070507	1421.608154	412.419769	276.888062	1381.830688	358.487854	117.772156	1383.766602	344.689087	161.375000	1677.581543	462.855377	-106.159332	1138.598389	490.342346	310.901062	1104.783691	338.223602	-124.013405	903.631653	385.424835	300.401947	844.700745	396.555542	92.667015	996.943909	-522.956726	39.956360	905.884460	-467.370789	-101.776924
385.978333	3.395408	901.122192	399.230927	174.321274	893.116333	439.530090	-59.516895	508.373657	460.431976	146.147842	502.379150	540.193970	-48.082195	92.746323	540.332031	84.461166	87.900024	420.497253	-48.473598	1421.648560	412.758789	277.546692	1381.769531	358.523804	118.574364	1383.810303	345.035797	162.758865	1677.590088	462.700348	-105.056854	1138.573975	490.431152	311.170898	1104.617554	338.141510	-122.804695	903.538940	385.190460	300.705627	844.631653	396.191589	93.256500	996.958069	-523.004761	39.899258	905.854309	-467.435028	-101.794693
385.468811	3.944356	901.202759	399.064819	174.781021	893.067444	438.927795	-59.390419	508.493317	460.397858	146.345337	502.341278	540.111755	-48.216446	93.027481	540.258850	84.432083	87.862869	420.224091	-47.812035	1421.656250	413.082153	278.211517	1381.718872	358.678711	119.312790	1383.695923	345.362091	164.064774	1677.636108	462.625549	-104.079498	1138.569702	490.510925	311.371002	1104.485474	338.092468	-121.563110	903.462646	384.949524	300.955872	844.614563	395.823120	93.833916	996.971741	-523.054749	39.870438	905.853516	-467.483734	-101.843102
384.918274	4.450304	901.289246	398.902069	175.256668	892.998596	438.443176	-59.297813	508.638275	460.359283	146.538437	502.290314	540.179810	-48.402779	93.323624	540.225220	84.417038	87.891563	420.008606	-47.228848	1421.722534	413.472198	278.876312	1381.675537	358.583221	120.075302	1383.929932	345.745575	165.404602	1677.664917	462.503296	-103.144569	1138.574829	490.577240	311.551514	1104.363525	338.054474	-120.448357	903.385803	384.649628	301.204224	844.628540	395.453613	94.409096	996.977234	-523.094055	39.837173	905.855042	-467.522430	-101.858917
384.385681	4.946452	901.375061	398.777985	175.704071	892.968140	437.850281	-59.157749	508.852386	460.305206	146.715973	502.258881	540.143860	-48.516487	93.611275	540.215637	84.414398	87.886154	419.767212	-46.624298	1421.779785	413.847565	279.518127	1381.641968	358.634064	120.816650	1384.004883	346.138458	166.678421	1677.722900	462.365692	-102.153900	1138.533081	490.650330	311.654022	1104.265747	337.960907	-119.405334	903.353577	384.271454	301.467590	844.662537	395.105377	94.943268	997.002747	-523.139648	39.773605	905.845947	-467.553375	-101.913673
383.837921	5.489930	901.456848	398.600769	176.239456	892.939636	437.395874	-58.998737	508.966339	460.235260	146.861542	502.203918	540.164185	-48.695889	93.900215	540.123779	84.413750	87.908234	419.511444	-46.067581	1421.808838	414.201996	280.116760	1381.654907	358.684570	121.535057	1384.094360	346.441254	167.899506	1677.780640	462.261627	-101.272667	1138.566040	490.721069	311.785645	1104.130981	337.832275	-118.299599	903.307312	383.847656	301.708710	844.704163	394.733337	95.540497	997.027039	-523.190979	39.729454	905.846436	-467.609131	-101.957626
383.320526	6.015862	901.545227	398.397003	176.737732	892.914856	436.802582	-58.817986	509.116699	460.237579	147.061630	502.160004	540.129761	-48.797356	94.165359	540.114746	84.427437	87.917007	419.238007	-45.503761	1421.846436	414.586914	280.730957	1381.617554	358.747101	122.224892	1384.176147	346.860535	169.139282	1677.821533	462.126801	-100.412331	1138.582520	490.786407	311.897369	1103.964233	337.772827	-117.327522	903.257263	383.419189	301.982574	844.748169	394.355438	96.114471	997.056519	-523.232422	39.683491	905.833618	-467.651245	-101.967712
382.768616	6.476459	901.656372	398.197327	177.217896	892.885376	436.303284	-58.719498	509.318542	460.170471	147.260040	502.121216	540.160645	-48.931225	94.475220	540.052673	84.419449	87.907951	418.955719	-44.995197	1421.915405	414.997467	281.302246	1381.612427	358.835327	122.905174	1384.242065	347.394409	170.376495	1677.807617	461.969330	-99.618950	1138.588867	490.895325	312.077667	1103.781006	337.665833	-116.419540	903.188721	383.148987	302.194763	844.736938	393.977173	96.659348	997.093933	-523.282410	39.671368	905.820251	-467.706451	-101.981529
382.219818	6.994432	901.725830	397.973175	177.670670	892.860046	435.801392	-58.549267	509.469727	460.102203	147.435303	502.081238	540.182861	-49.026718	94.780403	540.069702	84.456146	87.941788	418.684998	-44.507915	1421.944946	415.397308	281.864471	1381.553833	358.902924	123.558067	1384.302124	347.730469	171.577133	1677.882446	461.825439	-98.875015	1138.597656	490.928955	312.221497	1103.578613	337.586151	-115.482262	903.063110	382.486450	302.356598	844.861450	393.586212	97.195625	997.113647	-523.322449	39.613380	905.805908	-467.726868	-102.019547
381.729462	7.490071	901.785645	397.817505	178.118835	892.823853	435.269928	-58.452251	509.608368	460.134827	147.655457	502.081909	540.175781	-49.115879	95.094849	540.075317	84.493011	87.958389	418.435028	-44.007286	1421.961914	415.856750	282.403534	1381.537476	358.965149	124.210526	1384.363037	348.040131	172.796082	1677.971924	461.649658	-98.214951	1138.597046	490.833618	311.759064	1103.360718	337.515808	-114.673302	903.004333	381.941437	302.584442	844.919434	393.248108	97.719551	997.123413	-523.359741	39.616932	905.814148	-467.751007	-102.021683
381.202026	7.930418	901.866516	397.580994	178.590363	892.801086	434.735168	-58.355412	509.733734	460.108398	147.817459	502.078217	540.217285	-49.235817	95.419365	540.027771	84.460442	87.976616	418.148102	-43.489773	1421.998901	416.293762	282.874603	1381.500000	359.025909	124.823540	1384.427490	348.502899	173.912735	1677.973267	461.402557	-97.597069	1138.556152	490.881622	311.855194	1103.214478	337.360748	-113.851974	902.930969	381.376862	302.862610	844.997437	392.867950	98.228935	997.149780	-523.393311	39.570248	905.805908	-467.784668	-102.068001
380.637970	8.460946	901.940002	397.322052	179.060440	892.808411	434.043823	-58.284767	509.854736	460.104095	147.974319	502.089264	540.165771	-49.309101	95.731689	539.995056	84.447105	88.003517	417.913940	-43.029102	1422.047974	416.734802	283.369049	1381.480225	359.128937	125.446243	1384.484497	349.153137	175.030319	1677.904541	461.128021	-97.099640	1138.520386	490.965210	311.970520	1103.065308	337.215637	-113.130928	902.846924	380.979309	303.087921	845.042542	392.480408	98.761017	997.187744	-523.406128	39.555962	905.813599	-467.796875	-102.062843
380.162048	8.944221	901.979126	397.087372	179.529816	892.768677	433.492828	-58.160534	509.950684	460.036896	148.108841	502.066925	540.180786	-49.425167	96.016754	539.917603	84.426155	87.985497	417.650604	-42.587090	1422.068726	417.191101	283.846710	1381.425171	359.240692	126.023254	1384.530518	349.781067	176.178009	1677.842285	460.873566	-96.674316	1138.554443	490.996552	312.037750	1102.889893	337.045593	-112.437019	902.761597	380.164886	303.302704	845.223633	392.120880	99.279251	997.185486	-523.428467	39.549686	905.812439	-467.806213	-102.099731
379.638153	9.330056	902.029663	396.850189	179.916504	892.694397	432.713440	-58.035480	510.043121	459.925385	148.267227	502.026031	540.055847	-49.475807	96.307053	539.824036	84.409943	87.965630	417.387238	-42.151379	1422.090820	417.667419	284.314514	1381.370239	359.342987	126.613922	1384.560913	350.129517	177.062027	1677.854858	460.523346	-96.280891	1138.585571	491.160553	312.695251	1102.754272	336.909454	-111.837555	902.699341	379.519714	303.562653	845.352600	391.735504	99.732971	997.170349	-523.470642	39.510773	905.807922	-467.850555	-102.112968
379.140076	9.820804	902.060913	396.607544	180.355560	892.635498	432.060913	-57.967445	510.149170	459.865234	148.447998	501.960358	540.064819	-49.581448	96.647964	539.830994	84.432205	87.944374	417.134125	-41.745857	1422.123413	418.120483	284.733459	1381.292969	359.475342	127.173309	1384.597534	350.529266	178.145905	1677.905273	460.127014	-95.902466	1138.602783	491.202271	312.881134	1102.537476	336.695984	-111.325058	902.614014	378.786957	303.791718	845.443359	391.379852	100.245277	997.153564	-523.481567	39.500198	905.802429	-467.869598	-102.118080
378.704010	10.132731	902.128967	396.568176	180.407730	892.537109	431.281555	-57.909187	510.203308	459.738434	148.649490	501.839935	540.047302	-49.701942	96.986679	539.794922	84.449081	87.963890	416.902008	-41.293190	1422.142944	418.606049	285.167999	1381.251343	359.613068	127.725777	1384.628906	351.050385	179.162003	1677.887329	459.758667	-95.670013	1138.624756	491.081726	312.477844	1102.238647	336.417084	-110.879082	902.518738	378.078735	304.034302	845.531799	391.150421	100.523438	997.133118	-523.511353	39.507355	905.799866	-467.912781	-102.132866
378.144226	10.729893	902.132813	396.074615	181.223694	892.576904	430.500427	-57.786564	510.268311	459.590454	148.837418	501.860260	539.937561	-49.790726	97.327759	539.791931	84.498207	87.993843	416.648315	-40.884075	1422.148315	419.081665	285.573914	1381.185913	359.719849	128.262177	1384.649414	351.751312	180.335831	1677.782349	459.332306	-95.460541	1138.625000	491.089081	312.600403	1102.033447	336.122833	-110.484322	902.415771	377.355652	304.310425	845.632996	390.657623	101.197296	997.155457	-523.510193	39.504589	905.801453	-467.933502	-102.135155
377.656738	11.184729	902.117859	395.864197	181.634842	892.506592	429.666779	-57.808895	510.317627	459.350311	148.955704	501.807953	539.870544	-49.880489	97.668983	539.712341	84.458733	88.014122	416.424713	-40.509575	1422.139771	419.536835	285.926514	1381.121582	359.848419	128.767014	1384.678101	352.289001	181.268784	1677.740967	458.817780	-95.189827	1138.586060	491.091522	312.684479	1101.854614	335.804138	-110.146774	902.327820	376.651459	304.604645	845.767334	390.306641	101.658440	997.111389	-523.508545	39.466602	905.799683	-467.922974	-102.189949
377.188141	11.595544	902.135437	395.651093	182.082901	892.481201	428.914886	-57.751522	510.340149	459.097321	149.078705	501.805237	539.807434	-49.985687	97.976364	539.643860	84.439728	88.034729	416.188568	-40.199440	1422.168335	420.032654	286.297455	1381.074219	359.973358	129.250015	1384.673584	352.894043	182.220276	1677.742065	458.306519	-95.022385	1138.603760	491.080994	312.757965	1101.669678	335.439362	-109.867554	902.263672	375.911407	304.890961	845.917969	389.977844	102.105148	997.106140	-523.523926	39.451527	905.809204	-467.953735	-102.215034
376.768188	11.927329	902.131897	395.662018	182.182663	892.371826	428.045349	-57.668282	510.376953	458.937408	149.234009	501.743042	539.698181	-50.071671	98.281631	539.646973	84.493843	88.040237	416.026398	-39.811661	1422.199951	420.542786	286.636353	1380.992188	360.132294	129.719864	1384.690796	353.251068	183.137589	1677.769165	457.783600	-94.895767	1138.597046	491.073700	312.897217	1101.459229	335.035767	-109.632462	902.206970	375.130463	305.230865	846.057434	389.771027	102.381226	997.046570	-523.553040	39.418941	905.798584	-467.982666	-102.234985
376.244659	12.527084	902.117310	395.279083	182.918488	892.389709	427.251007	-57.568081	510.375092	458.752777	149.368637	501.790375	539.575378	-50.139294	98.551880	539.606628	84.511879	88.049889	415.747345	-39.500713	1422.187622	421.005493	286.943024	1380.918091	360.417358	130.118881	1384.553833	353.795593	184.050797	1677.708862	457.195007	-94.782890	1138.603394	491.203339	313.545898	1101.310913	334.632782	-109.405472	902.144470	374.361420	305.523346	846.213440	389.351807	103.019043	997.048645	-523.576355	39.421642	905.800293	-468.022522	-102.211182
375.843323	12.826220	902.105103	395.296417	183.029297	892.278015	426.585876	-57.542515	510.441772	458.505432	149.464615	501.677216	539.563721	-50.235012	98.917305	539.516235	84.470512	88.039658	415.512665	-39.210194	1422.210083	421.538177	287.270874	1380.861694	360.488831	130.613098	1384.712524	354.313416	184.830170	1677.683350	456.608795	-94.701202	1138.624390	491.143921	313.706635	1101.054932	334.134430	-109.221550	902.126526	373.511719	306.030365	846.429932	389.141357	103.281349	996.984253	-523.589966	39.430130	905.783081	-468.057922	-102.248505
375.307495	13.455675	902.080322	394.873749	183.794678	892.321106	425.770172	-57.386425	510.454803	458.190125	149.548843	501.680023	539.463074	-50.323238	99.197578	539.391846	84.431747	88.025986	415.292603	-38.881470	1422.222900	421.997070	287.572388	1380.788086	360.649323	131.071060	1384.725830	354.850037	185.595398	1677.615479	456.039612	-94.647415	1138.639404	491.109039	313.856812	1100.844238	333.619720	-109.074211	902.111206	372.749298	306.325043	846.559265	388.682861	103.930069	996.995239	-523.620239	39.407158	905.791443	-468.090820	-102.253525
374.837708	13.897982	902.088989	394.677856	184.235184	892.296570	424.984680	-57.296844	510.480774	458.077026	149.718094	501.660583	539.336304	-50.385220	99.522430	539.365540	84.444092	88.052208	415.083038	-38.564480	1422.223145	422.520721	287.833771	1380.718994	360.823273	131.499298	1384.754761	355.486816	186.396011	1677.502563	455.450928	-94.548279	1138.661987	491.094940	313.993439	1100.644043	333.104156	-108.941856	902.119202	372.019012	306.657166	846.649414	388.356262	104.384445	996.986389	-523.638916	39.417713	905.789001	-468.130341	-102.256615
374.391907	14.326827	902.080811	394.515991	184.619980	892.237427	424.252625	-57.206699	510.487396	458.032867	149.913223	501.616364	539.298645	-50.462597	99.845802	539.368103	84.440804	88.061089	414.875824	-38.257271	1422.230835	423.053101	288.093964	1380.639771	360.980225	131.904251	1384.765381	356.034973	187.172958	1677.503296	454.828827	-94.466278	1138.692505	491.088470	314.153168	1100.437866	332.530090	-108.858391	902.153076	371.310455	306.972321	846.767578	388.044525	104.817368	996.951660	-523.628845	39.425293	905.799438	-468.130402	-102.257805
373.959351	14.758414	902.066040	394.371826	185.023361	892.189819	423.565918	-57.139008	510.570587	457.962494	150.077286	501.574310	539.254150	-50.552078	100.183922	539.350830	84.435738	88.076515	414.703766	-37.973415	1422.256104	423.546265	288.405975	1380.569092	361.256805	132.259995	1384.674072	356.453918	187.944366	1677.552612	454.263794	-94.455582	1138.763672	490.948273	313.889130	1100.182617	331.907898	-108.756828	902.192627	370.558075	307.283478	846.864624	387.741913	105.250587	996.920105	-523.640381	39.433022	905.798889	-468.166962	-102.258202
373.553009	15.032777	902.070435	394.467285	185.036606	892.054871	422.819946	-56.930466	510.626648	457.861328	150.212997	501.473694	539.137329	-50.579723	100.496902	539.296265	84.442726	88.073280	414.568817	-37.659683	1422.275024	424.057037	288.687347	1380.501587	361.446838	132.669281	1384.699463	357.008911	188.694809	1677.535278	453.654602	-94.382790	1138.789429	491.020325	314.423248	1100.012695	331.290588	-108.678596	902.283325	369.906250	307.670013	846.994263	387.551300	105.477997	996.851624	-523.641296	39.426811	905.794250	-468.203430	-102.266312
373.147156	15.458184	902.104309	394.323700	185.432190	892.043701	422.134064	-56.814957	510.715881	457.708954	150.319000	501.429199	539.004211	-50.652527	100.827515	539.263245	84.450790	88.084229	414.458038	-37.378986	1422.351807	424.543274	288.937256	1380.424683	361.582947	133.117783	1384.863647	357.557007	189.403320	1677.531250	453.054443	-94.369705	1138.796387	490.988159	314.600189	1099.785278	330.670441	-108.638931	902.375305	369.234161	307.972198	847.080872	387.272125	105.910912	996.861877	-523.647461	39.456005	905.793640	-468.241608	-102.245064
372.683777	16.014669	902.131409	393.916229	186.196075	892.083130	421.506683	-56.656017	510.819489	457.640778	150.441833	501.454956	538.950623	-50.767189	101.215553	539.190369	84.440186	88.039337	414.340851	-37.078976	1422.438110	425.066010	289.135223	1380.358154	361.778229	133.496292	1384.936890	358.091492	190.102264	1677.530273	452.446350	-94.295952	1138.831665	490.833344	314.358429	1099.474976	330.002594	-108.588165	902.493530	368.555817	308.326538	847.136719	386.841858	106.555450	996.895813	-523.679138	39.458046	905.799744	-468.300171	-102.254288
372.282135	16.422560	902.161499	393.767059	186.575195	892.049866	420.761749	-56.525230	510.925323	457.600372	150.534195	501.438019	538.449951	-50.510208	101.111343	539.170105	84.422989	88.051689	414.254456	-36.756668	1422.535034	425.581940	289.400818	1380.301147	362.035461	133.834290	1384.896118	358.625153	190.772827	1677.516846	451.924683	-94.308052	1138.939697	490.909851	314.832520	1099.345215	329.322632	-108.540138	902.642029	367.985962	308.693390	847.262634	386.545624	106.984299	996.893005	-523.660400	39.435467	905.782776	-468.339355	-102.277451
371.848083	16.842543	902.207886	393.622711	186.948273	892.047791	420.147827	-56.388283	511.027771	457.527100	150.601852	501.449524	538.797913	-51.012905	101.946396	539.122559	84.397865	88.068085	414.187897	-36.452412	1422.616089	426.021179	289.640259	1380.277100	362.186768	134.193314	1384.986816	359.164642	191.439194	1677.548706	451.369873	-94.256981	1138.992065	490.893219	314.945465	1099.225342	328.600250	-108.480019	902.838867	367.414124	309.043365	847.371765	386.250214	107.405540	996.914063	-523.660034	39.447777	905.792725	-468.373047	-102.280823
371.485626	17.244137	902.259705	393.532928	187.320526	892.015076	419.377197	-56.271908	511.103455	457.475433	150.646866	501.423767	538.694214	-51.053886	102.294762	539.103394	84.379425	88.098396	414.132202	-36.200985	1422.714355	426.550964	289.845886	1380.276611	362.308105	134.570358	1385.120728	359.757233	192.065796	1677.514893	450.839264	-94.171730	1139.064819	490.845306	315.026855	1099.073486	327.859863	-108.411308	903.043518	366.820465	309.370392	847.496948	386.002563	107.840034	996.921692	-523.649902	39.417904	905.788452	-468.411163	-102.330376
371.093628	17.649107	902.319885	393.412720	187.658676	892.001221	419.220245	-56.380199	511.365997	457.379730	150.659332	501.411560	538.442871	-51.092396	102.620132	539.022766	84.343636	88.076836	414.067841	-35.921906	1422.833618	426.980103	290.079010	1380.288452	362.512482	134.907318	1385.208862	360.292114	192.696884	1677.540771	450.339630	-94.178635	1139.168701	490.804138	315.096405	1098.978760	327.133698	-108.323288	903.258179	366.324768	309.721893	847.613770	385.735962	108.252907	996.942932	-523.662903	39.422764	905.793518	-468.490601	-102.340729
370.821686	17.888899	902.380676	393.602539	187.605667	891.872559	418.557831	-56.286049	511.511780	457.302979	150.719345	501.339172	538.370300	-51.195797	102.992973	538.998962	84.380554	88.103973	414.032898	-35.639370	1422.943726	427.434570	290.324005	1380.295898	362.747162	135.238464	1385.263306	360.702759	193.329666	1677.640991	449.875366	-94.097313	1139.281738	490.783722	315.207092	1098.884033	326.355774	-108.219551	903.517456	365.747803	310.110992	847.770935	385.642548	108.464584	996.904114	-523.669250	39.435688	905.792603	-468.546967	-102.354355
370.444458	18.283201	902.461304	393.508026	187.932373	891.827148	417.857300	-56.031075	511.625061	457.259827	150.798859	501.341461	538.227478	-51.299839	103.390480	538.944092	84.352081	88.095161	414.019196	-35.371563	1423.062622	427.914917	290.575867	1380.334961	362.920837	135.564667	1385.361694	361.281219	193.931595	1677.618042	449.427612	-94.224785	1139.385132	490.735779	315.239746	1098.800049	325.601990	-108.090729	903.799805	365.323761	310.516937	847.887634	385.392212	108.897530	996.918030	-523.690918	39.446918	905.787292	-468.616364	-102.350449
369.997742	18.853327	902.532471	393.145020	188.765533	891.923462	417.134949	-55.906834	511.823090	457.211029	150.917801	501.384644	538.104431	-51.427059	103.807030	538.797485	84.262413	88.013397	414.027618	-35.099285	1423.171021	428.317322	290.801575	1380.364746	363.073120	135.951584	1385.527954	361.644958	194.586563	1677.725098	448.959015	-94.067574	1139.511719	490.636780	315.027527	1098.711304	324.757446	-107.949738	904.107117	364.763763	310.931641	848.104980	385.004761	109.571426	997.002747	-523.697266	39.451351	905.784302	-468.669037	-102.325844
369.649445	19.281242	902.612305	393.082245	189.114624	891.902527	416.440369	-55.797958	511.970551	457.102844	150.992386	501.371399	538.060242	-51.529148	104.247719	538.851501	84.338860	88.083214	414.042267	-34.841763	1423.346313	428.778046	291.028259	1380.428467	363.248322	136.277786	1385.658813	362.121857	195.181091	1677.732056	448.517548	-94.030792	1139.600220	490.651642	315.066223	1098.667847	323.928986	-107.729317	904.430969	364.357300	311.246429	848.286438	384.772705	110.019562	997.029663	-523.695068	39.459568	905.779175	-468.737091	-102.331833
369.363556	19.714188	902.675171	393.047180	189.492569	891.897034	415.718384	-55.580948	512.128357	457.037964	151.072372	501.361053	537.954834	-51.606079	104.617615	538.808228	84.310783	88.099686	414.066406	-34.590427	1423.462280	429.239319	291.237762	1380.524414	363.466644	136.595093	1385.795898	362.570801	195.839737	1677.756104	448.105774	-93.944801	1139.726563	490.703857	315.117523	1098.666626	323.093170	-107.558739	904.733459	364.122650	311.565430	848.426697	384.584167	110.465858	997.056885	-523.704712	39.480061	905.774780	-468.785706	-102.345055
369.015198	20.108883	902.784119	392.956024	189.870117	891.919189	414.947662	-55.439907	512.320984	456.913147	151.128464	501.320465	537.864380	-51.714027	105.055916	538.609253	84.171165	88.039268	414.102386	-34.326279	1423.618042	429.641083	291.452667	1380.625854	363.700378	136.879791	1385.922607	362.961884	196.465408	1677.778564	447.737549	-94.053566	1139.861450	490.703400	315.118805	1098.682617	322.242798	-107.269386	905.092163	363.689819	311.984375	848.664307	384.362640	110.898560	997.119812	-523.733704	39.528339	905.775452	-468.860779	-102.363136
368.731689	20.574463	902.867676	392.911316	190.255142	891.912598	414.233612	-55.375908	512.474121	456.871796	151.216354	501.309204	537.740601	-51.844585	105.526276	538.588989	84.181816	88.053673	414.143311	-34.089378	1423.797241	430.065582	291.684753	1380.733521	363.913910	137.181549	1386.063965	363.346039	197.132950	1677.762085	447.282806	-93.730652	1139.951782	490.731201	315.186493	1098.703247	321.331177	-107.055115	905.474792	363.377777	312.364838	848.869324	384.176910	111.377808	997.155762	-523.727844	39.540928	905.776978	-468.915955	-102.346252
368.569153	20.779247	902.957764	393.208923	190.195038	891.769836	413.472382	-55.192554	512.659607	456.881073	151.378662	501.221100	537.586670	-51.919735	105.977547	538.601746	84.223740	88.091324	414.223785	-33.835983	1423.971313	430.501648	291.874390	1380.813721	364.104065	137.478867	1386.208862	363.677795	197.806473	1677.728027	446.934723	-93.617126	1140.122559	490.864838	315.445160	1098.789185	320.508636	-106.776428	905.813171	363.113525	312.717804	849.045593	384.186951	111.595398	997.122559	-523.789185	39.562958	905.778564	-469.020447	-102.336288
368.324951	21.182251	903.048767	393.203308	190.495041	891.741272	412.604675	-55.075211	512.831238	456.812927	151.488541	501.179840	537.432312	-51.988327	106.439499	538.551147	84.194069	88.059639	414.285889	-33.606358	1424.129761	430.883453	292.056885	1380.913940	364.271362	137.777847	1386.337769	364.092072	198.482239	1677.601685	446.568390	-93.439835	1140.242920	490.874054	315.305908	1098.757813	319.641663	-106.417152	906.189880	363.024719	313.026672	849.111206	384.040924	112.019279	997.150024	-523.810913	39.553936	905.759766	-469.094299	-102.337784
368.094330	21.599024	903.141541	393.181702	190.849945	891.742920	411.764679	-55.031277	512.933472	456.754639	151.613724	501.127197	537.297852	-52.082626	106.893700	538.514893	84.178497	88.068703	414.350281	-33.360535	1424.288818	431.297241	292.255554	1381.019287	364.467255	138.044952	1386.473877	364.317200	199.200638	1677.638062	446.230408	-93.171776	1140.366821	490.928070	315.329926	1098.782593	318.839111	-106.104584	906.583252	362.650024	313.421997	849.354919	383.900970	112.458870	997.194336	-523.830627	39.557926	905.752319	-469.202393	-102.320778
367.751495	22.216476	903.235779	392.808716	191.700165	891.877930	410.662994	-54.811211	513.039612	456.736511	151.774567	501.210419	537.041443	-52.158897	107.345314	538.496155	84.162537	88.077248	414.401123	-33.114967	1424.426636	431.679413	292.454590	1381.066772	364.640289	138.308197	1386.565186	364.685791	199.900131	1677.519775	445.917603	-93.060150	1140.477173	490.984558	315.368073	1098.763306	317.976593	-105.616226	906.944580	362.445282	313.802490	849.507813	383.576813	113.155838	997.310181	-523.866028	39.569313	905.749451	-469.295502	-102.318504
367.545746	22.624807	903.319824	392.807220	192.107391	891.888672	409.773376	-54.746456	513.167480	456.772278	151.963196	501.181976	536.851746	-52.276028	107.794220	538.488464	84.164604	88.088959	414.463440	-32.829456	1424.576416	432.024750	292.695679	1381.094360	364.823181	138.601929	1386.677368	364.966797	200.604584	1677.436523	445.601593	-92.779732	1140.578735	491.087891	315.481689	1098.793579	317.127258	-105.139839	907.319336	362.287750	314.190186	849.610535	383.460785	113.604530	997.355408	-523.883911	39.577049	905.756409	-469.348969	-102.312073
367.342499	23.066158	903.401306	392.814087	192.467392	891.872437	408.896729	-54.599899	513.328125	456.825531	152.139328	501.178894	536.748901	-52.402687	108.292130	538.453491	84.167824	88.109238	414.527771	-32.545200	1424.749512	432.335175	292.908081	1381.100830	364.985901	138.910950	1386.766968	365.224182	201.327606	1677.383911	445.488251	-94.243713	1140.724854	491.208069	315.627411	1098.765503	316.429779	-104.709282	907.759521	362.204620	314.530426	849.692871	383.378815	114.058952	997.384094	-523.927673	39.564980	905.764587	-469.462646	-102.308784
367.354919	23.074718	903.473267	393.401123	192.032883	891.572449	408.089264	-54.530315	513.541626	456.810547	152.229691	501.025726	536.604797	-52.495552	108.836594	538.355408	84.132545	88.100830	414.579712	-32.232071	1424.882813	432.641144	293.138519	1381.095703	365.127930	139.244980	1386.818237	365.489197	202.044083	1677.297485	445.208832	-94.050964	1140.830444	491.415039	315.818176	1098.695679	315.601318	-104.139694	908.129639	362.264130	314.813110	849.661621	383.613922	114.079903	997.257202	-523.975769	39.583637	905.759460	-469.594727	-102.300613
367.005341	23.843859	903.515259	392.840057	193.187988	891.835938	407.237183	-54.496445	513.622375	456.799103	152.376602	501.112885	536.426880	-52.566208	109.335732	538.323425	84.156967	88.112206	414.625702	-31.936960	1425.014526	432.946350	293.433777	1381.057739	365.241028	139.591446	1386.873413	365.742920	202.770752	1677.213135	444.964508	-93.785370	1140.918701	491.595886	316.053864	1098.602539	314.819366	-103.510803	908.462036	362.204193	315.138092	849.676331	383.266083	114.884796	997.416565	-524.025513	39.599281	905.743652	-469.686005	-102.297676
366.856110	24.297747	903.550903	392.817993	193.604324	891.825378	406.296356	-54.492577	513.760620	456.779846	152.463928	501.092834	536.272583	-52.674149	109.859703	538.228027	84.130867	88.057632	414.647186	-31.599943	1425.140869	433.211029	293.720642	1380.982300	365.357086	139.923401	1386.919067	365.881561	203.471680	1677.182129	444.721558	-93.537277	1141.028564	491.806946	316.298737	1098.506226	314.097015	-102.956711	908.792664	362.175110	315.431976	849.679382	383.215240	115.340508	997.426636	-524.073425	39.628197	905.740112	-469.790619	-102.298958
366.970886	24.309044	903.598755	393.515839	193.149536	891.487976	405.564178	-54.475533	513.950928	456.866699	152.655014	500.934753	536.221985	-52.792656	110.330696	538.362488	84.233994	88.131958	414.658264	-31.255573	1425.222778	433.427216	294.021362	1380.872070	365.464752	140.286087	1386.937012	366.176880	204.155334	1677.035645	444.478638	-93.249496	1141.086304	491.900299	316.341797	1098.378784	313.357361	-102.421669	909.101501	362.019958	315.742432	849.751465	383.558746	115.361221	997.268066	-524.125427	39.638588	905.733826	-469.896393	-102.308861
367.100464	24.312031	903.635071	394.177399	192.445999	891.121399	404.784424	-54.484818	514.192627	456.876923	152.770782	500.754578	536.112732	-52.857819	110.873138	538.328491	84.203499	88.137497	414.649780	-30.879549	1425.316895	433.632233	294.349609	1380.779297	365.570099	140.669922	1386.956421	366.383820	204.839417	1676.940796	444.246521	-92.969528	1141.157104	492.132294	316.562256	1098.262207	312.685120	-101.781288	909.403748	362.248596	315.998413	849.619324	383.890167	115.276443	997.087097	-524.174133	39.629841	905.720825	-470.009216	-102.302689
366.636780	25.536844	903.698792	393.004120	194.667542	891.744385	403.691376	-54.301903	514.200500	456.825531	152.940613	500.996399	535.714233	-52.821880	111.354431	538.257141	84.164734	88.116753	414.649445	-30.492405	1425.386108	433.860046	294.716187	1380.652344	365.683258	141.098328	1386.937500	366.492737	205.528625	1676.922974	444.006958	-92.720955	1141.199097	492.345428	316.828491	1098.172485	312.082520	-101.169655	909.669800	362.367554	316.275818	849.555237	383.306305	116.607613	997.448853	-524.225586	39.672787	905.731262	-470.129242	-102.283730
366.591644	25.954103	903.753540	393.034088	195.092712	891.715393	402.700836	-54.177654	514.394348	456.824310	153.129440	500.962494	535.392151	-52.795040	111.865105	538.067322	84.062469	88.026810	414.630188	-30.081106	1425.474731	434.049286	295.116730	1380.530762	365.804504	141.534882	1386.922363	366.745178	206.189270	1676.784912	443.768433	-92.353851	1141.271484	492.560455	317.027405	1098.067993	311.484283	-100.545692	909.937988	362.486450	316.531036	849.444275	383.352264	117.067657	997.457336	-524.271545	39.682861	905.720520	-470.213776	-102.283363
366.580475	26.264227	903.824707	393.155304	195.383362	891.662170	401.879211	-54.175274	514.581848	456.887329	153.351974	500.917297	535.197449	-52.758057	112.354500	538.205322	84.180260	88.097359	414.583435	-29.598478	1425.528687	434.248718	295.539215	1380.399780	365.914154	142.019394	1386.917358	366.900482	206.868713	1676.719849	443.575714	-92.051628	1141.319458	492.814941	317.271729	1097.877441	310.923065	-99.828217	910.183533	362.667999	316.819641	849.348389	383.443695	117.433273	997.460693	-524.319824	39.712791	905.708130	-470.340546	-102.273262
366.564819	26.587944	903.885254	393.246979	195.712799	891.634583	400.875366	-54.085796	514.706299	456.937927	153.614288	500.879211	534.911133	-52.713718	112.827133	538.211975	84.235352	88.089111	414.548065	-29.122438	1425.606079	434.391296	295.979828	1380.275024	366.009338	142.488724	1386.884277	366.941345	207.561172	1676.713745	443.398743	-91.709946	1141.424438	493.099365	317.541748	1097.695190	310.446442	-99.174065	910.396606	362.910034	317.093109	849.216797	383.535126	117.800560	997.472534	-524.384094	39.714581	905.688782	-470.430084	-102.294098
366.596008	26.933331	903.941406	393.315979	196.063232	891.603394	399.958160	-54.043987	514.939087	456.958832	153.775970	500.812286	534.584839	-52.700157	113.379723	538.201416	84.250763	88.096207	414.507965	-28.633064	1425.676514	434.550690	296.425049	1380.125000	366.117065	142.994965	1386.856934	367.028931	208.206512	1676.670044	443.210693	-91.297585	1141.450806	493.320251	317.727478	1097.588135	309.964233	-98.422859	910.588257	363.158112	317.309998	849.098999	383.625336	118.192291	997.480591	-524.421082	39.714466	905.681335	-470.508148	-102.292511
366.685608	27.285572	903.985046	393.456635	196.414322	891.547668	399.205139	-53.964684	515.141541	457.031647	153.976639	500.783875	534.299255	-52.710991	114.011581	538.210388	84.259026	88.091141	414.483337	-28.135073	1425.727173	434.715607	296.942108	1379.989258	366.225433	143.534195	1386.843750	367.185699	208.837692	1676.561035	443.018463	-90.849236	1141.488403	493.584991	318.002411	1097.490234	309.546265	-97.782501	910.782410	363.494568	317.526337	848.948181	383.767944	118.596779	997.469971	-524.470032	39.737854	905.671204	-470.594696	-102.315300
366.793701	27.632454	904.051758	393.572052	196.735275	891.538635	398.193481	-53.881630	515.387329	457.025269	154.122665	500.732208	533.952759	-52.670692	114.522675	538.167480	84.269592	88.070473	414.438568	-27.597366	1425.806396	434.882599	297.451233	1379.909180	366.325806	144.063690	1386.839355	367.153290	209.493912	1676.587769	442.828766	-90.459579	1141.536133	493.855530	318.201691	1097.348877	309.153381	-97.052498	910.986267	363.839508	317.730865	848.808228	383.927124	118.968376	997.494507	-524.531433	39.766399	905.684265	-470.685730	-102.330963
366.946167	27.993546	904.102966	393.757965	197.042877	891.525940	397.291107	-53.758221	515.568420	457.105469	154.315964	500.691437	533.636108	-52.663647	115.075951	538.212891	84.305862	88.080376	414.379333	-27.063896	1425.930786	435.044525	297.964905	1379.768555	366.428680	144.628769	1386.807983	367.260376	210.132782	1676.472900	442.666016	-89.900932	1141.611694	494.120178	318.460785	1097.234741	308.788239	-96.304291	911.140442	364.020844	317.932648	848.710999	384.131287	119.336044	997.510193	-524.580872	39.759781	905.676208	-470.773071	-102.316467
366.976379	28.625074	904.203003	393.622894	197.961731	891.833618	396.170288	-53.528938	515.806458	457.193726	154.519135	500.751678	533.264221	-52.648891	115.714294	538.270569	84.400398	88.096672	414.346436	-26.462364	1426.023560	435.198822	298.529755	1379.670532	366.528351	145.212784	1386.804688	367.255432	210.796143	1676.433716	442.524780	-89.405426	1141.709229	494.414886	318.792816	1097.106323	308.530609	-95.552124	911.295471	364.503723	318.135986	848.499634	384.205414	119.961540	997.719238	-524.643311	39.791286	905.670044	-470.844788	-102.310631
367.120880	28.819078	904.364319	393.505615	197.864853	891.701111	394.969818	-53.265549	516.059692	457.049805	154.548248	500.682983	532.829285	-52.653908	116.385674	538.093689	84.329796	88.052605	414.320404	-25.900877	1426.128296	435.377350	299.092926	1379.538086	366.626221	145.818100	1386.791260	367.219208	211.451569	1676.386597	442.391052	-88.850258	1141.823120	494.729156	319.123413	1096.995483	308.312469	-94.790855	911.463806	365.023376	318.330872	848.306763	384.230225	120.198219	997.720459	-524.708923	39.776993	905.662354	-470.925110	-102.323868
367.336670	29.149302	904.515381	393.899597	198.519363	891.815308	393.839722	-53.179703	516.367126	457.321167	154.848282	500.728455	532.492676	-52.680042	117.088562	538.250854	84.432709	88.063629	414.331787	-25.295767	1426.208130	435.524292	299.679382	1379.466187	366.729797	146.442978	1386.804688	367.187073	212.118561	1676.368774	442.277313	-88.253975	1141.908813	495.078094	319.456665	1096.948608	308.122742	-94.048958	911.597717	365.710083	318.475708	848.040405	384.635071	120.679108	997.849915	-524.804504	39.841698	905.665222	-471.047394	-102.269524
367.567627	29.472700	904.652832	394.080719	198.845688	891.827087	392.610443	-52.904396	516.688538	457.434540	155.008209	500.707550	532.054382	-52.651676	117.806183	538.314880	84.507919	88.096855	414.337189	-24.704172	1426.312988	435.639526	300.231354	1379.391968	366.829498	147.045319	1386.801025	367.127136	212.778442	1676.327759	442.193756	-87.686958	1142.002441	495.423920	319.837097	1096.899780	308.010162	-93.289688	911.681458	366.306213	318.630188	847.862000	384.889740	121.070854	997.917969	-524.880249	39.840042	905.677246	-471.112335	-102.274780
367.843842	29.827694	904.793091	394.217621	199.117264	891.829224	391.341248	-52.720291	517.050537	457.454163	155.149597	500.681488	531.571228	-52.681412	118.582726	538.302673	84.508385	88.072609	414.360748	-24.072203	1426.417358	435.731934	300.861633	1379.323364	366.930603	147.661041	1386.811279	366.961700	213.471985	1676.345215	442.142426	-86.979462	1142.099121	495.720398	320.184814	1096.915161	307.949188	-92.542923	911.773682	366.959869	318.815216	847.679749	385.155731	121.462379	997.981262	-524.968933	39.868710	905.673401	-471.216583	-102.254364
368.072449	30.069584	904.950928	394.099487	199.093201	891.751465	390.077209	-52.448475	517.369324	457.301178	155.114746	500.629822	531.159180	-52.783058	119.378235	538.202942	84.474609	88.095779	414.359924	-23.472443	1426.511108	435.822571	301.468323	1379.239868	367.040283	148.261658	1386.830566	366.929077	214.088928	1676.281738	442.105103	-86.310966	1142.221069	496.060181	320.555756	1096.890991	307.941101	-91.722359	911.918579	367.435181	319.006134	847.594727	385.244507	121.723587	998.009094	-525.072205	39.864342	905.661011	-471.289978	-102.254341
368.319519	30.377382	905.130981	394.149323	199.325119	891.808228	388.776428	-52.241966	517.754211	457.280945	155.195419	500.571564	530.715942	-52.848118	120.206810	538.166748	84.455437	88.079819	414.395752	-22.824957	1426.599487	435.954865	302.058472	1379.218750	367.155853	148.896683	1386.854004	366.735687	214.760178	1676.344360	442.120850	-85.625786	1142.347778	496.496094	321.034485	1096.884277	308.006531	-91.022560	912.014526	368.304504	319.132721	847.307556	385.469727	122.061836	998.119324	-525.167908	39.922188	905.665344	-471.394196	-102.199455
368.600647	30.733517	905.306763	394.049652	199.517548	891.881470	387.239044	-51.939312	518.132690	457.167114	155.206970	500.520691	530.123474	-52.951626	121.054688	537.929382	84.295937	87.982361	414.442932	-22.179365	1426.765991	435.998627	302.718262	1379.193115	367.270630	149.525238	1386.901611	366.617981	215.404022	1676.343750	442.142609	-84.952110	1142.478394	496.815491	321.409943	1096.908569	308.066956	-90.251610	912.101563	368.885345	319.374908	847.229675	385.626068	122.402718	998.236206	-525.284180	39.939949	905.644592	-471.477020	-102.182587
369.030457	30.894245	905.514160	394.601990	199.799026	891.815063	385.860748	-51.843079	518.539368	457.324188	155.401489	500.443848	529.592468	-53.067982	121.966568	537.969604	84.340073	87.989746	414.479706	-21.525333	1426.891846	436.036530	303.344757	1379.147827	367.360321	150.179321	1386.914673	366.576233	216.070282	1676.266479	442.218231	-84.220032	1142.624756	497.214081	321.857666	1096.924072	308.230652	-89.454742	912.185181	369.668945	319.555389	847.070557	386.172577	122.767593	998.293701	-525.405640	39.976952	905.630859	-471.596008	-102.140152
369.461670	31.037333	905.752686	395.236389	200.235046	891.844604	384.400208	-51.699303	518.951782	457.652100	155.728455	500.413177	529.011597	-53.162403	122.925987	538.132690	84.437279	88.014275	414.532806	-20.861187	1426.989502	436.085297	304.045227	1379.131104	367.494446	150.819748	1386.905396	366.336426	216.728256	1676.362549	442.307770	-83.537132	1142.743042	497.644226	322.287994	1097.015137	308.516174	-88.701164	912.262634	370.722992	319.672699	846.801025	386.787384	123.148758	998.417236	-525.518555	39.978531	905.599976	-471.669159	-102.123665
369.807556	31.218885	905.946045	395.514191	200.452362	891.834473	383.006226	-51.519566	519.444519	457.747223	155.895447	500.376465	528.449890	-53.279156	123.893532	538.153198	84.450485	88.027672	414.590088	-20.190447	1427.070557	436.105713	304.667633	1379.129639	367.590027	151.490051	1386.946899	366.278320	217.308426	1676.309937	442.424805	-82.856361	1142.869385	498.092072	322.735260	1097.074097	308.827118	-87.985596	912.335266	371.353485	319.844421	846.731750	387.159943	123.458000	998.497803	-525.649597	39.997345	905.602539	-471.789154	-102.083771
370.228699	31.419930	906.174072	395.765198	200.595032	891.823547	381.623138	-51.441010	519.848145	457.865143	156.051727	500.323792	527.972900	-53.444252	124.925499	538.167603	84.460800	88.054214	414.667786	-19.505163	1427.153564	436.082214	305.378113	1379.131958	367.665466	152.114136	1386.981934	366.101440	217.925995	1676.330200	442.567963	-82.251862	1143.022461	498.553345	323.241547	1097.159180	309.174530	-87.287163	912.398926	372.436157	320.038574	846.544861	387.550812	123.768326	998.593140	-525.764221	40.041031	905.606262	-471.892395	-102.009506
370.662262	31.623560	906.375305	396.031647	200.773697	891.833435	380.289520	-51.505341	520.314331	457.967712	156.205811	500.284058	527.534912	-53.561012	125.867676	538.198303	84.483337	88.091957	414.736816	-18.811674	1427.295898	436.033234	306.047852	1379.117310	367.758911	152.763962	1386.991211	365.942627	218.539383	1676.325439	442.744659	-81.583710	1143.159668	498.957550	323.769714	1097.243530	309.495361	-86.612801	912.447205	373.179474	320.194794	846.486389	387.969574	124.066475	998.687195	-525.877380	40.060333	905.597778	-471.983459	-101.978722
371.053711	31.756235	906.578857	396.316284	200.903595	891.788940	378.887390	-51.504070	520.742371	458.084442	156.360916	500.226685	526.983826	-53.593029	126.738808	538.346375	84.633179	88.130089	414.866486	-18.156395	1427.400513	436.009674	306.718201	1379.116699	367.876068	153.406845	1386.996338	365.774872	219.130554	1676.323486	442.946838	-80.953552	1143.327881	499.441193	324.290558	1097.328369	309.835419	-86.027962	912.499573	374.142761	320.365631	846.332397	388.385620	124.333946	998.752197	-526.004822	40.077770	905.592651	-472.098236	-101.916924
371.509033	31.925327	906.800476	396.605316	201.040146	891.784729	377.754639	-51.529076	521.155090	458.268677	156.540070	500.208344	526.622559	-53.667900	127.627525	538.408020	84.684471	88.143005	415.034546	-17.467903	1427.476318	435.962280	307.353363	1379.083252	367.970215	154.021652	1386.976440	365.514465	219.706451	1676.387573	443.224823	-80.370255	1143.483276	499.942413	324.838409	1097.458008	310.233398	-85.390816	912.562744	375.291565	320.575134	846.089600	388.835846	124.613068	998.846924	-526.118164	40.109695	905.583984	-472.182739	-101.880005
371.949677	32.092667	906.996277	396.938416	201.164597	891.760437	376.681641	-51.563438	521.551575	458.441284	156.692032	500.179596	526.215759	-53.755844	128.444672	538.391968	84.703049	88.101357	415.185028	-16.803900	1427.590210	435.882172	308.030579	1379.040161	368.047485	154.645187	1386.967651	365.439636	220.270004	1676.279175	443.513336	-79.747673	1143.664307	500.381836	325.378418	1097.501587	310.661102	-84.840782	912.663147	376.088593	320.821289	845.997253	389.283783	124.883415	998.919495	-526.228943	40.142864	905.579651	-472.286896	-101.846260
372.392395	32.220173	907.150757	397.267090	201.266388	891.723572	375.656555	-51.650150	521.963013	458.616425	156.916534	500.152863	525.881104	-53.849514	129.197327	538.388794	84.684631	88.102516	415.347504	-16.073534	1427.660767	435.793915	308.678497	1378.958618	368.094391	155.240082	1386.932861	365.270538	220.814819	1676.226929	443.817444	-79.136963	1143.768188	500.882690	326.023071	1097.580322	311.070526	-84.368179	912.756409	377.220398	321.023041	845.732605	389.729370	125.105339	998.966431	-526.319885	40.174713	905.558289	-472.367157	-101.808563
373.169220	31.741411	907.296387	398.727112	200.450500	891.247070	374.875519	-51.861671	522.335693	459.010681	157.233002	499.961578	525.176758	-53.659840	129.442505	538.484070	84.773575	88.068855	415.543335	-15.418583	1427.732544	435.677795	309.294586	1378.866333	368.171234	155.882858	1386.873169	365.028717	221.366226	1676.243896	444.214813	-78.589333	1143.912964	501.385254	326.698730	1097.614014	311.495117	-83.823334	912.856934	378.086792	321.256287	845.635498	390.767456	124.831398	998.772827	-526.423218	40.218197	905.595459	-472.460327	-101.759285
373.482086	32.035614	907.402832	398.677551	201.103394	891.351013	374.031281	-51.899319	522.643188	459.209381	157.451431	500.039520	525.037476	-54.199337	130.386536	538.463928	84.788025	88.051460	415.735626	-14.804921	1427.778931	435.578156	309.890167	1378.747192	368.236633	156.422470	1386.803711	364.949097	221.877396	1676.148071	444.656036	-78.039024	1144.094971	501.881256	327.339630	1097.605469	311.952454	-83.339516	912.947693	379.243896	321.489258	845.310364	390.984070	125.285347	998.875549	-526.502869	40.261993	905.591919	-472.565918	-101.707680
373.741058	32.505989	907.468140	398.299377	201.596237	891.603271	373.178070	-51.675934	522.865601	459.170105	157.534134	500.049225	524.226746	-54.477600	130.592346	538.169312	84.620438	87.963417	415.907501	-14.179654	1427.852905	435.430176	310.521729	1378.607422	368.272369	156.974930	1386.737549	364.699219	222.395187	1676.164673	445.077118	-77.459267	1144.213989	502.345581	327.958038	1097.613525	312.442352	-82.971359	913.049561	380.272888	321.764038	845.027710	391.000397	125.663727	999.039612	-526.589539	40.238590	905.576721	-472.641998	-101.703827
374.217102	32.576649	907.573120	398.732971	201.634109	891.561890	372.528778	-51.472111	523.189758	459.427002	157.743500	499.957489	522.860718	-54.595428	130.223434	538.219788	84.656433	87.947083	416.085876	-13.558061	1427.915771	435.283112	311.114044	1378.417114	368.311676	157.520020	1386.628418	364.598999	222.894760	1676.071655	445.516388	-77.010422	1144.303711	502.756622	328.581421	1097.546143	312.901978	-82.611237	913.152649	381.059998	322.095490	844.800964	391.437500	125.808990	999.064331	-526.687561	40.279942	905.573425	-472.738342	-101.687691
374.691956	32.613930	907.700378	399.166412	201.720139	891.513794	371.947632	-51.090408	523.408203	459.881042	158.049820	499.926941	521.955017	-55.383854	130.450089	538.385254	84.732468	87.955536	416.231171	-12.981043	1428.027588	435.159912	311.682739	1378.259888	368.331818	158.049469	1386.545654	364.411224	223.389069	1676.060059	446.059021	-76.563171	1144.466553	503.284973	329.265533	1097.416992	313.476501	-82.223946	913.271973	382.285370	322.403137	844.388245	391.861908	125.976067	999.096130	-526.763184	40.325512	905.566162	-472.832703	-101.669281
375.074036	32.648979	907.816528	399.529053	201.820160	891.514343	371.363434	-50.606483	523.687073	460.026367	158.144363	499.844696	520.276489	-55.774258	129.782074	538.319763	84.691788	87.935196	416.363007	-12.373162	1428.104980	435.018524	312.278931	1378.077393	368.367828	158.565063	1386.484863	364.150055	223.904221	1676.125977	446.616211	-76.098846	1144.625000	503.705200	329.846619	1097.348022	314.088348	-81.945045	913.389648	383.300995	322.693604	844.010498	392.187744	126.115097	999.150452	-527.049988	40.705170	905.569336	-472.967499	-101.628174
375.536835	32.734657	907.963074	399.892273	201.797653	891.514465	370.622009	-49.896267	523.782104	460.192535	158.209091	499.824127	518.481445	-56.282955	129.254105	538.295532	84.707367	87.931953	416.514435	-11.805147	1428.255859	434.876190	312.842377	1377.910034	368.401855	159.051773	1386.428101	364.030060	224.400177	1676.093506	447.145905	-75.734474	1144.841431	504.100586	330.483276	1097.239868	314.668518	-81.766731	913.503784	384.342377	323.072998	843.645081	392.548828	126.248268	999.217163	-527.105774	40.744907	905.558960	-473.040894	-101.637047
375.978851	32.798588	908.151855	400.204773	201.798874	891.541077	370.153656	-49.070133	523.923767	460.433105	158.251328	499.831940	516.589661	-56.909012	128.512299	538.301941	84.680550	87.958008	416.645782	-11.225417	1428.440796	434.748413	313.412659	1377.761230	368.415863	159.564682	1386.400635	363.822784	224.889221	1676.146118	447.707397	-75.399193	1145.061523	504.433105	331.068909	1097.156494	315.321808	-81.543343	913.662598	385.208313	323.467010	843.402039	392.880737	126.389084	999.317261	-527.150208	40.789284	905.562500	-473.128387	-101.630409
376.444153	32.801788	908.369324	400.628357	201.787979	891.587646	369.918732	-48.360878	524.131653	460.716614	158.299942	499.899750	514.259705	-57.349537	127.445557	538.306091	84.641701	87.974770	416.801331	-10.637434	1428.656006	434.622986	313.966522	1377.631836	368.428223	160.095032	1386.428955	363.513336	225.357117	1676.285645	448.308685	-75.020515	1145.318237	504.805542	331.634125	1097.115112	316.051666	-81.419533	913.867981	386.250397	323.782776	843.048828	393.253143	126.497391	999.442383	-527.186523	40.760544	905.550537	-473.243927	-101.641571
376.859161	32.806622	908.599365	400.995789	201.773468	891.686218	369.847656	-47.704704	524.266052	461.017487	158.306320	499.983734	511.663940	-57.874481	126.201614	538.321594	84.645004	87.963928	416.942291	-10.035333	1428.915039	434.495636	314.520172	1377.566528	368.457214	160.572983	1386.457031	363.382019	225.836380	1676.324585	448.879639	-74.662514	1145.666138	505.089050	332.083710	1097.135132	316.763000	-81.374222	914.081421	387.285858	324.164795	842.761230	393.576324	126.581520	999.601624	-527.212585	40.760139	905.556763	-473.307526	-101.659286
377.314117	32.762295	908.853699	401.423035	201.723587	891.753540	370.092834	-47.131580	524.408752	461.296783	158.246582	500.035980	508.670410	-58.384933	124.789383	538.310669	84.609283	87.958374	417.025757	-9.477607	1429.197998	434.379669	315.041840	1377.496338	368.460754	161.114182	1386.492432	363.149170	226.293686	1676.447266	449.416656	-74.362427	1146.051758	505.382446	332.574371	1097.170288	317.465546	-81.379341	914.372437	388.295105	324.572327	842.435913	393.938965	126.655998	999.754639	-527.221436	40.774315	905.563171	-473.383759	-101.662727
377.683502	32.727188	909.116272	401.754333	201.663300	891.858337	370.654419	-46.468597	524.575134	461.578583	158.140518	500.103302	505.464630	-58.916832	123.065781	538.223389	84.570091	87.956284	417.101959	-8.908357	1429.469482	434.274902	315.586456	1377.456177	368.472565	161.589371	1386.578003	362.903931	226.760208	1676.557861	449.989929	-74.037964	1146.469604	505.667664	333.093750	1097.236938	318.231934	-81.477180	914.655029	389.369141	324.992859	842.120667	394.226624	126.711823	999.931335	-527.300659	40.835583	905.584106	-473.550629	-101.661514
378.050659	32.721001	909.375366	402.099884	201.554596	891.964172	371.613220	-45.903133	524.728455	461.875214	158.045380	500.200195	502.019257	-59.495266	121.195450	538.122925	84.522728	87.931305	417.176056	-8.323625	1429.797729	434.205475	316.124146	1377.445557	368.470032	162.107040	1386.675781	362.645508	227.232864	1676.693848	450.520294	-73.740875	1146.904907	505.925140	333.528503	1097.273560	319.038025	-81.561310	914.985596	390.374878	325.379028	841.849915	394.516296	126.759789	1000.106628	-527.333740	40.823078	905.577393	-473.670105	-101.707062
378.462219	32.620605	909.617065	402.665497	201.410583	892.047485	372.471863	-45.399155	524.803101	462.303802	158.020538	500.284271	498.246826	-60.038433	119.147850	538.116821	84.499741	87.926224	417.224274	-7.753954	1430.177368	434.122437	316.608551	1377.447510	368.467468	162.598358	1386.803223	362.367096	227.700500	1676.830444	451.030090	-73.399666	1147.385010	506.135284	333.945709	1097.332397	319.782654	-81.740463	915.293030	391.443054	325.799438	841.571045	394.939789	126.737900	1000.262268	-527.320862	40.864002	905.553406	-473.746582	-101.709694
378.944946	32.438519	909.827881	403.168243	201.028046	891.982910	374.147400	-44.919979	525.007751	462.541595	157.900116	500.309631	494.381561	-60.811077	117.102280	538.218384	84.570206	87.972389	417.290253	-7.215048	1430.520386	434.022400	317.111542	1377.445801	368.456390	163.039566	1386.935669	362.112152	228.141891	1676.953857	451.516602	-73.146164	1147.889648	506.310211	334.320374	1097.408447	320.598969	-82.024513	915.597229	392.238861	326.228546	841.368042	395.292603	126.647827	1000.322449	-527.327820	40.839272	905.541260	-473.845642	-101.727966
379.212006	32.583233	910.076843	403.148071	201.244659	892.229187	375.463379	-44.354801	525.051392	462.747559	157.768478	500.421906	490.102478	-61.450069	114.826591	538.142151	84.502960	87.969017	417.301849	-6.701303	1430.856934	433.951599	317.549866	1377.446289	368.450043	163.470352	1387.038696	361.888458	228.557220	1677.083496	451.994965	-72.926895	1148.404785	506.516357	334.681580	1097.495483	321.360931	-82.293518	915.947937	393.251068	326.635040	841.128479	395.393372	126.836281	1000.570313	-527.396545	40.838818	905.578003	-474.024048	-101.770111
379.642822	32.302555	910.315674	403.909363	200.774048	892.157715	377.042175	-43.726936	525.131287	462.957458	157.618820	500.405579	485.639832	-62.211639	112.605522	538.100830	84.463661	87.990669	417.295319	-6.160021	1431.194458	433.855591	318.001648	1377.455688	368.423615	163.914169	1387.144165	361.625824	229.006302	1677.197021	452.404358	-72.794159	1148.915161	506.707062	334.969391	1097.565308	322.202179	-82.675438	916.275269	394.158478	327.041412	840.882690	395.888000	126.659584	1000.638184	-527.414917	40.855286	905.586060	-474.168701	-101.777802
379.855011	32.485462	910.508484	403.842346	201.055328	892.409119	378.519043	-43.274776	525.150818	463.062958	157.480865	500.463837	481.006317	-62.968773	110.452370	538.013184	84.430710	87.973495	417.302124	-5.631269	1431.529297	433.771851	318.447052	1377.438232	368.397888	164.340714	1387.231934	361.374573	229.419556	1677.288208	452.680786	-71.870094	1149.391602	506.847748	335.264618	1097.620972	322.961823	-83.029099	916.568298	394.942200	327.507965	840.645874	395.944672	126.860664	1000.864075	-527.443665	40.912369	905.603882	-474.317657	-101.783081
380.130493	32.463795	910.691833	404.142578	200.980759	892.486755	380.186920	-42.534763	525.192993	463.214508	157.389313	500.463745	476.259766	-63.750561	108.243469	537.986023	84.421730	87.945755	417.274231	-5.103457	1431.794067	433.661804	318.869629	1377.406494	368.351654	164.773514	1387.299072	361.119293	229.828201	1677.353760	453.038696	-71.789787	1149.905518	507.010742	335.618988	1097.651123	323.728027	-83.459671	916.829285	395.754883	327.838379	840.376038	396.188110	126.883217	1000.989197	-527.449707	40.914604	905.611450	-474.410919	-101.824799
380.437286	32.382648	910.868286	404.566193	200.886139	892.523254	381.660339	-42.154465	525.176147	463.326385	157.314957	500.439484	471.339417	-64.404015	106.166679	537.954407	84.414940	87.938210	417.230377	-4.641957	1432.129272	433.562805	319.281433	1377.351074	368.335114	165.192291	1387.327759	360.885498	230.206100	1677.392456	453.385742	-71.682777	1150.373291	507.194855	335.998962	1097.638428	324.514557	-83.967834	917.050659	396.640167	328.196777	840.072083	396.501465	126.882614	1001.088806	-527.236267	40.599312	905.599670	-474.538208	-101.798103
380.768951	32.255901	911.027588	405.040619	200.832550	892.504333	383.387512	-41.555222	525.237488	463.450989	157.271652	500.416016	466.456421	-65.036942	104.069824	537.942444	84.405968	87.927322	417.164612	-4.173624	1432.404663	433.454651	319.674957	1377.232788	368.328979	165.580902	1387.339844	360.647675	230.589493	1677.396484	453.647369	-71.869087	1150.766479	507.327393	336.392731	1097.585815	325.299255	-84.730721	917.258606	397.341705	328.595764	839.788452	396.838593	126.898293	1001.150635	-527.196899	40.636379	905.591248	-474.618073	-101.799759
381.042236	32.183979	911.142761	405.415497	200.776184	892.482483	384.717316	-41.141605	525.262329	463.630157	157.274582	500.388763	461.395630	-65.687439	102.086594	537.964905	84.416321	87.925392	417.108032	-3.676507	1432.623779	433.347321	320.072998	1377.101318	368.307953	165.955856	1387.310059	360.419434	230.979996	1677.393311	453.915894	-71.928528	1151.126099	507.411438	336.716431	1097.515015	326.038116	-85.325188	917.403870	397.793213	328.978546	839.565735	397.123444	126.916458	1001.190247	-527.191345	40.671165	905.604187	-474.750854	-101.818733
381.354980	32.140724	911.216858	405.835724	200.694763	892.476746	386.182190	-40.684189	525.244202	463.557739	157.117676	500.350159	456.762207	-66.513390	100.500740	537.702271	84.246269	87.850319	417.045624	-3.240785	1432.793213	433.270416	320.444214	1376.984009	368.284515	166.331894	1387.267212	360.176147	231.309097	1677.376465	454.164673	-71.741394	1151.456177	507.537292	337.065094	1097.455200	326.826782	-86.018829	917.525085	398.403076	329.271271	839.283875	397.429565	126.909439	1001.220947	-527.195801	40.660580	905.628052	-474.870544	-101.839943
381.708466	32.133018	911.248047	406.289368	200.643463	892.454102	387.327454	-40.211723	525.194702	463.691315	157.138077	500.326385	452.386993	-67.740128	99.419624	537.863098	84.357468	87.909073	416.990173	-2.827260	1432.918701	433.221008	320.774872	1376.810791	368.293152	166.697281	1387.185059	359.949524	231.632401	1677.328125	454.421570	-71.867691	1151.772949	507.671326	337.451996	1097.327515	327.557526	-86.665543	917.571716	398.954437	329.610870	839.007874	397.756836	126.923073	1001.223572	-527.152039	40.699440	905.612915	-474.938232	-101.862785
382.217865	31.753126	911.331360	407.339203	199.967072	892.205811	388.470093	-39.937641	525.257568	463.995514	157.191177	500.200592	446.693817	-67.516411	97.177185	537.964172	84.420120	87.889999	416.926178	-2.406826	1433.010864	433.178772	321.112488	1376.618896	368.299469	167.049149	1387.125488	359.731415	231.966553	1677.257813	454.655853	-72.024261	1152.061157	507.786682	337.788177	1097.163086	328.309448	-87.306145	917.620850	399.397369	329.940552	838.686462	398.405670	126.614723	1001.122375	-527.181213	40.700310	905.652283	-475.112274	-101.878654
382.406036	32.005650	911.345215	407.313782	200.505615	892.363342	389.345367	-39.260906	525.178711	464.209869	157.216522	500.285889	441.338196	-67.743874	95.830208	537.957764	84.409019	87.870926	416.856171	-2.032182	1433.109985	433.152710	321.473419	1376.408325	368.305267	167.397507	1387.044434	359.501160	232.284546	1677.189941	454.854828	-72.208649	1152.299927	507.867065	338.117279	1096.941406	329.094391	-87.995010	917.585632	399.752014	330.264221	838.392761	398.480408	126.914070	1001.218689	-527.183472	40.710327	905.647583	-475.218140	-101.901268
382.734863	32.002739	911.386902	407.655273	200.513992	892.364319	389.988586	-38.843098	525.107727	464.363678	157.223221	500.270966	436.224304	-67.906487	94.566872	537.972778	84.400993	87.866020	416.817657	-1.679182	1433.174194	433.146576	321.766510	1376.215698	368.340881	167.737640	1386.936157	359.277069	232.575592	1677.110840	455.053497	-72.212479	1152.512573	507.996338	338.500702	1096.697998	329.836700	-88.646767	917.603638	400.116241	330.525513	838.107788	398.761658	126.947624	1001.238647	-527.184265	40.747093	905.665222	-475.345490	-101.864182
383.404572	31.446531	911.437744	408.926239	199.449066	891.934265	390.685577	-38.482124	525.151001	464.917603	157.412903	500.120483	432.017120	-68.626122	93.695435	538.176270	84.495888	87.892342	416.754181	-1.349807	1433.274048	433.148438	322.034973	1375.994263	368.360962	168.035324	1386.870117	359.053253	232.863022	1677.048340	455.231781	-72.189430	1152.708374	508.114990	338.870178	1096.514404	330.584442	-89.281418	917.533386	400.466583	330.803375	837.825073	399.503113	126.472519	1001.020386	-527.193115	40.782429	905.677124	-475.481812	-101.854523
383.525879	31.869366	911.446472	408.596924	200.363052	892.288635	390.883362	-37.754055	525.075623	465.284393	157.544846	500.282684	427.388580	-68.889160	92.760139	538.266785	84.533485	87.871582	416.738800	-1.027546	1433.358887	433.177460	322.299927	1375.804810	368.393799	168.354065	1386.806763	358.829468	233.118713	1676.982056	455.403717	-72.247658	1152.914063	508.234650	339.191498	1096.351196	331.393066	-89.939453	917.494263	400.761688	331.093414	837.568542	399.466187	126.906601	1001.225342	-527.132813	40.760178	905.672058	-475.461456	-101.923218
383.853668	31.872196	911.468567	408.888031	200.402283	892.323914	391.111664	-37.179741	525.027588	465.534332	157.584045	500.287018	422.966431	-69.117683	91.983116	538.199585	84.466637	87.789810	416.715302	-0.699377	1433.385864	433.226776	322.598999	1375.636597	368.451050	168.644562	1386.679321	358.610596	233.366791	1676.933594	455.636871	-72.253563	1153.116455	508.378113	339.524353	1096.206909	332.098511	-90.529549	917.473328	401.245972	331.304474	837.264038	399.729828	126.925331	1001.255859	-527.144592	40.788174	905.679443	-475.566772	-101.925911
384.346863	31.537668	911.521973	409.707977	199.721115	892.145691	391.324646	-36.753105	524.994202	465.625305	157.568771	500.144623	418.851074	-69.324715	91.388664	538.321106	84.596230	87.866928	416.708099	-0.391681	1433.489624	433.285004	322.874664	1375.491943	368.486237	168.911453	1386.590088	358.383026	233.602432	1676.892944	455.840302	-72.280457	1153.307373	508.434235	339.833832	1095.979858	332.849884	-91.126717	917.480530	401.116486	331.595764	837.200989	400.277466	126.584747	1001.178772	-527.183228	40.928947	905.692688	-475.819885	-101.810089
384.757141	31.479639	911.534058	410.122833	199.603302	892.094727	391.426849	-36.303837	524.954041	465.237366	157.250534	500.065613	415.086548	-69.422928	90.891777	538.035706	84.450447	87.802681	416.679352	-0.055156	1433.582031	433.305359	323.109222	1375.342651	368.529755	169.177826	1386.539063	358.167877	233.816040	1676.854492	456.090118	-72.423904	1153.545410	508.584137	340.182983	1095.818359	333.579651	-91.685394	917.500488	401.217834	331.816803	837.102417	400.618378	126.548302	1001.155945	-527.103027	41.121956	905.718201	-475.897522	-101.691475
385.130981	31.476437	911.552063	410.447693	199.594147	892.089600	391.291138	-35.952629	524.913879	465.814484	157.586960	500.063873	411.639587	-69.437408	90.505638	538.164185	84.473236	87.742218	416.717407	0.248599	1433.692749	433.354431	323.379822	1375.211792	368.581299	169.437668	1386.473389	357.817749	234.009018	1676.897583	456.337616	-72.412872	1153.781006	508.666779	340.427673	1095.703003	334.279175	-92.223450	917.545349	401.269287	331.998108	837.007874	400.928070	126.562973	1001.161377	-527.083618	41.194599	905.687378	-475.976715	-101.661484
385.550354	31.461840	911.576599	410.736237	199.591949	892.078674	391.053223	-35.660748	524.906616	466.017395	157.632248	500.057007	408.870483	-69.617668	90.278740	538.247131	84.472816	87.716629	416.722992	0.557990	1433.811646	433.379059	323.601166	1375.097656	368.620636	169.688538	1386.434204	357.609100	234.162979	1676.874268	456.591095	-72.338966	1154.012085	508.765564	340.641205	1095.613281	334.965057	-92.756744	917.591919	401.320251	332.151764	836.945435	401.253662	126.581169	1001.166077	-527.077515	41.246696	905.664551	-476.048492	-101.634041
385.942657	31.477070	911.632813	411.033539	199.624939	892.117920	390.790558	-35.396717	524.958984	466.047791	157.587112	500.015137	406.299194	-69.483719	90.142220	538.212830	84.443359	87.692787	416.770874	0.831066	1433.962769	433.382416	323.817902	1374.995483	368.689392	169.937592	1386.398804	357.535889	234.298569	1676.775391	456.878204	-72.382248	1154.276978	508.850983	340.847351	1095.550415	335.696869	-93.245285	917.717834	401.306488	332.302216	836.932434	401.579376	126.618652	1001.212952	-527.082458	41.216831	905.649170	-476.108612	-101.615303
386.341919	31.435417	911.718933	411.352966	199.568787	892.137146	390.441162	-35.208736	525.040527	466.042572	157.506516	499.974030	404.032318	-69.240211	90.004555	538.203796	84.420509	87.688416	416.834167	1.098550	1434.103271	433.404053	324.049530	1374.941528	368.742615	170.150772	1386.380127	357.337616	234.401123	1676.765137	457.156799	-72.347633	1154.573242	508.989288	341.086517	1095.516357	336.380554	-93.685402	917.859558	401.389496	332.399872	836.904419	401.923248	126.613472	1001.261230	-527.055176	41.326248	905.666992	-476.169281	-101.567451
386.704620	31.366644	911.801453	411.691467	199.473160	892.134460	390.012848	-35.121506	525.204895	465.986755	157.399048	499.979126	402.042084	-68.857864	90.022591	538.123657	84.381058	87.673889	416.909943	1.361935	1434.217529	433.399841	324.234222	1374.882324	368.799713	170.360535	1386.376709	357.286407	234.493790	1676.723389	457.451355	-72.300247	1154.818359	509.068634	341.319275	1095.458984	337.005463	-94.084869	917.970642	401.298615	332.534790	836.960510	402.246918	126.587189	1001.295654	-527.070374	41.316200	905.662109	-476.227264	-101.549774
387.089050	31.235483	911.907776	412.060089	199.367538	892.125793	389.407166	-34.974346	525.350403	466.018280	157.339096	499.992676	400.968689	-68.864365	90.133614	538.124023	84.378632	87.669548	417.007416	1.589037	1434.352661	433.383026	324.439728	1374.837891	368.870209	170.556412	1386.354980	357.095856	234.555038	1676.711914	457.817291	-72.236122	1155.085693	509.150909	341.581085	1095.427979	337.682343	-94.503548	918.107544	401.205261	332.623596	837.003357	402.601471	126.537758	1001.337402	-527.072266	41.351570	905.643066	-476.283020	-101.488251
387.526001	31.129147	912.017517	412.358063	199.261520	892.121826	388.629028	-34.951931	525.540039	466.061066	157.222916	499.972412	399.640930	-68.497940	90.269142	537.901672	84.273987	87.635445	417.120483	1.835861	1434.427734	433.342010	324.641296	1374.794922	368.957581	170.734024	1386.342163	356.903503	234.593277	1676.724854	458.176025	-72.305664	1155.308716	509.234161	341.800964	1095.368774	338.294800	-94.847191	918.220398	401.045868	332.679321	837.058777	402.965240	126.500877	1001.382507	-527.057190	41.400585	905.632446	-476.336090	-101.435532
387.925018	31.038298	912.123352	412.591370	199.200882	892.138367	387.907867	-34.662586	525.743713	466.167206	157.169907	500.008728	399.070618	-68.503975	90.506340	537.901123	84.271248	87.625771	417.267639	2.070295	1434.522705	433.335114	324.819214	1374.712646	369.024780	170.896393	1386.319946	356.461700	234.588837	1676.857666	458.535431	-72.417252	1155.492065	509.309265	342.019653	1095.341553	338.881958	-95.169060	918.321228	400.871643	332.747284	837.108459	403.290039	126.476791	1001.437561	-527.066711	41.493191	905.622803	-476.339294	-101.417053
388.166046	31.227213	912.212463	412.366516	199.701675	892.318665	386.972626	-34.446232	525.898560	466.310059	157.099564	500.163300	399.014465	-68.793686	90.898384	538.104736	84.347961	87.630623	417.441833	2.261485	1434.619385	433.321808	324.996002	1374.666992	369.124451	171.027023	1386.316895	356.457550	234.551331	1676.789673	458.931000	-72.447968	1155.670898	509.324615	342.208405	1095.261597	339.467407	-95.432831	918.447876	400.525085	332.828186	837.212402	403.353912	126.748039	1001.578918	-527.052429	41.541157	905.601440	-476.396332	-101.358124
388.580139	31.118046	912.329651	412.610931	199.623047	892.357666	386.100067	-34.234875	526.174866	466.514465	157.009705	500.189209	399.089172	-69.012489	91.304863	538.119019	84.373596	87.619850	417.648346	2.447135	1434.719238	433.308716	325.151215	1374.600220	369.212830	171.161057	1386.312988	356.341461	234.531906	1676.815430	459.353577	-72.476082	1155.819824	509.356171	342.425049	1095.212158	340.057159	-95.690315	918.581909	400.289368	332.841461	837.269287	403.673889	126.701996	1001.651855	-527.035889	41.601555	905.602661	-476.418121	-101.269814
388.945526	30.979685	912.459106	412.836182	199.476181	892.401794	385.101837	-33.950176	526.396729	466.755432	156.963959	500.220856	399.282318	-69.230408	91.754379	538.181335	84.409744	87.601555	417.853790	2.621046	1434.808350	433.269073	325.305573	1374.515747	369.319183	171.264893	1386.333496	356.046692	234.465454	1676.935059	459.809204	-72.378494	1155.964233	509.360657	342.632507	1095.141846	340.542664	-95.904015	918.682617	400.034515	332.866455	837.312805	403.976990	126.610992	1001.732544	-527.018921	41.648388	905.583740	-476.435913	-101.220734
389.303070	30.809149	912.600586	413.063904	199.314804	892.456970	384.106842	-34.009903	526.738342	466.969543	156.901047	500.254486	399.944550	-69.686523	92.320740	538.208252	84.409042	87.582909	418.118896	2.769790	1434.894409	433.234741	325.431641	1374.458740	369.439087	171.349197	1386.362549	355.922913	234.366196	1676.979004	460.229980	-72.335693	1156.096924	509.346680	342.876923	1095.106323	341.004730	-96.096603	918.826721	399.724823	332.882355	837.368958	404.277832	126.495728	1001.824768	-527.010193	41.739021	905.599548	-476.470520	-101.138252
389.575531	30.653557	912.746155	413.256653	199.137497	892.484558	383.171326	-33.772411	527.034668	467.121948	156.829895	500.234161	400.366547	-69.916702	92.831230	538.221252	84.411896	87.572311	418.402313	2.895486	1434.987549	433.187500	325.553314	1374.401367	369.593201	171.428329	1386.390381	356.011841	234.260132	1676.921631	460.684082	-72.429031	1156.237305	509.333771	343.095764	1095.036499	341.488953	-96.257469	918.963989	399.534637	332.844299	837.349304	404.541138	126.396393	1001.902649	-527.015503	41.787666	905.575317	-476.493286	-101.083679
389.809296	30.476288	912.918335	413.454865	198.951675	892.537720	382.113556	-33.750500	527.371216	467.288788	156.775894	500.239838	401.411163	-70.502899	93.422318	538.263977	84.435928	87.577812	418.734833	3.013342	1435.078491	433.155029	325.683441	1374.346680	369.748901	171.496033	1386.416992	355.938934	234.143097	1676.956909	461.127502	-72.392891	1156.347412	509.257538	343.308289	1094.959839	341.962158	-96.382980	919.092163	399.232056	332.816956	837.383667	404.794312	126.279976	1002.006592	-527.010376	41.868973	905.570740	-476.528015	-101.001648
390.017212	30.335266	913.112732	413.625153	198.795090	892.577454	381.122742	-33.493195	527.653992	467.437775	156.706589	500.238708	402.468109	-71.105301	94.071106	538.271667	84.417213	87.559113	419.127197	3.127438	1435.214722	433.123627	325.760315	1374.293945	369.951569	171.536758	1386.461548	355.813446	233.979355	1677.071289	461.585052	-72.180641	1156.479126	509.166779	343.530518	1094.885132	342.371796	-96.445808	919.227112	398.932098	332.777832	837.436279	405.044189	126.214127	1002.112000	-526.987122	41.970459	905.579468	-476.547668	-100.877274
390.162720	30.234179	913.295837	413.741760	198.668167	892.626465	380.017090	-33.388180	527.960144	467.407257	156.547058	500.256470	403.235779	-71.461792	94.687675	538.194336	84.350716	87.534241	419.550812	3.205568	1435.314331	433.127106	325.843231	1374.284302	370.171356	171.571106	1386.547607	355.857727	233.837387	1677.046387	462.063995	-72.219803	1156.606323	509.056061	343.772400	1094.826782	342.793549	-96.540901	919.378296	398.579346	332.773315	837.492371	405.250000	126.169746	1002.217407	-526.998474	42.015079	905.551636	-476.581848	-100.839386
390.268280	30.166599	913.449890	413.856934	198.569641	892.670227	379.123108	-33.209053	528.235718	467.484650	156.395187	500.280823	404.846130	-72.346329	95.346893	538.164612	84.347359	87.545700	419.991150	3.282979	1435.430298	433.125061	325.892914	1374.279907	370.404785	171.589157	1386.620361	355.802368	233.629272	1677.091675	462.547424	-72.169342	1156.720093	508.878998	343.997040	1094.773315	343.172363	-96.609238	919.516663	398.222931	332.772064	837.575317	405.433594	126.142281	1002.307251	-527.191772	42.429253	905.578735	-476.587555	-100.776787
390.454407	29.936480	913.607117	414.334167	197.968323	892.603394	378.186401	-33.156593	528.526733	467.561951	156.291336	500.248474	406.243378	-73.029068	96.002480	538.008850	84.239510	87.545944	420.394653	3.319808	1435.512207	433.154755	325.930847	1374.312500	370.631744	171.576385	1386.705078	355.752747	233.399445	1677.146973	463.002380	-72.127289	1156.794556	508.717255	344.194092	1094.765503	343.531281	-96.638985	919.647034	397.922333	332.670929	837.603394	405.802521	125.871452	1002.333923	-526.876953	42.105389	905.567932	-476.284943	-100.881264
390.462738	29.924503	913.768250	414.365082	197.934509	892.637207	377.282013	-33.002197	528.728516	467.522186	156.154297	500.265900	407.810852	-73.796837	96.707848	537.894531	84.150719	87.523384	420.832550	3.340192	1435.612671	433.213470	325.959442	1374.358032	370.879669	171.551178	1386.779175	355.743134	233.163269	1677.190186	463.452484	-71.948547	1156.836548	508.510712	344.367004	1094.759766	343.877991	-96.622993	919.766602	397.585510	332.622498	837.774536	405.925934	125.908730	1002.420471	-526.829041	42.116352	905.560913	-476.252960	-100.841347
390.343475	30.156738	913.910095	413.979126	198.395325	892.804199	376.196869	-32.981678	528.932922	467.458893	156.019470	500.407745	409.385651	-74.549713	97.337135	537.785339	83.996048	87.420830	421.304138	3.384774	1435.686401	433.309601	325.979645	1374.393555	371.075836	171.536545	1386.900269	355.622955	232.867844	1677.328857	463.920410	-71.834084	1156.892944	508.292114	344.493378	1094.731201	344.232758	-96.590569	919.884521	397.223267	332.604126	837.838928	405.823456	126.208656	1002.575073	-526.943298	42.300701	905.543335	-476.603485	-100.548714
390.289886	30.215622	914.026367	413.964630	198.420868	892.845947	375.414368	-32.695869	529.169739	467.520203	155.981613	500.414886	411.056702	-75.318741	98.014961	537.755066	83.910454	87.327248	421.782440	3.404274	1435.714233	433.423889	325.983490	1374.450439	371.337585	171.494003	1386.986694	355.763184	232.636749	1677.272461	464.368561	-71.780411	1156.940796	508.068848	344.651764	1094.726074	344.520660	-96.537323	920.008789	396.790497	332.594727	837.909546	405.904663	126.279137	1002.646362	-526.828064	42.275764	905.548950	-476.292694	-100.686211
390.315094	30.015863	914.161621	414.337891	197.883347	892.738708	374.721924	-32.562309	529.334595	467.552795	155.959457	500.354919	412.795380	-76.194008	98.662590	537.707947	83.754440	87.218445	422.217377	3.373341	1435.751709	433.545135	325.981659	1374.501709	371.603241	171.441620	1387.073486	355.790955	232.341644	1677.296387	464.814850	-71.745331	1156.946533	507.847046	344.821747	1094.721680	344.766876	-96.490776	920.088501	396.357483	332.548828	838.031982	406.184692	126.055840	1002.639648	-527.025452	42.663452	905.552551	-476.258331	-100.650406
390.082397	30.266005	914.271606	413.874451	198.410522	892.891968	373.927795	-32.465942	529.489624	467.483765	155.945465	500.464661	414.546814	-76.961021	99.344383	537.685669	83.679527	87.167381	422.696533	3.348938	1435.758057	433.697327	325.960876	1374.573608	371.936066	171.366486	1387.119507	355.854065	232.037094	1677.329956	465.253906	-71.735718	1156.935425	507.607239	344.914337	1094.707275	344.988007	-96.449478	920.160645	395.901367	332.508392	838.126404	406.006866	126.380371	1002.772339	-527.033691	42.788609	905.552063	-476.276367	-100.555931
389.926666	30.343384	914.375977	413.760223	198.487808	892.948730	373.395020	-32.109329	529.549866	467.468445	155.927521	500.489899	416.443634	-77.875923	99.949013	537.682556	83.602081	87.149307	423.146454	3.286782	1435.731934	433.835022	325.928528	1374.649048	372.223816	171.258087	1387.193604	355.915955	231.723450	1677.381958	465.653503	-71.733025	1156.848877	507.382172	344.991852	1094.687988	345.165924	-96.374565	920.200684	395.479340	332.499481	838.206238	406.001221	126.465675	1002.846558	-527.017578	42.832802	905.552124	-476.267975	-100.499908
389.764191	30.393509	914.468262	413.645020	198.522415	892.977722	372.858917	-32.108135	529.669373	467.458893	155.923859	500.499908	417.961914	-78.443192	100.536751	537.738647	83.600365	87.188820	423.567963	3.206990	1435.699341	434.036987	325.880554	1374.730469	372.505280	171.151123	1387.257080	355.875366	231.330048	1677.526855	466.022461	-71.633102	1156.737305	507.121948	345.021088	1094.654419	345.310730	-96.309349	920.184570	395.028809	332.481934	838.277710	405.980896	126.527512	1002.899841	-527.014404	42.920372	905.551819	-476.271423	-100.421776
389.592804	30.420738	914.545898	413.554138	198.512329	892.977295	372.384430	-32.051533	529.799133	467.389069	155.955978	500.477570	419.818115	-79.283821	101.088570	537.742798	83.691437	87.271469	424.080322	3.169514	1435.629150	434.235992	325.835388	1374.775513	372.765533	171.028198	1387.324219	356.129242	231.006546	1677.456787	466.340027	-71.645233	1156.586670	506.870911	345.048248	1094.660400	345.425690	-96.274284	920.153809	394.533447	332.442413	838.352600	405.951813	126.567177	1002.930176	-527.004150	42.989479	905.541748	-476.252472	-100.363029
389.378998	30.486084	914.598328	413.400940	198.578262	892.975037	372.028229	-30.712072	529.616333	467.346649	155.939850	500.470520	421.542572	-79.948509	101.553658	537.745056	83.877266	87.397888	424.466248	3.012884	1435.509399	434.484863	325.766693	1374.862427	373.072083	170.915680	1387.381836	356.276672	230.652130	1677.494507	466.665192	-71.612434	1156.462646	506.657410	345.047150	1094.648926	345.519409	-96.198311	920.109802	394.010956	332.396301	838.473938	405.877045	126.647072	1002.948669	-527.022217	43.067459	905.529419	-476.275421	-100.262375
389.322632	30.272629	914.659729	413.683807	198.036987	892.815247	371.793304	-30.715927	529.707397	467.380951	156.032654	500.374969	424.015747	-81.256561	102.268501	537.788757	83.972107	87.454010	424.901184	2.874781	1435.388916	434.711334	325.698730	1374.957520	373.388458	170.820099	1387.443359	356.467010	230.253571	1677.513550	466.964691	-71.633736	1156.303467	506.434601	345.039063	1094.635010	345.596100	-96.168442	920.021362	393.510620	332.377991	838.592651	406.031555	126.406631	1002.880737	-527.010376	43.145195	905.524536	-476.247650	-100.211761
388.988892	30.555902	914.689331	413.054565	198.633438	892.936768	371.325073	-30.720037	529.834778	467.216309	156.068008	500.463440	425.999908	-82.146790	102.854805	537.882507	84.084007	87.533638	425.280365	2.734650	1435.283936	434.958130	325.611450	1375.049561	373.691193	170.708374	1387.503662	356.711914	229.836945	1677.538330	467.224579	-71.665314	1156.109985	506.248016	345.075775	1094.621216	345.655060	-96.107834	919.928223	392.979797	332.333496	838.726440	405.677063	126.759857	1002.961121	-526.999878	43.240238	905.529114	-476.225189	-100.122665
388.893982	30.387877	914.721924	413.248993	198.134109	892.838196	371.075378	-30.861835	529.958191	467.157379	156.116714	500.366028	427.627045	-82.696182	103.371742	537.923828	84.106499	87.545525	425.676697	2.598869	1435.173462	435.245300	325.546844	1375.186279	373.962341	170.589417	1387.536865	356.916626	229.475113	1677.611328	467.482697	-71.624687	1155.917969	506.082977	345.051422	1094.617310	345.702728	-96.064339	919.830261	392.425995	332.245911	838.885559	405.772644	126.511383	1002.915466	-526.960571	43.355206	905.554688	-476.197174	-100.042404
388.734558	30.418161	914.719910	413.059204	198.153549	892.817261	370.844147	-30.869995	529.967712	466.993439	156.123291	500.356934	429.558075	-83.493034	103.896805	537.895203	84.096146	87.543182	426.036285	2.441038	1435.049561	435.544220	325.453064	1375.300415	374.218567	170.443298	1387.585571	357.146271	229.060211	1677.681885	467.661682	-71.629364	1155.712891	505.904999	345.005798	1094.620239	345.709625	-96.048752	919.696228	391.862549	332.180084	839.073425	405.653778	126.540565	1002.900818	-527.000000	43.376949	905.541260	-476.181366	-100.023186
388.512451	30.476624	914.717468	412.827972	198.198532	892.832397	370.734802	-30.959885	529.997620	466.817474	156.170334	500.359955	432.042572	-84.830719	104.586647	538.089661	84.208122	87.572617	426.404236	2.252926	1434.895386	435.827759	325.340088	1375.372192	374.446930	170.288223	1387.638916	357.405762	228.644455	1677.748779	467.829926	-71.688644	1155.509277	505.730316	344.913574	1094.643677	345.698456	-95.995628	919.570313	391.324371	332.174530	839.250305	405.488068	126.574196	1002.906433	-526.996826	43.400196	905.541443	-476.165680	-99.971977
388.356995	30.524900	914.653809	412.615814	198.215302	892.793579	370.637878	-31.081610	529.988098	466.655823	156.249008	500.316254	434.043945	-85.880325	105.102562	538.181458	84.264351	87.599411	426.717255	2.076473	1434.722412	436.080109	325.222717	1375.476196	374.693817	170.147888	1387.676392	357.718597	228.180695	1677.810181	467.932129	-71.659973	1155.298950	505.572327	344.777222	1094.645386	345.665894	-95.974762	919.428345	390.743134	332.106537	839.472900	405.350250	126.589302	1002.855103	-526.964233	43.529800	905.559326	-476.138336	-99.881790
388.008026	30.768835	914.617615	411.922272	198.788818	892.900757	370.390594	-31.073521	529.914856	466.341492	156.302475	500.357391	435.871704	-86.506401	105.522179	538.182922	84.290009	87.616882	427.030914	1.911572	1434.596802	436.344299	325.101471	1375.574585	374.939026	169.977417	1387.727905	358.031555	227.717987	1677.895264	468.035126	-71.694771	1155.081665	505.453979	344.702606	1094.662231	345.618317	-95.935852	919.287476	390.129425	332.052155	839.654175	404.928406	126.886429	1002.899353	-526.781006	43.162392	905.512146	-476.096130	-99.859947
387.979706	30.534954	914.567078	412.161957	198.288773	892.711914	370.468384	-31.247290	529.908020	466.154175	156.418304	500.188202	437.869019	-87.419991	105.986870	538.195923	84.340553	87.623322	427.301025	1.715215	1434.473145	436.589508	324.975250	1375.659424	375.163605	169.813354	1387.751099	358.316711	227.283676	1677.990356	468.097809	-71.854630	1154.877808	505.343018	344.599915	1094.679810	345.565521	-95.896523	919.143921	389.571259	332.037140	839.870483	405.024414	126.612457	1002.768738	-526.743774	43.275463	905.531372	-476.070984	-99.767021
387.786438	30.531952	914.512878	411.946045	198.235199	892.641113	370.511047	-31.319702	529.852417	465.883881	156.475769	500.088104	439.180359	-87.547791	106.142723	538.181030	84.348846	87.634392	427.533508	1.477297	1434.361938	436.844238	324.844513	1375.772339	375.365997	169.656631	1387.781616	358.666992	226.811554	1678.068359	468.126831	-71.752121	1154.678711	505.231262	344.486237	1094.680420	345.493744	-95.868980	918.984497	389.003143	331.980194	840.099304	404.852203	126.593292	1002.703491	-526.732971	43.329372	905.533020	-476.032623	-99.711494
387.608307	30.549011	914.445618	411.691559	198.266510	892.605042	370.671631	-31.527546	529.832336	465.681152	156.544693	500.021271	440.986816	-88.355927	106.488037	538.204102	84.392525	87.656578	427.802887	1.306684	1434.205566	437.085785	324.675964	1375.877319	375.556946	169.478058	1387.829224	359.026367	226.325348	1678.172363	468.138672	-71.778702	1154.448486	505.164459	344.375977	1094.710327	345.380646	-95.827538	918.835388	388.385315	331.898315	840.321106	404.666016	126.596123	1002.652954	-526.745300	43.327190	905.516602	-475.996552	-99.702492
387.755371	29.954334	914.382263	412.222717	196.947342	892.041382	371.126404	-31.848387	529.878052	465.558167	156.643097	499.787384	442.807404	-89.262505	106.784241	538.230652	84.411079	87.657143	428.015869	1.074591	1434.061646	437.308228	324.547913	1375.991333	375.702759	169.306351	1387.849854	359.442810	225.795883	1678.268311	468.123077	-71.792763	1154.222778	505.085724	344.271057	1094.738647	345.245056	-95.797897	918.695496	387.817352	331.836182	840.585022	404.852417	125.994972	1002.302673	-526.767151	43.304848	905.514221	-475.984680	-99.668098
387.114166	30.867327	914.310059	410.667755	198.902176	892.731750	371.092743	-31.765413	529.757996	465.337677	156.742676	500.050385	444.058441	-89.653427	106.888428	538.068848	84.367409	87.653893	428.209106	0.885343	1433.950684	437.481201	324.371124	1376.056641	375.858276	169.146027	1387.902344	359.765442	225.358780	1678.421753	468.080444	-71.728889	1154.039063	505.014435	344.159698	1094.767090	345.096527	-95.761848	918.550598	387.302643	331.792877	840.812744	404.010284	126.898781	1002.664490	-526.762817	43.313320	905.502930	-475.934174	-99.659225
386.936798	30.900414	914.239868	410.385590	198.997955	892.740173	371.410553	-31.949579	529.673035	465.293762	156.870346	500.028717	445.487335	-90.339378	107.060280	538.291992	84.491150	87.662285	428.379639	0.697712	1433.816528	437.702332	324.214233	1376.142700	376.008881	168.968964	1387.942871	360.129639	224.867188	1678.519897	468.025970	-71.871117	1153.879761	505.040466	344.246429	1094.801880	344.927399	-95.753105	918.430908	387.045074	331.699127	840.941528	403.805939	126.912636	1002.638428	-526.736511	43.418121	905.509766	-475.892639	-99.616463
386.892181	30.625704	914.169678	410.576721	198.424652	892.562988	371.940399	-32.268032	529.615356	465.262970	156.951706	499.947388	446.902893	-91.038780	107.180969	538.337036	84.525322	87.647438	428.552948	0.483086	1433.706177	437.860687	324.047516	1376.197632	376.138123	168.806198	1387.955933	360.528992	224.359497	1678.634277	467.971436	-71.856239	1153.710083	504.905914	344.108063	1094.797974	344.741119	-95.761253	918.282471	386.159180	331.641357	841.292175	403.830872	126.571716	1002.507202	-526.763977	43.352016	905.471252	-475.867584	-99.595932
386.606384	30.769466	914.089783	409.920258	198.910660	892.654053	372.329681	-32.438499	529.506836	465.166595	157.017029	500.028320	448.522736	-92.039101	107.317566	538.320740	84.539635	87.658325	428.732941	0.288259	1433.615112	438.023529	323.908844	1376.259155	376.260315	168.653198	1387.964355	360.896393	223.822449	1678.789185	467.963104	-72.481651	1153.538818	504.857971	344.094635	1094.786011	344.535217	-95.794701	918.175903	385.636902	331.600525	841.496582	403.402557	126.768166	1002.524841	-526.726440	43.454144	905.471863	-475.801361	-99.528961
386.442261	30.693394	914.022522	409.679626	198.930801	892.637878	372.852600	-32.634724	529.367310	465.181213	157.088760	500.042725	449.092560	-92.257126	107.148766	538.382813	84.562508	87.657967	428.848846	0.045824	1433.513062	438.189087	323.744781	1376.318481	376.370178	168.498627	1387.989624	361.290375	223.336349	1678.932739	467.850647	-72.579987	1153.370850	504.767670	343.950500	1094.801880	344.298523	-95.831383	918.066345	385.165833	331.564758	841.690308	403.198883	126.706306	1002.487305	-526.863770	43.527374	905.439758	-476.123596	-99.286369
386.270294	30.655193	913.927673	409.444824	198.945023	892.630188	373.468201	-32.868599	529.219788	465.212585	157.137573	500.030884	450.515930	-93.400299	107.186707	538.398132	84.568092	87.619118	428.949615	-0.147571	1433.398560	438.309479	323.598907	1376.410889	376.433167	168.322998	1388.011963	361.671844	222.789291	1679.080444	467.608185	-72.094940	1153.200073	504.710999	343.903534	1094.809326	344.015961	-95.872780	917.960144	384.667206	331.478729	841.893738	402.974670	126.644920	1002.443054	-526.792664	43.366425	905.419006	-475.763153	-99.532066
386.310120	30.155811	913.865784	409.826263	198.050781	892.288574	374.178314	-35.245865	529.458374	465.251312	157.153671	499.917053	451.255920	-93.986565	107.170219	538.405396	84.598785	87.635254	429.089966	-0.328981	1433.317993	438.413422	323.408783	1376.481689	376.485596	168.160919	1388.017700	362.026978	222.270386	1679.253174	467.440216	-72.250465	1153.068970	504.655182	343.869659	1094.824219	343.679901	-95.933220	917.910889	384.196381	331.385193	842.060852	403.048981	126.147629	1002.224182	-526.913391	43.409466	905.385986	-476.081116	-99.305634
385.974884	30.518110	913.755310	409.012207	198.885544	892.627075	374.646210	-35.556919	529.305237	465.170349	157.207184	500.043732	451.757568	-94.617882	106.919823	538.376953	84.559822	87.624916	429.175598	-0.513287	1433.211914	438.500824	323.224609	1376.533813	376.517792	167.984589	1388.050171	362.405792	221.730499	1679.417236	467.278839	-72.328766	1152.919312	504.581726	343.805969	1094.861572	343.321259	-95.990669	917.841858	383.780548	331.311157	842.276855	402.542389	126.456757	1002.369446	-526.806763	43.318275	905.408630	-475.722290	-99.506966
385.958710	30.275520	913.682495	409.205811	198.458939	892.547852	375.568115	-35.735893	529.146667	465.248199	157.282516	499.998413	452.197296	-95.210472	106.559792	538.378784	84.571548	87.621147	429.222473	-0.676673	1433.120483	438.523468	323.064087	1376.593628	376.528534	167.828568	1388.067017	362.807434	221.197922	1679.582031	467.125793	-72.379288	1152.771973	504.501984	343.755310	1094.872437	342.949890	-96.029213	917.802490	383.378876	331.245178	842.462708	402.564209	126.141884	1002.294495	-526.851196	43.338001	905.423401	-475.685333	-99.486450
385.883972	30.220692	913.573792	409.100098	198.389603	892.494507	376.517517	-35.744312	528.899475	465.290009	157.370590	499.987854	452.386108	-95.692307	106.054810	538.362427	84.610886	87.623161	429.250946	-0.861408	1433.035645	438.562378	322.889435	1376.630493	376.496460	167.643524	1388.075317	363.132446	220.713242	1679.768311	466.949127	-72.657158	1152.666016	504.391235	343.675507	1094.891602	342.608704	-96.085091	917.790100	382.977631	331.185638	842.637695	402.401917	126.059799	1002.219482	-526.849609	43.334030	905.417297	-475.666290	-99.491135
385.710693	30.433720	913.445923	408.578827	198.899323	892.566101	377.104004	-36.657475	528.758789	465.231781	157.397232	500.046661	452.412201	-96.245407	105.630409	538.218933	84.495560	87.520927	429.260529	-1.041300	1432.947876	438.595947	322.721375	1376.699829	376.454071	167.478745	1388.059448	363.515564	220.163727	1679.911499	466.831360	-73.335655	1152.543823	504.290588	343.588837	1094.903320	342.245239	-96.136444	917.798828	382.587128	331.117645	842.747742	402.028107	126.298714	1002.207031	-526.894348	43.299744	905.405029	-475.661469	-99.491402
385.650452	30.407255	913.336670	408.435791	198.871811	892.550903	377.960907	-37.412811	528.594604	465.249664	157.460205	500.017273	452.354492	-96.811775	105.148361	538.385925	84.648682	87.597046	429.253662	-1.238434	1432.895752	438.613037	322.538116	1376.744995	376.400085	167.301392	1388.081543	363.820984	219.655869	1680.097900	466.652496	-73.454010	1152.435425	504.166595	343.501373	1094.920410	341.855377	-96.214310	917.803406	382.230347	331.052399	842.866211	401.870239	126.227425	1002.152771	-527.001648	43.356197	905.383850	-475.932861	-99.293892
385.722168	30.122303	913.225525	408.784332	198.295593	892.366150	378.964569	-38.040207	528.421143	465.224060	157.497086	499.926880	452.114624	-97.335106	104.572990	538.403259	84.654373	87.604149	429.224152	-1.439001	1432.811523	438.597473	322.370209	1376.810181	376.309204	167.128876	1388.065796	364.136475	219.173523	1680.278198	466.355011	-73.041634	1152.333496	503.937012	343.065460	1094.898438	341.396820	-96.311081	917.779419	381.949097	331.022980	842.958984	401.941895	125.871094	1002.002747	-527.232117	43.698582	905.422485	-475.920868	-99.303520
385.675812	30.093586	913.098328	408.690704	198.223328	892.351318	380.282440	-38.076664	528.254395	465.176697	157.499817	499.905762	452.234894	-98.298546	104.065193	538.267578	84.566452	87.549492	429.176483	-1.625487	1432.761353	438.556274	322.197632	1376.867554	376.198853	166.930588	1388.076660	364.496429	218.599823	1680.431641	466.197968	-73.664940	1152.225830	503.759857	342.904694	1094.940430	340.967560	-96.395706	917.810059	381.685089	330.963257	843.034302	401.795258	125.770309	1001.941223	-526.981262	43.278133	905.380249	-475.671021	-99.455536
385.655670	30.002232	912.989258	408.622528	198.157135	892.319763	381.204224	-38.564312	528.011414	465.138184	157.506927	499.879669	451.243408	-98.275726	103.223541	538.429749	84.677361	87.610756	429.091675	-1.828499	1432.714111	438.503876	321.984772	1376.944214	376.080597	166.757736	1388.089600	364.721222	218.185333	1680.620972	465.966888	-73.848122	1152.145508	503.610138	342.819519	1095.047485	340.532532	-96.467766	917.814514	381.450684	330.904663	843.119263	401.672241	125.657097	1001.878601	-527.076904	43.255413	905.379028	-475.840668	-99.358078
385.536530	30.150990	912.876343	408.176422	198.649933	892.451904	382.158508	-39.298409	527.910034	465.066650	157.503433	499.943787	450.601990	-98.642715	102.587097	538.436523	84.699913	87.628319	428.869751	-2.104321	1432.606445	438.395325	321.774109	1376.986572	375.948242	166.572067	1388.075439	364.987549	217.710220	1680.802002	465.709869	-73.990479	1152.098145	503.457153	342.730804	1095.107056	340.123505	-96.551804	917.830322	381.254974	330.864655	843.175415	401.360504	125.824966	1001.907227	-527.139709	43.247078	905.354248	-475.836487	-99.376099
385.505768	30.021374	912.788818	408.109344	198.553818	892.432678	383.129700	-39.870155	527.734802	465.028503	157.486633	499.915070	449.949341	-99.100357	101.967232	538.440796	84.682190	87.599052	428.771027	-2.281409	1432.577393	438.288849	321.581909	1377.053955	375.817688	166.384048	1388.056641	365.118378	217.149261	1681.058594	465.451965	-74.159836	1152.015015	503.337799	342.741333	1095.233154	339.664917	-96.639511	917.898804	381.035034	330.777985	843.244751	401.257446	125.678596	1001.860168	-527.156677	43.211540	905.341980	-475.802368	-99.392548
385.530273	29.830498	912.714722	408.083893	198.448486	892.408020	384.148499	-40.651470	527.608215	464.957550	157.440430	499.909454	449.674408	-99.978561	101.487106	538.417847	84.661087	87.563919	428.653656	-2.495764	1432.550537	438.153015	321.394592	1377.103882	375.652374	166.183640	1388.027954	365.465271	216.749069	1681.102783	465.173523	-74.407318	1151.975220	503.179169	342.689972	1095.304443	339.149567	-96.747772	917.955872	380.850952	330.708130	843.280884	401.188568	125.506798	1001.816528	-527.399963	43.507359	905.342896	-475.793579	-99.423157
385.536133	29.637194	912.637634	408.055206	198.277954	892.361694	385.077026	-41.378696	527.477173	464.928650	157.415817	499.883575	448.475861	-99.946495	100.757011	538.466919	84.681091	87.553253	428.479370	-2.699528	1432.510010	437.987335	321.210449	1377.127808	375.461426	165.980957	1388.010254	365.524719	216.224625	1681.327026	464.913483	-74.586006	1151.939941	503.135925	343.068665	1095.509033	338.684479	-96.852203	917.986877	380.691956	330.637787	843.335815	401.117950	125.314461	1001.758606	-527.209839	43.127644	905.313843	-475.731903	-99.402542
385.573364	29.456825	912.594299	407.980103	198.138580	892.372925	385.972137	-42.078140	527.347107	464.908875	157.320358	499.870331	447.613922	-100.260979	100.160774	538.484497	84.678192	87.557014	428.290863	-2.888533	1432.485107	437.791565	321.034607	1377.152588	375.271667	165.792633	1387.993774	365.871582	215.829910	1681.348389	464.627960	-74.801315	1151.877319	502.931091	342.915314	1095.551270	338.240509	-96.981262	918.048279	380.578949	330.561829	843.346008	401.058136	125.128593	1001.747314	-527.251770	43.069550	905.306458	-475.702881	-99.455292
385.639069	29.258978	912.565552	407.894257	197.949280	892.393616	386.927856	-42.859310	527.295105	464.866974	157.266113	499.891815	446.807495	-100.793800	99.674530	538.492310	84.668419	87.552063	428.076294	-3.110289	1432.452637	437.539612	320.790436	1377.178467	375.044434	165.546387	1387.982910	365.812317	215.395187	1681.629395	464.321686	-75.002907	1151.852051	502.746674	342.776093	1095.590210	337.754761	-97.090248	918.116211	380.484985	330.455353	843.346619	401.011353	124.914543	1001.747192	-527.280029	43.032814	905.293884	-475.666779	-99.465546
385.705780	28.993637	912.533508	407.840942	197.682129	892.382263	387.681763	-43.422813	527.199951	464.854065	157.204590	499.890137	445.917023	-101.141586	99.208443	538.533875	84.665604	87.541405	427.852722	-3.347971	1432.452393	437.262878	320.549255	1377.214966	374.821716	165.332855	1387.982056	365.910767	214.982590	1681.746338	464.008606	-75.251221	1151.792358	502.559113	342.642670	1095.635010	337.271210	-97.180489	918.169861	380.405090	330.373077	843.311401	400.967224	124.646194	1001.727905	-527.527222	43.309982	905.313782	-475.639984	-99.516121
385.798828	28.736210	912.513611	407.770447	197.416458	892.393982	388.470856	-44.153080	527.210327	464.874146	157.118698	499.868835	445.174316	-101.644791	98.735168	538.577271	84.683769	87.537514	427.620483	-3.570690	1432.462769	436.973785	320.346344	1377.240601	374.591797	165.066315	1387.963867	366.079803	214.664474	1681.762695	463.710907	-75.488495	1151.800659	502.366547	342.505188	1095.671509	336.838837	-97.271751	918.250732	380.377319	330.246429	843.291870	400.938446	124.376221	1001.726440	-527.560059	43.297043	905.323547	-475.600922	-99.521736
385.913208	28.403677	912.492615	407.738922	197.152466	892.385132	389.085510	-44.625488	527.186279	464.777527	156.982498	499.855469	444.829834	-102.589607	98.467682	538.555054	84.671486	87.527771	427.437408	-3.802798	1432.486084	436.689423	320.121735	1377.253906	374.361938	164.822189	1387.955078	365.964722	214.255203	1681.978271	463.432404	-75.811653	1151.828491	502.175323	342.358063	1095.714355	336.421539	-97.380394	918.342346	380.355957	330.150146	843.270264	400.946106	124.074379	1001.713318	-527.600525	43.208508	905.300598	-475.541077	-99.572151
386.075714	28.081545	912.491638	407.708008	196.887268	892.380005	389.714325	-45.287407	527.152344	464.768677	156.889511	499.887360	444.186462	-103.187866	98.227814	538.590515	84.696304	87.514854	427.253998	-4.013763	1432.514771	436.363678	319.889740	1377.280884	374.117676	164.546112	1387.931885	365.932770	213.907410	1682.066895	463.171631	-76.086143	1151.891479	502.003387	342.207764	1095.812134	336.026825	-97.500069	918.427002	380.365631	330.027435	843.226685	400.984741	123.787598	1001.710632	-527.630920	43.166801	905.282043	-475.491486	-99.581795
386.244812	27.761806	912.489014	407.666351	196.583694	892.392700	390.215088	-45.929531	527.140259	464.741241	156.773880	499.879852	443.413818	-103.701828	97.937622	538.651611	84.724434	87.505463	427.042908	-4.253790	1432.564453	435.967377	319.631012	1377.322266	373.883942	164.264420	1387.916748	366.064087	213.597595	1682.016968	462.890137	-76.422020	1151.907471	501.718750	341.682404	1095.832275	335.620636	-97.631020	918.494690	380.372803	329.891724	843.185364	401.019531	123.474777	1001.716980	-527.651245	43.098747	905.261292	-475.423798	-99.623505
386.399872	27.408730	912.513916	407.594849	196.234802	892.446655	390.545471	-46.438637	527.163269	464.709473	156.657974	499.885834	442.741364	-104.225098	97.723015	538.707581	84.748154	87.501404	426.900055	-4.464144	1432.624023	435.623413	319.360687	1377.383789	373.638245	163.965225	1387.899170	365.839508	213.206436	1682.187500	462.639130	-76.728378	1151.968262	501.539703	341.499603	1095.933838	335.227478	-97.760193	918.611694	380.434021	329.766541	843.159180	401.049347	123.113541	1001.758057	-527.576965	43.094635	905.216797	-475.264038	-99.628227
386.593231	27.025469	912.535156	407.566620	195.840088	892.459229	390.994019	-47.112492	527.162598	464.702148	156.482941	499.896271	442.258362	-104.922142	97.629478	538.756226	84.757027	87.499069	426.768555	-4.718756	1432.699951	435.247925	319.114838	1377.434082	373.391998	163.684891	1387.895264	365.707092	212.885300	1682.250732	462.402954	-77.044022	1152.036499	501.351257	341.300446	1096.016235	334.865845	-97.890533	918.757080	380.512756	329.606293	843.140259	401.107483	122.738716	1001.774353	-527.708130	42.994339	905.245178	-475.313599	-99.700417
386.813232	26.589867	912.579834	407.583160	195.406830	892.470703	391.346527	-47.657352	527.227478	464.626953	156.292526	499.901489	441.857513	-105.709358	97.569740	538.780640	84.735077	87.489601	426.621216	-4.954710	1432.766602	434.805664	318.879059	1377.463135	373.104340	163.358109	1387.887817	365.556122	212.576584	1682.295288	462.177490	-77.424164	1152.084106	501.150757	341.119019	1096.124268	334.516022	-97.999077	918.868408	380.582672	329.449768	843.093506	401.210663	122.330101	1001.800110	-527.724304	42.941326	905.228638	-475.260498	-99.705269
387.065857	26.178251	912.588074	407.614716	195.041916	892.493347	391.556000	-48.152962	527.286438	464.565887	156.125519	499.882416	441.485535	-106.449005	97.564262	538.873962	84.793640	87.484428	426.471924	-5.238366	1432.831787	434.342041	318.552338	1377.461426	372.854919	163.019394	1387.852661	365.371124	212.293625	1682.326904	461.989349	-77.794800	1152.164795	500.940308	340.893188	1096.193604	334.199158	-98.127182	918.987610	380.685638	329.274323	843.027466	401.321716	121.939461	1001.817078	-527.746033	42.905014	905.226196	-475.200134	-99.739227
387.465546	25.374531	912.648193	408.129486	193.893021	892.222656	391.777802	-48.896019	527.451416	464.554688	155.938995	499.775085	441.328674	-107.207474	97.630013	538.939026	84.796768	87.499191	426.350586	-5.505565	1432.916382	433.918610	318.266785	1377.469727	372.622925	162.670303	1387.848145	365.157806	212.033905	1682.339600	461.852356	-78.147591	1152.261475	500.839142	341.013214	1096.276978	333.934814	-98.239754	919.127808	380.827759	329.107697	842.993225	401.663086	121.190109	1001.690186	-527.786316	42.900272	905.228149	-475.166748	-99.724922
387.512634	25.255032	912.690125	407.671692	194.194580	892.567688	391.721771	-49.505554	527.508545	464.517365	155.770767	499.891815	440.779022	-107.653816	97.616379	539.021179	84.814514	87.512833	426.248657	-5.791677	1432.986084	433.469849	317.956757	1377.475708	372.371399	162.343384	1387.846802	364.912842	211.775101	1682.350464	461.731934	-78.539894	1152.328735	500.719330	340.907135	1096.327148	333.665985	-98.358650	919.269958	381.299500	328.895172	842.783752	401.538544	121.078552	1001.903870	-527.513000	42.494335	905.120789	-475.035553	-99.755684
387.704773	24.777325	912.745972	407.701202	193.747482	892.623108	391.689301	-50.137115	527.569824	464.477020	155.542969	499.910126	440.848358	-108.484924	97.797150	539.046692	84.797096	87.491455	426.158478	-6.086229	1433.088989	432.987305	317.644897	1377.465088	372.123901	161.957687	1387.831299	364.633301	211.538208	1682.342896	461.646759	-78.932625	1152.427246	500.492981	340.732574	1096.357300	333.441040	-98.459381	919.441406	381.157898	328.684387	842.799927	401.637756	120.619537	1001.959595	-527.595398	42.432911	905.154846	-475.054993	-99.792358
387.888458	24.244942	912.825256	407.712158	193.260666	892.660156	391.553467	-50.572090	527.699890	464.382599	155.284744	499.886841	441.012970	-109.391823	98.059967	539.023682	84.767754	87.471626	426.060272	-6.364541	1433.167969	432.520813	317.301422	1377.471558	371.830536	161.537231	1387.835083	364.314514	211.298325	1682.322632	461.580231	-79.348129	1152.521851	500.315979	340.552765	1096.387939	333.199005	-98.614532	919.593262	381.363708	328.441986	842.701599	401.722015	120.136948	1002.015198	-527.617798	42.354359	905.138184	-474.990570	-99.815155
388.143860	23.766958	912.868652	407.729309	192.785645	892.699402	391.462219	-51.012131	527.817383	464.392487	155.046463	499.866394	441.286102	-110.250595	98.319778	539.053833	84.783318	87.493385	425.994080	-6.687598	1433.288330	432.033081	316.952179	1377.470459	371.579712	161.102036	1387.835938	363.982117	211.087326	1682.305298	461.532379	-79.792313	1152.627441	500.115601	340.382355	1096.403931	333.006226	-98.786865	919.761353	381.525787	328.205505	842.605164	401.837555	119.670525	1002.056152	-527.605347	42.352394	905.140320	-474.929871	-99.805901
388.357086	23.246992	912.968079	407.786224	192.225647	892.755737	391.241211	-51.394531	527.960266	464.406921	154.816284	499.889709	441.537964	-111.080399	98.611641	539.067139	84.744270	87.460648	425.913849	-7.005965	1433.393799	431.551971	316.590820	1377.429932	371.346161	160.678238	1387.846436	363.631897	210.872604	1682.279785	461.531891	-80.260429	1152.730713	499.893097	340.233795	1096.428467	332.895813	-98.921959	919.925781	381.719818	327.957794	842.509949	401.957123	119.163605	1002.130859	-527.613098	42.300766	905.140076	-474.879761	-99.834457
388.646912	22.471041	913.090820	408.171906	191.254471	892.671082	391.038605	-51.892925	528.142639	464.387390	154.521927	499.854248	441.990082	-111.940651	99.016815	539.072693	84.718880	87.428879	425.861267	-7.358880	1433.502930	431.070160	316.186829	1377.378296	371.129608	160.217651	1387.836182	363.250000	210.645233	1682.247192	461.583832	-80.748024	1152.880127	499.677673	340.092773	1096.466309	332.721741	-98.742737	920.125305	381.919342	327.723999	842.371826	402.249359	118.426575	1002.135864	-527.587891	42.234512	905.121765	-474.800781	-99.859856
388.844757	21.926327	913.202209	408.238068	190.673172	892.696655	390.716705	-52.490494	528.270020	464.332611	154.171005	499.863037	442.546478	-112.878853	99.496902	539.035278	84.680557	87.424751	425.807953	-7.721972	1433.630615	430.550293	315.822784	1377.375488	370.867920	159.768723	1387.827637	362.820557	210.436447	1682.204590	461.629700	-81.241806	1153.037476	499.430298	340.029205	1096.508667	332.688446	-98.876129	920.314270	382.109589	327.447723	842.248047	402.359833	117.921303	1002.198425	-527.781860	42.554302	905.152649	-474.724548	-99.885635
388.898773	21.612091	913.314880	407.871857	190.611633	892.921265	390.325287	-52.932899	528.404053	464.335571	153.834549	499.971588	443.133942	-113.704399	99.930695	539.018372	84.638176	87.410820	425.776001	-8.087301	1433.774414	430.092499	315.387939	1377.339966	370.616608	159.312088	1387.849243	362.365417	210.277618	1682.173584	461.682953	-81.752907	1153.183105	499.245148	339.871399	1096.552246	332.749939	-99.303612	920.464722	382.315063	327.148468	842.103821	402.244324	117.656128	1002.374512	-527.763977	42.522781	905.135681	-474.660553	-99.900055
389.028351	21.079218	913.433289	407.878326	190.081543	892.989929	389.963074	-53.493904	528.580261	464.328094	153.467865	500.022308	443.797241	-114.556831	100.353836	539.004028	84.596878	87.415489	425.774597	-8.418842	1433.898193	429.614563	314.988190	1377.305908	370.391418	158.818024	1387.872070	361.955505	210.058624	1682.133789	461.793610	-82.267166	1153.367798	499.044983	339.649506	1096.607788	332.755951	-99.441246	920.663513	382.515930	326.782684	841.964722	402.310974	117.156242	1002.464417	-527.771484	42.477234	905.119995	-474.603607	-99.917664
389.131683	20.534000	913.546143	407.925018	189.509094	893.033508	389.543884	-53.963650	528.707458	464.307098	153.113266	500.031494	444.457245	-115.334923	100.835320	538.967407	84.537941	87.375839	425.682098	-8.846447	1434.061157	429.100830	314.551849	1377.274780	370.156403	158.330170	1387.897949	361.434875	209.857819	1682.103394	461.922150	-82.806671	1153.552734	498.817169	339.323486	1096.663452	332.821259	-99.573174	920.856506	382.711365	326.409637	841.833679	402.371552	116.642265	1002.537964	-527.750305	42.438080	905.107605	-474.525177	-99.939377
389.223633	19.969940	913.654236	407.955414	188.919983	893.113464	389.186615	-54.399094	528.844360	464.390747	152.811264	500.065521	445.280121	-116.130035	101.309402	538.993042	84.471535	87.386795	425.705963	-9.222533	1434.168945	428.667969	314.088257	1377.255859	369.954926	157.798401	1387.957520	361.016846	209.608932	1682.007813	462.082153	-83.367584	1153.725830	498.612183	339.075256	1096.707031	332.925598	-99.688461	921.021484	382.918121	326.048126	841.716675	402.425934	116.085846	1002.629822	-527.711975	42.379997	905.098511	-474.431824	-99.963745
389.283997	19.384979	913.768799	407.964661	188.372879	893.190186	388.822968	-54.961048	528.981018	464.477753	152.499039	500.144806	446.213135	-116.937195	101.856476	539.019104	84.467422	87.375519	425.625000	-9.685996	1434.314331	428.193420	313.623505	1377.240845	369.758820	157.308029	1388.005859	360.489319	209.463150	1681.964478	462.237732	-83.957512	1153.923462	498.445129	338.855347	1096.768433	333.086151	-99.822571	921.175537	383.178375	325.702179	841.600464	402.447021	115.541847	1002.723450	-527.669495	42.316090	905.078674	-474.342712	-100.009071
389.289063	18.819580	913.905823	407.944122	187.798523	893.283997	388.488586	-55.395901	529.132446	464.423584	152.120163	500.204315	447.539215	-118.023109	102.431297	538.940247	84.388351	87.347801	425.608185	-10.125879	1434.464111	427.745056	313.123779	1377.256348	369.555084	156.777313	1388.054810	359.972839	209.239288	1681.891235	462.423462	-84.633453	1154.127686	498.097900	338.026672	1096.752930	333.256683	-99.742981	921.330566	383.403595	325.317657	841.481689	402.452637	114.996658	1002.835449	-527.651306	42.300026	905.070679	-474.258820	-100.012733
389.454010	18.092068	914.008301	408.302002	186.778183	893.218323	388.248474	-55.818298	529.300964	464.471283	151.778030	500.214081	447.980774	-118.354996	102.747246	538.972656	84.379890	87.379745	425.638885	-10.507360	1434.589600	427.394257	312.639313	1377.260742	369.322937	156.217026	1388.117676	359.467926	209.017059	1681.819092	462.554688	-84.556381	1154.314453	497.909912	337.633026	1096.823120	333.516846	-99.884911	921.433899	383.632172	324.867096	841.373596	402.655090	114.242668	1002.841919	-527.646912	42.287788	905.062012	-474.207428	-100.027107
389.466705	17.572456	914.089294	408.299896	186.232666	893.287476	387.958282	-56.353962	529.414978	464.585510	151.470779	500.270111	448.910889	-118.950630	103.154716	539.005676	84.337196	87.351448	425.472595	-11.066987	1434.776245	427.050110	312.158966	1377.283813	369.124420	155.699554	1388.193481	358.941284	208.792725	1681.763062	462.696014	-85.162003	1154.572388	497.829407	337.723938	1096.994995	333.878723	-100.038780	921.528564	383.862762	324.423828	841.292542	402.645203	113.720856	1002.916260	-527.611023	42.242920	905.060669	-474.099426	-100.043999
389.342468	17.265804	914.168701	407.950836	186.148834	893.489746	387.554596	-56.789387	529.471191	464.573334	151.094498	500.416321	449.780670	-119.583946	103.622528	539.021545	84.297829	87.335556	425.467773	-11.457929	1434.937256	426.655640	311.574615	1377.275635	368.925751	155.149582	1388.250488	358.382935	208.575592	1681.693481	462.906586	-85.973480	1154.814209	497.650330	337.395599	1097.077637	334.319824	-100.167778	921.631592	384.074890	324.023621	841.207336	402.449615	113.439362	1003.065796	-527.561523	42.167469	905.041260	-474.008484	-100.088844
389.277802	16.723343	914.232361	407.918915	185.630646	893.584656	387.309906	-57.350552	529.544250	464.547180	150.781464	500.479797	450.871552	-120.253990	104.040665	538.973938	84.248215	87.323921	425.378448	-11.956572	1435.067383	426.321503	311.067474	1377.318848	368.721130	154.565445	1388.292236	357.866638	208.297089	1681.621704	463.113831	-86.818550	1155.033203	497.452606	336.917053	1097.122070	334.771729	-100.308647	921.685181	384.263763	323.550079	841.140076	402.389038	112.889946	1003.147827	-527.542236	42.158585	905.049316	-473.935852	-100.094589
389.197144	16.142773	914.297729	407.899048	185.088593	893.638428	387.115906	-57.895863	529.608093	464.585114	150.447388	500.531891	452.269531	-121.269096	104.456001	538.974365	84.201340	87.350830	425.134735	-12.531577	1435.214111	426.063293	310.508636	1377.341187	368.518341	154.011002	1388.360596	357.331879	208.027740	1681.529053	463.291718	-87.582558	1155.276733	497.296387	336.455780	1097.162842	335.251526	-100.450943	921.723511	384.412689	323.018127	841.051208	402.312805	112.334320	1003.207703	-527.476624	42.105247	905.042053	-473.830994	-100.111870
389.096893	15.678793	914.314392	407.841064	184.567230	893.716980	386.872467	-58.317066	529.560730	464.631989	150.131454	500.587769	452.710205	-121.496353	104.680786	538.706726	84.021431	87.247864	425.037598	-12.999097	1435.282837	425.796722	309.921051	1377.337524	368.307953	153.428329	1388.389038	356.809387	207.720078	1681.449463	463.500427	-88.335426	1155.478271	497.107086	335.849854	1097.240112	335.801056	-100.681190	921.750793	384.518890	322.494659	840.968018	402.221649	111.810188	1003.259460	-527.416992	42.117611	905.029663	-473.735321	-100.125961
389.004333	15.186255	914.323730	407.773621	184.051010	893.773315	386.647247	-58.670303	529.473450	464.575073	149.743149	500.629120	453.538452	-121.908760	104.854958	538.833801	84.018875	87.267418	424.775330	-13.545115	1435.365845	425.560120	309.343384	1377.332764	368.098206	152.853561	1388.427002	356.307129	207.355347	1681.343750	463.708466	-88.980522	1155.649048	496.970337	335.306641	1097.281616	336.279236	-100.913513	921.787170	384.624084	321.946136	840.903809	402.132904	111.280609	1003.295593	-527.361145	42.028145	904.981384	-473.658508	-100.142380
388.851227	14.632165	914.304565	407.715424	183.525436	893.818665	386.482391	-59.159832	529.367188	464.512665	149.383316	500.695374	454.430695	-122.434647	105.020897	538.810913	83.997124	87.277603	424.423004	-14.143661	1435.431152	425.376740	308.779633	1377.322754	367.859558	152.244827	1388.444214	355.816040	206.989609	1681.231323	463.949432	-89.802170	1155.857300	496.842438	334.759674	1097.330566	336.710663	-101.191360	921.838562	384.711731	321.380310	840.847900	402.010040	110.701355	1003.313965	-527.112671	41.718979	904.970276	-473.536163	-100.168625
388.681610	14.152125	914.274963	407.641571	183.047791	893.848450	386.355164	-59.665005	529.245361	464.513336	149.110870	500.753265	455.878479	-123.508499	105.405273	538.819702	83.964684	87.255051	424.067749	-14.738693	1435.466431	425.200653	308.168793	1377.322876	367.651886	151.685471	1388.427612	355.336304	206.602448	1681.130249	464.155365	-90.310791	1155.945557	496.709076	334.143036	1097.320923	337.153687	-101.654434	921.853210	384.790802	320.822479	840.761475	401.867157	110.188293	1003.318848	-527.073730	41.707333	904.962402	-473.478790	-100.168884
388.480530	13.591546	914.203552	407.415924	182.196915	893.772400	386.285187	-60.023823	529.038269	464.249420	148.680969	500.750916	456.167328	-123.578369	105.269127	538.679993	83.855865	87.229050	423.660400	-15.389160	1435.461426	425.053314	307.527771	1377.319580	367.444641	151.099915	1388.437012	354.824524	206.199158	1681.012939	464.408966	-90.884781	1156.054688	496.616058	333.494781	1097.292725	337.616913	-101.862236	921.836731	384.827087	320.213745	840.696167	401.603271	109.511261	1003.243652	-527.001038	41.690945	904.949951	-473.362946	-100.165405
388.222321	13.171827	914.064392	407.266510	181.734894	893.814209	386.229980	-60.335236	528.807495	464.117737	148.346298	500.808258	457.527008	-124.602058	105.418159	538.653076	83.801559	87.227852	423.154572	-16.119986	1435.481567	424.974792	306.858551	1377.296509	367.204041	150.459320	1388.419312	354.376434	205.730591	1680.874634	464.656403	-91.346352	1156.132935	496.560699	332.769226	1097.315674	338.067657	-102.131454	921.785522	384.818237	319.602814	840.635254	401.391327	108.966797	1003.207336	-526.940857	41.696991	904.958496	-473.279480	-100.151558
387.920044	12.733145	913.929504	407.131775	181.266205	893.851440	386.214905	-60.679508	528.570129	463.997131	148.090485	500.813416	457.747009	-124.723938	105.236450	538.647034	83.768814	87.234230	422.779694	-16.735661	1435.489136	424.948456	306.201630	1377.252686	366.955414	149.843109	1388.374878	354.072144	205.313599	1680.629028	464.964783	-91.970528	1156.199585	496.367554	331.474304	1097.206299	338.682709	-102.403191	921.671265	384.758514	318.957520	840.554199	401.175720	108.411247	1003.170166	-526.827148	41.697380	904.915161	-473.144531	-100.141113
387.611206	12.262993	913.784790	407.009521	180.797256	893.872131	386.261414	-61.169674	528.315002	463.989258	147.911499	500.817657	458.596344	-125.225525	105.054512	538.662537	83.769287	87.235855	422.288940	-17.445246	1435.397705	424.911102	305.484528	1377.215332	366.699493	149.202133	1388.293335	353.480103	204.760727	1680.587769	465.200012	-92.754623	1156.226074	496.480804	331.204407	1097.201782	339.274261	-102.605957	921.507263	384.712677	318.274078	840.532837	400.952911	107.842346	1003.119751	-526.797119	41.676998	904.929626	-473.075836	-100.168777
387.360291	11.603936	913.635986	407.199371	179.858871	893.732239	386.367828	-61.725998	527.956543	463.885742	147.649277	500.749908	459.370667	-125.850304	104.893410	538.658691	83.741943	87.222267	421.771606	-18.189569	1435.322510	424.913940	304.801910	1377.183472	366.445679	148.547058	1388.197998	353.188934	204.270996	1680.296265	465.384003	-93.251503	1156.240479	496.340729	329.928375	1097.092896	339.768066	-102.835426	921.330811	384.668640	317.662994	840.454407	400.882904	107.052322	1002.975891	-526.683960	41.689243	904.908020	-472.943542	-100.138084
387.015503	11.220717	913.421753	407.082184	179.471313	893.721130	386.533966	-62.172092	527.583618	463.706604	147.356506	500.787659	460.081635	-126.261826	104.583160	538.636230	83.689621	87.214149	421.260193	-18.956303	1435.217285	424.917480	304.006714	1377.102905	366.179749	147.868561	1388.122681	352.642273	203.657440	1680.244385	465.585114	-93.957283	1156.246582	496.498352	329.525238	1097.090454	340.280853	-102.965157	921.108276	384.581635	316.993164	840.484436	400.653015	106.543961	1002.877136	-526.588623	41.720959	904.896362	-472.845490	-100.121254
386.601624	10.832896	913.194824	406.906769	179.015091	893.713928	386.579651	-62.696693	527.175354	463.486969	147.049622	500.807495	460.867126	-126.700783	104.275383	538.600891	83.641296	87.202766	420.674438	-19.788136	1435.063599	424.987488	303.248352	1377.065918	365.964020	147.151505	1388.023315	352.255798	203.062683	1680.053467	465.722656	-94.648918	1156.183228	496.419403	328.108795	1096.926025	340.711700	-103.136559	920.839600	384.445709	316.247833	840.424072	400.362457	105.992805	1002.774353	-526.509033	41.726654	904.898682	-472.743378	-100.101738
386.172058	10.442295	912.957642	406.690887	178.634583	893.717957	386.862335	-63.177765	526.730347	463.254089	146.724670	500.849060	461.662384	-127.091537	103.934547	538.578857	83.613190	87.222054	420.122345	-20.630762	1434.913086	425.032715	302.455658	1376.988159	365.752411	146.460098	1387.911865	352.030792	202.474503	1679.750244	465.813324	-95.427856	1156.072266	496.601929	327.742096	1096.917480	341.070190	-103.346588	920.563354	384.296021	315.519043	840.473999	400.041168	105.461227	1002.673889	-526.612854	42.007229	904.885010	-472.663239	-100.120636
385.535767	10.323511	912.658875	406.066284	178.886353	893.884705	387.201569	-63.579903	526.249512	463.098022	146.504211	500.997955	462.818268	-127.774452	103.537079	538.575745	83.553673	87.232056	419.531738	-21.513540	1434.737305	425.126312	301.586670	1376.937256	365.521515	145.674713	1387.805664	351.511780	201.799103	1679.682129	465.882111	-96.150078	1155.929321	496.600525	326.055573	1096.736450	341.359161	-103.571991	920.277649	384.116211	314.777618	840.436584	399.481354	105.223900	1002.638245	-526.520203	42.014832	904.891663	-472.549683	-100.117485
385.014862	9.927876	912.433411	405.815277	178.503372	893.887085	387.539368	-64.117882	525.802917	462.895996	146.241943	501.044861	463.085022	-127.627121	102.909584	538.541016	83.492256	87.237488	418.912750	-22.441244	1434.558594	425.254883	300.690399	1376.830200	365.314026	144.904739	1387.661377	351.175110	201.083099	1679.483765	465.915680	-96.664001	1155.787720	496.806549	325.407837	1096.694214	341.668488	-103.584373	919.950562	383.938416	314.046936	840.486450	399.130463	104.690819	1002.540649	-526.436584	41.970863	904.904968	-472.457275	-100.133095
384.438629	9.545507	912.141968	405.554932	178.165710	893.877869	388.121765	-64.629112	525.340698	462.657501	146.014572	501.059784	463.852295	-127.824379	102.332970	538.511475	83.453773	87.244759	418.318115	-23.411554	1434.364868	425.363892	299.795349	1376.703857	365.095490	144.092682	1387.524902	351.056763	200.354645	1679.148926	465.793945	-97.529221	1155.635986	496.918213	324.237549	1096.544922	341.774506	-104.199684	919.620422	383.725830	313.258514	840.473938	398.733398	104.153992	1002.408020	-526.373230	41.975624	904.890930	-472.398071	-100.142197
383.861542	9.223071	911.806763	405.275391	177.856461	893.877441	388.523407	-65.070999	524.750122	462.440186	145.809082	501.038483	464.517822	-127.828873	101.654297	538.574951	83.479218	87.267502	417.730835	-24.399033	1434.123779	425.543488	298.883850	1376.678345	364.874176	143.246780	1387.413208	350.574188	199.556732	1679.066895	465.599487	-98.207909	1155.409058	497.102936	323.218811	1096.463135	341.843536	-104.759430	919.265320	383.859863	312.455566	840.426086	398.309143	103.635078	1002.260864	-526.269226	41.982964	904.904724	-472.286072	-100.132729
383.208588	8.838193	911.478943	404.955139	177.513260	893.866699	389.346527	-65.543076	524.196594	462.110931	145.556793	501.048157	465.389648	-127.918617	100.957924	538.526611	83.442749	87.247871	417.131012	-25.402905	1433.916626	425.720886	297.884552	1376.636719	364.700928	142.423538	1387.302246	350.451141	198.760452	1678.717285	465.328766	-98.950325	1155.188110	497.170990	322.038269	1096.326416	341.930084	-105.280853	918.831116	383.395050	311.665375	840.561523	397.846619	103.073181	1002.110596	-526.175232	41.979565	904.886719	-472.210388	-100.127457
382.577087	8.556533	911.099060	404.698364	177.220459	893.855652	390.129730	-65.983170	523.568420	461.807861	145.351456	501.081451	466.628387	-128.261444	100.314407	538.501099	83.421082	87.267883	416.517273	-26.447430	1433.713257	425.921417	296.880005	1376.539795	364.512604	141.497940	1387.184326	350.095032	197.841293	1678.620972	465.031769	-99.940697	1155.014648	497.317932	321.005341	1096.178589	342.238556	-105.865448	918.339478	383.207153	310.951996	840.571411	397.389008	102.564812	1001.937378	-526.078857	41.966606	904.870728	-472.118286	-100.137642
381.842834	8.268716	910.694458	404.359344	176.968933	893.832886	390.917572	-66.420769	522.890259	461.541992	145.197357	501.097778	467.002930	-127.837852	99.446671	538.496033	83.405037	87.273277	415.914032	-27.489292	1433.466675	426.166626	295.801697	1376.463867	364.356110	140.599640	1387.030518	349.997864	196.976471	1678.292847	464.585052	-100.892433	1154.811523	497.373596	319.602051	1096.078369	342.008911	-106.412445	917.995239	383.007111	310.103363	840.614746	396.884308	102.057068	1001.745361	-525.919495	41.974045	904.826843	-471.981171	-100.133507
381.136536	7.914672	910.282715	404.067230	176.710098	893.802307	391.798096	-66.869827	522.252563	461.267578	145.063080	501.096191	467.791504	-127.631218	98.655876	538.470459	83.421684	87.284721	415.280396	-28.628288	1433.249146	426.426544	294.668488	1376.395020	364.191864	139.661087	1386.889893	349.791138	196.003845	1678.065430	464.112183	-101.831223	1154.594116	497.612518	318.821564	1095.982056	342.191833	-107.111832	917.440735	382.842621	309.274231	840.718689	396.389954	101.512878	1001.546326	-525.637939	41.689789	904.880920	-471.918762	-100.110229
380.366791	7.708919	909.827759	403.744080	176.423264	893.773132	392.725342	-67.100380	521.468445	461.007904	144.907959	501.098541	468.443909	-127.316322	97.702904	538.447571	83.392059	87.271614	414.602264	-29.753761	1432.986450	426.703583	293.574951	1376.264648	364.037231	138.656998	1386.733398	349.655975	194.980469	1677.846436	463.528809	-102.946014	1154.395996	497.765167	317.703766	1095.840210	342.117523	-107.819427	916.944458	382.636047	308.447174	840.738098	395.860596	101.009674	1001.326965	-525.550537	41.641663	904.870239	-471.846252	-100.125412
379.552338	7.451070	909.361267	403.407471	176.219833	893.748901	393.606323	-67.557693	520.780090	460.782471	144.797348	501.104889	468.957794	-126.912537	96.809761	538.405884	83.390915	87.293022	414.028107	-30.874371	1432.826294	426.993591	292.395905	1376.187134	363.878326	137.677078	1386.589355	349.467926	193.955521	1677.634033	462.888672	-104.139847	1154.145874	497.941864	316.551636	1095.736694	341.962036	-108.577209	916.453003	382.434143	307.712677	840.754639	395.299744	100.504662	1001.105286	-525.452454	41.666553	904.865662	-471.778534	-100.123932
378.750275	7.231547	908.869751	403.042511	176.024323	893.721436	394.630402	-67.915863	520.066833	460.488922	144.647018	501.140228	469.287628	-126.401176	95.884193	538.397156	83.407394	87.326561	413.346008	-32.064537	1432.564087	427.267883	291.200867	1376.084473	363.722504	136.671799	1386.450562	349.252075	192.756439	1677.492310	462.154999	-105.217072	1153.881714	498.150574	315.461578	1095.609863	341.746918	-109.268806	915.938110	382.246124	306.853485	840.806213	394.734253	100.011871	1000.869568	-525.362122	41.642738	904.843567	-471.693512	-100.185661
377.878204	6.989657	908.393066	402.662231	175.797745	893.695496	395.665009	-68.288437	519.322815	460.198639	144.470261	501.156372	469.243042	-125.813477	94.803833	538.377136	83.365349	87.322517	412.525543	-33.340939	1432.213379	427.591949	289.978424	1375.959961	363.551086	135.621368	1386.303833	349.289215	191.645996	1677.208130	461.320892	-106.401917	1153.610840	498.455811	314.201263	1095.558960	341.345367	-110.112343	915.426392	382.215424	305.814972	840.712585	394.107635	99.501877	1000.641174	-525.265808	41.671276	904.859619	-471.614441	-100.185974
377.021240	6.739039	907.952209	402.303375	175.585114	893.692688	396.791412	-68.789719	518.678589	459.921448	144.318985	501.217743	469.241882	-125.179962	93.796692	538.381409	83.341850	87.315712	411.838806	-34.607159	1431.971558	427.995911	288.723816	1375.875977	363.370056	134.588882	1386.189941	349.110016	190.406647	1677.128296	460.400055	-108.604553	1153.467285	498.753357	312.733734	1095.444580	341.227386	-110.935989	914.879944	382.055023	304.967560	840.661072	393.502045	99.000175	1000.440857	-525.154358	41.667995	904.860168	-471.527008	-100.204300
376.272675	6.559358	907.480530	401.980225	175.390045	893.667297	397.906433	-69.220901	518.031677	459.649994	144.149109	501.239197	469.291656	-124.623611	92.820435	538.345947	83.289108	87.341957	411.110046	-35.886795	1431.650024	428.373962	287.445221	1375.771118	363.186035	133.516418	1386.035400	349.093750	189.113708	1676.950684	459.561554	-109.763794	1153.156372	499.008789	311.365570	1095.307983	340.836975	-111.850182	914.330566	381.900269	304.172852	840.655518	392.958069	98.543495	1000.213440	-525.054138	41.631805	904.836914	-471.447235	-100.260124
375.391937	6.268156	907.040222	401.582947	175.066315	893.668884	399.072418	-69.498451	517.383057	459.302216	143.944901	501.237305	470.004456	-124.507988	92.031288	538.233765	83.242439	87.342850	410.341736	-37.181309	1431.365234	428.742004	286.117889	1375.677612	362.987427	132.411835	1385.887573	349.044556	187.866455	1676.837158	458.641998	-111.064125	1152.810303	499.195679	309.884308	1095.183960	340.391724	-112.662636	913.748657	381.751526	303.289551	840.634827	392.305389	97.969391	1000.014526	-524.832581	41.647560	904.825928	-471.152924	-100.336945
374.579742	6.020672	906.600098	401.151062	174.789246	893.660522	400.059967	-69.890930	516.842529	459.121521	143.850937	501.264160	469.730042	-123.524406	91.045593	538.242493	83.204033	87.348755	409.515137	-38.472248	1431.103760	429.122742	284.830414	1375.573120	362.809875	131.336517	1385.780640	349.047241	186.516052	1676.743408	457.652954	-112.383904	1152.539551	499.254547	308.027344	1094.949097	339.885376	-113.554665	913.226196	381.493561	302.483002	840.657715	391.664581	97.449280	999.809509	-524.807678	41.725449	904.811401	-471.237885	-100.309578
373.728149	5.629224	906.259094	400.732086	174.457092	893.696472	401.055878	-70.113243	516.319092	458.945343	143.718338	501.292786	470.063965	-122.938866	90.306061	538.202942	83.192833	87.357674	408.748260	-39.804680	1430.805542	429.551392	283.476074	1375.532471	362.580902	130.249130	1385.721313	349.193695	185.184601	1676.557373	456.618713	-113.765633	1152.225464	499.442596	306.526276	1094.852173	339.326569	-114.444801	912.668640	381.363708	301.686249	840.680054	391.026764	96.854324	999.673279	-524.683716	41.728283	904.785339	-471.161438	-100.322540
372.893372	5.287253	905.901855	400.305023	174.091385	893.718811	401.846954	-70.382622	515.841064	458.814392	143.560959	501.337738	470.316498	-122.450882	89.566658	538.214355	83.206276	87.356758	407.935608	-41.122620	1430.550781	429.956512	282.137604	1375.505127	362.405945	129.129227	1385.589233	349.214539	183.779861	1676.496826	455.567169	-115.049904	1151.921631	499.636505	304.942657	1094.719849	338.733948	-115.260231	912.147583	381.382202	300.839966	840.676270	390.391968	96.269836	999.521484	-524.574646	41.761948	904.767212	-471.069153	-100.331108
371.995453	4.955864	905.547607	399.657867	173.717651	893.882996	402.547943	-70.634064	515.346985	458.529388	143.330246	501.400421	470.704926	-121.989868	88.826515	538.163818	83.152748	87.368637	407.121704	-42.477112	1430.308350	430.359863	280.719330	1375.540649	362.169617	127.988113	1385.572144	349.267151	182.304153	1676.463013	454.436188	-116.474876	1151.642456	499.809357	303.296509	1094.723267	338.098633	-115.960640	911.614990	381.125610	299.958435	840.804260	389.637146	95.605400	999.445862	-524.548401	41.781631	904.789063	-471.100403	-100.374496
371.072815	4.546101	905.315613	398.962219	173.372238	894.031921	403.175018	-71.007706	514.945740	458.170044	142.999359	501.457611	471.379852	-121.967918	88.308212	538.067688	83.081612	87.390869	406.246582	-43.858715	1430.036133	430.696869	279.358185	1375.569580	361.916931	126.813660	1385.540771	349.307190	180.813217	1676.466553	453.283264	-117.840042	1151.343140	500.039032	301.653046	1094.729248	337.417389	-116.849846	911.153381	381.228577	299.166229	840.821594	388.861786	94.990616	999.417664	-524.389038	41.816685	904.757080	-470.992645	-100.395325
370.177582	4.123592	905.013306	398.442352	173.054810	894.135132	403.905731	-71.191322	514.515442	457.970245	142.740982	501.547211	471.044128	-121.291344	87.565086	538.062683	83.064140	87.389015	405.430756	-45.231106	1429.811401	431.075348	277.911987	1375.665527	361.703217	125.627426	1385.469727	349.383728	179.245178	1676.462646	452.098511	-119.255745	1151.057617	500.300415	300.090912	1094.763916	336.628784	-117.742096	910.664978	381.046692	298.310638	840.994385	388.141083	94.372078	999.333313	-524.303894	41.854439	904.785522	-470.953400	-100.415070
369.354370	3.617872	904.760681	397.834229	172.647034	894.235840	404.570160	-71.516937	514.174316	457.697479	142.384979	501.622131	471.217865	-121.116379	86.941391	537.952454	82.969177	87.409698	404.590729	-46.641560	1429.561279	431.416565	276.475006	1375.743652	361.417633	124.388832	1385.459473	349.433838	177.684021	1676.496216	450.835754	-120.703018	1150.769897	500.428314	298.035980	1094.802612	335.817902	-118.629417	910.185791	381.003571	297.398285	841.149536	387.410858	93.701859	999.270081	-524.148315	41.894428	904.740845	-470.843231	-100.439262
368.596039	2.901043	904.494751	397.623474	171.841797	894.254578	405.285339	-71.986320	513.863098	457.554199	142.145157	501.627319	471.507813	-121.139023	86.388680	537.945557	82.936821	87.414703	403.779510	-48.067726	1429.379150	431.721832	275.004913	1375.830933	361.152771	123.152199	1385.421631	349.535889	176.202240	1676.533691	449.550232	-122.157021	1150.503784	500.625092	296.322876	1094.921021	335.024628	-119.519676	909.735046	381.028107	296.542786	841.327698	386.887146	92.770622	999.157349	-524.044373	41.913273	904.711304	-470.799408	-100.435631
367.789520	2.345371	904.258179	397.193512	171.323425	894.293396	405.926117	-72.302948	513.555603	457.299774	141.782486	501.700409	471.741638	-121.145332	85.906227	537.929077	82.893288	87.428589	403.000153	-49.500439	1429.155884	432.004120	273.518463	1375.997314	360.863220	121.922981	1385.441528	349.597534	174.541336	1676.604858	448.288879	-123.563660	1150.223511	500.860779	294.602386	1095.037354	334.130066	-120.432106	909.302734	381.228333	295.602509	841.415955	386.238831	92.067169	999.068420	-523.941956	41.904388	904.703430	-470.745880	-100.475655
367.037659	1.675827	904.047485	396.868011	170.576187	894.343628	406.382874	-72.706573	513.325012	457.041077	141.402802	501.742554	472.398926	-121.513817	85.576050	537.919373	82.884590	87.456444	402.293274	-50.952709	1428.952271	432.304230	272.083374	1376.149658	360.631653	120.682091	1385.464844	349.674133	172.876160	1676.697998	447.023285	-124.988304	1149.959595	501.032043	292.659607	1095.147339	333.228149	-121.325806	908.883545	381.132080	294.785187	841.723816	385.668060	91.203773	998.997437	-523.833008	41.910950	904.676697	-470.680054	-100.503426
366.251709	1.066740	903.812317	396.603149	169.775131	894.386292	406.696594	-73.146019	513.098450	456.897980	140.987442	501.818085	472.525391	-121.572227	85.177269	537.930969	82.866737	87.513504	401.559113	-52.409904	1428.769287	432.573700	270.568359	1376.318237	360.374603	119.421967	1385.531494	349.742523	171.158676	1676.763672	445.717987	-126.366814	1149.683594	501.307434	290.908264	1095.316528	332.265869	-122.181519	908.483459	381.371490	293.812653	841.841187	385.096558	90.337502	998.910950	-523.750000	41.884617	904.676086	-470.618591	-100.540871
365.634949	0.189636	903.629028	396.654724	168.558060	894.330017	407.078766	-73.642998	512.911194	456.719055	140.555862	501.822876	472.188080	-121.361168	84.761253	537.893433	82.753273	87.497223	400.852509	-53.903809	1428.592773	432.851532	269.055206	1376.519043	360.162659	118.108940	1385.571045	349.806396	169.414810	1676.909180	444.406281	-127.786072	1149.407837	501.487305	289.136047	1095.497559	331.286316	-123.108635	908.141541	381.431763	292.901245	842.075378	384.740448	89.224365	998.797058	-523.657654	41.855644	904.671936	-470.564972	-100.582947
364.818726	-0.380289	903.485107	396.101135	168.128967	894.451233	407.194550	-74.013161	512.724731	456.462494	140.138901	501.945282	472.265900	-121.456665	84.509033	537.890991	82.748772	87.552711	400.205292	-55.401943	1428.423706	433.136719	267.595917	1376.752686	359.906342	116.799911	1385.647339	349.844055	167.623337	1677.036133	443.128143	-129.248657	1149.134644	501.682892	287.341278	1095.688354	330.179688	-123.957565	907.818848	381.575684	291.941681	842.326477	384.036407	88.562126	998.794189	-523.538330	41.802822	904.661987	-470.465393	-100.636620
364.145599	-1.272476	903.365723	396.074280	166.728729	894.362488	407.283936	-74.525398	512.618103	456.286530	139.671021	501.916382	472.385620	-121.567459	84.281487	537.855164	82.664589	87.606308	399.515259	-56.894527	1428.246826	433.362274	266.084930	1376.987183	359.642120	115.477081	1385.741821	349.890686	165.822250	1677.190430	441.900970	-130.610748	1148.824707	501.896820	285.540314	1095.985596	329.094360	-124.786194	907.485840	381.752533	291.025635	842.599487	383.634705	87.408081	998.692322	-523.467346	41.763050	904.656128	-470.428467	-100.678818
363.438965	-2.138208	903.253662	395.868835	165.723785	894.362610	407.160492	-75.220573	512.511841	456.493561	139.393921	501.987701	472.528351	-121.709023	84.173119	538.048950	82.718628	87.630333	398.905579	-58.431198	1428.078491	433.520630	264.565186	1377.263672	359.317810	114.140541	1385.842773	349.909424	164.003632	1677.366699	440.602997	-131.908997	1148.479126	502.031677	283.805939	1096.196045	327.842743	-125.765106	907.258423	381.895203	290.147522	842.795959	383.136139	86.407860	998.640869	-523.331299	41.702850	904.625610	-470.317596	-100.761497
362.751495	-2.928049	903.190308	395.599426	164.686386	894.368958	407.043518	-75.794128	512.463684	456.266571	138.857193	502.024658	472.995728	-122.087563	84.138809	538.036194	82.634171	87.669502	398.272461	-59.958900	1427.869995	433.673492	263.085388	1377.556641	358.997620	112.803123	1385.979492	349.927460	162.130035	1677.533936	439.377441	-133.296921	1148.193237	502.277100	282.137665	1096.469727	326.585144	-126.384491	906.982727	382.040466	289.180023	843.096924	382.626068	85.457176	998.615173	-523.270630	41.650017	904.598633	-470.281494	-100.839264
361.976074	-3.873964	903.149963	395.365509	163.669174	894.407898	406.912140	-76.183914	512.453918	456.039703	138.293732	502.078491	473.061249	-122.183273	84.084068	537.973511	82.540726	87.670761	397.627319	-61.475735	1427.737915	433.765503	261.586151	1377.864014	358.697723	111.437294	1386.084595	349.913818	160.295120	1677.738525	438.122650	-134.561432	1147.858765	502.402649	280.376068	1096.826172	325.080170	-127.114296	906.837219	382.243164	288.245758	843.432739	382.112061	84.421165	998.617249	-523.187012	41.609718	904.579834	-470.219513	-100.892212
361.227905	-4.481241	903.157593	394.822906	163.116348	894.631226	406.606079	-76.782433	512.422668	455.741425	137.709091	502.162231	473.147614	-122.286797	84.088539	537.908936	82.440308	87.717499	397.052094	-62.989357	1427.578491	433.831970	260.072876	1378.228760	358.375824	110.066269	1386.252441	349.920227	158.349503	1677.956299	436.855255	-135.857941	1147.514526	502.574524	278.734833	1097.245239	323.423035	-127.961708	906.744202	382.459717	287.283325	843.786194	381.483429	83.703857	998.738342	-523.090576	41.531357	904.563477	-470.133636	-100.996109
360.403259	-5.233834	903.177551	394.226746	162.673874	894.859314	406.102631	-77.478271	512.394104	455.560822	137.109741	502.342072	473.199524	-122.380676	84.119041	537.915100	82.348228	87.757729	396.460358	-64.551041	1427.451294	433.848297	258.572266	1378.594727	358.025055	108.683456	1386.431030	349.907349	156.457947	1678.188110	435.661621	-137.066513	1147.235596	502.653778	276.972473	1097.635010	321.906677	-128.610855	906.596985	382.538025	286.278687	844.244263	380.817413	82.961060	998.867065	-522.985901	41.482803	904.560669	-470.053131	-101.056602
359.694031	-6.071609	903.211426	393.939362	161.633148	894.976807	405.621460	-78.009270	512.387573	455.269653	136.368362	502.425385	473.231415	-122.459198	84.154190	537.816528	82.246399	87.777794	395.898773	-66.097466	1427.350952	433.877502	257.015228	1378.995239	357.633698	107.293365	1386.640991	349.863892	154.521179	1678.421997	434.499207	-138.303314	1146.961426	502.831879	275.378113	1098.055054	320.427002	-129.257339	906.474731	382.897919	285.305115	844.570740	380.315674	81.969170	998.945068	-522.859497	41.407497	904.555725	-469.961639	-101.159195
359.117798	-7.371853	903.275024	394.078979	159.680603	894.846313	405.209961	-78.641869	512.460876	455.001801	135.652939	502.358093	473.317749	-122.601318	84.202919	537.714600	82.113937	87.778030	395.376221	-67.631401	1427.219238	433.818451	255.523010	1379.396484	357.341339	105.875603	1386.806763	349.822906	152.553467	1678.636108	433.393799	-139.556290	1146.668945	502.906036	273.712585	1098.495239	319.265167	-130.028488	906.320801	383.154968	284.298370	845.002197	380.073120	80.465012	998.907288	-522.863037	41.273415	904.595947	-470.038239	-101.308525
358.336823	-8.002473	903.289185	393.533966	159.267426	895.125488	404.663849	-79.194992	512.409912	454.771667	135.006729	502.508850	473.345398	-122.677010	84.236046	537.700989	82.014488	87.848694	394.810425	-69.167656	1427.118896	433.736237	253.992050	1379.837524	356.978149	104.450974	1387.022583	349.765045	150.581436	1678.887085	432.328033	-140.780807	1146.415283	503.011658	272.128113	1098.954834	317.832947	-130.638702	906.238525	383.231049	283.321350	845.477234	379.471710	79.761711	999.059448	-522.724915	41.226204	904.570801	-469.929047	-101.390678
357.573303	-8.914570	903.302856	393.154816	158.590469	895.300659	404.049469	-79.670273	512.312744	454.561035	134.348648	502.580872	473.347443	-122.757660	84.244385	537.634766	81.912155	87.837784	394.288971	-70.775055	1426.943115	433.638184	252.453720	1380.238892	356.596344	103.016953	1387.191772	349.685852	148.633774	1679.094604	431.271606	-141.959793	1146.126343	503.149048	270.609528	1099.495483	316.333160	-131.166611	906.160156	383.692993	282.278015	845.797119	378.911652	78.854790	999.158020	-522.558411	41.147640	904.555542	-469.836304	-101.503410
357.060181	-10.067489	903.305542	393.340607	156.720581	895.181580	403.613281	-80.189011	512.264526	454.250580	133.574768	502.559082	473.418243	-122.913361	84.275146	537.574463	81.791985	87.866119	393.747192	-72.370560	1426.869385	433.535187	250.872559	1380.680420	356.235657	101.566780	1387.326904	349.600708	146.608307	1679.289063	430.194092	-143.151962	1145.820313	503.274109	269.145782	1099.939087	314.697327	-131.514969	906.062317	383.977936	281.284180	846.175354	378.689178	77.431419	999.098328	-522.429504	41.071331	904.540527	-469.771210	-101.619560
356.320892	-11.058583	903.295349	393.108795	155.683960	895.292908	403.043427	-80.913086	512.266724	454.117676	132.914627	502.693085	473.505707	-123.097870	84.316170	537.360596	81.609497	87.885376	393.206726	-73.952057	1426.666992	433.380859	249.292801	1381.056763	355.871643	100.068123	1387.508423	349.493683	144.600861	1679.479614	429.258667	-144.363449	1145.553955	503.330200	267.701385	1100.386841	313.405334	-131.927750	905.930542	384.090637	280.268951	846.693359	378.228851	76.329849	999.151550	-522.217834	41.023537	904.505493	-469.637909	-101.747437
355.708008	-11.927727	903.259521	392.903137	154.670441	895.391968	402.459991	-81.307800	512.139038	453.900238	132.218796	502.774658	473.508484	-123.201355	84.330338	537.242249	81.447693	87.882706	392.656006	-75.564217	1426.537964	433.202942	247.685089	1381.448853	355.515015	98.580780	1387.657104	349.389343	142.566162	1679.674561	428.248474	-145.632553	1145.232422	503.448883	266.302460	1100.914917	311.998840	-132.563293	905.821167	384.567017	279.241974	846.984558	377.818085	75.303055	999.186707	-522.120483	40.841694	904.523071	-469.639862	-101.947693
354.825470	-12.557486	903.185608	392.250000	154.544662	895.735291	401.615723	-82.204453	512.025146	453.920898	131.620529	503.005890	473.515259	-123.343582	84.350105	537.562744	81.484138	87.984497	392.097687	-77.223534	1426.363403	433.060944	246.026886	1381.859131	355.177277	97.069809	1387.741333	349.274170	140.549500	1679.841675	427.307495	-146.819641	1144.889038	503.498138	264.865845	1101.327881	310.669800	-133.039017	905.720886	384.842651	278.223297	847.346191	377.121307	74.643692	999.329529	-521.981567	40.688187	904.519470	-469.588623	-102.142235
354.298676	-13.744572	903.110352	392.354095	152.833893	895.616028	401.119354	-82.584991	511.936127	453.875732	130.985855	502.992188	473.588684	-123.484810	84.355316	537.384155	81.303436	87.950691	391.497894	-78.894234	1426.190918	432.883820	244.394974	1382.224487	354.740051	95.526756	1387.909424	349.130371	138.482178	1679.996338	426.346222	-148.055771	1144.571411	503.563629	263.641418	1101.743896	309.305603	-133.431595	905.617126	384.915039	277.220032	847.792786	376.865234	73.229301	999.232605	-521.816467	40.540348	904.466492	-469.513031	-102.343445
353.565125	-14.727210	903.071289	392.087006	151.709732	895.660278	400.573883	-83.027916	511.796692	453.655701	130.350906	503.053955	473.676300	-123.641144	84.385246	537.543945	81.297791	87.976372	390.912781	-80.585815	1426.054443	432.730225	242.722168	1382.581543	354.408508	94.020020	1387.963013	349.016846	136.432144	1680.104126	425.453796	-147.892410	1144.192261	503.609070	262.344391	1102.187134	307.972717	-133.852249	905.435364	385.404449	276.236877	847.991882	376.410797	72.108543	999.236023	-521.514771	40.274841	904.407715	-469.117859	-102.746071
352.597809	-15.529074	903.015259	391.436279	151.391800	895.972290	399.783264	-83.750282	511.562927	453.374695	129.628510	503.160278	473.746887	-123.764496	84.382378	537.454651	81.176979	87.974998	390.332855	-82.259888	1425.840576	432.557983	241.043015	1382.959839	354.023132	92.442558	1388.076538	348.880554	134.410126	1680.214600	424.501312	-149.042252	1143.833984	503.632294	261.061523	1102.539551	306.621063	-134.214676	905.307007	385.627899	275.277863	848.289246	375.666412	71.296379	999.370483	-521.324585	40.088017	904.352722	-469.102112	-102.935432
352.004303	-16.426971	902.885498	391.141907	150.366043	895.985962	399.350983	-82.819191	511.068848	453.153748	128.897736	503.224548	473.473877	-123.565399	84.185966	537.454651	81.114166	88.005470	389.731110	-83.943703	1425.651855	432.392792	239.362976	1383.289917	353.633545	90.849808	1388.124756	348.727692	132.352295	1680.303101	423.554077	-150.402756	1143.461670	503.632446	259.825409	1102.877319	305.277039	-134.563156	905.214172	385.915558	274.302155	848.524475	375.245575	70.239403	999.314758	-521.114502	39.873524	904.223755	-469.077087	-103.126381
351.385040	-17.618877	902.741272	391.142212	148.735825	895.918274	398.918854	-83.304832	510.911499	452.932343	128.114868	503.199554	473.596161	-123.652100	84.183655	537.411743	80.997368	88.004555	389.118683	-85.709084	1425.416504	432.201874	237.631363	1383.586792	353.193634	89.229782	1388.226685	348.589905	130.302963	1680.375488	422.574921	-151.879501	1143.090698	503.652557	258.496246	1103.239014	303.928040	-134.923080	905.068787	386.166290	273.302612	848.785156	374.912598	68.782990	999.211121	-520.949402	39.678616	904.154602	-469.146790	-103.312050
350.726410	-18.839029	902.648743	391.061768	147.153015	895.858337	398.306915	-83.909592	510.754272	452.551208	127.229393	503.165009	473.694427	-123.736961	84.176796	537.010315	80.718742	87.965607	388.511841	-87.452011	1425.219849	432.003296	235.914841	1383.900391	352.848602	87.605774	1388.269775	348.407959	128.275406	1680.454834	421.649750	-153.165741	1142.726563	503.616669	257.151154	1103.561279	302.524811	-135.320297	904.937195	386.412689	272.366455	849.051575	374.513580	67.363487	999.136597	-520.944336	39.399971	904.151978	-469.370575	-103.612984
349.981354	-19.824265	902.548340	390.741882	146.087646	895.974915	397.710419	-84.302765	510.597717	452.157867	126.324333	503.198792	473.766205	-123.783943	84.164017	536.847473	80.555931	87.950485	387.902496	-89.200104	1424.995117	431.858215	234.122391	1384.213135	352.428833	85.989990	1388.357056	348.258728	126.191818	1680.523071	420.651947	-154.626465	1142.288208	503.638916	255.945282	1103.935791	301.221527	-135.699081	904.833740	386.660980	271.373993	849.300598	374.006592	66.193726	999.148254	-520.866394	39.139400	904.124451	-469.535675	-103.884750
349.252106	-20.987185	902.481873	390.502319	144.848679	896.019287	397.194153	-84.859261	510.516724	451.657471	125.332108	503.184906	473.844757	-123.830437	84.154686	536.666321	80.407288	87.949066	387.267059	-90.992043	1424.769165	431.683228	232.347290	1384.531616	352.043488	84.311699	1388.377930	348.041138	124.169800	1680.577393	419.459900	-157.272888	1142.114258	503.581573	254.547623	1104.246460	299.818481	-135.957306	904.709534	386.768982	270.425995	849.635254	373.521179	64.916985	999.139526	-520.753052	38.692684	904.066467	-469.705780	-104.224960
348.515320	-21.975830	902.387756	390.238983	143.684814	896.128723	396.639038	-85.269569	510.388580	451.294495	124.565369	503.161652	473.881104	-123.850075	84.149246	536.613892	80.291634	87.957367	386.604340	-92.792931	1424.604126	431.518585	230.544037	1384.780762	351.639008	82.659920	1388.433594	347.844421	122.111031	1680.653931	418.525970	-158.619888	1141.628418	503.605896	253.206299	1104.585205	298.514862	-136.383148	904.568848	387.135284	269.470306	849.783813	373.018463	63.711567	999.151062	-520.695740	38.203121	904.026733	-469.929474	-104.553078
347.803131	-23.008553	902.303162	389.958466	142.587143	896.231262	396.119232	-85.665070	510.208008	450.869080	123.791733	503.180878	473.880676	-123.847382	84.115311	536.752380	80.280655	87.995499	386.000000	-94.596779	1424.386108	431.368317	228.764465	1385.071167	351.235718	80.982765	1388.465942	347.658600	120.108643	1680.712769	417.544220	-159.965454	1141.261108	503.602448	251.859924	1104.889648	297.122681	-136.700027	904.377197	387.336151	268.445618	850.009338	372.532166	62.522644	999.163147	-520.666992	37.840977	904.007751	-470.173431	-104.894127
347.085236	-24.121428	902.186523	389.762848	141.397629	896.326294	395.643066	-86.213531	510.096893	450.596313	122.966263	503.244995	473.889648	-123.858170	84.031738	536.677063	80.159782	87.990829	385.303741	-96.431526	1424.253662	431.194122	226.934784	1385.393311	350.844666	79.263206	1388.559570	347.442017	118.069290	1680.799805	416.470398	-161.380219	1140.900024	503.537018	250.383698	1105.178711	295.892212	-137.101135	904.227844	387.372986	267.478027	850.373413	372.007172	61.251255	999.158081	-520.731567	37.458363	904.004456	-470.467194	-105.287018
346.376068	-25.127138	902.095520	389.514648	140.266678	896.420288	395.187561	-86.642342	509.963745	450.201813	122.093407	503.335510	473.890991	-123.922371	83.986580	536.621704	80.056908	88.025398	384.622528	-98.285538	1424.038696	430.973053	225.057556	1385.698120	350.395569	77.566200	1388.644775	347.209778	116.044861	1680.871338	415.342072	-162.918289	1140.563599	503.544769	248.904022	1105.527710	294.610748	-137.471939	904.128052	387.737244	266.497406	850.539185	371.532318	60.062260	999.162476	-520.864685	37.105301	903.973511	-470.769775	-105.665405
345.576996	-26.114929	902.002380	389.147980	139.174194	896.573792	394.795166	-87.090324	509.804657	449.802338	121.219254	503.375031	473.889557	-123.986511	83.887558	536.307861	79.808151	87.956245	383.903107	-100.098618	1423.896484	430.745972	223.222900	1386.035278	349.978821	75.852051	1388.716431	346.959991	114.025459	1680.936035	414.272339	-164.422806	1140.277954	503.507660	247.409210	1105.896973	293.471924	-137.833557	903.976074	387.912262	265.471832	850.905945	370.954926	58.863903	999.196289	-521.010986	36.785873	903.952332	-471.080658	-106.017464
344.838379	-27.053453	901.893066	388.792542	138.308701	896.742859	394.403748	-87.724274	509.612946	449.491730	120.484467	503.469910	473.917023	-124.071404	83.777153	536.338074	79.736542	88.025841	383.122375	-101.961838	1423.728760	430.566864	221.363144	1386.346802	349.546753	74.117180	1388.812256	346.710114	112.019981	1680.996704	413.126556	-165.888809	1139.979492	503.511719	245.804062	1106.261841	292.268219	-138.346558	903.820129	388.070404	264.489746	851.182922	370.416809	57.782135	999.229858	-521.148804	36.655689	903.981995	-471.419159	-106.234100
344.125122	-28.099934	901.789673	388.540131	136.988571	896.790588	394.128998	-88.386986	509.508820	448.977020	119.575279	503.486603	473.987549	-124.226921	83.697266	536.190857	79.558868	88.031548	382.337280	-103.768593	1423.567871	430.423706	219.475800	1386.667603	349.092682	72.383766	1388.878784	346.443176	109.966118	1681.077271	412.024994	-167.511322	1139.738037	503.494843	244.147171	1106.645508	291.236145	-138.600372	903.662109	388.223480	263.419006	851.511353	369.917084	56.505486	999.204651	-521.416809	36.140865	903.608826	-471.771637	-106.764145
343.408569	-29.179632	901.681824	388.285187	135.844894	896.847168	393.993469	-89.063622	509.461517	448.588104	118.814186	503.513245	474.048889	-124.410057	83.620461	536.417175	79.606934	88.116096	381.484802	-105.615662	1423.390991	430.195557	217.608444	1387.005127	348.598572	70.644058	1388.980103	346.166931	107.989838	1681.150146	410.896362	-168.990326	1139.436157	503.514221	242.394791	1107.007446	290.045197	-139.258713	903.499329	388.366119	262.379150	851.832825	369.414063	55.289806	999.181702	-521.690613	35.944859	903.567993	-472.111084	-106.979622
342.647461	-30.172422	901.576172	387.935455	134.719345	896.962036	393.874847	-89.737328	509.326172	448.189758	118.073982	503.529297	474.107330	-124.478485	83.545769	536.091492	79.356209	88.098648	380.635559	-107.485138	1423.259277	430.034424	215.750214	1387.349976	348.108643	68.968376	1389.036621	345.884216	105.960312	1681.221558	409.673340	-170.563797	1139.145386	503.469574	240.658554	1107.344482	288.855316	-139.993637	903.329407	388.518463	261.318146	852.195251	368.849701	54.092209	999.189209	-522.020386	35.739723	903.524231	-472.471008	-107.156769
341.922180	-31.214767	901.510071	387.654907	133.620621	897.065063	393.713623	-90.558304	509.236328	447.856506	117.258926	503.601105	474.119324	-124.600845	83.465652	536.025146	79.221085	88.146523	379.740540	-109.291771	1423.095215	429.861237	213.894669	1387.723145	347.593781	67.244217	1389.131470	345.567291	103.932228	1681.322144	408.525238	-172.038834	1138.879395	503.464508	238.838013	1107.712769	287.731018	-140.579712	903.155884	388.643188	260.200165	852.563232	368.337830	52.912762	999.209961	-522.392517	35.591442	903.544189	-472.857849	-107.259369
341.219116	-32.358269	901.475830	387.375671	132.365005	897.169983	393.668152	-91.352592	509.244385	447.565094	116.508224	503.667297	474.159912	-124.734207	83.404099	535.926208	79.034729	88.216522	378.866852	-111.185753	1422.919434	429.673798	211.994888	1388.109985	347.091309	65.494789	1389.236816	345.241180	101.900261	1681.426758	407.367401	-173.644104	1138.582886	503.438171	237.013031	1108.095337	286.750092	-141.107330	902.954285	388.787109	259.045380	852.924072	367.832214	51.624920	999.247253	-522.769043	35.468552	903.572449	-473.236450	-107.307442
340.496277	-33.469044	901.412231	387.065277	131.120056	897.278809	393.707458	-92.197556	509.206970	447.247192	115.727165	503.676483	474.220795	-124.910805	83.352646	535.842041	78.858650	88.301529	377.932068	-112.981415	1422.725098	429.476440	210.158386	1388.525024	346.528900	63.818104	1389.320435	344.905548	99.864998	1681.564087	406.184143	-175.154099	1138.304688	503.375793	235.078171	1108.525024	285.602356	-141.858414	902.736938	388.675812	257.870728	853.426086	367.282379	50.344276	999.272705	-522.963989	35.517296	903.596802	-473.419891	-107.198692
339.809570	-34.510387	901.420837	386.641846	130.056274	897.433411	393.763733	-93.105919	509.209259	446.778717	114.686302	503.757080	474.253326	-125.062828	83.285446	535.723816	78.686943	88.322121	376.995056	-114.801064	1422.613159	429.301849	208.307388	1388.911377	345.952515	62.108532	1389.447144	344.546936	97.810539	1681.691650	404.995422	-176.806885	1138.020386	503.361328	233.162033	1108.940674	284.633179	-142.468246	902.529541	388.774475	256.684082	853.912354	366.720215	49.199741	999.355896	-523.305176	35.296227	903.630432	-473.706940	-107.203171
339.093262	-35.680130	901.387634	386.276337	128.889984	897.579224	393.886414	-93.963486	509.245850	446.368256	113.822342	503.813232	474.264343	-125.176460	83.204262	535.611389	78.532791	88.380264	376.014771	-116.609886	1422.404419	429.072876	206.493805	1389.338013	345.399200	60.483463	1389.541138	344.175659	95.771568	1681.850586	403.839355	-178.316559	1137.762939	503.373047	231.230042	1109.411865	283.558319	-143.134750	902.326721	389.106049	255.423233	854.147522	366.143799	47.925785	999.414856	-523.584595	35.293476	903.679626	-473.960449	-107.073357
338.431763	-36.793816	901.381592	385.992004	127.841476	897.741516	393.998718	-94.799934	509.317444	446.149902	112.989143	503.862976	474.283356	-125.316757	83.119804	535.588501	78.418015	88.439545	375.037323	-118.426384	1422.273315	428.803131	204.655548	1389.742676	344.795654	58.795849	1389.669067	343.789551	93.684822	1682.003174	402.624969	-179.951904	1137.517090	503.379974	229.290695	1109.831787	282.590027	-143.834091	902.129456	389.212311	254.131470	854.609314	365.628326	46.746395	999.495728	-523.893921	35.250740	903.709473	-474.199249	-106.901001
337.821869	-38.075199	901.385986	385.770020	126.200928	897.755981	394.131287	-95.838104	509.368073	445.781067	112.089088	503.906036	474.322601	-125.480751	83.074638	535.762756	78.390045	88.493927	374.104187	-120.228996	1422.122192	428.559570	202.824142	1390.132568	344.211823	57.110798	1389.764893	343.377777	91.639923	1682.162109	401.546326	-181.340378	1137.256226	503.365112	227.374527	1110.296509	281.520813	-144.567566	901.921753	389.337463	252.845566	855.035339	365.156464	45.290279	999.506958	-524.166504	35.323772	903.714355	-474.423798	-106.650444
337.164856	-39.262600	901.375427	385.421661	125.139648	897.925842	394.174255	-96.775253	509.406616	445.583618	111.231865	504.018616	474.335663	-125.591652	83.007797	535.443359	78.151573	88.513512	373.146423	-122.008949	1421.983276	428.324829	201.010880	1390.561035	343.624176	55.483490	1389.884644	342.963684	89.549202	1682.329102	400.375641	-182.944092	1136.997559	503.348236	225.362747	1110.719849	280.525940	-145.328415	901.735596	389.445221	251.484070	855.488953	364.608093	44.062489	999.589355	-524.496704	35.423004	903.723083	-474.611755	-106.381920
336.576019	-40.630043	901.402039	385.199585	123.558792	897.953064	394.202026	-97.655945	509.465057	445.302826	110.260399	503.958527	474.300659	-125.682175	82.957298	535.333069	78.025276	88.534904	372.218109	-123.767845	1421.793457	428.064697	199.201645	1390.985718	342.992798	53.815868	1390.015869	342.527435	87.485199	1682.493164	399.253174	-184.524261	1136.751953	503.354736	223.378281	1111.184937	279.702454	-145.811630	901.514587	389.544098	250.132523	855.959717	364.131500	42.603130	999.618469	-524.796204	35.617764	903.725220	-474.773010	-106.035454
336.018341	-41.923637	901.381287	384.881134	122.031044	897.920715	394.270752	-98.710411	509.511963	444.915558	109.251884	504.047363	474.341522	-125.877861	82.920807	535.138794	77.785660	88.516068	371.275238	-125.568962	1421.664917	427.772461	197.342148	1391.408203	342.413391	52.135471	1390.129517	342.068542	85.374565	1682.649170	398.113098	-185.931686	1136.544067	503.316132	221.380798	1111.639038	278.588715	-146.899109	901.342651	389.664307	248.721832	856.458862	363.603302	41.223347	999.594421	-525.123352	35.916107	903.711548	-474.910675	-105.614990
335.487823	-43.389362	901.371338	384.559052	120.149971	897.727234	394.362579	-99.717842	509.576202	444.742523	108.274780	504.099670	474.406158	-126.074516	82.886581	535.084473	77.672974	88.561920	370.340881	-127.366470	1421.508423	427.442993	195.512573	1391.814697	341.773102	50.432335	1390.230225	341.550415	83.287453	1682.825317	396.895874	-187.508591	1136.313477	503.325775	219.403503	1112.151367	277.536896	-147.967728	901.145325	389.790802	247.239136	856.917725	363.073853	39.692059	999.494141	-525.516907	36.303715	903.693115	-475.042297	-105.135368
334.912079	-44.761330	901.371948	384.220764	118.655746	897.725525	394.307526	-100.549629	509.626038	444.430786	107.419670	504.133087	474.379761	-126.156677	82.859673	535.010803	77.527855	88.600014	369.431488	-129.125977	1421.355591	427.137421	193.670090	1392.229614	341.114990	48.798588	1390.333618	341.060089	81.193138	1682.959961	395.901001	-188.794296	1136.112549	503.280029	217.452454	1112.631714	276.591522	-148.707382	900.945190	389.680298	245.751190	857.540161	362.534821	38.281715	999.495728	-525.921143	36.684322	903.633789	-475.227295	-104.529213
334.313599	-45.985111	901.326660	383.846588	117.634300	897.942932	394.213379	-101.467491	509.675262	444.308746	106.550903	504.216278	474.374237	-126.297462	82.840477	534.901917	77.372864	88.609566	368.477386	-130.899765	1421.208618	426.739532	191.869202	1392.609741	340.456543	47.107513	1390.417114	340.535553	79.110443	1683.095947	394.705444	-190.428253	1135.833496	503.311096	215.538330	1113.122925	275.589600	-149.698624	900.756836	390.045532	244.242599	857.823242	362.018066	37.002193	999.584656	-526.377197	37.033054	903.513367	-475.397247	-104.022552
333.750214	-47.422424	901.317200	383.606995	116.085274	897.963013	394.246887	-102.509750	509.729706	444.030121	105.620567	504.237732	474.484009	-126.495628	82.836266	534.836914	77.240852	88.662674	367.594757	-132.742981	1421.035278	426.321533	190.049820	1393.001099	339.810822	45.413818	1390.511475	340.004028	77.003220	1683.201660	393.627838	-191.836945	1135.598755	503.272308	213.616745	1113.597900	274.628754	-150.719711	900.535156	390.155914	242.678741	858.297913	361.543579	35.508244	999.592163	-526.819031	37.578026	903.410156	-475.549591	-103.278465
333.222870	-48.848087	901.252136	383.325775	114.345634	897.911316	394.086304	-103.262779	509.662415	444.596436	105.162079	504.339722	474.437927	-126.615669	82.792038	535.261292	77.315094	88.794685	366.675446	-134.503464	1420.821411	425.843933	188.202560	1393.321167	339.124268	43.708309	1390.542969	339.444092	74.922073	1683.296509	392.597443	-193.321106	1135.320068	503.273071	211.700684	1114.046631	273.624847	-151.752808	900.283142	390.301483	241.123489	858.678162	361.042114	33.945229	999.536255	-526.706177	39.828342	903.892944	-475.641479	-101.909935
332.653412	-50.180374	901.232117	382.951324	112.931664	897.996338	393.795288	-104.127457	509.601837	444.497406	104.379883	504.480072	474.435089	-126.679985	82.778038	535.383728	77.250740	88.869530	365.781647	-136.330734	1420.673340	425.363617	186.366165	1393.689697	338.425323	41.991489	1390.632690	338.889648	72.844841	1683.383789	391.541962	-194.781357	1135.035889	503.211945	209.825577	1114.523071	272.650146	-152.665649	899.982056	390.415894	239.592270	859.080994	360.528229	32.517990	999.570557	-527.001953	40.543991	903.892456	-475.599152	-101.221878
332.035583	-51.545135	901.221069	382.622314	111.638786	898.162109	393.544739	-104.927856	509.627411	444.420044	103.915176	504.707611	474.450043	-126.801109	82.782593	535.423157	77.135849	88.940392	364.894043	-138.148193	1420.455078	424.768646	184.540604	1394.017456	337.772736	40.249855	1390.660645	338.305389	70.749466	1683.440796	390.512207	-196.307495	1134.777832	503.148865	207.918976	1114.942627	271.680573	-153.723831	899.762512	390.573303	237.995743	859.506958	360.032684	31.082415	999.649658	-527.366455	41.276539	903.844727	-475.635010	-100.355064
331.571075	-52.970833	901.125244	382.341187	110.010338	898.134338	393.356171	-105.581200	509.614197	444.267029	102.430260	504.722778	474.362366	-126.816452	82.745285	535.224976	76.927826	88.897301	363.993164	-139.955933	1420.255249	424.180298	182.723511	1394.338501	337.050781	38.491810	1390.702393	337.677795	68.698257	1683.518677	389.434204	-197.805405	1134.494507	503.093201	206.076447	1115.412231	270.694641	-154.908340	899.503479	390.709290	236.427750	859.909485	359.561890	29.542458	999.590576	-527.692993	40.960552	903.745850	-475.001770	-99.192566
330.951019	-54.454205	901.126526	381.976654	108.497314	898.183350	393.085480	-106.522881	509.633484	444.096954	101.513977	504.753845	474.313477	-126.838623	82.767235	535.070190	76.765221	88.902992	363.119232	-141.790970	1420.082642	423.560822	180.886902	1394.603638	336.339172	36.761398	1390.699585	337.126038	66.620796	1683.566406	388.434357	-199.318497	1134.224243	502.952637	204.175705	1115.801514	269.912109	-155.919510	899.260315	390.620148	234.839905	860.398132	359.037201	28.021235	999.616821	-527.993164	41.047066	903.954346	-475.135132	-98.145866
330.398834	-55.886017	901.065063	381.516571	106.672813	898.226013	392.769379	-107.269608	509.586761	443.669800	100.425934	504.732147	474.458618	-127.070190	82.832710	534.966370	76.637207	88.932899	362.263336	-143.606232	1419.864502	422.875519	179.084427	1394.872681	335.643890	35.009235	1390.725952	336.493683	64.557961	1683.617188	387.474213	-200.933319	1133.972412	502.901031	202.368225	1116.272461	269.161835	-156.778519	898.972351	390.978882	233.231339	860.566467	358.433655	26.360691	999.610168	-528.376465	41.563923	904.271240	-475.384186	-97.056274
329.864624	-57.275444	901.010376	381.129364	105.282646	898.311218	392.460632	-108.008827	509.527191	443.227600	99.431183	504.601318	474.429352	-127.111183	82.805588	534.814453	76.459450	88.931252	361.449097	-145.407455	1419.696777	422.173523	177.283859	1395.120728	334.919739	33.216019	1390.733398	335.877930	62.524925	1683.658325	386.519196	-202.422165	1133.708618	502.778900	200.557266	1116.641846	268.210419	-158.331268	898.739380	391.126740	231.618347	860.860229	357.922668	24.898520	999.627380	-528.109680	42.385723	904.168091	-475.242706	-95.775436
329.294495	-58.673801	900.966736	380.801697	103.802124	898.457397	392.129944	-108.892647	509.496429	442.782501	98.447693	504.607239	474.414276	-127.228912	82.819580	534.673340	76.299934	88.979942	360.596893	-147.281342	1419.529907	421.491638	175.450699	1395.355469	334.192719	31.459663	1390.719482	335.221100	60.472950	1683.704346	385.558075	-204.036316	1133.458008	502.612762	198.794159	1116.996582	267.418304	-159.550217	898.508179	391.261169	230.037186	861.103699	357.432617	23.352186	999.680542	-528.593811	44.393948	903.927856	-475.454834	-94.813957
328.691864	-60.093334	900.905762	380.492035	102.363602	898.570190	391.861450	-109.621979	509.507263	442.456940	97.424156	504.635254	474.396851	-127.325180	82.816559	534.585022	76.165215	89.033394	359.799194	-149.101288	1419.394165	420.821655	173.601624	1395.587402	333.488953	29.643263	1390.770752	334.552185	58.437317	1683.761108	384.628265	-205.656479	1133.252808	502.414124	197.008636	1117.364502	266.610748	-160.882233	898.276428	391.433044	228.431229	861.334656	356.939575	21.823832	999.708069	-529.134949	46.801308	903.511902	-475.652130	-93.995636
328.183502	-61.373619	900.873657	380.159515	101.054825	898.724609	391.480560	-110.842445	509.372223	442.212402	96.530243	504.672028	474.224426	-127.298477	82.813744	534.512573	75.995819	89.118202	358.941498	-150.974197	1419.241089	420.179321	171.780228	1395.808228	332.806946	27.851620	1390.735962	333.873535	56.393993	1683.780518	383.701752	-207.292557	1133.017456	502.182190	195.258026	1117.708374	265.928467	-162.113403	898.034302	391.601868	226.874359	861.566650	356.486359	20.422577	999.770630	-529.842590	49.760303	902.888489	-475.926788	-93.093071
327.614319	-62.739254	900.807739	379.839600	99.684700	898.853943	391.099609	-111.592590	509.255768	441.937866	95.599594	504.753052	474.616119	-127.927513	83.047432	534.430725	75.880753	89.209816	358.188477	-152.818405	1419.089355	419.451538	169.964203	1396.037231	332.057281	26.034838	1390.793335	333.182312	54.339252	1683.810547	382.855316	-208.942520	1132.835693	501.917725	193.535278	1118.031494	265.159241	-163.434219	897.831055	391.687561	225.281418	861.727295	356.002899	18.943499	999.803833	-530.670166	53.049782	902.125549	-476.260590	-92.367287
327.053619	-64.068626	900.747253	379.481506	98.351624	898.999146	390.937897	-112.389465	509.233093	441.710907	94.631409	504.849701	474.712067	-128.203934	83.095467	534.376404	75.723991	89.272751	357.378479	-154.644653	1418.954346	418.709869	168.157135	1396.232666	331.381805	24.237698	1390.800049	332.487183	52.330009	1683.832031	382.061035	-210.680084	1132.653809	501.649902	191.757355	1118.364746	264.655060	-164.487106	897.616638	391.857513	223.726212	861.880249	355.508545	17.494122	999.847473	-531.447632	56.371975	901.316833	-476.628204	-91.421196
326.473206	-65.359848	900.710083	379.147827	97.033691	899.163391	390.530792	-113.691193	509.195984	441.420837	93.763229	504.951172	474.679688	-128.479965	83.097290	534.672485	75.716476	89.441422	356.629852	-156.532608	1418.825806	417.977295	166.307465	1396.442749	330.673096	22.404051	1390.814575	331.712463	50.301754	1683.845093	381.181366	-212.280228	1132.484375	501.310272	190.066208	1118.655151	263.816589	-166.270065	897.471436	391.961700	222.176529	862.019958	355.034668	16.067699	999.911743	-532.392700	59.819489	900.457031	-477.375610	-90.724899
325.900513	-66.706787	900.637390	378.850250	95.672676	899.266418	390.256927	-114.568604	509.165741	441.167358	92.781006	504.999664	474.520477	-128.548279	82.955978	534.191589	75.370590	89.426750	355.867554	-158.382355	1418.682861	417.281403	164.489639	1396.683960	329.958801	20.581802	1390.832764	331.074036	48.294754	1683.839722	380.406128	-213.962280	1132.323486	500.962097	188.369537	1118.967285	263.097626	-167.715149	897.329956	392.129944	220.592865	862.153381	354.561462	14.614209	999.927917	-533.202026	62.921852	899.719727	-477.972015	-89.645607
325.298096	-68.140465	900.634338	378.534729	94.236183	899.398560	390.005188	-115.507797	509.056793	440.901367	91.898506	505.027130	474.379181	-128.521927	82.838348	534.119324	75.189438	89.566315	355.116272	-160.255676	1418.606812	416.553467	162.639374	1396.911987	329.263428	18.734068	1390.871338	330.283875	46.277229	1683.862305	379.695282	-215.790970	1132.202393	500.568970	186.652756	1119.333740	262.668976	-168.763351	897.171143	392.229950	219.059647	862.291199	354.110107	13.089494	999.992371	-533.724976	65.838158	898.951416	-478.118011	-88.429596
324.745148	-69.440269	900.560547	378.145508	92.948570	899.498535	389.815155	-116.635986	509.135559	440.600708	90.916367	505.080536	474.434479	-128.684433	82.840729	534.066162	75.045479	89.666779	354.297150	-162.125519	1418.513550	415.791962	160.792328	1397.164307	328.557068	16.889420	1390.905029	329.546417	44.251266	1683.877563	378.939941	-217.536270	1132.054932	500.161743	184.949020	1119.703247	262.069580	-170.275009	896.975830	392.138214	217.522736	862.617798	353.620972	11.692551	1000.005859	-534.250427	68.502602	898.291687	-478.770721	-87.110909
324.074493	-70.788780	900.522339	377.750336	91.518913	899.620789	389.835693	-116.768440	509.079834	440.225861	89.947670	505.167450	474.329895	-128.662857	82.716972	533.965088	74.865044	89.736298	353.560425	-163.940628	1418.437866	415.074188	158.933350	1397.395752	327.814453	15.057215	1390.922729	328.886719	42.242615	1683.868896	378.212585	-219.247513	1131.866577	499.707214	183.230194	1120.003906	261.266174	-172.086655	896.898865	392.215698	215.919312	862.776978	353.089569	10.200419	1000.047729	-534.529236	70.851013	897.702759	-479.222626	-85.621681
323.488586	-72.053741	900.479187	377.372650	90.166679	899.722473	389.641022	-117.668701	509.045624	439.823395	89.065689	505.226501	474.332977	-128.760376	82.732407	533.793945	74.701721	89.785278	352.763458	-165.843979	1418.265869	414.359497	157.099564	1397.642456	327.134644	13.200175	1390.979736	328.087555	40.226326	1683.910034	377.551025	-221.103836	1131.820435	499.253296	181.602646	1120.379272	260.814575	-173.282104	896.753174	392.627960	214.503143	862.795166	352.609802	8.798981	1000.076721	-534.682251	72.868141	897.248291	-479.707916	-83.981377
322.960114	-73.371895	900.402405	377.085144	88.762779	899.790588	389.503052	-118.650131	509.032318	439.482086	88.195709	505.187134	474.348785	-128.866608	82.726624	533.714355	74.560013	89.844986	352.035858	-167.686539	1418.208374	413.633606	155.245758	1397.892090	326.416718	11.375990	1391.003174	327.382782	38.181877	1683.899902	376.815277	-222.880051	1131.616577	498.849915	179.880234	1120.784058	260.142548	-175.131042	896.611755	392.708679	212.947433	862.986755	352.178284	7.353093	1000.072693	-534.848145	74.640152	896.938354	-480.408783	-82.444763
322.296387	-74.735222	900.339233	376.703766	87.362885	899.884583	389.272949	-119.423935	508.950867	439.176270	87.382904	505.219788	474.286438	-128.976929	82.685318	533.610779	74.405380	89.924202	351.258118	-169.541504	1418.002563	412.923828	153.425156	1398.118530	325.727478	9.561772	1391.001465	326.603394	36.193829	1683.911011	376.050598	-224.541245	1131.461060	498.319611	178.169189	1121.086670	259.095947	-177.629288	896.461914	392.745636	211.455597	863.061096	351.641815	5.875381	1000.088013	-534.763489	76.174286	896.698425	-480.887665	-80.697380
321.718597	-76.051743	900.286499	376.291748	85.996017	899.946228	389.082611	-120.344849	508.941071	438.828552	86.525658	505.286438	474.271606	-129.104370	82.689644	533.490234	74.243286	89.995064	350.545349	-171.381424	1417.940430	412.250427	151.567276	1398.320801	325.032837	7.754056	1391.047607	325.839905	34.160648	1683.905640	375.458862	-226.549744	1131.373291	497.814514	176.477280	1121.340698	258.968903	-178.480408	896.275818	392.516022	209.908783	863.333496	351.144348	4.461674	1000.092163	-534.557495	77.499138	896.576233	-481.402771	-78.829727
321.125641	-77.357895	900.212585	375.927734	84.614014	900.039856	388.984558	-121.277931	508.909241	438.478851	85.681160	505.333893	474.300812	-129.277542	82.694336	533.396179	74.114555	90.093735	349.751953	-173.195770	1417.788208	411.577576	149.729309	1398.544556	324.354736	5.934649	1391.080200	325.081848	32.127636	1683.893188	374.899841	-228.312485	1131.264404	497.383453	174.760529	1121.713257	258.548828	-180.097458	896.115295	392.731537	208.322601	863.280457	350.641693	3.019093	1000.101990	-534.235474	78.668564	896.561951	-481.860840	-76.847466
320.531525	-78.741501	900.153748	375.548401	83.231644	900.103882	388.922302	-122.156548	508.879761	438.058197	84.857925	505.409058	474.285553	-129.420883	82.658203	533.299072	73.968704	90.172394	349.072662	-175.056030	1417.672974	410.894928	147.915604	1398.762085	323.674194	4.103327	1391.064697	324.281738	30.105591	1683.900757	374.210205	-230.384232	1131.105713	496.825348	172.972977	1121.999634	258.229706	-181.456116	895.874695	392.755890	206.780304	863.390259	350.143585	1.561338	1000.104370	-533.829285	79.753845	896.643433	-482.253113	-74.605942
320.006226	-80.021088	900.060791	375.245972	81.840080	900.202698	388.810242	-123.223541	508.844208	437.920349	84.104752	505.454132	474.274384	-129.587952	82.625473	533.357727	73.864075	90.388039	348.289154	-176.900970	1417.503418	410.213623	146.110748	1399.000122	322.990784	2.273029	1391.093994	323.398926	28.081436	1683.904541	373.549744	-232.226212	1130.942383	496.303772	171.193085	1122.265625	257.659912	-183.278412	895.710144	392.788635	205.197266	863.536316	349.704071	0.112667	1000.106995	-533.349976	80.801613	896.814514	-482.678406	-72.353745
319.360718	-81.303627	899.981018	374.823578	80.471794	900.253357	388.733398	-124.191437	508.797089	437.419983	83.280319	505.471710	474.285156	-129.721680	82.594627	533.218323	73.676704	90.539711	347.581696	-178.681091	1417.349365	409.589783	144.268341	1399.191895	322.306732	0.507142	1391.124878	322.641052	26.044235	1683.890259	372.814606	-233.864029	1130.696777	495.844604	169.481323	1122.526123	256.597137	-186.089920	895.539795	392.826782	203.686462	863.677979	349.169250	-1.296338	1000.091736	-532.734863	81.923164	897.002319	-483.016052	-69.903793
318.782959	-82.537544	899.908447	374.421661	79.154129	900.344482	388.682678	-125.147171	508.747314	437.186890	82.549072	505.541595	474.323059	-129.891815	82.570526	533.170959	73.536819	90.733208	346.859497	-180.547821	1417.178589	408.965851	142.478165	1399.382690	321.610443	-1.313069	1391.111938	321.926208	24.005938	1683.857178	372.182404	-235.711166	1130.529175	495.278473	167.704910	1122.810547	256.155701	-187.934570	895.271179	392.455475	202.097931	863.966980	348.670410	-2.672922	1000.100281	-532.160095	83.136627	897.264404	-483.468719	-67.385300
318.193970	-83.825203	899.796082	374.044312	77.844528	900.391479	388.562653	-126.161705	508.717346	436.827606	81.803802	505.627472	474.274323	-130.026413	82.517487	533.152649	73.407669	90.952827	346.111298	-182.360947	1417.003052	408.315857	140.687012	1399.584595	320.980988	-3.109101	1391.131104	321.050415	21.993650	1683.837769	371.588287	-237.581512	1130.355957	494.838165	165.985168	1123.101929	255.739075	-189.732635	895.036926	392.699158	200.525009	863.871704	348.175232	-4.068791	1000.066833	-531.661804	84.528961	897.564087	-483.879517	-64.736061
317.647095	-85.124977	899.716797	373.650879	76.494728	900.518250	388.558319	-127.160683	508.705780	436.407288	81.067299	505.735626	474.350983	-130.230423	82.495232	533.032898	73.258736	91.136932	345.383179	-184.158966	1416.804565	407.714111	138.900970	1399.792847	320.265808	-4.855068	1391.154785	320.304565	19.967186	1683.832275	370.980530	-239.389969	1130.138672	494.334259	164.299362	1123.369141	255.231979	-191.511230	894.788208	392.483795	198.945313	864.068970	347.709564	-5.524921	1000.088989	-531.322876	86.238815	897.844788	-484.557404	-61.990662
317.097412	-86.414284	899.649597	373.308990	75.158600	900.595825	388.500031	-128.181366	508.609650	435.790222	80.195244	505.811157	474.360474	-130.408981	82.452301	532.750061	73.040413	91.244431	344.657471	-185.954468	1416.677734	407.067413	137.120621	1399.999634	319.613434	-6.613646	1391.166870	319.513641	17.953915	1683.835327	370.595520	-241.367752	1130.043091	493.782501	162.538803	1123.617920	255.475372	-192.232300	894.473694	392.255493	197.389114	864.268799	347.248413	-6.924848	1000.093384	-530.848938	88.032074	898.134216	-484.782043	-59.092312
316.498108	-87.675705	899.592346	372.914032	73.766640	900.706360	388.398193	-129.104980	508.570007	435.434357	79.464439	505.873474	474.346222	-130.517746	82.397827	532.679626	72.932335	91.441589	343.951202	-187.735001	1416.578125	406.481171	135.340729	1400.195679	318.912811	-8.377125	1391.194092	318.710022	15.959708	1683.832275	369.875916	-242.967560	1129.816895	493.340515	160.801941	1123.943481	254.548721	-195.193283	894.253113	391.928894	195.750565	864.462158	346.753479	-8.359818	1000.118530	-530.520569	90.114059	898.383240	-485.150024	-56.248493
315.980988	-88.905403	899.528809	372.543640	72.431519	900.811401	388.309387	-129.954742	508.537292	435.145905	78.767464	505.939911	474.344971	-130.619125	82.377800	532.598938	72.806786	91.668938	343.248566	-189.494446	1416.407837	405.854889	133.526031	1400.410645	318.268677	-10.114800	1391.246582	317.890228	13.933228	1683.850098	369.381439	-244.623840	1129.656128	492.873932	159.138214	1124.226563	254.151382	-197.144073	893.943909	391.606293	194.231186	864.782654	346.304688	-9.747680	1000.137817	-530.259094	92.435883	898.563965	-485.336823	-53.004898
315.416718	-90.118477	899.450073	372.125702	71.147797	900.911804	388.183380	-130.853592	508.526520	434.694611	78.007706	506.063751	474.351318	-130.787201	82.377747	532.494873	72.647537	91.887993	342.490112	-191.276978	1416.217285	405.263824	131.772110	1400.625732	317.592010	-11.871372	1391.260742	316.992615	11.963385	1683.872192	368.926727	-246.580246	1129.539429	492.417511	157.478973	1124.518799	254.374588	-197.935669	893.637695	391.212891	192.707367	865.039185	345.811340	-11.108829	1000.146973	-530.189575	95.056946	898.636108	-485.645691	-49.946083
314.861664	-91.369186	899.390930	371.732452	69.830170	901.013123	388.153748	-131.684830	508.475525	434.335266	77.317528	506.136658	474.372314	-130.897705	82.386513	532.461304	72.532715	92.083748	341.784760	-193.006638	1416.093994	404.580383	130.024750	1400.831909	316.918182	-13.577937	1391.301758	316.200378	9.968361	1683.894287	368.293030	-248.155304	1129.364014	491.894287	155.764969	1124.798340	253.541931	-200.872894	893.404602	390.507843	191.221512	865.490662	345.333618	-12.493961	1000.166382	-530.200562	97.794098	898.633911	-485.932312	-46.896973
314.330109	-92.677528	899.354919	371.406738	68.511620	901.084045	388.070618	-132.546875	508.476715	434.048920	77.071114	506.298553	474.370026	-131.036819	82.367111	532.541138	72.463516	92.342033	341.051117	-194.739441	1415.897827	404.000092	128.280090	1401.050659	316.254303	-15.255462	1391.337036	315.461517	8.000602	1683.894043	367.906921	-250.155014	1129.283691	491.482849	154.089050	1125.102905	253.970917	-201.572464	893.127258	390.190552	189.641464	865.636841	344.917999	-13.881061	1000.182312	-530.421936	100.824997	898.455933	-486.225983	-43.929829
313.851044	-93.903259	899.277893	371.065277	67.187126	901.182434	387.908539	-133.459045	508.388672	433.675140	76.098572	506.282715	474.391907	-131.153351	82.385918	532.453918	72.322060	92.547852	340.329620	-196.474701	1415.765015	403.397644	126.538300	1401.272461	315.577362	-16.955359	1391.346924	314.593445	6.016006	1683.905518	367.241119	-251.629318	1129.076294	491.022766	152.402527	1125.344971	253.023148	-204.654602	892.788879	389.670349	188.180496	865.988892	344.511475	-15.269139	1000.190796	-530.542969	103.587357	898.247681	-486.457184	-40.991371
313.312286	-95.189133	899.240479	370.674164	65.913010	901.270386	387.758179	-134.198318	508.421753	433.542694	76.169052	506.545654	474.371643	-131.277496	82.361839	532.704041	72.318169	92.900253	339.615601	-198.166550	1415.651245	402.848206	124.787979	1401.492676	314.946930	-18.633896	1391.345825	313.766418	4.044542	1683.919067	366.780579	-253.295151	1128.980103	490.576752	150.754211	1125.613647	252.795090	-206.683151	892.537170	389.030548	186.674194	866.333252	344.054443	-16.631468	1000.214294	-530.610168	106.380119	898.087708	-486.595215	-38.053722
312.873749	-96.292465	899.168396	370.336914	64.641464	901.386780	387.708557	-135.044540	508.399628	433.143097	75.387993	506.572266	474.503357	-131.538193	82.446480	532.750488	72.235840	93.127487	338.897827	-199.863510	1415.491455	402.287842	123.093552	1401.687134	314.257233	-20.295937	1391.385986	313.003052	2.095417	1683.927734	366.442566	-255.093994	1128.881714	490.070313	149.029007	1125.845215	253.147110	-207.456558	892.193115	388.384674	185.203156	866.695801	343.675354	-17.942482	1000.233704	-530.629028	108.985802	898.005249	-486.743591	-35.128777
312.351074	-97.492180	899.085632	369.946503	63.421280	901.458618	387.519104	-135.833984	508.331116	432.790314	74.865166	506.638000	474.644226	-131.812637	82.561737	532.747925	72.148987	93.404305	338.172272	-201.540665	1415.327881	401.713257	121.395157	1401.905396	313.604614	-21.951513	1391.393311	312.267578	0.127155	1683.927246	365.779999	-256.671875	1128.621338	489.580414	147.397797	1126.102173	252.332794	-210.526581	891.924988	387.667236	183.772537	867.022766	343.227600	-19.253498	1000.225891	-530.719666	111.757095	897.944458	-486.795380	-32.206680
311.931274	-98.732803	898.985352	369.711090	62.104141	901.512207	387.425903	-136.717361	508.279144	432.388000	73.625443	506.633911	474.656372	-131.961090	82.608589	532.560242	71.898712	93.523041	337.363220	-203.229767	1415.107422	401.164215	119.734772	1402.087280	312.952881	-23.602110	1391.360962	311.409729	-1.822276	1683.947266	365.280945	-258.310944	1128.564941	489.079529	145.751648	1126.318359	252.106812	-212.470245	891.592529	386.940308	182.364258	867.351501	342.874329	-20.622210	1000.201050	-530.668945	114.463890	897.945923	-486.745758	-29.273754
311.487732	-99.961456	898.894653	369.369568	60.883423	901.587463	387.274139	-137.400284	508.192535	432.297485	73.845749	506.943176	474.650055	-132.096802	82.599663	532.815918	71.849442	93.876053	336.661102	-204.846161	1414.970825	400.638824	118.009438	1402.224487	312.311951	-25.213428	1391.360474	310.684448	-3.764577	1683.958496	364.817474	-260.023895	1128.367310	488.582245	144.152176	1126.510132	251.917435	-214.376846	891.280701	386.233124	180.932816	867.660339	342.484619	-21.952206	1000.190796	-530.522705	117.159485	898.015991	-486.626221	-26.351973
311.090698	-101.023888	898.813477	369.090973	59.759502	901.713806	387.020172	-138.226807	508.131317	431.664703	73.235184	506.993225	474.516479	-132.064087	82.540550	532.575562	71.546471	94.075378	335.910736	-206.503723	1414.769043	400.115112	116.305038	1402.399658	311.702087	-26.795433	1391.351440	309.886505	-5.667673	1683.979370	364.450104	-261.855835	1128.264160	488.036774	142.644470	1126.677368	252.252350	-215.458954	890.905029	385.461670	179.515137	867.969360	342.133728	-23.172035	1000.210510	-530.447021	119.905121	898.093018	-486.496948	-23.583134
310.621826	-102.157089	898.749573	368.733032	58.557705	901.799500	386.848480	-138.939499	508.053253	430.494659	72.353516	506.970734	474.435638	-132.089935	82.471138	532.027649	71.081787	94.193512	335.196991	-208.107681	1414.621338	399.605255	114.683121	1402.545654	311.048767	-28.432009	1391.332275	309.137909	-7.592713	1683.992065	364.034302	-263.607727	1128.134521	487.445435	141.056412	1126.872192	252.289337	-217.059189	890.554077	384.731079	178.106064	868.300964	341.713776	-24.432667	1000.219116	-530.353760	122.576614	898.225464	-486.416779	-20.885639
310.227570	-103.277702	898.683105	368.492432	57.358616	901.943237	386.747803	-139.610352	507.995789	428.938477	71.287605	506.904144	474.369568	-132.109497	82.423477	531.345337	70.587250	94.276382	334.358337	-209.724014	1414.392578	399.024506	113.041222	1402.724976	310.392181	-30.007046	1391.325073	308.354370	-9.516150	1684.026367	363.472748	-265.256348	1127.972290	486.895264	139.516815	1127.103760	252.000778	-219.190765	890.194763	383.954498	176.733414	868.535889	341.393890	-25.725595	1000.254211	-530.250183	125.163597	898.415344	-486.379944	-18.192045
309.832184	-104.463318	898.646057	368.195221	56.137917	902.062317	386.600983	-140.434128	507.917511	427.059265	70.081741	506.788177	474.375122	-132.232681	82.436150	530.486145	70.071617	94.327675	333.623352	-211.322372	1414.210205	398.556183	111.426003	1402.824219	309.767059	-31.563671	1391.315918	307.601257	-11.415051	1684.049438	362.948975	-266.710541	1127.767334	486.278687	137.964630	1127.255249	251.346848	-222.002731	889.898499	383.137024	175.418182	868.824951	341.037506	-27.024014	1000.292725	-530.194702	127.909973	898.573669	-486.340240	-15.560289
309.520111	-105.511604	898.535278	368.016785	55.009171	902.184265	386.394196	-141.162338	507.817078	425.484100	69.157738	506.744659	474.361664	-132.282196	82.430122	529.694885	69.612129	94.415459	332.896271	-212.934067	1414.037964	398.021301	109.764938	1402.989380	309.145630	-33.159771	1391.294556	306.751709	-13.301402	1684.074463	362.436829	-268.368347	1127.586426	485.656219	136.411102	1127.387207	251.237259	-223.903137	889.525940	382.297302	174.008499	869.117310	340.762177	-28.249517	1000.294983	-530.086487	130.529434	898.731445	-486.317627	-12.930075
309.122589	-106.592773	898.459473	367.786163	53.859760	902.308594	386.267914	-141.870773	507.801697	424.524872	68.387711	506.801331	474.311188	-132.393768	82.392220	529.324219	69.347473	94.603813	332.106445	-214.499039	1413.826172	397.504303	108.143295	1403.125366	308.494293	-34.716053	1391.258179	306.083923	-15.162504	1684.107422	362.048859	-270.183716	1127.446655	485.033722	134.892029	1127.557007	251.616928	-224.877579	889.117065	381.495331	172.771973	869.409668	340.409027	-29.478458	1000.316467	-529.916504	133.163651	898.948242	-486.302673	-10.214609
308.831757	-107.690010	898.393188	367.632385	52.717567	902.419312	386.340302	-142.660797	507.790344	424.507599	67.993385	506.986450	474.358124	-132.506180	82.382484	529.572083	69.314232	94.968285	331.339508	-216.069443	1413.624023	396.905182	106.540573	1403.274902	307.792145	-36.226685	1391.244873	305.243561	-17.037090	1684.110107	361.607819	-271.841461	1127.321289	484.402100	133.438477	1127.743652	251.473465	-226.715149	888.759338	380.686005	171.453262	869.679626	340.158569	-30.700586	1000.335999	-529.875305	135.872269	899.160583	-486.338928	-7.597797
308.487701	-108.808960	898.343811	367.422913	51.589565	902.542664	386.039734	-144.178284	507.876434	424.588104	67.650436	507.255188	474.525635	-132.777359	82.466629	529.823730	69.328392	95.367737	330.588806	-217.640182	1413.404663	396.306946	104.987381	1403.439331	307.129517	-37.769310	1391.221924	304.594940	-18.884380	1684.166504	361.129608	-273.388062	1127.151489	483.777893	131.996002	1127.966431	251.375992	-228.611633	888.408691	379.773041	170.176849	869.961670	339.854584	-31.923418	1000.370300	-529.989502	138.456375	899.299377	-486.556702	-5.068560
308.134064	-109.754944	898.383728	367.192413	50.420525	902.678101	385.845978	-144.838730	507.728577	424.402039	67.291855	507.451111	474.466553	-132.808182	82.436234	529.957703	69.286476	95.768379	329.860718	-219.165039	1413.264893	395.752411	103.409599	1403.615723	306.461761	-39.294765	1391.208618	303.781677	-20.693068	1684.220459	360.577209	-274.864044	1126.952148	483.138123	130.533005	1128.157349	250.817093	-231.326813	888.085449	378.910980	168.884018	870.324341	339.602264	-33.061127	1000.454468	-529.983643	140.944077	899.470581	-486.662048	-2.569165
307.837555	-110.806450	898.195496	367.097961	49.342884	902.765808	385.763947	-145.473602	507.670990	424.023071	66.887497	507.695313	474.590027	-132.666641	82.516853	529.949036	69.278915	96.125877	329.141754	-220.661102	1413.088379	395.164459	101.825333	1403.771729	305.819427	-40.811203	1391.166260	303.122803	-22.501472	1684.260986	360.227936	-276.645233	1126.846680	482.421570	129.081543	1128.354248	251.318924	-231.999329	887.701782	377.720734	167.624176	870.826233	339.313110	-34.266159	1000.401123	-530.058960	143.605286	899.674683	-486.897339	-0.064659
307.592438	-111.811829	898.120667	367.008179	48.346310	902.971741	385.662079	-146.004486	507.499420	423.180115	66.287064	507.930420	474.490540	-132.665512	82.501633	529.863953	69.219788	96.450882	328.364410	-222.166672	1412.859619	394.548920	100.272217	1403.974854	305.077057	-42.311470	1391.164795	302.328461	-24.306847	1684.338379	359.751892	-278.172974	1126.665039	481.818054	127.646584	1128.596924	251.136627	-233.947159	887.365417	377.064575	166.437698	871.001099	339.118042	-35.433441	1000.461182	-530.247986	146.014435	899.762573	-487.156036	2.290631
307.348236	-112.860481	898.078125	366.930878	47.217236	903.069580	385.551300	-146.712708	507.380005	422.229248	65.694084	508.049835	474.445221	-132.721878	82.468025	529.701843	69.170517	96.757309	327.643860	-223.669083	1412.697510	393.956085	98.721123	1404.194824	304.411041	-43.766094	1391.149170	301.674591	-26.068785	1684.414551	359.340424	-279.643494	1126.527954	481.127441	126.268234	1128.809204	251.024231	-235.747162	887.051025	376.147797	165.258331	871.410034	338.921295	-36.600216	1000.486572	-530.435913	148.420105	899.857300	-487.476898	4.633027
307.099854	-113.801132	898.008850	366.896393	46.165703	903.234253	385.644440	-147.333374	507.341370	420.689484	64.564026	507.751740	474.442352	-132.826538	82.417358	529.125854	69.009857	96.978806	326.846436	-225.115921	1412.481201	393.308014	97.244446	1404.357544	303.705872	-45.243015	1391.087280	300.853455	-27.788353	1684.451050	358.857452	-281.232758	1126.351318	480.453247	124.884491	1129.072510	251.037811	-237.746292	886.554321	375.283905	164.103500	871.764465	338.738678	-37.731876	1000.529785	-530.566101	150.828476	900.013672	-487.758514	7.033526
306.842804	-114.771965	897.941284	366.856476	45.161922	903.354675	385.714111	-148.116959	507.311523	419.561981	64.240181	507.775482	474.492462	-132.938599	82.431976	529.089844	69.048599	97.401260	326.114044	-226.565933	1412.255005	392.675354	95.756142	1404.542480	303.039398	-46.664009	1391.045776	300.189209	-29.553799	1684.471069	358.458801	-282.688416	1126.142700	479.809113	123.550392	1129.314087	250.846664	-239.155182	886.329163	374.363220	162.933212	872.142395	338.547943	-38.823799	1000.552734	-530.864685	153.056061	900.040649	-488.142578	9.183108
306.608368	-115.738968	897.856140	366.838745	44.083866	903.479248	385.717773	-148.857407	507.228363	418.389099	63.743385	507.811646	474.475922	-132.987808	82.414696	528.725342	69.135803	97.581657	325.420532	-228.006607	1412.012451	392.070984	94.267708	1404.754639	302.350342	-48.092094	1390.988525	299.383484	-31.255226	1684.480957	358.033600	-284.158325	1125.965210	479.131409	122.167122	1129.591553	250.725845	-240.897507	885.963379	373.489288	161.829117	872.492676	338.390625	-39.970646	1000.567932	-531.114990	155.243683	900.070374	-488.452301	11.371137
306.398315	-116.664726	897.810181	366.868805	43.016167	903.588562	385.744843	-149.490082	507.197205	416.929840	62.936275	507.789825	474.419678	-132.989334	82.354630	528.612122	68.925316	98.109657	324.621765	-229.394241	1411.797607	391.379089	92.827789	1404.957886	301.644348	-49.486065	1390.967407	298.641846	-32.951508	1684.497192	357.535614	-285.451233	1125.717407	478.459412	120.789780	1129.824707	250.138870	-243.441757	885.661316	372.607422	160.767014	872.928650	338.290558	-41.066719	1000.595581	-531.344177	157.298859	900.191223	-488.797394	13.437485
306.169647	-117.579399	897.731018	366.882965	42.099522	903.705200	385.882751	-150.139999	507.145630	415.445801	62.247620	507.569550	474.409546	-133.074524	82.315819	528.015869	68.969017	98.282631	323.870453	-230.770813	1411.548096	390.765259	91.420303	1405.182495	300.991547	-50.878540	1390.889526	297.872131	-34.637409	1684.478027	357.239746	-286.967834	1125.547729	477.720947	119.467529	1130.097656	250.516739	-244.181976	885.221008	371.553131	159.766037	873.495117	338.168091	-42.101482	1000.609436	-531.604309	159.288864	900.199707	-489.129791	15.433953
306.003540	-118.383682	897.665100	366.904846	41.068874	903.834595	385.918732	-150.857574	507.099213	414.163727	61.896561	507.598663	474.445648	-133.208008	82.308273	528.112366	69.083374	98.856560	323.055481	-232.118088	1411.297852	390.053650	90.035858	1405.390137	300.308807	-52.237663	1390.792847	297.126862	-36.266953	1684.458862	356.836578	-288.467468	1125.327148	477.114868	118.207703	1130.402710	250.463791	-245.658051	884.835449	370.855347	158.673264	873.714722	338.066284	-43.137913	1000.636414	-531.933350	161.134949	900.170044	-489.502441	17.261755
305.791473	-119.286652	897.580750	366.949341	40.100407	903.891724	385.877777	-151.599213	507.047852	412.755646	61.491707	507.628448	474.449341	-133.291687	82.288445	527.808838	69.085068	99.355118	322.299225	-233.470535	1410.985596	389.454742	88.656845	1405.615601	299.641083	-53.584366	1390.697632	296.341705	-37.885277	1684.438965	356.435059	-289.952454	1125.087646	476.442688	116.969315	1130.644775	250.462738	-246.923157	884.466614	370.046906	157.667007	874.091980	337.982452	-44.166546	1000.618591	-532.242188	162.917831	900.169495	-489.832672	19.170156
305.599030	-120.050949	897.530884	366.997955	39.293423	904.079346	385.752625	-152.197632	506.927643	411.485840	61.174576	507.735992	474.397583	-133.371017	82.314445	527.685181	69.157852	99.927353	321.522491	-234.800476	1410.710938	388.755402	87.299232	1405.798218	298.975281	-54.883396	1390.581787	295.562805	-39.481400	1684.404419	355.999176	-291.260956	1124.836304	475.736115	115.723289	1130.886719	250.267090	-248.711823	884.043701	369.195892	156.716019	874.517517	337.909637	-45.104073	1000.680420	-532.596619	164.693695	900.122314	-490.179657	20.936073
305.436035	-120.912621	897.478699	367.017792	38.338230	904.156006	385.679108	-152.660965	506.846100	410.031525	60.714764	507.782074	474.365387	-133.422180	82.306015	527.468201	69.128815	100.431274	320.750854	-236.082001	1410.422119	388.128296	85.968613	1405.963867	298.288422	-56.168903	1390.479980	294.744568	-41.073521	1684.353027	355.573517	-292.691437	1124.531860	475.080811	114.567619	1131.125366	250.147354	-250.160721	883.602844	368.121735	155.728088	875.050781	337.835297	-46.096687	1000.688660	-532.922852	166.507477	900.081116	-490.490417	22.810801
305.091675	-121.829353	897.656372	366.918701	37.386959	904.325623	385.660980	-153.080460	506.803101	408.531494	60.365788	507.889771	474.335663	-133.492111	82.296532	527.158203	68.998749	100.964043	319.984161	-237.406845	1410.058350	387.480957	84.636650	1406.171997	297.638672	-57.478252	1390.389404	293.931396	-42.615276	1684.330322	355.114075	-294.051025	1124.243164	474.471375	113.398026	1131.412354	250.081131	-251.606354	883.182678	367.542755	154.780579	875.269348	337.733551	-47.075569	1000.858154	-533.279114	168.186569	900.072144	-490.786438	24.588783
305.232391	-122.387321	897.350891	367.095856	36.737453	904.500854	385.684570	-153.565979	506.725830	407.223297	60.034061	508.043762	474.385956	-133.636108	82.275398	526.814636	68.870697	101.622719	319.211426	-238.651184	1409.766113	386.788177	83.325935	1406.383911	296.950226	-58.750595	1390.273315	293.080688	-44.169579	1684.293823	354.709869	-295.385010	1123.966553	473.805206	112.305237	1131.710693	250.084930	-252.745575	882.745911	366.530121	153.923096	875.823853	337.749756	-47.928291	1000.782959	-533.603638	169.927307	900.000244	-491.063354	26.302479
305.175476	-123.206032	897.319580	367.166412	35.910984	904.714050	385.558167	-154.077454	506.657806	405.915771	59.726490	508.240479	474.379578	-133.672928	82.306717	526.607483	68.824738	102.254105	318.436188	-239.898346	1409.508545	386.146881	82.051338	1406.581909	296.289886	-59.978928	1390.184937	292.197998	-45.562405	1684.294800	354.231293	-296.642578	1123.651611	473.285645	111.297150	1132.039917	249.851425	-254.401535	882.338684	365.980377	153.018112	876.074341	337.719971	-48.891270	1000.867249	-533.968872	171.550385	899.954041	-491.314331	27.948750
304.813660	-124.168152	897.555847	366.989716	34.947441	904.930115	385.433105	-154.509598	506.610687	403.514893	59.076977	508.360046	474.363251	-133.729385	82.302223	526.020569	68.333817	102.819748	317.641907	-241.122284	1409.202393	385.549347	80.772072	1406.781616	295.594482	-61.214066	1390.136230	291.318634	-47.055286	1684.263916	353.815033	-297.914246	1123.405884	472.663879	110.269295	1132.311401	249.903793	-255.444855	881.908142	365.194305	152.171066	876.471497	337.569733	-49.889599	1001.089600	-534.282715	173.184341	899.936401	-491.545868	29.842478
304.703369	-124.995026	897.549194	367.029205	34.197372	905.122070	385.355164	-154.830505	506.550049	401.894592	58.701218	508.533081	474.341125	-133.700592	82.297607	525.620911	68.241631	103.478951	316.902679	-242.338531	1408.969116	384.916016	79.491768	1407.022339	294.939575	-62.423847	1390.020386	290.409302	-48.491993	1684.225464	353.298126	-299.131805	1123.171875	472.093231	109.258347	1132.604858	249.670273	-256.965179	881.539185	364.510010	151.387024	876.915039	337.519867	-50.795708	1001.176208	-534.600830	174.793030	899.856873	-491.750580	31.460531
304.673981	-125.771660	897.508240	367.088867	33.383587	905.325378	385.280426	-155.132645	506.465942	400.528015	58.412209	508.720856	474.310913	-133.660965	82.280220	525.063782	68.362137	103.926239	316.130646	-243.510956	1408.703491	384.249725	78.238243	1407.208618	294.264282	-63.581276	1389.996094	289.510864	-49.942173	1684.199097	352.839264	-300.236664	1122.947876	471.534790	108.285881	1132.928833	249.516739	-258.344025	881.203735	363.559967	150.717484	877.539856	337.501892	-51.732971	1001.250122	-534.947937	176.284836	899.814880	-491.886353	33.040058
304.621521	-126.550293	897.484131	367.053802	32.713779	905.557190	385.339844	-155.588074	506.423706	399.048859	58.146008	508.882507	474.341858	-133.743332	82.283867	524.622498	68.265060	104.523849	315.420105	-244.618683	1408.581055	383.601746	77.036186	1407.450928	293.595001	-64.770592	1389.930054	288.587158	-51.404587	1684.172974	352.428040	-301.419922	1122.776245	471.053772	107.313828	1133.318848	249.442276	-259.378754	880.888855	363.100647	149.968002	877.859985	337.432404	-52.603512	1001.346191	-535.252502	177.787979	899.805847	-492.061920	34.657944
304.647614	-127.183540	897.405762	367.119537	32.041153	905.783875	385.083038	-155.917740	506.289307	397.598450	57.856003	509.097900	474.252594	-133.702698	82.281548	524.533569	67.986946	105.363274	314.644440	-245.775345	1408.344360	382.929596	75.864304	1407.661865	292.909607	-65.888290	1389.838867	287.650452	-52.851345	1684.140625	351.979614	-302.482574	1122.630371	470.516327	106.306755	1133.645020	249.340500	-260.632813	880.565002	362.438965	149.302063	878.297913	337.438568	-53.433437	1001.410706	-535.516663	179.223022	899.788147	-492.101624	36.171566
304.602936	-127.916946	897.388611	367.141083	31.382973	905.972473	385.311340	-156.581711	506.288025	396.100525	57.547993	509.259003	474.313934	-133.843231	82.294678	524.005615	68.169533	105.854271	313.836578	-246.894257	1408.127441	382.237518	74.689232	1407.911133	292.264008	-67.006607	1389.771484	286.673676	-54.297321	1684.109619	351.516968	-303.569611	1122.462036	470.049225	105.368591	1134.000000	249.214523	-261.721436	880.290833	361.798553	148.643250	878.807495	337.398499	-54.244480	1001.490051	-535.854126	180.588211	899.812256	-492.203705	37.567131
304.562042	-128.638199	897.350586	367.124146	30.743767	906.156921	385.363861	-157.035095	506.277924	394.617523	57.256496	509.509705	474.216644	-133.797043	82.270393	523.929810	67.968269	106.713585	313.110168	-247.956512	1408.024780	381.570526	73.538879	1408.091797	291.605011	-68.130753	1389.725098	285.717590	-55.719162	1684.060547	351.107483	-304.520782	1122.327515	469.630981	104.492409	1134.317383	249.075150	-262.796478	880.007629	361.183380	148.023239	879.246826	337.363220	-55.058250	1001.555298	-536.106995	181.832748	899.778503	-492.261627	38.968098
304.549805	-129.291382	897.305420	367.107208	30.093138	906.328979	385.323608	-157.509033	506.189728	393.050110	57.017673	509.656952	474.161499	-133.782440	82.228233	523.504395	67.887367	107.420135	312.331238	-249.033051	1407.808838	380.932983	72.430023	1408.298462	290.987793	-69.173813	1389.594360	284.726257	-57.123463	1684.000366	350.676727	-305.549683	1122.169189	469.162354	103.599495	1134.632690	249.031631	-263.779816	879.752930	360.662109	147.509018	879.700195	337.313934	-55.831993	1001.611694	-536.318970	183.131424	899.784119	-492.173492	40.297588
304.512939	-129.926941	897.262451	367.096436	29.537357	906.492859	385.342529	-157.884537	506.113770	391.459808	56.720024	509.834656	474.174011	-133.821503	82.215370	523.112671	67.751343	108.064636	311.636444	-250.089493	1407.656616	380.299164	71.307381	1408.487915	290.395294	-70.234642	1389.489502	283.713501	-58.524864	1683.930420	350.184845	-306.508881	1121.981201	468.793152	102.815506	1134.935059	248.826035	-264.843018	879.446838	360.122772	146.896118	880.162170	337.287933	-56.552967	1001.664307	-536.448364	184.333649	899.818237	-492.149078	41.662670
304.491547	-130.535568	897.219299	367.088867	28.898001	906.692688	385.362854	-158.322952	506.064240	389.962372	56.472343	510.048584	474.190735	-133.881653	82.192192	522.851013	67.745552	108.757439	310.878021	-251.099487	1407.425171	379.633392	70.255760	1408.665894	289.814331	-71.266388	1389.402100	282.688232	-59.911060	1683.860107	349.815063	-307.520050	1121.876587	468.378021	102.030975	1135.267212	248.964615	-265.616180	879.061523	359.427734	146.404388	880.728088	337.248840	-57.320194	1001.733765	-536.634644	185.500229	899.860901	-492.047882	42.873981
304.442169	-131.130692	897.211609	367.027771	28.337961	906.905029	385.386292	-158.731262	506.087463	388.497406	56.236851	510.333344	474.162903	-133.909653	82.205002	522.461853	67.747055	109.563049	310.191101	-252.061935	1407.275269	379.027161	69.193825	1408.861206	289.230835	-72.307602	1389.350708	281.653503	-61.282360	1683.811401	349.359589	-308.465912	1121.725098	468.152222	101.504890	1135.688354	248.615372	-266.575836	878.919678	359.225311	145.844086	881.026062	337.179108	-58.027676	1001.827759	-536.938232	186.512543	899.914124	-492.054932	44.088451
304.417023	-131.784042	897.174500	367.023773	27.682301	907.090820	385.391052	-159.091492	506.058319	387.136688	56.043175	510.623260	474.121002	-133.889236	82.210770	522.172485	67.677773	110.321068	309.527130	-253.074905	1407.126465	378.459412	68.162781	1409.044312	288.697083	-73.322975	1389.295898	280.612488	-62.646084	1683.762085	348.907593	-309.318298	1121.504883	467.909119	100.938103	1136.054443	248.419678	-267.445465	878.655151	358.795105	145.304581	881.432434	337.128357	-58.807251	1001.894226	-537.151184	187.520767	899.974182	-491.951477	45.201378
304.378845	-132.343338	897.173035	367.026337	27.037088	907.328125	385.424927	-159.386749	506.021393	385.500702	55.805763	510.880524	474.083099	-133.898285	82.241646	521.512390	67.660728	110.887421	308.839081	-254.053101	1406.921997	377.849792	67.121414	1409.221436	288.134094	-74.289948	1389.252075	279.552032	-63.995560	1683.704102	348.447479	-310.206940	1121.351074	467.531891	100.212265	1136.372559	248.239273	-268.237122	878.345703	358.472534	144.854340	881.807007	337.066925	-59.545284	1002.003479	-537.316162	188.602432	900.095459	-491.850891	46.358826
304.286072	-132.964706	897.209045	366.965240	26.401665	907.543518	385.389771	-159.577530	505.959869	384.185364	55.658909	511.168823	473.974518	-133.778168	82.199493	521.216064	67.616478	111.690163	308.233459	-255.003296	1406.760620	377.312683	66.130295	1409.402588	287.580292	-75.265396	1389.222168	278.486053	-65.339508	1683.645020	348.013275	-311.160583	1121.193115	467.218323	99.576927	1136.653687	248.188278	-268.781372	878.075073	358.124420	144.448730	882.206726	336.964844	-60.276482	1002.122375	-537.413330	189.596313	900.237549	-491.671112	47.535259
304.305756	-133.468567	897.178955	366.947449	25.823128	907.767822	385.420013	-159.808304	505.882385	382.801483	55.442772	511.465363	473.959198	-133.775787	82.205940	520.838745	67.566277	112.431702	307.583374	-255.975571	1406.506958	376.757629	65.163307	1409.572998	287.045135	-76.197693	1389.197632	277.432709	-66.647743	1683.577759	347.544037	-312.044281	1120.942017	466.950684	99.007187	1136.991577	248.004425	-269.482269	877.823853	357.825745	144.039505	882.532837	336.906128	-60.955891	1002.210449	-537.551392	190.600174	900.376038	-491.482300	48.504086
304.300354	-134.101456	897.166565	366.948608	25.266665	907.972473	385.417145	-159.996445	505.859192	381.508148	55.251667	511.748962	473.908325	-133.728043	82.188110	520.517334	67.498169	113.185173	306.972168	-256.941254	1406.302490	376.225952	64.202217	1409.775635	286.524719	-77.141029	1389.151733	276.385803	-67.972275	1683.507568	347.106201	-312.820313	1120.737061	466.628510	98.349373	1137.261230	247.648468	-270.364624	877.541016	357.598022	143.697342	882.871094	336.859009	-61.664814	1002.298950	-537.664795	191.532547	900.538208	-491.290649	49.659485
304.279755	-134.592148	897.147339	366.894043	24.778273	908.196045	385.413605	-160.100082	505.754608	380.129791	54.978123	511.990723	473.868652	-133.700974	82.170830	520.079041	67.259117	113.859955	306.373413	-257.859192	1406.132202	375.699951	63.243080	1409.981201	286.022339	-78.060959	1389.095947	275.310608	-69.266754	1683.434448	346.666962	-313.568176	1120.524414	466.408569	97.820755	1137.576782	247.359558	-271.151062	877.255249	357.394379	143.387131	883.237000	336.781891	-62.289757	1002.391602	-537.785217	192.464172	900.646729	-491.056458	50.655540
304.282745	-135.124176	897.121948	366.870911	24.222975	908.424072	385.382233	-160.303925	505.678345	378.871704	54.750294	512.275085	473.857452	-133.698196	82.171043	519.816589	67.206825	114.664169	305.781799	-258.783936	1405.905762	375.178528	62.322460	1410.199585	285.533173	-79.016281	1389.085449	274.281616	-70.534325	1683.369873	346.123352	-314.154602	1120.215698	466.110382	97.064850	1137.890503	246.665726	-272.553833	877.040710	357.224426	143.043930	883.571411	336.707581	-62.966965	1002.483704	-537.814148	193.356155	900.769043	-490.805603	51.594494
304.252899	-135.618546	897.133667	366.830353	23.690468	908.681946	385.345154	-160.567734	505.641479	377.608185	54.531414	512.527100	473.834961	-133.683151	82.158318	519.400513	67.094772	115.387741	305.250824	-259.705811	1405.752808	374.658875	61.340916	1410.404541	285.057495	-79.906807	1389.076172	273.251434	-71.803017	1683.298218	345.872467	-315.032837	1120.081543	465.902069	96.557060	1138.282104	247.117889	-272.079895	876.741455	357.069702	142.732483	883.960144	336.645660	-63.624966	1002.607788	-537.777954	194.298355	900.905151	-490.439728	52.908169
304.219513	-136.086090	897.148804	366.738281	23.206146	908.898010	384.978363	-160.653198	505.478149	376.405426	54.288174	512.911133	473.724091	-133.581940	82.174667	519.138550	67.009651	116.015282	304.699097	-260.626282	1405.594238	374.157745	60.395584	1410.656250	284.561768	-80.828911	1389.072998	272.240936	-73.043343	1683.242554	345.431305	-315.663116	1119.866577	465.455536	95.494888	1138.567505	246.616562	-272.749481	876.579529	356.988403	142.493683	884.286560	336.554535	-64.215263	1002.714844	-537.854736	195.134476	901.018005	-490.199463	53.615482
304.161285	-136.624634	897.182739	366.684174	22.699406	909.106812	385.226898	-161.170120	505.561859	375.294800	54.062565	513.205505	473.814606	-133.752335	82.188263	518.844421	66.879433	116.751450	304.201996	-261.529388	1405.424438	373.625000	59.465065	1410.905518	284.131256	-81.750916	1389.072876	271.210541	-74.252716	1683.166504	344.949707	-316.140625	1119.635986	465.377563	95.273888	1139.018799	245.917358	-274.066376	876.370239	357.006958	142.215027	884.688660	336.488831	-64.841454	1002.828247	-537.967224	196.011581	901.094238	-490.008118	54.406723
304.079987	-137.089005	897.203613	366.593201	22.199360	909.346008	384.897919	-161.206985	505.458649	374.008026	53.782097	513.522888	473.696411	-133.652206	82.195862	518.544617	66.799240	117.465858	303.709991	-262.419586	1405.276855	373.106903	58.565796	1411.152832	283.638184	-82.641197	1389.062256	270.218781	-75.443878	1683.093750	344.545532	-316.799835	1119.422607	464.948334	94.331932	1139.292358	245.662857	-274.481323	876.180603	357.040375	141.982819	885.032898	336.401947	-65.460869	1002.947327	-537.916931	196.744247	901.219910	-489.688293	55.315186
304.150940	-138.084381	897.151855	367.131409	20.630159	909.045471	385.257996	-161.778946	505.578918	372.944855	53.587208	513.607910	473.846405	-133.838409	82.237984	518.217590	66.763611	118.074791	303.245087	-263.311157	1405.143677	372.581970	57.637009	1411.389282	283.208221	-83.506569	1389.053955	269.224060	-76.638817	1683.011353	344.352875	-317.695190	1119.319092	464.726563	93.754784	1139.708252	246.065125	-273.559601	875.996460	357.093842	141.722778	885.339783	336.648285	-66.596848	1002.783447	-537.869873	197.616074	901.328125	-489.363586	56.182487
303.959747	-138.032898	897.208191	366.492737	21.193409	909.733704	385.073273	-161.885254	505.464905	371.854492	53.284286	514.014648	473.797791	-133.824905	82.241547	517.858765	66.755638	118.639557	302.757629	-264.213531	1404.957397	372.065155	56.761253	1411.649048	282.775452	-84.440880	1389.024902	268.251404	-77.797432	1682.919434	343.934540	-318.167908	1119.104004	464.702118	93.658569	1140.274048	245.576813	-274.223877	875.772095	357.196503	141.475861	885.667603	336.268036	-66.668114	1003.124756	-537.800354	198.321304	901.433533	-489.026947	56.974804
303.851563	-138.408218	897.231018	366.393738	20.755455	909.991150	385.026276	-162.072540	505.419464	370.691467	52.988003	514.321960	473.834412	-133.866074	82.263527	517.633850	66.760910	119.303436	302.332367	-265.105347	1404.768311	371.512817	55.838547	1411.901001	282.353210	-85.332092	1389.043213	267.293304	-78.969254	1682.814575	343.441803	-318.561890	1118.761719	464.245880	92.627251	1140.525513	244.739700	-275.500031	875.595764	357.341400	141.261444	885.967224	336.162048	-67.223022	1003.252502	-537.720947	198.996201	901.543579	-488.722198	57.783150
303.730194	-138.907761	897.226074	366.321838	20.199049	910.143250	384.991577	-162.220276	505.421478	369.640900	52.630352	514.516663	473.834259	-133.865524	82.255447	517.327454	66.744743	119.960464	301.946930	-265.989594	1404.568970	370.982574	54.935177	1412.127197	281.925842	-86.250534	1389.011963	266.514587	-79.952698	1682.651611	343.106049	-319.126404	1118.526855	464.252991	92.520142	1141.059570	244.401947	-275.814850	875.407715	357.540924	140.975479	886.312012	336.072235	-67.854652	1003.317200	-537.622864	199.594086	901.638489	-488.304657	58.512558
303.621216	-139.362228	897.226685	366.275665	19.753777	910.307495	384.817413	-162.257507	505.391815	368.523529	52.354984	514.790649	473.769714	-133.796371	82.264557	517.092041	66.807457	120.565132	301.560120	-266.854675	1404.320435	370.478699	54.081474	1412.357422	281.536133	-87.127617	1388.960205	265.504913	-81.235672	1682.574951	342.788605	-319.618469	1118.265869	464.086761	92.009125	1141.458618	244.100937	-276.004791	875.171387	357.745361	140.726654	886.575378	335.995239	-68.406425	1003.390930	-537.455078	200.302109	901.735291	-487.903351	59.301983
303.562897	-139.725601	897.190186	366.225464	19.312277	910.431824	384.784668	-162.348755	505.398834	367.388794	52.121941	514.868042	473.761810	-133.792908	82.264488	516.761536	66.885216	121.074081	301.225769	-267.729553	1404.106812	369.899231	53.214584	1412.535522	281.119965	-87.994789	1388.917969	264.652069	-82.212105	1682.391479	342.570038	-320.406708	1118.037598	463.903381	91.485695	1141.799438	244.356735	-275.027496	874.956970	357.981171	140.516159	886.792725	335.944855	-68.914627	1003.425598	-537.252136	200.880646	901.853516	-487.477722	60.003239
303.476379	-140.168716	897.164856	366.162079	18.900328	910.561584	384.736786	-162.504211	505.391266	366.321289	51.895870	515.079163	473.754547	-133.819107	82.304131	516.499390	67.024330	121.594017	300.850739	-268.570282	1403.888184	369.376251	52.383156	1412.719849	280.721619	-88.839638	1388.847046	263.815247	-83.309128	1682.252930	342.093140	-320.668610	1117.679810	463.717407	91.029678	1142.171875	243.406860	-276.338806	874.712830	358.248657	140.328903	887.034546	335.878235	-69.440323	1003.469116	-537.113037	201.397827	901.939697	-487.021210	60.657154
303.377625	-140.546310	897.143799	366.083435	18.456642	910.682190	384.640808	-162.680817	505.386841	365.317566	51.601574	515.168518	473.744720	-133.838623	82.322151	516.414307	66.895943	122.295204	300.504150	-269.422211	1403.625366	368.816864	51.560989	1412.900024	280.347504	-89.705605	1388.785767	262.943054	-84.568283	1682.148804	341.760406	-321.181641	1117.298828	463.583099	90.565964	1142.530029	242.949051	-276.535492	874.452271	358.545227	140.113174	887.263489	335.811127	-69.951210	1003.509705	-536.973938	201.908783	901.999451	-486.540344	61.252472
303.255005	-140.889908	897.124878	365.952667	18.037405	910.820618	384.500366	-162.923859	505.293121	364.873016	51.568871	515.408569	473.743958	-133.870544	82.327644	516.443176	67.085754	122.973923	300.190125	-270.234161	1403.386597	368.321533	50.785336	1413.074219	280.008087	-90.561485	1388.694092	262.101593	-85.690262	1681.998291	341.464447	-321.681152	1117.000488	463.258728	89.688217	1142.735474	242.589066	-276.621307	874.197876	358.868774	139.860016	887.465881	335.713135	-70.445808	1003.558960	-536.830322	202.417282	902.051392	-486.049469	61.834961
303.129303	-141.336304	897.110229	365.881012	17.643673	910.939758	384.359802	-163.233490	505.218384	363.801880	51.263634	515.589355	473.740723	-133.980469	82.348038	516.197388	67.106140	123.554657	299.888611	-271.093506	1403.064575	367.774841	49.975033	1413.241943	279.655060	-91.390633	1388.588623	261.282166	-86.729195	1681.837402	341.155945	-322.161530	1116.617798	463.364960	89.751991	1143.269165	242.197968	-276.714691	873.973206	359.210144	139.581116	887.692505	335.658722	-70.963776	1003.601807	-536.607056	202.869904	902.089172	-485.530151	62.396950
303.045166	-141.746735	897.047485	365.752319	17.217003	910.992432	384.169098	-163.554749	505.101379	362.830780	51.044575	515.740234	473.779724	-134.037354	82.336777	515.872437	67.100426	124.081825	299.540283	-271.748505	1402.598267	367.272736	49.214752	1413.383667	279.315735	-92.188744	1388.481445	260.504303	-87.822449	1681.630371	340.980408	-322.889648	1116.262451	463.221069	89.240318	1143.543213	242.331131	-275.681458	873.667786	359.581207	139.302017	887.823669	335.597168	-71.472099	1003.588013	-536.433228	203.408585	902.122986	-485.013428	62.939590
302.958282	-142.092087	897.001892	365.644806	16.826242	911.088745	384.010803	-163.850235	504.996887	361.790131	50.782108	515.907837	473.807037	-134.109085	82.323753	515.542725	67.070518	124.554291	299.251007	-272.574768	1402.239990	366.773102	48.449234	1413.517212	279.005798	-92.955231	1388.362671	259.752075	-88.704819	1681.395630	340.579376	-323.016602	1115.818115	462.903320	88.313965	1143.684204	241.378601	-276.798889	873.383850	359.964630	139.083969	887.928162	335.542084	-71.947250	1003.602844	-536.274353	203.790665	902.109497	-484.450287	63.446171
302.846924	-142.474152	896.966248	365.511017	16.476822	911.183716	383.824921	-164.113541	504.905090	360.755981	50.487911	516.087097	473.802338	-134.115829	82.321800	515.123962	67.037613	125.040291	299.069702	-273.303040	1401.943359	366.314697	47.716557	1413.646851	278.688965	-93.742584	1388.248047	259.032867	-89.759399	1681.178223	340.285675	-323.458527	1115.378540	462.822083	87.921509	1144.006958	240.955002	-276.914032	873.106628	360.399658	138.854095	888.076965	335.459412	-72.407608	1003.623108	-536.112549	204.191345	902.160645	-483.937500	63.963108
302.755554	-142.897247	896.919983	365.481445	16.000984	911.251038	383.816742	-164.460983	504.905029	359.730286	50.181915	516.280090	473.839447	-134.193268	82.350349	514.655579	66.965157	125.604141	298.847565	-274.118225	1401.632935	365.844513	47.002563	1413.815796	278.411255	-94.522812	1388.116333	258.294983	-90.774643	1680.958862	340.001038	-323.882813	1114.984497	463.039795	88.015015	1144.499512	240.673569	-277.089630	872.713379	360.840851	138.546143	888.237244	335.424469	-72.941177	1003.625305	-535.945190	204.614609	902.221863	-483.366974	64.477470
302.644531	-143.228699	896.908752	365.451538	15.606313	911.374695	383.578033	-164.596008	504.866150	358.653046	49.711330	516.504944	473.769379	-134.140182	82.332809	514.045593	67.114090	126.005051	298.645386	-274.893799	1401.325317	365.360291	46.289886	1413.974731	278.123657	-95.285835	1388.012207	257.530823	-91.761063	1680.789307	339.720703	-324.200745	1114.591431	462.934296	87.565735	1144.808960	240.148193	-276.934418	872.539612	361.289459	138.246887	888.367004	335.382263	-73.403465	1003.671692	-535.729187	204.978821	902.274048	-482.773468	64.929131
302.597229	-143.505081	896.879578	365.514740	15.306539	911.536743	383.408051	-164.841248	504.782623	357.759613	49.424797	516.789368	473.719421	-134.135757	82.367912	513.648438	66.963875	126.766380	298.452332	-275.623779	1401.043457	364.910431	45.595222	1414.140991	277.824432	-96.051849	1387.952759	256.899139	-92.753922	1680.652710	339.508392	-324.421844	1114.235840	462.895752	87.134407	1145.178223	239.771179	-276.913208	872.294434	361.757019	137.900970	888.533630	335.386383	-73.811180	1003.726563	-535.526367	205.249039	902.260498	-482.191406	65.268044
302.537048	-143.787552	896.875000	365.559631	14.963642	911.705444	383.361847	-165.085663	504.735687	356.380707	48.971107	517.023682	473.709198	-134.168137	82.340675	513.088440	66.658516	127.361046	298.328552	-276.334869	1400.845947	364.445099	44.879059	1414.316284	277.505341	-96.764549	1387.868652	256.120911	-93.782623	1680.482422	339.233856	-324.875519	1113.848145	462.809845	86.668564	1145.515015	239.405518	-276.904694	872.048706	362.040466	137.625488	888.858337	335.387756	-74.239555	1003.797119	-535.239746	205.491852	902.284058	-481.532043	65.683823
302.516327	-143.989502	896.847656	365.691467	14.672416	911.871704	383.218018	-165.284805	504.640472	355.354614	48.608471	517.339294	473.663635	-134.150391	82.365204	512.672302	66.371536	128.038239	298.076813	-277.066711	1400.533081	363.992767	44.213837	1414.494629	277.200317	-97.483696	1387.779541	255.470734	-94.709816	1680.355225	338.990326	-325.188629	1113.485229	462.795410	86.221298	1145.875977	239.010605	-276.914856	871.821533	362.729645	137.264267	888.891235	335.438904	-74.611450	1003.854187	-534.951172	205.806091	902.300293	-480.876495	66.066452
302.514771	-144.190979	896.821289	365.819275	14.392945	912.007385	383.107727	-165.435089	504.553711	354.189209	48.230301	517.613220	473.643463	-134.205917	82.348900	512.169373	66.026825	128.790405	297.880676	-277.774292	1400.268677	363.574097	43.564484	1414.673096	276.864563	-98.161453	1387.704590	254.695526	-95.644844	1680.211060	338.771545	-325.450897	1113.131836	462.808472	85.849602	1146.264404	238.630157	-276.875519	871.616577	363.227203	136.924515	889.067566	335.493622	-74.955208	1003.898560	-534.727661	206.070099	902.333984	-480.226410	66.394577
302.509430	-144.368515	896.815308	365.967133	14.138439	912.159363	383.034119	-165.632477	504.472656	352.904785	47.843151	517.870544	473.633118	-134.203598	82.326057	511.649780	65.407341	129.454483	297.674744	-278.456512	1400.067993	363.098145	42.899158	1414.850342	276.552277	-98.835228	1387.644653	253.985260	-96.598763	1680.086426	338.557861	-325.695374	1112.830078	462.798706	85.372269	1146.612183	238.269333	-276.836914	871.426270	363.717682	136.554657	889.222778	335.557495	-75.272652	1003.961365	-534.166382	206.101318	902.380188	-478.982056	66.686531
302.551453	-144.508072	896.805847	366.138275	13.886675	912.305969	382.885498	-165.724365	504.410858	351.692474	47.590797	518.074890	473.601318	-134.169952	82.293503	511.016876	64.675575	130.028778	297.380951	-279.118561	1399.811157	362.683502	42.270828	1415.038574	276.229370	-99.455894	1387.586182	253.308441	-97.501305	1679.979370	338.466888	-326.207153	1112.606201	462.764221	84.860123	1146.947510	238.492233	-275.732208	871.230225	364.237915	136.263870	889.429993	335.651581	-75.568565	1004.019836	-533.890808	206.208542	902.351501	-478.279114	66.934669
302.542694	-144.617218	896.809631	366.277405	13.710876	912.483765	382.738434	-165.824875	504.344452	350.522217	47.252899	518.367371	473.572113	-134.154190	82.309990	510.686737	63.647644	130.823990	297.088257	-279.702271	1399.554688	362.267029	41.684048	1415.257446	275.920319	-100.097679	1387.551636	252.587250	-98.441643	1679.858643	338.245209	-326.455017	1112.337158	462.793304	84.428406	1147.391602	238.182877	-275.647888	871.044800	364.774628	135.875732	889.672607	335.719604	-75.825859	1004.098633	-533.552429	206.247269	902.358459	-477.440247	67.135536
302.539154	-144.758667	896.842102	366.422180	13.397788	912.649353	382.582092	-165.925613	504.278290	350.879639	47.715134	518.658997	473.562378	-134.129181	82.321014	510.531189	63.070553	131.475296	296.843262	-280.277527	1399.420898	361.893524	41.114376	1415.477661	275.662170	-100.644455	1387.509766	252.021500	-99.396698	1679.753296	338.061829	-326.653656	1112.104370	462.809967	83.908134	1147.813354	237.882751	-275.634949	870.921570	365.283813	135.471237	889.945618	335.806183	-76.154701	1004.186829	-533.122559	206.249588	902.355652	-476.499176	67.300606
302.545990	-144.876495	896.845154	366.553802	13.172851	912.814697	382.499207	-166.096588	504.246185	348.174591	46.674698	518.914429	473.542206	-134.113495	82.335663	509.263428	61.230885	131.866791	296.608948	-280.762177	1399.299072	361.497742	40.565178	1415.759399	275.373474	-101.202469	1387.506958	251.298996	-100.257668	1679.627930	337.732239	-326.618683	1111.842651	462.791229	83.364906	1148.192871	237.022659	-276.717529	870.790527	365.543884	135.081512	890.336426	335.881226	-76.437454	1004.259155	-532.785217	206.280548	902.410034	-475.672974	67.496536
302.479797	-145.002533	896.829529	366.634644	13.022408	912.955505	382.373901	-166.180939	504.175201	346.982208	46.393410	519.121948	473.498413	-134.089355	82.347176	508.386475	59.722244	132.235291	296.299561	-281.281860	1399.069458	361.157043	40.062920	1415.996582	275.081177	-101.712265	1387.452271	250.643387	-101.124527	1679.495850	337.500580	-326.889679	1111.627441	462.884766	82.914215	1148.609009	236.747971	-276.707520	870.680298	366.286163	134.671738	890.432678	335.902740	-76.681580	1004.310242	-532.495422	206.204727	902.495422	-474.885864	67.678261
302.424469	-145.134903	896.796021	366.720734	12.844040	913.057861	382.282928	-166.249527	504.119720	347.568085	46.974152	519.327087	473.531189	-134.112503	82.363686	508.175934	58.552696	132.862000	295.983459	-281.771881	1398.829712	360.815796	39.590633	1416.209961	274.804260	-102.150162	1387.391602	249.960953	-101.983971	1679.327759	337.278564	-327.158813	1111.457397	462.973206	82.383682	1149.027466	236.457214	-276.682159	870.533203	366.814301	134.338943	890.702881	335.914063	-76.924171	1004.335327	-532.166565	206.106995	902.575256	-473.996948	67.847633
302.398499	-145.204987	896.726624	366.837616	12.796799	913.168884	382.222717	-166.463257	504.030914	346.611145	46.778870	519.598938	473.465393	-134.093185	82.298309	507.088715	56.686382	133.156204	295.790619	-282.183472	1398.700562	360.460724	39.135715	1416.419678	274.529785	-102.555931	1387.315308	249.317871	-102.798340	1679.169434	337.184845	-327.617859	1111.234375	463.030182	81.891724	1149.368652	236.788422	-275.518097	870.316895	367.042419	133.965836	891.054565	335.934357	-77.084641	1004.345337	-531.893433	206.035233	902.578003	-473.234283	67.992867
302.398285	-145.211487	896.653931	366.983002	12.691093	913.282654	382.153046	-166.549286	503.939331	345.674255	46.488720	519.828491	473.496124	-134.109085	82.274643	505.648804	54.722694	133.201996	295.502655	-282.593903	1398.476685	360.140015	38.702312	1416.607666	274.212646	-102.965096	1387.240479	248.650970	-103.598450	1679.050171	336.789368	-327.625610	1110.927979	463.209534	81.474792	1149.711426	235.945435	-276.644501	870.144714	367.772369	133.555496	891.131714	335.969604	-77.249641	1004.354370	-531.541443	205.808640	902.600830	-472.332458	68.097054
302.404419	-145.225128	896.615967	367.140991	12.611435	913.399231	382.098633	-166.653214	503.881561	344.620270	46.205956	520.114563	473.500946	-134.130554	82.251472	503.890625	52.679218	133.201874	295.241974	-283.013702	1398.280396	359.849518	38.321880	1416.824707	273.878204	-103.339371	1387.220581	248.013519	-104.373138	1678.935547	336.530579	-327.880737	1110.663330	463.340118	80.905220	1150.021973	235.717728	-276.699768	869.946716	368.277313	133.157257	891.386841	336.005859	-77.379753	1004.385010	-531.136719	205.512283	902.603638	-471.184662	68.110443
302.449799	-145.179367	896.604187	367.335144	12.578872	913.588196	382.089417	-166.692581	503.838531	343.812012	45.872440	520.518066	473.512146	-134.193970	82.247360	501.959625	50.729267	133.130844	294.937988	-283.357269	1398.098633	359.560089	37.961143	1417.042725	273.551605	-103.662926	1387.222656	247.365082	-105.136856	1678.901733	336.269440	-328.117249	1110.440430	463.459534	80.421135	1150.387573	235.504654	-276.682434	869.762390	368.534302	132.814178	891.768982	336.051636	-77.474716	1004.463135	-530.847778	205.304901	902.591736	-470.289581	68.108574
302.518341	-145.049332	896.623352	367.524780	12.515144	913.800842	382.078949	-166.764542	503.783051	342.834656	45.474686	520.865540	473.526764	-134.203552	82.266098	499.624298	48.634945	132.924210	294.598236	-283.708527	1397.902588	359.284729	37.639408	1417.268066	273.202179	-103.954567	1387.229614	246.701172	-105.805443	1678.881348	335.987915	-328.320496	1110.242676	463.677582	80.017914	1150.794556	235.329514	-276.680084	869.579468	369.218811	132.440674	891.867615	336.104034	-77.545372	1004.568176	-530.528992	205.000458	902.606079	-469.288849	68.130371
302.583038	-144.973953	896.669556	367.785828	12.463996	914.009338	382.123383	-166.781891	503.787231	342.057159	45.088696	521.240112	473.544861	-134.219086	82.293571	497.173370	46.768311	132.561356	294.189911	-284.027344	1397.804565	359.011597	37.299946	1417.523560	272.838654	-104.241165	1387.287964	246.033463	-106.497948	1678.914429	335.698029	-328.523895	1110.052246	463.800354	79.573853	1151.146606	235.204834	-276.665344	869.411194	369.712311	132.054794	892.095215	336.193115	-77.614578	1004.687012	-530.269287	204.671921	902.610962	-468.359955	68.109879
302.684570	-144.866394	896.713745	368.049072	12.466825	914.216675	382.169434	-166.739807	503.777740	341.347107	44.732193	521.576477	473.538452	-134.229126	82.310570	494.398132	44.691532	132.097702	293.759583	-284.298065	1397.746704	358.730347	37.000191	1417.787842	272.442627	-104.452454	1387.364746	245.385590	-107.108078	1678.934814	335.409668	-328.640839	1109.936157	463.883789	79.149933	1151.479248	235.068253	-276.660858	869.232910	370.224854	131.791458	892.387634	336.282379	-77.631508	1004.805420	-529.937866	204.171188	902.602295	-467.324951	68.010033
302.779175	-144.701889	896.775085	368.300201	12.499650	914.474609	382.270599	-166.707703	503.758728	340.649628	44.344990	521.882874	473.538147	-134.211075	82.295807	491.389801	42.670654	131.409760	293.273529	-284.575226	1397.626587	358.426544	36.721039	1418.068604	272.065094	-104.630020	1387.447632	244.685074	-107.705040	1678.956299	335.083740	-328.854492	1109.848999	464.027985	78.867180	1151.911011	234.985992	-276.680481	869.070923	370.449524	131.557739	892.828369	336.359863	-77.626701	1004.955017	-529.677734	203.626373	902.544800	-466.329620	67.844032
302.881592	-144.543427	896.856812	368.522827	12.613277	914.789001	382.385162	-166.607010	503.735901	340.056641	44.059452	522.226746	473.520966	-134.199036	82.273407	488.120209	40.722553	130.703110	292.755280	-284.812927	1397.532959	358.114685	36.430866	1418.426147	271.666718	-104.857475	1387.578369	243.999802	-108.210068	1679.021973	334.774567	-329.016266	1109.814697	464.163910	78.511070	1152.400391	234.928513	-276.701263	868.949585	371.165985	131.252106	893.002502	336.428619	-77.601044	1005.140991	-529.423645	203.083633	902.500671	-465.349091	67.624916
303.002380	-144.383881	896.932007	368.802429	12.634843	915.086304	382.539459	-166.474274	503.744324	339.692627	43.745800	522.576111	473.555084	-134.194443	82.248138	484.726593	38.443989	129.838867	292.255737	-285.016052	1397.521973	357.851410	36.164207	1418.799438	271.257050	-105.041939	1387.747681	243.282822	-108.727097	1679.087646	334.432770	-329.168304	1109.796021	464.200226	78.122368	1152.877197	234.835556	-276.781250	868.865967	371.641174	131.001892	893.376587	336.522430	-77.616020	1005.315491	-529.181091	202.459702	902.499512	-464.380920	67.329552
303.118378	-144.243149	896.992920	369.066437	12.666591	915.387390	382.682404	-166.335938	503.747833	339.397980	43.404442	522.929138	473.554413	-134.157639	82.221199	481.018433	36.322865	128.845306	291.733551	-285.155243	1397.570801	357.567719	35.909386	1419.197388	270.839325	-105.201653	1387.910767	242.614044	-109.162216	1679.206055	334.114288	-329.251312	1109.859741	464.237976	77.757492	1153.400513	234.787598	-276.825562	868.796448	372.065552	130.793869	893.799133	336.597168	-77.640602	1005.484009	-528.890198	201.812302	902.427673	-463.374023	66.959732
303.244690	-144.077179	897.065063	369.269196	12.698315	915.655029	382.836182	-166.194656	503.777832	339.145142	42.993279	523.231140	473.567841	-134.164917	82.202393	477.065125	34.118484	127.754837	291.195953	-285.292328	1397.571289	357.219055	35.673523	1419.640381	270.420044	-105.315369	1388.062500	241.897430	-109.584167	1679.272461	333.774567	-329.286133	1109.908447	464.300903	77.426186	1153.976807	234.734024	-276.878754	868.745178	372.440552	130.556503	894.250916	336.650635	-77.628014	1005.644043	-528.826050	201.186157	902.355469	-462.972351	66.882118
303.369019	-143.935760	897.108521	369.506378	12.753768	915.895752	382.968475	-166.095047	503.764465	339.198120	42.690224	523.468018	473.576416	-134.140411	82.203285	473.055786	31.901436	126.581093	290.615021	-285.388458	1397.628052	356.923187	35.499241	1420.056763	270.036407	-105.409035	1388.212769	241.202362	-109.941490	1679.359131	333.413910	-329.333496	1110.012573	464.347595	77.121254	1154.535522	234.706329	-276.909393	868.702698	372.649445	130.437408	894.820007	336.721985	-77.614067	1005.776367	-528.263000	200.203857	902.395325	-461.375275	66.206215
303.478027	-143.801880	897.152161	369.721741	12.832897	916.119385	383.139008	-165.986664	503.810699	339.289398	42.340271	523.746948	473.577301	-134.134827	82.198265	468.826233	29.653927	125.337997	290.038513	-285.497528	1397.704956	356.597595	35.328884	1420.485107	269.615417	-105.442444	1388.327759	240.466705	-110.238022	1679.432251	333.044678	-329.396393	1110.129639	464.365540	76.811119	1155.051025	234.683395	-276.950836	868.657349	373.314484	130.329544	895.137390	336.770294	-77.576897	1005.901794	-527.913025	199.294815	902.360474	-460.210449	65.615234
303.640076	-143.643509	897.172485	369.969727	12.916573	916.344360	383.343536	-165.889557	503.844727	339.371307	41.930176	524.095581	473.595428	-134.102676	82.147957	464.529541	27.370867	124.214417	289.417480	-285.535156	1397.763550	356.266663	35.187840	1420.860474	269.143677	-105.455513	1388.499878	239.722549	-110.529404	1679.512451	332.781189	-329.619934	1110.275269	464.383667	76.538139	1155.578613	235.207626	-275.912689	868.623596	373.699524	130.275040	895.578918	336.831329	-77.529396	1006.015564	-527.613525	198.383987	902.323303	-459.401642	65.211937
303.786072	-143.450363	897.204773	370.226013	13.040558	916.606445	383.549408	-165.768143	503.898651	339.548523	41.493702	524.433899	473.599792	-134.109467	82.119133	460.171204	25.158649	123.117332	288.747314	-285.576477	1397.777710	355.914154	35.039059	1421.273804	268.667328	-105.462097	1388.645020	239.014023	-110.785271	1679.589844	332.380737	-329.612549	1110.380005	464.396515	76.250854	1156.159424	235.159866	-275.954834	868.583801	374.045410	130.235001	895.990967	336.892883	-77.461319	1006.151611	-527.463379	197.436646	902.284546	-458.822571	64.733635
303.952881	-143.239777	897.244873	370.496399	13.176538	916.871582	383.787292	-165.729965	503.933624	339.621429	40.886116	524.748962	473.629944	-134.117996	82.097923	455.724701	22.923199	122.077888	288.151672	-285.568848	1397.884033	355.600342	34.925453	1421.650513	268.199219	-105.430092	1388.781250	238.229691	-111.037430	1679.675415	331.983124	-329.645508	1110.483521	464.127991	75.529938	1156.472656	235.136429	-275.970551	868.530701	374.349060	130.177567	896.401733	336.954834	-77.368675	1006.293945	-527.222168	196.431961	902.245422	-457.870117	64.066833
304.114655	-142.989304	897.277405	370.749146	13.374922	917.148315	384.015228	-165.634903	503.993317	339.605927	40.291981	525.050720	473.666687	-134.098633	82.075409	451.326080	20.761251	121.081627	287.451996	-285.525391	1397.929932	355.274933	34.856262	1422.032349	267.706543	-105.394974	1388.936890	237.501251	-111.204262	1679.772705	331.520294	-329.665649	1110.606445	464.365723	75.835457	1157.091064	235.082016	-276.022156	868.472961	374.638458	130.165787	896.846741	337.010193	-77.236885	1006.436462	-526.797546	195.333389	902.222290	-456.826660	63.300182
304.263763	-142.702652	897.323853	371.003357	13.588755	917.419678	384.254456	-165.474457	504.018066	339.657318	39.789474	525.312622	473.672485	-134.066971	82.054756	446.870605	18.683634	120.056366	286.726532	-285.482941	1397.984497	354.942780	34.853146	1422.373901	267.211792	-105.305092	1389.059448	236.701508	-111.394928	1679.849854	331.077301	-329.684998	1110.703857	464.393555	75.735130	1157.578735	235.043701	-276.052124	868.430115	374.947937	130.183044	897.199463	337.051697	-77.065193	1006.584717	-526.527100	194.083893	902.182190	-455.819458	62.427444
304.427887	-142.443329	897.397034	371.260834	13.766278	917.665100	384.539520	-165.368958	504.088959	339.625153	39.242718	525.652405	473.691498	-133.993698	82.051918	442.516266	16.548820	119.184464	286.023956	-285.345764	1398.057617	354.608673	34.838924	1422.693970	266.679260	-105.179085	1389.199829	235.921783	-111.542549	1679.910034	330.624878	-329.624268	1110.800293	464.340027	75.659248	1157.997925	235.009567	-276.089844	868.352600	375.209900	130.276306	897.535645	337.102173	-76.892860	1006.737122	-526.153015	192.871826	902.191956	-454.745636	61.575809
304.579498	-142.182159	897.473694	371.487152	13.963638	917.899780	384.765778	-165.214752	504.138214	339.474457	38.683491	525.886108	473.632019	-133.857773	81.995697	438.061493	14.521242	118.299812	285.265015	-285.225342	1398.118164	354.282867	34.839111	1422.990723	266.195251	-104.989708	1389.334595	235.149765	-111.640617	1679.961670	330.117676	-329.608002	1110.929688	464.287170	75.621742	1158.382324	234.991013	-276.059723	868.318237	375.487396	130.404861	897.872498	337.153137	-76.708748	1006.885925	-525.735596	191.700409	902.148560	-453.658600	60.657948
304.711029	-141.904221	897.558716	371.685211	14.204309	918.138855	385.040649	-165.059448	504.224762	339.296143	38.172771	526.126770	473.617889	-133.787720	82.020561	433.631836	12.474063	117.437675	284.497284	-285.083954	1398.180420	353.963470	34.911282	1423.283813	265.717590	-104.779610	1389.451660	234.386642	-111.761047	1680.002563	329.615234	-329.566345	1111.093384	464.172394	75.618179	1158.764648	234.948257	-276.054474	868.263062	375.664917	130.544571	898.162476	337.187592	-76.493179	1007.041199	-525.225830	190.134186	902.208008	-452.438232	59.678070
304.833221	-141.636566	897.636658	371.889923	14.437546	918.364990	385.316315	-164.919312	504.340576	339.165680	37.758995	526.348938	473.601318	-133.733002	81.975197	429.345856	10.505219	116.701530	283.778564	-284.854797	1398.271240	353.632507	35.006775	1423.537476	265.201019	-104.546555	1389.553711	233.531433	-111.843643	1679.983398	329.129700	-329.488678	1111.220703	463.776428	75.091637	1158.957520	234.865280	-276.083099	868.213379	375.858093	130.742279	898.431091	337.223969	-76.283707	1007.186584	-524.744263	188.762650	902.254150	-451.285248	58.673222
304.928925	-141.303345	897.694519	372.048676	14.657159	918.588684	385.539459	-164.755798	504.401855	338.988068	37.301041	526.450012	473.614197	-133.666595	81.986183	424.958252	8.623252	115.953720	283.026855	-284.625641	1398.325439	353.282990	35.151184	1423.802002	264.713898	-104.296288	1389.647949	232.757568	-111.862503	1680.073242	328.603668	-329.499756	1111.328613	463.661804	75.191757	1159.340454	234.786575	-276.052887	868.160461	376.021759	130.922791	898.702759	337.223297	-76.065300	1007.318359	-524.277466	187.428375	902.266785	-450.104095	57.601955
305.000153	-140.984528	897.755676	372.199280	14.917003	918.777527	385.791260	-164.581543	504.468170	338.837860	36.795250	526.576477	473.576935	-133.588470	81.960541	420.853882	6.846557	115.310783	282.318573	-284.346008	1398.356934	352.975006	35.288597	1424.025757	264.239807	-104.040230	1389.769653	231.964752	-111.913872	1680.072021	327.900299	-329.160187	1111.346191	463.730865	75.804535	1159.791748	234.065308	-277.242004	868.098450	375.965668	131.164825	899.105286	337.211365	-75.807625	1007.437683	-523.752808	185.858749	902.241699	-448.932678	56.487209
305.017944	-140.695847	897.797058	372.295746	15.113093	918.890930	385.959076	-164.341110	504.517792	338.687836	36.271427	526.645630	473.571075	-133.511932	81.951324	416.786865	5.142885	114.660271	281.603058	-284.020081	1398.436279	352.654266	35.510067	1424.234741	263.767944	-103.738480	1389.828857	231.169724	-111.922043	1680.060547	327.350525	-329.079193	1111.435669	463.648651	76.056541	1160.104004	233.915634	-277.260345	868.019653	376.274261	131.415131	899.184204	337.157990	-75.569939	1007.512878	-523.205078	184.358353	902.214966	-447.747650	55.341766
305.012451	-140.444794	897.806091	372.374542	15.332567	918.942505	386.094116	-164.057907	504.567963	338.571655	35.839035	526.676758	473.507324	-133.414246	81.917175	412.954956	3.539193	113.969162	280.912079	-283.684723	1398.428833	352.288269	35.721466	1424.405396	263.303192	-103.340660	1389.850708	230.333466	-111.888733	1680.057373	326.809235	-328.998260	1111.551636	463.472046	76.313927	1160.339111	233.704895	-277.191101	867.939026	376.323792	131.725693	899.347412	337.090607	-75.318611	1007.543640	-522.655579	182.833893	902.235107	-446.477295	54.139683
304.956757	-140.165787	897.835083	372.403656	15.620244	918.993713	386.240997	-163.952728	504.657990	338.391113	35.441299	526.677307	473.546082	-133.406647	81.965118	409.313751	2.136273	113.314926	280.232300	-283.274933	1398.480835	351.968781	36.016689	1424.535400	262.885864	-102.962296	1389.865845	229.520248	-111.830299	1680.025391	326.378723	-329.089569	1111.626343	463.309875	76.525414	1160.517456	234.100327	-276.177612	867.812073	376.353699	132.037308	899.484985	336.999969	-75.014511	1007.585083	-522.084045	181.212036	902.239258	-445.223022	52.926495
304.920837	-139.806305	897.844238	372.421539	15.912116	919.030396	386.389496	-163.763077	504.706024	338.256653	34.897377	526.656067	473.500397	-133.324890	81.970337	405.603821	0.754036	112.728531	279.632690	-282.873047	1398.523193	351.660004	36.333427	1424.630615	262.460449	-102.571159	1389.870850	228.693985	-111.744057	1679.980957	325.767029	-328.809814	1111.629395	463.093170	76.753632	1160.654907	233.589294	-276.559814	867.695801	376.273560	132.311417	899.592834	336.911682	-74.677032	1007.608154	-521.454224	179.653076	902.190796	-443.861694	51.677643
304.845886	-139.503815	897.845520	372.416687	16.149998	919.024902	386.522034	-163.588852	504.743683	337.986755	34.262691	526.648010	473.484924	-133.316925	81.982460	402.050629	-0.609091	112.043243	279.010468	-282.465973	1398.459595	351.338654	36.698292	1424.739136	262.030518	-102.117241	1389.875366	227.919601	-111.636871	1679.936279	325.100281	-328.471741	1111.645996	462.902649	77.036842	1160.808594	232.844360	-277.057678	867.667786	376.298523	132.701797	899.686096	336.801666	-74.376900	1007.608582	-520.794678	177.927216	902.163940	-442.466370	50.387524
304.685028	-139.214706	897.881104	372.316528	16.454319	919.014771	386.584015	-163.483627	504.766144	337.960693	33.720020	526.577148	473.442902	-133.289185	81.961655	398.763855	-1.774742	111.316986	278.384308	-281.969757	1398.430542	351.045715	37.080173	1424.801514	261.611359	-101.629326	1389.845459	227.098358	-111.475769	1679.849854	324.543671	-328.241913	1111.607300	462.619019	77.401833	1160.919312	232.483597	-276.962494	867.542053	375.948273	133.103607	899.917053	336.640961	-74.036644	1007.626343	-520.085754	176.276947	902.222107	-441.037231	49.088581
304.483643	-138.850357	897.898987	372.180267	16.765318	918.988159	386.618103	-163.462036	504.772339	338.054443	33.284378	526.515320	473.417206	-133.265366	81.972038	395.567352	-2.773594	110.657951	277.826385	-281.491486	1398.393311	350.732239	37.500195	1424.843018	261.229248	-101.147964	1389.811279	226.323288	-111.304245	1679.756714	323.970551	-327.964691	1111.545898	462.399780	77.840675	1161.042969	232.117050	-276.865875	867.422424	375.731201	133.438416	899.947144	336.446594	-73.663612	1007.625977	-519.336121	174.625061	902.241394	-439.570221	47.824711
304.373779	-138.955032	897.806519	372.571808	16.134867	918.408691	386.694580	-163.460251	504.859467	338.284058	32.770596	526.239685	473.442902	-133.309311	81.994499	392.604156	-3.773973	109.905975	277.267639	-280.946198	1398.231201	350.418640	37.991737	1424.842773	260.857758	-100.612511	1389.765137	225.549011	-111.080261	1679.637451	323.413727	-327.687103	1111.482300	462.090149	78.196167	1161.046875	231.701889	-276.815796	867.283875	375.571869	133.854538	899.941956	336.517700	-73.730621	1007.326477	-518.621643	172.855011	902.182556	-438.095947	46.514668
304.104279	-138.638382	897.807312	372.330933	16.402903	918.268127	386.707428	-163.312515	504.890259	338.505554	32.203529	526.064392	473.434662	-133.252167	82.021049	389.664825	-4.553299	109.036392	276.771790	-280.413239	1398.154419	350.142181	38.468410	1424.812378	260.455536	-100.038246	1389.704590	224.757446	-110.802933	1679.489014	322.880219	-327.381470	1111.399536	461.610382	78.232002	1160.908691	231.306168	-276.804413	867.096863	375.564667	134.304916	899.763245	336.260101	-73.351685	1007.267273	-517.830688	171.053848	902.187195	-436.553040	45.142475
303.662140	-137.906326	897.852234	371.532196	17.591715	918.561523	386.592255	-163.102249	504.898071	338.725739	31.666439	526.005493	473.375763	-133.162323	82.003319	386.718231	-5.466387	108.198044	276.356842	-279.808044	1398.074341	349.820862	39.016525	1424.749756	260.112640	-99.456505	1389.601929	224.012070	-110.528358	1679.326416	322.340393	-327.009979	1111.274170	461.593658	79.285629	1161.014893	230.795456	-276.619293	866.932556	375.439056	134.801315	899.750427	335.701813	-72.543114	1007.418762	-516.961304	169.249329	902.232910	-435.041504	43.821167
303.368591	-137.979492	897.750916	371.644226	17.143652	917.953735	386.668884	-162.997116	505.026489	339.261597	31.312586	525.524414	473.362976	-133.136063	82.005600	384.347412	-6.047849	107.493652	275.901489	-279.184204	1397.944336	349.542114	39.606457	1424.664795	259.772430	-98.839264	1389.481934	223.257202	-110.207802	1679.137207	321.771332	-326.563263	1111.175903	461.260529	79.809296	1160.930176	230.181656	-276.360931	866.836182	375.159027	135.296051	899.627686	335.597137	-72.503426	1007.100952	-516.178711	167.369049	902.167480	-433.473785	42.313305
302.908875	-137.243134	897.743469	370.840240	18.157129	918.092102	386.445160	-162.753967	504.995789	339.677216	30.898302	525.292725	473.483765	-133.166397	82.053093	382.266144	-6.362993	106.953949	275.516632	-278.533356	1397.823975	349.229614	40.253056	1424.536377	259.437683	-98.199562	1389.376953	222.545715	-109.824959	1678.944214	321.283661	-326.177887	1111.016113	460.964722	80.502060	1160.814819	229.694046	-276.259735	866.568787	374.816803	135.788177	899.460754	335.008270	-71.721710	1007.155884	-515.311462	165.468246	902.162170	-431.894836	40.839371
302.459717	-136.969406	897.694031	370.387177	18.450687	917.866821	386.550232	-162.713943	505.093353	340.044464	30.349812	524.849670	473.560364	-133.217529	82.072052	379.042755	-7.659843	105.285095	275.215179	-277.912994	1397.675903	348.933075	40.902752	1424.370850	259.139557	-97.568390	1389.246948	221.867554	-109.382347	1678.696289	320.807495	-325.728851	1110.849365	460.592407	81.107407	1160.629272	229.110168	-276.022522	866.402466	374.396271	136.321060	899.273132	334.583649	-71.337547	1007.031311	-514.368286	163.573395	902.189392	-430.280609	39.329502
301.986603	-136.683228	897.601990	369.936676	18.812557	917.564026	386.134552	-162.338272	505.043335	340.439636	29.898170	524.413635	473.408051	-133.041367	82.074837	376.985779	-8.185669	104.695091	274.892395	-277.219208	1397.466431	348.627136	41.595333	1424.167480	258.849060	-96.885773	1389.080078	221.210373	-108.927078	1678.445557	320.285278	-325.103271	1110.609497	459.984558	81.354889	1160.286621	228.343643	-275.666321	866.298706	373.760437	136.858871	899.171875	334.149933	-70.887154	1006.849670	-513.444214	161.464783	902.150024	-428.626648	37.656933
301.426239	-136.349518	897.477112	369.424683	19.162571	917.225586	386.068115	-162.291870	505.075897	340.923950	29.511723	524.015503	473.479889	-133.099411	82.075211	375.114105	-8.678394	103.808998	274.638641	-276.497650	1397.254028	348.327637	42.349152	1423.939087	258.541412	-96.144524	1388.915527	220.590729	-108.407990	1678.180298	319.938690	-324.816833	1110.474854	459.867340	82.533043	1160.133911	228.355179	-274.351410	866.053833	373.540344	137.409500	898.741638	333.658905	-70.428772	1006.632751	-512.431213	159.415268	902.197876	-426.944916	35.986191
300.964355	-136.481979	897.239319	369.347382	18.640596	916.340088	385.920532	-162.253754	505.153961	341.235016	29.085701	523.392517	473.546112	-133.172989	82.099709	373.374786	-9.264426	102.980171	274.498657	-275.788513	1397.068848	348.000000	43.135036	1423.649780	258.251709	-95.392433	1388.728516	219.976257	-107.807686	1677.925903	319.431793	-324.131836	1110.249146	459.482513	83.335159	1159.797363	227.350952	-274.609589	865.834351	373.049072	138.031815	898.436157	333.392517	-70.373734	1006.116028	-511.430847	157.358093	902.226318	-425.284058	34.189159
300.410675	-136.265152	897.101929	368.787750	18.958998	915.857117	385.643158	-162.068924	505.183258	341.286102	28.570221	522.919922	473.533142	-133.162140	82.114365	371.629822	-9.795348	102.195702	274.328430	-275.015106	1396.893188	347.684479	43.951447	1423.318848	257.992462	-94.635956	1388.500244	219.453506	-107.205017	1677.664673	318.882385	-323.330048	1109.992432	459.031799	84.112381	1159.415649	226.201279	-274.874878	865.716858	372.531006	138.625076	898.063354	332.875336	-69.897903	1005.830322	-510.413605	155.019669	902.211914	-423.635712	32.281185
299.665588	-135.509933	897.032104	367.697479	20.093761	915.848511	385.168671	-161.703720	505.094116	341.356598	28.081442	522.515381	473.480469	-133.125900	82.108551	370.060333	-10.392432	101.242859	274.239441	-274.193665	1396.736694	347.355469	44.822277	1422.984741	257.717255	-93.825279	1388.286133	218.911255	-106.472710	1677.398682	318.453918	-322.661072	1109.733643	458.591095	84.974670	1158.963379	225.477295	-274.590790	865.500427	371.908173	139.287521	897.597595	332.047668	-69.007187	1005.786438	-509.276154	152.767822	902.273254	-421.865540	30.362009
298.978485	-135.170700	896.864868	366.999359	20.526634	915.383850	384.749969	-161.558563	505.106476	341.486389	27.754839	522.022217	473.490875	-133.132828	82.141525	368.673157	-10.885897	100.403801	274.139313	-273.392181	1396.561035	347.030304	45.740326	1422.594727	257.450897	-93.012054	1388.079956	218.448853	-105.759933	1677.151978	318.187500	-322.198242	1109.544922	458.059418	85.820648	1158.490967	225.190674	-272.983429	865.419373	371.291016	139.915787	897.184387	331.409027	-68.450645	1005.490662	-508.263092	150.413361	902.247375	-420.195404	28.236570
298.248016	-134.927719	896.731689	366.265442	20.871128	914.882874	384.332306	-161.538895	505.142212	341.779785	27.486303	521.394653	473.535278	-133.213638	82.223236	367.559052	-11.422563	99.513672	274.106049	-272.545135	1396.421997	346.717712	46.702766	1422.196289	257.202759	-92.176109	1387.831787	218.010132	-104.928215	1676.895264	317.725616	-321.307434	1109.282715	457.588715	86.739922	1158.039185	224.150879	-272.995117	865.325073	370.554291	140.567535	896.614380	330.747070	-67.948616	1005.197754	-507.192596	147.925537	902.239502	-418.495361	26.043180
297.440063	-134.576706	896.614258	365.409302	21.274172	914.377502	383.831177	-161.450394	505.108948	341.949402	27.251740	520.768738	473.515228	-133.207077	82.236137	366.510742	-11.797542	98.683144	274.069305	-271.608795	1396.243286	346.364746	47.710049	1421.763428	256.986389	-91.283615	1387.609375	217.616684	-104.049965	1676.667969	317.278534	-320.383453	1109.059326	456.715820	87.182274	1157.299316	222.974701	-273.356079	865.198730	369.822388	141.284225	896.088196	330.000488	-67.361031	1004.910522	-506.032745	145.404572	902.200623	-416.837769	23.842442
296.698639	-134.692139	896.355347	364.961945	20.888845	913.387939	383.470001	-161.372238	505.098999	342.355408	27.078442	520.019226	473.559021	-133.278061	82.280518	365.634674	-12.227127	97.743073	274.091858	-270.681885	1396.089966	346.076263	48.758240	1421.279663	256.782501	-90.341553	1387.353149	217.251678	-103.113945	1676.422852	316.905609	-319.552551	1108.828613	456.262421	88.575897	1156.826050	222.057953	-272.869476	865.148865	369.023834	141.979050	895.469116	329.453247	-67.186089	1004.331848	-504.912781	142.744873	902.083923	-415.118805	21.452572
295.736877	-133.983765	896.219238	363.616364	21.985199	913.165588	382.946747	-161.169785	504.919830	342.527130	26.711361	519.476563	473.475800	-133.213669	82.275078	364.749786	-12.612759	96.850357	274.195496	-269.719604	1395.935669	345.829559	49.829407	1420.798340	256.586212	-89.418495	1387.083130	216.944275	-102.082481	1676.187378	316.493103	-318.773651	1108.643799	455.469940	89.214363	1156.086548	221.201645	-272.440735	865.043762	368.196838	142.729874	894.806763	328.418457	-66.258720	1004.156799	-503.897797	140.187027	902.052490	-413.635651	19.099709
295.317932	-133.735245	895.723450	363.270599	21.852692	912.219299	382.469025	-161.281387	504.858490	343.110992	26.556002	518.586609	473.478241	-133.244064	82.325233	364.334778	-12.725837	95.851517	274.265625	-268.685364	1395.796021	345.530212	50.957443	1420.244141	256.403229	-88.377380	1386.848267	216.698822	-100.996414	1675.981323	316.308685	-318.123779	1108.561890	454.727417	90.293640	1155.344971	220.823166	-270.671936	865.075989	367.345642	143.502243	894.109802	327.929962	-65.894051	1003.465454	-502.753479	137.469864	901.899048	-412.078522	16.653187
293.766174	-133.391144	895.844604	361.618896	22.793001	911.967896	381.888184	-161.113937	504.907623	343.201355	26.205547	518.000183	473.446838	-133.240540	82.358719	363.512970	-12.836365	94.963280	274.311432	-267.653931	1395.625000	345.299377	52.096428	1419.718384	256.260315	-87.330666	1386.634033	216.495972	-99.806824	1675.833496	315.920990	-317.030762	1108.402100	454.214661	91.843819	1154.740112	219.540985	-270.822937	865.047363	366.384277	144.310684	893.371460	326.597198	-65.096207	1003.419128	-501.650055	134.528671	901.732849	-410.657562	13.965835
292.756866	-133.090744	895.692322	360.549042	23.218027	911.373840	381.436676	-160.990356	504.934143	342.967133	25.611032	517.257385	473.429688	-133.211166	82.372520	362.296173	-13.032250	93.868690	274.451752	-266.601624	1395.529907	345.054718	53.298195	1419.181274	256.090607	-86.305130	1386.423340	216.317535	-98.602364	1675.742432	315.567749	-315.909729	1108.182495	453.196167	92.450989	1153.860107	218.353897	-270.720917	865.126892	365.421173	145.238495	892.676208	325.664459	-64.493614	1003.070435	-500.519379	131.712662	901.645508	-409.166351	11.332623
291.676941	-132.722092	895.490540	359.411621	23.779068	910.828918	381.042480	-160.769272	504.911102	344.385132	25.730745	516.798523	473.385803	-133.189713	82.392540	362.286804	-12.815525	93.001770	274.592743	-265.474304	1395.440552	344.832916	54.510628	1418.628906	255.949524	-85.220871	1386.237427	216.173492	-97.271698	1675.709595	315.384460	-314.845642	1108.072510	452.357513	93.593475	1153.028076	217.414902	-270.033752	865.203003	364.346832	146.112045	891.933716	324.629608	-63.832970	1002.716370	-499.257446	128.691040	901.391602	-407.711273	8.476602
290.695740	-132.375595	895.317993	358.343933	24.087030	910.175293	380.500946	-160.672852	504.856415	344.788544	25.487455	516.117615	473.368896	-133.179352	82.420143	361.647675	-12.692756	92.023308	274.761963	-264.324310	1395.416992	344.643463	55.765965	1418.078857	255.829605	-84.068451	1386.063843	216.111023	-95.894829	1675.731323	315.030701	-313.946533	1107.920654	451.716248	95.199196	1152.348877	216.437042	-269.423035	865.296692	363.204285	146.962997	891.165100	323.669312	-63.232643	1002.329163	-498.064270	125.626450	901.245239	-406.426483	5.661056
289.545166	-131.954910	895.162964	357.122864	24.670477	909.645081	379.981079	-160.660751	504.822021	344.981201	25.334957	515.346252	473.297089	-133.175949	82.442902	361.109985	-12.585960	91.221596	274.873077	-263.173645	1395.374023	344.481598	57.053333	1417.542114	255.639374	-82.923935	1385.890015	216.024963	-94.422310	1675.767700	314.801819	-312.839172	1107.840698	450.780823	96.327339	1151.499756	215.493774	-268.699341	865.429382	362.095459	147.864960	890.375610	322.553894	-62.515244	1002.006531	-496.784027	122.502411	901.062622	-405.015320	2.667804
288.518311	-131.949127	894.968933	356.329193	24.455803	908.673218	379.487244	-160.548477	504.833862	345.365479	25.305651	514.596558	473.278992	-133.217422	82.479111	360.951538	-12.566448	90.428238	275.137421	-261.923584	1395.466797	344.348267	58.373947	1417.028442	255.502731	-81.719528	1385.730713	216.035995	-92.900307	1675.814209	314.621094	-311.726990	1107.768188	449.873779	97.432549	1150.642578	214.554596	-267.989075	865.556519	360.902740	148.817535	889.514893	321.707947	-62.167015	1001.463379	-495.475037	119.366585	900.886047	-403.425446	-0.169202
287.299408	-131.439636	894.774292	355.073914	25.115734	908.160034	378.863403	-160.373886	504.811584	345.545990	25.268415	513.908386	473.258057	-133.235184	82.505829	361.015900	-12.686131	89.597542	275.044678	-260.719910	1395.299805	344.253052	59.668316	1416.468506	255.388809	-80.470665	1385.605835	216.036819	-91.257942	1675.862305	314.462219	-310.786713	1107.812866	448.634277	98.067673	1149.562378	214.195694	-266.103851	865.738708	359.351654	149.851868	888.826355	320.517273	-61.393143	1001.125610	-494.085297	116.165474	900.778015	-402.284302	-3.237959
286.161896	-130.610123	894.664795	353.430145	26.351154	907.945984	378.195648	-160.164825	504.692322	345.529297	25.247396	513.401062	473.212006	-133.281952	82.546806	361.242218	-12.789069	88.895515	275.208252	-259.419464	1395.352783	344.176483	61.061649	1415.920410	255.272568	-79.190979	1385.474976	216.115219	-89.611732	1675.924316	314.261719	-309.574005	1107.788574	447.760437	99.294678	1148.768311	213.196945	-265.473267	865.887024	358.245697	150.765884	887.898926	319.257751	-60.331604	1000.966980	-492.855621	112.982323	900.630615	-400.979553	-6.490941
284.932129	-130.081497	894.516724	352.111084	26.952429	907.416809	377.581238	-159.860016	504.670227	345.486420	25.386103	512.845764	473.194336	-133.291306	82.588394	361.488220	-12.975327	88.174797	275.152527	-258.150696	1395.313721	344.141937	62.427544	1415.396729	255.149445	-77.876312	1385.412598	216.186859	-87.834305	1676.027344	314.010010	-308.240570	1107.877686	446.930878	100.788734	1147.964966	212.299911	-264.717834	866.095337	356.903900	151.717621	887.131409	318.073395	-59.561249	1000.645508	-491.566467	109.921776	900.535645	-399.552704	-9.723120
283.715149	-129.599411	894.401672	350.756927	27.569450	906.959229	376.979126	-159.505875	504.654419	345.344360	25.354429	512.226563	473.192444	-133.320511	82.628685	361.433960	-13.143441	87.476311	275.174988	-256.815338	1395.353516	344.113068	63.821320	1414.852295	255.024185	-76.557373	1385.324951	216.325821	-86.025002	1676.121094	313.857941	-306.948242	1107.953491	445.952515	101.904099	1147.102295	211.521927	-263.629089	866.398560	355.488831	152.724136	886.354248	316.860565	-58.820244	1000.374695	-490.319336	106.734695	900.360291	-398.203247	-13.074756
282.453979	-129.404922	894.241150	349.655396	27.468985	906.135986	376.377563	-159.351624	504.755127	345.204498	25.471834	511.617401	473.162994	-133.276794	82.710709	361.188446	-13.239854	86.832779	275.194763	-255.439087	1395.456787	344.082062	65.240753	1414.350952	254.895523	-75.195030	1385.277100	216.457245	-84.108902	1676.218384	313.595001	-305.601349	1108.066406	444.958649	103.050629	1146.182373	210.586212	-262.875275	866.643188	353.991913	153.732422	885.618652	315.764618	-58.405090	999.911194	-488.544373	102.847595	899.876221	-396.718140	-16.633709
281.533051	-128.086029	893.894653	347.984772	29.001806	906.014648	375.783478	-158.583359	504.662811	345.110260	25.817112	511.162750	473.030365	-133.146912	82.739487	360.978516	-13.299647	86.315613	275.146088	-254.066101	1395.596313	344.034149	66.685410	1413.807129	254.804733	-73.851578	1385.255859	216.625381	-82.153984	1676.276001	313.333923	-304.354340	1108.233032	443.763123	103.843826	1145.189331	209.861008	-261.726013	866.944824	352.427490	154.771484	884.853821	314.461029	-57.109344	999.667480	-487.096436	99.448196	899.781738	-395.278076	-20.081877
279.774078	-127.900131	894.054626	346.316040	29.550999	905.605652	375.211182	-158.118179	504.700775	344.716095	26.121710	510.634552	472.993530	-133.120590	82.812332	360.555664	-13.386753	85.881226	275.107025	-252.633255	1395.752319	344.021820	68.168442	1413.279175	254.671143	-72.429741	1385.229492	216.799194	-80.119812	1676.382324	313.038025	-302.996460	1108.442017	442.701233	104.977859	1144.226318	209.015289	-260.797943	867.263672	350.781403	155.881622	884.079712	313.021667	-56.481331	999.562805	-485.633636	96.043465	899.735901	-393.948547	-23.350668
278.321320	-127.298203	893.983215	344.746338	30.262745	905.195374	374.366058	-157.493408	504.640808	344.267120	26.379923	510.231934	472.824005	-132.915558	82.849480	360.045746	-13.458482	85.509743	274.988647	-251.209152	1395.898438	343.948608	69.691216	1412.690918	254.560760	-70.976448	1385.182739	216.988037	-78.049706	1676.483398	312.664581	-301.909576	1108.640259	441.679504	106.127472	1143.265015	208.215866	-259.833954	867.604614	349.013947	156.954742	883.414368	311.640991	-55.660805	999.333801	-484.100922	92.647026	899.729370	-392.395264	-26.802084
276.992035	-127.034309	893.918396	343.608063	30.193039	904.561401	374.183990	-157.350632	504.863434	343.798523	26.769535	509.705780	472.951172	-133.029480	82.944412	359.603912	-13.431159	85.221542	275.039215	-249.744614	1396.234375	343.948242	71.131302	1412.098267	254.453415	-69.544037	1385.191406	217.180588	-75.879913	1676.604980	312.276031	-300.528839	1108.867432	440.743317	107.328278	1142.300049	207.300705	-258.998505	867.980042	347.407654	157.947250	882.632263	310.527344	-55.270233	999.004761	-482.626923	89.151627	899.777588	-390.941101	-30.235249
275.487946	-125.861908	893.916077	341.656281	31.871220	904.668701	373.459137	-156.685425	504.841888	342.774719	27.178070	509.652374	472.842010	-132.916428	83.026108	359.174194	-13.401700	85.068756	274.688904	-248.342194	1396.346558	343.868073	72.693245	1411.485474	254.292618	-68.085846	1385.203491	217.383163	-73.628906	1676.766113	311.906921	-299.138550	1109.180542	439.733307	108.569397	1141.339600	206.534927	-257.947357	868.330139	345.658264	159.080811	881.931824	308.962341	-53.959396	999.048828	-481.141083	85.654854	899.833374	-389.467926	-33.592033
274.059998	-125.120003	893.981567	340.121368	32.769451	904.513367	372.748291	-155.950226	504.933197	341.542297	27.416176	509.522430	472.756958	-132.756088	83.100349	358.814972	-13.384546	84.988869	274.730164	-246.793396	1396.817505	343.919830	74.193558	1410.914185	254.146271	-66.649979	1385.271484	217.598114	-71.325485	1676.911133	311.500214	-297.763184	1109.469604	438.888458	110.008774	1140.409424	205.702881	-256.932617	868.755188	343.841827	160.122177	881.259583	307.633331	-53.056736	999.008911	-479.699463	82.135994	899.920837	-387.949677	-37.097935
272.657318	-124.227303	894.012329	338.634155	33.629604	904.392151	372.144928	-155.300980	505.031799	340.024292	27.962088	509.473175	472.689728	-132.660004	83.171570	358.474884	-13.377635	84.997261	274.339142	-245.351212	1397.060669	343.824799	75.711304	1410.327881	253.967560	-65.137688	1385.345337	217.815414	-68.932503	1677.078247	310.948975	-296.531281	1109.856567	437.756073	110.998306	1139.424561	204.944351	-255.839325	869.237610	341.992004	161.157562	880.622864	306.324524	-52.142452	998.965515	-478.246857	78.601669	899.984253	-386.555206	-40.477596
271.261505	-123.326180	894.117798	337.145691	34.566845	904.298035	371.569397	-154.693314	505.178986	338.358795	28.428255	509.366486	472.662231	-132.591187	83.294327	358.276794	-13.341799	85.028381	274.264832	-243.804504	1397.517090	343.897186	77.198631	1409.749390	253.765076	-63.625351	1385.477173	218.040390	-66.517998	1677.201172	310.506592	-295.148590	1110.317993	436.717621	112.100136	1138.488892	204.188568	-254.776321	869.742126	340.082123	162.279831	879.955750	305.020905	-51.153229	998.974915	-476.225098	74.384239	900.160706	-385.115662	-43.834042
269.889130	-122.374207	894.171143	335.740082	35.589771	904.245483	370.918854	-154.004105	505.215271	336.514404	28.911827	509.330231	472.645996	-132.551529	83.388153	357.978546	-13.312222	85.055008	273.834747	-242.292068	1397.891235	343.884735	78.693840	1409.181152	253.549362	-62.075294	1385.549927	218.283615	-64.029434	1677.272583	310.022675	-293.670380	1110.843384	435.642487	113.293411	1137.485840	203.473190	-253.580688	870.277588	338.015808	163.448563	879.578308	303.755341	-50.147129	998.975464	-475.084076	71.265381	900.302734	-383.664673	-47.103004
268.574341	-121.444084	894.244812	334.351318	36.575012	904.174194	370.213379	-153.186707	505.237518	334.515198	29.261480	509.273438	472.642975	-132.498505	83.474258	357.234100	-13.325266	85.013275	273.655090	-240.712723	1398.405518	343.889526	80.157562	1408.631836	253.326706	-60.527004	1385.684937	218.530975	-61.464211	1677.327881	309.461914	-292.311737	1111.369751	434.719849	114.471130	1136.599731	202.739136	-252.459259	870.817505	336.236511	164.394104	878.860962	302.528320	-49.147186	998.978271	-474.024109	67.968636	900.354675	-382.416229	-50.439587
267.348419	-120.908363	894.256042	333.426208	36.763897	903.733154	369.597809	-152.607254	505.379333	332.832550	29.809250	508.988617	472.695374	-132.479126	83.584526	356.979401	-13.285505	85.021599	273.044861	-239.213196	1398.690918	343.982697	81.677261	1408.101929	253.083771	-58.961185	1385.790894	218.834961	-58.897945	1677.357178	308.811371	-291.075562	1111.890991	433.787231	115.745743	1135.764771	202.052063	-251.251968	871.364990	334.197845	165.339096	878.265381	301.548492	-48.556416	998.777405	-472.916931	64.630768	900.357849	-381.104889	-53.796410
265.956482	-119.442055	894.347717	331.501740	38.730927	904.053772	368.525391	-151.614578	505.241333	331.013641	30.565535	509.012817	472.540527	-132.275864	83.617058	356.692780	-13.276752	85.013817	272.637329	-237.577911	1399.173584	344.047241	83.165413	1407.595459	252.896957	-57.414967	1385.938354	219.121704	-56.260338	1677.367188	308.216553	-289.738281	1112.488037	432.839783	116.863266	1134.892334	201.282013	-250.132919	871.955872	332.181488	166.374207	877.752747	300.047272	-47.023956	998.969421	-471.829071	61.324181	900.363586	-379.788635	-57.140045
264.625946	-118.935669	894.282715	330.518768	38.871372	903.530396	367.743958	-151.058411	505.316345	329.435608	31.185659	508.654877	472.603973	-132.285202	83.769135	356.549744	-13.243324	84.987175	272.178833	-235.966553	1399.634277	344.188446	84.659637	1407.064209	252.681900	-55.782917	1386.037109	219.413269	-53.486935	1677.385986	307.614227	-288.357971	1113.085815	431.824097	117.925087	1133.954834	200.554031	-248.854233	872.544373	330.136780	167.415131	877.289001	298.967438	-46.462093	998.689880	-470.790497	57.894691	900.277344	-378.552582	-60.418987
263.315338	-117.477921	894.318604	328.479736	40.872635	903.786682	366.658539	-150.125732	505.165741	327.594940	31.717449	508.596649	472.556122	-132.187866	83.860153	356.108948	-13.297210	84.966690	271.732269	-234.380249	1400.198486	344.249725	86.167084	1406.505615	252.518463	-54.166317	1386.156738	219.766937	-50.863335	1677.326782	307.002930	-287.166656	1113.699707	430.906677	119.037003	1133.114380	199.999664	-247.379944	873.122314	328.100433	168.444824	876.746277	297.468262	-44.914425	998.821472	-469.729462	54.527699	900.267700	-377.237518	-63.674164
261.961700	-116.545776	894.290649	326.939911	42.124630	903.607117	365.686890	-149.304276	505.129517	326.347809	32.550011	508.375458	472.517792	-132.063187	83.967445	356.032928	-13.325504	84.918800	271.319885	-232.680969	1400.730347	344.423645	87.686417	1405.983643	252.325134	-52.501205	1386.247925	220.086487	-48.055397	1677.291016	306.321381	-285.764221	1114.250366	429.953369	120.162186	1132.155884	199.108276	-246.369446	873.736877	325.964355	169.441895	876.326355	296.159332	-43.768337	998.718994	-468.868500	51.205723	900.130920	-376.052460	-66.943222
260.540649	-115.628578	894.216064	325.348663	43.052769	903.319153	364.750519	-148.480698	505.071045	325.011475	33.174404	508.118958	472.431549	-131.952881	84.084373	355.852203	-13.311290	84.848442	270.803528	-230.926331	1401.183838	344.506744	89.266876	1405.351929	252.161270	-50.782913	1386.294800	220.394089	-45.363457	1677.271484	305.681519	-284.415741	1114.787720	429.069519	121.303490	1131.212280	198.331772	-245.084488	874.318726	323.897064	170.467072	875.800781	294.776459	-42.759739	998.541138	-467.887360	47.823097	900.035339	-374.884308	-70.006264
259.105591	-114.689713	894.163452	323.657593	44.055359	903.060242	363.717773	-147.680099	505.102814	324.057251	34.054806	507.884369	472.400085	-131.929825	84.299553	355.766510	-13.300081	84.805450	270.344788	-229.208160	1401.560181	344.705017	90.801018	1404.717651	252.046265	-49.089821	1386.287598	220.735428	-42.168377	1677.189209	304.929352	-283.219299	1115.337891	428.153442	122.369690	1130.153320	197.517807	-243.787811	874.820740	321.760712	171.419403	875.276367	293.342560	-41.706497	998.388245	-467.070007	44.639927	900.025146	-373.649261	-73.024307
257.784271	-113.816635	894.095154	322.012329	45.093311	902.800293	362.792603	-146.808685	505.126312	323.081848	34.697441	507.635773	472.340698	-131.789505	84.464981	355.690674	-13.274831	84.766945	269.892426	-227.425507	1402.015625	344.869690	92.422455	1404.061401	251.933655	-47.373489	1386.297485	221.103165	-39.254623	1677.104126	304.242340	-281.836609	1115.806763	427.224182	123.443695	1129.156128	196.666901	-242.530396	875.318054	319.682465	172.401062	874.697327	292.022400	-40.685997	998.224915	-466.407745	41.557629	899.994385	-372.504944	-75.956299
256.240509	-112.917908	894.069763	320.356842	46.092388	902.549927	361.886963	-146.008896	505.117859	322.431305	35.529816	507.479218	472.234680	-131.577515	84.609772	355.774536	-13.186280	84.750633	269.414642	-225.642075	1402.324219	345.046051	94.040749	1403.409180	251.823303	-45.608822	1386.307739	221.439972	-36.270550	1677.065308	303.480682	-280.536133	1116.255127	426.336548	124.587257	1128.079956	195.873535	-241.097565	875.828430	317.484833	173.352646	874.122253	290.579681	-39.653812	998.088806	-465.776154	38.586521	900.010132	-371.305695	-78.764435
255.085190	-111.853622	893.796448	318.858215	47.056252	902.282471	361.035583	-145.160263	505.091248	321.903931	36.487232	507.275574	472.075134	-131.379486	84.785370	355.670746	-13.175812	84.759583	269.035492	-223.869507	1402.729126	345.258636	95.645576	1402.703125	251.719879	-43.857719	1386.340820	221.755035	-33.290230	1676.978271	302.667908	-279.223328	1116.630249	425.474945	125.693275	1127.032104	194.815659	-240.003220	876.296143	315.396637	174.221161	873.465027	289.278595	-38.652752	997.817078	-464.976410	35.190590	899.669617	-370.198730	-81.754219
253.519958	-110.922943	893.809204	317.205811	47.873825	902.050049	360.184967	-144.307739	505.137482	321.255005	37.225670	507.115967	472.008240	-131.281036	84.975533	355.805145	-13.082688	84.788315	268.609589	-222.061935	1403.092651	345.423462	97.297966	1402.021484	251.583557	-42.075363	1386.348389	222.048859	-30.447968	1676.957275	301.877594	-277.849213	1117.028076	424.598755	126.813072	1125.928833	193.826477	-238.745972	876.772034	313.347931	175.152512	872.864136	287.826172	-37.690586	997.708923	-464.697266	32.794418	900.124146	-369.151489	-84.166344
251.993134	-109.989334	893.903015	315.623901	48.844707	901.931152	359.213989	-143.426697	505.225311	320.710907	37.931076	506.874207	471.925201	-131.146774	85.201981	355.665039	-13.034554	84.774582	268.301819	-220.264572	1403.500122	345.644684	98.920380	1401.299072	251.503769	-40.336483	1386.368896	222.425003	-27.424770	1676.870850	301.117310	-276.449799	1117.417358	423.710541	127.936371	1124.856934	192.805328	-237.471344	877.260559	311.209900	176.248047	872.341980	286.440002	-36.669800	997.696350	-463.449493	28.517731	900.197388	-368.029602	-86.913841
250.428940	-108.901009	894.011108	314.169556	50.363621	901.972107	358.232391	-142.608643	505.344269	320.274872	38.751385	506.737305	471.816406	-130.976761	85.406303	355.996948	-12.900668	84.786926	267.896484	-218.430359	1403.860596	345.888855	100.555824	1400.609009	251.338501	-38.451454	1386.390503	222.842209	-24.438488	1676.789551	300.354340	-274.950745	1117.844971	422.898743	129.116653	1123.765991	191.791840	-236.231323	877.751343	309.206635	177.179947	871.728821	285.113953	-35.382435	997.764832	-462.683289	25.037670	900.478760	-367.078369	-89.366554
248.995850	-107.831612	894.072632	312.699951	51.331860	901.816284	357.058777	-141.612976	505.348083	319.618530	39.438145	506.609436	471.607513	-130.718948	85.601952	356.023590	-12.833766	84.794228	267.614044	-216.614502	1404.284424	346.114502	102.237694	1399.903564	251.215668	-36.662128	1386.474243	223.234665	-21.360939	1676.716553	299.634674	-273.446747	1118.379395	422.051880	130.260422	1122.707275	190.817856	-234.738327	878.243530	307.266357	178.108643	871.135376	283.785431	-34.279869	997.719238	-461.559570	20.907026	900.738098	-366.127014	-91.853027
247.485870	-106.867760	894.177063	311.262726	52.082588	901.648438	355.954224	-140.739807	505.383972	318.989899	39.992119	506.484467	471.557953	-130.642609	85.831039	356.031219	-12.801673	84.810852	267.233978	-214.777557	1404.676147	346.307983	103.928459	1399.216187	251.047943	-34.779392	1386.497681	223.641113	-18.314915	1676.616089	298.878021	-271.879883	1118.833496	421.101593	131.281464	1121.636353	189.769547	-233.402954	878.830322	305.007965	178.964203	870.741028	282.409882	-33.300621	997.691895	-460.674469	17.187325	901.178162	-365.228485	-94.044601
245.960480	-105.994476	894.306213	309.867767	52.929985	901.451355	354.763489	-139.892380	505.445038	318.407257	40.584446	506.342834	471.495026	-130.596252	86.114281	356.084229	-12.777375	84.885490	266.897583	-212.922119	1405.102661	346.539276	105.591454	1398.541138	250.880905	-32.929245	1386.568848	224.084351	-15.273914	1676.540039	298.097931	-270.224792	1119.370728	420.298584	132.362610	1120.602051	188.598587	-232.259338	879.468872	303.349213	179.810257	870.037537	281.064240	-32.285255	997.663452	-460.145233	14.040040	901.738098	-364.321930	-96.108673
244.685822	-105.004890	894.400146	308.562256	53.797356	901.301880	353.475647	-139.083969	505.455017	317.663940	41.080875	506.152466	471.367065	-130.511963	86.416969	356.090210	-12.801897	84.936203	266.526581	-211.074585	1405.593384	346.723114	107.249489	1397.900757	250.717926	-31.066736	1386.652466	224.545502	-12.303370	1676.427002	297.256744	-268.822754	1119.905029	419.517548	133.473145	1119.698730	187.490814	-231.093033	880.110779	301.500610	180.637985	869.539673	279.867889	-31.245472	997.639038	-460.156738	11.813278	902.394531	-363.476013	-97.896561
243.325851	-104.127327	894.483459	307.094604	54.373680	900.945984	352.326172	-138.276855	505.360840	317.055725	41.369488	506.020416	471.324829	-130.549576	86.759758	355.961853	-12.865109	84.933800	266.115723	-209.180573	1406.108276	346.929840	108.913086	1397.333618	250.557404	-29.177563	1386.751587	225.024582	-9.357849	1676.343506	296.521271	-267.191956	1120.514282	418.724884	134.537399	1118.811035	186.359161	-229.746231	880.838928	299.695435	181.371399	869.049500	278.520416	-30.277676	997.513916	-458.245392	6.167404	902.923523	-362.668884	-100.113091
241.772720	-103.285988	894.606628	305.677368	55.266155	900.784546	351.023224	-137.562225	505.460449	316.216187	41.914703	505.783905	471.147369	-130.510620	87.150528	355.747559	-12.928362	84.960907	265.733704	-207.312927	1406.730957	347.148773	110.548607	1396.717163	250.423355	-27.289787	1386.830078	225.472809	-6.413412	1676.297485	295.801971	-265.600952	1121.261108	418.017731	135.543472	1117.918335	185.313263	-228.407318	881.581787	297.950775	182.181305	868.569580	277.159149	-29.282780	997.497437	-457.829529	3.083971	903.566528	-361.958191	-101.890182
240.725143	-102.136299	894.697510	304.349304	56.250271	900.572083	349.812500	-136.770142	505.459473	315.679718	42.253609	505.709717	471.025146	-130.476868	87.629059	355.687897	-12.925363	84.934769	265.278015	-205.402161	1407.296631	347.380920	112.225662	1396.103882	250.307449	-25.370340	1386.895752	225.947693	-3.551577	1676.269775	294.985199	-264.119202	1121.892822	417.289368	136.640564	1117.037964	184.178192	-227.029510	882.365906	296.334656	183.027298	868.114868	276.082611	-28.069014	997.440369	-461.435730	6.960241	904.535461	-361.484711	-102.395081
239.161575	-101.272858	894.812683	302.918518	57.102249	900.408386	348.587799	-136.049393	505.554657	314.603851	42.507385	505.583344	470.861908	-130.385880	88.125122	355.369720	-12.970049	84.930855	264.780090	-203.466492	1407.900879	347.623108	113.898666	1395.568604	250.147369	-23.464449	1386.980713	226.435928	-0.707482	1676.262207	294.254242	-262.602112	1122.619263	416.600159	137.696228	1116.188110	183.173218	-225.435196	883.126099	294.672638	183.810043	867.688171	274.683197	-27.078346	997.419312	-469.048798	17.220953	905.864685	-361.210419	-102.695602
237.887421	-100.315186	895.029663	301.529968	57.870941	900.204712	347.476776	-135.541397	505.733429	316.282928	43.728687	505.434052	470.779602	-130.369064	88.657028	356.480621	-12.697224	85.058517	264.276642	-201.549759	1408.553223	347.874847	115.551064	1394.995239	249.972122	-21.513954	1387.051514	226.907196	2.087502	1676.295288	293.404480	-261.086609	1123.350830	415.888824	138.743774	1115.307007	182.033585	-224.080795	883.942444	292.889740	184.641113	867.457336	273.464355	-25.998566	997.432434	-468.993439	14.821048	906.586975	-360.638489	-103.863380
236.584229	-99.542503	895.181030	300.219208	58.704216	900.060791	346.352478	-134.972321	505.908417	313.405396	43.538250	505.327454	470.645966	-130.405716	89.247810	355.136261	-12.927355	84.973427	263.726746	-199.620331	1409.186279	348.146393	117.187607	1394.479980	249.803986	-19.589745	1387.192139	227.371445	4.826993	1676.358032	292.511719	-259.526520	1124.066528	415.337830	139.778046	1114.537964	180.730652	-223.020752	884.765747	291.653961	185.386261	866.819946	272.246063	-25.043095	997.439941	-468.986389	12.375239	907.256714	-360.197388	-105.154938
235.212173	-98.691437	895.290344	298.898071	59.681385	899.997253	345.090515	-134.374771	506.191406	315.156342	44.579731	505.385040	470.443268	-130.304810	89.906219	356.033508	-12.709337	85.108299	263.191620	-197.698486	1409.822998	348.416473	118.884766	1393.958618	249.618027	-17.673683	1387.336426	227.832123	7.541358	1676.509033	291.630035	-258.032013	1124.815674	414.719727	140.803467	1113.761353	179.554733	-221.514587	885.642517	290.241180	186.185455	866.380005	270.938446	-24.033365	997.465759	-468.948792	9.771644	907.899170	-359.796570	-106.373161
234.127640	-97.802971	895.538147	297.671997	60.557076	899.947998	344.029358	-133.893219	506.493744	312.491699	44.343166	505.348938	470.273102	-130.298004	90.606163	354.925598	-12.873213	85.019623	262.662994	-195.760208	1410.516724	348.754150	120.499573	1393.472656	249.438980	-15.740199	1387.516968	228.248291	10.196933	1676.694336	290.589081	-256.733704	1125.543579	414.163910	141.859116	1112.994629	178.286102	-220.174316	886.568054	288.918518	186.939804	865.993713	269.845306	-22.986013	997.569946	-468.930634	7.120321	908.528992	-359.441925	-107.564339
232.747360	-97.091179	895.910950	296.453583	61.297802	899.920837	342.884705	-133.439285	506.954651	314.483398	45.473969	505.401550	470.163055	-130.351349	91.320648	356.167786	-12.575595	85.188774	262.185760	-193.835678	1411.254517	349.095459	122.128922	1393.013916	249.212418	-13.769039	1387.820068	228.653793	12.802113	1676.898438	289.598358	-255.364868	1126.377075	413.679382	142.826401	1112.297363	177.081131	-219.147629	887.400208	287.646759	187.729858	865.605713	268.624725	-22.042738	997.748840	-468.685852	3.817520	909.028259	-359.171814	-108.889580
231.682983	-96.240959	896.292542	295.288361	62.212864	899.915894	341.678802	-132.953934	507.343567	311.855713	45.113991	505.227997	469.897614	-130.384827	92.089401	354.859741	-12.770480	85.076469	261.640778	-191.922104	1412.003418	349.398376	123.780655	1392.554565	249.020325	-11.798463	1388.090332	229.055435	15.346544	1677.158936	288.472656	-254.113693	1127.227173	413.183014	143.781754	1111.588013	175.606689	-217.714523	888.421082	286.473145	188.547318	865.237915	267.574432	-20.938314	997.943481	-468.346985	0.060768	909.448181	-358.899445	-110.314980
230.567261	-95.452766	896.716675	294.262024	62.988476	899.929749	340.391785	-132.506165	507.734985	313.964172	46.131657	505.271362	469.570526	-130.358597	92.870079	355.904877	-12.513846	85.182823	261.227814	-189.990829	1412.762573	349.675262	125.478386	1392.157471	248.850403	-9.878653	1388.372314	229.450333	17.856850	1677.425903	287.475281	-252.821564	1128.124878	412.747498	144.845795	1110.960693	174.483170	-216.254730	889.343872	285.166443	189.329224	865.067505	266.524170	-19.909056	998.171082	-468.133453	-3.582985	909.882507	-358.573761	-111.708633
229.403900	-94.680412	897.136902	293.199799	63.747612	899.916504	339.059814	-132.025085	508.261658	313.722107	46.366611	505.228027	469.341187	-130.516830	93.723907	356.021729	-12.460814	85.217888	260.787567	-188.001007	1413.575562	349.940826	127.160103	1391.811035	248.675507	-7.984772	1388.559692	229.809204	20.313152	1677.738770	286.395874	-251.528610	1129.051025	412.313080	145.772812	1110.355713	173.053619	-215.048965	890.399414	284.345886	190.126678	864.548828	265.427094	-18.879507	998.383301	-468.151245	-6.765888	910.344177	-358.468536	-112.908142
228.559677	-93.914490	897.585571	292.329712	64.476173	899.921387	337.794250	-131.619247	508.667084	313.468994	46.521648	505.266022	469.047058	-130.720749	94.593964	355.873688	-12.472659	85.236900	260.300934	-186.085297	1414.383423	350.202545	128.808578	1391.463135	248.400146	-5.965122	1388.940186	230.174591	22.661989	1678.046753	285.221069	-250.158585	1129.974609	411.862976	146.530670	1109.797485	171.419662	-214.147324	891.554260	283.415588	190.904617	864.269897	264.566101	-17.851196	998.619385	-468.144409	-9.604413	910.676453	-358.211884	-114.241051
227.554428	-93.172691	898.249756	291.345398	65.145348	899.962280	336.288483	-131.132828	509.117798	313.231445	46.612610	505.314789	468.675049	-130.920334	95.464165	355.755859	-12.516529	85.242294	259.775635	-184.059631	1415.272095	350.490265	130.439026	1390.992065	248.147232	-4.009274	1389.246338	230.543701	24.983387	1678.371094	284.180267	-248.758835	1131.050049	411.454895	147.319092	1109.254761	169.940323	-212.864594	892.713318	282.545532	191.641525	863.989746	263.647278	-16.785248	998.979431	-467.704346	-12.637374	910.685974	-358.018158	-115.605507
226.848114	-92.610718	898.657898	290.678894	65.774422	899.946228	334.863586	-130.760849	509.695282	313.196533	46.770168	505.334503	468.429108	-131.275970	96.439705	355.580261	-12.569783	85.274406	259.293427	-182.073303	1416.110474	350.585938	132.217102	1390.843750	247.874039	-2.013452	1389.562866	230.893799	27.227137	1678.698975	282.966705	-247.631958	1132.018799	411.093262	148.149048	1108.836060	168.361359	-211.512741	894.023499	281.590546	192.386902	863.917664	262.899414	-15.897433	999.185730	-468.451019	-14.093117	911.311401	-357.883636	-116.516273
226.252640	-91.925026	899.153442	289.997101	66.387184	899.955017	333.437592	-130.655243	510.259613	313.049561	46.874550	505.357056	468.205597	-131.812393	97.452072	355.598297	-12.589501	85.284775	258.780579	-180.044739	1417.034546	350.707275	133.921646	1390.549805	247.575775	-0.005342	1389.850830	231.201431	29.488342	1679.111572	281.889160	-246.423660	1133.127441	410.956787	149.086517	1108.477417	166.992249	-210.267975	895.215881	281.134338	193.117599	863.504028	262.244324	-14.933365	999.445923	-468.766022	-15.992229	911.601135	-357.699402	-117.625877
225.360901	-91.405846	899.649658	289.260254	66.973763	899.909912	331.686737	-129.830673	510.641418	312.951416	46.998878	505.348999	467.766571	-132.086380	98.357658	355.498169	-12.587982	85.268089	258.301361	-178.032700	1417.954712	350.767273	135.669861	1390.287354	247.276062	1.976442	1390.146606	231.464157	31.689831	1679.483887	280.825409	-245.057678	1134.234253	410.649719	149.938431	1108.069946	165.439224	-209.016083	896.506958	280.541412	193.822556	863.199524	261.418671	-14.037619	999.678772	-468.904938	-18.013769	911.792480	-357.561127	-118.677513
224.961685	-90.910789	900.172058	288.753693	67.305527	899.860352	329.952271	-129.375549	510.984497	313.047913	47.173496	505.328461	467.386414	-132.565063	99.422173	355.464355	-12.590281	85.228546	257.790710	-176.030182	1418.834717	350.753448	137.460754	1390.042236	246.936371	3.962555	1390.447632	231.713165	33.875145	1679.912598	279.695557	-243.828598	1135.329712	410.418060	150.834457	1107.747192	163.750473	-207.773865	897.879272	280.078827	194.515671	862.987671	260.951935	-13.256566	999.921753	-469.161682	-19.920193	912.018188	-357.347931	-119.755386
224.420258	-90.420158	900.700989	288.195862	67.840393	899.842468	328.153656	-129.001694	511.426514	313.039001	47.253960	505.316284	467.145203	-133.121368	100.455437	355.414734	-12.590859	85.229576	257.403687	-173.972733	1419.918823	350.687195	139.226837	1389.861938	246.629089	5.893002	1390.775391	231.937485	36.017063	1680.354004	278.563538	-242.602661	1136.399780	410.168671	151.761398	1107.437988	162.116119	-206.603897	899.241516	279.455231	195.214111	862.961243	260.387177	-12.391706	1000.182434	-469.297211	-21.956066	912.180481	-357.122070	-120.884773
223.972229	-89.980782	901.164490	287.738556	68.181030	899.826111	326.262787	-128.565033	511.874939	313.045013	47.304268	505.313873	466.658447	-133.547287	101.514458	355.334869	-12.602695	85.215317	256.967743	-172.011047	1420.791748	350.500183	141.023758	1389.713989	246.335739	7.819589	1391.087646	232.091522	38.172989	1680.792725	277.434753	-241.430588	1137.529907	409.991272	152.741714	1107.175415	160.523407	-205.572113	900.513977	279.351959	195.880508	862.505432	259.895966	-11.683426	1000.410583	-469.323700	-23.932964	912.286072	-356.858948	-121.960724
223.151993	-89.779907	901.964661	287.124359	68.414917	899.878357	324.105896	-128.063614	512.204712	312.912170	47.280628	505.354309	466.293976	-134.017212	102.632645	355.192780	-12.656887	85.211357	256.667999	-169.972610	1421.778320	350.282349	142.775467	1389.537720	246.009598	9.713152	1391.406738	232.188583	40.296329	1681.203491	276.251556	-240.310501	1138.572510	409.876404	153.778595	1107.000977	158.864227	-204.487457	901.875610	279.131714	196.503387	862.239136	259.302795	-11.048977	1000.834106	-469.280487	-25.855431	912.379089	-356.640472	-123.019447
223.182907	-89.252365	902.218506	287.017914	68.806007	899.840088	322.026947	-127.626457	512.480652	313.104401	47.369740	505.385864	465.736115	-134.365387	103.685547	355.206085	-12.654374	85.212303	256.359009	-167.944733	1422.662598	350.028320	144.552460	1389.405151	245.705307	11.594520	1391.666016	232.298523	42.413670	1681.573730	275.147034	-239.111816	1139.672607	409.774200	154.857651	1106.827271	157.192322	-203.387222	903.271790	278.959045	197.133987	861.997986	259.142914	-10.352296	1000.947449	-469.065369	-27.710705	912.426819	-356.431946	-124.000343
222.592255	-89.321205	903.033691	286.581970	69.058868	899.870178	319.906860	-127.242409	512.904785	313.058746	47.391479	505.396088	465.303223	-134.892380	104.860626	355.078918	-12.699293	85.189766	256.151703	-165.957306	1423.566284	349.731018	146.313919	1389.197266	245.389282	13.412414	1391.863647	232.344635	44.523422	1681.889282	274.067322	-237.854416	1140.737061	409.615387	155.927750	1106.612183	155.422745	-202.376266	904.585693	278.697784	197.783325	861.849243	258.779114	-9.829207	1001.363586	-469.411011	-28.925867	912.593689	-356.192261	-124.842186
222.353867	-88.990883	903.510986	286.362549	69.345001	899.870483	317.472504	-126.660583	513.105652	313.178345	47.487019	505.358337	464.845459	-135.373840	106.076485	355.010590	-12.694411	85.101173	255.888382	-164.018631	1424.382080	349.330627	148.063644	1388.976074	245.061707	15.244716	1391.997314	232.340485	46.646805	1682.171875	272.956573	-236.699554	1141.706421	409.515411	157.137146	1106.360352	153.648911	-201.405365	905.970215	278.913818	198.426086	861.267395	258.576691	-9.231144	1001.599976	-468.697205	-30.781322	912.569641	-355.969574	-125.733681
222.168228	-88.714180	904.001465	286.131165	69.602470	899.793030	315.003510	-125.900505	513.342957	313.353302	47.585590	505.318268	464.385925	-136.026703	107.421944	354.987610	-12.685679	85.058113	255.648361	-162.059998	1425.205811	348.874969	149.807693	1388.759277	244.716003	17.038555	1392.131348	232.272369	48.770966	1682.400146	271.919861	-235.491898	1142.707520	409.446930	158.360428	1106.129639	151.952408	-200.113556	907.283447	279.037140	199.069443	860.865601	258.425232	-8.627546	1001.801453	-469.547577	-31.595810	912.777161	-355.729736	-126.507225
222.051926	-88.453041	904.487183	285.938263	69.857559	899.726929	312.302673	-125.181793	513.567261	313.448822	47.660561	505.286133	463.837219	-136.566284	108.798676	354.870667	-12.720692	84.968643	255.390228	-160.159500	1425.965576	348.381042	151.554901	1388.464355	244.377441	18.793190	1392.246216	232.140091	50.906971	1682.621826	270.985382	-234.165863	1143.718262	409.346741	159.643921	1105.860840	150.075790	-199.325989	908.692688	278.997406	199.741425	860.568420	258.341888	-8.048065	1002.004700	-470.400452	-31.813866	913.470947	-355.652649	-126.844772
221.980377	-88.258171	904.927612	285.837006	69.910347	899.665039	309.524902	-124.255714	513.828430	313.600586	47.732071	505.239777	463.082916	-136.795090	110.173210	354.780670	-12.730607	84.932335	255.160568	-158.248123	1426.766357	347.963562	153.293854	1388.185059	244.137436	20.441206	1392.226440	231.940765	53.058720	1682.835938	269.962311	-233.369736	1144.623169	409.311188	160.986862	1105.555420	148.667374	-197.651764	910.103210	279.455566	200.336411	859.838379	258.321716	-7.632025	1002.187012	-471.360565	-32.958988	913.301025	-355.338898	-127.920570
221.687973	-88.002777	905.410706	285.726471	70.069359	899.617126	306.393250	-123.230484	514.013733	313.786346	47.832191	505.203735	462.254486	-137.032059	111.674660	354.686646	-12.768192	84.907639	254.878174	-156.374466	1427.552368	347.407745	154.992233	1387.900024	243.809296	22.140532	1392.296143	231.651428	55.199043	1683.038696	268.997833	-232.284622	1145.572510	409.201233	162.368958	1105.334229	146.966751	-196.545380	911.426270	279.581696	200.991470	859.466248	258.188965	-7.121534	1002.396423	-470.136871	-34.800777	913.547424	-355.104797	-128.451584
221.593277	-87.822037	905.946350	285.560211	70.080818	899.627258	303.181488	-122.309242	514.344177	314.001648	47.921841	505.112793	461.436096	-137.263779	113.353584	354.626007	-12.775453	84.874176	254.618362	-154.533905	1428.326294	346.893036	156.690094	1387.597900	243.354248	23.892105	1392.510986	231.280716	57.339527	1683.218140	268.097534	-231.250839	1146.570190	409.286407	163.872757	1105.097168	145.330017	-195.470856	912.764160	280.145081	201.568390	858.664185	258.166901	-6.733344	1002.658508	-470.146790	-35.848011	913.697754	-354.798096	-129.054565
221.508087	-87.764954	906.442444	285.514832	70.104683	899.575623	299.735748	-121.195213	514.512268	313.742371	47.866638	505.020844	460.459412	-137.346191	115.139160	354.366821	-12.818409	84.819450	254.343933	-152.896637	1429.109009	346.355408	158.432159	1387.268799	243.012665	25.499104	1392.475098	230.859863	59.521160	1683.367920	267.120270	-230.419708	1147.470581	409.230652	165.341583	1104.787964	143.781631	-194.355591	914.078979	280.735016	202.127197	858.098633	258.191925	-6.384171	1002.869507	-470.656128	-36.970318	913.701294	-354.493500	-129.868958
221.426682	-87.727875	907.025635	285.454834	70.054062	899.561401	295.988525	-120.141930	514.874146	313.847900	47.865059	504.995087	459.429443	-137.323013	116.963120	354.297577	-12.792894	84.777306	254.157883	-151.086685	1429.853149	345.723724	160.109100	1386.962524	242.593170	27.182554	1392.607056	230.360199	61.673908	1683.466309	266.261749	-229.612793	1148.422119	409.143219	166.810654	1104.550415	142.300980	-193.316818	915.423584	281.359406	202.778931	857.422974	258.273041	-6.074458	1003.138489	-470.782257	-37.926926	913.844177	-354.178406	-130.442215
221.442261	-87.635620	907.572998	285.472412	69.917030	899.541626	292.188141	-119.012093	515.157349	313.851776	47.844559	504.929779	458.302856	-137.442398	118.891602	354.233063	-12.780545	84.712631	253.950485	-149.258057	1430.572266	345.097443	161.821381	1386.663330	242.259476	28.817722	1392.664551	229.811096	63.850677	1683.507324	265.517700	-228.683716	1149.407837	409.177124	168.376114	1104.312134	140.844269	-192.245132	916.731934	282.030212	203.401733	856.778687	258.434113	-5.792995	1003.386292	-470.759918	-38.988750	913.976746	-353.828430	-131.032440
221.724060	-87.529663	908.096985	285.577301	69.879066	899.536072	288.294861	-118.036430	515.453247	313.849609	47.824169	504.908356	457.063629	-137.429184	120.925415	354.297882	-12.705149	84.754608	253.823715	-147.517395	1431.320435	344.456482	163.491882	1386.393921	241.890579	30.409927	1392.706177	229.198807	66.039497	1683.500000	264.715607	-227.979935	1150.366699	409.191772	169.896988	1104.117798	139.491501	-191.226105	918.079407	282.734253	204.024933	856.133850	258.765839	-5.471823	1003.629333	-470.872345	-39.785061	914.107239	-353.511078	-131.577744
222.716644	-87.835747	908.556091	285.970062	69.956154	899.552673	284.344330	-117.291649	515.754272	313.993866	47.848701	504.948853	455.802887	-137.517014	123.112785	354.606445	-12.553931	84.965813	253.685791	-145.740097	1432.070190	343.756989	165.123215	1386.074341	241.501862	31.915026	1392.736328	228.561615	68.163322	1683.433594	264.032867	-227.212585	1151.283447	409.156311	171.389282	1103.935913	138.224518	-190.170441	919.437988	283.514832	204.623871	855.480225	259.579102	-5.344286	1003.852478	-470.574066	-41.247143	914.259216	-353.240601	-132.114517
223.036072	-87.872231	909.091187	286.180481	69.984100	899.617737	280.168732	-116.317688	516.115967	313.963898	47.808800	504.942322	454.372101	-137.485779	125.311005	354.242157	-12.364740	85.037422	253.592773	-143.975800	1432.808960	343.062500	166.803894	1385.794556	241.232895	33.332645	1392.616577	227.851700	70.362503	1683.376709	263.533203	-226.349106	1152.306396	409.121643	172.789642	1103.801636	137.022888	-188.944717	920.835388	284.118561	205.251740	855.084412	259.982391	-5.105537	1004.136169	-470.363983	-42.548550	914.322876	-352.889282	-132.549530
223.750443	-88.021942	909.702759	286.499268	69.965134	899.634521	275.995209	-115.622910	516.476257	314.022003	47.802044	504.950012	452.893921	-137.698135	127.572739	354.226746	-12.592907	84.853004	253.363037	-142.164795	1433.679688	342.331879	168.375870	1385.526611	240.826385	34.893803	1392.749146	227.173279	72.499641	1683.243530	262.919952	-225.611023	1153.229126	409.225677	174.264114	1103.689453	135.697693	-188.314789	922.163879	285.206604	205.837189	854.271423	260.721649	-4.893965	1004.426270	-470.288788	-43.451801	914.360657	-352.515076	-132.990433
224.143509	-87.893433	910.177185	286.758850	69.934845	899.651489	271.549988	-114.742126	516.751038	314.013367	47.810925	504.939575	451.274475	-137.774597	129.856049	354.277191	-12.593736	84.862801	253.130615	-140.497452	1434.387207	341.566162	169.976364	1385.206665	240.398880	36.321732	1392.693359	226.481537	74.603455	1683.073486	262.498230	-224.778625	1154.141113	409.226624	175.609299	1103.566284	134.432800	-187.394470	923.570740	286.111786	206.420898	853.623901	261.204865	-4.610306	1004.653015	-470.395081	-44.139992	914.367004	-352.155334	-133.438324
223.978577	-87.543968	910.594299	286.846069	69.817215	899.651428	266.973175	-113.850578	517.093140	313.938965	47.808163	504.891876	449.633545	-137.870758	132.185043	354.172089	-12.558870	84.898430	253.069504	-138.924820	1434.963867	340.793060	171.505798	1384.839844	240.014954	37.673954	1392.578491	225.793457	76.712479	1682.844238	262.196411	-224.092880	1154.940186	409.377502	177.053024	1103.399414	133.393158	-186.213242	924.898132	287.067993	207.027603	852.996887	261.309143	-4.284668	1004.843811	-470.563049	-44.721428	914.411377	-351.824310	-133.832153
224.183167	-87.356499	911.084534	286.965271	69.671486	899.600525	262.546478	-113.221581	517.358521	313.914917	47.838284	504.861694	447.955139	-138.058365	134.539063	354.067871	-12.581899	84.866119	252.865875	-137.363983	1435.500854	339.919067	173.053696	1384.424561	239.593430	39.062054	1392.393555	225.117981	78.792839	1682.547363	261.988983	-223.239090	1155.694458	409.408966	178.320740	1103.191284	132.207550	-185.393051	926.171448	287.926086	207.572311	852.541626	261.674347	-3.990302	1005.038269	-470.621002	-45.238155	914.422485	-351.241516	-134.050934
224.285675	-87.093605	911.545715	287.084290	69.518150	899.570129	258.080017	-112.469131	517.624756	314.065002	47.946213	504.804932	446.221191	-138.354797	136.905090	354.006409	-12.610118	84.813202	252.687164	-135.880524	1435.932129	339.105133	174.569290	1383.990845	239.237244	40.292583	1392.064453	224.462067	80.823868	1682.190063	261.848236	-222.581970	1156.348633	409.589233	179.686996	1102.969238	131.208557	-184.499283	927.383545	289.069550	208.181015	851.518311	261.984741	-3.692283	1005.229126	-470.987793	-45.620399	914.410767	-351.357117	-134.471069
224.410858	-86.731720	911.945618	287.187073	69.373886	899.520813	253.724762	-111.881851	517.947083	314.570648	48.123669	504.756622	444.613831	-138.826187	139.369598	353.960510	-12.630816	84.761246	252.565033	-134.486450	1436.318726	338.242493	175.982254	1383.530273	238.665329	41.635010	1391.972900	223.819427	82.834648	1681.807983	261.739258	-221.959137	1156.983887	409.753204	181.017960	1102.709595	130.222824	-183.684631	928.577087	290.142639	208.736984	850.767273	262.288391	-3.357395	1005.380432	-471.176178	-46.120632	914.395386	-351.141083	-134.784210
224.096115	-85.561493	912.154297	287.171356	69.141800	899.449829	249.083862	-110.934265	518.129150	315.127106	48.300247	504.686798	442.716888	-139.037262	141.689423	354.063293	-12.607490	84.709702	252.322128	-133.108337	1436.652954	337.364105	177.380417	1383.027588	238.228119	42.841969	1391.725830	223.166504	84.777695	1681.371582	261.756622	-221.232651	1157.516235	409.926971	182.281281	1102.452759	129.313995	-182.667694	929.730042	291.276428	209.239029	850.058899	262.237610	-2.720535	1005.432678	-471.468506	-46.807014	914.491638	-350.932343	-135.120529
224.593063	-85.984917	912.615662	287.392548	69.055412	899.398376	245.102753	-110.723999	518.422668	315.189636	48.295055	504.564728	440.949524	-139.476654	144.020233	354.059662	-12.545401	84.750496	252.274048	-131.561249	1436.754517	336.494720	178.760117	1382.546387	237.844482	43.927193	1391.322266	222.544144	86.660042	1680.894165	261.920532	-220.607269	1158.024536	410.036896	183.551270	1102.111938	128.594208	-181.818832	930.720581	292.069702	209.833298	849.332275	262.812561	-2.735903	1005.609558	-471.384125	-47.266338	914.370850	-350.679871	-135.406952
224.940903	-85.842140	912.757263	287.616272	69.034943	899.315063	241.161682	-110.362747	518.739563	315.211243	48.393276	504.434235	438.810699	-139.395584	145.963745	353.805756	-12.636083	84.631279	252.031708	-130.201553	1437.010620	335.671143	180.046188	1382.023438	237.305649	45.131710	1391.123657	221.914291	88.498451	1680.431885	261.951599	-220.206238	1158.518799	410.243683	184.759232	1101.791504	128.007217	-181.031296	931.704346	293.435883	210.331406	848.292175	263.158600	-2.544033	1005.626953	-471.818848	-46.985516	914.501526	-350.540253	-135.513138
225.735779	-86.060982	912.696289	288.111389	69.119324	899.139221	237.701874	-110.188858	519.100281	316.463745	48.831207	504.366791	436.885834	-139.939636	148.035217	354.377960	-12.524402	84.620430	251.836609	-128.941681	1437.264893	334.881439	181.242447	1381.507813	236.912003	46.199238	1390.786011	221.337341	90.222954	1679.929199	262.095001	-219.812958	1158.992188	410.380737	185.962479	1101.366821	127.632751	-180.552643	932.502747	294.391937	210.939575	847.626038	263.767578	-2.521472	1005.505737	-471.952942	-47.292046	914.527893	-350.358643	-135.679535
225.939880	-85.613831	912.652222	288.401001	69.109016	898.962097	234.156189	-109.797935	519.368530	316.512482	49.035400	504.227417	434.293732	-139.969467	149.392624	354.366699	-12.465117	84.586884	251.575150	-127.690033	1437.473633	334.155304	182.392517	1380.982422	236.558228	47.188240	1390.441895	220.673187	92.004784	1679.471680	262.234894	-219.458206	1159.411743	410.601257	187.174164	1100.996460	127.250145	-179.852585	933.278748	295.885406	211.474915	846.523621	263.990509	-2.194395	1005.390259	-472.155334	-47.847137	914.547607	-350.209564	-135.898407
226.187363	-85.513748	912.729614	288.658234	69.114609	898.827515	230.963547	-109.493706	519.676880	316.328033	49.148872	504.104462	431.432251	-139.847321	150.356400	354.222473	-12.475552	84.541763	251.325867	-126.482300	1437.667969	333.473602	183.521271	1380.458496	236.210815	48.100288	1390.026123	219.996384	93.691902	1679.056519	262.438812	-219.125244	1159.787720	410.713867	188.228836	1100.630005	126.992096	-179.282303	933.961487	296.832397	212.071777	845.885681	264.285187	-2.019806	1005.351257	-472.371368	-48.397869	914.555603	-350.098755	-136.097549
226.516205	-85.513504	912.782837	288.975189	69.099739	898.720825	228.228912	-109.393730	520.078186	316.087402	49.174885	503.980652	428.127045	-139.775375	150.715973	354.047394	-12.491592	84.516289	251.094559	-125.379257	1437.766724	332.901764	184.524002	1379.947266	235.748535	49.116791	1389.855713	219.353409	95.266533	1678.651367	262.641205	-218.827972	1160.122070	410.883545	189.301620	1100.219604	126.714294	-178.643524	934.668579	298.280853	212.608429	844.829224	264.602600	-1.921330	1005.318237	-472.432739	-48.852127	914.598633	-349.540100	-136.059723
226.817764	-85.737175	912.970154	289.265961	69.002235	898.644165	225.983994	-109.481590	520.586426	315.834229	49.163086	503.923248	424.341858	-139.468994	150.491302	354.023285	-12.432858	84.569321	250.788864	-124.303818	1437.919312	332.417297	185.457458	1379.524414	235.384109	50.071552	1389.646118	218.612823	96.876701	1678.358521	262.903107	-218.438538	1160.460693	411.143127	190.286346	1099.894043	126.513565	-178.194031	935.250854	299.434326	213.087250	843.941406	264.942169	-1.935387	1005.361206	-472.673798	-49.340572	914.612915	-349.478516	-136.182968
227.025726	-85.611816	913.129089	289.506531	69.037987	898.615051	223.989304	-109.487854	521.011597	315.548157	49.121796	503.873383	420.094452	-139.009964	149.677994	354.056946	-12.432565	84.577194	250.528595	-123.005188	1438.050049	332.000458	186.349014	1379.118408	235.018768	50.938164	1389.441772	217.889389	98.381454	1678.077759	263.155579	-218.128708	1160.795288	411.242554	191.108658	1099.540405	126.443535	-177.943008	935.812683	300.769806	213.743896	843.228333	265.173218	-1.735000	1005.417847	-472.875275	-49.832771	914.633484	-349.434021	-136.275253
227.155060	-85.445107	913.367188	289.718384	69.007339	898.637573	222.373520	-109.473824	521.504272	315.343018	49.064003	503.834656	415.369904	-138.645432	148.366867	353.900238	-12.457653	84.542107	250.177429	-122.039200	1438.227417	331.678345	187.175812	1378.718750	234.666672	51.851334	1389.275757	217.163727	99.884811	1677.871460	263.406097	-217.631836	1161.118286	411.374786	191.897461	1099.173828	126.375031	-178.544266	936.485046	302.032806	214.380768	842.404175	265.355255	-1.528972	1005.538208	-473.183441	-50.383904	914.657837	-349.396729	-136.431351
227.404419	-85.261871	913.540894	290.020111	69.023819	898.634094	221.155899	-109.621857	522.016663	315.361694	49.025639	503.808197	410.081543	-138.169891	146.530563	353.687561	-12.531459	84.492332	249.817978	-121.067719	1438.428955	331.402649	187.997284	1378.346069	234.310516	52.720573	1389.192871	216.412567	101.275497	1677.663086	263.615051	-217.380859	1161.507080	411.534668	192.679352	1098.935913	126.472000	-178.225327	936.878052	302.984375	214.954498	841.905518	265.571503	-1.286383	1005.617737	-473.634003	-50.867008	914.658875	-349.831848	-136.672058
227.499084	-85.269226	913.847961	290.235809	68.925453	898.637329	220.345383	-109.897079	522.624268	315.274597	48.937180	503.763550	404.299713	-137.653122	144.196289	353.784760	-12.531625	84.477684	249.378189	-120.123314	1438.677734	331.188599	188.787109	1378.062500	234.056198	53.500629	1388.979126	215.579041	102.684349	1677.575562	263.912354	-216.978485	1161.975708	411.755554	193.342987	1098.698242	126.562828	-177.723984	937.287354	304.417328	215.465378	841.017883	265.716522	-1.141581	1005.759827	-473.776184	-51.287556	914.686646	-349.448853	-136.514435
227.571777	-85.244629	914.158447	290.436493	68.820084	898.657715	219.812149	-110.227707	523.208252	315.161926	48.820076	503.753998	398.001221	-137.007690	141.303772	353.560944	-12.550708	84.463684	248.904190	-119.145790	1438.955933	331.038818	189.547409	1377.775146	233.666336	54.486755	1389.075928	214.796326	103.963570	1677.500000	264.194489	-216.639481	1162.556641	411.907959	193.813141	1098.541504	126.927834	-177.677673	937.572998	305.728455	215.991150	840.415283	265.848450	-0.993747	1005.912109	-474.108582	-51.745224	914.691406	-349.499695	-136.561630
227.662415	-85.282372	914.484497	290.601593	68.739700	898.692383	219.544708	-110.639954	523.685425	314.797607	48.555710	503.760040	391.398560	-136.674911	138.198792	353.424622	-12.708010	84.350677	248.432236	-118.206017	1439.221191	330.884064	190.307098	1377.587646	233.327988	55.338985	1389.036621	213.970123	105.203171	1677.408081	264.365997	-216.351135	1163.091309	412.122650	194.285202	1098.403564	127.299454	-177.634430	937.922913	306.712524	216.467361	839.950500	265.972290	-0.865593	1006.078979	-474.456482	-52.204807	914.711792	-349.569305	-136.566071
227.707474	-85.294365	914.832764	290.757568	68.653938	898.780945	219.577560	-111.019981	524.164185	314.751038	48.345146	503.787292	384.320435	-136.216003	134.863663	353.410583	-12.717887	84.395889	247.861160	-117.251755	1439.526245	330.732239	191.055130	1377.409424	233.075241	56.092026	1388.918579	213.161255	106.375137	1677.362793	264.486267	-215.990936	1163.649292	412.375122	194.670181	1098.327393	127.771667	-178.089630	938.404541	307.867950	216.945282	839.469666	266.070435	-0.748346	1006.285034	-474.802429	-52.597233	914.731079	-349.628571	-136.531891
227.709991	-85.276985	915.188965	290.883575	68.612160	898.871521	219.763519	-111.432571	524.591492	314.714630	48.094219	503.857452	376.820068	-135.799820	131.259430	353.405182	-12.745110	84.366913	247.313156	-116.325340	1439.920288	330.660217	191.718719	1377.266113	232.657059	57.051655	1389.049438	212.316788	107.529938	1677.338989	264.582764	-215.587967	1164.319946	412.570648	194.964737	1098.307739	128.135971	-178.422989	938.838623	308.972412	217.437393	839.107727	266.138428	-0.594340	1006.495361	-475.004852	-53.100937	914.800354	-349.744537	-136.449799
227.739120	-85.325348	915.514526	291.043488	68.532898	898.931824	220.124878	-111.854500	525.019104	314.678345	47.827694	503.887512	368.926025	-135.391739	127.521927	353.285858	-12.834908	84.316727	246.754257	-115.399033	1440.281250	330.536102	192.404633	1377.145752	232.347549	57.896393	1389.061401	211.521851	108.618126	1677.279785	264.656250	-215.178970	1165.023682	412.708160	195.178055	1098.275635	128.742584	-178.989792	939.042297	309.773468	217.956345	839.009277	266.214966	-0.484856	1006.675964	-475.547180	-53.294987	914.762207	-349.904022	-136.359238
227.701797	-85.337059	915.818604	291.136719	68.424721	898.967285	220.692337	-112.376495	525.454895	314.627716	47.582817	503.893555	360.428131	-134.763916	123.556717	353.224426	-12.880576	84.305550	246.129715	-114.431770	1440.676758	330.380463	193.068573	1377.021851	232.058945	58.692680	1389.063599	210.752533	109.671829	1677.203125	264.673737	-214.841675	1165.694580	413.102142	195.471161	1098.351685	129.297028	-179.451675	939.209900	311.091614	218.359024	838.536255	266.220703	-0.364177	1006.832703	-475.961060	-53.609127	914.759644	-350.029572	-136.277435
227.483078	-85.228737	916.099548	291.171051	68.209343	898.994629	221.199829	-112.791946	525.752136	316.775665	47.821461	504.011017	351.768280	-134.369705	119.785995	354.278259	-12.795936	84.336678	245.532867	-113.543770	1441.033691	330.239349	193.687454	1376.915161	231.738678	59.490829	1389.058960	209.957809	110.699829	1677.140015	264.644531	-214.549759	1166.417603	413.439514	195.705002	1098.388184	129.815598	-179.902695	939.389404	312.154297	218.761276	838.310974	266.084839	-0.230753	1006.974365	-476.365936	-53.924370	914.754578	-350.177673	-136.146469
228.062302	-85.021065	916.115173	291.477905	68.183228	898.987122	221.920731	-113.337189	525.962585	317.008636	47.700108	504.042480	342.810608	-133.993393	116.092506	354.352020	-12.785288	84.341209	244.944168	-112.701447	1441.408813	330.093079	194.271606	1376.862305	231.410690	60.240364	1389.076904	209.223358	111.695602	1677.082886	264.552734	-214.311737	1167.041260	413.768463	195.894150	1098.453125	130.412674	-180.529037	939.494263	313.110168	219.066284	838.154175	266.398285	-0.046568	1006.979370	-476.801178	-54.217735	914.774902	-350.349640	-135.993378
227.817780	-85.720200	916.546021	291.497284	67.919952	899.037537	222.806213	-113.894936	526.314514	317.021545	47.520885	504.019318	333.438354	-133.558167	112.476578	354.252441	-12.854708	84.262070	244.338638	-111.801971	1441.720093	329.925140	194.877289	1376.782104	231.091995	60.974384	1389.048828	208.452362	112.682068	1677.039063	264.419647	-213.988571	1167.662598	414.079407	196.059586	1098.536255	131.055511	-181.664017	939.460388	314.055847	219.460770	838.021729	266.284210	-0.318138	1007.202209	-477.169220	-54.534916	914.721985	-350.516449	-135.810760
227.999619	-86.116135	916.731812	291.688293	67.722450	899.015015	223.789764	-114.554321	526.638062	317.139618	47.413540	504.022614	323.912201	-133.373871	109.063461	354.286530	-12.909120	84.239868	243.713470	-111.014702	1441.970581	329.760468	195.404938	1376.676270	230.862579	61.576897	1388.869263	207.751892	113.592484	1676.951660	264.280975	-213.746902	1168.241699	414.515594	196.260071	1098.623657	131.713318	-182.559448	939.387085	314.949432	219.699051	837.872620	266.390961	-0.459669	1007.275635	-477.500031	-54.815308	914.678101	-350.672852	-135.623703
227.753586	-86.123177	917.043152	291.654846	67.359749	899.044678	224.504669	-114.832695	526.868896	317.080933	47.214237	504.006866	313.909607	-132.909897	105.835541	354.214294	-12.973037	84.214111	243.060562	-110.254402	1442.211426	329.622894	195.882538	1376.596191	230.499680	62.245029	1388.826050	207.043808	114.480141	1676.889893	264.107483	-213.541290	1168.778564	414.947418	196.443527	1098.671265	132.340088	-183.423569	939.336304	315.779175	219.996658	837.762939	266.231415	-0.444605	1007.429626	-477.841827	-55.218529	914.594299	-350.809692	-135.492264
228.382629	-86.859230	917.141968	292.009308	67.221207	898.995544	225.481079	-115.476364	527.000854	317.249939	47.131889	503.992889	303.974030	-132.674103	102.918907	354.248383	-12.997525	84.207710	242.465698	-109.552521	1442.414063	329.441101	196.383255	1376.464722	230.008942	63.008610	1388.866455	206.362274	115.388214	1676.824585	263.915070	-213.432648	1169.277222	415.298248	196.558701	1098.678223	133.013474	-184.509033	939.196777	316.301636	220.256027	837.835754	266.606323	-0.761615	1007.451233	-478.164581	-55.565636	914.501709	-350.889832	-135.359940
229.914612	-87.863823	916.909424	292.763123	67.375526	898.890259	226.459732	-116.331490	527.108765	317.639221	47.105343	504.022980	294.054413	-132.486237	100.314354	354.515320	-12.974452	84.223717	241.811386	-108.856934	1442.614868	329.263885	196.850174	1376.283447	229.599228	63.656059	1388.814453	205.676666	116.275703	1676.737793	263.738831	-213.283722	1169.748535	415.780518	196.765503	1098.658203	133.671097	-185.528946	938.994446	317.102661	220.442688	837.808044	267.476044	-1.191050	1007.299927	-478.516205	-55.767216	914.407532	-351.042297	-135.124771
229.742493	-88.281448	917.212708	292.768372	67.056923	898.907654	226.819153	-116.656235	527.348572	317.635651	47.041695	504.005432	283.997711	-132.047531	98.052513	354.533997	-12.948591	84.217865	241.172989	-108.209351	1442.789063	329.043640	197.306686	1376.078857	229.204681	64.271118	1388.709839	205.016479	117.175606	1676.603516	263.529114	-213.125671	1170.147705	416.208374	196.956497	1098.614502	134.338974	-186.623322	938.730957	317.777008	220.761566	837.583496	267.365204	-1.379656	1007.445435	-478.773712	-57.764187	913.993774	-350.982666	-135.462784
229.628098	-88.703529	917.492737	292.772888	66.769455	898.944763	226.933258	-116.907784	527.522156	317.641205	46.949905	503.982697	274.025146	-131.372864	96.138664	354.531525	-12.933359	84.206795	240.528214	-107.602005	1442.912842	328.789001	197.747421	1375.841675	228.797913	64.846329	1388.611816	204.366440	118.035233	1676.457764	263.281281	-213.052841	1170.522949	416.668518	197.111115	1098.575073	135.030228	-187.774033	938.532043	318.688110	220.947998	837.268555	267.261261	-1.573357	1007.591919	-479.059479	-58.240742	913.823547	-351.082336	-135.284149
229.843582	-89.125282	917.605164	292.907074	66.545341	898.962585	226.757614	-117.199921	527.693481	317.239227	46.773167	503.950348	264.243073	-130.473129	94.662399	354.324219	-13.012797	84.170708	239.857758	-107.044090	1443.048828	328.452209	198.196503	1375.649292	228.501862	65.232140	1388.334351	203.761475	118.916145	1676.312012	263.069061	-212.932053	1170.916138	417.102753	197.230072	1098.539429	135.772232	-188.964767	938.239563	319.298370	221.150055	837.132996	267.333130	-1.803265	1007.654419	-479.300995	-58.450058	913.673645	-351.178314	-135.013260
230.036652	-89.568779	917.739441	292.989380	66.360985	898.996582	226.231796	-117.463348	527.880493	317.669189	46.769970	503.993896	254.628281	-129.328583	93.555367	354.565155	-12.999784	84.192947	239.272308	-106.519501	1443.205688	328.151093	198.535492	1375.414673	227.973282	65.811668	1388.347412	203.212860	119.852272	1676.070557	262.873901	-212.844025	1171.296509	417.542358	197.357651	1098.523315	136.524033	-190.219604	937.987854	319.856750	221.289063	837.037842	267.380707	-2.028818	1007.735474	-479.580597	-58.710278	913.462708	-351.247314	-134.805634
230.222092	-89.926582	917.844116	293.015900	66.078804	899.038208	225.301407	-117.632965	528.054138	317.299103	46.561386	503.986084	245.243607	-127.811195	92.790977	354.348907	-13.085999	84.174660	238.641785	-106.053360	1443.357300	327.787292	198.737350	1375.024414	227.499466	66.216919	1388.238770	202.518509	120.646454	1675.977295	262.687531	-212.720169	1171.659180	417.927124	197.467468	1098.439697	137.286026	-191.468552	937.741089	320.389954	221.411621	836.935242	267.389954	-2.268618	1007.806519	-479.890106	-58.813221	913.286743	-351.384277	-134.470795
230.480667	-90.449493	917.953918	293.084259	65.710930	899.016113	224.063095	-117.785263	528.343262	317.677246	46.538918	503.975037	236.592133	-125.952751	92.269821	354.586609	-13.024663	84.207062	238.073196	-105.555328	1443.247070	327.338837	199.184082	1374.922363	227.091751	66.536644	1388.052002	201.926498	121.522995	1675.810913	262.530151	-212.609604	1172.011108	418.240784	197.573257	1098.370728	138.141190	-192.740479	937.489502	320.882599	221.522263	836.836731	267.449493	-2.591686	1007.844421	-480.236115	-58.656395	913.220947	-351.567535	-133.987289
230.681717	-90.972038	918.093445	293.094940	65.276100	899.012146	222.692123	-117.859947	528.667297	317.722504	46.389084	503.932129	228.510300	-123.850975	91.974388	354.656677	-13.013361	84.192688	237.519119	-105.198280	1443.715332	326.848450	199.439636	1374.654419	226.630432	66.905151	1387.907715	201.354767	122.396713	1675.652954	262.365173	-212.469208	1172.423706	418.636932	197.736786	1098.310913	138.929443	-194.064194	937.281372	321.387268	221.622208	836.723938	267.474243	-2.946242	1007.904480	-480.470184	-58.925705	912.790222	-351.582367	-133.812485
230.951797	-91.507431	918.228149	293.142700	64.900848	899.033875	221.139633	-118.056221	528.966614	317.781097	46.237633	503.930878	221.026382	-122.476204	92.413803	354.682281	-13.075729	84.165459	237.027817	-104.800888	1443.932373	326.370422	199.745789	1374.411743	226.265961	67.100555	1387.616821	200.803741	123.297836	1675.485840	262.225372	-212.402313	1172.873413	418.963593	197.872955	1098.262817	139.748322	-195.379517	937.039001	321.865997	221.639526	836.598572	267.552612	-3.300671	1007.977112	-480.377808	-58.421047	912.565613	-351.793365	-133.241669
231.155884	-92.111778	918.440125	293.117889	64.459038	899.052551	219.410828	-118.198700	529.368958	317.773560	45.981480	503.957245	214.550003	-119.369148	92.083618	354.759399	-13.050775	84.150238	236.610352	-104.417068	1443.876221	325.829498	200.029678	1374.180054	225.735107	67.467155	1387.632935	200.239716	124.195618	1675.339111	262.151886	-212.359451	1173.311890	419.142029	197.944168	1098.250000	140.583862	-196.750153	936.861328	322.336334	221.632675	836.508484	267.598999	-3.687742	1008.080994	-480.903046	-58.994503	912.206726	-351.799835	-133.085388
231.396912	-92.741264	918.672852	293.104553	63.901920	899.080811	217.501831	-118.131943	529.827026	317.248138	45.578770	503.937744	208.582794	-117.107704	92.421768	354.507538	-13.133780	84.096062	236.237946	-104.129379	1444.093384	325.265747	200.240829	1373.927856	225.300598	67.676903	1387.531494	199.715546	125.032112	1675.223389	262.055237	-212.394775	1173.673584	419.347626	198.058121	1098.266602	141.375381	-198.028885	936.761902	322.797333	221.611908	836.430298	267.671112	-4.132374	1008.198486	-481.249695	-58.917664	911.916016	-351.903442	-132.731140
232.166962	-92.824554	918.557739	293.258270	63.412464	899.094971	215.641937	-118.239601	530.292847	317.702423	45.400085	503.995270	203.585236	-115.334846	92.928947	354.818054	-13.121131	84.129242	235.890137	-103.820732	1444.319092	324.678925	200.498230	1373.800903	224.854904	67.824692	1387.446899	199.247192	125.875565	1675.072632	261.998657	-212.477448	1174.081177	419.431061	198.100632	1098.292847	142.191269	-199.418137	936.685669	323.217194	221.593765	836.358398	267.950409	-4.380667	1008.153870	-481.290161	-58.108887	911.685913	-352.052094	-132.114761
232.514420	-93.490471	918.833069	293.215485	62.819599	899.164063	213.566071	-118.112518	530.879211	317.264465	45.003174	503.987213	199.146637	-113.855453	93.530022	354.693878	-13.147607	84.102882	235.636154	-103.693680	1444.845093	323.995331	200.694443	1373.634644	224.426987	67.931335	1387.421631	198.783936	126.661644	1674.937988	261.982025	-212.542007	1174.514160	419.512329	198.172699	1098.356567	142.942902	-200.753937	936.722595	323.616180	221.585861	836.215210	268.057220	-4.854808	1008.312195	-481.561249	-58.077885	911.358521	-352.162811	-131.788086
232.804840	-94.238029	919.126282	293.159882	62.222927	899.198425	211.532990	-117.940018	531.592041	317.202850	44.695332	504.005096	195.555862	-112.584442	94.321426	354.546814	-13.218656	84.108505	235.441498	-103.553238	1445.132813	323.381134	200.886032	1373.500732	224.067856	67.957581	1387.399780	198.323273	127.429504	1674.815552	261.997864	-212.651489	1174.951660	419.527710	198.235260	1098.399902	143.667572	-202.167450	936.781006	323.987885	221.502380	836.113953	268.140350	-5.350216	1008.458984	-482.082397	-58.594864	911.019897	-352.214905	-131.657440
232.587280	-95.608414	919.831421	292.944519	61.358475	899.265259	209.579544	-117.801155	532.551147	316.982849	44.305786	503.975586	192.418427	-111.586487	95.192337	354.666107	-13.208812	84.094673	235.343048	-103.501167	1445.397095	322.675629	201.033859	1373.337402	223.704834	67.972336	1387.401855	197.967194	128.185379	1674.713867	262.090149	-212.744370	1175.372803	419.465118	198.332886	1098.429688	144.354980	-203.456116	936.854187	324.345856	221.370041	835.995605	268.040314	-6.148401	1008.804077	-482.403534	-57.444855	910.984802	-352.479462	-130.867676
232.868179	-96.405968	920.156128	292.881714	60.740147	899.309814	207.592102	-117.595444	533.397400	316.892944	43.902210	503.976013	190.012985	-111.031731	96.156876	354.631012	-13.259747	84.070778	235.301483	-103.496269	1445.635864	322.034058	201.080017	1373.194580	223.350891	67.888962	1387.405762	197.700790	128.966125	1674.546997	262.242279	-212.894836	1175.804688	419.348267	198.400589	1098.437134	145.015869	-204.797989	936.980835	324.430969	221.237183	836.030823	268.115265	-6.669872	1008.969666	-482.511200	-57.652317	910.428406	-352.438904	-130.707306
233.141159	-97.198280	920.476868	292.824890	59.968407	899.354187	205.737473	-117.466469	534.243591	316.999634	43.502987	504.002289	188.241440	-110.725273	97.156090	354.715820	-13.267970	84.030258	235.335114	-103.564819	1445.880371	321.368378	201.164764	1373.100830	222.985352	67.765709	1387.456665	197.259277	129.543808	1674.541504	262.453430	-213.049683	1176.187744	419.187988	198.473358	1098.460083	145.706161	-206.574921	937.012146	324.927460	221.047363	835.672913	268.172729	-7.251331	1009.132141	-483.098572	-57.070877	910.311829	-352.694977	-130.164780
233.337387	-97.937218	920.829346	292.774628	59.191833	899.409851	203.741333	-117.247032	535.114563	316.802216	42.982628	504.052002	186.996704	-110.691025	98.172028	354.657043	-13.293212	84.083809	235.410950	-103.670555	1446.141968	320.608765	201.137817	1373.010376	222.662598	67.559769	1387.551636	197.035858	130.191559	1674.412720	262.716095	-213.288437	1176.555420	418.985016	198.583649	1098.499878	146.270996	-207.752914	937.195190	324.984589	220.733109	835.824219	268.225281	-7.806141	1009.313843	-483.197510	-57.717693	909.840698	-352.730408	-130.086105
233.875671	-98.078560	920.808289	292.843811	58.665562	899.458679	201.600616	-116.892990	535.867798	317.003143	42.536163	504.186798	186.089142	-110.753738	99.150276	354.699371	-13.412234	84.031097	235.572800	-103.844429	1446.412598	319.994537	201.059799	1372.979858	222.365524	67.308685	1387.699707	196.616577	130.683624	1674.479248	262.986633	-213.572632	1176.838135	418.713287	198.689499	1098.529541	146.823441	-208.943405	937.387573	325.122528	220.631088	835.579651	268.402893	-8.092701	1009.328674	-483.391144	-57.217251	909.604126	-352.885895	-129.666229
233.452225	-99.336151	921.552673	292.464783	57.771866	899.590393	199.463791	-116.572189	536.856384	316.868469	42.005623	504.194885	185.774323	-111.073158	100.120094	354.644806	-13.407764	84.072296	235.724945	-104.055313	1446.700806	319.293457	201.008484	1372.934326	222.096237	67.007164	1387.852905	196.361725	131.088470	1674.445435	263.336243	-213.944855	1177.171875	418.321289	198.792435	1098.585205	147.313629	-210.085388	937.602417	325.313599	220.367233	835.387085	268.176361	-8.881477	1009.723694	-484.246948	-56.223354	909.577148	-353.134888	-129.126221
233.833359	-99.427658	921.507751	292.457947	57.320343	899.645752	197.162216	-116.135033	537.664063	316.960876	41.598812	504.260254	185.617096	-111.549004	101.181038	354.651031	-13.467747	84.039566	235.923630	-104.359978	1446.976440	318.644867	200.896179	1372.902466	221.836334	66.660065	1388.038696	196.158112	131.457504	1674.395020	263.720856	-214.389175	1177.502808	417.879486	198.911011	1098.631348	147.823944	-211.233429	937.929688	325.454498	220.096512	835.150330	268.252716	-9.134236	1009.732422	-484.636414	-56.036377	909.379333	-353.269287	-128.855850
233.660400	-100.012009	921.860474	292.219940	56.797993	899.767456	194.893677	-115.651962	538.568054	317.015137	41.126068	504.315002	185.761932	-112.244781	102.207954	354.630524	-13.474271	84.032928	236.109756	-104.712090	1447.244385	318.030640	200.726959	1372.893677	221.612946	66.266777	1388.229126	195.931732	131.720306	1674.365967	264.100281	-214.747406	1177.796997	417.471497	199.020004	1098.681763	148.248764	-212.254227	938.200562	325.757721	219.831100	834.768250	268.093170	-9.563706	1009.952271	-484.923523	-55.819012	909.236816	-353.476501	-128.549820
232.844284	-101.178314	922.663208	291.672241	55.994900	899.959229	192.490295	-114.964424	539.508850	316.879333	40.615932	504.391205	186.018311	-112.997849	103.243263	354.545807	-13.542348	83.993149	236.330765	-105.111298	1447.523560	317.426880	200.533188	1372.882690	221.425079	65.808823	1388.426880	195.707520	131.893219	1674.351074	264.592072	-215.279968	1178.122925	416.839355	199.032028	1098.669312	148.711182	-213.295944	938.554138	325.798004	219.602127	834.558655	267.653290	-10.296601	1010.405762	-485.258057	-55.659805	909.167847	-353.625549	-128.374420
232.949112	-101.036438	922.642090	291.501465	55.563782	900.068665	190.129303	-114.189812	540.225464	316.944397	40.116859	504.484161	186.396912	-113.866852	104.262505	354.433624	-13.636061	83.952461	236.541550	-105.464592	1447.812622	316.861633	200.301941	1372.897095	221.275452	65.362968	1388.623901	195.544403	131.909210	1674.336792	265.075653	-215.743347	1178.408081	416.266846	199.092087	1098.709595	149.115173	-214.322189	938.903503	325.776703	219.355972	834.350281	267.583160	-10.454921	1010.453613	-485.648132	-55.354973	909.166199	-353.851501	-128.148499
232.485992	-101.436783	922.970276	291.147003	55.128582	900.232178	187.864212	-113.459198	541.010315	316.910248	39.665127	504.604126	187.097916	-115.165497	105.263756	354.381287	-13.683610	83.969559	236.764450	-105.899467	1448.095825	316.361115	200.014221	1372.960571	221.166763	64.864349	1388.822144	195.387817	131.813110	1674.370239	265.646118	-216.113708	1178.780029	415.512146	199.017014	1098.661987	149.543091	-215.229401	939.236755	325.639282	219.076202	834.161682	267.261017	-10.803828	1010.686218	-485.948395	-55.115593	909.233826	-354.039429	-127.956383
231.445435	-102.481712	923.694336	290.549774	54.495819	900.437195	185.712402	-112.781662	541.858826	316.710266	39.215324	504.676819	188.034241	-116.592949	106.211159	354.220612	-13.751615	83.964859	236.971634	-106.363762	1448.374634	315.865112	199.675522	1373.027588	221.033615	64.360023	1389.037354	195.280350	131.693436	1674.435181	266.160400	-216.689026	1179.103638	414.889252	198.963287	1098.650146	149.999969	-216.133606	939.576599	325.265625	218.720078	834.218506	266.683136	-11.459026	1011.114136	-486.218384	-54.930252	909.331116	-354.228271	-127.781364
231.258118	-102.230995	923.581482	290.264862	54.209179	900.507019	183.629974	-112.141052	542.404907	316.676025	38.833519	504.793488	189.107971	-118.129929	107.063644	354.160919	-13.817610	83.942749	237.153976	-106.798935	1448.617310	315.489655	199.319351	1373.053955	220.933334	63.829433	1389.241455	195.190826	131.484024	1674.523315	266.699249	-217.177628	1179.427246	414.029572	198.777313	1098.554321	150.412476	-216.987473	939.922424	325.151459	218.494888	833.708801	266.422089	-11.535336	1011.101379	-486.507172	-54.814205	909.470398	-354.409790	-127.682541
230.222153	-102.940018	924.082214	289.655609	53.712563	900.658264	181.739136	-111.563011	543.092407	316.255981	38.421986	504.841675	190.421112	-119.862465	107.928864	353.954437	-13.883965	83.882690	237.319565	-107.344475	1448.869507	315.158478	198.928818	1373.050659	220.808502	63.331322	1389.430420	195.183380	131.137558	1674.620117	267.185883	-217.795227	1179.690674	413.357513	198.671143	1098.460693	150.768524	-217.772491	940.248901	324.774384	218.193115	833.499451	265.806274	-12.031792	1011.401855	-486.713745	-54.873268	909.576721	-354.609161	-127.617569
229.572845	-103.198875	924.238464	289.171722	53.426048	900.750610	180.020248	-111.127777	543.604004	316.054352	38.141407	504.869904	191.944748	-121.730667	108.806976	353.963867	-13.854342	83.915726	237.403976	-107.878548	1449.030029	314.875458	198.487717	1373.056641	220.688675	62.771427	1389.607910	195.242157	130.703674	1674.736206	267.692352	-218.308792	1179.868042	412.479309	198.376694	1098.345825	151.130539	-218.582611	940.497009	324.270935	217.900040	833.327087	265.319641	-12.299292	1011.520752	-486.962494	-54.874405	909.664185	-354.832520	-127.550018
229.040771	-103.080414	924.258301	288.720398	53.194870	900.849792	178.284363	-110.562477	544.050842	315.771393	37.891342	504.923340	193.581924	-123.630531	109.620674	353.935425	-13.868927	83.938774	237.427429	-108.450157	1449.193359	314.652618	197.948456	1373.070435	220.635254	62.107445	1389.688354	195.358688	130.148956	1674.865601	268.154877	-218.939453	1180.081299	411.798645	198.138580	1098.210571	151.432846	-219.292618	940.764282	323.719330	217.546021	833.104431	264.900421	-12.408154	1011.582581	-488.216705	-52.511185	910.059387	-355.342224	-126.847359
228.197495	-103.303795	924.466553	288.126953	52.885643	900.944092	176.779419	-110.120621	544.452515	315.579468	37.699928	505.016052	195.499908	-125.853790	110.496422	353.847046	-13.984909	83.872475	237.363190	-109.046783	1449.316040	314.516266	197.402969	1373.110229	220.514267	61.534504	1389.847778	195.499268	129.510208	1675.034424	268.660309	-219.392288	1180.191895	411.020813	197.792969	1098.080444	151.695282	-219.986282	940.975525	323.106171	217.167786	832.904175	264.309509	-12.655393	1011.723572	-488.496643	-52.501324	910.103027	-355.579071	-126.828278
227.262985	-103.618004	924.638977	287.491577	52.523125	901.010315	175.406555	-109.695442	544.809143	315.123077	37.448669	505.044800	197.631851	-128.205124	111.323120	353.782623	-13.979799	83.941711	237.217178	-109.667442	1449.385498	314.410339	196.752167	1373.154785	220.365219	60.931988	1390.001221	195.650391	128.792953	1675.250488	269.018799	-219.963684	1180.294800	410.200012	197.328461	1097.902100	151.954178	-220.677612	941.122986	322.141418	216.729675	833.063171	263.666077	-12.990286	1011.833557	-488.715851	-52.545010	910.104309	-355.849457	-126.812767
226.106857	-103.742714	924.795166	286.773804	52.089382	901.081787	174.071426	-109.269783	545.138062	314.402222	37.183475	505.021912	199.890564	-130.643127	112.148079	353.546875	-14.038309	83.928169	237.001877	-110.297333	1449.437988	314.386627	196.136459	1373.182129	220.107239	60.469986	1390.275391	195.871643	127.994232	1675.469727	269.415649	-220.470840	1180.373779	409.395752	196.785507	1097.748535	152.188278	-221.266937	941.187561	321.461426	216.398499	832.637817	262.872864	-13.265962	1011.937744	-488.184113	-54.492760	909.885925	-355.959290	-127.294853
224.983505	-103.952682	924.870605	286.089996	51.852104	901.141785	172.730301	-108.782288	545.463989	313.969940	36.957115	504.993591	202.397949	-133.223007	113.080040	353.463684	-14.098828	83.917267	236.670868	-110.939491	1449.400146	314.350250	195.476425	1373.192017	219.987823	59.773670	1390.278076	196.123764	127.095474	1675.705933	269.683838	-221.028580	1180.403076	408.592957	196.174393	1097.530396	152.269485	-221.921768	941.282898	320.223328	216.047165	832.695068	262.089722	-13.543110	1012.004333	-487.559692	-55.828808	909.509583	-356.039124	-127.669678
224.037643	-104.230675	924.865479	285.411957	51.538467	901.125854	171.393936	-108.321693	545.651245	313.366089	36.743660	504.958679	204.949173	-135.727829	113.991158	353.361725	-14.134121	83.928955	236.317368	-111.627327	1449.367065	314.403381	194.782196	1373.228516	219.739304	59.271034	1390.490845	196.467743	126.125443	1675.934814	269.891815	-221.630722	1180.392334	407.756927	195.491913	1097.289307	152.712250	-222.443680	941.102966	319.177490	215.617889	832.619385	261.371765	-13.877679	1011.992432	-489.803406	-52.102535	910.111084	-356.874939	-126.609077
[truncated: 143 more rows]
[truncated: 40 more columns]
