# Supplementary material for: A dyadic stimulus set of audiovisual affective displays for the study of multisensory, emotional, social interactions
Source: Behav Res Methods. 2015 Nov 5;48(4):1285–95. doi: 10.3758/s13428-015-0654-4 (PMC5101291; doi:10.3758/s13428-015-0654-4)
Supplement: Supplementary file 1 — (ZIP 270 MB) [file 13428_2015_654_MOESM1_ESM.zip › supplementary_material_2_stimuli_set_files/D/D23.txt]

344.682068	-47.400902	902.484924	386.388855	117.766365	898.236267	420.283600	-91.947601	509.878540	431.707458	107.526070	504.231201	504.154053	-98.595810	83.405418	508.382721	67.880867	87.894020	392.223602	-126.668205	1419.468018	421.025787	204.264771	1385.442017	347.797546	49.537548	1386.347046	313.585846	81.212303	1676.074463	450.407501	-184.392441	1139.937866	506.924011	229.610870	1111.305664	333.761658	-185.941040	902.581360	395.568817	249.851852	856.470703	369.001068	36.878048	1000.286133	-623.704224	54.090023	898.442871	-572.886292	-87.381721
344.270935	-47.908981	902.406738	386.029816	117.297699	898.219482	420.126892	-92.321251	509.834381	431.476135	107.324471	504.169098	504.185211	-98.707550	83.400459	508.359741	67.831726	87.919365	392.010437	-127.652565	1419.117554	420.897980	203.374832	1385.668335	347.634888	48.640339	1386.350220	313.651428	79.851387	1676.161865	449.911194	-185.064316	1139.512329	507.030579	229.039688	1111.512695	333.457825	-186.366272	902.141113	395.351227	248.983459	856.811035	368.647614	36.343006	1000.238342	-623.718262	54.404446	898.425354	-573.004761	-87.106102
343.859467	-48.290012	902.345642	385.609558	116.917778	898.256592	419.940430	-92.706482	509.747589	431.296906	107.100471	504.133575	504.260712	-98.809235	83.385582	508.397522	67.827042	87.954933	391.852295	-128.567886	1418.825439	420.691956	202.500336	1385.863770	347.473083	47.724552	1386.329102	313.725586	78.509941	1676.278931	449.458130	-185.725952	1139.046021	507.099823	228.293381	1111.751465	333.154999	-186.750824	901.609070	395.077637	248.155746	857.218567	368.269806	35.893707	1000.226135	-623.683044	54.738945	898.429138	-573.091125	-86.814781
343.454834	-48.669392	902.268494	385.115326	116.608109	898.284302	419.753571	-93.011185	509.645935	430.096893	106.459007	504.078674	504.312134	-98.926781	83.477737	507.887421	67.597519	87.890686	391.678192	-129.506668	1418.530396	420.482269	201.662064	1386.046875	347.318237	46.840237	1386.310059	313.756165	77.252342	1676.371948	449.004639	-186.338989	1138.574585	507.211273	227.604584	1112.052979	332.893555	-187.154175	901.036987	394.824066	247.383270	857.586731	367.852692	35.478855	1000.201355	-623.658203	55.089664	898.412537	-573.188293	-86.552010
343.135437	-49.166130	902.226257	384.791046	116.064140	898.232666	419.570557	-93.307167	509.568176	429.721588	106.207016	504.089386	504.290588	-98.927650	83.360840	507.811035	67.518082	87.888153	391.470490	-130.458221	1418.163940	420.288269	200.810852	1386.276855	347.155975	45.985493	1386.307861	313.861450	75.915009	1676.446777	448.576904	-186.946869	1138.149170	507.307709	226.916656	1112.263184	332.674347	-187.512009	900.537476	394.541595	246.611435	858.040955	367.556549	34.958244	1000.153503	-623.635742	55.482018	898.438354	-573.303345	-86.248573
342.809906	-49.660473	902.171936	384.518250	115.534996	898.211731	419.344147	-93.599472	509.525208	429.642761	105.990112	504.123932	504.292725	-98.992561	83.375107	507.881287	67.538391	87.934021	391.228668	-131.391281	1417.781494	420.037292	200.014771	1386.462280	347.023071	45.115379	1386.281250	313.879639	74.682579	1676.549072	448.166534	-187.541443	1137.664063	507.382080	226.176285	1112.539063	332.385712	-187.820602	900.052856	394.277649	245.872421	858.423950	367.262970	34.424107	1000.115967	-623.508728	55.747276	898.477417	-573.074463	-86.130165
342.474579	-50.107613	902.143433	384.259857	115.089226	898.250183	419.082672	-93.768806	509.477905	429.575043	105.751968	504.172577	504.243927	-98.966972	83.362915	507.954010	67.547104	87.960220	391.054230	-132.252670	1417.495728	419.788849	199.238541	1386.696777	346.847992	44.309357	1386.279419	313.936584	73.398445	1676.642700	447.822296	-188.046371	1137.272095	507.416992	225.373154	1112.759888	332.109680	-188.114014	899.526367	393.859039	245.103180	858.954956	366.972443	33.933834	1000.121399	-623.448975	56.041733	898.483276	-573.165466	-85.869987
342.200867	-50.542057	902.102234	384.031097	114.591560	898.290649	418.884583	-93.964272	509.500946	430.019928	105.746841	504.249695	504.267548	-98.976837	83.414124	508.190460	67.602104	88.015495	390.814789	-133.170517	1417.120361	419.536713	198.411896	1386.923828	346.708313	43.490185	1386.243530	314.005188	72.140121	1676.720093	447.482117	-188.516998	1136.833740	507.506195	224.600296	1113.085938	331.877045	-188.308975	899.084412	393.712250	244.359375	859.277405	366.714569	33.419632	1000.121948	-623.416504	56.351173	898.501831	-573.278931	-85.592491
341.931732	-50.911419	902.053589	383.799805	114.296066	898.384705	418.698151	-94.096336	509.464478	429.745239	105.384583	504.251770	504.246643	-99.000603	83.437805	508.114166	67.505867	87.969131	390.641876	-134.017700	1416.786865	419.293457	197.691391	1387.170776	346.554199	42.671967	1386.212646	314.031158	70.945099	1676.791992	447.163940	-188.959717	1136.397217	507.529205	223.877533	1113.376709	331.583008	-188.545639	898.639954	393.432343	243.606277	859.712708	366.471527	32.997650	1000.145569	-623.376465	56.689659	898.501831	-573.400940	-85.332703
341.663239	-51.437607	901.984314	383.512207	113.599091	898.273560	418.464844	-94.314285	509.463043	429.648071	105.083618	504.227478	504.230255	-99.014328	83.430580	508.075623	67.461952	87.988609	390.515076	-134.873795	1416.510986	419.026886	196.939972	1387.403687	346.367004	41.845772	1386.190308	314.022583	69.768028	1676.862061	446.883606	-189.424332	1135.959106	507.459930	223.156036	1113.622314	331.233337	-188.718613	898.256653	392.987762	242.878189	860.205566	366.144226	32.425701	1000.056641	-623.367188	57.063736	898.546082	-573.622009	-85.057846
341.376160	-51.920620	901.937500	383.293854	113.154060	898.297974	418.164612	-94.546692	509.394409	429.675964	104.867630	504.284363	504.193329	-99.005043	83.439461	508.130219	67.437721	88.001686	390.301147	-135.763901	1416.164185	418.724823	196.136749	1387.691162	346.215668	41.059555	1386.162842	314.077637	68.521271	1676.904175	446.686493	-189.736115	1135.575317	507.413452	222.364487	1113.961792	330.846710	-188.862778	897.944641	392.843903	242.107941	860.567566	365.893738	31.916258	1000.045959	-623.306458	57.453678	898.564087	-573.794067	-84.728340
341.091736	-52.301888	901.874390	383.130096	112.940559	898.413086	417.847870	-94.720528	509.318481	429.839294	104.684319	504.369629	504.188477	-99.015915	83.578354	508.225281	67.456306	88.006882	390.130646	-136.602432	1415.783936	418.512024	195.407791	1387.974243	346.057220	40.235256	1386.147949	314.071075	67.380836	1676.969482	446.554169	-190.070038	1135.194336	507.390076	221.660599	1114.305542	330.461945	-188.948288	897.679993	392.614136	241.383682	860.972961	365.684998	31.503258	1000.072815	-623.278076	57.811279	898.594910	-573.989441	-84.461105
340.858704	-52.704300	901.780518	382.925842	112.200821	898.350464	417.619324	-94.848595	509.262482	429.862671	104.433327	504.367432	504.178528	-98.997192	83.603706	508.227295	67.444191	87.985649	389.920044	-137.410355	1415.504639	418.188354	194.665497	1388.273682	345.907135	39.418812	1386.138306	314.055145	66.216919	1677.003662	446.501007	-190.455994	1134.779785	507.267273	220.940231	1114.627319	329.912170	-189.052597	897.550049	392.176117	240.666138	861.443176	365.423920	30.925928	999.996216	-623.239441	58.158218	898.616821	-574.165833	-84.186104
340.602112	-53.178429	901.734070	382.845154	111.707664	898.338867	417.369995	-94.956718	509.232666	429.980713	104.246353	504.413208	504.149170	-98.996529	83.610863	508.287750	67.424515	87.988640	389.693970	-138.240585	1415.161743	417.870941	193.940506	1388.584839	345.757629	38.658722	1386.135498	314.038269	65.092552	1677.047852	446.622833	-190.688400	1134.382935	507.139771	220.200745	1114.953247	329.194794	-189.121323	897.545593	392.123322	239.966675	861.741821	365.242004	30.420940	999.967834	-623.177490	58.480015	898.661804	-574.313232	-83.928993
340.320129	-53.725452	901.725464	382.765167	111.174637	898.325623	417.216858	-95.050926	509.223846	430.021881	104.012352	504.428284	504.171661	-98.964684	83.633743	508.325592	67.446724	88.012177	389.386993	-139.066879	1414.790039	417.578949	193.183990	1388.895386	345.605011	37.851814	1386.111694	314.014557	64.021255	1677.081055	446.917938	-190.857315	1134.013672	506.995941	219.591843	1115.278809	328.368225	-189.080093	897.720703	391.934174	239.337418	862.092102	365.059387	29.879747	999.957031	-623.100403	58.783039	898.717163	-574.419434	-83.687256
340.075317	-54.079315	901.700073	382.838776	111.069702	898.411255	417.048462	-95.162392	509.214203	430.196930	103.871170	504.519440	504.194519	-98.993370	83.690758	508.408844	67.435867	88.044289	389.084869	-139.898804	1414.469849	417.330963	192.482437	1389.233398	345.399170	37.103436	1386.094604	313.984314	62.922638	1677.109009	447.393280	-191.213226	1133.676880	506.773376	218.873123	1115.693359	327.522095	-188.961136	898.012695	391.528809	238.691528	862.569519	364.985504	29.571617	999.987610	-623.037598	59.126472	898.801941	-574.550354	-83.408432
339.840149	-54.377335	901.646790	382.610077	110.410042	898.396240	416.841614	-95.311890	509.184021	430.155640	103.601326	504.488159	504.169098	-98.971779	83.698196	508.425140	67.424339	88.051720	388.832336	-140.661224	1414.169678	417.060669	191.742355	1389.540283	345.190796	36.282768	1386.066162	313.947632	61.827374	1677.113037	448.002319	-191.407303	1133.385132	506.585663	218.196991	1115.994385	326.497742	-188.674332	898.458557	391.495819	238.076187	862.810547	364.740448	29.075214	999.954102	-622.949707	59.503338	898.924622	-574.637756	-83.135429
339.606201	-54.671200	901.588257	382.559021	110.056313	898.424011	416.643433	-95.387772	509.143829	430.210602	103.437386	504.536804	504.137970	-98.963669	83.731842	508.466492	67.426857	88.087791	388.479126	-141.467682	1413.860840	416.772919	191.033768	1389.835083	344.965240	35.490334	1386.036255	313.866455	60.791431	1677.167847	448.677551	-191.740219	1133.064087	506.454742	217.845352	1116.380127	325.383057	-188.252960	899.047668	391.337952	237.534393	863.153198	364.592590	28.696968	999.939453	-622.849304	59.916348	899.042175	-574.734192	-82.835205
339.316895	-54.984638	901.540955	382.505615	109.674400	898.449707	416.514496	-95.702705	509.154266	430.271942	103.274445	504.555969	504.214691	-99.028030	83.761009	508.520111	67.415504	88.093994	388.222809	-142.303558	1413.559814	416.472137	190.299347	1390.114868	344.762848	34.742702	1385.996826	313.784546	59.713852	1677.193115	449.445251	-192.058029	1132.843140	506.122253	216.985947	1116.694702	324.253601	-187.862213	899.793396	391.169098	236.993210	863.450195	364.449829	28.292833	999.928223	-622.722534	60.393230	899.173279	-574.805603	-82.488525
339.012299	-55.342648	901.503296	382.489319	109.322495	898.472900	416.128754	-95.857536	509.097473	430.323730	103.139526	504.535339	504.113892	-98.960762	83.620888	508.559174	67.421204	88.102928	388.036743	-143.026154	1413.229614	416.224670	189.616150	1390.406860	344.557587	33.977196	1385.985107	313.690796	58.678337	1677.203003	450.307251	-192.484238	1132.582275	505.953369	216.654968	1117.054932	323.016907	-187.256134	900.669006	391.005493	236.441711	863.755737	364.318420	27.887054	999.920410	-622.618652	60.823029	899.302246	-574.905151	-82.138847
338.757538	-55.621990	901.474548	382.465210	108.955666	898.481628	415.849670	-96.085846	509.034027	430.390686	102.989288	504.584595	504.185944	-99.055641	83.779541	508.604553	67.387390	88.105171	387.825836	-143.838303	1413.002930	415.921997	188.909668	1390.690308	344.347870	33.213089	1385.944702	313.538269	57.660637	1677.239746	451.132019	-192.821686	1132.427856	505.662659	215.861572	1117.364258	321.644318	-186.630966	901.689697	390.838501	235.968414	863.987549	364.209961	27.528458	999.909607	-622.463562	61.366806	899.458374	-574.958374	-81.770668
338.491638	-55.843456	901.462708	382.589417	108.993324	898.555603	415.615997	-96.194305	508.969116	430.556885	102.903191	504.644684	504.240784	-99.124352	83.834061	508.699890	67.413567	88.150986	387.745026	-144.548630	1412.795898	415.594788	188.210556	1390.952881	344.168854	32.461811	1385.920532	313.404358	56.670147	1677.258301	451.998260	-193.286728	1132.207520	505.473389	215.532364	1117.721802	320.164276	-186.024033	902.850769	390.698059	235.504959	864.245483	364.179596	27.363789	999.939819	-622.266418	61.977905	899.619019	-575.035889	-81.354042
338.258362	-56.043293	901.421021	382.592072	108.707802	898.569519	415.379639	-96.374115	508.955841	430.606628	102.720978	504.688568	504.250427	-99.167397	83.841614	508.715057	67.414879	88.131676	387.641235	-145.279602	1412.517334	415.280975	187.572067	1391.225342	343.963745	31.731874	1385.920898	313.283936	55.625210	1677.234863	452.833771	-193.593552	1132.033325	505.210815	215.051468	1117.965454	318.559143	-185.379501	904.199524	390.565674	235.042542	864.540649	364.074982	27.079712	999.925842	-623.183655	60.616074	898.804626	-575.443237	-82.076332
338.020050	-56.247360	901.396301	382.652252	108.378731	898.559631	415.031433	-96.683365	508.869232	430.665131	102.557983	504.697693	504.248169	-99.222260	83.888344	508.738800	67.408310	88.137375	387.571289	-146.009903	1412.219116	414.871124	186.939682	1391.503052	343.770416	30.995188	1385.914917	313.133331	54.622166	1677.218384	453.647217	-193.912537	1131.859009	504.845551	214.243362	1118.218018	316.792725	-184.878433	905.704407	390.441345	234.653885	864.781067	363.988922	26.797264	999.908569	-623.351868	60.780384	898.823792	-575.627380	-81.922775
337.418549	-56.688644	901.443359	382.557739	108.020508	898.623962	414.776306	-96.952133	508.880310	430.736206	102.390984	504.712708	504.278748	-99.313271	83.939590	508.753601	67.391449	88.139481	387.539673	-146.714111	1411.971069	414.503418	186.302780	1391.737427	343.575623	30.233847	1385.901489	312.968536	53.612446	1677.197998	454.491577	-193.905228	1131.688599	504.751404	214.078918	1118.588989	314.887054	-184.433167	907.320923	390.340759	234.275589	865.005005	363.681702	26.364239	999.962952	-623.421265	61.024231	898.931580	-575.774597	-81.688667
337.067078	-56.988438	901.447632	382.586517	107.675285	898.641663	414.594208	-97.232216	508.849640	430.723389	102.169296	504.705231	504.278381	-99.355186	83.929420	508.748230	67.378082	88.116829	387.540710	-147.420074	1411.744263	414.122253	185.715897	1391.993164	343.382263	29.486429	1385.898438	312.778900	52.603310	1677.156494	455.290466	-194.047485	1131.504028	504.505890	213.522171	1118.892334	312.901398	-184.103851	909.054138	390.229523	233.920746	865.250671	363.535614	26.021004	999.973511	-623.509644	61.254780	898.991150	-575.926880	-81.481552
336.842987	-57.188740	901.426697	382.643463	107.418594	898.690308	414.483490	-97.512665	508.805176	427.059479	100.410812	504.311646	504.385162	-99.476013	83.943649	506.799957	66.616234	87.776466	387.546844	-148.127472	1411.514038	413.689056	185.110443	1392.218872	343.222687	28.741083	1385.856323	312.613800	51.632481	1677.109619	456.070557	-194.224228	1131.286499	504.298981	213.022980	1119.147827	310.796448	-183.821915	910.910217	390.125427	233.533981	865.514832	363.453735	25.743704	999.987671	-623.635742	61.449543	899.039734	-576.104187	-81.292404
336.650482	-57.353085	901.373047	382.725769	107.136665	898.705139	414.476715	-97.712479	508.785980	429.772919	101.379204	504.607544	504.479645	-99.611031	83.983521	508.237671	67.160225	88.004448	387.536530	-148.866226	1411.277832	413.248688	184.500427	1392.427490	343.064972	28.011683	1385.853760	312.384521	50.631016	1677.048218	456.803284	-194.442825	1131.105835	504.020447	212.294510	1119.405762	308.757233	-183.543762	912.826782	390.052338	233.170135	865.754639	363.402527	25.472132	999.968384	-623.754700	61.700016	899.135620	-576.266174	-81.103889
336.497498	-57.508633	901.307251	382.796143	106.850166	898.692078	414.420837	-98.003304	508.769012	430.080353	101.324997	504.623688	504.436432	-99.617577	83.997353	508.418945	67.193954	88.053993	387.602936	-149.511658	1411.071899	412.837860	183.852188	1392.669556	342.922211	27.252287	1385.853882	312.135773	49.656445	1676.993530	457.488007	-194.608063	1130.991455	503.939758	212.180237	1119.784546	306.575684	-183.271851	914.823608	390.023376	232.841919	865.989197	363.334106	25.222124	999.930176	-623.931824	61.869167	899.191345	-576.480957	-80.926254
336.344543	-57.690617	901.259644	382.886292	106.554031	898.692444	414.500488	-98.236923	508.817566	430.047455	101.076660	504.633575	504.483490	-99.681412	83.985786	508.350922	67.146294	88.027580	387.734619	-150.163025	1410.902588	412.427246	183.274490	1392.899292	342.761902	26.533840	1385.830200	311.932739	48.660397	1676.949341	458.084351	-194.815765	1130.912964	503.786346	211.860138	1120.091187	304.548615	-183.015610	916.752258	390.012970	232.532623	866.172180	363.280457	24.955120	999.907471	-624.051025	61.986465	899.244446	-576.640869	-80.783485
336.227722	-57.893147	901.228516	383.006866	106.267960	898.705994	414.527374	-98.420769	508.816895	427.205536	99.614792	504.322418	504.519257	-99.734634	84.002396	506.808167	66.504730	87.745529	387.854401	-150.848480	1410.790527	411.973999	182.633636	1393.114990	342.630737	25.832142	1385.849487	311.701294	47.673294	1676.919189	458.633636	-195.059891	1130.847778	503.555359	211.419418	1120.402588	302.544037	-182.684143	918.714600	390.013031	232.221893	866.411011	363.238647	24.691061	999.900391	-624.208313	62.183632	899.323914	-576.845581	-80.628143
336.093628	-58.088753	901.190308	383.075195	106.037148	898.727600	414.560364	-98.624329	508.834290	427.194153	99.401466	504.326782	504.624573	-99.881523	84.036644	506.754181	66.492622	87.752792	388.010956	-151.490326	1410.726563	411.620270	182.029541	1393.321167	342.519897	25.141821	1385.901733	311.456970	46.716583	1676.893799	458.992310	-195.308258	1130.780518	503.286774	210.741257	1120.613892	300.454376	-182.662842	920.724060	389.997009	231.903900	866.636536	363.178406	24.444933	999.893250	-624.385254	62.343613	899.392578	-577.074219	-80.516212
335.979279	-58.285172	901.181946	383.162170	105.776329	898.768921	414.577454	-98.793251	508.827850	427.250977	99.176544	504.342834	504.697693	-99.942398	84.045631	506.770386	66.490593	87.737526	388.186249	-152.114151	1410.607056	411.291443	181.437576	1393.545044	342.388245	24.420679	1385.895142	311.201477	45.749950	1676.885254	459.229462	-195.549088	1130.658081	503.073425	210.463898	1120.873413	297.868073	-182.416595	923.005798	390.018402	231.627945	866.856506	363.132355	24.191153	999.911011	-624.578186	62.471424	899.473999	-577.309753	-80.396652
335.874542	-58.483631	901.156189	383.228638	105.523933	898.811584	414.553497	-98.985847	508.808105	427.308563	98.957664	504.353333	504.737244	-99.961060	84.060387	506.752747	66.453407	87.736954	388.349518	-152.724182	1410.538086	410.931152	180.880920	1393.770996	342.287659	23.735590	1385.950928	310.918884	44.812626	1676.912598	459.445068	-195.897598	1130.549561	502.982513	210.519638	1121.227417	295.847565	-182.287506	924.846619	389.920685	231.359665	867.154358	363.083160	23.929155	999.920654	-624.750305	62.635128	899.543396	-577.552368	-80.269997
335.801605	-58.704739	901.140198	383.334381	105.232986	898.842529	414.543121	-99.151947	508.787292	427.391144	98.775864	504.384338	504.713562	-99.958710	84.041054	506.781616	66.468803	87.718010	388.559265	-153.282928	1410.441528	410.640869	180.319016	1393.963013	342.191162	23.086548	1385.970093	310.694122	43.875690	1676.922607	459.580383	-196.268280	1130.428711	502.827332	210.273544	1121.524048	293.852600	-182.121628	926.399231	389.960602	231.136597	867.331055	363.059296	23.652548	999.929626	-624.971619	62.817619	899.609985	-577.813354	-80.140556
335.730927	-59.051197	901.160217	383.447021	104.830017	898.851379	414.554504	-99.321014	508.811951	427.450500	98.604050	504.400726	504.762970	-100.036812	84.027267	506.766418	66.449303	87.698471	388.734528	-153.909088	1410.404907	410.334106	179.739487	1394.127319	342.113464	22.483461	1385.991211	310.386841	42.919415	1676.942505	459.591949	-196.698944	1130.345703	502.545471	209.713226	1121.708374	291.758453	-182.094437	928.173523	390.167480	230.935638	867.333435	363.054932	23.288233	999.944946	-625.130859	62.950253	899.660950	-578.036011	-80.047615
335.678040	-59.358524	901.147949	383.386169	104.120667	898.814575	414.619110	-99.479019	508.814484	427.320740	98.333687	504.354858	504.773651	-100.066559	84.054665	506.682648	66.365776	87.637772	388.923218	-154.428116	1410.297607	410.108765	179.214844	1394.283569	342.026703	21.840322	1386.043945	310.128906	41.993649	1676.970459	459.478027	-197.173553	1130.221436	502.513275	209.947388	1122.037231	289.693054	-182.105530	929.828430	390.214539	230.728912	867.491760	362.946930	22.810995	999.922058	-625.320435	63.033382	899.720886	-578.279785	-79.945625
335.643372	-59.695087	901.160522	383.477783	103.827248	898.867737	414.569763	-99.617813	508.826843	427.333862	98.205772	504.384735	504.767242	-100.054298	84.046425	506.677765	66.362679	87.632454	389.014771	-155.018494	1410.242920	409.905975	178.645218	1394.456543	341.949127	21.241436	1386.097290	309.848358	41.070641	1676.994995	459.217712	-197.642532	1130.114136	502.352051	209.789047	1122.244751	287.640747	-182.212112	931.420532	390.239624	230.549591	867.634399	362.951813	22.475361	999.955750	-625.492493	63.114628	899.757385	-578.492493	-79.858437
335.645660	-60.037441	901.157410	383.568420	103.507660	898.880371	414.567047	-99.801346	508.825378	427.339722	98.035507	504.401611	504.729553	-100.032990	84.032784	506.638824	66.367218	87.617996	389.109650	-155.541595	1410.250366	409.711151	178.112274	1394.610352	341.876709	20.689760	1386.119873	309.585785	40.192078	1677.048218	458.871918	-198.191864	1130.002686	501.985626	209.076599	1122.311768	285.632202	-182.306229	932.951660	390.264587	230.432953	867.730164	362.957275	22.144915	999.961914	-625.651794	63.206287	899.817566	-578.710754	-79.803276
335.667023	-60.381256	901.156860	383.650696	103.207359	898.920654	414.545868	-99.904839	508.816071	427.420288	97.855637	504.423828	504.741455	-100.054573	84.072227	506.636871	66.369835	87.604263	389.212494	-156.001633	1410.244141	409.519470	177.552170	1394.722168	341.786255	20.165150	1386.151978	309.283508	39.333954	1677.096069	458.379822	-198.795746	1129.886353	501.832611	208.884949	1122.479370	283.632355	-182.449081	934.345459	390.298645	230.299469	867.824829	362.960876	21.810732	999.983398	-625.864502	63.303860	899.870789	-578.980835	-79.709526
335.734100	-60.728489	901.143921	383.754303	102.837837	898.929565	414.545319	-100.075050	508.828796	427.519836	97.709129	504.431946	504.721436	-100.042198	84.082916	506.639038	66.324394	87.616180	389.215118	-156.490387	1410.181519	409.336182	177.049484	1394.867798	341.686005	19.635065	1386.203003	308.981476	38.450321	1677.118652	457.800781	-199.384369	1129.718262	501.698975	208.712372	1122.675903	281.630951	-182.731598	935.674072	390.328888	230.185226	867.933533	362.987427	21.455582	999.983337	-626.020752	63.396694	899.934021	-579.223938	-79.632904
336.328644	-60.819469	900.911560	384.239044	102.923820	898.927673	414.599884	-100.270493	508.753845	427.856689	97.672691	504.510468	504.700256	-100.038498	84.058342	506.793152	66.384895	87.618561	389.155151	-156.987366	1410.044800	409.223053	176.561218	1395.011353	341.587128	19.131414	1386.233643	308.721100	37.611969	1677.111450	457.206696	-200.083908	1129.549927	501.548737	208.512741	1122.828857	279.645599	-183.027466	936.990845	390.324310	230.109100	868.051880	363.389282	21.354504	999.870911	-626.199097	63.499924	899.964172	-579.462708	-79.519653
336.150787	-61.396790	901.010742	384.206482	102.564865	898.950439	414.586853	-100.421898	508.771179	427.867432	97.512054	504.507233	504.691711	-100.067909	84.020645	506.793854	66.371780	87.594955	389.061615	-157.439148	1409.901489	409.134033	176.060852	1395.129639	341.513550	18.684208	1386.218628	308.466705	36.784012	1677.095947	456.608612	-200.817810	1129.392212	501.528564	208.731171	1123.053101	277.715851	-183.430359	938.234802	390.131195	230.063400	868.304871	363.288605	20.928526	999.931641	-626.374634	63.591228	900.006348	-579.678162	-79.446404
336.577942	-61.512424	900.837952	384.194977	102.078362	898.971619	414.588562	-100.651054	508.688782	427.805634	97.321259	504.487152	504.713989	-100.084343	84.039421	506.768951	66.327629	87.578659	388.905029	-157.924622	1409.793457	409.068268	175.592560	1395.265137	341.426514	18.232704	1386.223999	308.202759	35.982342	1677.081177	456.034180	-201.588440	1129.269409	501.423126	208.487991	1123.191528	275.868744	-183.744736	939.496521	390.300201	229.985382	868.325378	363.372864	20.554054	999.859802	-626.577026	63.657177	900.024048	-579.895935	-79.412834
336.755646	-61.846458	900.812500	384.260742	101.704468	899.004944	414.637054	-100.790840	508.670624	427.849945	97.133133	504.459503	504.694611	-100.107841	84.030487	506.755219	66.311501	87.565300	388.756927	-158.315704	1409.710327	409.030151	175.102020	1395.389160	341.315521	17.774801	1386.204224	307.910828	35.199551	1677.073364	455.451294	-202.430435	1129.070190	501.320465	208.189270	1123.350952	274.015381	-184.154266	940.727234	390.272156	229.932159	868.454651	363.440491	20.181995	999.865417	-626.768555	63.742970	900.076538	-580.134583	-79.343864
336.925690	-62.217419	900.795776	384.314697	101.347237	899.035706	414.614868	-100.948586	508.626556	428.344330	97.159508	504.507294	504.660492	-100.084641	84.020096	507.000824	66.369011	87.592667	388.517456	-158.806808	1409.620972	408.985504	174.578552	1395.550171	341.203888	17.364561	1386.177002	307.635681	34.450085	1677.078125	454.872009	-203.279190	1128.968872	501.191803	207.918915	1123.524048	272.220306	-184.483444	942.021790	390.036316	229.886765	868.724182	363.502441	19.805477	999.873901	-626.948853	63.863865	900.143311	-580.345642	-79.249382
336.958435	-62.741161	900.866638	384.308105	100.979561	899.067993	414.592072	-101.072853	508.627197	428.376984	96.987350	504.522949	504.612915	-100.080536	84.011375	507.021423	66.365440	87.601570	388.255615	-159.265976	1409.533936	408.974243	174.114197	1395.690918	341.090790	16.893797	1386.204590	307.345093	33.682156	1677.069336	454.278992	-204.168213	1128.853027	501.117981	207.675827	1123.725952	270.402374	-184.868576	943.386475	389.986755	229.833527	868.892761	363.477112	19.394890	999.926453	-627.123413	63.935299	900.181763	-580.577087	-79.184937
337.246765	-63.003857	900.754639	384.371735	100.729233	899.078003	414.630066	-101.238121	508.604736	428.466217	96.837242	504.533875	504.558899	-100.049736	83.966843	507.105164	66.383888	87.613564	388.008362	-159.670639	1409.434204	408.985870	173.646744	1395.840698	340.970764	16.476154	1386.191040	307.059448	33.008396	1677.047607	453.823273	-205.050659	1128.780762	501.035675	207.394348	1123.867554	268.635406	-185.150955	944.805115	389.939362	229.776688	869.075012	363.558838	19.094940	999.878235	-627.270813	64.028130	900.204773	-580.772705	-79.157990
337.453003	-63.364433	900.714294	384.423767	100.414040	899.070862	414.739624	-101.385780	508.590332	428.628601	96.743813	504.563843	504.602142	-100.106483	83.981979	507.207367	66.384956	87.630363	387.740662	-160.087402	1409.323608	408.997070	173.176620	1396.009277	340.849854	16.066652	1386.199951	306.790771	32.271973	1677.016235	453.398651	-206.014648	1128.715698	501.002441	207.137772	1124.051270	266.863647	-185.447174	946.348206	390.063690	229.706848	869.177856	363.604034	18.763397	999.856750	-627.369568	64.082657	900.247681	-580.956055	-79.072968
337.579224	-63.848072	900.701721	384.421600	100.038460	899.069458	414.793579	-101.491043	508.574646	428.634003	96.620674	504.555725	504.562805	-100.066620	83.922653	507.213837	66.365273	87.612640	387.454742	-160.558350	1409.152710	409.011841	172.660751	1396.183350	340.735016	15.646346	1386.186401	306.486725	31.605276	1677.005371	453.035736	-206.887314	1128.644409	500.976624	206.875519	1124.262939	265.029633	-185.720062	948.042664	390.013763	229.659912	869.397278	363.622742	18.341286	999.850891	-627.521484	64.182098	900.272400	-581.155640	-79.010811
337.746826	-64.226852	900.673950	384.455048	99.734573	899.106323	414.816345	-101.648048	508.532135	428.742004	96.489540	504.587006	504.548889	-100.085670	83.930504	507.262512	66.371773	87.611702	387.195435	-160.969177	1408.996948	409.054596	172.186783	1396.356934	340.605865	15.207361	1386.178223	306.219604	30.947119	1676.988770	452.695068	-207.764847	1128.532715	500.979126	206.620987	1124.513306	263.129059	-186.013245	949.948120	389.961700	229.633560	869.665894	363.652069	17.982893	999.857361	-627.644592	64.201431	900.277039	-581.322083	-78.959045
337.913422	-64.588318	900.649109	384.478729	99.436966	899.144165	414.944672	-101.719223	508.534515	428.124603	96.039772	504.545502	504.480774	-100.061440	83.694771	506.984314	66.243492	87.581886	386.912689	-161.427017	1408.890015	409.062012	171.706848	1396.554443	340.462341	14.802882	1386.182983	305.909851	30.335493	1676.976929	452.467804	-208.644577	1128.462036	500.971558	206.347321	1124.759399	261.213715	-186.237717	952.072937	389.898163	229.581970	869.932800	363.671265	17.638834	999.865784	-627.715515	64.273819	900.304565	-581.468994	-78.880257
338.041351	-64.978683	900.634216	384.521729	99.079277	899.177429	415.030640	-101.956894	508.513519	428.808716	96.135880	504.650970	504.468109	-100.048531	83.679352	507.328735	66.368607	87.641083	386.647614	-161.903625	1408.782349	409.062561	171.219421	1396.779785	340.327362	14.387646	1386.208984	305.601105	29.672598	1676.960449	452.350586	-209.470749	1128.440063	500.826080	205.605042	1124.837280	259.229797	-186.497726	954.471985	389.844208	229.555710	870.226563	363.690338	17.255539	999.876587	-627.674988	64.697624	900.475281	-581.573242	-78.682701
338.144043	-65.401627	900.626099	384.569824	98.730324	899.203369	415.162903	-102.196877	508.544281	428.919586	95.971893	504.675110	504.445129	-100.058838	83.682144	507.350769	66.328636	87.640968	386.358612	-162.351089	1408.673828	409.024261	170.704514	1396.989868	340.174072	13.952846	1386.240479	305.325317	29.089035	1676.957153	452.276215	-210.269775	1128.450317	500.842224	205.299133	1125.058716	257.249603	-186.812317	957.034973	389.793396	229.540649	870.544739	363.689148	16.871290	999.887329	-627.849915	64.558685	900.427307	-581.779419	-78.708168
338.232178	-65.725883	900.614380	384.608673	98.404762	899.236450	415.308777	-102.380127	508.607941	428.950073	95.803215	504.700592	504.417419	-100.051430	83.645706	507.387726	66.306618	87.663490	386.097961	-162.820969	1408.528564	409.004944	170.244720	1397.222656	340.013184	13.525574	1386.247437	305.050323	28.462999	1676.933105	452.310272	-211.073700	1128.455200	501.046234	205.458511	1125.492676	255.237503	-187.036453	959.791748	389.756317	229.476776	870.923462	363.671478	16.542719	999.899902	-627.996826	64.377731	900.358643	-581.933044	-78.756622
338.758728	-65.614899	900.191406	384.864136	98.323685	899.250244	415.534637	-102.609810	508.572540	429.151154	95.680733	504.780243	504.423218	-100.050316	83.622620	507.513550	66.319702	87.670120	385.816376	-163.294128	1408.365356	408.991852	169.739166	1397.434204	339.839142	13.088467	1386.253784	304.772186	27.851614	1676.926636	452.439697	-211.831223	1128.512817	501.104797	205.157059	1125.795166	253.239258	-187.252197	962.659302	389.718964	229.419617	871.282410	363.801575	16.368677	999.700989	-628.047729	64.446571	900.397034	-582.070496	-78.720627
339.093872	-65.750801	899.991150	385.028961	98.104103	899.260803	415.928772	-102.986237	508.645172	429.158508	95.437767	504.808014	504.530121	-100.175148	83.631363	507.274567	66.221458	87.637642	385.592834	-163.762177	1408.196045	408.938477	169.258011	1397.656616	339.651337	12.607272	1386.276855	304.533478	27.214462	1676.916504	452.644348	-212.548828	1128.573608	501.295532	204.997162	1126.159546	251.261902	-187.407898	965.859619	389.699249	229.351166	871.624817	363.886688	16.110632	999.609314	-628.074829	64.545715	900.415955	-582.178589	-78.691093
338.993103	-66.230576	900.154053	384.974823	97.681305	899.299072	415.929688	-103.085434	508.649597	429.237335	95.287628	504.836456	504.476593	-100.127602	83.554657	507.238678	66.186104	87.643082	385.401520	-164.246536	1408.067871	408.859772	168.782730	1397.869751	339.468231	12.148519	1386.287720	304.260864	26.634632	1676.897095	452.939789	-213.262650	1128.657593	501.133606	204.136505	1126.236084	249.295624	-187.516602	969.268738	389.650238	229.313644	871.945862	363.817352	15.732553	999.709778	-628.132263	64.548004	900.417969	-582.299255	-78.676826
338.899933	-67.031769	900.471008	384.879730	97.253555	899.384460	416.210083	-103.236382	508.765015	429.231140	95.084839	504.841125	504.487396	-100.196449	83.510002	507.263550	66.168373	87.661766	385.194702	-164.736313	1407.914185	408.743073	168.274445	1398.082764	339.273865	11.680053	1386.274902	303.982178	26.016926	1676.907104	453.268097	-213.970505	1128.747925	501.220551	203.783127	1126.492920	247.147110	-187.276428	973.017090	389.616364	229.294678	872.317627	363.801056	15.237236	999.909363	-628.145020	64.574821	900.441650	-582.378418	-78.663223
338.429962	-67.292946	900.600464	384.751465	96.770576	899.437988	416.255493	-103.263451	508.747284	429.154510	94.824905	504.843994	504.444031	-100.155807	83.460823	507.173035	66.094810	87.643387	385.081360	-165.239853	1407.789917	408.608154	167.833160	1398.283325	339.116089	11.192417	1386.279053	303.717102	25.424885	1676.879395	453.620117	-214.698532	1128.831787	501.467987	203.882614	1126.910034	245.243668	-187.344177	976.865662	389.571655	229.248459	872.710693	363.502716	14.907405	1000.000793	-628.138550	64.637703	900.460205	-582.475769	-78.638947
338.335846	-67.626656	900.646606	384.788391	96.431709	899.489929	416.427887	-103.381706	508.778442	429.180603	94.596222	504.864960	504.442688	-100.160362	83.419144	507.169525	66.067467	87.643440	385.031464	-165.724152	1407.767334	408.451660	167.368729	1398.439575	338.941498	10.717245	1386.302856	303.446686	24.846699	1676.863892	453.928833	-215.323166	1128.936890	501.581757	203.558960	1127.157227	243.199356	-187.210800	980.912415	389.616028	229.190689	873.022827	363.436127	14.576808	1000.050537	-628.160767	64.675896	900.469177	-582.535095	-78.636513
338.344910	-67.932007	900.642090	384.858551	96.155502	899.539795	416.710449	-103.675552	508.847900	429.269867	94.393097	504.882843	504.474640	-100.194267	83.388031	507.160706	66.052307	87.617996	385.030640	-166.178665	1407.765259	408.243256	166.863586	1398.570068	338.775726	10.216141	1386.329468	303.157928	24.247303	1676.843262	454.202545	-215.980881	1129.109009	501.664001	203.256271	1127.375854	241.173798	-187.035538	985.123535	389.461426	229.158371	873.449707	363.385986	14.277617	1000.074890	-628.184143	64.652451	900.453735	-582.612915	-78.681801
338.333008	-68.263016	900.646667	384.940887	95.845627	899.581726	416.901611	-103.883194	508.887115	429.368866	94.187561	504.906494	504.544586	-100.256493	83.415611	507.191650	66.004585	87.613174	385.026672	-166.616745	1407.800659	408.009796	166.435928	1398.720581	338.611755	9.727738	1386.338623	302.876740	23.671827	1676.834473	454.395813	-216.545929	1129.326050	501.542664	202.485550	1127.467651	239.060806	-186.801849	989.653076	389.415680	229.103256	873.705139	363.349884	13.953647	1000.099365	-628.195007	64.614601	900.434082	-582.671021	-78.709427
338.243317	-68.583107	900.674011	384.967316	95.533363	899.619019	417.054810	-104.068207	508.910156	429.470428	93.970802	504.911835	504.539490	-100.296074	83.394226	507.157074	65.983772	87.632591	385.060181	-167.118256	1407.829956	407.776367	165.941940	1398.838989	338.457367	9.236160	1386.355103	302.595551	23.078358	1676.822388	454.589569	-217.114487	1129.573608	501.617584	202.201385	1127.724854	236.950409	-186.663544	994.176575	389.589569	229.019028	873.885742	363.273834	13.642823	1000.132446	-628.180359	64.613373	900.448669	-582.732056	-78.707893
338.136169	-68.822548	900.687439	384.979126	95.218521	899.661499	417.133301	-104.367050	508.922089	429.456635	93.693649	504.950775	504.523132	-100.309830	83.375168	507.091156	65.946663	87.621590	385.112549	-167.546951	1407.814331	407.541168	165.497437	1398.946655	338.314240	8.710465	1386.381958	302.302856	22.482563	1676.809448	454.747711	-217.672272	1129.804321	501.848053	202.420471	1128.055664	234.887299	-186.469040	998.833374	389.644440	228.930069	874.144165	363.186401	13.358216	1000.161072	-628.182190	64.634361	900.420959	-582.770813	-78.729530
337.904938	-68.990128	900.746765	384.937195	94.896225	899.725403	417.287201	-104.647583	508.923676	429.471649	93.451859	504.994629	504.556793	-100.383003	83.370552	507.057251	65.899231	87.592484	385.115112	-168.064011	1407.760986	407.261261	165.000656	1399.035278	338.173431	8.193289	1386.374512	302.007324	21.924976	1676.800293	454.811737	-218.145767	1129.962524	501.853027	202.178482	1128.226074	232.782959	-186.496063	1003.622803	389.705292	228.852173	874.332825	363.039154	13.111824	1000.222900	-628.164917	64.613281	900.365784	-582.824768	-78.760475
337.298889	-68.978218	900.833740	384.769714	94.414841	899.748169	416.996613	-104.721275	508.835846	429.359100	93.185959	505.002747	504.441437	-100.356560	83.344994	506.921478	65.785454	87.585655	385.111420	-168.556015	1407.670166	407.005402	164.537292	1399.092285	338.038910	7.701236	1386.369263	301.719086	21.312979	1676.749146	454.938782	-218.614288	1130.099731	501.850494	201.931595	1128.393555	230.711533	-186.341843	1008.515869	389.754059	228.768936	874.495544	362.659943	12.910320	1000.277527	-628.135864	64.608376	900.339233	-582.849792	-78.768349
336.838196	-69.084007	900.938416	384.675964	93.968826	899.805359	416.698853	-104.719810	508.790009	429.346252	92.983871	505.003906	504.285034	-100.256180	83.317574	506.862549	65.737289	87.572662	385.124023	-168.971542	1407.599731	406.765564	164.086563	1399.152710	337.896179	7.182438	1386.384155	301.441467	20.735947	1676.699219	455.108795	-219.121017	1130.201782	501.826263	201.724731	1128.541382	228.710403	-186.199738	1013.622803	389.842438	228.671860	874.618347	362.391296	12.657747	1000.358276	-628.131165	64.604286	900.263428	-582.890808	-78.811806
336.275879	-68.834213	901.180359	384.460449	93.432800	899.879761	416.700653	-104.924896	508.740021	429.217896	92.740997	504.973145	504.309082	-100.298927	83.292007	506.757172	65.708839	87.568405	385.110962	-169.483719	1407.483276	406.545288	163.600067	1399.223145	337.735596	6.685724	1386.391968	301.142670	20.153553	1676.656250	455.266510	-219.577393	1130.291504	501.779266	201.523605	1128.704468	226.778641	-186.000290	1018.969360	389.932281	228.584991	874.723755	362.081543	12.591914	1000.514954	-628.133789	64.584579	900.179749	-582.914490	-78.860291
336.755707	-69.563683	900.843262	384.807373	93.360260	899.890564	416.832001	-105.234406	508.774689	429.477753	92.652718	505.031464	504.363312	-100.372688	83.299530	506.820496	65.698257	87.570900	385.071655	-169.944443	1407.341797	406.350494	163.164337	1399.306763	337.609497	6.212660	1386.374878	300.842957	19.618254	1676.609741	455.419739	-220.148209	1130.336792	501.710388	201.315811	1128.830200	224.895264	-185.791122	1024.542847	390.055237	228.513809	874.799438	362.339111	12.023569	1000.354675	-628.157898	64.596458	900.127380	-582.987549	-78.870781
337.161530	-70.041695	900.874512	384.885193	93.498085	900.016174	417.055420	-105.466957	508.843964	429.607483	92.501907	505.083710	504.442932	-100.427132	83.294800	506.895874	65.669670	87.585892	385.042572	-170.433868	1407.186890	406.176300	162.707336	1399.350464	337.484375	5.743974	1386.360840	300.525085	19.057400	1676.560303	455.544556	-220.847839	1130.391113	501.590881	201.100479	1128.967651	223.099167	-185.546387	1030.362427	390.155823	228.421341	874.846680	362.597321	11.793675	1000.432922	-628.119202	64.641830	900.078003	-582.971313	-78.870758
337.070892	-70.319862	900.873535	384.863770	93.122093	900.020752	416.885345	-105.678650	508.766388	429.625366	92.301178	505.104401	504.452148	-100.479851	83.347656	506.870087	65.637642	87.555618	385.083435	-170.912109	1407.047119	406.012756	162.259613	1399.433960	337.352081	5.268831	1386.321533	300.178253	18.505833	1676.494995	455.636078	-221.572372	1130.399658	501.447937	200.795029	1129.063110	221.250443	-184.960663	1036.484131	390.253418	228.317932	874.917114	362.555756	11.458351	1000.434509	-628.121887	64.639610	900.028625	-582.966370	-78.909462
337.522339	-70.944122	900.703857	385.108521	92.810936	899.959717	417.042480	-105.986031	508.823761	429.721741	92.181114	505.125885	504.548096	-100.552261	83.333824	506.898499	65.624252	87.602745	385.179260	-171.334442	1406.877319	405.875854	161.851898	1399.513062	337.228058	4.769891	1386.312134	299.831116	17.993290	1676.409180	455.749451	-222.444794	1130.393188	501.326477	200.513687	1129.219238	219.456635	-184.456985	1042.890991	390.355530	228.235855	874.987000	362.850555	10.941710	1000.320007	-628.110352	64.623238	899.990417	-582.950928	-78.929657
337.331757	-71.204079	900.761108	385.029022	92.491150	899.992981	416.890594	-106.170364	508.781158	429.676453	91.954910	505.109070	504.555817	-100.579712	83.370560	506.879028	65.591339	87.573692	385.287842	-171.815964	1406.690186	405.677246	161.327438	1399.616577	337.119843	4.304081	1386.256592	299.461121	17.475180	1676.319702	455.688721	-223.236588	1130.388672	501.204285	200.223495	1129.357910	217.711914	-183.974213	1049.454468	390.473480	228.162827	875.060059	362.772949	10.648705	1000.364380	-628.112244	64.620148	899.939880	-582.934814	-78.947945
337.258240	-71.538673	900.724243	385.063812	92.168129	899.986877	416.787903	-106.369591	508.763458	429.670074	91.798904	505.126892	504.558502	-100.625839	83.364830	506.882507	65.584709	87.593704	385.478760	-172.276688	1406.545410	405.504639	160.919174	1399.708984	336.998657	3.779268	1386.208984	299.042969	16.971426	1676.213379	455.571869	-224.154373	1130.451904	501.112671	199.937119	1129.529541	216.076035	-183.430679	1056.250977	390.568878	228.074341	875.143372	362.764496	10.296851	1000.342712	-628.057739	64.646523	899.938538	-582.907471	-78.912010
337.177063	-71.787071	900.681335	385.030457	91.942589	900.011597	416.690826	-106.448242	508.719849	429.625336	91.629181	505.128601	504.574982	-100.642929	83.367645	506.879730	65.575729	87.578384	385.744751	-172.737823	1406.385376	405.306488	160.432663	1399.815430	336.922699	3.264524	1386.144775	298.622101	16.486034	1676.106689	455.324951	-225.149475	1130.465576	501.002777	199.628510	1129.727905	214.445541	-182.936722	1063.186768	390.691650	228.001160	875.248779	362.741302	10.008141	1000.333008	-628.027161	64.665787	899.917908	-582.870850	-78.907425
337.114014	-72.070274	900.650269	385.071472	91.555199	900.003967	416.576599	-106.638092	508.710876	429.530060	91.452194	505.114868	504.595337	-100.678558	83.386925	506.844421	65.532982	87.570663	386.036774	-173.190918	1406.272217	405.131439	159.961258	1399.927246	336.850281	2.791858	1386.129883	298.218109	16.026293	1675.988037	454.917908	-226.085251	1130.447144	500.846130	199.280182	1129.885620	212.855911	-182.484772	1070.317749	390.632538	227.908096	875.443665	362.744812	9.653174	1000.313416	-628.005249	64.647339	899.896362	-582.847778	-78.908173
337.019135	-72.341446	900.644470	385.054474	91.219345	900.022705	416.444702	-106.766144	508.705811	429.424896	91.299080	505.127045	504.576447	-100.689827	83.422203	506.822052	65.519585	87.568031	386.301666	-173.643906	1406.171143	404.948669	159.528748	1400.035156	336.744965	2.280457	1386.108276	297.769592	15.557668	1675.841553	454.395966	-227.130554	1130.499146	500.754944	198.986801	1130.080688	211.344727	-181.991180	1077.631348	390.722351	227.767365	875.578979	362.700989	9.330306	1000.319702	-627.962036	64.681145	899.888977	-582.816406	-78.883865
336.948090	-72.611664	900.647705	385.034485	90.914780	900.060974	416.434143	-106.879990	508.750946	429.348083	91.129005	505.139404	504.605530	-100.742401	83.422577	506.796448	65.468163	87.572632	386.700165	-174.077988	1406.075439	404.762756	159.061234	1400.130737	336.679352	1.751960	1386.096069	297.297577	15.104733	1675.696655	453.756775	-228.328842	1130.444946	500.706879	198.685669	1130.251221	209.910370	-181.459091	1085.119141	390.858246	227.592758	875.694397	362.674774	9.015247	1000.340088	-627.889221	64.737907	899.897888	-582.760132	-78.850098
336.846252	-72.918129	900.654419	384.985901	90.601204	900.078979	416.353363	-107.031738	508.720673	429.221527	90.938011	505.160187	504.588745	-100.751137	83.431885	506.802856	65.451584	87.597382	387.153839	-174.488327	1405.998657	404.535004	158.629044	1400.249268	336.643127	1.193802	1386.077271	296.797852	14.643072	1675.530640	452.923096	-229.470596	1130.382935	500.610779	198.355942	1130.455566	208.473862	-180.854172	1092.776611	390.993744	227.433167	875.807983	362.622986	8.690886	1000.351990	-627.842285	64.757454	899.883545	-582.731201	-78.841011
336.766602	-73.134872	900.647888	384.897766	90.564827	900.175964	416.312958	-107.192024	508.738068	429.403656	90.889336	505.220886	504.605682	-100.773369	83.451309	506.904449	65.454239	87.620529	387.561249	-174.915115	1405.890625	404.278595	158.191925	1400.361694	336.602325	0.660365	1386.084595	296.307922	14.231495	1675.354492	451.913696	-230.729858	1130.292847	500.591339	198.063675	1130.657227	207.144470	-180.146988	1100.611450	391.215118	227.257706	875.955505	362.567413	8.493050	1000.396606	-627.779053	64.838844	899.903076	-582.696045	-78.804329
336.706970	-73.449631	900.653687	384.901154	90.141304	900.137207	416.335022	-107.437500	508.747040	429.408752	90.721298	505.202667	504.616150	-100.804810	83.462318	506.914520	65.438354	87.609047	388.032898	-175.327332	1405.843872	403.983337	157.719772	1400.445557	336.563477	0.128628	1386.076538	295.777588	13.779108	1675.162720	450.729767	-232.197235	1130.203369	500.602325	197.788544	1130.870850	205.873444	-179.366714	1108.527954	391.434296	226.962173	875.902954	362.562988	8.143312	1000.379761	-627.723450	64.900002	899.902222	-582.654968	-78.775337
336.646240	-73.673584	900.624451	384.821747	89.841209	900.109497	416.294128	-107.559692	508.737701	429.065887	90.428207	505.148468	504.605286	-100.841347	83.437668	506.737732	65.375511	87.582085	388.567719	-175.775696	1405.828979	403.734344	157.304260	1400.531738	336.527069	-0.420088	1386.053223	295.228088	13.354540	1674.932861	449.278748	-233.646210	1130.100220	500.585815	197.556763	1131.061890	204.807098	-178.662018	1116.588257	391.615082	226.712128	876.020142	362.527344	7.870347	1000.350647	-627.685364	64.943253	899.894409	-582.613342	-78.761604
336.553986	-73.866737	900.628235	384.694183	89.740791	900.183594	416.250885	-107.673889	508.682526	429.339935	90.405655	505.205811	504.594055	-100.837334	83.433029	506.899078	65.405052	87.636810	389.095825	-176.333237	1405.856445	403.482819	156.849289	1400.651123	336.532471	-0.943867	1386.067139	294.665192	12.942818	1674.709106	447.683868	-235.199387	1129.954468	500.591400	197.329010	1131.283691	203.960678	-177.631699	1124.846680	391.804352	226.465042	876.169189	362.481201	7.662312	1000.388306	-627.625549	64.970703	899.883911	-582.549500	-78.726028
336.684113	-74.289719	900.605530	384.706055	89.436134	900.174255	416.298767	-107.978027	508.722595	429.362000	90.294579	505.208618	504.619751	-100.872414	83.418892	506.935455	65.413651	87.635353	389.756378	-176.677231	1405.817139	403.216919	156.438202	1400.750122	336.539948	-1.465887	1386.064575	294.069672	12.540316	1674.455078	445.783630	-236.668106	1129.774414	500.550873	197.063705	1131.510254	202.965866	-176.740646	1133.095703	391.981628	226.217972	876.330200	362.585388	7.282139	1000.371582	-627.583496	64.963921	899.871948	-582.489929	-78.704201
336.638397	-74.597954	900.574341	384.638794	89.164825	900.174988	416.330475	-108.060814	508.715637	429.287018	90.139473	505.209808	504.625153	-100.883545	83.415031	506.950775	65.369553	87.643410	390.399139	-176.781357	1405.736328	402.955780	156.007095	1400.831787	336.568420	-1.981344	1386.083984	293.468811	12.147499	1674.188477	443.691650	-238.407425	1129.555420	500.542877	196.837082	1131.731201	202.151184	-175.890533	1141.363770	392.155823	225.953018	876.478394	362.569946	6.961150	1000.355469	-627.535034	65.012573	899.868530	-582.431641	-78.648773
336.786438	-74.861710	900.423035	384.552307	89.337341	900.288330	416.401489	-108.238106	508.723907	429.292999	90.013306	505.256683	504.668213	-100.926682	83.420128	506.974182	65.360497	87.671181	391.087555	-177.116440	1405.678833	402.736359	155.575638	1400.927002	336.612183	-2.527801	1386.119141	292.826752	11.747929	1673.885254	441.333435	-240.047806	1129.381470	500.478302	196.568253	1131.920532	201.366562	-175.150772	1149.618530	392.132782	225.701553	876.767578	362.589294	6.761341	1000.336121	-627.491272	65.012375	899.862610	-582.371582	-78.611069
336.817291	-75.149963	900.478027	384.508759	88.732697	900.194519	416.398651	-108.359879	508.687378	429.201935	89.866127	505.209808	504.661896	-100.917679	83.413628	506.954803	65.313866	87.666084	391.876312	-177.429977	1405.617798	402.493195	155.153854	1401.062866	336.655243	-3.054629	1386.131470	292.141144	11.378107	1673.583862	438.636719	-241.409973	1129.124268	500.504669	196.373703	1132.146118	200.706726	-174.398178	1157.946411	392.511810	225.402695	876.759888	362.631561	6.391449	1000.316101	-627.465637	65.032906	899.855835	-582.319580	-78.545372
336.850555	-75.432365	900.479736	384.384155	88.429527	900.186768	416.369659	-108.516335	508.690430	429.107208	89.754028	505.194550	504.642548	-100.942940	83.397194	506.921997	65.318878	87.681892	392.708832	-177.757263	1405.576660	402.274841	154.697037	1401.201538	336.713135	-3.572933	1386.142822	291.427673	11.020086	1673.259888	435.784882	-243.314026	1128.907349	500.538269	196.227264	1132.371704	200.143753	-173.673859	1166.371338	392.724396	225.086716	876.740356	362.603302	6.101275	1000.312744	-627.408264	65.110291	899.828369	-582.232178	-78.499512
336.822235	-75.733200	900.461975	384.238220	88.203690	900.181763	416.323059	-108.664032	508.652649	429.059174	89.603012	505.179077	504.660400	-100.994568	83.412552	506.892090	65.274338	87.664940	393.602509	-178.038620	1405.526001	402.128418	154.334991	1401.332520	336.813446	-4.075622	1386.168091	290.653931	10.653517	1672.872559	432.637817	-245.358490	1128.701538	500.492584	196.032379	1132.587891	199.530441	-173.106125	1174.770874	392.842499	224.827911	877.024231	362.527832	5.828362	1000.301086	-627.393616	65.114044	899.806458	-582.186646	-78.459785
336.824615	-76.129807	900.487976	384.113556	87.933647	900.190735	416.356354	-108.789055	508.644043	428.978455	89.510765	505.182587	504.637085	-100.979347	83.384041	506.890869	65.277832	87.679619	394.592804	-178.336365	1405.449707	401.996002	153.938461	1401.490356	336.797363	-4.714078	1386.272705	289.834808	10.314419	1672.463501	429.225525	-247.448563	1128.505859	500.460052	195.841797	1132.836426	199.301773	-172.293289	1183.420654	392.979431	224.516098	877.201050	362.499512	5.497807	1000.317932	-627.333740	65.202065	899.798096	-582.106262	-78.426292
336.848358	-76.419449	900.483826	383.998138	87.636925	900.189087	416.345123	-108.914940	508.655518	428.397461	89.175240	505.098877	504.651611	-100.983604	83.523941	506.655365	65.181450	87.655899	395.591522	-178.638275	1405.431763	401.819366	153.488510	1401.696655	336.988373	-5.271811	1386.335327	288.981171	9.951444	1672.002808	425.535767	-249.586639	1128.348633	500.425140	195.687042	1133.160278	199.263000	-171.316299	1192.200928	392.995392	224.186447	877.462646	362.474854	5.198720	1000.314575	-627.268188	65.210327	899.762512	-582.046753	-78.371674
336.889587	-76.748764	900.510803	383.878784	87.338295	900.215637	416.337189	-109.034470	508.641357	428.825470	89.268509	505.141449	504.664764	-101.039825	83.522957	506.921265	65.246391	87.696953	396.607208	-179.018265	1405.360474	401.649872	153.073700	1401.916870	337.364838	-5.730955	1386.311890	288.053009	9.657984	1671.494751	421.510956	-251.844696	1128.265259	500.300049	195.426254	1133.386597	199.345230	-170.333267	1200.971680	393.125580	223.876785	877.669434	362.447113	4.883852	1000.341064	-627.197571	65.273705	899.766235	-581.976746	-78.305939
336.962708	-77.095711	900.506042	383.756073	87.061859	900.246216	416.348389	-109.153084	508.667847	428.774292	89.173599	505.134888	504.656128	-101.032372	83.535431	506.939270	65.259888	87.707115	397.766602	-179.346024	1405.260864	401.516418	152.586685	1402.152222	337.620972	-6.319761	1386.373169	287.063171	9.339294	1670.926636	417.189575	-254.114517	1128.250977	500.268585	195.230835	1133.673706	199.562439	-169.233261	1209.729248	393.406708	223.562500	877.732727	362.437866	4.548839	1000.353577	-627.125427	65.281883	899.742188	-581.894592	-78.290894
336.981537	-77.397568	900.540710	383.505951	86.990028	900.308228	416.374664	-109.325699	508.673553	428.636688	88.999496	505.172028	504.688263	-101.043289	83.531975	506.891724	65.241943	87.720337	399.017273	-179.665695	1405.289429	401.382172	152.153671	1402.404175	337.734924	-7.031312	1386.535767	285.998016	9.089380	1670.282227	412.558167	-256.374084	1128.341309	500.235352	195.079102	1134.027100	200.043839	-167.955002	1218.524292	393.545990	223.249985	877.960144	362.363159	4.337790	1000.400940	-627.027405	65.326439	899.733032	-581.795349	-78.270462
337.067810	-77.789482	900.564880	383.475586	86.507919	900.287842	416.457001	-109.464790	508.695435	428.547577	88.875412	505.108917	504.677399	-101.028397	83.505310	506.889038	65.241989	87.730415	400.213654	-180.287018	1405.302246	401.246277	151.703415	1402.664307	338.043610	-7.675214	1386.630493	284.884186	8.810728	1669.555176	407.712830	-258.607330	1128.604980	500.145142	194.904144	1134.408325	200.328888	-166.387589	1226.927002	393.641571	222.930573	878.221741	362.417450	3.921704	1000.402405	-626.887695	65.468094	899.761108	-581.686035	-78.186150
337.115417	-78.141876	900.583130	383.304077	86.216995	900.289978	416.528778	-109.613174	508.721710	428.429901	88.742821	505.090454	504.630737	-101.063446	83.503044	506.873199	65.212502	87.736023	401.661316	-180.583374	1405.308594	401.081146	151.191284	1402.903687	338.365723	-8.333187	1386.703613	283.703949	8.543325	1668.705566	402.417847	-260.732300	1128.997925	500.086426	194.779480	1134.755615	201.180573	-165.196884	1235.620117	393.744659	222.618668	878.488525	362.382172	3.605381	1000.412048	-626.753296	65.602310	899.797180	-581.603088	-78.125847
337.148895	-78.494125	900.596313	383.074066	85.930099	900.306335	416.551178	-109.703888	508.729065	428.315002	88.604721	505.089081	504.592285	-101.005005	83.476219	506.858154	65.213036	87.755730	403.245880	-180.650024	1405.317383	400.991333	150.641464	1403.190186	338.780548	-9.025625	1386.782471	282.479401	8.282824	1667.764648	396.944397	-262.752380	1129.501221	499.991333	194.598358	1135.034302	201.916016	-163.880157	1244.066406	393.635315	222.333527	878.850464	362.312042	3.279635	1000.426147	-626.626404	65.605110	899.774353	-581.523804	-78.123840
337.231171	-78.831863	900.630493	382.835999	85.672188	900.347900	416.601257	-109.887993	508.745148	428.192291	88.464668	505.102142	504.547333	-100.983276	83.314339	506.862427	65.166580	87.755798	404.718719	-180.929428	1405.202881	400.836029	150.059677	1403.433716	339.176117	-9.735116	1386.909058	281.188965	8.030586	1666.739502	391.202026	-264.587463	1130.169922	499.920044	194.383072	1135.351563	202.729630	-162.666061	1252.408203	393.672882	222.058334	879.106689	362.282410	2.968445	1000.462891	-626.573059	65.424690	899.695557	-581.434326	-78.201164
337.271393	-79.182335	900.655579	382.611603	85.449913	900.389099	416.630371	-110.051308	508.751160	428.068848	88.346664	505.115112	504.596649	-101.033173	83.463554	506.855652	65.154808	87.761665	406.261505	-181.221237	1405.243164	400.712646	149.523071	1403.670044	339.632538	-10.456359	1387.020264	279.835602	7.793174	1665.630371	385.337799	-266.439850	1131.077515	499.851166	194.206970	1135.738403	203.737930	-161.447235	1260.596191	393.686127	221.738449	879.365295	362.255920	2.658242	1000.494446	-626.476257	65.428711	899.689331	-581.365784	-78.182014
337.431213	-79.648285	900.742249	382.514008	85.160324	900.466309	416.747192	-110.206902	508.816193	427.995880	88.262787	505.127838	504.590179	-101.048981	83.341896	506.901672	65.161102	87.790497	407.792297	-181.578476	1405.125488	400.634674	148.927841	1403.963257	340.105743	-11.201832	1387.115967	278.373291	7.588310	1664.428467	379.220459	-268.126801	1132.158447	499.747375	194.038818	1136.080933	204.673676	-160.407394	1268.790405	393.690338	221.466217	879.659729	362.264313	2.296510	1000.576965	-626.360107	65.417183	899.674561	-581.253113	-78.191940
337.432068	-79.936737	900.755737	382.222321	84.806374	900.475769	416.797272	-110.296272	508.810730	427.525055	87.971100	505.090118	504.556030	-101.015251	83.471756	506.657715	65.058067	87.760895	409.243744	-181.894089	1405.023804	400.598816	148.339767	1404.238159	340.605713	-11.946239	1387.229492	276.945892	7.421994	1663.157471	372.985565	-269.709045	1133.367920	499.632782	193.877426	1136.399902	205.875854	-159.346527	1276.632935	393.641693	221.187317	879.972534	362.231354	1.951074	1000.585693	-626.247681	65.408836	899.659912	-581.154236	-78.216774
337.543762	-80.297928	900.783203	382.045044	84.502068	900.503357	416.911682	-110.401436	508.837799	427.789246	88.033638	505.111023	504.513123	-100.995399	83.318550	506.886719	65.117485	87.819809	410.741669	-182.251892	1404.875000	400.606293	147.729843	1404.569946	341.159149	-12.677773	1387.375610	275.386627	7.248808	1661.718994	366.667389	-271.231628	1134.825562	499.500183	193.788254	1136.742554	207.145721	-158.175415	1284.258423	393.609100	220.912338	880.259705	362.242767	1.610713	1000.612122	-626.101929	65.431610	899.636414	-581.049622	-78.235107
337.625977	-80.756042	900.822693	381.837189	84.222748	900.519958	416.992371	-110.479904	508.832977	427.742828	87.936127	505.119507	504.500214	-100.982704	83.300606	506.912476	65.134727	87.821762	412.285492	-182.595596	1404.743774	400.681305	147.158066	1404.947144	341.735779	-13.444016	1387.492798	273.773499	7.038873	1660.142456	360.134705	-272.835754	1136.417358	499.368866	193.663437	1137.138672	208.376495	-157.062424	1291.698853	393.728394	220.608139	880.483032	362.226166	1.248297	1000.639038	-625.967651	65.444466	899.591125	-580.952148	-78.248543
337.707275	-81.125061	900.861450	381.559265	83.969849	900.562134	417.030853	-110.532539	508.832977	427.645599	87.859917	505.103333	504.470917	-101.000618	83.279633	506.902283	65.132813	87.834435	413.820862	-183.002365	1404.464966	400.852905	146.482513	1405.374023	342.283295	-14.148700	1387.545654	272.076233	6.860777	1658.419067	353.582245	-274.093964	1138.283325	499.258026	193.521439	1137.526123	209.863388	-155.816833	1299.069458	393.618347	220.344589	880.820190	362.192322	0.923921	1000.677795	-625.788757	65.442581	899.551575	-580.809387	-78.245552
337.805939	-81.480209	900.891907	381.333038	83.754135	900.613037	417.088165	-110.617691	508.857635	427.587097	87.770210	505.115967	504.459991	-100.979866	83.271545	506.906860	65.146866	87.842087	415.409119	-183.376617	1404.297485	400.994415	145.830399	1405.621948	342.953430	-14.973566	1387.656128	270.345123	6.662897	1656.514648	347.010040	-275.177979	1140.342651	499.061920	193.385681	1137.928345	211.400421	-154.526413	1306.136108	393.294769	220.110550	881.321533	362.186615	0.616272	1000.716858	-625.598755	65.459999	899.513977	-580.692566	-78.264519
337.839233	-81.849319	900.951050	381.051636	83.453560	900.679260	417.066742	-110.733406	508.852539	427.209076	87.554039	505.111298	504.391785	-100.959656	83.244392	506.799225	65.093414	87.841789	416.959259	-183.742981	1404.029785	401.219788	145.154984	1406.046509	343.625061	-15.843742	1387.758667	268.612366	6.451613	1654.472900	340.276978	-276.214203	1142.540405	498.906097	193.211014	1138.309204	212.996307	-153.423904	1313.342896	393.147675	219.868423	881.733521	362.133698	0.263751	1000.777588	-625.416077	65.451729	899.484619	-580.575684	-78.283928
338.042297	-82.305641	900.884338	380.961365	83.159592	900.708557	417.155426	-110.896034	508.887268	427.467529	87.621956	505.157410	504.385345	-100.937691	83.241249	506.996246	65.171219	87.900421	418.525726	-184.129654	1403.880249	401.452271	144.437881	1406.499878	344.238312	-16.696535	1387.864380	266.841736	6.259532	1652.252441	333.632324	-277.165192	1145.017700	498.769562	193.055557	1138.833496	214.957153	-152.023819	1320.318604	393.150940	219.624924	882.072571	362.189209	-0.163889	1000.758606	-625.244934	65.440552	899.458191	-580.452148	-78.292511
338.053589	-82.751488	900.963928	380.780731	82.823723	900.776428	417.192963	-110.999519	508.935303	427.444336	87.546181	505.142059	504.361389	-100.927681	83.227051	507.017242	65.146591	87.903358	419.970367	-184.534210	1403.662476	401.633850	143.663132	1406.911743	344.892548	-17.420353	1387.742798	265.101166	6.048827	1649.908936	327.201538	-277.615692	1147.679932	498.599701	192.853012	1139.232422	216.992630	-150.600372	1327.037109	392.711761	219.452988	882.634155	362.170563	-0.561216	1000.830444	-625.085632	65.426155	899.436523	-580.342529	-78.324806
338.120667	-83.186546	901.000305	380.570007	82.522652	900.816589	417.217346	-111.188599	508.946381	427.376709	87.449249	505.148682	504.360291	-100.925362	83.215813	507.037750	65.143631	87.902290	421.352386	-185.001221	1403.444702	401.871796	142.862564	1407.337769	345.498901	-18.287590	1387.804932	263.347748	5.804533	1647.422607	320.767883	-278.052673	1150.530884	498.531342	192.660324	1139.649170	219.478439	-149.201782	1333.806274	392.553192	219.335022	883.061707	362.157135	-0.941423	1000.867065	-624.911255	65.470253	899.434692	-580.216797	-78.296143
338.156464	-83.501953	901.052246	380.307098	82.204086	900.876831	417.227325	-111.339508	508.987640	427.220917	87.340981	505.130005	504.337494	-100.917686	83.220909	507.022064	65.133904	87.907219	422.641663	-185.434265	1403.237915	402.075653	142.089554	1407.693726	345.899902	-19.070705	1387.754761	261.656036	5.553163	1644.881104	314.477509	-278.279846	1153.473633	498.375214	192.403488	1140.072998	221.007126	-148.019348	1339.688354	392.007751	219.240158	883.665466	362.102478	-1.273317	1000.921387	-624.750854	65.501015	899.417297	-580.106262	-78.298836
338.168701	-83.824493	901.069946	380.068756	81.937569	900.915588	417.198090	-111.442657	508.957397	427.174683	87.280258	505.115570	504.325470	-100.917709	83.246147	507.084534	65.153320	87.904457	423.896576	-185.892502	1403.018921	402.159485	141.443573	1408.033936	346.460907	-19.915886	1387.792480	259.989868	5.305465	1642.301514	308.271973	-278.296722	1156.515259	498.286438	192.141983	1140.437622	223.572433	-146.775101	1345.930298	391.583405	219.125809	884.227966	362.055084	-1.592620	1000.947571	-624.564880	65.582535	899.429199	-579.974304	-78.266632
338.191986	-84.224831	901.108582	379.857178	81.683731	900.972717	417.221222	-111.563957	508.997833	427.095703	87.214462	505.108917	504.300659	-100.917198	83.243080	507.127472	65.134270	87.926010	424.999817	-186.434082	1402.737427	402.382965	140.553162	1408.418213	346.953705	-20.820545	1387.817505	258.381653	5.009240	1639.710693	302.223816	-278.343018	1159.653442	498.258270	191.918457	1140.790649	226.116577	-145.341324	1352.032471	391.165466	219.028122	884.803467	362.034943	-1.944709	1000.993042	-624.379761	65.641533	899.443420	-579.853516	-78.229012
338.096954	-84.406265	901.152588	379.377808	81.990654	901.208252	417.103271	-111.721588	508.959839	426.975037	87.109367	505.206787	504.250580	-100.881119	83.215775	507.117249	65.150070	87.944908	426.134003	-186.821289	1402.440186	402.653625	139.637787	1408.735229	347.461029	-21.721895	1387.876465	256.789154	4.725870	1637.109619	296.379028	-278.112488	1162.870239	498.265930	191.694946	1141.166748	228.591873	-144.101242	1357.588013	390.732574	218.894363	885.356628	361.881317	-2.021206	1001.127686	-624.210876	65.676704	899.437256	-579.763306	-78.247665
337.971130	-84.781967	901.151489	379.193237	81.660599	901.279846	417.015900	-111.806168	508.959137	426.874084	86.999619	505.167450	504.228973	-100.850609	83.195717	507.146942	65.148888	87.994942	426.990723	-187.496613	1402.166260	402.838715	138.831589	1408.978882	347.855225	-22.632511	1388.121826	255.255020	4.408371	1634.497437	290.695313	-277.875031	1166.226318	498.250000	191.520905	1141.550903	230.992416	-142.920090	1362.947144	390.263519	218.775177	885.962097	361.798584	-2.434330	1001.160095	-624.008606	65.717926	899.431274	-579.645081	-78.217339
337.948486	-85.211670	901.175232	379.075409	81.276779	901.328064	417.008911	-111.955360	508.993896	426.784790	86.913460	505.173462	504.243561	-100.888832	83.223885	507.174774	65.151810	88.001030	427.972687	-188.053574	1401.934937	402.969788	137.978348	1409.235229	348.324646	-23.464479	1388.182495	253.780777	4.059999	1631.866333	285.184692	-277.480774	1169.643921	498.250183	191.342194	1141.998291	233.072433	-141.815765	1367.973145	389.988464	218.620667	886.475769	361.786591	-2.868092	1001.193970	-623.854980	65.722382	899.419189	-579.552673	-78.212822
338.081024	-85.801308	901.191833	379.193542	80.448608	901.181763	417.034485	-112.113251	509.022736	426.787537	86.814140	505.120636	504.257416	-100.922249	83.246094	507.216003	65.140976	88.013977	428.881500	-188.591202	1401.692017	403.184753	137.107849	1409.572632	348.778839	-24.354927	1388.406860	252.375244	3.636949	1629.250977	279.774719	-277.322144	1173.127930	498.202545	191.140366	1142.382324	235.063095	-140.660599	1372.769897	389.367279	218.455582	887.171387	361.945099	-3.488302	1001.128784	-623.668640	65.763748	899.392273	-579.436584	-78.212822
338.048523	-85.923119	901.256409	378.805481	80.676208	901.379150	416.988647	-112.217041	509.011536	426.734253	86.719666	505.221588	504.245270	-100.917679	83.240219	507.253174	65.167076	88.052147	429.824310	-189.194977	1401.459106	403.495026	136.168777	1409.954468	349.095978	-25.085903	1388.389404	251.010284	3.207552	1626.652100	274.815460	-276.579407	1176.639404	498.182404	190.942978	1142.826660	237.062225	-139.608063	1377.386475	389.141968	218.295029	887.675537	361.857056	-3.536178	1001.254761	-623.523315	65.745720	899.375977	-579.313538	-78.200714
338.044128	-86.237267	901.318115	378.663483	80.383263	901.448364	416.997833	-112.342194	509.005829	426.788239	86.608986	505.239624	504.259552	-100.929237	83.252083	507.300598	65.175415	88.046387	430.684662	-189.768784	1401.309204	403.836548	135.244446	1410.352539	349.564819	-25.956207	1388.412354	249.655182	2.720511	1624.091187	270.078308	-275.966064	1180.114868	498.109833	190.728470	1143.243652	238.906799	-138.460312	1381.575806	388.611664	218.174927	888.370239	361.881500	-3.865112	1001.316589	-623.371826	65.785339	899.381836	-579.182434	-78.221809
338.030945	-86.758270	901.313293	378.715088	79.473892	901.322876	416.979462	-112.552986	509.032135	426.654449	86.436676	505.167542	504.274414	-100.967239	83.249832	507.220062	65.108681	88.058388	431.498535	-190.382141	1401.040161	404.239166	134.355408	1410.750977	350.023224	-26.806786	1388.466309	248.354889	2.225525	1621.506714	265.507782	-275.502899	1183.629272	498.090729	190.527573	1143.633179	240.940186	-137.328262	1385.662354	388.153442	218.043091	888.976196	361.974518	-4.529394	1001.249268	-623.220886	65.769699	899.383545	-579.039368	-78.192719
337.951752	-87.151978	901.327515	378.564575	79.080231	901.365173	416.971649	-112.735023	509.015808	426.731537	86.331856	505.182709	504.307037	-101.016876	83.374924	507.320129	65.120377	88.054993	432.309113	-191.092728	1400.862061	404.758545	133.234344	1411.263306	350.127716	-26.590126	1388.996826	247.143997	1.629753	1618.972412	260.952789	-275.115479	1187.250000	498.039642	190.279236	1144.010864	243.301483	-136.304321	1389.730469	387.823151	217.968887	889.490784	361.912018	-4.951189	1001.275391	-623.042725	65.809395	899.384277	-578.869934	-78.170410
337.885986	-87.496971	901.357605	378.452698	78.727158	901.425842	416.916321	-112.964050	509.014893	426.465210	86.074020	505.163025	504.257721	-100.995842	83.250748	507.202789	65.040749	88.028984	432.966248	-191.560349	1400.698608	405.107910	132.456451	1411.576294	350.999084	-27.946579	1388.880981	245.983887	1.000998	1616.504883	256.790344	-274.255219	1190.870605	497.993958	189.982742	1144.394653	246.265518	-135.552475	1394.038940	387.192291	217.908981	890.196533	361.842010	-5.322241	1001.319885	-622.872498	65.840401	899.390869	-578.700806	-78.134933
337.748871	-87.861237	901.375244	378.309235	78.439720	901.497925	416.860657	-113.215706	509.029694	426.281860	85.829071	505.140381	504.280212	-101.040390	83.271812	507.137512	64.993195	88.033852	433.632477	-192.161118	1400.507324	405.544403	131.529343	1411.921509	351.241150	-28.428009	1389.008423	244.884216	0.335702	1614.144043	252.752487	-273.873260	1194.390137	497.978088	189.611420	1144.713135	248.024429	-134.419037	1397.406372	386.661255	217.899445	890.796021	361.747650	-5.691429	1001.362610	-622.700989	65.895195	899.380493	-578.560974	-78.110550
337.620392	-88.246307	901.391235	378.200439	78.073158	901.534180	416.772461	-113.436417	509.020874	426.710205	85.885719	505.229706	504.263428	-101.074135	83.252090	507.390930	65.085327	88.072220	434.208618	-192.698517	1400.389648	405.926361	130.750732	1412.209351	351.701935	-29.473864	1388.966309	243.846603	-0.405724	1611.866089	249.112808	-273.181885	1197.892700	497.978943	189.188690	1144.962524	250.373077	-133.353455	1400.804199	386.219543	217.904907	891.298523	361.667694	-6.089196	1001.387024	-622.574707	65.949028	899.370605	-578.426392	-78.087799
337.480743	-88.566307	901.383545	378.105072	77.728508	901.568726	416.710327	-113.620163	509.008118	426.239410	85.505531	505.197540	504.264038	-101.077965	83.270065	507.142181	64.982864	88.016190	434.709076	-193.315720	1400.335205	406.328064	129.953262	1412.475098	351.942047	-29.985174	1389.122925	242.870331	-1.210725	1609.724609	245.633774	-272.659332	1201.343384	497.991821	188.763123	1145.182251	252.469925	-132.182983	1403.865112	385.514160	217.905365	891.971252	361.588898	-6.457499	1001.398621	-622.428711	66.023354	899.400391	-578.268250	-78.032303
337.301056	-88.830200	901.373779	377.973785	77.484673	901.643616	416.603485	-113.842186	508.991974	426.117004	85.285866	505.186768	504.298584	-101.116577	83.256462	507.124634	64.940239	88.028038	435.122314	-193.803604	1400.252319	406.709198	129.173660	1412.725952	352.333099	-30.908241	1389.108398	241.952972	-2.069680	1607.734863	242.429062	-272.134735	1204.688477	498.089905	188.341675	1145.420166	253.995132	-130.957809	1406.514404	384.921448	217.933243	892.543640	361.512299	-6.782485	1001.427429	-622.298645	66.021027	899.412048	-578.143860	-78.002365
337.198334	-89.178017	901.388000	377.946503	77.071747	901.706177	416.494843	-114.141678	508.963867	426.613068	85.355400	505.251740	504.311157	-101.184174	83.318321	507.424347	65.029213	88.093025	435.519714	-194.390366	1400.186890	407.029205	128.395706	1412.915405	352.629486	-31.646379	1389.181763	241.093750	-3.001342	1605.881836	239.280609	-271.627075	1207.996094	498.190552	187.869980	1145.666260	255.823715	-129.765549	1409.117920	384.445801	217.852936	893.026489	361.441162	-7.192587	1001.465698	-622.181641	66.081795	899.433533	-578.019897	-77.973785
337.016205	-89.517952	901.361572	377.872070	76.707329	901.748657	416.351044	-114.314629	508.954041	425.597626	84.717903	505.134613	504.323029	-101.213631	83.316765	506.923645	64.796188	88.012932	435.830048	-194.932434	1400.132690	407.340363	127.592369	1413.107788	352.832306	-32.295174	1389.254517	240.282074	-3.972107	1604.206055	236.262894	-271.141083	1211.193481	498.229858	187.359772	1145.841309	257.593323	-128.552963	1411.513916	383.734100	217.839493	893.660828	361.359711	-7.600378	1001.471313	-622.053894	66.157494	899.460449	-577.880737	-77.905815
336.836304	-89.905144	901.354370	377.828735	76.309166	901.765198	416.228394	-114.543465	508.941986	425.702454	84.668472	505.151581	504.352539	-101.250458	83.324516	507.005554	64.804832	88.028244	436.086487	-195.434357	1400.116943	407.665771	126.754753	1413.240479	353.054626	-32.954208	1389.313354	239.502609	-4.996008	1602.688721	233.469986	-270.639740	1214.312500	498.306000	186.937943	1145.969971	259.457764	-127.338150	1413.696533	383.198364	217.776245	894.153381	361.279510	-8.018382	1001.474426	-621.929871	66.238747	899.482178	-577.758240	-77.881714
336.610748	-90.183594	901.311462	377.722198	76.000137	901.778931	416.124725	-114.652946	508.899780	424.773285	84.045792	505.039886	504.324432	-101.299583	83.324448	506.529816	64.592018	87.947418	436.379639	-195.931564	1400.124512	408.040375	126.006813	1413.403809	353.285706	-33.557476	1389.373413	238.778870	-6.095381	1601.334717	230.845566	-270.118744	1217.354980	498.398163	186.463104	1146.142578	261.315063	-126.257126	1415.696777	382.712646	217.720978	894.630249	361.189880	-8.368118	1001.456055	-621.818237	66.269058	899.486938	-577.647522	-77.829376
336.476135	-90.585464	901.314819	377.753906	75.582764	901.799377	416.031219	-114.867233	508.872650	424.405243	83.704811	505.006195	504.326843	-101.312607	83.330498	506.379486	64.516197	87.960457	436.585114	-196.431747	1400.142090	408.413513	125.211899	1413.557983	353.491364	-34.194874	1389.411865	238.071548	-7.223784	1600.143799	228.265137	-269.619843	1220.329712	498.554779	186.004135	1146.275879	263.111694	-125.329689	1417.617920	382.552734	217.639008	894.919861	361.129547	-8.789927	1001.468140	-621.719177	66.265083	899.480286	-577.528931	-77.787308
336.319855	-90.941299	901.278137	377.743591	75.224846	901.851746	415.903473	-115.076027	508.803619	424.133423	83.460815	505.015686	504.331635	-101.379448	83.311211	506.246490	64.423576	87.958038	436.758728	-196.984863	1400.194824	408.728119	124.480957	1413.661987	353.648804	-34.594063	1389.632324	237.436218	-8.394848	1599.063965	225.831558	-269.100220	1223.231323	498.574341	185.484802	1146.363525	265.418335	-124.460197	1419.545288	381.746490	217.526825	895.506897	361.080109	-9.212351	1001.473816	-621.593506	66.307877	899.496155	-577.383545	-77.765305
336.159668	-91.260612	901.254211	377.725891	74.847137	901.897400	415.778473	-115.447441	508.711761	424.140869	83.251663	505.036743	504.395660	-101.440773	83.361816	506.239502	64.389503	87.955322	436.859863	-197.552261	1400.213623	409.032288	123.741516	1413.776367	353.790527	-35.218010	1389.714966	236.839874	-9.592217	1598.161987	223.468475	-268.655975	1225.940796	498.676025	185.051895	1146.453369	266.575714	-123.513412	1421.261475	381.412659	217.433899	895.879883	361.028168	-9.615923	1001.482361	-621.469116	66.293427	899.502869	-577.248657	-77.754082
335.992249	-91.595619	901.236267	377.706573	74.497070	901.966125	415.636475	-115.814583	508.673523	424.110413	82.955040	505.076996	504.426758	-101.529747	83.361748	506.220551	64.328026	87.966431	436.931885	-198.027573	1400.092896	409.318451	123.043831	1413.897705	353.903717	-35.834057	1389.763062	236.341812	-10.746152	1597.458008	221.357376	-268.279388	1228.560059	498.718811	184.466293	1146.513062	267.538696	-122.734055	1422.676636	380.866913	217.334229	896.333557	360.958832	-10.020390	1001.505920	-621.353821	66.342766	899.496887	-577.080994	-77.745682
335.797882	-91.964371	901.199524	377.688477	74.127289	901.997009	415.516052	-116.167831	508.615021	424.107910	82.652679	505.058197	504.454803	-101.573914	83.363129	506.178314	64.294228	87.946861	437.069519	-198.559433	1400.086548	409.583954	122.384727	1414.016113	353.975464	-36.463478	1389.792847	235.850189	-11.998667	1596.776489	219.405838	-267.875214	1231.007324	498.780609	183.876801	1146.552002	268.739777	-121.812874	1424.004883	380.476501	217.229538	896.683899	360.875397	-10.440419	1001.501282	-621.212524	66.358864	899.489136	-576.945129	-77.713860
335.601135	-92.375092	901.159851	377.674835	73.695915	901.984009	415.452118	-116.450340	508.603668	424.168457	82.490417	505.100220	504.457031	-101.615295	83.352814	506.219177	64.272278	87.949974	437.248047	-199.030594	1400.091064	409.818512	121.629120	1414.108765	354.029724	-37.036259	1389.841187	235.390900	-13.282163	1596.171143	217.464203	-267.439545	1233.256592	498.914673	183.330383	1146.652710	269.854828	-120.847305	1425.203979	380.244751	217.105011	896.980042	360.774109	-10.883218	1001.474426	-621.083008	66.386230	899.495605	-576.788147	-77.697784
335.412231	-92.773155	901.105225	377.690460	73.264114	901.997314	415.319702	-116.741432	508.561676	424.224060	82.290825	505.114899	504.522552	-101.721863	83.384888	506.298767	64.238159	87.983040	437.301239	-199.644897	1400.117554	410.012268	120.907722	1414.218994	354.046539	-37.673695	1389.873779	234.983856	-14.565115	1595.714111	215.644379	-266.817230	1235.363403	499.020782	182.714798	1146.716675	270.700470	-119.904083	1426.410645	379.918610	216.970032	897.364868	360.689270	-11.344930	1001.453003	-620.984802	66.378151	899.465393	-576.680969	-77.713959
335.225006	-93.156960	901.073181	377.727448	72.792900	902.043335	415.284973	-116.982384	508.533569	424.234436	82.078522	505.126190	504.537354	-101.764694	83.379425	506.271576	64.199310	87.966965	437.367889	-200.267700	1400.226685	410.147827	120.168282	1414.307007	354.059143	-38.300716	1389.949219	234.572403	-15.941175	1595.276367	214.049423	-266.640320	1237.524170	499.137268	182.101334	1146.848633	270.662689	-118.771233	1427.736328	379.650391	216.807785	897.727661	360.607910	-11.824249	1001.459351	-620.886047	66.414955	899.483154	-576.549500	-77.705681
335.064758	-93.473846	901.006470	377.748138	72.386703	902.089844	415.173828	-117.192627	508.510010	424.169800	81.766083	505.125824	504.543823	-101.799713	83.380836	506.178070	64.136978	87.963333	437.350403	-200.834549	1400.172485	410.262329	119.423500	1414.433228	354.056213	-39.004112	1389.983276	234.335938	-17.129711	1595.065430	212.354599	-266.162201	1239.447144	499.207855	181.452438	1146.967773	271.390778	-117.999016	1428.823242	379.229950	216.632416	898.169556	360.517151	-12.253968	1001.448975	-620.779663	66.422325	899.473816	-576.440369	-77.688408
334.885437	-93.871689	900.967163	377.745819	71.930649	902.091797	415.076416	-117.497391	508.435822	424.129913	81.487358	505.148712	504.539825	-101.838043	83.374367	506.135559	64.090164	87.932800	437.355499	-201.448395	1400.211914	410.306488	118.638802	1414.583984	354.004272	-39.703625	1390.021240	234.034973	-18.496990	1594.791016	210.780853	-265.583130	1241.250122	499.287109	180.769287	1147.109985	272.256561	-117.241997	1429.743408	379.045258	216.427124	898.536621	360.406311	-12.705581	1001.430725	-620.683838	66.407738	899.474365	-576.325439	-77.694473
334.691864	-94.299706	900.933289	377.714661	71.532219	902.133240	415.005371	-117.908188	508.441864	424.142151	81.250862	505.205139	504.567139	-101.922600	83.385590	506.155090	64.037140	87.958763	437.312378	-202.078644	1400.222778	410.339844	117.857620	1414.763794	353.908081	-40.400631	1390.093018	233.913086	-19.675941	1594.785034	209.128235	-264.947144	1243.034546	499.356537	180.138062	1147.300293	273.896973	-116.846901	1430.630493	378.930573	216.204987	898.901978	360.280884	-13.164536	1001.434204	-620.596191	66.433472	899.465698	-576.209595	-77.657295
334.537720	-94.731194	900.892883	377.706726	71.134735	902.167969	414.951447	-118.262810	508.405182	424.118744	80.879051	505.213684	504.605804	-101.978600	83.388786	506.099609	63.987995	87.938049	437.209747	-202.747574	1400.182739	410.374969	117.035049	1414.909790	353.837921	-41.036613	1390.201294	233.755798	-20.913187	1594.783325	207.816940	-264.446991	1244.478271	499.444061	179.484283	1147.527954	274.551819	-116.054695	1431.205322	378.838043	215.969574	899.251282	360.160919	-13.617332	1001.432251	-620.487549	66.450020	899.471558	-576.092590	-77.643616
334.401184	-95.154785	900.851990	377.692841	70.644112	902.204163	414.986877	-118.594826	508.407166	424.070251	80.585670	505.213501	504.611481	-102.029251	83.381470	506.027374	63.934574	87.922569	437.033661	-203.437988	1400.119019	410.386902	116.212486	1415.089844	353.718811	-41.751492	1390.276123	233.588150	-22.229204	1594.773438	206.479019	-264.037048	1245.771973	499.515900	178.815918	1147.768921	275.844116	-115.158882	1431.521240	378.804413	215.703659	899.574097	360.047577	-14.114655	1001.430725	-620.402710	66.413956	899.458008	-575.990601	-77.684570
334.268707	-95.553093	900.777710	377.708191	70.123756	902.232544	415.009857	-118.873398	508.356445	424.109924	80.320190	505.234955	504.622162	-102.068069	83.380295	506.047852	63.901295	87.918312	436.838287	-204.175980	1400.004639	410.361450	115.382835	1415.290649	353.536682	-42.508453	1390.324341	233.579880	-23.375240	1595.027344	205.322144	-263.742554	1246.876587	499.513245	178.145813	1148.003662	275.997406	-114.100845	1431.685303	378.834076	215.404922	899.886292	359.935883	-14.626929	1001.408875	-620.312988	66.430084	899.465210	-575.918884	-77.720001
334.139343	-96.024796	900.712769	377.686829	69.678345	902.283142	415.048431	-119.233330	508.345917	424.140076	80.085182	505.279266	504.643982	-102.176277	83.381630	506.050232	63.835697	87.920395	436.601318	-204.930527	1399.889160	410.353027	114.537064	1415.511230	353.372864	-43.205822	1390.402710	233.588943	-24.565496	1595.252319	204.068741	-263.159698	1248.053833	499.520142	177.447144	1148.286743	277.598572	-113.649582	1431.934937	378.885162	215.089615	900.182434	359.808563	-15.143774	1001.402649	-620.232971	66.385155	899.472595	-575.878296	-77.802925
333.993958	-96.465736	900.643494	377.640472	69.210915	902.317017	415.079681	-119.570702	508.285706	424.166626	79.894882	505.307037	504.664520	-102.251350	83.369469	506.047821	63.791161	87.929840	436.333679	-205.677582	1399.808350	410.294769	113.686081	1415.719360	353.176453	-43.927883	1390.474243	233.564590	-25.717705	1595.582397	202.629532	-262.982758	1249.100708	499.552155	176.808746	1148.562622	278.495605	-112.943794	1431.869507	378.995819	214.783920	900.473511	359.672760	-15.652299	1001.385376	-620.146423	66.316177	899.478638	-575.797058	-77.910088
333.853302	-96.927086	900.578979	377.568390	68.735718	902.325623	415.078979	-119.894981	508.229523	424.148804	79.557869	505.275726	504.660767	-102.295258	83.354576	506.034424	63.755039	87.941360	436.090668	-206.432953	1399.720581	410.205688	112.809311	1415.972900	352.947784	-44.702957	1390.494995	233.605133	-26.899685	1595.960571	201.731735	-262.547058	1249.889893	499.543671	176.070465	1148.864624	279.330902	-112.152992	1431.682983	379.247864	214.443771	900.668274	359.517059	-16.153423	1001.358643	-620.075256	66.256119	899.474060	-575.726685	-77.985802
333.703583	-97.400917	900.514160	377.494171	68.269699	902.330505	415.142822	-120.258110	508.227448	424.141693	79.257889	505.279419	504.740204	-102.403328	83.323677	506.029144	63.727314	87.939560	435.820343	-207.214935	1399.673340	410.172852	111.915489	1416.186279	352.733643	-45.435905	1390.577515	233.664154	-28.036701	1596.379517	200.706100	-262.205505	1250.579468	499.540741	175.377380	1149.102051	280.081848	-111.425591	1431.490112	379.415466	214.074188	900.936890	359.384521	-16.661583	1001.328613	-619.972168	66.249588	899.469543	-575.540588	-77.643936
333.558685	-97.875336	900.408508	377.409943	67.793068	902.347595	415.128448	-120.632881	508.150055	424.190125	78.954132	505.302460	504.699982	-102.399452	83.282669	506.067749	63.714096	87.961136	435.530792	-207.933075	1399.612915	410.110352	111.066757	1416.389038	352.530304	-46.164013	1390.642700	233.649445	-29.241163	1596.807373	199.648682	-261.673645	1251.242065	499.499023	174.572830	1149.395020	280.807037	-111.183510	1431.457153	379.438782	213.710907	901.271851	359.229492	-17.201809	1001.284546	-619.910095	66.175224	899.431763	-575.458923	-77.685989
333.407898	-98.293930	900.339233	377.289917	67.304398	902.381409	415.159363	-120.987801	508.155609	424.118378	78.637520	505.353912	504.687439	-102.448441	83.251427	506.035858	63.634880	87.943321	435.191071	-208.629166	1399.544556	410.020477	110.241997	1416.614014	352.246368	-46.955311	1390.696045	233.795517	-30.235737	1597.441772	198.894806	-261.478455	1251.607178	499.524597	173.834351	1149.706177	281.352722	-110.182892	1431.026001	379.679474	213.345230	901.477661	359.063965	-17.711260	1001.266663	-619.834290	66.185097	899.428528	-575.389648	-77.664238
333.157501	-98.619156	900.289795	376.979065	67.307472	902.590454	415.223572	-121.282837	508.103973	424.088196	78.397148	505.450592	504.633484	-102.447151	83.233444	506.025146	63.601513	87.959991	434.869171	-209.410065	1399.487915	409.945618	109.325394	1416.826782	351.943024	-47.638107	1390.749023	233.823685	-31.439098	1597.958130	198.097183	-261.050934	1252.000977	499.529022	173.053482	1149.966309	282.299500	-109.966988	1430.829102	379.921173	213.007919	901.638000	358.773193	-18.019506	1001.343506	-619.791077	66.116936	899.429443	-575.301514	-77.715698
332.996552	-99.148605	900.246887	376.852661	66.773911	902.606201	415.395752	-121.624603	508.125183	424.055359	78.148376	505.496002	504.710052	-102.557144	83.234787	506.046814	63.581524	87.981003	434.513611	-210.186462	1399.376587	409.880066	108.473610	1417.050903	351.669342	-48.349781	1390.798950	233.942719	-32.525879	1598.577393	197.296936	-260.602722	1252.250122	499.515259	172.221756	1150.243042	282.836456	-109.720360	1430.696289	380.180786	212.569473	901.838013	358.592194	-18.577345	1001.330688	-619.727722	66.095444	899.430725	-575.227722	-77.739952
332.878815	-99.614372	900.179504	376.753235	66.225098	902.631042	415.513977	-121.961769	508.155304	425.050995	78.335182	505.642792	504.666260	-102.534477	83.215759	506.623474	63.751900	88.135597	434.127838	-210.999161	1399.291626	409.795837	107.596954	1417.277710	351.343475	-49.148117	1390.895630	234.142792	-33.498299	1599.342529	196.619400	-260.363464	1252.470947	499.515320	171.406082	1150.490601	283.210846	-109.531174	1430.540405	380.473389	212.129883	902.038208	358.442108	-19.130795	1001.309814	-619.685364	66.054909	899.420715	-575.146362	-77.746246
332.832886	-100.274124	900.134277	376.901855	65.264900	902.545654	415.752777	-122.362991	508.162964	425.217712	78.146324	505.604401	504.699219	-102.590889	83.241203	506.712280	63.764851	88.152428	433.744324	-211.806747	1399.181396	409.666138	106.748253	1417.500366	351.074310	-49.887386	1390.969849	234.266388	-34.588219	1600.044556	196.080185	-260.246429	1252.502075	499.520752	170.546616	1150.789673	282.427338	-108.718056	1430.364624	380.818817	211.679718	902.234558	358.438232	-19.910545	1001.247253	-619.639893	66.000153	899.415527	-575.093140	-77.776894
332.722626	-100.803268	900.087219	376.834198	64.672676	902.566284	415.875366	-122.686836	508.193481	424.979156	77.456848	505.546692	504.717834	-102.661095	83.244720	506.540314	63.679996	88.097809	433.387146	-212.649399	1399.052490	409.586700	105.873878	1417.741333	350.744476	-50.651936	1391.023926	234.391342	-35.657146	1600.748535	195.700363	-259.628021	1252.610962	499.522491	169.758972	1151.074463	283.528412	-108.931770	1430.252197	381.164856	211.194229	902.371216	358.319824	-20.506094	1001.234253	-619.603088	65.979858	899.413208	-575.044495	-77.785477
332.596039	-101.303009	900.068237	376.762939	64.142067	902.598389	415.914520	-123.042435	508.197296	424.862213	77.212929	505.553802	504.699738	-102.659546	83.242470	506.520691	63.674725	88.114243	433.064178	-213.480072	1398.945068	409.491272	104.988625	1417.977539	350.387573	-51.413658	1391.049438	234.458740	-36.829479	1601.405273	194.814255	-259.654358	1252.832886	499.513428	168.911621	1151.355957	284.068237	-108.872795	1430.046387	381.560944	210.668243	902.524231	358.197174	-21.047417	1001.240967	-619.575867	66.004654	899.406555	-574.999573	-77.824089
332.453674	-101.827576	900.034912	376.647919	63.634808	902.614990	415.925507	-123.417923	508.190247	424.775696	77.367462	505.576508	504.653412	-102.657944	83.245171	506.546814	63.659019	88.188431	432.775543	-214.352509	1398.856323	409.415802	104.082611	1418.205566	350.059326	-52.141190	1391.141235	234.599777	-37.890694	1602.143921	194.224609	-259.510437	1252.933594	499.562958	168.024643	1151.694580	284.654694	-108.843399	1429.813110	382.077026	210.156570	902.654358	358.051483	-21.589273	1001.232605	-619.510010	66.034012	899.421936	-574.905945	-77.824646
332.325836	-102.274025	899.987610	376.584747	63.147926	902.677185	415.952423	-123.696388	508.211456	424.553131	77.101189	505.594055	504.629150	-102.678528	83.238678	506.493713	63.612980	88.255318	432.433868	-215.149872	1398.774780	409.244568	103.201462	1418.472290	349.735138	-52.984970	1391.171753	234.724823	-38.972179	1602.905518	193.672287	-259.339172	1253.066772	499.588715	167.179306	1152.045898	285.326416	-108.922981	1429.563843	382.360870	209.629745	902.905090	357.931549	-22.117485	1001.239319	-619.485779	66.087532	899.458252	-574.875183	-77.824219
332.219025	-102.671432	899.938538	376.543030	62.639721	902.737366	415.972137	-124.029427	508.185211	424.403503	76.798035	505.612854	504.581879	-102.702873	83.235970	506.405029	63.547943	88.281662	432.062164	-215.959686	1398.693970	409.052032	102.324257	1418.696289	349.433044	-53.797050	1391.226563	234.861526	-40.064579	1603.674316	193.124466	-259.306915	1253.160156	499.580139	166.212112	1152.357788	285.878021	-108.959900	1429.296997	382.830048	209.058182	903.059692	357.829651	-22.632002	1001.244202	-619.497620	65.965927	899.421143	-574.819580	-77.928818
332.110565	-103.111115	899.893433	376.484436	62.159325	902.789246	416.017303	-124.365013	508.202118	424.299835	76.514015	505.657867	504.593872	-102.768890	83.251770	506.410217	63.521111	88.300087	431.730835	-216.751312	1398.628296	408.891998	101.430527	1418.913330	349.110626	-54.601254	1391.274170	235.006882	-41.177399	1604.476318	192.575333	-259.267853	1253.242676	499.628632	165.353989	1152.674438	286.620361	-109.131538	1428.974121	383.256683	208.507675	903.235291	357.723267	-23.146175	1001.246948	-619.463135	65.909683	899.444092	-574.742188	-77.930664
331.959442	-103.596588	899.854736	376.400421	61.705338	902.841187	416.054230	-124.756554	508.211731	424.146393	76.152679	505.677704	504.589325	-102.813507	83.260529	506.350586	63.481728	88.351120	431.420868	-217.548096	1398.576904	408.665375	100.586891	1419.110229	348.779053	-55.443836	1391.289551	235.178131	-42.318066	1605.332886	191.945602	-259.368805	1253.377319	499.689453	164.427017	1153.012817	286.897491	-109.245697	1428.750244	383.692657	207.913696	903.425232	357.606476	-23.671782	1001.252075	-619.435547	65.948196	899.452637	-574.652283	-77.934929
331.833893	-104.038452	899.814819	376.308197	61.198425	902.841125	416.108215	-125.088867	508.217926	424.049347	75.887444	505.674774	504.553955	-102.820129	83.231247	506.259735	63.397415	88.342117	431.090942	-218.331314	1398.549438	408.395050	99.751991	1419.351929	348.465729	-56.187317	1391.249878	235.325897	-43.455708	1606.201050	191.509644	-259.756195	1253.389404	499.762207	163.547119	1153.359375	286.321198	-108.887184	1428.452271	384.305450	207.263977	903.491089	357.503540	-24.173592	1001.231079	-619.428955	65.899117	899.422119	-574.560059	-77.969818
331.737396	-104.460648	899.768616	376.260315	60.716450	902.863037	416.189545	-125.362366	508.198425	424.048004	75.575401	505.694275	504.604279	-102.872490	83.257011	506.226318	63.334900	88.362656	430.728546	-219.111115	1398.481812	408.126831	98.889793	1419.538086	348.170532	-56.966049	1391.252075	235.505020	-44.637295	1607.119629	191.001343	-259.978333	1253.495117	499.841309	162.690979	1153.672607	286.241791	-109.014565	1428.344116	384.774689	206.657669	903.662537	357.439026	-24.670961	1001.217468	-619.492737	65.814827	899.394775	-574.527039	-78.050423
331.652893	-104.915947	899.743347	376.240967	60.238537	902.925354	416.267181	-125.669052	508.218048	424.158417	75.356430	505.721558	504.612000	-102.923981	83.267441	506.246338	63.339661	88.401619	430.369781	-219.880341	1398.435669	407.862274	98.107811	1419.707642	347.838531	-57.753315	1391.260742	235.701233	-45.740425	1608.107300	190.492722	-260.172485	1253.572266	499.907318	161.808395	1153.980469	286.027802	-109.207329	1428.363159	385.161072	206.009369	903.865662	357.420959	-25.201353	1001.232971	-619.605835	65.484627	899.305908	-574.450378	-78.206261
331.475647	-105.145363	899.721924	375.873932	60.443550	903.106262	416.262268	-125.905640	508.159424	424.060730	75.080185	505.800781	504.582581	-102.926987	83.233574	506.230560	63.279591	88.416832	430.000153	-220.621216	1398.414185	407.498138	97.208939	1419.888062	347.455139	-58.506931	1391.204102	235.848511	-47.014416	1609.070679	189.852982	-260.471161	1253.702515	499.986938	160.953232	1154.288086	285.687469	-109.495987	1428.475342	385.598083	205.358994	904.026062	357.213562	-25.341370	1001.306702	-619.624146	65.349037	899.284363	-574.319885	-78.275826
331.509003	-105.883247	899.663879	376.302582	59.330700	902.872314	416.342407	-126.308121	508.169403	424.047058	74.853035	505.720123	504.640228	-103.008873	83.280144	506.219910	63.236805	88.453682	429.690979	-221.368927	1398.385254	407.167633	96.430710	1420.071533	347.078857	-59.301121	1391.126465	236.029739	-48.259895	1610.079346	189.262268	-260.609711	1253.918335	500.071381	160.155807	1154.615356	285.720673	-110.179642	1428.782959	386.029785	204.613632	904.200806	357.438171	-26.173937	1001.163635	-619.645630	65.323296	899.295959	-574.161865	-78.324059
331.456726	-106.514320	899.641968	376.544800	58.296165	902.815369	416.402344	-126.686478	508.175537	423.960052	74.619751	505.653717	504.700958	-103.085365	83.314453	506.169220	63.199436	88.472252	429.367798	-222.135040	1398.379272	406.829681	95.594353	1420.186646	346.796936	-60.026318	1391.088379	236.200912	-49.484276	1611.094604	188.808746	-261.053467	1254.068970	500.157593	159.330826	1154.888916	285.073334	-110.385002	1428.919189	386.579620	203.921722	904.318298	357.572754	-27.009722	1001.122742	-619.663086	65.217659	899.292725	-574.008118	-78.391869
331.381073	-106.941765	899.599792	376.456879	58.051437	902.808899	416.314331	-127.026146	508.137299	423.871490	74.353516	505.696838	504.682617	-103.102608	83.335602	506.183380	63.187340	88.507568	429.055115	-222.860336	1398.426758	406.485199	94.769119	1420.351440	346.420319	-60.861862	1391.044189	236.414261	-50.722198	1612.174438	188.222244	-261.303772	1254.369263	500.279999	158.638504	1155.217285	285.028107	-111.094612	1429.295532	387.200470	203.224319	904.407654	357.516357	-27.370850	1001.096741	-619.680481	65.141815	899.270508	-573.858398	-78.448792
331.361115	-107.349182	899.558777	376.566498	57.366577	902.885071	416.273560	-127.339020	508.125397	423.721375	74.076881	505.683655	504.687439	-103.121063	83.336624	506.116821	63.138794	88.537842	428.763306	-223.619736	1398.482666	406.084045	93.965660	1420.484619	346.039246	-61.594318	1391.022705	236.587357	-51.980743	1613.296631	187.709015	-261.631317	1254.653076	500.351563	157.844589	1155.547974	285.110199	-111.807045	1429.636475	387.563446	202.491486	904.619141	357.611176	-28.009472	1001.109802	-619.705811	65.045624	899.243958	-573.703552	-78.476608
331.345337	-107.758186	899.504272	376.576385	56.898388	902.898132	416.284576	-127.545464	508.093384	423.565826	73.744934	505.672333	504.694000	-103.186081	83.350372	506.043854	63.096497	88.566551	428.500885	-224.306961	1398.560547	405.647705	93.158844	1420.611450	345.692566	-62.324863	1390.951782	236.768799	-53.250771	1614.467773	187.310638	-262.315582	1254.822144	500.455505	157.127548	1155.895752	284.095032	-111.861870	1429.826660	388.033356	201.776672	904.770569	357.631805	-28.497107	1001.086731	-619.774902	64.930359	899.222473	-573.591370	-78.520844
331.277588	-108.116470	899.464600	376.413879	56.841022	902.959717	416.248901	-127.806641	508.046722	423.434326	73.427917	505.727936	504.689728	-103.224503	83.365845	506.019287	63.053520	88.558113	428.209442	-224.974106	1398.632935	405.201324	92.372452	1420.725342	345.323486	-63.190498	1390.832764	236.989609	-54.543663	1615.742188	186.834457	-262.646515	1255.178223	500.528473	156.380905	1156.231201	284.027039	-112.590324	1430.233521	388.535034	201.065201	904.941833	357.558990	-28.770061	1001.094055	-619.807190	64.840363	899.177490	-573.445068	-78.555168
331.217865	-108.494690	899.446716	376.388855	56.510571	903.019653	416.227203	-128.103653	508.027954	423.314728	73.163704	505.779175	504.683990	-103.250336	83.327705	505.994293	62.994400	88.621841	427.896393	-225.628067	1398.755737	404.722168	91.569122	1420.800781	344.904297	-63.838120	1390.788208	237.242172	-55.835976	1617.098633	186.348694	-263.308472	1255.447632	500.647278	155.725494	1156.530029	283.366119	-112.837753	1430.457397	389.039612	200.342178	905.112488	357.563171	-29.184061	1001.111511	-619.874023	64.725182	899.150269	-573.383667	-78.566879
331.178192	-108.810158	899.409119	376.362549	56.212818	903.140442	416.149323	-128.380096	507.960144	423.187988	72.873802	505.791443	504.671387	-103.280731	83.323265	505.925385	62.937344	88.614563	427.626282	-226.290314	1398.907104	404.243469	90.761841	1420.905029	344.458740	-64.604698	1390.718506	237.520676	-57.159996	1618.578613	186.039490	-263.863007	1255.752197	500.701324	154.985260	1156.851563	282.865387	-113.199783	1430.702148	389.477020	199.621033	905.275879	357.583313	-29.600887	1001.147522	-619.946167	64.604897	899.128906	-573.308472	-78.617073
331.149841	-109.196213	899.391602	376.417633	55.841042	903.246887	416.120209	-128.703705	507.907440	423.096436	72.689697	505.830353	504.678925	-103.311707	83.339752	505.884888	62.905636	88.660225	427.281189	-226.887146	1399.062866	403.698914	90.037613	1421.011841	344.070374	-65.333755	1390.666748	237.846390	-58.478027	1620.111572	185.450241	-264.529144	1256.122925	500.779755	154.313080	1157.215576	282.387329	-113.592789	1430.958862	389.960052	198.897964	905.424194	357.637634	-30.067572	1001.187439	-619.972229	64.538010	899.092957	-573.216064	-78.596809
331.158081	-109.578102	899.384644	376.510437	55.538853	903.344971	416.099091	-129.019043	507.857544	423.014557	72.475204	505.841888	504.643494	-103.317986	83.311234	505.891022	62.878742	88.708122	426.950226	-227.443924	1399.269531	403.114014	89.270493	1421.078369	343.608673	-66.060745	1390.532471	238.191971	-59.791355	1621.751099	184.962677	-265.220093	1256.491089	500.848450	153.666992	1157.536377	281.839172	-113.891586	1431.182495	390.440857	198.175751	905.596008	357.732117	-30.485483	1001.228699	-620.144409	64.489685	899.029236	-573.484802	-78.424149
331.216736	-109.948738	899.377625	376.694427	55.172955	903.440063	416.150299	-129.286255	507.827850	422.980988	72.275124	505.859924	504.703674	-103.355019	83.327988	505.863281	62.843246	88.723320	426.622345	-227.962997	1399.513672	402.585693	88.555740	1421.224731	343.123688	-66.723083	1390.375854	238.583282	-61.106182	1623.533081	184.548187	-265.929779	1256.877808	500.920593	153.081848	1157.927246	281.237946	-114.157745	1431.358276	390.949158	197.478424	905.777100	357.905365	-30.932554	1001.267944	-620.186890	64.413086	899.010254	-573.404419	-78.405983
331.314728	-110.456543	899.370483	377.117676	54.545456	903.439453	416.150909	-129.629929	507.807404	423.070007	72.018715	505.860809	504.665161	-103.383575	83.310310	505.845093	62.827885	88.724579	426.203339	-228.531708	1399.730713	401.982605	87.752464	1421.312134	342.721680	-67.387100	1390.220459	239.031036	-62.428837	1625.463745	183.774780	-266.472900	1257.399902	500.977356	152.440933	1158.354126	281.375519	-115.142036	1431.702393	391.420197	196.718597	905.952393	358.195801	-31.522718	1001.262024	-620.182800	64.254845	898.984619	-573.103394	-78.620285
331.398254	-110.943268	899.385071	377.409760	53.954613	903.489197	416.223328	-129.983551	507.758209	423.074646	71.738777	505.871704	504.660461	-103.400124	83.288216	505.828766	62.769714	88.768074	425.778717	-229.030609	1399.989014	401.412048	87.046577	1421.422729	342.237457	-68.101234	1390.088989	239.544250	-63.731636	1627.554199	183.234421	-267.187622	1257.751099	501.023682	151.877518	1158.766113	280.746582	-115.736473	1431.953857	391.905090	196.012344	906.163940	358.443726	-32.106747	1001.290161	-620.270935	64.221825	898.980042	-573.213928	-78.528961
331.463806	-111.293060	899.377747	377.532318	53.540321	903.582764	416.192627	-130.329971	507.679321	423.020996	71.429398	505.941681	504.625153	-103.388771	83.296455	505.794708	62.735050	88.791847	425.324493	-229.542130	1400.274536	400.736481	86.311691	1421.579834	341.741028	-68.710213	1390.026733	240.188217	-65.040138	1629.771484	182.692856	-267.969513	1258.068237	501.057922	151.315491	1159.215820	280.195313	-116.284431	1432.110107	392.583069	195.252945	906.280884	358.603241	-32.570892	1001.327637	-620.276428	64.116325	898.968872	-573.105835	-78.581726
331.415161	-111.321335	899.441040	377.223969	54.002445	903.954468	416.172791	-130.600266	507.575409	422.991180	71.126274	506.155914	504.651245	-103.466042	83.272316	505.743439	62.652771	88.825783	424.830505	-230.046646	1400.585815	400.163757	85.647766	1421.650513	341.286346	-69.482384	1389.940918	240.949661	-66.329109	1632.105225	182.231552	-268.955933	1258.337646	501.054993	150.735886	1159.553589	279.172943	-116.412376	1432.178833	392.887146	194.561249	906.590210	358.555756	-32.558743	1001.531860	-620.307739	64.032471	898.958069	-573.026184	-78.666687
331.475586	-111.733131	899.461487	377.373169	53.651573	904.029480	416.205383	-130.932297	507.539795	423.039063	70.886147	506.239349	504.773834	-103.578239	83.271011	505.717133	62.640884	88.834724	424.304565	-230.557480	1400.938843	399.394806	84.941887	1421.749023	340.755127	-70.104836	1389.874756	241.813492	-67.604698	1634.450806	181.850006	-270.249176	1258.509155	501.092621	150.214691	1159.952515	277.578644	-115.883987	1431.858643	393.385254	193.842117	906.751160	358.749725	-32.998432	1001.573486	-620.316956	63.953270	898.931885	-572.945862	-78.731277
331.732056	-112.638649	899.439087	378.118805	52.031826	903.664856	416.419922	-131.358337	507.612335	423.137329	70.670403	506.090515	504.880951	-103.709473	83.245499	505.670044	62.590069	88.849083	423.791870	-231.003860	1401.351807	398.658356	84.350510	1421.831055	340.216431	-70.805473	1389.785034	242.797974	-68.897728	1636.839355	181.254562	-271.204651	1258.895996	501.106140	149.678238	1160.393677	277.311615	-116.086578	1431.648804	393.830322	193.117142	906.959534	359.284760	-34.093327	1001.384949	-620.314209	63.887558	898.916199	-572.863708	-78.791786
331.868439	-113.111641	899.437561	378.433289	51.395817	903.665894	416.479492	-131.757614	507.595367	423.206207	70.469284	506.089844	504.912842	-103.755470	83.237183	505.653900	62.546810	88.851334	423.226532	-231.520081	1401.769897	397.852264	83.675240	1421.892700	339.693024	-71.385071	1389.703979	243.906525	-70.206329	1639.207397	180.603592	-272.135315	1259.368286	501.133942	149.206879	1160.799072	276.789978	-115.972023	1431.278809	394.334412	192.412903	907.174133	359.594543	-34.681602	1001.379761	-620.302307	63.851162	898.914795	-572.774475	-78.795975
331.975586	-113.506737	899.428284	378.636200	50.954567	903.702637	416.503204	-132.124847	507.582336	423.213287	70.258240	506.123901	504.905640	-103.790619	83.233582	505.622009	62.522137	88.910805	422.663696	-232.014252	1402.205688	397.026093	82.965195	1421.947876	338.898590	-71.526573	1389.442261	245.167572	-71.541946	1641.546387	179.973816	-272.925018	1259.883301	501.171570	148.775345	1161.254150	276.884918	-116.085190	1430.842651	394.992218	191.728683	907.319031	359.824097	-35.152382	1001.388123	-620.292297	63.767590	898.886292	-572.706665	-78.870575
332.065613	-113.936684	899.431702	378.814575	50.522530	903.744202	416.612427	-132.434021	507.532593	423.227234	70.072601	506.172272	504.961212	-103.872269	83.223999	505.540863	62.455772	88.959328	422.025116	-232.332489	1402.674805	396.149017	82.388359	1421.851563	338.513153	-72.592819	1389.565918	246.427444	-72.807503	1643.796753	179.146225	-273.721893	1260.408325	501.181366	148.330460	1161.727661	276.503845	-115.946564	1430.506348	395.284454	190.968735	907.628967	360.052704	-35.635651	1001.404236	-620.221802	63.632019	898.901001	-572.498291	-78.998077
332.209900	-114.393402	899.438293	379.079926	50.024662	903.766846	416.661499	-132.798477	507.517975	423.287659	69.841133	506.195374	504.954102	-103.891754	83.204849	505.559906	62.424061	89.033531	421.399323	-232.754807	1403.066040	395.344696	81.690392	1422.106567	337.758789	-72.773132	1389.278198	247.872467	-74.144089	1645.901001	178.434418	-274.386292	1260.964966	501.228699	147.900055	1162.161255	276.071808	-115.762917	1430.270020	395.923767	190.264679	907.773376	360.304596	-36.140419	1001.415588	-620.234070	63.587208	898.904297	-572.551819	-78.985680
332.364197	-114.816566	899.426758	379.369965	49.520370	903.787170	416.797211	-133.131790	507.471771	423.352386	69.621803	506.259552	504.975494	-103.947990	83.202904	505.520447	62.361523	89.083481	420.742401	-233.127609	1403.467529	394.582306	80.973083	1422.094116	337.224030	-73.330910	1389.208252	249.304138	-75.453606	1647.926514	177.574585	-274.936829	1261.562012	501.198700	147.493225	1162.606079	275.429657	-115.482796	1430.115479	396.287292	189.564301	908.079346	360.582184	-36.645027	1001.415771	-620.180603	63.508087	898.916382	-572.448120	-79.051552
332.410950	-114.896820	899.469238	379.203156	50.025936	904.200928	416.815796	-133.362595	507.403992	423.384888	69.357574	506.447235	504.949432	-103.919899	83.158363	505.513367	62.378754	89.085815	420.093048	-233.503922	1403.860229	393.836914	80.368729	1422.311890	336.762665	-74.245796	1389.309814	250.755524	-76.803558	1649.852295	176.620407	-275.389069	1262.200195	501.143951	147.121246	1163.044922	274.693451	-115.192284	1430.112671	396.766418	188.876251	908.288696	360.584839	-36.654194	1001.631775	-620.116882	63.410252	898.896729	-572.327393	-79.122154
332.764648	-115.779160	899.391724	380.039520	48.439384	903.812866	417.110168	-133.722244	507.453674	423.543915	69.143982	506.344238	505.047668	-104.063530	83.182022	505.514618	62.341133	89.114182	419.420593	-233.856476	1404.201538	393.117523	79.722466	1422.511719	336.147552	-74.766479	1389.257813	252.252365	-78.103615	1651.613281	175.513229	-275.329956	1263.038696	501.105957	146.781662	1163.524536	275.555756	-116.135559	1430.569458	397.307159	188.164520	908.452393	361.085236	-37.705139	1001.411072	-620.080505	63.340164	898.874268	-572.267090	-79.177406
332.949554	-116.242310	899.343750	380.323608	47.912701	903.806213	417.322021	-133.910339	507.467865	423.652405	68.885925	506.406097	505.051758	-104.031403	83.103592	505.511139	62.314571	89.162720	418.771179	-234.227203	1404.529053	392.511627	79.107964	1422.692627	335.664398	-75.178757	1389.246216	253.752533	-79.402977	1653.236328	174.617233	-275.895081	1263.663086	501.038605	146.454895	1163.963257	273.375885	-114.856506	1430.644409	397.744232	187.530106	908.609436	361.268280	-38.214767	1001.385498	-620.030579	63.248043	898.845581	-572.142944	-79.270729
333.143738	-116.639481	899.307739	380.595093	47.544025	903.855530	417.545349	-134.223053	507.427368	423.730530	68.648865	506.496216	505.065125	-104.094460	83.093346	505.452515	62.285671	89.169617	418.190155	-234.598831	1404.897705	392.043427	78.541878	1422.951294	335.170441	-75.597801	1389.241455	255.204041	-80.651894	1654.725952	173.545410	-276.005920	1264.526367	500.929535	146.098618	1164.376709	272.644257	-114.704224	1431.234497	398.230865	186.880890	908.762268	361.424988	-38.629131	1001.394409	-619.978760	63.191681	898.859497	-572.041809	-79.335747
333.384857	-117.111145	899.255249	380.882874	47.058620	903.904419	417.757385	-134.478348	507.402618	423.869690	68.399986	506.544739	505.050110	-104.134056	83.056030	505.442108	62.229744	89.197876	417.619446	-234.921677	1405.182983	391.597839	77.989563	1423.156982	334.763184	-75.980370	1389.298950	256.767578	-81.921539	1656.024292	172.433533	-275.929260	1265.451050	500.750000	145.758499	1164.835083	272.255188	-114.681129	1431.926880	398.638184	186.277817	908.945679	361.575775	-39.138153	1001.396484	-619.894592	63.036716	898.842102	-571.893005	-79.430885
333.597626	-117.549240	899.177917	381.152008	46.653824	903.947449	417.971375	-134.698730	507.359100	424.016571	68.156563	506.607910	505.005737	-104.116203	83.009651	505.423279	62.201824	89.223000	417.109100	-235.299026	1405.513794	391.274475	77.405083	1423.375977	334.481232	-76.369774	1389.362671	258.182892	-83.119003	1657.295410	171.329468	-275.797607	1266.439941	500.613464	145.436905	1165.204956	271.693359	-114.652771	1432.786011	399.051483	185.710098	909.088013	361.699829	-39.599686	1001.382813	-619.827637	62.952999	898.838257	-571.786926	-79.479065
333.823029	-117.975693	899.128540	381.423615	46.151043	904.004639	418.204803	-135.009979	507.339600	424.179871	67.837730	506.670807	505.004639	-104.184692	82.966667	505.380127	62.161610	89.212242	416.688385	-235.707291	1405.748413	391.081573	76.785614	1423.669800	334.133423	-76.411140	1389.276733	259.570770	-84.283089	1658.488037	170.141632	-275.587524	1267.526123	500.464905	145.025604	1165.552856	271.608887	-114.803177	1433.649170	399.390686	185.185837	909.214294	361.827850	-40.097435	1001.390442	-619.772583	62.881054	898.817444	-571.661072	-79.549889
334.018066	-118.359673	899.082581	381.639923	45.681782	904.070740	418.382538	-135.388504	507.297546	424.330780	67.506973	506.722382	504.996521	-104.244759	82.935417	505.370941	62.143337	89.241936	416.183624	-236.024704	1406.005371	390.967712	76.309593	1423.941162	333.938904	-77.179993	1389.616333	260.969604	-85.436264	1659.598755	169.048431	-275.448181	1268.622681	500.351410	144.624435	1165.907593	271.359863	-114.898315	1434.548584	399.839264	184.690979	909.244690	361.904633	-40.557682	1001.404480	-619.725830	62.790085	898.770996	-571.576294	-79.603149
334.166931	-118.809837	899.025330	381.798645	45.267620	904.107910	418.552002	-135.740250	507.279205	424.418854	67.212990	506.825287	505.014465	-104.295403	82.863876	505.314850	62.100857	89.210922	415.819733	-236.316605	1406.212280	390.958130	75.840843	1424.039795	333.474701	-77.763802	1389.313721	262.358978	-86.571198	1660.647461	167.859924	-275.281891	1269.767578	500.218567	144.234238	1166.182739	271.109497	-114.991249	1435.462036	399.976746	184.212692	909.426453	361.928131	-41.008923	1001.398865	-619.675598	62.698242	898.719910	-571.448547	-79.685028
334.322235	-119.252083	898.970947	381.952148	44.806255	904.140808	418.700714	-136.163406	507.202484	424.572510	66.916725	506.877045	505.035278	-104.393837	82.817055	505.310822	62.064114	89.189819	415.437531	-236.641159	1406.382080	390.963593	75.355225	1424.491211	333.348267	-78.191559	1389.427979	263.739807	-87.656502	1661.644531	166.722214	-275.006592	1270.927979	500.122620	143.787140	1166.454834	271.040100	-115.274582	1436.512329	400.206390	183.771179	909.562500	361.950043	-41.475967	1001.392639	-619.642273	62.639668	898.675964	-571.334778	-79.695755
334.440247	-119.606155	898.910645	382.057159	44.370686	904.208984	418.842651	-136.412033	507.158661	424.702301	66.646118	506.949341	505.058655	-104.431503	82.779526	505.265839	62.031216	89.176178	415.046570	-236.964920	1406.588867	391.024139	74.881645	1424.595337	333.248657	-78.618431	1389.552856	265.118530	-88.730728	1662.593384	165.904938	-274.899384	1272.090210	500.015442	143.304184	1166.716797	270.457306	-114.987846	1437.384277	400.480194	183.381744	909.653198	361.953400	-41.919487	1001.398560	-619.583679	62.571590	898.636658	-571.215454	-79.776253
334.355713	-119.589523	898.948547	381.580750	45.079906	904.703064	418.831146	-136.713333	507.054901	424.808136	66.384216	507.160004	504.980469	-104.436600	82.728683	505.289276	62.019394	89.160866	414.673859	-237.312454	1406.820923	391.166168	74.372581	1424.862915	333.185913	-79.069191	1389.712891	266.498444	-89.741859	1663.477051	164.487625	-274.715881	1273.374146	499.930176	142.849091	1166.959106	270.483887	-115.099960	1438.285278	400.593048	183.002518	909.813232	361.681152	-41.808182	1001.653076	-619.506714	62.474018	898.584717	-571.080566	-79.838379
334.581635	-120.435333	898.875793	382.133148	43.552433	904.394897	419.107086	-137.115570	507.087158	424.967194	66.161812	507.071289	505.035583	-104.541595	82.696365	505.296539	61.989960	89.179344	414.297943	-237.618484	1407.034302	391.337982	73.896812	1425.114502	333.146851	-79.496826	1389.862915	267.857330	-90.726303	1664.302979	163.327759	-274.560425	1274.626831	499.851410	142.353317	1167.138306	270.271698	-115.073303	1439.189087	400.622742	182.627457	909.984131	361.960358	-42.846310	1001.473267	-619.476196	62.405071	898.558655	-570.944214	-79.904030
334.642578	-120.855888	898.814880	382.176575	43.086597	904.373230	419.340820	-137.390152	507.110199	424.971313	65.764702	506.964661	505.053619	-104.564476	82.708244	505.230743	61.967037	89.119347	413.918427	-237.947662	1407.302856	391.523773	73.448265	1425.328979	333.312317	-79.859924	1389.684204	269.205322	-91.643524	1665.078857	162.030365	-273.754761	1276.087280	499.821869	141.864334	1167.324585	272.210388	-116.799797	1440.193481	400.626099	182.256165	910.150269	361.965729	-43.300705	1001.433167	-619.407410	62.334106	898.518250	-570.814514	-79.912918
334.507690	-120.864197	898.826111	381.641571	43.774750	904.762146	419.384277	-137.526306	507.054932	425.004425	65.553040	507.134888	505.005432	-104.567711	82.671158	505.240692	61.966118	89.114075	413.574677	-238.292511	1407.534058	391.833191	72.986931	1425.567871	333.171661	-80.185585	1390.151367	270.553070	-92.531395	1665.783569	160.914856	-273.578186	1277.328125	499.838776	141.452087	1167.460938	272.133209	-116.873238	1441.000122	400.573944	181.869049	910.280029	361.680084	-43.176205	1001.621704	-619.348877	62.244743	898.459839	-570.660828	-79.946266
334.683044	-121.697311	898.766357	382.065460	42.326698	904.402161	419.595367	-137.907394	507.084625	425.054138	65.359177	507.011536	505.101440	-104.666443	82.662201	505.242676	61.960552	89.111794	413.258636	-238.612457	1407.759644	392.137848	72.543915	1425.777954	333.195648	-80.508965	1390.273438	271.858398	-93.365211	1666.463623	159.853607	-273.352081	1278.510498	499.875702	141.011948	1167.540771	272.159302	-117.012260	1441.896484	400.470856	181.492798	910.437927	361.925842	-44.141659	1001.421753	-619.319336	62.167435	898.403992	-570.541382	-79.965424
334.693817	-122.139297	898.729736	382.032532	41.878586	904.403870	419.650085	-138.120361	507.075531	425.061859	65.199776	507.004700	505.057434	-104.647102	82.627022	505.284119	61.964252	89.150574	412.914276	-238.942184	1407.963745	392.434784	72.109009	1425.951660	333.245392	-80.815178	1390.358154	273.172791	-94.129990	1667.111572	158.857346	-273.149506	1279.642334	499.895111	140.564484	1167.600464	272.203735	-117.181641	1442.721069	400.304260	181.115356	910.610840	361.916718	-44.609764	1001.403198	-619.276306	62.040138	898.356506	-570.408142	-80.033646
334.692474	-122.507416	898.719971	381.973206	41.484413	904.440369	419.753784	-138.408554	507.094666	425.054901	65.035316	507.032745	505.067505	-104.708855	82.626038	505.341522	61.959057	89.142921	412.604523	-239.268219	1408.183594	392.748779	71.655182	1426.099365	333.310760	-81.105553	1390.498047	274.474152	-94.882584	1667.725098	157.965912	-273.036102	1280.722900	499.990814	140.192169	1167.633423	272.210541	-117.386070	1443.536499	400.145416	180.745316	910.790955	361.907349	-45.024521	1001.414307	-619.206848	61.957111	898.320618	-570.247437	-80.075157
334.719238	-122.934258	898.697754	381.978699	41.072674	904.451904	419.800385	-138.504379	507.083069	425.103210	64.890198	507.039581	505.081757	-104.709801	82.588509	505.434631	61.989452	89.220642	412.281799	-239.578934	1408.385376	393.132568	71.263199	1426.209473	333.608490	-81.452202	1390.273193	275.723328	-95.626579	1668.289307	157.092545	-273.040619	1281.797241	500.164368	139.811539	1167.709229	272.312195	-117.559349	1444.155518	400.214691	180.357239	910.883057	361.943085	-45.469067	1001.407104	-619.144470	61.882530	898.282410	-570.078003	-80.158752
334.678162	-123.318039	898.693298	381.918793	40.682278	904.467407	419.841553	-138.872803	507.078064	425.062592	64.762032	507.061676	505.157043	-104.811020	82.613007	505.463715	61.997288	89.254669	412.085907	-239.913666	1408.557129	393.591797	70.847847	1426.307007	333.505219	-81.649124	1390.746338	276.996216	-96.286255	1668.896240	156.313828	-273.066956	1282.775269	500.297638	139.421249	1167.687256	272.422272	-117.719971	1444.788940	399.700348	179.956223	911.105957	361.947083	-45.883640	1001.409424	-619.083069	61.770153	898.240417	-569.912537	-80.227425
334.493134	-123.253548	898.716675	381.365967	41.389431	904.840881	419.659760	-138.793976	506.992004	425.026306	64.637863	507.210449	505.040619	-104.763115	82.610344	505.521332	62.006542	89.295639	411.865082	-240.237869	1408.746948	393.992859	70.467346	1426.349854	333.637634	-81.926453	1390.850952	278.285034	-96.866852	1669.409180	155.645905	-273.142548	1283.741089	500.455231	139.021011	1167.635986	272.539368	-117.898811	1445.355225	399.440125	179.607574	911.242676	361.670868	-45.710041	1001.594482	-619.018372	61.635696	898.207397	-569.752319	-80.272087
334.441132	-123.621002	898.700989	381.304443	41.049225	904.827515	419.660431	-138.900650	506.996735	424.944916	64.540909	507.229065	505.038788	-104.793320	82.599998	505.531158	61.993210	89.342445	411.681976	-240.553909	1408.939819	394.402374	70.120270	1426.349365	333.778229	-82.180115	1390.935059	279.574799	-97.442322	1669.891724	155.002914	-273.210602	1284.654663	500.682465	138.682892	1167.572754	272.698242	-118.052750	1445.861084	399.143005	179.276413	911.383667	361.666077	-46.078941	1001.577271	-618.997314	61.567345	898.157104	-569.643494	-80.343933
334.541840	-124.391113	898.627197	381.756653	39.591507	904.418518	419.703094	-139.111023	507.007202	424.865875	64.440201	507.048584	505.110474	-104.880569	82.596893	505.516479	61.956635	89.332314	411.569916	-240.865540	1409.101929	394.887177	69.771042	1426.440918	333.979187	-82.419350	1390.991455	280.779175	-97.953568	1670.365967	154.436676	-273.385437	1285.497559	500.897430	138.269974	1167.459106	272.837830	-118.225945	1446.348755	398.826385	178.934875	911.523010	361.942444	-47.017330	1001.344116	-618.929016	61.542278	898.161255	-569.501831	-80.355049
334.504120	-124.816895	898.601501	381.736053	39.184868	904.394470	419.622772	-139.368698	507.027924	424.744659	64.337570	507.015869	505.171234	-104.940933	82.602814	505.530640	61.948837	89.363556	411.481476	-241.149582	1409.265137	395.324707	69.493309	1426.645630	334.186127	-82.625061	1391.063354	282.005005	-98.421349	1670.805786	153.958817	-273.529602	1286.313354	501.127594	137.883301	1167.380249	272.935852	-118.426765	1446.854370	398.454956	178.561172	911.682617	361.974457	-47.451870	1001.316101	-618.887756	61.410606	898.113647	-569.357666	-80.437241
334.435425	-125.110504	898.559448	381.657532	38.893707	904.396912	419.476746	-139.501389	506.949585	424.703430	64.240196	507.021942	505.187714	-105.000870	82.635513	505.576263	61.940659	89.428406	411.433533	-241.411621	1409.391235	395.799896	69.178581	1426.660400	334.396332	-82.818794	1391.150146	283.227051	-98.875076	1671.165649	153.750549	-274.469421	1286.787354	501.401825	137.474976	1167.248901	270.446960	-116.686859	1446.999146	398.080719	178.211456	911.847473	361.971375	-47.791195	1001.291321	-618.837891	61.352493	898.112793	-569.215393	-80.517250
334.210266	-125.013184	898.556885	381.102417	39.591133	904.749023	419.226532	-139.567200	506.832977	424.584106	64.089172	507.178253	505.130585	-105.015900	82.626068	505.605682	61.932247	89.434402	411.384460	-241.652725	1409.518433	396.318695	68.844452	1426.468750	334.631409	-83.038261	1391.240234	284.413239	-99.261299	1671.539795	153.242645	-274.151306	1287.759766	501.734375	137.060043	1167.093750	272.964386	-118.585518	1447.377686	397.709290	177.860794	912.014465	361.713501	-47.621025	1001.449951	-618.777039	61.235405	898.061035	-569.054077	-80.600517
334.096313	-125.333694	898.532776	381.021576	39.243664	904.733398	419.028900	-139.780182	506.789368	424.504730	63.978874	507.175842	505.129059	-105.025131	82.614670	505.663544	61.926502	89.450745	411.398499	-241.872726	1409.654297	396.859528	68.575058	1426.442383	334.857391	-83.240120	1391.320068	285.636566	-99.625717	1671.861816	152.954193	-274.441986	1288.408936	502.050964	136.627502	1166.941284	273.138702	-118.808105	1447.680908	397.341248	177.505356	912.167114	361.712372	-47.988995	1001.424377	-618.711670	61.161869	898.043823	-568.910522	-80.637611
334.141846	-126.073990	898.461182	381.448181	37.868530	904.314026	418.971802	-140.093124	506.817505	424.560577	63.895466	506.978943	505.199554	-105.108078	82.659805	505.714325	61.918613	89.450882	411.447815	-242.061676	1409.807617	397.285492	68.418602	1426.601074	335.072021	-83.398956	1391.376099	286.824493	-99.978088	1672.175293	152.743057	-274.821838	1289.024780	502.308594	136.193497	1166.819214	273.045319	-118.868065	1448.016113	396.918732	177.119537	912.320068	361.973907	-48.871471	1001.186401	-618.641907	61.048397	898.018372	-568.741699	-80.692558
334.004517	-126.421852	898.443604	381.363922	37.463757	904.228882	418.859802	-140.290649	506.789612	424.552216	63.782196	506.941223	505.225372	-105.187485	82.697540	505.778259	61.956917	89.470291	411.519287	-242.221130	1409.964233	397.780548	68.208298	1426.574951	335.325806	-83.557907	1391.413574	288.010864	-100.252266	1672.477783	152.590881	-275.208954	1289.588623	502.590820	135.759674	1166.584717	272.905701	-118.872307	1448.266113	396.429016	176.795609	912.481995	361.950745	-49.234829	1001.131958	-618.580505	60.974312	898.005432	-568.575867	-80.725868
333.893677	-126.714378	898.421570	381.286011	37.175423	904.180420	418.756012	-140.434402	506.767944	424.606567	63.647480	506.928101	505.215424	-105.203438	82.725899	505.866699	61.931553	89.480034	411.625305	-242.394974	1410.118530	398.320831	68.018768	1426.499390	335.572632	-83.682808	1391.465820	289.240906	-100.540260	1672.768433	152.523819	-275.677734	1290.143921	502.931702	135.387695	1166.379517	273.172485	-119.075623	1448.339355	396.027039	176.429779	912.623352	361.940460	-49.534103	1001.092590	-618.492004	60.899620	897.986145	-568.437378	-80.782341
333.773315	-127.017799	898.410217	381.194672	36.825993	904.148621	418.645721	-140.706055	506.746216	424.612183	63.480324	506.873260	505.222198	-105.242950	82.761978	505.902954	61.918488	89.487999	411.776001	-242.570602	1410.286011	398.743958	67.817070	1426.436890	335.824646	-83.837448	1391.546387	290.395081	-100.735229	1673.100708	152.647537	-276.548340	1290.483643	503.265686	134.993057	1166.210815	271.231262	-117.718193	1448.467407	395.603485	176.025055	912.782104	361.925995	-49.876446	1001.066284	-618.448242	60.827053	897.979431	-568.300476	-80.858032
333.641083	-127.312279	898.408203	381.072876	36.536228	904.132690	418.572388	-140.869110	506.719879	424.897736	63.431316	507.068085	505.220520	-105.249245	82.747452	506.098938	61.933571	89.516502	411.908844	-242.753830	1410.444336	399.212646	67.619987	1426.365723	336.139008	-84.010765	1391.598145	291.559998	-100.931969	1673.383667	152.657837	-276.923553	1290.949463	503.564575	134.578644	1166.003296	271.592987	-117.933205	1448.551636	395.254608	175.642899	912.883118	361.907837	-50.191555	1001.051270	-618.372864	60.749886	897.986633	-568.160889	-80.894180
333.547150	-127.650322	898.406555	380.976990	36.210583	904.100098	418.495392	-141.153381	506.691986	424.945313	63.280491	507.055359	505.271545	-105.352974	82.764404	506.148102	61.946732	89.536713	412.056152	-242.906967	1410.578491	399.689972	67.404488	1426.283203	336.414734	-84.191399	1391.644653	292.720825	-101.127495	1673.678833	152.707474	-277.334686	1291.411743	503.853943	134.280121	1165.806152	271.927399	-118.141052	1448.605835	394.880402	175.217773	912.954895	361.911560	-50.532490	1001.029175	-618.296021	60.655128	897.981567	-568.042542	-80.968010
333.445801	-127.925423	898.406006	380.900391	35.871223	904.090271	418.447601	-141.337921	506.708374	424.983307	63.098465	507.004974	505.287201	-105.371674	82.768784	506.172150	61.929169	89.566628	412.252869	-243.085388	1410.738892	400.122223	67.172310	1426.236328	336.694824	-84.398010	1391.704102	293.872955	-101.297501	1673.930542	152.805801	-277.699707	1291.813354	504.141541	133.970932	1165.610474	272.217224	-118.298500	1448.666992	394.567169	174.852951	913.014526	361.938782	-50.870117	1001.017029	-618.207153	60.549896	897.962463	-567.936340	-81.063850
333.375702	-128.184845	898.409485	380.852417	35.537903	904.067200	418.358704	-141.538666	506.660980	425.054901	62.918930	506.974274	505.283539	-105.435066	82.757568	506.203857	61.909279	89.581139	412.494324	-243.254990	1410.917847	400.556183	66.985031	1426.142944	336.981720	-84.534897	1391.785522	295.006775	-101.403862	1674.197510	152.995789	-278.019714	1292.189209	504.446503	133.639954	1165.388916	272.490417	-118.405167	1448.732544	394.416962	174.465042	912.993286	361.984741	-51.183346	1001.001343	-618.133057	60.505093	897.957153	-567.822998	-81.156784
333.318481	-128.465118	898.422363	380.816376	35.241959	904.047607	418.232361	-141.695755	506.634094	425.085266	62.727409	506.942474	505.278046	-105.458641	82.771965	506.203766	61.864079	89.587769	412.719604	-243.393784	1411.081665	400.991913	66.798203	1426.010132	337.268677	-84.692993	1391.833618	296.109070	-101.521988	1674.466797	153.166122	-278.360199	1292.557983	504.739441	133.320374	1165.153320	272.726624	-118.537788	1448.810181	394.143280	174.079086	913.040283	362.047302	-51.484276	1000.991943	-618.074402	60.344688	897.908325	-567.735962	-81.253624
333.288544	-128.785797	898.458618	380.775391	34.892578	904.038635	418.199677	-141.916290	506.661835	425.189331	62.604130	506.971680	505.349091	-105.540619	82.792603	506.285583	61.879280	89.610168	412.937958	-243.528000	1411.264160	401.371979	66.632736	1425.919189	337.584473	-84.867004	1391.890747	297.231628	-101.639130	1674.712036	153.311447	-278.671143	1292.902466	504.953491	133.043137	1164.979492	273.123383	-118.836823	1448.940796	393.899689	173.709976	913.077698	362.110870	-51.820793	1001.000549	-617.970642	60.208927	897.890015	-567.626099	-81.379242
333.253967	-129.068146	898.500488	380.719940	34.585735	904.052856	418.121735	-142.000656	506.643555	424.853088	62.238815	506.939850	505.310638	-105.537361	82.807541	506.023895	61.748642	89.545349	413.194641	-243.660873	1411.437988	401.807129	66.459068	1425.852539	337.901184	-85.052841	1391.968384	298.321777	-101.730095	1675.007568	153.543991	-279.058655	1293.182129	505.164795	132.739487	1164.776733	273.300537	-118.928024	1449.034668	393.553467	173.346115	913.201355	362.179840	-52.131420	1001.021973	-617.871826	60.095985	897.898438	-567.492798	-81.479568
333.212250	-129.339630	898.538391	380.643158	34.267189	904.068115	417.979309	-142.191132	506.623108	425.383759	62.307957	507.096680	505.312164	-105.578102	82.809914	506.309509	61.837914	89.624992	413.427490	-243.829758	1411.613647	402.217438	66.308968	1425.759766	338.185486	-85.208138	1392.067505	299.458801	-101.823143	1675.300537	153.799423	-279.355713	1293.459106	505.388000	132.415573	1164.580322	273.634583	-119.266907	1449.148560	393.352448	172.961166	913.197449	362.249756	-52.450153	1001.040588	-617.767883	59.913845	897.866211	-567.345764	-81.663918
333.223511	-129.656967	898.581848	380.607483	33.884537	904.068542	417.950989	-142.379974	506.630035	425.051117	62.026505	507.074432	505.351807	-105.656876	82.827454	506.127167	61.777073	89.581062	413.684662	-243.972275	1411.781982	402.595032	66.153847	1425.674072	338.423981	-85.361168	1392.147705	300.521271	-101.925407	1675.600586	154.147476	-279.784180	1293.638916	505.598450	132.069519	1164.372559	273.745697	-119.353607	1449.218506	393.189423	172.614334	913.156738	362.373077	-52.813301	1001.054504	-617.625488	59.820644	897.883240	-567.211609	-81.742493
333.287170	-129.971725	898.609802	380.637604	33.491169	904.075439	417.851990	-142.547073	506.593597	425.185394	61.937317	507.085052	505.373810	-105.714218	82.846359	506.204254	61.768021	89.578720	413.898773	-244.103302	1411.901611	402.906860	66.030167	1425.571899	338.663727	-85.525581	1392.228394	301.605865	-102.027473	1675.893311	154.423279	-280.091125	1293.823242	505.810455	131.739075	1164.147217	274.063416	-119.696678	1449.287964	392.993561	172.240067	913.109009	362.566376	-53.197861	1001.062317	-617.488464	59.762806	897.895325	-567.081543	-81.816422
333.353455	-130.322449	898.631409	380.616577	33.181404	904.055969	417.771362	-142.726517	506.557434	425.731903	62.042835	507.124207	505.355164	-105.707687	82.817291	506.512634	61.884022	89.616722	414.145935	-244.220337	1412.018311	403.259705	65.913620	1425.420410	338.922119	-85.644264	1392.258667	302.657898	-102.105606	1676.175659	154.705673	-280.434113	1293.981689	506.028046	131.425690	1163.937134	274.270874	-119.887764	1449.361572	392.856140	171.849442	913.056458	362.732666	-53.540066	1001.054626	-617.370300	59.702724	897.883606	-566.997009	-81.900574
333.440460	-130.669968	898.637817	380.618073	32.860840	904.020020	417.666107	-142.903809	506.524780	425.204132	61.695553	507.029022	505.376648	-105.801285	82.817963	506.229645	61.789902	89.527382	414.402802	-244.354034	1412.129761	403.540436	65.780434	1425.292236	339.164948	-85.784065	1392.294800	303.713318	-102.204391	1676.445190	155.049820	-280.822418	1294.102661	506.276428	131.132813	1163.707153	274.300659	-119.870407	1449.404541	392.752350	171.432053	912.961853	362.912018	-53.883175	1001.031494	-617.249878	59.569378	897.838135	-566.875061	-81.987183
333.567078	-131.083511	898.642578	380.691833	32.365910	903.919067	417.599731	-143.165878	506.507629	425.148132	61.518322	507.002625	505.410858	-105.849770	82.855820	506.207428	61.796688	89.480453	414.665131	-244.487305	1412.248779	403.806915	65.680824	1425.153809	339.424530	-85.951347	1392.288940	304.725159	-102.279739	1676.655029	155.364700	-281.084137	1294.217896	506.487579	130.813400	1163.468140	274.554840	-120.147133	1449.478882	392.687744	171.021286	912.831665	363.136871	-54.309223	1000.977356	-617.118530	59.497601	897.833069	-566.786987	-82.067108
333.709351	-131.440506	898.649231	380.727295	31.978685	903.858398	417.499664	-143.406738	506.457977	425.590881	61.556412	507.029602	505.465210	-105.905304	82.889900	506.450928	61.897728	89.473701	414.917694	-244.580612	1412.396851	404.043610	65.547485	1424.985229	339.631317	-86.122345	1392.294800	305.739746	-102.361908	1676.872803	155.735153	-281.514923	1294.257202	506.658752	130.491318	1163.260742	274.682800	-120.242409	1449.498047	392.696808	170.574646	912.700806	363.375183	-54.679970	1000.941345	-616.989746	59.391434	897.835205	-566.653748	-82.182884
333.771942	-131.429779	898.705627	380.282959	32.720867	904.245850	417.324158	-143.543564	506.376740	425.425812	61.325714	507.164124	505.416321	-105.919128	82.907135	506.379730	61.869343	89.414291	415.193024	-244.668304	1412.546753	404.290192	65.431229	1424.806396	339.819183	-86.278976	1392.323120	306.688049	-102.405525	1677.090332	156.103989	-281.880707	1294.319214	506.847961	130.178650	1163.057129	274.883759	-120.475487	1449.551025	392.722809	170.094193	912.550354	363.392822	-54.521755	1001.139099	-616.847290	59.269089	897.832031	-566.538940	-82.317398
334.042084	-131.836227	898.695801	380.408142	32.312500	904.223511	417.257233	-143.745453	506.360626	424.719421	60.892429	507.040833	505.445618	-105.963272	82.895851	505.970825	61.734047	89.308144	415.465576	-244.714401	1412.703613	404.472687	65.331734	1424.632935	340.023621	-86.461601	1392.319580	307.685455	-102.479141	1677.284424	156.465332	-282.194214	1294.341064	507.030273	129.891235	1162.853271	275.079163	-120.765839	1449.607178	392.800171	169.646393	912.378601	363.714661	-54.950779	1001.113892	-616.701782	59.106174	897.789185	-566.410645	-82.469673
334.460907	-132.602524	898.628113	381.021698	30.847555	903.801575	417.320923	-144.090607	506.392365	425.170166	60.935703	506.929199	505.519897	-106.049187	82.924255	506.212952	61.833282	89.302811	415.717316	-244.787292	1412.861694	404.578491	65.230446	1424.457886	340.203522	-86.658134	1392.312622	308.592346	-102.485336	1677.469727	156.826492	-282.581573	1294.311768	507.208191	129.639984	1162.612793	275.255249	-121.109383	1449.682861	392.921143	169.232834	912.184753	364.288391	-55.896866	1000.873962	-616.558411	58.980438	897.761414	-566.287598	-82.625343
334.751495	-133.059402	898.645447	381.149414	30.405716	903.750366	417.303284	-144.244003	506.361572	425.110657	60.804317	506.886505	505.541656	-106.108475	82.903770	506.139374	61.820122	89.225304	415.999817	-244.873566	1413.023560	404.806366	65.000900	1424.122559	340.345215	-86.821365	1392.302490	309.488495	-102.526039	1677.648193	157.252777	-282.989471	1294.267090	507.427887	129.433105	1162.399536	275.455017	-121.605713	1449.738281	393.116364	168.747757	911.947876	364.638062	-56.337055	1000.848145	-616.419067	58.887257	897.729248	-566.175476	-82.743103
335.087250	-133.442551	898.652527	381.303650	30.064116	903.746216	417.270874	-144.477783	506.300995	425.247162	60.753513	506.894470	505.593140	-106.150414	82.901398	506.226776	61.836685	89.205147	416.260925	-244.976471	1413.196045	404.688049	65.038780	1424.067627	340.490417	-87.048325	1392.289063	310.330811	-102.523209	1677.831543	157.710770	-283.404510	1294.191895	507.564880	129.128021	1162.244751	275.649261	-121.975571	1449.761719	393.288696	168.252731	911.728394	365.030029	-56.725086	1000.838318	-616.286072	58.783588	897.677307	-566.080383	-82.881203
335.265167	-133.416824	898.740173	380.933929	30.746099	904.132874	417.106812	-144.540909	506.196320	425.403534	60.690853	507.083191	505.537384	-106.126709	82.902946	506.270630	61.886230	89.184425	416.533844	-245.070557	1413.344849	404.684418	64.922958	1423.862305	340.630005	-87.264336	1392.264648	311.132965	-102.544930	1678.011230	158.149887	-283.968994	1294.061646	507.765015	128.851364	1162.040527	276.091339	-122.475388	1449.597046	393.705200	167.812271	911.405701	365.140228	-56.566330	1001.051086	-616.130249	58.684219	897.638855	-565.969543	-82.993858
335.687347	-133.846939	898.754028	381.152771	30.311234	904.098022	417.130005	-144.691269	506.163361	425.688385	60.675388	507.146881	505.558441	-106.177475	82.897301	506.463806	61.926426	89.211395	416.772888	-245.173782	1413.501709	404.636200	64.844933	1423.648438	340.729187	-87.499977	1392.225586	311.883392	-102.509148	1678.142090	158.569244	-284.584534	1293.958618	507.932648	128.593201	1161.890381	275.736237	-122.686813	1449.725342	393.886688	167.310699	911.226135	365.584534	-56.994705	1001.032043	-615.942932	58.629124	897.633362	-565.861511	-83.103867
336.096527	-134.299850	898.771790	381.414246	29.819895	904.081299	417.102966	-144.810532	506.147949	425.625000	60.376560	506.943451	505.547333	-106.205864	82.884285	506.348419	61.899273	89.131531	417.035645	-245.271515	1413.669189	404.562836	64.743279	1423.434082	340.843292	-87.736969	1392.197021	312.600159	-102.481041	1678.270264	159.064651	-285.178375	1293.817139	508.161133	128.369019	1161.764893	275.993652	-123.245941	1449.652100	394.251984	166.798630	911.005310	366.060120	-57.479042	1001.021667	-615.780823	58.503849	897.592590	-565.735352	-83.250046
336.571198	-134.722610	898.825562	381.667511	29.401215	904.098816	417.075470	-144.974731	506.094177	425.520416	60.127453	506.930634	505.570618	-106.228477	82.902359	506.269043	61.879532	89.090904	417.306061	-245.375809	1413.872070	404.476501	64.635475	1423.243286	340.925079	-87.952530	1392.166016	313.255371	-102.422897	1678.379395	159.472473	-285.502106	1293.760498	508.372559	128.139420	1161.629761	277.755005	-124.992287	1449.667480	394.789276	166.328445	910.674072	366.583221	-57.911079	1001.044922	-615.599609	58.390598	897.540344	-565.624817	-83.363960
337.015961	-135.171524	898.877319	381.958893	28.973881	904.088440	417.062714	-145.113068	506.056183	425.742676	60.036964	506.952209	505.533203	-106.200470	82.888199	506.363098	61.906067	89.093330	417.564148	-245.427765	1414.102051	404.322235	64.556168	1423.055908	340.983398	-88.148186	1392.093262	313.886475	-102.348839	1678.464722	159.988953	-286.261047	1293.572876	508.509003	127.843704	1161.525269	277.768005	-125.588974	1449.524414	395.078979	165.845322	910.495728	367.051483	-58.331093	1001.059021	-615.432312	58.266117	897.495544	-565.522217	-83.488304
337.507629	-135.620392	898.935120	382.288483	29.359900	904.121155	417.128326	-145.229752	506.058014	426.282013	60.014790	507.140656	505.560272	-106.243431	82.922821	506.661560	62.027935	89.122421	417.826874	-245.484695	1414.306274	404.145111	64.491295	1422.827026	341.033051	-88.346771	1392.004883	314.454315	-102.267685	1678.551880	160.618607	-287.344147	1293.287598	508.722168	127.561905	1161.428101	277.335052	-125.807365	1449.256226	395.587494	165.299774	910.214966	367.609253	-58.353062	1001.093506	-615.275696	58.139568	897.449219	-565.414917	-83.645317
338.251373	-136.552338	898.911743	383.039917	27.011751	903.621948	417.316010	-145.529907	506.086273	426.700043	59.943909	506.925354	505.641815	-106.364227	82.911301	506.843597	62.043598	89.116737	418.037842	-245.569839	1414.523438	403.904266	64.419388	1422.587769	341.097504	-88.563309	1391.904297	315.022125	-102.166199	1678.647705	161.335251	-288.717255	1292.883667	508.936646	127.305489	1161.329346	275.746429	-125.307663	1448.939453	396.235229	164.809555	909.881226	368.422821	-59.767326	1000.838684	-615.110413	58.001598	897.399841	-565.297119	-83.789070
338.746063	-136.671326	898.984497	383.038025	27.489265	903.982727	417.312622	-145.665253	506.004883	426.828857	59.746201	507.032990	505.654419	-106.371193	82.897522	506.901733	62.062859	89.103737	418.268738	-245.612854	1414.716675	403.671631	64.356216	1422.365356	341.142609	-88.776588	1391.846436	315.513245	-102.058350	1678.754395	161.976105	-289.782440	1292.541992	509.134094	127.092278	1161.230103	275.113892	-125.632439	1448.831299	396.691956	164.270172	909.668701	368.792267	-59.753723	1001.037292	-614.958008	57.809826	897.375610	-565.174438	-83.969452
339.299164	-137.180664	899.075928	383.501343	27.935032	904.062744	417.400299	-145.892441	506.021057	427.112762	59.582169	507.169342	505.630981	-106.351799	82.872612	507.027100	62.101727	89.095749	418.492188	-245.663559	1414.919922	403.353546	64.326942	1422.130371	341.136292	-88.998154	1391.751465	315.953430	-101.942780	1678.837524	162.641068	-290.876678	1292.193481	509.349976	126.901810	1161.194336	275.004822	-126.284454	1448.585205	397.480743	163.740601	909.298645	369.413452	-59.774437	1001.114563	-614.788879	57.742973	897.378296	-565.054810	-84.082626
340.175842	-138.063278	898.989075	384.378876	25.450914	903.537109	417.703552	-146.162003	506.040955	426.960541	59.262859	506.811768	505.739899	-106.488075	82.858505	506.914307	62.046425	89.016907	418.709930	-245.728394	1415.132202	403.055511	64.252335	1421.895874	341.135468	-89.218254	1391.681396	316.330383	-101.807999	1678.937012	163.352509	-292.059296	1291.795166	509.514465	126.677032	1161.131958	274.753479	-126.942169	1448.306030	398.012878	163.201813	909.079163	370.309479	-61.246548	1000.817505	-614.639343	57.634705	897.385437	-564.945129	-84.224861
341.083191	-138.672684	898.987122	384.998444	24.850473	903.461731	418.029297	-146.503799	506.064331	427.036346	59.011875	506.743439	505.832916	-106.544159	82.859283	506.899078	62.020420	88.965805	418.972778	-245.794067	1415.344604	402.743347	64.183495	1421.706909	341.122345	-89.449654	1391.591919	316.652191	-101.635323	1679.023560	163.828384	-292.642670	1291.545532	509.726807	126.524811	1161.086914	276.475861	-129.023376	1448.219238	398.760712	162.686523	908.767090	371.097229	-61.798893	1000.779480	-614.458557	57.516048	897.392700	-564.812134	-84.311134
341.581909	-138.690887	899.064697	385.031158	26.427086	903.911377	418.056122	-146.594788	505.948730	427.277618	58.882969	507.001221	505.794525	-106.513908	82.830353	506.989471	62.036297	88.955437	419.228516	-245.834183	1415.583618	402.367401	64.098381	1421.481323	341.077209	-89.685829	1391.494629	316.921936	-101.471008	1679.094727	164.553375	-293.542328	1291.205811	509.947815	126.360641	1161.088013	277.144470	-130.351242	1448.033691	399.530243	162.094376	908.437500	371.507263	-61.211430	1001.021667	-614.245850	57.372681	897.360107	-564.530457	-84.524529
342.651276	-139.812912	899.006958	386.150513	23.896557	903.368103	418.498413	-146.975555	506.025696	427.198273	58.609062	506.611023	505.827148	-106.562401	82.776695	506.902588	61.970787	88.904083	419.492218	-245.890350	1415.819946	402.011658	63.993771	1421.252319	340.989563	-89.917641	1391.390137	317.140015	-101.329582	1679.154663	165.362625	-294.679565	1290.711182	510.136780	126.219147	1161.078979	277.059998	-131.050049	1447.675415	400.296478	161.572250	908.131042	372.518738	-62.767239	1000.741394	-614.118225	57.247158	897.333008	-564.412109	-84.657509
343.398376	-140.030441	899.052124	386.322968	24.304371	903.674072	418.780273	-147.186722	505.920074	427.323578	58.372246	506.686981	505.820221	-106.583275	82.758652	506.871399	61.941788	88.840866	419.739502	-245.941559	1416.065430	401.637543	63.912426	1421.044312	340.913452	-90.211708	1391.284668	317.284515	-101.186874	1679.220215	166.530655	-295.706665	1290.150757	510.361694	126.115982	1161.124268	276.827209	-131.684250	1447.401123	401.300323	160.983093	907.709961	373.028595	-62.796211	1000.906799	-613.942444	57.181034	897.335449	-564.272156	-84.755875
344.240997	-140.436005	899.043274	386.968170	24.908766	903.760864	419.067963	-147.466080	505.843628	427.712921	58.163929	506.799866	505.810822	-106.555687	82.696594	507.033051	61.965599	88.816582	419.980652	-245.990768	1416.353760	401.189789	63.806503	1420.846436	340.807526	-90.459908	1391.209229	317.398346	-101.022499	1679.282715	167.106323	-296.816803	1289.660522	510.509064	125.986816	1161.127441	276.579163	-132.330139	1447.123901	402.002991	160.459412	907.497498	373.779999	-62.716373	1000.944153	-613.757324	57.143940	897.371399	-564.129150	-84.843254
345.502289	-141.530807	898.976318	388.279083	22.195719	903.227295	419.628174	-147.991486	505.915375	427.686584	57.752811	506.398346	505.937195	-106.685143	82.661392	506.889618	61.900425	88.759796	420.171936	-246.058060	1416.600708	400.733948	63.696758	1420.694702	340.732147	-90.741058	1391.131348	317.445526	-100.871681	1679.350586	167.956696	-297.870544	1289.098389	510.714966	125.861320	1161.215454	276.232300	-133.025360	1446.803589	403.083710	159.917953	907.073486	374.913239	-64.348770	1000.669495	-613.590942	57.056229	897.379150	-563.979919	-84.940521
346.353912	-141.798111	898.991943	388.531769	22.633659	903.546326	419.986572	-148.072571	505.862183	427.864594	57.403011	506.518036	505.883087	-106.654343	82.565804	506.877258	61.880077	88.674828	420.365753	-246.108337	1416.886719	400.295654	63.585342	1420.511353	340.615540	-90.981201	1391.061523	317.442413	-100.724174	1679.416016	168.903656	-298.922668	1288.412964	510.837280	125.724373	1161.254272	275.999878	-133.666199	1446.436768	403.880829	159.410858	906.857117	375.460724	-64.396515	1000.830872	-613.423523	56.956512	897.387146	-563.791321	-85.087181
347.377502	-142.430908	898.996765	389.301239	22.040985	903.490662	420.373016	-148.313263	505.851501	428.046295	57.090378	506.502533	505.870178	-106.633568	82.516808	506.821472	61.829624	88.614250	420.543427	-246.189590	1417.140503	399.790863	63.496109	1420.332031	340.495636	-91.259987	1390.977661	317.403168	-100.606750	1679.475220	169.738831	-299.949341	1287.792114	510.957184	125.539169	1161.323242	275.668549	-134.385345	1446.088379	404.793518	158.904602	906.553528	376.239258	-64.929329	1000.818726	-613.294189	56.931236	897.396362	-563.777588	-85.070686
348.510284	-143.051880	898.965759	390.127472	21.515890	903.480286	420.926880	-148.712051	505.860718	428.282593	56.776096	506.478882	505.951447	-106.692734	82.470764	506.801910	61.824524	88.523323	420.702881	-246.294052	1417.402344	399.338989	63.391243	1420.201416	340.338867	-91.515503	1390.895874	317.323792	-100.485847	1679.510498	170.648514	-300.897064	1287.091431	511.098206	125.403358	1161.423340	275.298431	-134.983231	1445.729126	405.816467	158.349197	906.226196	377.113190	-65.470947	1000.807800	-613.153564	56.790367	897.370483	-563.635742	-85.202583
349.706665	-143.882446	898.889343	391.333221	20.202085	903.236267	421.546509	-149.091263	505.849304	428.618042	56.491905	506.388641	505.981415	-106.741005	82.399826	506.815521	61.805843	88.456360	420.843353	-246.385315	1417.629883	398.881409	63.266140	1420.044434	340.210419	-91.808098	1390.774048	317.194427	-100.368683	1679.537842	171.673813	-302.292419	1286.302856	511.197296	125.259781	1161.521729	273.949677	-134.575256	1445.307617	406.748077	157.871399	905.929626	378.182800	-66.422775	1000.663391	-612.992615	56.726707	897.394470	-563.475342	-85.274590
350.905731	-144.526459	898.878174	392.157654	19.660107	903.217163	422.115997	-149.373383	505.814026	428.913269	56.084488	506.334473	506.027985	-106.783707	82.346542	506.820740	61.773991	88.399551	420.941040	-246.518494	1417.831543	398.360718	63.113113	1419.884521	340.020142	-92.058357	1390.700439	317.012054	-100.267410	1679.561157	172.687607	-303.767487	1285.485352	511.293243	125.086151	1161.655640	271.642517	-133.932907	1444.757813	407.888275	157.318253	905.530884	379.041077	-66.952477	1000.662842	-612.842285	56.623932	897.396362	-563.335876	-85.357277
352.014008	-145.174301	898.844727	392.989288	19.095192	903.196289	422.760315	-149.787384	505.825623	429.149200	55.681778	506.216827	506.060181	-106.841560	82.271896	506.747284	61.736542	88.299423	421.071472	-246.680374	1418.016846	397.903229	62.984222	1419.817627	339.862701	-92.321472	1390.618164	316.793762	-100.187141	1679.563477	173.534622	-304.026703	1284.900024	511.320190	124.921906	1161.761230	273.402832	-135.976334	1444.704834	408.777679	156.818039	905.289978	379.892181	-67.522163	1000.646240	-612.679016	56.542397	897.433289	-563.167542	-85.450531
353.223511	-145.822403	898.810974	393.870728	18.562452	903.200195	423.399994	-150.252777	505.759827	429.430359	55.373806	506.135986	506.089203	-106.869408	82.193092	506.723694	61.732822	88.207344	421.202026	-246.826736	1418.203491	397.383789	62.822124	1419.664917	339.673340	-92.587509	1390.559570	316.551697	-100.128517	1679.545166	173.973572	-304.877228	1284.373047	511.365143	124.729942	1161.930908	273.723450	-136.958725	1444.395386	409.795929	156.310684	905.002075	380.766907	-68.075691	1000.645447	-612.519165	56.473701	897.447998	-563.021484	-85.512657
354.422821	-146.506943	898.786743	394.726257	18.009310	903.188416	424.184082	-150.601929	505.782471	429.724976	54.950417	506.057709	506.129456	-106.936295	82.146202	506.640778	61.666199	88.092331	421.278687	-246.969070	1418.391724	396.883698	62.587811	1419.575684	339.760284	-93.000816	1390.096558	316.251831	-100.084671	1679.518799	174.878769	-305.909821	1283.660400	511.411255	124.547997	1162.102173	272.614044	-136.946808	1443.984009	410.899200	155.780563	904.690186	381.597504	-68.635674	1000.644165	-612.347961	56.408848	897.482971	-562.844482	-85.554352
355.642303	-147.100159	898.693176	395.557770	17.536613	903.133850	424.956177	-150.984879	505.799805	429.902954	54.497787	505.975677	506.191284	-106.997047	82.077065	506.506378	61.627419	87.987419	421.375275	-247.156326	1418.600830	396.418457	62.345268	1419.512085	339.363617	-93.293953	1390.295288	315.932678	-100.056091	1679.472168	175.867325	-307.197418	1282.839600	511.413788	124.366470	1162.264526	270.423737	-136.239090	1443.471558	411.883240	155.343094	904.423950	382.452087	-69.131393	1000.583618	-612.190613	56.365791	897.506287	-562.672607	-85.607903
356.866455	-147.759903	898.659363	396.472412	17.023119	903.101196	425.800598	-151.372528	505.869476	430.320038	54.124073	505.925293	506.280426	-107.076744	82.006950	506.548615	61.624069	87.914154	421.430359	-247.311234	1418.779053	395.929016	62.120720	1419.408813	339.176331	-93.579475	1390.229248	315.583710	-100.074081	1679.396362	176.511292	-307.945679	1282.236206	511.406250	124.191124	1162.430054	270.050873	-136.772354	1443.168457	412.761322	154.827515	904.206238	383.305878	-69.650620	1000.567932	-612.029785	56.333370	897.553284	-562.480042	-85.687637
358.142181	-148.573441	898.571106	397.572052	15.888579	902.850464	426.693146	-151.856003	505.940552	430.677704	53.785206	505.786865	506.380310	-107.186905	81.948479	506.500336	61.600262	87.842667	421.479187	-247.492798	1418.950928	395.460663	61.852772	1419.316406	339.001953	-93.919548	1390.104126	315.195160	-100.116463	1679.315674	177.258987	-308.639008	1281.543579	511.424896	124.019119	1162.595215	269.697937	-137.358185	1442.913696	413.849182	154.368866	903.921326	384.270233	-70.474434	1000.419373	-611.908997	56.301441	897.574890	-562.302795	-85.752975
359.255707	-149.000900	898.590454	398.204071	16.049854	903.083374	427.417419	-152.287033	505.925018	430.953369	53.448235	505.850922	506.342163	-107.149933	81.882637	506.463806	61.558186	87.789574	421.485870	-247.666214	1419.077881	394.909058	61.605366	1419.248047	339.029541	-94.323074	1389.669556	314.757965	-100.192101	1679.242798	177.933792	-309.250488	1280.880737	511.401337	123.788483	1162.758423	269.359131	-137.955017	1442.688477	414.755615	153.907806	903.690491	384.948547	-70.657501	1000.555725	-611.705505	56.257820	897.599243	-562.060303	-85.835709
360.493011	-149.552338	898.521790	399.132446	15.585899	903.103210	428.361877	-152.689026	505.888153	431.258698	53.071587	505.869659	506.416718	-107.234421	81.788948	506.424225	61.544865	87.759079	421.514832	-247.900497	1419.198120	394.446991	61.385357	1419.191650	338.837158	-94.728767	1389.551392	314.323364	-100.312012	1679.181396	178.502533	-309.995605	1280.224976	511.373108	123.564194	1162.950073	269.035248	-138.606812	1442.456177	415.693024	153.461105	903.488770	385.826416	-71.157158	1000.544189	-611.567261	56.167416	897.618225	-561.861389	-85.958717
361.697205	-150.061432	898.478333	400.009399	15.159905	903.097290	429.272125	-153.213226	505.958221	431.645782	52.736160	505.893311	506.542633	-107.331444	81.684242	506.453247	61.512039	87.708908	421.566101	-248.184540	1419.303345	394.052246	61.052422	1419.172852	338.379486	-95.007324	1389.826538	313.857391	-100.431763	1679.112183	179.034973	-310.524261	1279.606201	511.364594	123.332092	1163.149048	269.117096	-139.525177	1442.264282	416.563538	153.024994	903.285217	386.648895	-71.583176	1000.534180	-611.394409	56.097256	897.643555	-561.632935	-86.059059
362.861572	-150.647415	898.473450	400.862579	14.755942	903.165344	430.335907	-153.362366	506.006958	432.045227	52.419392	505.922882	506.532379	-107.340118	81.553658	506.450592	61.488186	87.658630	421.540833	-248.493805	1419.427856	393.536621	60.736137	1419.131348	338.210571	-95.364044	1389.744141	313.379425	-100.580559	1679.046387	179.735474	-311.221375	1278.854980	511.348267	123.123398	1163.364014	268.418518	-139.886353	1442.020386	417.471985	152.616257	903.171936	387.436249	-72.056229	1000.579285	-611.293579	56.083221	897.661743	-561.519775	-86.071114
364.049438	-151.268372	898.408752	401.919220	13.826623	902.998535	431.066437	-153.961227	505.993958	432.472565	52.136162	505.852936	506.542328	-107.322983	81.465996	506.466553	61.479172	87.673126	421.496368	-248.780670	1419.531494	393.107025	60.433769	1419.115601	338.047913	-95.743088	1389.633911	312.907623	-100.786301	1678.965454	180.384705	-311.863556	1278.191528	511.323364	122.880112	1163.578003	268.045380	-140.527313	1441.749512	418.306824	152.199753	903.065002	388.324066	-72.719612	1000.480896	-611.229980	56.069744	897.641968	-561.489014	-86.066292
365.095032	-151.481781	898.421143	402.475464	14.269309	903.319153	431.862305	-154.056580	505.974854	433.203552	52.042416	506.061035	506.490051	-107.281090	81.354195	506.679535	61.536682	87.690796	421.418732	-249.082169	1419.660156	392.697052	60.065815	1419.138062	337.850861	-96.157806	1389.506592	312.404785	-101.026993	1678.854980	180.933777	-312.475250	1277.539917	511.285400	122.554428	1163.828857	267.839111	-141.304459	1441.542603	419.069427	151.815094	902.994202	388.973694	-72.724861	1000.650513	-611.053894	55.974270	897.692200	-561.180481	-86.177162
366.236908	-151.933823	898.362671	403.382233	13.729790	903.308716	432.782135	-154.410889	506.010406	433.789307	51.913345	506.106079	506.586182	-107.333084	81.228127	506.808105	61.530430	87.726776	421.362915	-249.439255	1419.767700	392.253418	59.684818	1419.153564	337.638519	-96.536568	1389.438110	311.938934	-101.282654	1678.761719	181.164001	-312.608765	1277.104004	511.277985	122.259308	1164.111084	269.844910	-143.398575	1441.583984	419.838409	151.417908	902.960632	389.780579	-73.196037	1000.628113	-610.938782	55.912495	897.686523	-561.025452	-86.245583
367.335632	-152.369843	898.384094	404.225098	13.337377	903.389221	433.495209	-154.687653	506.027557	434.381195	51.710938	506.174896	506.583893	-107.321495	81.155807	507.011993	61.514885	87.749794	421.306824	-249.788467	1419.879272	391.914337	59.337475	1419.203125	337.460052	-96.968346	1389.349365	311.461823	-101.567360	1678.649902	181.739578	-313.512054	1276.346191	511.301361	121.970039	1164.410645	268.620026	-143.578918	1441.195557	420.719543	151.062149	902.931641	390.544708	-73.591377	1000.689941	-610.856201	55.805851	897.692566	-560.921387	-86.291023
368.371033	-152.720428	898.334778	405.043427	13.033547	903.461487	434.245239	-154.817795	506.022614	434.365540	51.267014	506.160614	506.545624	-107.274414	80.992470	506.846954	61.427185	87.727707	421.187683	-250.125122	1419.933716	391.549652	58.967937	1419.250000	337.313263	-97.367348	1389.272949	310.984955	-101.881165	1678.547119	182.411728	-314.644440	1275.573975	511.290222	121.603165	1164.611450	266.679077	-143.244141	1440.695801	421.160889	150.718933	902.997986	391.302094	-73.947159	1000.708191	-610.774414	55.761749	897.692993	-560.845520	-86.327751
369.369080	-153.139206	898.285339	405.852814	12.714726	903.500549	434.778015	-155.293701	505.994263	435.160950	51.234692	506.224030	506.577637	-107.268333	80.898376	507.175201	61.484592	87.790581	421.097046	-250.455475	1419.977539	391.169250	58.560234	1419.288696	337.159241	-97.776520	1389.159180	310.512177	-102.251747	1678.446533	182.862030	-315.327271	1274.941772	511.356415	121.217850	1164.878052	266.287598	-143.914749	1440.450806	421.980530	150.403656	902.987915	392.027069	-74.322395	1000.710815	-610.687134	55.657108	897.696472	-560.670959	-86.425270
370.293762	-153.372299	898.296814	406.389435	12.833963	903.676453	435.211548	-155.435806	505.922302	435.249878	50.938656	506.327026	506.548187	-107.229660	80.802963	507.135468	61.436962	87.815491	420.967529	-250.808594	1420.042236	390.847595	58.217831	1419.310669	336.968140	-98.173950	1389.051270	310.083618	-102.629982	1678.348511	183.265976	-315.983643	1274.313232	511.380646	120.875099	1165.086670	266.046112	-144.881302	1440.304932	422.496521	150.119461	903.080933	392.610474	-74.427223	1000.808899	-610.607910	55.634132	897.712219	-560.534058	-86.462517
371.426849	-153.832581	898.209961	407.491272	12.087641	903.607056	435.690613	-155.666428	505.918793	435.583160	50.809200	506.333344	506.591034	-107.244301	80.752449	507.281525	61.423687	87.851814	420.810486	-251.155014	1420.104370	390.548523	57.896236	1419.306519	337.095795	-98.747208	1388.517822	309.674255	-103.034531	1678.255859	183.715698	-316.781433	1273.739380	511.445984	120.533646	1165.313232	265.489990	-145.542099	1440.042114	422.929413	149.807465	903.162537	393.475616	-74.992935	1000.742798	-610.538208	55.532475	897.708008	-560.406616	-86.546371
372.213348	-154.013062	898.166870	407.943085	12.298504	903.775879	436.074615	-155.859161	505.892609	435.719574	50.615284	506.460571	506.582764	-107.236656	80.679237	507.330597	61.402973	87.891411	420.763885	-251.549057	1420.144653	390.270294	57.474022	1419.316650	336.622253	-98.988052	1388.776611	309.265686	-103.472794	1678.146362	184.124832	-317.500580	1273.171265	511.524200	120.221252	1165.484863	265.068909	-146.280472	1439.894409	423.130737	149.502533	903.335022	393.986542	-75.063927	1000.806396	-610.434631	55.412193	897.712341	-560.211365	-86.635040
373.073486	-154.559631	898.129944	408.915833	11.474752	903.683960	436.447327	-156.206787	505.852844	435.877258	50.489986	506.475128	506.626251	-107.322517	80.662285	507.382050	61.417156	87.961746	420.621796	-251.908600	1420.166504	389.936493	57.132664	1419.313110	336.779510	-99.491470	1388.285522	308.894379	-103.915977	1678.039551	184.380463	-318.123291	1272.661255	511.636963	119.905945	1165.717896	264.925201	-147.299973	1439.808350	423.559296	149.209045	903.459351	394.771271	-75.697533	1000.749207	-610.394104	55.353306	897.724915	-560.104858	-86.715446
373.976776	-155.049026	898.059204	409.943512	10.569263	903.536133	436.863770	-156.441223	505.866211	435.908997	50.300766	506.447205	506.684082	-107.361565	80.632423	507.346893	61.383358	88.013855	420.542603	-252.314835	1420.191406	389.627930	56.766964	1419.325562	336.705292	-99.898689	1388.156494	308.549133	-104.389519	1677.924072	184.827301	-318.918549	1272.140259	511.787933	119.594971	1165.954346	264.427948	-147.955795	1439.621948	424.106689	148.932220	903.544922	395.557922	-76.323227	1000.649475	-610.329346	55.241291	897.704529	-559.955505	-86.789841
374.711578	-155.206039	898.017578	410.559052	10.811990	903.714600	437.190063	-156.568634	505.832642	436.656403	50.460575	506.621124	506.665833	-107.354004	80.573242	507.736450	61.502674	88.150764	420.471619	-252.698181	1420.213623	389.377472	56.399639	1419.365112	336.587280	-100.322617	1388.038818	308.204407	-104.882057	1677.790283	185.113876	-319.656006	1271.679077	511.893250	119.306274	1166.183960	264.067993	-148.714081	1439.467407	424.204590	148.632431	903.731750	396.124207	-76.376839	1000.717773	-610.260376	55.147629	897.729736	-559.820862	-86.879608
375.406738	-155.550858	897.950378	411.473083	10.037080	903.625122	437.584381	-156.782730	505.838013	436.899933	50.420280	506.632111	506.714722	-107.418388	80.519547	507.791168	61.463100	88.230232	420.403259	-253.105881	1420.221191	389.138031	55.972908	1419.418823	336.140533	-100.543533	1388.309204	307.871460	-105.364723	1677.657471	185.474091	-320.367218	1271.202148	512.013428	119.056831	1166.372437	263.685883	-149.500870	1439.313354	424.475067	148.311920	903.915161	396.802460	-76.911430	1000.644836	-610.163696	55.045273	897.737244	-559.663818	-86.910828
375.916229	-155.730438	897.927185	412.014832	9.812980	903.686707	437.969391	-156.911728	505.832489	437.069977	50.337048	506.700317	506.690704	-107.379295	80.442642	507.801361	61.450985	88.297981	420.349548	-253.522171	1420.220947	388.910614	55.588604	1419.449097	336.087952	-100.932220	1388.236206	307.549622	-105.854805	1677.518433	185.777451	-321.057892	1270.746582	512.173828	118.809242	1166.586426	263.385498	-150.201035	1439.142944	424.716614	148.032776	904.141235	397.289795	-77.157784	1000.663391	-610.118652	54.941437	897.736328	-559.540161	-87.004448
376.294739	-155.648376	897.924622	412.218933	10.278766	903.971191	438.304688	-157.121094	505.786072	437.157074	50.212341	506.851746	506.729858	-107.442558	80.428558	507.784973	61.426815	88.371559	420.301666	-253.923416	1420.276001	388.714966	55.226101	1419.488525	336.047272	-101.342667	1388.151123	307.274353	-106.353462	1677.389526	186.108307	-321.742371	1270.333374	512.327271	118.562775	1166.828857	263.126923	-150.894104	1438.955322	424.897949	147.789276	904.362732	397.578918	-77.042686	1000.797668	-610.067749	54.865658	897.703186	-559.421692	-87.098503
376.770020	-155.964691	897.917114	413.035675	9.567228	903.887756	438.766083	-157.359360	505.799225	437.469574	50.202808	506.859924	506.752502	-107.465599	80.380417	507.912537	61.427582	88.478767	420.257477	-254.297501	1420.303833	388.531891	54.800247	1419.514893	336.031647	-101.724930	1388.064331	307.031006	-106.831459	1677.280884	186.431274	-322.411194	1269.952148	512.483337	118.290825	1167.043579	262.941895	-151.525055	1438.748901	425.044678	147.552383	904.593262	398.181580	-77.518684	1000.755249	-609.987854	54.817062	897.702515	-559.277893	-87.173157
376.934143	-155.589355	897.993713	412.777588	10.565906	904.393127	438.953949	-157.483582	505.687988	437.614014	50.128059	507.140656	506.689423	-107.463799	80.336716	507.930969	61.404705	88.536934	420.224304	-254.696442	1420.364868	388.417908	54.397694	1419.616577	336.029236	-102.118767	1388.032471	306.791840	-107.341644	1677.185181	186.759155	-322.955780	1269.596680	512.658813	118.043503	1167.301636	262.847351	-152.114563	1438.577393	425.166351	147.309647	904.859253	398.175903	-77.073273	1001.034119	-609.881592	54.660133	897.716736	-558.996155	-87.369995
377.379333	-156.060226	898.015137	413.843689	9.452292	904.190308	439.461304	-157.656738	505.796906	437.409363	49.992420	507.051788	506.780182	-107.539978	80.287537	507.837860	61.310799	88.614769	420.196228	-255.027618	1420.420166	388.317902	54.056168	1419.715698	336.045441	-102.474197	1388.039673	306.585754	-107.831726	1677.107300	187.116577	-323.442413	1269.262085	512.849731	117.801491	1167.577759	262.840607	-152.632538	1438.422485	425.413879	147.074539	905.114441	398.877594	-77.748802	1000.950500	-609.835938	54.579418	897.705688	-558.993225	-87.421875
377.616882	-156.135834	898.065430	414.255066	9.253797	904.293579	439.749084	-157.734619	505.809937	436.905518	49.699673	507.088806	506.805664	-107.590271	80.251595	507.505493	61.117538	88.639992	420.193909	-255.319183	1420.497925	388.233246	53.747902	1419.840210	336.413818	-103.073189	1387.659424	306.406006	-108.299667	1677.040527	187.394089	-323.885681	1268.960938	513.015747	117.579796	1167.808960	262.856628	-153.135712	1438.283691	425.234070	146.890503	905.486023	399.205353	-77.925224	1001.025391	-609.731323	54.530331	897.747681	-558.837830	-87.441620
377.846222	-156.288681	898.109070	414.672028	8.761458	904.306580	440.021973	-157.766235	505.880249	436.978851	49.682007	507.114716	506.864441	-107.653809	80.210678	507.539368	61.102974	88.742714	420.223663	-255.641068	1420.535400	388.207458	53.384850	1419.955811	336.459473	-103.425789	1387.675171	306.255646	-108.776672	1676.981201	187.643112	-324.231506	1268.665161	513.179810	117.367210	1168.035278	262.882721	-153.617386	1438.168091	425.243286	146.683029	905.799194	399.530609	-78.242668	1001.053894	-609.688599	54.391132	897.748840	-558.730164	-87.550400
377.921844	-156.217438	898.168152	414.820313	9.119140	904.554260	440.149353	-157.795105	505.857391	437.027863	49.684303	507.260620	506.869232	-107.713509	80.169571	507.585114	61.070572	88.895363	420.254517	-255.982086	1420.553223	388.184143	53.059898	1420.071167	336.511841	-103.724274	1387.714966	306.136322	-109.248657	1676.916382	187.902710	-324.548035	1268.383667	513.362915	117.181679	1168.267578	262.894531	-154.028839	1438.092285	425.183502	146.490723	906.121948	399.705811	-78.149643	1001.199646	-609.602600	54.335651	897.761475	-558.590759	-87.638290
377.931244	-156.059113	898.236755	414.679932	9.638671	904.828186	440.131409	-157.837219	505.812286	436.937775	49.641743	507.459839	506.830414	-107.697960	80.149826	507.537415	61.079357	89.000458	420.340302	-256.314789	1420.597290	388.199982	52.739170	1420.242432	336.601227	-104.049095	1387.765869	306.059387	-109.715317	1676.847168	188.163254	-324.834015	1268.123291	513.537659	116.959213	1168.537109	262.889465	-154.459305	1438.083862	425.089691	146.328476	906.460266	399.735687	-77.942123	1001.361511	-609.551758	54.244957	897.767639	-558.491211	-87.734581
378.006439	-156.137222	898.274109	414.872345	9.552345	904.924683	440.145569	-157.918396	505.815033	436.818756	49.700855	507.542511	506.867859	-107.740990	80.132263	507.539154	61.091694	89.154976	420.390778	-256.643250	1420.615112	388.250641	52.402523	1420.395142	336.694916	-104.358711	1387.830933	306.035614	-110.153961	1676.795776	188.389725	-325.041229	1267.891357	513.696838	116.732277	1168.755859	262.907471	-154.848740	1438.111938	424.960754	146.192184	906.771912	399.896179	-78.068481	1001.425415	-609.472412	54.147556	897.774170	-558.403076	-87.846451
378.080902	-156.190353	898.307312	415.046143	9.461326	905.015930	440.124176	-157.965454	505.788513	436.573792	49.763622	507.650299	506.886841	-107.820587	80.137062	507.514893	61.117241	89.320030	420.423035	-256.932068	1420.637207	388.309784	52.080563	1420.575439	336.799896	-104.623528	1387.921753	306.031372	-110.563492	1676.753662	188.576111	-325.190979	1267.682007	513.834473	116.518784	1168.952271	262.928711	-155.182968	1438.135376	424.834717	146.070679	907.112305	400.055878	-78.186478	1001.484192	-609.395264	54.062435	897.809143	-558.305237	-87.926277
378.107727	-156.256958	898.332825	415.191589	9.358953	905.109070	440.028870	-158.031876	505.772949	436.241730	49.885563	507.705566	506.926849	-107.847351	80.161041	507.462494	61.167210	89.541573	420.476959	-257.260742	1420.631592	388.457886	51.772186	1420.761597	336.917206	-104.876602	1387.992676	306.045135	-110.964096	1676.717285	188.728546	-325.283875	1267.486572	513.995422	116.308151	1169.168579	262.948517	-155.515320	1438.176025	424.662689	145.910858	907.461853	400.172272	-78.321938	1001.539978	-609.303040	53.975273	897.841919	-558.194519	-88.011421
378.131378	-156.291016	898.374634	415.287689	9.284887	905.227661	439.876678	-158.019379	505.733032	435.831390	50.079441	507.821899	506.917175	-107.857384	80.144707	507.465790	61.288395	89.765297	420.593353	-257.628265	1420.649536	388.639801	51.443481	1420.958740	336.702148	-104.935356	1388.498657	306.115875	-111.351364	1676.702759	188.914673	-325.347168	1267.330078	514.148193	116.070335	1169.326416	263.099335	-155.853668	1438.254639	424.474365	145.807083	907.816040	400.265900	-78.432396	1001.616272	-609.211914	53.876141	897.877197	-558.074463	-88.109055
378.106598	-156.340240	898.391113	415.353912	9.216715	905.323975	439.704010	-158.109512	505.673523	435.365021	50.258656	507.923737	506.940369	-107.909355	80.168587	507.420624	61.397476	90.011612	420.663086	-257.926086	1420.653564	388.813171	51.165741	1421.119263	336.854980	-105.146263	1388.563721	306.214478	-111.709534	1676.694092	189.048218	-325.365997	1267.162720	514.314209	115.878075	1169.516235	263.229950	-156.083313	1438.310303	424.298370	145.704834	908.120667	400.340637	-78.553688	1001.667603	-609.141968	53.807247	897.888367	-557.988037	-88.187210
378.102386	-156.536667	898.377930	415.635803	8.673223	905.263245	439.654327	-158.153519	505.703369	434.751648	50.437923	507.911285	506.976624	-107.953842	80.182487	507.335022	61.517910	90.291695	420.706238	-258.184448	1420.612427	388.972046	50.930897	1421.263916	337.364288	-105.590942	1388.197510	306.348602	-112.060425	1676.681763	189.151794	-325.411072	1267.013062	514.471191	115.679832	1169.681641	263.372131	-156.303467	1438.329712	424.062897	145.584045	908.420471	400.518066	-78.920372	1001.629395	-609.111633	53.729679	897.879089	-557.934021	-88.285416
377.937714	-156.395981	898.411011	415.400391	9.083770	905.511108	439.398438	-158.105087	505.632446	434.036316	50.642532	508.057648	506.962555	-107.979393	80.207870	507.241058	61.608772	90.538666	420.819855	-258.438477	1420.557495	389.240814	50.653336	1421.417480	337.522797	-105.794029	1388.245850	306.534821	-112.399666	1676.662476	189.209244	-325.369812	1266.890747	514.657776	115.534737	1169.801880	263.540253	-156.491882	1438.366699	423.826324	145.525009	908.675110	400.419067	-78.786987	1001.758911	-609.053101	53.610840	897.881775	-557.847900	-88.371727
378.044861	-156.954666	898.370483	416.104645	7.535642	905.070313	439.410858	-158.193481	505.655060	433.461334	50.839191	507.869049	507.033142	-108.022934	80.182060	507.159332	61.700832	90.798302	420.954865	-258.725830	1420.502686	389.610992	50.355217	1421.594482	337.353485	-105.780190	1388.734985	306.753967	-112.730461	1676.674072	189.268051	-325.345459	1266.807861	514.832031	115.320183	1169.863159	263.703430	-156.687469	1438.388916	423.568787	145.456512	908.935364	400.819702	-79.641258	1001.528503	-608.988464	53.533207	897.869507	-557.797485	-88.456070
377.810028	-156.729904	898.396790	415.781616	8.036983	905.384216	439.149445	-158.192398	505.601685	432.622833	51.107079	508.055695	507.049377	-108.031250	80.180466	507.052979	61.794857	91.084419	420.981201	-258.980896	1420.450073	389.895905	50.149948	1421.732300	337.885773	-106.145332	1388.416626	306.990875	-113.030434	1676.703247	189.260666	-325.253479	1266.742798	514.984253	115.126007	1169.939575	263.833984	-156.860413	1438.475098	423.255737	145.404953	909.192017	400.668610	-79.470993	1001.684021	-608.938843	53.419304	897.865601	-557.735718	-88.543732
377.494568	-156.364777	898.437256	415.247040	8.964766	905.782166	438.873871	-158.069656	505.561584	431.493286	51.155632	508.222687	507.015564	-108.047958	80.191933	506.802643	61.824703	91.333595	421.038422	-259.188080	1420.356934	390.252075	49.988815	1421.896118	338.087952	-106.303978	1388.512085	307.230225	-113.321213	1676.737549	189.235809	-325.155701	1266.691406	515.130188	114.913422	1169.985840	263.965485	-157.033035	1438.571289	422.921112	145.350052	909.445007	400.409424	-79.054810	1001.884521	-608.874756	53.333927	897.866821	-557.654541	-88.687614
377.406342	-156.530106	898.439026	415.451782	8.485865	905.725952	438.711823	-158.099884	505.546539	430.604370	51.465141	508.249664	507.056000	-108.081131	80.221466	506.659058	61.873661	91.602089	421.141449	-259.432159	1420.281128	390.643677	49.786297	1422.036499	337.949432	-106.233681	1388.979370	307.504425	-113.606216	1676.786133	189.175400	-325.064026	1266.662109	515.283691	114.680397	1169.961670	264.067627	-157.169052	1438.698730	422.574188	145.326111	909.686462	400.533936	-79.374344	1001.854736	-608.812805	53.247776	897.892090	-557.602478	-88.751282
377.151672	-156.335709	898.459717	415.109833	8.935611	905.929138	438.406525	-158.122574	505.480469	429.806091	51.778027	508.414886	507.044373	-108.095337	80.263680	506.597870	61.950134	91.884621	421.204010	-259.638611	1420.194336	391.040802	49.620010	1422.159424	338.145142	-106.369797	1389.075684	307.810394	-113.875992	1676.819580	189.100876	-324.950348	1266.640991	515.475952	114.474083	1169.968628	264.129913	-157.314102	1438.864380	422.259918	145.332275	909.900513	400.358643	-79.179703	1001.954651	-608.796814	53.105438	897.861877	-557.524414	-88.871155
377.037811	-156.455963	898.436096	415.250153	8.517317	905.843567	438.177612	-158.196945	505.459381	428.955841	52.192642	508.482208	507.104370	-108.166260	80.295128	506.630798	62.049526	92.222687	421.285919	-259.881470	1420.125977	391.464783	49.474716	1422.241577	338.366425	-106.418030	1389.150513	308.137115	-114.123260	1676.871094	189.049423	-324.862671	1266.648193	515.652893	114.257851	1169.933228	264.190125	-157.444626	1439.028809	421.936676	145.319580	910.106750	400.430450	-79.441399	1001.897949	-608.794556	53.066010	897.852905	-557.535278	-88.908554
376.779419	-156.344467	898.441101	414.971222	8.803223	905.981079	437.864532	-158.125900	505.401215	429.295563	53.043896	508.674774	507.091370	-108.171494	80.280380	507.210480	62.354115	92.740868	421.274597	-260.038086	1420.036499	391.822113	49.374557	1422.344849	338.897766	-106.683540	1388.827759	308.452759	-114.373077	1676.931152	188.953018	-324.760406	1266.653809	515.846924	113.997116	1169.916382	264.229340	-157.635818	1439.233154	421.614319	145.326492	910.291870	400.264557	-79.339767	1001.959351	-608.795898	52.962223	897.842834	-557.497864	-88.998528
376.625702	-156.317093	898.461060	414.910919	8.763705	906.066040	437.627960	-158.133118	505.367828	428.362640	53.348881	508.795410	507.081207	-108.223808	80.293236	507.126862	62.409794	93.124146	421.353210	-260.255280	1419.960571	392.235657	49.253601	1422.459351	339.103149	-106.723396	1388.908569	308.795410	-114.591591	1677.004761	188.854492	-324.651978	1266.689697	516.060303	113.796829	1169.907227	264.326385	-157.870697	1439.447632	421.290649	145.340378	910.479675	400.202606	-79.400063	1002.006775	-608.789673	52.865173	897.825867	-557.466980	-89.105598
376.401947	-156.370041	898.468262	414.857910	8.557723	906.052856	437.445923	-158.070892	505.365540	425.920349	53.050171	508.757019	507.148315	-108.295052	80.324974	506.261810	62.201698	93.363258	421.455597	-260.462952	1419.917969	392.717529	49.150768	1422.571777	338.985199	-106.596619	1389.398560	309.150330	-114.812485	1677.088135	188.783005	-324.543915	1266.711426	516.263245	113.540764	1169.860718	264.432190	-158.087433	1439.651367	420.955627	145.371033	910.671692	400.141327	-79.544823	1001.999512	-608.755432	52.800243	897.815125	-557.424805	-89.150177
376.118774	-156.307861	898.497131	414.589752	8.647369	906.156189	437.179840	-157.983734	505.364655	424.814423	53.280396	508.888733	507.158020	-108.304558	80.329811	506.021362	62.314564	93.747162	421.511841	-260.618561	1419.895020	393.148926	49.073551	1422.655273	339.166290	-106.595146	1389.516479	309.528320	-115.018402	1677.183228	188.720123	-324.436249	1266.721069	516.458984	113.307693	1169.818237	264.529968	-158.265091	1439.831787	420.611023	145.395294	910.860901	399.953003	-79.533417	1002.057922	-608.732544	52.704765	897.804443	-557.372437	-89.239159
375.792267	-156.256393	898.549988	414.226563	8.789658	906.286499	436.992432	-157.859421	505.365326	423.783783	53.677002	509.007843	507.189880	-108.323875	80.358208	505.935944	62.466637	94.183113	421.528778	-260.739929	1419.869263	393.542328	49.005100	1422.756348	339.385193	-106.634834	1389.584961	309.902802	-115.221901	1677.290283	188.681061	-324.385345	1266.750732	516.675354	113.052124	1169.769775	264.591583	-158.411377	1439.957397	420.239471	145.400314	911.075317	399.728149	-79.506645	1002.139893	-608.750610	52.621830	897.793274	-557.324890	-89.330856
375.465881	-156.154236	898.595947	413.887787	8.922622	906.454163	436.837341	-157.788834	505.378998	423.200653	54.198174	509.187500	507.211304	-108.307350	80.363968	506.032806	62.674999	94.629387	421.528564	-260.881470	1419.866699	393.956787	48.993584	1422.847290	339.587433	-106.614418	1389.714966	310.289429	-115.395531	1677.411011	188.649689	-324.335602	1266.772583	516.897949	112.828384	1169.722168	264.655334	-158.528748	1440.096436	419.869293	145.403610	911.295166	399.500336	-79.485062	1002.236023	-608.773193	52.537621	897.757202	-557.320496	-89.367744
375.164124	-156.173538	898.638428	413.629059	8.926105	906.546387	436.627869	-157.728424	505.370361	421.954681	54.269543	509.267548	507.167725	-108.270447	80.377701	505.761017	62.669556	94.946823	421.538818	-260.983795	1419.870605	394.369080	48.930363	1422.874146	339.778259	-106.609062	1389.816406	310.678680	-115.553566	1677.559937	188.632080	-324.281128	1266.793701	517.134766	112.594040	1169.659180	264.681641	-158.616135	1440.212646	419.570435	145.430740	911.452271	399.299622	-79.541664	1002.296631	-608.808472	52.468117	897.724243	-557.303345	-89.416466
374.796326	-156.166687	898.666809	413.307281	8.939253	906.600464	436.450562	-157.624619	505.383087	420.276398	54.352264	509.279022	507.173492	-108.303169	80.418762	505.365295	62.660896	95.291298	421.553284	-261.060120	1419.859253	394.777100	48.882103	1422.925293	339.927765	-106.607559	1389.956787	311.068512	-115.697311	1677.683594	188.632843	-324.219849	1266.834351	517.337097	112.451447	1169.548096	264.728210	-158.664215	1440.300293	419.280640	145.448318	911.607849	399.082550	-79.577675	1002.328796	-608.793579	52.344261	897.726563	-557.102600	-89.613007
374.453430	-156.076477	898.706909	412.969147	9.009683	906.726379	436.221466	-157.594040	505.362579	419.721680	54.827072	509.458557	507.161102	-108.296844	80.429985	505.511566	62.872105	95.711761	421.574768	-261.148529	1419.851196	395.148285	48.822971	1422.991333	340.081451	-106.604004	1390.071655	311.477509	-115.826889	1677.816162	188.618500	-324.139313	1266.845093	517.561707	112.258003	1169.463135	264.810272	-158.697388	1440.390503	419.129486	145.465683	911.685547	398.840576	-79.572563	1002.402222	-608.820557	52.277946	897.718567	-557.073486	-89.659721
374.136383	-156.019180	898.754578	412.660858	9.062860	906.857422	435.983887	-157.672806	505.379730	418.424683	54.947933	509.473969	507.164459	-108.303970	80.449097	505.252228	62.973095	96.145683	421.562531	-261.204559	1419.852783	395.509033	48.806767	1423.056030	340.522858	-106.736244	1389.837769	311.874207	-115.939796	1677.978149	188.595520	-324.045837	1266.887207	517.765503	112.103966	1169.387329	264.899170	-158.730331	1440.491699	418.854340	145.504196	911.838074	398.616913	-79.588432	1002.482666	-608.874451	52.221413	897.713867	-557.073364	-89.715286
373.795471	-155.919678	898.784912	412.322418	9.110233	906.980530	435.773407	-157.657822	505.341125	417.344482	55.159084	509.649170	507.161987	-108.331322	80.444038	505.034027	63.123047	96.590958	421.636627	-261.317719	1419.867920	395.944946	48.744854	1423.114868	340.380768	-106.574730	1390.333496	312.270538	-116.037148	1678.130127	188.594894	-323.918915	1266.927734	517.940186	111.949760	1169.318115	265.013947	-158.742599	1440.610229	418.512604	145.565674	912.011719	398.354156	-79.590561	1002.550659	-608.924561	52.145573	897.682922	-557.039795	-89.776649
373.435669	-155.827103	898.826477	411.968109	9.216724	907.116272	435.563904	-157.656265	505.310669	416.308258	55.366787	509.823303	507.132904	-108.320953	80.476974	504.875885	63.251736	97.018044	421.642792	-261.410278	1419.881592	396.302216	48.742062	1423.180176	340.557953	-106.578171	1390.482666	312.655884	-116.107452	1678.293701	188.584961	-323.793854	1266.956299	518.127014	111.806740	1169.259888	265.130737	-158.757217	1440.721680	418.251221	145.622940	912.141113	398.070679	-79.564308	1002.630798	-609.017395	52.127441	897.671692	-557.071655	-89.808411
373.174347	-156.077316	898.836304	412.091064	8.667496	906.957520	435.490875	-157.610931	505.363861	414.483063	55.167603	509.888275	507.159943	-108.361603	80.474709	504.276917	63.214939	97.298660	421.671967	-261.530548	1419.920410	396.603821	48.691738	1423.237305	340.741272	-106.596275	1390.621826	313.028259	-116.161957	1678.487183	188.586639	-323.636475	1267.009521	518.327454	111.672005	1169.196411	265.228668	-158.792267	1440.878174	418.222992	145.715668	912.162842	398.038696	-79.894836	1002.558655	-609.131287	52.085098	897.672302	-557.127808	-89.791458
372.817047	-156.070114	898.899902	411.794312	8.669729	907.066711	435.294342	-157.531921	505.337616	414.512024	55.673088	510.100067	507.121063	-108.331070	80.492172	504.639618	63.488655	97.792625	421.734375	-261.622986	1419.956543	396.967773	48.650040	1423.334595	340.917175	-106.637161	1390.771362	313.388977	-116.193581	1678.671997	188.612854	-323.529785	1267.062134	518.497314	111.508286	1169.153198	265.337494	-158.815872	1441.003540	418.078491	145.804230	912.274109	397.786560	-79.937241	1002.638000	-609.216614	52.077126	897.667542	-557.151917	-89.793289
372.400970	-155.916962	898.984070	411.195770	8.756877	907.318054	435.083496	-157.491943	505.339325	413.431396	55.710716	510.322388	507.125031	-108.344162	80.521507	504.335602	63.478985	98.131149	421.785767	-261.756561	1420.014282	397.310364	48.552704	1423.426514	341.066925	-106.674820	1390.950439	313.777527	-116.218491	1678.861572	188.649399	-323.382813	1267.096313	518.607788	111.353630	1169.110229	265.476624	-158.889221	1441.167358	417.761536	145.896927	912.451538	397.369385	-79.935303	1002.793274	-609.327087	52.029518	897.652954	-557.202332	-89.784622
371.951324	-155.663300	899.068359	410.531799	9.369964	907.670959	434.850861	-157.314636	505.295868	412.691925	55.768059	510.567139	507.058777	-108.258858	80.535255	504.110687	63.452183	98.495316	421.827484	-261.906158	1420.059204	397.594330	48.462170	1423.491577	341.224457	-106.753204	1391.120117	314.179382	-116.231644	1679.059570	188.664688	-323.186554	1267.150879	518.684204	111.169060	1169.091187	265.640381	-158.958252	1441.344116	417.635101	145.978516	912.544189	396.918030	-79.666801	1002.995300	-609.434570	51.986469	897.618896	-557.232422	-89.808075
371.600494	-155.649658	899.131226	410.145477	9.421432	907.796265	434.689667	-157.271454	505.299927	411.784668	55.739609	510.766724	507.083038	-108.277130	80.603889	503.837067	63.414768	98.836662	421.890991	-262.049500	1420.080688	397.884796	48.367233	1423.562012	341.328064	-106.791809	1391.294434	314.588623	-116.229492	1679.250732	188.678589	-322.990814	1267.181763	518.769714	110.992111	1169.058105	265.841553	-159.042328	1441.520142	417.562286	146.044754	912.618652	396.611664	-79.683388	1003.082581	-609.539673	51.955887	897.580444	-557.307007	-89.805672
371.252899	-155.582458	899.183167	409.891266	10.193045	907.992371	434.434174	-157.245026	505.293396	411.320770	55.929249	511.009247	507.042542	-108.242180	80.602470	503.743652	63.458374	99.147263	421.942474	-262.212769	1420.098633	398.147095	48.243343	1423.669556	341.456024	-106.857315	1391.482300	314.986847	-116.200714	1679.449829	188.694382	-322.826874	1267.229614	518.842773	110.849510	1169.056396	265.997223	-159.101410	1441.703979	417.484711	146.110580	912.695251	396.369690	-79.339226	1003.198242	-609.649292	51.929153	897.561340	-557.341919	-89.803917
370.849823	-155.551712	899.204163	409.460724	10.255322	908.136353	434.232727	-157.227188	505.272125	410.585419	55.884689	511.166595	507.076324	-108.231850	80.611412	503.457611	63.409721	99.380501	421.992035	-262.337250	1420.106934	398.411438	48.142387	1423.749756	341.567200	-106.950325	1391.641357	315.375977	-116.158730	1679.617798	188.703735	-322.693542	1267.281982	518.875122	110.706802	1169.028931	266.106018	-159.130096	1441.872559	417.438507	146.208511	912.747314	396.038635	-79.383743	1003.269531	-609.817810	51.930187	897.536560	-557.554260	-89.704826
370.458435	-155.615280	899.246094	408.930023	9.431228	908.171143	434.078796	-157.144257	505.296936	409.996735	55.932915	511.240021	507.081329	-108.236893	80.658279	503.255463	63.362503	99.578934	422.027039	-262.460419	1420.106567	398.645721	48.034111	1423.813232	341.645142	-107.047104	1391.766113	315.803436	-116.132828	1679.785522	188.695160	-322.510223	1267.350952	518.918823	110.553619	1169.007080	266.223755	-159.201050	1442.065308	417.404633	146.276245	912.763428	395.615753	-79.857986	1003.303589	-609.976990	51.909760	897.505127	-557.655212	-89.696297
370.086029	-155.736496	899.251221	408.820557	10.169889	908.205688	433.975189	-157.136139	505.316711	410.187988	56.214458	511.441528	507.097717	-108.217606	80.670013	503.432556	63.459763	99.814575	422.099731	-262.578491	1420.083862	398.872559	47.941833	1423.864624	341.746399	-107.157768	1391.903931	316.233398	-116.113121	1679.944092	188.664490	-322.404144	1267.439697	518.953430	110.412689	1168.988037	266.362183	-159.275146	1442.255737	417.394989	146.328079	912.796692	395.383362	-79.543251	1003.323303	-610.098633	51.828884	897.499634	-557.708069	-89.694138
369.619476	-155.728363	899.285767	408.332092	10.241069	908.322144	433.751251	-157.165955	505.320404	409.796936	56.256763	511.544128	507.052704	-108.182449	80.721771	503.294403	63.433479	99.973427	422.175110	-262.704346	1420.052246	399.046753	47.823410	1423.941284	341.860626	-107.245834	1392.039917	316.656738	-116.068489	1680.102539	188.656799	-322.293488	1267.528687	518.964600	110.302887	1168.998901	266.488556	-159.342743	1442.421387	417.395050	146.394714	912.809998	394.935272	-79.555969	1003.393494	-610.215576	51.802814	897.473511	-557.764099	-89.700241
369.225677	-155.892593	899.326477	407.882324	9.037962	908.249268	433.675812	-157.174667	505.333252	409.220245	56.178905	511.448273	507.063477	-108.145493	80.729630	503.041016	63.381996	100.065430	422.230377	-262.875183	1420.024902	399.211517	47.700165	1424.010620	341.970825	-107.400452	1392.171143	317.092529	-116.015633	1680.265747	188.621033	-322.222137	1267.663452	518.967041	110.174034	1168.988159	266.636719	-159.468704	1442.634521	417.418274	146.440948	912.800903	394.492249	-80.207153	1003.380920	-610.333496	51.783947	897.476318	-557.827209	-89.689873
368.803436	-155.885971	899.347595	407.460999	9.016795	908.311584	433.574585	-157.056702	505.352448	408.707733	56.062283	511.475555	507.021820	-108.123581	80.746429	502.755096	63.307735	100.083298	422.290527	-263.008606	1419.978760	399.315125	47.581093	1424.074829	342.338867	-107.672462	1391.910278	317.508545	-115.976830	1680.396851	188.584198	-322.195313	1267.781982	518.949585	110.072792	1168.999268	266.808594	-159.600006	1442.838989	417.453491	146.477798	912.778320	394.066223	-80.239403	1003.421143	-610.451599	51.803009	897.488220	-557.886963	-89.666336
368.282013	-155.677094	899.346130	406.866669	10.236168	908.564575	433.369995	-156.956924	505.321198	408.991577	56.229355	511.685028	506.970215	-108.072655	80.763435	502.954956	63.424332	100.188110	422.368347	-263.203613	1419.930054	399.476898	47.417240	1424.146851	342.444641	-107.817818	1392.024658	317.976135	-115.950584	1680.526001	188.553421	-322.160828	1267.912109	518.936096	109.933495	1168.994873	267.002106	-159.784805	1443.010376	417.515930	146.530838	912.738464	393.551727	-79.643448	1003.536194	-610.600647	51.793972	897.484314	-557.979065	-89.664215
367.873627	-155.729980	899.315247	406.389740	9.285287	908.505859	433.241272	-156.923218	505.316284	408.875610	56.226257	511.575745	506.941833	-108.047722	80.782349	502.877075	63.428123	100.190323	422.526672	-263.412903	1419.870239	399.659607	47.227509	1424.221313	342.244904	-107.834030	1392.495972	318.450958	-115.933578	1680.662842	188.519653	-322.190704	1268.052002	518.896057	109.800705	1168.959106	267.134277	-159.933777	1443.176636	417.588196	146.564987	912.680237	393.088715	-80.159004	1003.491638	-610.748047	51.799511	897.471069	-558.050537	-89.648598
367.396332	-155.771393	899.327515	405.972076	9.139683	908.526184	433.045715	-156.907303	505.343475	408.760437	56.161175	511.576630	506.918365	-108.031639	80.789978	502.766968	63.422436	100.147491	422.611328	-263.587189	1419.806274	399.786255	47.087616	1424.245850	342.304993	-107.996971	1392.596069	318.893982	-115.931023	1680.780762	188.506927	-322.255646	1268.204956	518.895081	109.690063	1168.940186	267.273987	-160.093933	1443.340332	417.659119	146.592514	912.602295	392.652191	-80.266380	1003.506348	-610.907715	51.769772	897.464111	-558.138550	-89.636414
366.777557	-155.575546	899.357666	405.277618	10.520412	908.752258	432.788879	-156.782562	505.310669	409.104706	56.230846	511.755249	506.869598	-108.019096	80.819443	502.932648	63.488682	100.129494	422.678131	-263.727020	1419.762573	399.863953	46.953903	1424.278687	342.633636	-108.290115	1392.315063	319.380676	-115.942284	1680.905151	188.479874	-322.364807	1268.367310	518.848877	109.562027	1168.941650	267.435120	-160.262863	1443.468750	417.744019	146.625900	912.529602	392.024994	-79.549667	1003.627686	-611.050232	51.784035	897.480042	-558.209167	-89.589256
366.285553	-155.620407	899.348938	404.705963	9.515009	908.660522	432.575348	-156.849091	505.316498	409.002686	56.095764	511.644775	506.864655	-107.992729	80.827286	502.766846	63.424816	100.015038	422.757141	-263.867493	1419.689331	399.978363	46.823425	1424.329834	342.682648	-108.450371	1392.402100	319.904907	-115.986542	1681.053589	188.445129	-322.492676	1268.567627	518.778687	109.380310	1168.889404	267.611420	-160.441666	1443.605225	417.831451	146.646713	912.425171	391.503357	-80.065079	1003.577515	-611.200684	51.783829	897.473206	-558.283142	-89.594582
365.651276	-155.374786	899.367371	404.007507	10.862541	908.892822	432.229553	-156.905914	505.264954	409.322235	56.078499	511.829193	506.864105	-108.017059	80.863220	502.829285	63.399261	99.913124	422.884064	-264.006348	1419.642944	400.087524	46.679249	1424.349976	342.702820	-108.585243	1392.532104	320.417419	-116.042915	1681.193237	188.446594	-322.647400	1268.758667	518.730652	109.247849	1168.864136	267.791443	-160.590561	1443.718384	417.936798	146.655579	912.315430	390.881744	-79.357613	1003.693787	-611.353333	51.777702	897.478271	-558.356262	-89.560783
365.121002	-155.363922	899.342041	403.509979	10.788347	908.866394	431.900238	-157.011948	505.226410	409.632141	56.044617	511.769104	506.850098	-108.023323	80.928955	502.897736	63.382481	99.780403	422.972626	-264.163422	1419.550293	400.182617	46.545696	1424.395996	342.753479	-108.732353	1392.651367	320.930176	-116.114342	1681.320557	188.412186	-322.802521	1268.949341	518.646179	109.103104	1168.824463	267.953735	-160.735397	1443.824097	418.031464	146.664536	912.196594	390.371552	-79.394295	1003.667358	-611.505127	51.767113	897.491455	-558.426697	-89.535385
364.566498	-155.305817	899.351868	402.705292	10.105945	908.881531	431.568451	-156.942337	505.203186	409.752197	55.856377	511.629852	506.820496	-108.021515	80.960838	502.803131	63.289253	99.566162	423.153961	-264.331604	1419.450562	400.329651	46.387245	1424.409668	342.512451	-108.739639	1393.109131	321.444366	-116.233978	1681.446045	188.377930	-322.966766	1269.146973	518.504761	108.926735	1168.717285	268.111023	-160.919327	1443.944946	418.142700	146.663147	912.056946	389.699066	-79.733765	1003.677490	-611.629761	51.840073	897.528442	-558.480286	-89.465858
363.861755	-155.242111	899.332397	402.132324	11.084818	908.943481	431.160583	-156.915268	505.130798	410.257843	55.810612	511.642700	506.829956	-107.995293	80.980019	502.855774	63.232353	99.351547	423.294556	-264.488037	1419.340332	400.452759	46.241386	1424.429688	342.579010	-108.892601	1393.184448	321.997070	-116.380867	1681.572754	188.319717	-323.081604	1269.362671	518.402100	108.779579	1168.668945	268.336975	-161.151474	1444.102295	418.226379	146.654892	911.908936	389.126099	-79.241570	1003.692566	-611.791626	51.847069	897.525146	-558.541016	-89.454666
363.462982	-155.729813	899.239441	402.216766	8.644178	908.348328	431.039368	-156.879745	505.214874	410.460815	55.647781	511.200958	506.884705	-108.041000	80.994797	502.741425	63.096100	99.052643	423.423920	-264.636719	1419.207886	400.548035	46.132969	1424.417969	342.633942	-109.023148	1393.252441	322.529266	-116.539619	1681.679321	188.283432	-323.244934	1269.575073	518.340027	108.725479	1168.614258	268.534973	-161.410492	1444.290161	418.314667	146.647385	911.747803	388.920746	-80.494377	1003.366455	-611.940796	51.886936	897.537903	-558.613586	-89.406990
362.720490	-155.387848	899.256226	401.248016	9.539702	908.635925	430.535797	-156.807739	505.151672	411.080414	55.552326	511.241913	506.860504	-108.054863	81.030945	502.919067	63.035484	98.807289	423.571136	-264.765747	1419.053955	400.615326	46.009800	1424.426025	342.689575	-109.183273	1393.311279	323.045166	-116.718948	1681.771729	188.212234	-323.361206	1269.779907	518.177734	108.583710	1168.505493	268.743408	-161.686691	1444.500366	418.378845	146.608261	911.566467	388.127441	-80.021202	1003.504578	-612.076477	51.877609	897.548279	-558.682678	-89.380646
361.996216	-155.249207	899.257141	400.589203	10.377373	908.744141	430.124329	-156.753860	505.177338	411.762512	55.465633	511.258972	506.885559	-108.098145	81.078041	503.176453	63.035397	98.577370	423.665894	-264.840332	1418.897339	400.644958	45.926159	1424.392212	342.968018	-109.381203	1393.001587	323.576752	-116.938545	1681.863525	188.163910	-323.536499	1269.994995	518.017639	108.428864	1168.418335	268.939728	-161.946564	1444.681763	418.608429	146.584198	911.280396	387.481995	-79.580391	1003.552856	-612.246643	51.895546	897.531738	-558.770630	-89.320534
361.365814	-155.270767	899.180908	400.005188	9.723779	908.561218	429.726990	-156.756577	505.180542	411.948547	55.276714	511.050964	506.909027	-108.162231	81.127342	503.162842	62.958912	98.232315	423.850250	-264.963593	1418.727905	400.757355	45.832058	1424.363403	342.785217	-109.414986	1393.382690	324.114105	-117.160385	1681.933594	188.096924	-323.692352	1270.221924	517.822998	108.273415	1168.249878	269.077942	-162.223099	1444.887573	418.500000	146.572601	911.148010	386.881378	-79.884369	1003.425293	-612.351379	51.888512	897.544800	-558.810120	-89.289459
360.688263	-155.179169	899.138916	399.325043	9.806070	908.495789	429.433807	-156.558624	505.187622	412.354462	55.099735	510.908691	506.896210	-108.127724	81.146217	503.244385	62.864876	97.907700	423.972656	-265.060638	1418.553711	400.828400	45.746090	1424.308594	342.848938	-109.505020	1393.404541	324.624207	-117.390724	1681.975342	188.044769	-323.901123	1270.435181	517.660034	108.153847	1168.083740	269.134338	-162.453186	1444.988037	418.518951	146.547440	910.934021	386.215118	-79.786530	1003.371582	-612.491821	51.913258	897.549683	-558.872925	-89.243652
360.013397	-155.039352	899.120178	398.675385	9.956232	908.463074	428.975128	-156.422043	505.122528	412.781097	54.913624	510.774170	506.852905	-108.165398	81.180664	503.375061	62.849678	97.631584	424.106018	-265.140686	1418.325806	400.908264	45.691338	1424.244873	342.878815	-109.605309	1393.394653	325.144348	-117.667091	1682.013184	187.952255	-324.088257	1270.620605	517.498901	108.027031	1167.926025	269.272858	-162.724045	1445.156006	418.517883	146.523911	910.673157	385.555511	-79.634277	1003.346191	-612.617798	51.956413	897.571106	-558.926208	-89.180161
359.347900	-155.089371	898.992981	398.290894	9.588042	908.202148	428.550903	-156.566208	505.100525	413.261963	54.867241	510.607941	506.862640	-108.217186	81.215210	503.535187	62.788250	97.399971	424.261108	-265.235504	1418.066284	400.987366	45.636826	1424.176270	342.936462	-109.705696	1393.348877	325.661499	-117.964882	1682.027588	187.847672	-324.269043	1270.822266	517.339417	107.900070	1167.691040	269.447113	-163.022339	1445.427124	418.506836	146.516083	910.401733	385.063782	-79.794716	1003.153503	-612.754944	51.964729	897.566528	-558.972473	-89.166756
358.604004	-154.858841	898.923889	397.493408	10.100641	908.231750	428.075073	-156.627060	505.006012	413.584625	54.765079	510.544006	506.872406	-108.268799	81.279968	503.638611	62.730675	97.147781	424.359406	-265.313507	1417.832275	401.096436	45.568745	1424.075562	342.976501	-109.746422	1393.327637	326.140839	-118.252968	1682.026123	187.776276	-324.425262	1270.998291	517.243591	107.855667	1167.490112	269.520996	-163.296112	1445.590210	418.458893	146.526962	910.154846	384.330811	-79.477226	1003.127563	-612.905884	52.005726	897.568298	-559.057434	-89.121994
357.893097	-154.751984	898.878418	396.782867	10.336691	908.189392	427.534393	-156.729996	504.911591	413.866913	54.668449	510.477570	506.862488	-108.286087	81.313889	503.686676	62.721375	96.922409	424.443268	-265.390869	1417.615112	401.172729	45.532833	1423.961548	343.020355	-109.817505	1393.261597	326.599274	-118.541748	1682.024170	187.694229	-324.608398	1271.154663	517.090332	107.769699	1167.273193	269.639008	-163.572845	1445.740845	418.557526	146.524353	909.815796	383.681274	-79.316246	1003.079041	-613.067322	51.986599	897.538025	-559.141846	-89.074471
357.157104	-154.619965	898.812744	396.202576	10.394140	908.105347	427.091003	-156.536942	504.835663	414.053040	54.562046	510.402344	506.832672	-108.291702	81.339859	503.752289	62.694874	96.719254	424.524811	-265.449707	1417.359863	401.270569	45.530746	1423.823364	343.040649	-109.858887	1393.216919	327.078552	-118.877220	1682.020508	187.617722	-324.807098	1271.302246	516.870361	107.648071	1167.026611	269.650970	-163.755112	1445.712280	418.277679	146.512070	909.598999	383.058472	-79.227859	1003.001465	-613.171875	52.048912	897.554626	-559.178467	-89.003220
356.551331	-154.516525	898.745972	395.732086	10.359646	908.020142	426.733002	-156.466064	504.817688	414.265625	54.555767	510.374084	506.824921	-108.297287	81.343559	503.876038	62.719532	96.552299	424.603821	-265.532471	1417.138428	401.386627	45.511650	1423.695679	343.053802	-109.881203	1393.195923	327.509644	-119.193146	1682.026978	187.532669	-324.983459	1271.433838	516.642090	107.517693	1166.734863	269.706055	-163.953369	1445.784668	418.315674	146.503876	909.201660	382.518677	-79.193039	1002.925598	-613.306335	52.049435	897.564697	-559.248230	-88.962044
355.999084	-154.541779	898.638245	395.385712	10.085816	907.812744	426.373779	-156.566620	504.803528	414.383057	54.618874	510.358917	506.891541	-108.378517	81.389885	503.983826	62.733459	96.428635	424.645721	-265.582397	1416.910278	401.512970	45.488716	1423.590332	343.090149	-109.930458	1393.139038	327.896027	-119.484421	1682.038818	187.442413	-325.141266	1271.560181	516.376526	107.415024	1166.426758	269.776215	-164.150574	1445.864990	418.012085	146.504486	908.980286	382.079224	-79.303513	1002.770203	-613.454529	52.075867	897.546387	-559.322876	-88.894501
355.383484	-154.470062	898.613281	394.885132	10.145422	907.803772	426.016205	-156.593857	504.750183	414.275879	54.610199	510.380524	506.894257	-108.404549	81.449570	503.997986	62.799084	96.354652	424.663788	-265.657288	1416.705811	401.644135	45.460426	1423.474243	343.103088	-109.926041	1393.117676	328.259613	-119.798943	1682.062378	187.343460	-325.256226	1271.640991	516.156677	107.327393	1166.163086	269.840454	-164.346481	1445.934082	417.830627	146.498718	908.690796	381.540741	-79.257057	1002.750610	-613.581970	52.142979	897.557678	-559.392395	-88.831284
354.785828	-154.358398	898.583679	394.502075	10.207167	907.832947	425.676361	-156.437027	504.687836	414.001862	54.666168	510.432312	506.866638	-108.405884	81.437630	504.007660	62.840080	96.393059	424.719635	-265.700989	1416.516968	401.799774	45.444889	1423.404907	343.100494	-109.970131	1393.085815	328.610107	-120.116287	1682.090576	187.233505	-325.351440	1271.710327	516.020508	107.303902	1165.956177	269.892426	-164.538391	1445.981812	417.609497	146.542191	908.448059	381.040222	-79.213837	1002.747925	-613.695496	52.184788	897.567261	-559.421448	-88.757912
354.232208	-154.239304	898.555298	394.140350	10.239302	907.826477	425.336853	-156.350998	504.597321	413.513885	54.745369	510.493011	506.826355	-108.411545	81.451904	503.956909	62.925854	96.506584	424.698456	-265.751862	1416.353638	401.958679	45.420269	1423.342896	343.098907	-109.955582	1393.084473	328.915619	-120.412727	1682.144287	187.106430	-325.460815	1271.764404	515.818359	107.219086	1165.702881	269.913300	-164.712402	1446.026123	417.382599	146.572220	908.227295	380.603241	-79.167519	1002.727051	-613.798096	52.257671	897.573547	-559.488342	-88.657257
353.740692	-154.100998	898.520142	393.846527	10.335644	907.872620	424.918152	-156.466171	504.529083	412.954620	54.845711	510.539459	506.808838	-108.438278	81.502151	503.946808	63.031380	96.649330	424.631897	-265.782745	1416.195435	402.104248	45.422863	1423.263916	343.079437	-109.948303	1393.081543	329.187439	-120.684250	1682.212646	187.011734	-325.545898	1271.803345	515.589172	107.136444	1165.469727	269.898346	-164.851089	1446.051392	417.110107	146.601654	908.034668	380.201782	-79.106628	1002.729004	-613.921936	52.322304	897.582031	-559.535522	-88.565681
353.317200	-154.005859	898.479492	393.641388	10.431317	907.892883	424.578247	-156.615875	504.468964	412.086639	54.922325	510.616425	506.810150	-108.463470	81.542908	503.929077	63.148705	96.865379	424.522034	-265.848175	1416.049805	402.254364	45.382568	1423.201294	343.026276	-109.949493	1393.074097	329.401367	-120.948944	1682.283691	186.865494	-325.588654	1271.820923	515.317139	106.962372	1165.200439	269.865723	-164.984756	1446.086060	416.800354	146.644165	907.870789	379.856415	-79.048904	1002.718079	-614.050049	52.344418	897.565674	-559.590881	-88.518562
352.913940	-153.846115	898.472473	393.505829	10.503725	907.966064	424.215759	-156.724686	504.421967	411.041748	55.008686	510.672028	506.806976	-108.462265	81.570831	503.875519	63.266861	97.140228	424.395691	-265.890350	1415.921387	402.415741	45.353188	1423.138794	342.982208	-109.923744	1393.077515	329.600769	-121.222984	1682.394775	186.690582	-325.585297	1271.823853	515.088013	106.780418	1164.976929	269.790161	-165.082352	1446.117188	416.445099	146.703751	907.719910	379.532928	-78.982292	1002.750977	-614.145386	52.398926	897.588867	-559.656616	-88.406387
352.490417	-153.675476	898.468445	393.384766	10.579879	908.028687	423.958679	-156.716415	504.400482	410.022705	55.238464	510.788116	506.801025	-108.436150	81.607697	503.942505	63.407696	97.464165	424.219543	-265.933228	1415.837402	402.537872	45.342575	1423.094604	342.899384	-109.899666	1393.103760	329.771851	-121.467331	1682.521606	186.498672	-325.563171	1271.826904	514.908203	106.620911	1164.785522	269.654999	-165.143753	1446.154053	416.071960	146.747894	907.627869	379.248413	-78.911919	1002.777161	-614.264587	52.493622	897.618713	-559.711243	-88.326851
352.141785	-153.519531	898.437073	393.328064	10.650805	908.065125	423.752014	-156.649933	504.368378	408.279846	55.266594	510.837128	506.763733	-108.407097	81.589981	503.701752	63.447052	97.799622	423.965607	-265.965668	1415.731689	402.669037	45.304077	1423.052734	342.810944	-109.856186	1393.092651	329.890137	-121.684860	1682.657959	186.219086	-325.500610	1271.811279	514.726013	106.420097	1164.615601	269.480255	-165.191376	1446.185303	415.649475	146.829529	907.577759	379.045074	-78.854218	1002.775635	-614.399841	52.534561	897.620117	-559.772095	-88.283783
351.847198	-153.356400	898.435486	393.331787	10.746332	908.138184	423.548981	-156.612595	504.303040	406.648834	55.443905	510.927063	506.768097	-108.428879	81.608513	503.486725	63.520664	98.248573	423.708221	-266.006439	1415.625854	402.794922	45.296009	1423.018066	342.675934	-109.817848	1393.071167	329.959564	-121.891495	1682.770264	185.881180	-325.428253	1271.780640	514.556885	106.235001	1164.423584	269.271606	-165.227737	1446.223267	415.227417	146.880798	907.535034	378.858582	-78.774223	1002.810242	-614.491638	52.567329	897.620789	-559.833313	-88.209892
351.587646	-153.174088	898.407654	393.372681	10.851611	908.197815	423.293274	-156.624664	504.218262	405.127075	55.810337	511.044952	506.753784	-108.446877	81.633438	503.364380	63.591232	98.884979	423.390747	-266.022858	1415.539063	402.921143	45.284855	1422.950806	342.530792	-109.743973	1393.039307	330.005737	-122.091446	1682.888428	185.494568	-325.299347	1271.738647	514.417236	106.031517	1164.268188	268.998749	-165.256393	1446.272461	414.749542	146.952637	907.533508	378.746613	-78.697540	1002.821228	-614.599487	52.591476	897.612549	-559.883789	-88.158897
351.348969	-152.990112	898.371399	393.428436	10.983981	908.273071	423.108856	-156.651001	504.165619	402.924347	55.976578	511.150543	506.767944	-108.455719	81.646866	502.881134	63.514320	99.545502	423.019104	-266.042847	1415.416260	403.026245	45.276642	1422.910400	342.384033	-109.664551	1392.977539	329.996704	-122.262680	1682.995117	185.047806	-325.141174	1271.697754	514.330627	105.858658	1164.139160	268.663574	-165.309402	1446.336914	414.448669	147.023499	907.467285	378.662720	-78.622200	1002.833984	-614.698669	52.616825	897.586792	-559.966675	-88.141624
351.137421	-152.772583	898.333862	393.477509	11.104101	908.329895	422.842163	-156.697830	504.023315	400.802032	56.280941	511.319672	506.769073	-108.476524	81.658760	502.562897	63.423862	100.242867	422.612244	-266.077301	1415.291870	403.103271	45.274605	1422.866455	342.183075	-109.546181	1392.927979	329.925934	-122.400169	1683.076660	184.616867	-324.980316	1271.657837	514.220947	105.665230	1164.004639	268.146271	-165.255569	1446.446289	413.789703	147.080276	907.618164	378.597809	-78.529015	1002.836792	-614.779419	52.683804	897.583130	-560.003052	-88.113228
350.952942	-152.556091	898.283630	393.578125	11.202017	908.395081	422.612793	-156.652725	503.928223	398.585724	56.598042	511.521881	506.716400	-108.464027	81.656349	502.161224	63.296616	101.014748	422.204742	-266.059052	1415.134888	403.187073	45.321716	1422.820313	341.932495	-109.443703	1392.859741	329.825317	-122.499603	1683.126831	184.067780	-324.718689	1271.616211	514.129639	105.485245	1163.849731	267.785034	-165.274353	1446.498413	413.284363	147.121796	907.711426	378.567139	-78.460869	1002.836609	-614.853943	52.745487	897.618774	-560.075684	-88.060532
350.803741	-152.344330	898.221191	393.727234	11.339497	908.445435	422.354797	-156.688004	503.787811	396.271545	56.921707	511.651215	506.710510	-108.487663	81.672264	501.748505	63.092346	101.906387	421.732361	-266.027557	1415.056030	403.218262	45.375904	1422.783081	341.678040	-109.277092	1392.814941	329.684418	-122.576057	1683.168213	183.455597	-324.396545	1271.578247	514.104126	105.365364	1163.788086	267.349731	-165.209839	1446.619263	412.965942	147.135376	907.740723	378.579865	-78.372696	1002.822937	-614.907104	52.794483	897.636536	-560.123230	-88.031883
350.760376	-152.451584	898.099060	394.220093	10.591208	908.106628	422.288574	-156.673569	503.771423	393.783997	57.379681	511.702667	506.782776	-108.570290	81.663307	501.192932	62.732265	102.889000	421.252686	-265.989868	1414.973633	403.228790	45.444473	1422.764282	341.391785	-109.103783	1392.763672	329.485779	-122.599022	1683.226807	182.876053	-324.054535	1271.548340	514.065735	105.216843	1163.714844	267.042755	-165.218903	1446.685425	412.322021	147.158386	907.994812	378.782349	-78.714561	1002.600647	-614.980591	52.819199	897.637756	-560.208801	-87.999878
350.557922	-151.918732	898.066589	394.144897	11.618516	908.497009	422.067993	-156.577789	503.662201	391.430145	57.984184	512.089966	506.767181	-108.579216	81.659447	500.687073	62.468029	103.933960	420.739868	-265.935333	1414.886841	403.238251	45.542126	1422.751709	341.111633	-108.891724	1392.712036	329.236450	-122.584213	1683.270996	182.296173	-323.657928	1271.491455	514.058960	105.104774	1163.651855	266.488037	-165.101257	1446.808594	411.836823	147.179169	908.163940	378.679840	-78.181389	1002.757690	-615.073120	52.843746	897.641846	-560.320618	-87.980042
350.554962	-151.708069	898.002563	394.470062	11.779723	908.552246	421.950897	-156.594315	503.645447	389.035370	58.536854	512.339417	506.787659	-108.620682	81.681000	499.960419	62.029747	104.905807	420.221344	-265.853882	1414.792480	403.166016	45.646267	1422.757568	340.826599	-108.662590	1392.633667	328.940247	-122.556343	1683.299805	181.651550	-323.244080	1271.453003	514.088684	105.005219	1163.625366	265.784058	-164.870316	1446.950073	411.341736	147.209351	908.382568	378.762573	-78.062080	1002.752808	-615.099304	52.862129	897.652527	-560.379211	-87.945335
350.500671	-151.435303	897.900635	394.719086	12.026771	908.569580	421.835999	-156.523224	503.593658	386.681854	59.094841	512.661926	506.846436	-108.690208	81.685730	499.016357	61.479370	105.901337	419.627472	-265.748077	1414.761963	403.116577	45.762421	1422.785034	340.483032	-108.448082	1392.573242	328.611237	-122.492821	1683.344116	181.014038	-322.782135	1271.381348	514.142517	104.901276	1163.658325	265.494202	-164.758636	1446.953369	410.878235	147.217209	908.617981	378.849945	-77.884514	1002.704407	-615.139221	52.918716	897.674377	-560.452576	-87.908249
350.531555	-151.121017	897.878540	395.018066	12.216858	908.637817	421.671387	-156.569199	503.519501	384.338348	59.523846	512.873230	506.853027	-108.751419	81.698853	497.724487	60.921577	106.776649	419.021210	-265.613922	1414.747803	403.050262	45.869308	1422.817993	340.123932	-108.171974	1392.556030	328.230530	-122.381004	1683.415894	180.384125	-322.229156	1271.275513	514.226563	104.854866	1163.681641	264.915649	-164.573151	1447.047363	410.447815	147.227951	908.907227	378.935028	-77.682106	1002.728394	-615.184265	52.923954	897.654785	-560.555603	-87.928146
350.563232	-150.786728	897.852661	395.314636	12.494910	908.727356	421.673584	-156.433258	503.510468	382.103180	59.989361	513.161072	506.824432	-108.737839	81.660522	496.051544	60.346687	107.626640	418.445801	-265.547913	1414.752441	402.972168	45.982536	1422.887573	339.760803	-107.937546	1392.511841	327.755615	-122.213310	1683.513794	179.682785	-321.668793	1271.164063	514.290833	104.781227	1163.748535	264.281311	-164.350143	1447.175537	410.024597	147.268646	909.215759	379.042267	-77.443336	1002.758118	-615.219666	52.993565	897.672119	-560.657959	-87.909210
350.578766	-150.479523	897.878479	395.605957	12.754893	908.847778	421.679474	-156.294403	503.482727	380.086761	60.385742	513.424438	506.818024	-108.727180	81.664429	494.197418	59.749649	108.235870	417.754700	-265.345062	1414.785156	402.824371	46.196728	1422.993408	339.342010	-107.593422	1392.510620	327.242798	-122.027687	1683.633179	179.005646	-321.084869	1271.030029	514.359314	104.724434	1163.854858	263.496277	-163.963882	1447.337036	409.586273	147.323792	909.576782	379.146088	-77.216293	1002.829468	-615.212646	53.008289	897.685608	-560.711609	-87.910942
350.733429	-150.389160	897.850098	396.191223	12.180601	908.647644	421.852753	-156.174484	503.527649	378.171112	60.663212	513.597290	506.865967	-108.726036	81.633583	492.028381	59.178303	108.745697	417.016876	-265.143860	1414.812744	402.672058	46.379620	1423.111206	338.968140	-107.287308	1392.507813	326.709961	-121.824409	1683.773682	178.330856	-320.531036	1270.923218	514.415344	104.673531	1164.000732	262.802765	-163.620331	1447.380371	409.172089	147.402832	909.969604	379.400909	-77.372124	1002.729370	-615.225830	53.042175	897.691101	-560.796021	-87.904884
350.752441	-149.960510	897.908691	396.413025	12.507493	908.838806	421.900421	-156.030579	503.538361	376.460266	60.907906	513.935730	506.848938	-108.684258	81.622147	489.649414	58.619507	109.215683	416.300171	-265.002960	1414.913330	402.530457	46.571869	1423.264160	338.514130	-106.957047	1392.546143	326.095886	-121.561073	1683.918213	177.613083	-319.847687	1270.791870	514.470764	104.651939	1164.178223	262.405975	-163.404907	1447.357300	408.805176	147.522720	910.374268	379.461639	-77.071152	1002.851379	-615.245483	53.067688	897.709839	-560.891052	-87.886414
350.681152	-149.260361	898.027649	396.328888	13.689993	909.375244	421.887360	-155.778259	503.522400	374.957672	60.920223	514.480774	506.813507	-108.622284	81.611382	487.059906	58.013439	109.509705	415.514587	-264.792725	1415.046997	402.325958	46.796432	1423.401001	338.027924	-106.590103	1392.632690	325.423157	-121.262703	1684.071289	176.957108	-319.257385	1270.622070	514.501892	104.608063	1164.375000	261.707947	-162.963715	1447.395264	408.450867	147.613464	910.795044	379.370667	-76.354515	1003.160767	-615.260132	53.068443	897.712952	-560.986633	-87.902954
350.612030	-148.575851	898.170288	396.068665	14.873505	909.884521	421.918091	-155.560226	503.516693	373.425079	60.770538	515.086304	506.767944	-108.594620	81.597122	484.129303	57.410191	109.740967	414.711090	-264.563934	1415.182739	402.122467	47.006481	1423.568726	337.574371	-106.246040	1392.746704	324.726288	-120.949471	1684.224731	176.200424	-318.550842	1270.435913	514.554504	104.609787	1164.616089	260.753937	-162.428329	1447.484985	408.135590	147.750076	911.243103	379.159668	-75.596794	1003.474121	-615.246460	53.044872	897.720520	-561.076050	-87.919121
350.656982	-148.080292	898.291077	396.228241	15.339144	910.202087	422.060791	-155.335800	503.595886	372.075897	60.503567	515.660828	506.787354	-108.589661	81.582787	480.977051	56.632149	109.834747	413.925079	-264.340485	1415.362549	401.926147	47.251049	1423.775635	337.117371	-105.881310	1392.882568	323.986023	-120.593185	1684.369019	175.495560	-317.883118	1270.248657	514.617859	104.627747	1164.894775	260.313995	-162.090668	1447.374512	407.910065	147.936691	911.650940	379.202972	-75.224762	1003.687134	-615.218994	53.058315	897.730103	-561.112000	-87.917564
350.712555	-147.540283	898.405396	396.398926	15.839875	910.538147	422.223816	-154.954010	503.633026	370.772247	60.273949	516.289917	506.791382	-108.559952	81.551819	477.644684	55.872494	109.988693	413.073639	-264.039917	1415.561523	401.750977	47.501991	1424.001221	336.580658	-105.498573	1393.023560	323.211823	-120.204971	1684.528564	174.781021	-317.146454	1270.112671	514.701599	104.670059	1165.218872	259.565491	-161.561890	1447.370239	407.768311	148.144043	912.035767	379.239380	-74.823631	1003.906006	-615.215698	53.074081	897.749451	-561.185425	-87.964439
350.823303	-147.018723	898.506897	396.619446	16.341276	910.870117	422.392853	-154.579651	503.690460	369.504913	59.824554	516.808350	506.800049	-108.556396	81.513992	474.157074	55.061852	110.005585	412.250580	-263.774048	1415.755737	401.483765	47.791824	1424.252319	336.040009	-105.068649	1393.180420	322.394440	-119.808601	1684.713257	174.016434	-316.390686	1269.965698	514.698914	104.690681	1165.508667	258.637756	-160.957092	1447.464111	407.372223	148.353180	912.575256	379.315887	-74.431900	1004.116943	-615.208679	53.047459	897.743896	-561.266846	-87.996368
350.920288	-146.421478	898.635010	396.777496	16.924032	911.241211	422.551483	-154.222763	503.720978	368.339966	59.400642	517.569519	506.776764	-108.501244	81.526192	470.462128	54.237057	109.922638	411.322418	-263.453186	1415.970337	401.173157	48.111778	1424.487915	335.530060	-104.649750	1393.313599	321.526764	-119.376907	1684.879883	173.276184	-315.630402	1269.776855	514.732910	104.773773	1165.822388	258.125641	-160.483856	1447.349487	407.239319	148.560135	913.036743	379.356812	-73.967888	1004.359802	-615.170471	53.078110	897.771545	-561.332458	-87.977577
351.051300	-145.805130	898.737854	396.957397	17.489986	911.613525	422.718781	-153.836029	503.758728	367.274139	58.961960	518.219666	506.752594	-108.435692	81.486938	466.819061	53.326504	109.936012	410.430145	-263.131348	1416.197998	400.887085	48.442177	1424.723633	334.937286	-104.183983	1393.476807	320.641052	-118.930359	1685.084473	172.525574	-314.805511	1269.594360	514.801880	104.932289	1166.211304	257.146301	-159.794846	1447.434814	407.281433	148.779526	913.404297	379.392853	-73.511230	1004.591370	-615.149963	53.039185	897.781372	-561.391846	-88.026146
351.186584	-145.224289	898.883972	397.141998	18.031734	912.003418	422.982178	-153.555283	503.824402	366.102905	58.604622	518.847900	506.799103	-108.410637	81.487381	462.869507	52.304729	109.815697	409.503082	-262.782410	1416.420288	400.534576	48.774994	1424.994263	334.335663	-103.660667	1393.634155	319.674072	-118.407288	1685.257690	171.749283	-314.005157	1269.462158	514.820740	105.095993	1166.605957	256.342987	-159.158020	1447.448486	407.228241	149.060501	913.843811	379.423676	-73.065605	1004.855286	-615.137268	53.056198	897.793152	-561.453979	-88.040756
351.468842	-145.082306	898.957703	397.808990	17.476034	911.929565	423.360443	-153.288422	503.958771	365.139221	58.176105	519.343079	506.858002	-108.400024	81.485046	459.006500	51.235516	109.777733	408.596039	-262.424591	1416.657227	400.192474	49.167694	1425.249512	333.768982	-103.193314	1393.777344	318.694855	-117.948532	1685.416260	170.985779	-313.141785	1269.319214	514.791565	105.247345	1166.989258	255.747070	-158.592224	1447.362549	407.182281	149.343338	914.291077	379.710907	-73.183319	1004.873474	-615.121765	53.037777	897.787598	-561.511536	-88.088081
351.561279	-144.450241	899.098450	397.931061	17.987425	912.315063	423.689941	-152.784714	504.106537	364.021240	57.833603	519.970520	506.881439	-108.348686	81.455238	455.033356	50.187599	109.659683	407.687592	-262.055908	1416.906494	399.835907	49.535629	1425.521851	333.134460	-102.659508	1393.988770	317.650208	-117.385094	1685.566284	170.224213	-312.296326	1269.162598	514.777466	105.422760	1167.379517	254.710342	-157.882584	1447.476807	407.195007	149.629593	914.688049	379.696014	-72.733971	1005.131104	-615.058350	53.049934	897.824951	-561.539063	-88.103729
351.473297	-143.425827	899.314758	397.545074	19.725992	913.171814	423.809570	-152.310364	504.128632	363.119080	57.519218	520.708740	506.795349	-108.217453	81.389275	451.121063	49.045670	109.665260	406.737488	-261.617218	1417.121582	399.412323	49.958973	1425.799805	332.573395	-102.136246	1394.194336	316.622467	-116.851906	1685.691650	169.389832	-311.416229	1269.003784	514.716980	105.606224	1167.797363	254.099380	-157.289536	1447.450928	407.092865	149.951096	915.134094	379.422943	-71.679390	1005.637634	-615.029724	53.095211	897.854858	-561.607910	-88.122810
351.536041	-142.782318	899.499329	397.572357	20.427261	913.608948	424.044342	-152.007996	504.187866	361.951935	57.061775	521.344604	506.810242	-108.155319	81.390366	447.181122	47.781227	109.529320	405.802460	-261.198029	1417.372681	398.994873	50.377419	1426.100952	331.962036	-101.620499	1394.367432	315.525909	-116.277985	1685.821777	168.627777	-310.522614	1268.864136	514.715820	105.873909	1168.246704	253.131790	-156.590134	1447.580933	407.303833	150.279770	915.444519	379.376404	-71.129768	1005.940735	-614.981384	53.103291	897.850159	-561.649841	-88.144432
351.685120	-142.232224	899.664734	397.735413	20.959595	913.977539	424.263214	-151.683609	504.258179	361.120575	56.893494	521.904297	506.786743	-108.089729	81.333611	443.520233	46.774132	109.568787	404.907013	-260.771606	1417.615601	398.594269	50.819313	1426.360962	331.307678	-101.039040	1394.553589	314.423401	-115.679176	1685.942139	167.886810	-309.659454	1268.756226	514.665955	106.207024	1168.638428	252.404785	-156.000656	1447.610840	407.265259	150.659821	915.880859	379.348297	-70.661964	1006.209167	-614.318359	54.418190	898.628967	-561.518066	-87.354782
351.906555	-142.029373	899.713318	398.242798	20.385738	913.830322	424.579041	-151.374115	504.364777	359.784637	56.748001	522.235413	506.819031	-108.075829	81.324768	439.711792	45.517181	109.589424	403.993591	-260.263123	1417.856934	398.135376	51.316536	1426.613403	330.751129	-100.513832	1394.726074	313.312408	-115.074219	1686.044922	167.086121	-308.694275	1268.636230	514.579773	106.450493	1169.016846	251.538406	-155.323120	1447.697266	407.453644	151.081833	916.183533	379.519104	-70.730331	1006.180420	-614.272522	54.480537	898.648682	-561.574707	-87.359802
351.740387	-140.945343	899.885803	397.700348	22.231396	914.632202	424.635193	-150.885910	504.348083	358.800018	56.676086	522.879639	506.742004	-107.951042	81.279869	436.208710	44.401577	109.703484	403.092926	-259.764832	1418.073486	397.701721	51.814938	1426.852295	330.115845	-99.893845	1394.911865	312.191467	-114.442429	1686.147095	166.367447	-307.801880	1268.500854	514.547485	106.848106	1169.411621	251.153503	-154.790985	1447.634888	407.781982	151.502533	916.363586	379.183594	-69.594604	1006.633362	-614.244568	54.391098	898.630066	-561.608093	-87.416451
351.708313	-140.268707	900.015564	397.588379	22.977356	914.972534	424.712891	-150.503998	504.432526	357.507263	56.394218	523.356018	506.691559	-107.890976	81.278938	432.803436	43.356541	109.792694	402.246674	-259.221008	1418.326050	397.270691	52.356678	1427.109009	329.484406	-99.247734	1395.057251	311.047455	-113.787926	1686.254883	165.659760	-306.945618	1268.357544	514.449341	107.282768	1169.785767	250.146317	-153.970657	1447.693848	407.977997	151.965042	916.583740	379.026154	-68.980385	1006.862183	-614.206360	54.394390	898.626953	-561.625610	-87.434166
351.865265	-140.041000	900.026367	398.010773	22.352379	914.710754	424.970276	-150.178360	504.545502	356.302032	56.256599	523.558289	506.741638	-107.907135	81.281189	429.524567	42.270695	109.925980	401.364197	-258.650635	1418.543457	396.781952	52.902073	1427.324585	328.937805	-98.623016	1395.191895	309.882599	-113.108238	1686.344727	164.937912	-306.071564	1268.216309	514.311768	107.708702	1170.143188	249.209061	-153.094543	1447.758301	408.189453	152.460129	916.778809	379.146973	-69.027748	1006.759583	-614.165649	54.378162	898.616150	-561.646851	-87.487297
351.869751	-139.479446	900.137573	397.925446	22.972185	914.949829	424.998566	-149.973785	504.584869	354.956055	55.792244	523.928650	506.745239	-107.865356	81.297890	426.359985	41.400661	110.040268	400.530579	-258.056458	1418.753174	396.310181	53.497486	1427.535645	328.292023	-97.938950	1395.336548	308.732666	-112.423790	1686.418213	164.288055	-305.217438	1268.075928	514.187134	108.153648	1170.502075	248.534424	-152.413254	1447.653687	408.455170	152.959976	916.954590	379.025635	-68.486221	1006.933105	-614.129761	54.391624	898.614258	-561.669128	-87.525650
351.585083	-138.411011	900.295898	397.257660	24.869856	915.663818	424.888733	-149.572662	504.555634	353.465942	55.197014	524.465698	506.703827	-107.763908	81.270287	423.386200	40.508675	110.077095	399.726807	-257.422913	1418.931641	395.833435	54.112106	1427.761230	327.686005	-97.255325	1395.466309	307.579926	-111.708740	1686.481812	163.641495	-304.316467	1267.955444	514.069702	108.675720	1170.814819	247.633163	-151.575546	1447.706299	408.756500	153.505173	917.084412	378.552765	-67.277985	1007.340454	-614.064636	54.393444	898.597717	-561.683838	-87.518753
351.458557	-137.710754	900.392090	397.017090	25.647381	915.889282	424.966248	-149.085297	504.618073	352.052704	54.753033	524.821899	506.683319	-107.730446	81.257004	420.591522	39.767876	110.149422	398.955841	-256.784302	1419.082031	395.335388	54.745129	1427.893799	327.104370	-96.555084	1395.614014	306.387634	-110.946884	1686.549927	162.984177	-303.493958	1267.779419	513.912170	109.155762	1171.133301	246.852448	-150.807449	1447.664185	409.070648	154.084824	917.216125	378.300781	-66.590508	1007.498657	-614.036377	54.394939	898.596191	-561.703552	-87.533264
351.334137	-137.131226	900.445313	396.831696	26.234753	916.008728	424.975708	-148.642456	504.657593	350.877716	54.440727	525.144409	506.629639	-107.631615	81.237747	418.039764	39.110886	110.216133	398.148926	-256.115021	1419.253418	394.851044	55.390518	1428.043823	326.492188	-95.822090	1395.719238	305.210999	-110.187561	1686.611328	162.348221	-302.683899	1267.630493	513.768188	109.782265	1171.470947	246.096283	-150.042252	1447.579590	409.423706	154.590561	917.272095	378.071716	-66.024796	1007.586121	-613.956726	54.459595	898.605835	-561.673279	-87.548164
351.329590	-136.863358	900.451721	397.099091	25.856358	915.786438	425.131042	-148.333939	504.834045	349.593689	53.957260	525.349792	506.666504	-107.591278	81.251862	415.485291	38.598370	110.172066	397.419983	-255.452194	1419.371948	394.343140	56.085052	1428.196045	325.878784	-95.068481	1395.881348	304.050201	-109.408424	1686.665161	161.782547	-301.824127	1267.443726	513.578735	110.347771	1171.750977	245.342880	-149.242447	1447.518799	409.841431	155.230850	917.308167	378.102173	-65.962212	1007.494629	-613.902832	54.467888	898.599365	-561.677124	-87.558693
351.113159	-136.198639	900.531494	396.665680	26.615839	915.931763	425.081726	-147.982880	504.855042	348.476501	53.510529	525.573242	506.614471	-107.539505	81.253006	413.132233	38.156345	110.012779	396.673340	-254.699585	1419.526123	393.905334	56.831299	1428.312988	325.328796	-94.272400	1395.958374	302.896301	-108.582367	1686.723999	161.222763	-300.995911	1267.322021	513.448853	111.018089	1172.036987	244.606735	-148.503967	1447.456543	410.226746	155.852753	917.347229	377.738678	-65.267998	1007.606812	-613.829712	54.488064	898.607727	-561.671082	-87.556641
350.811523	-135.559357	900.603882	396.234100	27.225103	916.027832	425.027191	-147.650757	504.907196	347.510376	53.118114	525.767456	506.608704	-107.477203	81.284889	410.704315	37.694511	109.706276	395.985657	-253.966248	1419.621582	393.364166	57.600784	1428.425903	324.719849	-93.498627	1396.071289	301.720856	-107.753006	1686.720947	160.709732	-300.214722	1267.143555	513.266785	111.627792	1172.239258	243.940918	-147.691116	1447.346313	410.632416	156.488297	917.282471	377.342255	-64.648788	1007.691650	-613.789978	54.538963	898.638245	-561.680786	-87.528595
350.468628	-134.852386	900.665710	395.709381	27.905699	916.085571	424.960175	-147.327347	504.937378	346.800903	52.733452	525.806152	506.569489	-107.417358	81.267311	408.364685	37.241764	109.214317	395.272827	-253.191681	1419.729126	392.838470	58.396786	1428.471924	324.123810	-92.635132	1396.166138	300.537323	-106.887512	1686.718018	160.231369	-299.385529	1266.970947	513.105652	112.334534	1172.420898	243.221451	-146.951889	1447.245239	411.072021	157.183884	917.254944	376.897064	-63.946907	1007.752686	-613.751221	54.557808	898.630127	-561.673523	-87.548256
350.139191	-134.383163	900.703674	395.222961	28.138878	915.935181	424.958038	-147.075912	505.014465	346.161499	52.459023	525.776855	506.584412	-107.364677	81.290359	406.256653	37.024227	108.814247	394.699097	-252.379456	1419.775513	392.332275	59.227203	1428.509521	323.593811	-91.833275	1396.274780	299.353638	-105.990242	1686.724121	159.793594	-298.602875	1266.764771	512.890564	113.007301	1172.619629	242.539001	-146.085846	1447.097412	411.609009	157.951523	917.256653	376.449249	-63.482285	1007.709900	-613.684082	54.610077	898.646118	-561.647461	-87.533928
349.597382	-133.539520	900.800903	394.259705	29.563463	916.208923	424.854492	-146.656509	505.059296	346.070892	52.297432	525.786499	506.516083	-107.269814	81.277969	404.661041	37.168449	108.455650	394.100586	-251.543808	1419.798462	391.759430	60.079365	1428.563843	323.021332	-90.973061	1396.359497	298.175446	-105.080948	1686.713013	159.374161	-297.847870	1266.593750	512.689270	113.801567	1172.786011	241.920502	-145.306030	1446.999878	411.977936	158.572937	917.075928	375.772034	-62.428650	1007.884094	-613.661987	54.650158	898.640259	-561.653198	-87.531448
349.204163	-133.074951	900.783203	393.630707	29.721626	915.895447	424.814514	-146.308411	505.137024	345.856567	52.082020	525.577454	506.488525	-107.199089	81.282196	403.067871	37.491299	108.222923	393.608948	-250.735352	1419.739746	391.211853	60.977196	1428.564209	322.435760	-90.090240	1396.415405	296.981873	-104.137360	1686.681396	158.889084	-297.037445	1266.433228	512.437195	114.531654	1172.895142	241.353775	-144.493408	1446.905884	412.453857	159.342209	916.919678	375.206970	-61.938007	1007.739258	-613.636414	54.738754	898.646912	-561.690308	-87.460670
348.601501	-132.265778	900.897583	392.524109	31.183720	916.150696	424.730103	-145.709549	505.170898	345.957031	51.861774	525.431824	506.425140	-107.093063	81.276863	400.560516	36.993740	106.537201	393.185852	-249.844543	1419.664185	390.711182	61.848251	1428.562134	321.965729	-89.244797	1396.468018	295.784668	-103.164505	1686.658447	158.547974	-296.259003	1266.276733	512.204407	115.350792	1172.965332	240.801498	-143.659912	1446.798340	412.885498	160.017212	916.754333	374.380402	-60.842411	1007.918823	-613.598938	54.735481	898.632690	-561.666748	-87.478088
347.856201	-131.549698	900.929138	391.327240	32.139992	916.067139	424.614655	-145.209839	505.281494	346.231598	51.609383	525.060547	506.399017	-107.032112	81.284508	398.506714	37.001854	105.458443	392.853882	-248.990189	1419.550293	390.163544	62.772678	1428.550659	321.468842	-88.329697	1396.535767	294.626556	-102.171234	1686.597656	158.180695	-295.483643	1266.147095	511.865326	116.193016	1173.057739	240.232056	-142.781479	1446.730225	413.421265	160.913010	916.649963	373.514771	-59.938950	1007.895691	-613.652954	54.657299	898.542908	-561.684448	-87.542679
347.184235	-130.926666	900.946899	390.264862	32.829765	915.858337	424.383331	-144.798004	505.353668	346.668182	51.430370	524.489807	506.307281	-106.901299	81.295570	396.646973	37.094517	104.493332	392.520111	-248.054214	1419.407715	389.750885	63.608158	1428.391968	320.947998	-87.407242	1396.612549	293.421661	-101.146835	1686.490967	157.877441	-294.741455	1266.057983	511.556061	117.068588	1173.109009	239.783234	-141.916977	1446.511841	413.817627	161.673096	916.365479	372.643799	-59.131939	1007.815735	-614.219177	53.420574	897.829163	-561.842468	-88.284523
346.467072	-130.357147	900.899536	389.079559	33.630272	915.604004	424.197815	-144.418335	505.443329	347.655182	51.495472	523.967224	506.269104	-106.812241	81.330887	394.930542	37.249245	103.446327	392.321136	-247.127014	1419.186523	389.219788	64.611465	1428.345337	320.476563	-86.454399	1396.599487	292.202698	-100.121452	1686.314453	157.526184	-293.997131	1266.002197	511.177032	118.068779	1173.168457	239.236862	-141.127594	1446.589355	414.056610	162.507233	916.114990	371.723175	-58.305187	1007.677917	-614.231812	53.397404	897.805481	-561.849304	-88.289452
345.698303	-129.784134	900.879028	387.802368	34.490112	915.317871	423.952271	-144.041458	505.462402	348.382019	51.374622	523.220032	506.247955	-106.713615	81.346382	393.186005	37.409889	102.172745	392.129395	-246.135223	1418.878296	388.713562	65.600174	1428.322021	320.027954	-85.501831	1396.562622	291.007385	-99.052879	1686.056152	157.213638	-293.319641	1265.909546	510.832001	119.047577	1173.204102	238.754425	-140.243652	1446.375000	414.539642	163.220840	915.653076	370.723267	-57.405838	1007.541809	-614.233521	53.415047	897.788269	-561.847473	-88.265526
344.792236	-129.046921	900.828186	386.289642	35.635620	915.088806	423.465637	-143.652695	505.441071	348.866791	51.200672	522.539124	506.104187	-106.578964	81.318863	391.351166	37.528416	100.821785	392.055328	-245.154434	1418.565186	388.035217	66.791260	1428.417603	319.580505	-84.506172	1396.514038	289.848999	-97.968948	1685.742554	156.919464	-292.598419	1265.944214	510.250671	120.042931	1173.198364	238.347687	-139.539398	1446.608276	414.770142	164.109589	915.288147	369.563019	-56.331364	1007.412842	-614.247375	53.405731	897.757874	-561.858826	-88.247276
343.874603	-128.416473	900.731567	384.724335	36.639122	914.768982	422.751190	-142.979141	505.191925	349.534576	51.172672	521.777893	505.881989	-106.337318	81.322517	389.769257	37.672516	99.429985	391.965607	-244.119415	1418.228027	387.551910	67.780342	1428.182495	319.149353	-83.521561	1396.431641	288.670532	-96.880478	1685.372925	156.648865	-291.987488	1265.963623	509.801941	121.143295	1173.154419	238.011658	-138.755630	1446.451538	415.214203	164.986298	914.771973	368.368378	-55.355080	1007.218018	-614.251343	53.370407	897.718262	-561.864624	-88.242729
343.237061	-128.387100	900.504456	384.075226	35.884644	913.671997	422.740723	-142.913651	505.490051	350.256561	51.357819	520.603699	505.993896	-106.421143	81.327675	388.319855	37.734421	98.149658	391.937531	-243.040451	1417.856689	386.786743	68.998329	1428.192505	318.652954	-82.460785	1396.309326	287.542908	-95.772369	1684.968262	156.414032	-291.388214	1266.029175	509.218475	122.206741	1173.036377	237.542145	-137.980988	1446.540771	415.455902	166.053986	914.311218	367.634216	-55.217236	1006.606018	-614.275269	53.348698	897.685120	-561.868652	-88.284859
341.946564	-127.176857	900.460938	381.760773	38.391777	913.896606	422.068909	-142.625504	505.438263	350.946320	51.457481	519.985962	505.858063	-106.306732	81.364159	387.176483	37.949677	96.870827	391.954346	-241.886475	1417.512573	386.164520	70.192322	1428.013550	318.164093	-81.417519	1396.179810	286.425995	-94.640076	1684.585693	156.209595	-290.817169	1266.131104	508.545502	123.311066	1172.846802	237.099579	-137.176590	1446.529907	415.656433	167.104630	913.814758	365.990356	-53.461735	1006.680725	-614.296997	53.348053	897.670654	-561.897888	-88.232208
340.845276	-126.461899	900.345032	380.015259	39.595600	913.470825	421.511597	-142.327362	505.387970	351.364227	51.578285	519.010071	505.791595	-106.219872	81.408089	386.111389	37.933090	95.577950	392.001312	-240.678497	1417.181030	385.450134	71.408516	1427.784912	317.658875	-80.326508	1395.976685	285.359985	-93.490311	1684.201294	156.006851	-290.268585	1266.243774	507.920380	124.466568	1172.665161	236.739151	-136.374191	1446.535034	415.766113	168.157181	913.240295	364.618103	-52.287350	1006.427124	-614.330994	53.301819	897.643372	-561.910278	-88.249489
339.812744	-125.999664	900.171692	378.649536	39.939236	912.744202	420.931702	-142.015732	505.370667	351.682922	51.703011	517.990601	505.765198	-106.171310	81.459183	385.215576	37.910755	94.301186	392.017395	-239.384430	1416.803223	384.630707	72.760750	1427.520752	317.161194	-79.203171	1395.774902	284.330750	-92.332619	1683.797363	155.852966	-289.789917	1266.344116	507.145508	125.667557	1172.329346	236.327591	-135.604691	1446.495361	415.616730	169.362137	912.720764	363.455261	-51.561028	1006.003845	-614.362549	53.335976	897.633301	-561.936340	-88.234398
338.683502	-125.591385	899.974670	377.356171	40.162731	911.942932	420.333313	-141.554520	505.407593	352.048706	51.848946	516.905762	505.688354	-106.087784	81.488907	384.541656	37.910732	93.117592	392.110168	-238.065170	1416.390747	383.832764	74.099388	1427.213135	316.637756	-78.023827	1395.528442	283.300629	-91.141571	1683.380371	155.765900	-289.327759	1266.465332	506.382477	126.988007	1172.052612	235.905319	-134.803711	1446.478638	415.662598	170.504471	912.106812	362.285187	-50.899166	1005.531921	-614.402344	53.275604	897.608337	-561.989929	-88.255432
337.502167	-124.975807	899.785034	375.811096	40.932415	911.282471	419.700928	-141.219772	505.401947	352.353699	51.988491	515.982910	505.680115	-106.028366	81.535858	384.122101	37.857830	91.995499	392.249939	-236.697876	1416.013062	382.904510	75.499062	1426.870239	316.095886	-76.789452	1395.286499	282.325378	-89.901680	1682.951416	155.683472	-288.877289	1266.628052	505.546021	128.312393	1171.694092	235.490601	-133.984406	1446.510254	415.855743	171.810699	911.392822	360.941681	-49.913155	1005.129761	-614.417542	53.252556	897.590027	-561.992920	-88.263123
336.269226	-124.452667	899.623474	374.336761	41.442223	910.581909	419.062897	-140.936798	505.330719	352.876343	52.244831	514.942871	505.648743	-105.985977	81.591721	383.994965	37.827011	90.881752	392.389465	-235.296265	1415.549683	381.925781	76.931137	1426.508789	315.585175	-75.576027	1395.047119	281.361969	-88.660362	1682.481567	155.633438	-288.436523	1266.809937	504.654480	129.747696	1171.338379	235.118256	-133.200851	1446.551758	415.737732	173.101547	910.697571	359.652313	-49.083641	1004.720215	-614.452698	53.200905	897.553040	-562.036499	-88.332809
334.978088	-123.980995	899.365356	373.010315	41.412243	909.663452	418.381073	-140.543671	505.290771	353.221619	52.469090	514.000610	505.580231	-105.914711	81.596344	383.974274	37.748684	89.802597	392.553375	-233.807373	1415.133301	380.921997	78.412979	1426.099976	315.094177	-74.335587	1394.780640	280.448120	-87.351677	1681.985107	155.621658	-288.010956	1267.015991	503.635925	131.281967	1170.909302	234.692184	-132.312576	1446.562134	415.295685	174.164551	909.869995	358.364471	-48.493599	1004.158386	-614.486694	53.202892	897.517883	-562.077637	-88.359924
333.472687	-123.238052	899.185120	371.166626	42.655895	909.112183	417.695099	-140.118210	505.283936	353.639282	52.873848	513.160645	505.439362	-105.833435	81.621048	384.089874	37.577587	88.876991	392.713226	-232.308609	1414.674561	379.870728	79.967476	1425.659058	314.519867	-73.040588	1394.557129	279.526215	-85.988129	1681.489624	155.855118	-287.315094	1267.207397	502.597778	132.911301	1170.491821	234.541168	-131.574203	1446.585815	415.125275	175.491821	909.105652	356.790436	-47.270309	1003.804565	-614.506836	53.153378	897.484253	-562.134216	-88.368462
331.996399	-122.482559	898.990723	369.508850	43.442097	908.471680	416.872314	-139.864182	505.243500	354.041748	53.338146	512.356567	505.397888	-105.787964	81.701973	384.171295	37.362125	87.901543	392.912598	-230.755219	1414.265503	378.798676	81.570801	1425.247925	313.987000	-71.687286	1394.246582	278.644867	-84.562241	1680.994141	155.602081	-287.077454	1267.548462	501.446655	134.603760	1169.954712	233.929749	-130.553177	1446.714722	414.714661	176.837952	908.308350	355.313812	-46.246540	1003.400391	-614.540771	53.075466	897.442200	-562.191711	-88.459785
330.485718	-121.829315	898.801147	367.957092	43.892765	907.721191	416.171967	-139.580643	505.236450	354.577759	53.826714	511.424805	505.419067	-105.831314	81.746025	384.427887	37.310669	87.060265	393.042511	-229.121201	1413.889648	377.692902	83.200775	1424.783447	313.384308	-70.273460	1394.044556	277.806335	-83.060059	1680.573975	155.608536	-286.536133	1267.795532	500.209869	136.485703	1169.518677	233.737411	-129.698288	1446.728638	414.366333	178.196793	907.274963	353.843811	-45.379139	1002.948364	-614.587036	53.060905	897.419006	-562.234131	-88.473732
328.841553	-120.844238	898.682007	366.037231	45.256882	907.287903	415.361511	-139.094833	505.200012	355.100281	54.342045	510.734253	505.361786	-105.795311	81.813782	384.616760	37.203491	86.293495	393.154480	-227.527710	1413.551270	376.632477	84.826851	1424.342651	312.822083	-68.859962	1393.794189	276.984985	-81.483093	1680.195068	155.627304	-286.000458	1268.050293	498.906860	138.404144	1168.969971	233.412460	-128.742020	1446.749756	413.817902	179.649429	906.390503	352.163147	-44.016800	1002.679260	-614.618530	53.002022	897.391602	-562.296814	-88.526260
327.179077	-119.810097	898.553406	364.228821	46.365108	906.822388	414.477844	-138.736053	505.144928	355.318939	54.775360	510.125305	505.295593	-105.725639	81.944710	384.479828	36.980152	85.664642	393.162079	-225.848038	1413.328979	375.592804	86.506966	1423.944824	312.236694	-67.430634	1393.591187	276.274506	-79.722725	1679.865723	155.676392	-285.435822	1268.340820	497.509674	140.329895	1168.366333	232.846664	-127.570763	1446.831177	413.045410	181.283524	905.676331	350.515106	-42.756378	1002.389709	-614.643005	52.929329	897.364319	-562.347473	-88.600853
325.592468	-118.728683	898.440735	362.512878	47.477493	906.449097	413.799500	-138.305618	505.186890	355.472412	55.320976	509.649841	505.284760	-105.737289	82.029106	384.298859	36.805107	85.281990	393.100525	-224.170486	1413.176147	374.597168	88.226906	1423.559204	311.629242	-65.955917	1393.485596	275.567871	-78.022057	1679.643188	155.643997	-284.738617	1268.659668	496.073425	142.332474	1167.812622	232.740646	-126.575790	1446.804810	412.204895	182.779572	904.692200	348.916168	-41.510227	1002.153076	-614.688904	52.849632	897.320618	-562.419556	-88.655891
323.932953	-117.675964	898.416138	360.672272	48.678116	906.124939	413.059509	-137.508575	505.182770	355.310272	55.721313	509.388153	505.228119	-105.642731	82.079666	383.926636	36.700924	84.999405	392.960938	-222.457779	1413.117065	373.627014	89.960777	1423.207642	310.964844	-64.440552	1393.451782	274.901489	-76.243134	1679.541504	155.574249	-284.047119	1268.948486	494.543701	144.426392	1167.274780	232.231735	-125.342789	1446.886841	411.312103	184.469315	903.879761	347.265411	-40.215611	1001.983582	-614.715210	52.795403	897.301514	-562.476929	-88.699593
322.266083	-116.588310	898.457947	358.853058	49.729488	905.900879	412.207703	-137.018143	505.206024	354.854462	56.191956	509.232025	505.217987	-105.595612	82.210457	383.663483	36.630276	84.807823	392.711212	-220.783722	1413.157593	372.756226	91.622475	1422.939087	310.351044	-62.878998	1393.442261	274.282745	-74.412743	1679.527222	155.454620	-283.146149	1269.258179	492.956635	146.503296	1166.713257	231.875122	-124.079376	1446.904175	410.271210	186.248718	903.127319	345.603943	-39.001530	1001.896545	-614.749634	52.756561	897.270020	-562.539429	-88.768929
320.655090	-115.373329	898.496826	357.012329	51.090080	905.817566	411.460785	-135.998199	505.228333	354.236237	56.661972	509.129120	505.214355	-105.553062	82.233208	383.514008	36.631912	84.734512	392.365143	-219.071381	1413.270752	371.901886	93.384262	1422.706787	309.695770	-61.339294	1393.588867	273.698578	-72.500122	1679.602295	155.221313	-282.195435	1269.711304	491.287048	148.586563	1166.184448	231.750092	-122.782646	1446.905396	409.128448	188.063431	902.375977	343.960480	-37.646709	1001.873840	-614.803040	52.688797	897.235718	-562.603699	-88.829460
319.069916	-114.223572	898.598083	355.321594	52.013901	905.729431	410.808075	-135.049835	505.424866	353.347076	57.227737	509.096375	505.127625	-105.388687	82.395195	383.387421	36.730377	84.688049	391.928894	-217.318283	1413.507080	371.116882	95.080826	1422.534302	309.013062	-59.735191	1393.779663	273.151459	-70.491219	1679.759521	154.907211	-281.141052	1270.185547	489.584259	150.614944	1165.679321	231.351120	-121.257294	1446.966675	407.936340	189.986343	901.653931	342.441711	-36.526432	1001.878784	-614.856140	52.587955	897.191589	-562.701904	-88.909958
317.354340	-112.923294	898.784973	353.235718	53.668819	905.873718	410.101379	-133.927139	505.593964	352.136475	57.750740	509.228088	505.017090	-105.215691	82.542015	383.140350	36.758572	84.675606	391.382538	-215.559204	1413.782349	370.407623	96.759415	1422.418091	308.315887	-58.073463	1394.045532	272.623383	-68.571869	1679.978271	154.384369	-279.938019	1270.764038	487.827667	152.644958	1165.186646	230.994675	-119.665642	1447.133545	406.356842	191.919434	901.172852	340.646332	-35.022671	1002.040222	-614.876465	52.536465	897.185730	-562.754089	-88.936905
315.752106	-111.663902	898.938660	351.367340	55.003487	905.999634	409.368317	-133.108475	505.717010	350.952332	58.500813	509.308990	504.998932	-105.117119	82.604095	382.992249	36.872177	84.733772	390.740875	-213.815292	1414.090942	369.776306	98.519859	1422.346680	307.658844	-56.445045	1394.342163	272.148193	-66.453751	1680.190063	153.694458	-278.649017	1271.467407	486.037476	154.594986	1164.725952	230.554855	-117.970535	1447.364868	404.854492	193.978806	900.654175	338.988464	-33.714428	1002.176392	-614.900452	52.528496	897.221252	-562.796082	-88.958908
314.127228	-110.365707	899.139221	349.363098	56.398315	906.148743	408.704987	-131.867325	505.941528	349.665894	59.266434	509.321869	504.947784	-104.899353	82.702721	382.829742	36.983223	84.789749	390.054688	-211.997131	1414.444336	369.178009	100.204430	1422.277954	306.929779	-54.770401	1394.641113	271.715302	-64.267296	1680.349854	152.891449	-277.229004	1272.231201	484.282166	156.455780	1164.316162	230.101669	-116.171585	1447.627930	403.115295	196.016876	900.239502	337.287720	-32.345512	1002.346191	-614.930603	52.482491	897.220093	-562.876648	-89.005280
312.574219	-109.119102	899.267761	347.368439	57.848942	906.261353	408.169647	-130.707901	506.094421	348.364746	60.166546	509.281158	504.824005	-104.701889	82.758057	382.618500	37.134808	84.897392	389.303741	-210.168106	1414.768066	368.656952	101.934044	1422.227051	306.166748	-53.000660	1394.959106	271.323120	-62.056278	1680.484253	151.835571	-275.690033	1273.130005	482.528717	158.305328	1163.821655	229.556549	-114.367287	1448.005005	401.159302	198.059311	899.911560	335.594421	-30.982803	1002.463013	-614.971130	52.410774	897.211609	-562.949646	-89.061256
310.937561	-107.852135	899.359985	345.293304	59.273499	906.341858	407.520721	-129.641907	506.185364	347.087341	61.059864	509.249725	504.725708	-104.488838	82.846245	382.421448	37.266567	84.900635	388.469055	-208.346680	1415.113770	368.106384	103.661522	1422.109619	305.474426	-51.228203	1395.205688	270.982941	-59.786312	1680.574097	150.631653	-274.153229	1274.132324	480.805267	160.098541	1163.297974	228.925659	-112.360046	1448.399170	399.081848	200.138214	899.576355	333.873077	-29.637630	1002.541687	-615.011108	52.427433	897.226196	-563.005859	-89.096870
309.262512	-106.510437	899.445007	343.110107	60.924366	906.419495	406.741730	-128.603577	506.296173	345.930573	62.099918	509.098907	504.601746	-104.211349	83.035316	382.303894	37.390934	84.983521	387.598145	-206.483582	1415.404297	367.639648	105.446663	1421.978394	304.724426	-49.405685	1395.411621	270.662567	-57.493263	1680.630371	149.256226	-272.454987	1275.267944	479.114502	161.873260	1162.700806	228.310776	-110.336273	1448.937622	396.761169	202.277878	899.294739	332.038635	-28.128489	1002.618164	-615.080261	52.368473	897.208313	-563.079529	-89.164131
307.660736	-105.280746	899.461121	341.072754	62.236053	906.339417	406.003540	-127.712799	506.388031	344.681702	62.966293	508.849945	504.515320	-103.998642	83.117149	382.238770	37.497860	84.956650	386.738892	-204.569870	1415.668213	367.138031	107.213921	1421.756714	303.904572	-47.551918	1395.552490	270.387848	-55.147182	1680.657715	147.719147	-270.679382	1276.453735	477.560730	163.651642	1162.076416	227.594406	-108.261894	1449.455444	394.327820	204.387405	898.987427	330.311279	-26.801054	1002.583801	-615.110168	52.311939	897.181396	-563.159363	-89.222137
306.015625	-103.992073	899.430115	338.953644	63.556065	906.161926	405.195160	-126.477913	506.400208	343.539368	64.026321	508.610016	504.356750	-103.725067	83.172325	382.252411	37.617996	84.926506	385.850739	-202.680481	1415.880493	366.653351	109.032249	1421.432983	303.202606	-45.663437	1395.620972	270.125061	-52.771912	1680.674805	146.165482	-268.815063	1277.730347	475.965118	165.311066	1161.268066	226.775299	-106.078514	1450.109375	391.747833	206.445633	898.665833	328.587006	-25.422564	1002.473877	-615.145081	52.231194	897.159729	-563.218079	-89.258987
304.308044	-102.602516	899.395142	336.568665	65.306274	906.078674	404.281616	-125.309250	506.468506	342.396851	65.019791	508.430176	504.236847	-103.500969	83.244156	382.281250	37.715088	84.872528	384.888763	-200.740585	1416.078125	366.193390	110.828636	1421.089111	302.439789	-43.726707	1395.636108	269.891571	-50.362865	1680.656372	144.440308	-266.813599	1279.011230	474.458344	167.053207	1160.541870	225.973450	-103.928558	1450.769287	389.012726	208.402084	898.286499	326.676117	-23.813993	1002.408386	-615.166687	52.181057	897.168152	-563.290039	-89.277893
302.663940	-101.344467	899.304565	334.297943	66.840645	905.860474	403.270294	-124.214981	506.407959	341.043091	65.965248	508.108704	504.184296	-103.322098	83.360443	382.187988	37.763500	84.864487	383.961060	-198.789383	1416.188721	365.723541	112.681885	1420.626953	301.649902	-41.825497	1395.590820	269.646881	-47.927162	1680.621094	142.700928	-264.823517	1280.271729	472.947571	168.772598	1159.636719	225.084488	-101.683037	1451.467896	386.145477	210.409225	897.949341	324.865814	-22.337858	1002.248779	-615.208069	52.112274	897.172119	-563.358948	-89.331169
300.969055	-100.040482	899.216919	331.961487	68.342300	905.608765	402.064911	-123.231628	506.318665	339.836151	66.995369	507.863159	504.075928	-103.122421	83.482849	382.244934	37.860657	84.791222	383.000305	-196.784622	1416.321777	365.263458	114.531593	1420.130493	300.937195	-39.869572	1395.468872	269.397430	-45.447441	1680.590942	140.939774	-262.680084	1281.545776	471.537598	170.543625	1158.643921	224.211304	-99.461220	1452.188721	383.208862	212.407303	897.566040	322.999390	-20.834938	1002.074524	-615.244080	52.100296	897.166748	-563.427368	-89.384850
299.368927	-98.768791	899.047302	329.770905	69.742424	905.290588	400.816956	-122.010818	506.254028	338.583740	68.032333	507.526917	503.914093	-102.860321	83.542175	382.118378	37.947800	84.714539	382.072205	-194.779266	1416.390991	364.896942	116.477242	1419.535156	300.160095	-37.862694	1395.364502	269.158356	-42.937946	1680.509521	139.233170	-260.523224	1282.701538	470.133972	172.310822	1157.622681	223.295898	-97.239914	1452.875977	380.229889	214.302567	897.067566	321.232178	-19.407436	1001.826660	-615.293457	52.056313	897.147522	-563.532288	-89.416840
297.662689	-97.434898	898.933167	327.430359	71.261246	905.009277	399.336853	-120.960838	506.067200	337.233856	69.064667	507.241394	503.852325	-102.711311	83.699036	382.081268	38.097080	84.638786	381.098755	-192.759460	1416.404541	364.415924	118.310303	1418.903809	299.321075	-35.848423	1395.201904	268.873779	-40.395405	1680.402954	137.537003	-258.336182	1283.812622	468.755157	174.070831	1156.508301	222.390732	-94.975540	1453.508789	377.150848	216.191803	896.600708	319.383240	-17.882431	1001.621887	-615.355591	52.002850	897.113586	-563.618774	-89.492180
295.956024	-96.258690	898.794678	325.227753	72.559937	904.677002	397.739380	-119.762131	505.991364	336.012024	70.032745	506.936829	503.760620	-102.543510	83.839668	382.055023	38.221748	84.608482	380.192261	-190.689911	1416.379883	364.019318	120.218903	1418.276123	298.615601	-33.823540	1395.034912	268.562866	-37.818077	1680.327759	135.882278	-256.045013	1284.854248	467.429962	175.876450	1155.386963	221.518311	-92.765396	1454.130249	373.984833	217.988037	896.149963	317.614960	-16.539083	1001.378601	-615.407654	51.947334	897.083252	-563.729675	-89.552444
294.181427	-95.023651	898.698303	322.921814	74.029770	904.425537	396.073151	-118.501396	505.812225	334.735107	70.980087	506.617950	503.657654	-102.361420	84.026680	382.061890	38.362225	84.622444	379.307648	-188.644104	1416.366699	363.615265	122.202286	1417.597412	297.822327	-31.758938	1394.925537	268.219788	-35.199078	1680.269287	134.273422	-253.796265	1285.830322	466.049133	177.672333	1154.218750	220.612625	-90.412430	1454.738647	370.797424	219.686417	895.669189	315.783081	-15.101702	1001.193787	-615.474243	51.899147	897.049377	-563.854736	-89.625053
292.440582	-93.779579	898.629578	320.719574	75.345413	904.176697	394.263458	-117.322098	505.605011	333.275543	71.826797	506.479004	503.575348	-102.210022	84.282211	381.983490	38.513287	84.659248	378.447449	-186.592834	1416.367432	363.192810	124.238716	1416.947510	297.011627	-29.696787	1394.871704	267.812836	-32.564423	1680.233521	132.721359	-251.577042	1286.793823	464.736877	179.454590	1153.082642	219.760483	-88.169876	1455.309204	367.683533	221.324707	895.185303	314.037140	-13.731363	1001.022522	-615.545044	51.824593	897.012390	-563.974121	-89.717987
290.665222	-92.457123	898.575378	318.528961	76.777832	903.997986	392.436829	-116.035202	505.469574	331.926025	72.796730	506.221649	503.532349	-102.106743	84.587212	381.935944	38.649082	84.702187	377.556671	-184.464691	1416.399292	362.689972	126.344757	1416.279297	296.245331	-27.588902	1394.800781	267.371338	-29.900042	1680.206787	131.336624	-249.411346	1287.639404	463.412292	181.196045	1151.862915	218.970444	-85.893112	1455.732910	364.544556	222.879944	894.605652	312.252441	-12.291650	1000.893799	-615.642822	51.779995	897.006897	-564.143799	-89.756508
288.843231	-91.146889	898.542114	316.430817	78.157928	903.806396	390.445862	-114.842705	505.226868	330.777435	73.680115	506.055908	503.402924	-101.936829	84.900421	381.882843	38.778564	84.718842	376.704224	-182.303482	1416.464355	362.242706	128.483337	1415.595947	295.386230	-25.403971	1394.773804	266.910370	-27.211334	1680.192627	129.982391	-247.191452	1288.457886	462.018158	182.975159	1150.677734	218.189148	-83.650658	1456.209229	361.313416	224.471802	894.130493	310.526672	-10.876720	1000.766174	-615.715637	51.750469	896.989563	-564.268066	-89.820320
287.057556	-89.840729	898.554871	314.315308	79.555023	903.643982	388.543732	-113.678825	505.069550	329.575623	74.499695	505.971527	503.354065	-101.835518	85.259468	381.847656	38.871029	84.727852	375.827209	-180.054276	1416.571167	361.653931	130.625229	1414.923096	294.559204	-23.173830	1394.798462	266.411835	-24.500980	1680.168945	128.738708	-245.088257	1289.179810	460.647522	184.757355	1149.501709	217.508133	-81.403694	1456.525879	357.808167	225.906387	893.702576	308.756989	-9.433202	1000.680847	-615.844482	51.661812	896.926270	-564.443665	-89.899925
285.319061	-88.561890	898.529419	312.416138	80.947563	903.451904	386.341553	-112.551895	504.795593	328.698212	75.459061	505.726349	503.194946	-101.724457	85.632309	381.937866	39.044029	84.760933	374.946014	-177.775528	1416.741211	361.089325	132.805069	1414.147705	293.690430	-20.951361	1394.806763	265.867249	-21.788706	1680.130493	127.726486	-242.910965	1289.815552	459.263092	186.468994	1148.402466	216.791367	-79.138878	1456.792847	354.576996	227.312775	893.319214	307.086060	-8.012495	1000.563599	-615.912415	51.652275	896.887146	-564.571594	-89.907242
283.701782	-87.239227	898.506897	310.599640	82.383919	903.258667	384.164032	-111.255119	504.648865	327.809143	76.229401	505.562469	503.094635	-101.649040	86.103035	381.831207	39.070034	84.759995	374.102356	-175.432541	1416.888306	360.427429	135.030502	1413.526611	292.759979	-18.651110	1394.770386	265.271179	-19.055840	1680.086426	126.688866	-240.908875	1290.455078	457.844086	188.184540	1147.277466	215.995575	-76.809975	1457.047974	351.313232	228.675400	892.959290	305.432251	-6.530294	1000.454773	-616.019714	51.703526	896.858704	-564.748962	-89.926826
282.157776	-85.978340	898.530273	308.873718	83.749802	903.075867	381.609497	-110.062157	504.370361	327.086029	77.102646	505.443237	502.951050	-101.635345	86.703697	381.824341	39.168999	84.748787	373.251740	-173.053268	1417.133667	359.690247	137.346024	1412.964111	291.863281	-16.357504	1394.783691	264.633911	-16.312504	1680.061523	125.809364	-238.960602	1291.027344	456.414276	189.859604	1146.320190	215.334686	-74.498253	1457.192139	348.255341	229.930542	892.558960	303.856384	-5.093814	1000.375122	-616.129517	51.707367	896.858887	-564.925598	-89.996124
280.701569	-84.789215	898.580750	307.256134	85.087975	902.847717	378.698090	-109.107201	504.100861	326.345734	77.807526	505.262512	502.830139	-101.671967	87.503685	381.826294	39.227455	84.765015	372.474365	-170.627502	1417.394287	358.879822	139.726593	1412.449097	290.870789	-14.025533	1394.821655	263.956879	-13.590950	1680.070435	124.994423	-237.031067	1291.672974	454.897400	191.584778	1145.324707	214.569061	-72.151711	1457.421753	344.911224	231.198303	892.331360	302.324890	-3.656449	1000.292603	-616.218933	51.681942	896.827820	-565.054260	-89.964737
279.695404	-84.062057	898.604309	306.339600	85.441093	902.252258	375.457489	-107.933907	503.949921	325.673889	78.436989	504.912354	502.724976	-101.751610	88.480698	381.702850	39.201946	84.685852	371.668854	-168.190933	1417.755493	358.027161	142.199554	1411.960449	289.888092	-11.709188	1394.882568	263.219452	-10.847863	1680.128784	124.816025	-234.430740	1292.157959	453.415588	193.295547	1144.434082	213.922104	-69.773071	1457.563477	341.732635	232.307205	892.122620	301.221466	-2.743696	1000.032043	-616.406799	51.731869	896.824097	-565.306580	-90.490524
278.358185	-82.671616	898.724060	304.481018	87.312721	902.333191	371.710785	-106.416069	503.606964	325.118530	79.074348	504.869080	502.275940	-101.626099	89.584091	381.612793	39.206535	84.658157	370.890839	-165.683029	1418.197388	357.063019	144.707748	1411.458374	288.818665	-9.305032	1394.894897	262.389526	-8.110243	1680.249268	123.698463	-233.295227	1293.048340	451.837769	194.950623	1143.556519	213.181564	-67.368210	1457.666016	338.528412	233.435608	891.888123	299.632538	-1.056440	1000.133545	-616.373718	52.433849	897.062134	-565.338623	-89.938248
277.615112	-81.995583	898.789917	303.925720	87.433311	901.765808	367.683167	-105.249535	503.383911	324.742798	79.682976	504.615204	502.001251	-101.637711	91.077446	381.549194	39.246758	84.676025	370.118347	-163.109558	1418.715454	356.014038	147.323059	1411.035156	287.704254	-6.916399	1394.931152	261.571777	-5.383121	1680.404053	123.079796	-231.733627	1293.908447	450.288208	196.683792	1142.683105	212.395554	-64.966759	1457.830200	335.591827	234.462509	891.601685	298.830231	-0.282629	999.907349	-616.580750	51.358322	896.741150	-565.540344	-90.242378
276.771027	-81.142624	899.034058	302.911835	88.274872	901.564026	363.262665	-104.196503	503.180847	324.300018	80.162285	504.484283	501.604919	-101.717484	92.841118	381.475586	39.273743	84.664047	369.328461	-160.519012	1419.338013	354.801361	149.979385	1410.604004	286.486450	-4.514654	1394.987183	260.706451	-2.708935	1680.674438	122.488449	-230.096573	1294.727539	448.638550	198.407227	1141.825928	211.669846	-62.562164	1457.954834	332.486053	235.504395	891.374329	297.801422	0.849853	999.944702	-616.699219	51.206421	896.666504	-565.717651	-90.305267
276.042877	-80.365448	899.258057	302.019867	89.026215	901.338867	358.532501	-102.982513	503.043091	323.847504	80.587303	504.399567	501.204407	-101.760292	94.820045	381.369843	39.265305	84.651505	368.546570	-157.908463	1420.026855	353.459686	152.684296	1410.045166	285.234894	-2.123657	1395.031250	259.784912	-0.038097	1681.006836	122.057037	-228.574265	1295.670166	446.932983	200.141479	1141.020630	210.807877	-60.145653	1458.137451	329.307892	236.502060	891.199402	296.941742	1.893108	999.955322	-616.773682	51.254131	896.667053	-565.827637	-90.304893
275.308380	-79.586609	899.640320	301.091614	89.861816	901.270386	353.434448	-101.760216	503.071045	323.645905	81.002464	504.399750	500.374176	-101.631714	97.019936	381.298920	39.265766	84.678650	367.743530	-155.218964	1420.782471	351.929596	155.404236	1409.588257	283.929596	0.256093	1395.137085	258.820526	2.600309	1681.455933	121.601555	-227.139404	1296.586548	445.270264	201.960419	1140.242432	209.873779	-57.752022	1458.370117	326.410522	237.355011	890.899475	296.106964	2.975759	1000.118835	-616.848999	51.276634	896.680176	-565.948120	-90.285118
274.848663	-79.187004	900.103577	300.780151	89.634003	900.953613	348.065918	-100.609253	503.236267	323.746765	81.343086	504.300568	499.470184	-101.566078	99.574638	381.292114	39.264362	84.680168	366.998077	-152.513931	1421.650513	350.233093	158.169479	1409.165649	282.627960	2.597882	1395.341797	257.856842	5.257189	1681.994141	121.305893	-225.672241	1297.538086	443.604034	203.862305	1139.577393	208.830292	-55.409485	1458.727661	323.496887	238.256134	890.698120	295.689880	3.511909	1000.203308	-616.930481	51.306156	896.665100	-566.068054	-90.243011
274.183807	-78.340996	900.723816	299.659943	91.053162	901.172363	342.154755	-99.264366	503.502167	323.478088	81.397415	504.455444	498.330383	-101.476799	102.368095	381.099426	39.184711	84.689445	366.269653	-149.791473	1422.639160	348.352875	160.967056	1408.806885	281.280701	4.949388	1395.624268	256.820709	7.913714	1682.581299	121.031471	-224.437698	1298.542969	441.759888	205.737137	1138.978027	207.735458	-53.189243	1459.213745	320.544159	238.937302	890.578247	294.913422	4.890271	1000.617493	-617.039001	51.298862	896.674561	-566.177612	-90.235420
273.750397	-77.726509	901.435547	299.043060	91.545204	901.200073	335.941864	-97.849632	504.080383	323.404419	81.439308	504.489655	496.994446	-101.439964	105.477692	380.954590	39.059895	84.655197	365.538727	-147.037201	1423.732300	346.315002	163.718033	1408.483398	279.980988	7.252511	1395.933228	255.733459	10.587624	1683.210693	120.814026	-223.216232	1299.568237	439.920013	207.714813	1138.520142	206.514053	-50.850826	1459.581421	317.904236	239.648926	890.329895	294.485748	5.839314	1000.984375	-617.087708	51.262035	896.661377	-566.166382	-90.291611
273.489227	-77.263412	902.220886	298.655243	91.935135	901.222839	329.471497	-96.508369	504.788635	323.423889	81.439690	504.529785	495.445953	-101.545982	108.949509	380.894806	39.046844	84.656769	364.820282	-144.289505	1424.866577	344.100922	166.372467	1408.242065	278.603638	9.531446	1396.293579	254.595367	13.331755	1683.883423	120.644440	-222.043228	1300.584229	437.897400	209.680191	1138.179565	205.122025	-48.477074	1459.930298	315.177246	240.255234	890.301880	294.219666	6.711937	1001.387451	-617.176147	51.234909	896.659973	-566.272705	-90.266754
273.363159	-76.804573	903.019226	298.383209	92.299309	901.259338	322.720093	-95.141655	505.514740	323.560730	81.531021	504.592834	493.360107	-101.373642	112.538109	380.838104	39.015446	84.647331	364.141388	-141.469940	1426.079102	341.794617	169.008240	1408.096313	277.206757	11.773640	1396.675415	253.423706	16.135502	1684.526367	120.620132	-220.833939	1301.611816	435.881500	211.736252	1137.991943	203.694473	-46.304398	1460.676514	312.891724	240.878952	890.078125	294.097351	7.567739	1001.800354	-617.268982	51.266685	896.657043	-566.411499	-90.224533
273.351288	-76.403854	903.833008	298.188141	92.573593	901.286133	315.778351	-94.177803	506.457428	323.649841	81.549599	504.588989	491.383667	-101.616356	116.448357	380.761200	38.990490	84.615158	363.439117	-138.673676	1427.318237	339.326935	171.576523	1407.998535	275.745514	13.968846	1397.034058	252.154480	18.853260	1685.121826	120.551407	-219.668091	1302.636353	433.765686	213.896149	1137.898804	202.324707	-44.195019	1461.300415	310.541992	241.353256	890.007080	294.096619	8.362953	1002.211914	-617.441467	51.295193	896.625244	-566.686340	-90.139053
273.401550	-76.041725	904.665833	298.057617	92.855667	901.334351	308.667236	-93.173851	507.326508	323.767487	81.620964	504.623322	489.466064	-102.241005	120.762962	380.905457	39.179016	84.735199	362.730957	-135.873581	1428.543945	336.573029	174.234604	1408.068359	274.258514	16.118731	1397.401733	250.838303	21.789795	1685.676758	120.590828	-218.725952	1303.648560	431.520721	216.125900	1137.958984	201.178223	-42.242764	1461.790283	308.319672	241.815750	889.948792	294.172668	9.139843	1002.640320	-617.469116	51.303299	896.619507	-566.644653	-90.190193
273.545837	-75.829529	905.462585	298.023926	93.002213	901.337463	301.635101	-92.471344	508.349487	323.928772	81.702492	504.614807	487.062195	-102.721992	125.151794	381.006378	39.268749	84.781540	362.069458	-133.036209	1429.750610	333.844482	176.700806	1408.046631	272.740479	18.186602	1397.662842	249.504639	24.965633	1686.233643	120.620567	-217.735367	1304.697754	429.302582	218.434738	1138.108643	199.838745	-40.361557	1462.356079	306.205017	242.287643	889.843323	294.362274	9.776903	1003.024414	-617.529724	51.384869	896.632813	-566.767456	-90.086678
273.803680	-75.517365	906.208008	298.051788	93.177826	901.368896	294.447571	-91.972305	509.334534	324.166687	81.869698	504.611969	484.613678	-103.493477	129.831161	380.985046	39.258804	84.748566	361.391174	-130.268417	1430.995605	331.049561	179.043152	1407.997681	271.204865	20.253719	1397.919067	248.137970	28.074940	1686.686279	120.782761	-216.836777	1305.635620	426.996918	220.816208	1138.261108	198.382950	-38.322861	1462.863647	304.053833	242.761749	889.819580	294.744995	10.419850	1003.386292	-617.636414	51.400398	896.624878	-566.936340	-90.025383
274.024963	-75.061508	906.862854	298.015320	93.555153	901.430603	287.096802	-91.700035	510.282288	324.457428	82.048965	504.608704	481.141174	-103.521606	134.193085	380.920166	39.282806	84.709496	360.660583	-127.490067	1432.182861	328.141846	181.369476	1407.891113	269.714630	22.227942	1398.086426	246.702026	31.234604	1687.075928	121.066978	-215.860214	1306.562866	424.719360	223.210083	1138.390625	196.766983	-36.266548	1463.361450	302.233948	243.205673	889.604431	295.066895	11.167544	1003.718140	-617.762695	51.496967	896.613281	-567.173889	-89.905891
274.170959	-74.637825	907.545532	297.770325	94.110176	901.540649	279.952301	-91.486725	511.422699	324.282227	82.078545	504.622925	478.089630	-104.106918	138.911179	380.593903	39.118244	84.608284	359.919830	-124.758629	1433.302246	325.122223	183.591858	1407.661499	268.217010	24.131815	1398.125854	245.186798	34.490181	1687.404053	121.091064	-215.089844	1307.522705	422.340912	225.713913	1138.501709	195.420197	-34.408463	1463.674072	300.355835	243.642059	889.368103	295.345459	11.967071	1004.077698	-617.838379	51.513332	896.604248	-567.309326	-89.850578
274.460022	-74.230339	908.102966	297.878387	94.362762	901.482971	272.872498	-91.532059	512.523987	324.572083	82.392540	504.616699	474.807709	-104.574402	143.613174	380.585205	39.136780	84.554611	359.112640	-122.031784	1434.370728	322.141998	185.784149	1407.397949	266.696747	26.000689	1398.099731	243.614471	37.822544	1687.558228	121.074028	-214.526672	1308.436768	420.024170	228.228775	1138.508423	193.919418	-32.597004	1464.000854	298.505920	244.078049	889.040466	295.858215	12.627179	1004.289551	-617.911377	51.614437	896.604675	-567.441528	-89.787964
274.882629	-74.287056	908.563904	298.697296	93.556870	901.051819	266.124390	-91.345978	513.437500	325.000763	82.764420	504.384705	470.803986	-104.184143	147.621307	380.715973	39.198376	84.533096	358.259125	-119.378525	1435.378296	319.133423	187.787552	1407.005859	265.202789	27.819788	1397.998413	242.007523	41.183929	1687.579834	121.240944	-213.383942	1309.224854	417.592316	230.809875	1138.395386	192.405533	-30.827162	1464.270020	296.565857	244.598175	888.693237	296.773560	12.669565	1004.261963	-617.965942	51.695946	896.626709	-567.565552	-89.724220
275.005524	-73.783875	908.952026	298.689240	94.247902	900.977783	259.540527	-91.204025	514.488892	325.356110	83.121353	504.360504	467.371887	-104.485443	151.969498	380.803986	39.225418	84.492439	357.322296	-116.830254	1436.270142	316.259338	189.652679	1406.447510	263.716217	29.552691	1397.766968	240.380737	44.590672	1687.428711	121.126495	-212.959732	1310.020996	415.277924	233.450867	1138.220581	190.963699	-29.220459	1464.278198	294.934265	245.034744	888.096619	297.190277	13.491871	1004.375183	-618.006409	51.733196	896.613220	-567.684814	-89.678329
275.072357	-73.024643	909.307129	298.371124	95.459190	901.062195	253.042053	-91.622421	515.612061	325.486084	83.409515	504.385010	463.685089	-104.601219	156.008255	380.805817	39.230755	84.453377	356.363098	-114.426254	1437.056763	313.528046	191.346039	1405.813965	262.308777	31.176720	1397.446655	238.696259	48.018528	1687.083862	120.832191	-212.575851	1310.815918	412.928894	236.093399	1137.923462	189.454071	-27.582577	1464.234009	293.286285	245.450897	887.411194	297.444366	14.597050	1004.550659	-618.023193	51.835014	896.628784	-567.788635	-89.602234
275.205383	-72.569252	909.577026	298.475220	95.912910	900.858704	247.093460	-91.906090	516.657104	325.421173	83.626282	504.296997	459.371796	-104.310661	159.275925	380.774628	39.212017	84.410309	355.411438	-112.112259	1437.812988	311.042908	192.941101	1405.070435	260.935333	32.750484	1397.065552	236.988495	51.433811	1686.622314	120.491302	-212.102875	1311.571167	410.603333	238.727432	1137.394531	187.892303	-25.998779	1464.168335	291.719330	246.364441	886.740295	297.846893	15.291449	1004.544373	-618.050476	51.982483	896.647400	-567.895264	-89.515419
275.369415	-72.081604	909.800964	298.668030	96.379791	900.627625	241.671539	-91.349640	517.719482	324.693970	83.570946	504.094757	454.221375	-103.744232	161.494522	380.386871	39.031155	84.357597	354.427612	-109.908173	1438.482056	308.824768	194.469711	1404.286011	259.583862	34.257195	1396.629272	235.258804	54.885609	1686.100464	120.050079	-211.845200	1312.241943	408.292969	241.316772	1136.755127	186.420425	-24.392609	1463.882446	290.108490	247.009399	885.820801	298.208710	16.008598	1004.511292	-618.116760	52.113087	896.668518	-568.025818	-89.428970
275.620636	-71.459663	909.992310	298.845825	96.835655	900.393005	236.693817	-91.728554	518.903809	324.454163	83.781990	503.933502	448.579407	-103.296272	162.987350	380.244934	38.957729	84.293961	353.333038	-107.881279	1439.076172	306.861481	195.884781	1403.463379	258.244690	35.712795	1396.178345	233.480942	58.275333	1685.531982	118.844765	-210.441101	1313.237427	406.060547	243.866470	1135.998901	188.660858	-24.949934	1463.726807	288.382446	247.521759	884.807800	298.480560	16.798637	1004.473083	-618.141479	52.189861	896.688110	-568.114380	-89.371056
275.838501	-70.954903	910.180908	299.095917	97.309547	900.172974	232.184540	-92.352921	520.214722	324.379395	84.084389	503.774567	442.224182	-102.721619	163.632416	380.192352	38.932388	84.275314	352.097717	-105.946503	1439.653442	305.109375	197.366547	1402.682251	256.898346	37.177357	1395.784912	231.638702	61.632446	1685.020142	118.762825	-210.904709	1313.408813	403.896088	246.233383	1135.145264	183.294388	-21.306469	1463.260010	286.838531	248.288040	883.698547	298.672272	17.533138	1004.451660	-618.190369	52.288677	896.714355	-568.250854	-89.268250
276.049286	-70.407600	910.410522	299.300385	97.793442	899.985352	228.121780	-92.973083	521.465515	324.264038	84.322174	503.632507	435.422760	-102.242340	163.322418	380.173035	38.935566	84.276833	350.849213	-104.124733	1440.277222	303.592896	198.890549	1401.911499	255.563553	38.596786	1395.477539	229.772995	64.908112	1684.570313	117.373100	-209.425049	1314.321533	401.781555	248.464127	1134.227051	186.109863	-22.227186	1462.966431	285.313507	249.054581	882.632751	298.768707	18.312513	1004.473267	-618.262207	52.316174	896.699097	-568.370483	-89.259651
276.321503	-69.860992	910.633301	299.470917	98.231400	899.836487	224.719208	-93.535286	522.699402	324.136444	84.474670	503.521912	428.662781	-102.385216	162.627258	380.089050	38.901829	84.296097	349.565979	-102.307724	1440.791260	302.243774	200.407288	1401.204834	254.225494	40.070477	1395.244873	227.908096	68.071701	1684.169922	117.082382	-209.797577	1314.343384	399.809509	250.423462	1133.296631	180.298889	-18.355961	1462.454224	283.868347	249.897949	881.541504	298.815430	19.058485	1004.517456	-618.300964	52.405018	896.723511	-568.477051	-89.196037
276.506012	-69.307022	910.937988	299.551239	98.626167	899.789307	221.871521	-94.095215	523.997498	324.127899	84.676750	503.478363	420.758789	-101.879318	160.602890	380.056458	38.911430	84.335587	348.001099	-100.670441	1441.489258	300.990967	202.002151	1400.538940	252.888718	41.594147	1395.072876	226.004013	71.112343	1683.815796	116.183662	-209.131866	1314.644531	397.950562	252.127762	1132.384399	178.714706	-16.954439	1462.136108	282.487274	250.761978	880.567688	298.751740	19.779778	1004.655151	-618.333984	52.505730	896.737183	-568.577148	-89.117393
276.607513	-68.866043	911.311157	299.512573	99.087181	899.752930	219.611710	-94.725372	525.036377	324.140106	84.850151	503.456696	412.308502	-101.256409	157.812012	380.025055	38.899044	84.348175	346.410034	-99.032951	1442.159912	299.830750	203.629715	1399.984375	251.533798	43.166557	1395.067749	224.065262	74.037834	1683.529541	115.135246	-208.411865	1314.920532	396.269623	253.479858	1131.625122	177.126236	-15.559906	1461.855347	281.239471	251.685471	879.727783	298.617828	20.503988	1004.826782	-618.427063	52.582592	896.713867	-568.735352	-89.059654
276.591400	-68.408173	911.770996	299.335571	99.558311	899.788940	218.025467	-95.198463	526.057251	324.088226	85.020119	503.505371	403.330475	-100.593994	154.231232	379.997162	38.899601	84.361290	344.717743	-97.398392	1442.799438	298.778992	205.214859	1399.572510	250.131027	44.779060	1395.099121	222.097229	76.792496	1683.290283	113.982719	-207.451294	1315.106567	394.831757	254.591064	1130.999390	175.351334	-14.184400	1461.735718	280.075226	252.493790	879.005554	298.363464	21.250158	1005.075623	-618.474854	52.628769	896.717773	-568.875305	-89.016838
276.617828	-68.149872	912.243835	299.434387	99.355286	899.765137	216.875443	-95.846535	527.075012	324.140076	85.199738	503.394196	394.422363	-100.552246	150.705566	379.995667	38.901825	84.377342	342.915405	-95.828377	1443.489380	297.850952	206.762634	1399.331055	248.780670	46.389259	1395.232544	220.162018	79.386475	1683.111328	112.765495	-206.438904	1315.355835	393.630219	255.404022	1130.599487	173.730881	-12.821340	1461.599243	278.977844	253.282532	878.567627	298.252197	21.606934	1005.298889	-618.532166	52.721920	896.697571	-569.017700	-88.975273
276.319122	-67.605721	912.761047	298.631195	100.247780	899.955322	216.418640	-96.212837	527.910583	324.119507	85.362190	503.506561	384.758911	-100.252991	146.392471	379.991760	38.902409	84.390762	341.097198	-94.279594	1444.168701	297.048706	208.313766	1399.189331	247.450912	48.072144	1395.419556	218.225494	81.856720	1682.975098	111.393013	-205.278641	1315.636230	392.640778	255.963104	1130.380127	171.901581	-11.387839	1461.707642	278.045074	253.892654	878.310974	297.607697	22.549105	1005.648376	-618.592834	52.816494	896.716980	-569.156250	-88.903969
276.156616	-67.349800	913.267761	298.445740	100.188705	899.944885	216.467407	-96.937714	528.609253	324.234894	85.604912	503.470642	374.117554	-99.370651	140.923447	380.063538	38.945339	84.420662	339.329498	-92.743881	1444.815430	296.418335	209.799957	1399.208374	246.133057	49.708221	1395.651611	216.276016	84.184845	1682.927734	109.908134	-203.982895	1315.932617	391.854462	256.294586	1130.312744	170.157288	-9.866668	1461.878418	277.271332	254.521606	878.187134	297.283600	22.986559	1005.889893	-618.652832	52.887085	896.708862	-569.305786	-88.879112
275.702759	-66.885849	913.828186	297.525787	100.907333	900.097290	216.967758	-97.518021	529.135803	324.109985	85.705437	503.538239	363.431763	-99.143044	135.842529	380.024750	38.950169	84.413979	337.509857	-91.213829	1445.469482	295.939880	211.189377	1399.335693	244.885437	51.414825	1395.973022	214.330704	86.346336	1682.946289	107.871223	-201.764709	1316.549805	391.217804	256.508514	1130.370605	171.298828	-9.864194	1462.376099	276.659210	255.042038	878.165710	296.504547	23.848286	1006.237244	-618.720581	52.898926	896.701660	-569.488831	-88.835724
275.337769	-66.568428	914.319885	296.850586	101.273987	900.139648	218.227859	-98.414024	529.568726	323.998688	85.878960	503.546936	352.503357	-99.029976	130.304550	379.974701	38.943260	84.430168	335.792480	-89.688850	1446.128296	295.687317	212.619736	1399.518433	243.569748	53.165714	1396.235229	212.390533	88.393135	1683.005249	106.103378	-199.997543	1316.971069	390.796539	256.612823	1130.508057	169.970215	-8.454694	1462.733521	276.212799	255.459061	878.252502	295.848022	24.489202	1006.496765	-618.773621	52.945965	896.686218	-569.683472	-88.797615
275.137939	-66.742325	914.769470	297.106781	100.076927	899.756897	220.090607	-99.264107	529.725769	323.985077	86.096420	503.309875	340.636292	-98.790131	124.729637	380.017120	38.968410	84.468208	334.013428	-88.187759	1446.711182	295.537903	213.954025	1399.753662	242.350174	54.875572	1396.564697	210.422974	90.270218	1683.097534	103.749809	-199.000809	1317.728271	390.492035	256.616821	1130.687744	168.193741	-6.709692	1463.081543	275.680145	255.737595	878.503906	295.609558	24.349903	1006.515259	-618.831421	53.059952	896.706726	-569.863037	-88.750641
274.277008	-65.867500	915.189941	295.368713	101.979668	900.157959	222.053650	-100.090500	529.671448	323.799805	86.276360	503.546906	328.610168	-99.035797	119.347572	380.010071	38.969688	84.468834	332.272705	-86.818085	1447.263672	295.536469	215.290100	1400.000122	241.163788	56.573448	1396.931763	208.474258	92.023773	1683.185181	101.841499	-196.969345	1318.187988	390.393555	256.597534	1130.890137	166.994385	-5.174814	1463.567383	275.583282	256.154175	878.643188	294.255829	25.759823	1006.929565	-618.868103	53.107521	896.678589	-570.083862	-88.699203
273.718262	-65.790863	915.576172	294.925171	101.632095	899.986511	224.909363	-100.881386	529.460388	323.625885	86.501999	503.474030	316.261230	-99.352028	113.908585	380.006958	38.980999	84.504265	330.545685	-85.461861	1447.737915	295.632477	216.583664	1400.290771	240.010315	58.285839	1397.293701	206.559662	93.660706	1683.265015	99.532990	-195.178909	1318.897461	390.388763	256.514954	1131.086060	165.314636	-3.340427	1464.058472	275.247955	256.427948	878.906067	293.510620	25.998280	1007.030090	-618.859558	53.204189	896.682861	-570.158081	-88.718102
272.877380	-65.298714	915.930054	293.934662	102.311211	900.129028	228.188614	-101.336967	529.052673	323.524292	86.811264	503.487152	303.654419	-100.090065	108.800079	380.083710	39.011765	84.573021	328.839813	-84.191017	1448.193115	295.873016	217.904465	1400.552368	238.943588	59.938610	1397.675293	204.654053	95.187035	1683.347778	97.419807	-192.983047	1319.478394	390.505005	256.400665	1131.237671	163.943207	-1.529638	1464.601074	274.969147	256.627838	879.187256	292.427582	26.729630	1007.281677	-618.963257	53.394371	896.671875	-570.557373	-88.579781
272.045380	-64.856949	916.215637	292.979614	102.793716	900.085510	231.459808	-102.208710	528.536560	323.288116	87.109673	503.486237	290.700989	-100.800446	104.299294	380.063141	39.025845	84.612640	327.110840	-82.971191	1448.590576	296.123474	219.192001	1400.771606	237.914948	61.594299	1397.988892	202.769867	96.571632	1683.409912	94.809311	-191.054932	1320.331665	390.721069	256.249023	1131.354492	162.556046	0.269166	1465.186768	274.887329	256.947388	879.413940	291.273712	27.424095	1007.406494	-618.941467	53.468651	896.659058	-570.634827	-88.632996
271.126129	-64.355782	916.452759	292.041351	103.232895	900.107666	234.992981	-102.937019	527.940613	322.929260	87.391533	503.459259	277.273712	-101.750557	100.275177	379.971985	39.016003	84.639107	325.433411	-81.842636	1448.963867	296.387573	220.406311	1400.999512	236.880447	63.157726	1398.259644	200.892914	97.883484	1683.444946	92.229317	-188.880768	1321.138794	391.121185	256.107422	1131.486694	161.262192	2.076421	1465.850952	274.971222	257.395996	879.649719	290.103241	28.056538	1007.543213	-619.013245	53.507542	896.620850	-571.003418	-88.555794
270.101074	-63.890888	916.635254	291.066010	103.675621	900.069519	238.246704	-104.153366	527.219360	322.524841	87.619766	503.377350	264.264862	-102.919418	96.995667	379.868866	38.968269	84.694092	323.711304	-80.830116	1449.287476	296.679718	221.599396	1401.169556	235.914063	64.603256	1398.565430	199.052917	99.132828	1683.461426	89.617363	-186.699112	1321.919312	391.554718	255.866028	1131.606079	159.944992	3.888853	1466.516113	274.996155	257.732178	879.937683	288.838348	28.673569	1007.623474	-619.070129	53.470230	896.558960	-571.282776	-88.614357
268.953949	-63.095268	916.666565	289.722839	104.732407	900.103333	241.009552	-105.106461	526.339722	322.163727	87.850449	503.356262	251.079880	-104.402214	94.419479	379.789886	38.945435	84.728447	322.014069	-79.889610	1449.535400	297.134338	222.482224	1401.205688	235.009644	66.029640	1398.861450	197.242355	100.321243	1683.395386	86.987267	-184.439102	1322.682617	392.170776	255.660568	1131.666504	158.665863	5.700704	1467.146484	275.103821	258.192261	880.224121	287.321320	29.629883	1007.675598	-619.104492	53.453884	896.529846	-571.512329	-88.665771
267.800537	-62.488800	916.694031	288.702209	105.346024	900.080261	243.342010	-106.106247	525.655151	321.933655	88.177284	503.259705	237.907684	-106.049744	92.576874	379.821838	38.938225	84.733200	320.260345	-78.982597	1449.720947	297.383209	223.386749	1401.284302	234.047485	67.384369	1399.125244	195.472183	101.460464	1683.282593	84.321213	-182.263565	1323.408325	392.806305	255.453033	1131.762085	157.326279	7.568546	1467.756836	274.967438	258.524750	880.660095	285.977051	30.296633	1007.693115	-619.141724	53.421036	896.485107	-571.763794	-88.741982
266.661591	-61.994560	916.640747	287.951019	105.613518	900.025574	244.851410	-106.943550	524.952698	321.587708	88.625267	503.142334	225.041183	-107.918976	91.630142	379.857697	38.943138	84.840614	318.608459	-78.206772	1449.926514	297.674652	224.229050	1401.350464	233.068161	68.595024	1399.203003	193.739838	102.607437	1683.098022	81.862770	-180.392212	1323.958984	393.547363	255.261475	1131.812622	155.033508	9.922740	1468.204956	275.524963	259.075256	880.865540	284.783722	30.705664	1007.655579	-619.151733	53.382530	896.436951	-571.983215	-88.843834
265.368530	-61.111786	916.532410	286.453522	106.790314	900.021423	245.693634	-107.161896	524.309937	321.178070	89.034424	503.216675	212.578735	-109.826149	91.039169	379.840027	38.942474	84.893700	316.974976	-77.517792	1450.043579	297.941132	224.949799	1401.354370	232.147659	69.749130	1399.273560	192.063095	103.744514	1682.860229	79.030090	-177.809662	1324.705322	394.336853	255.054459	1131.906982	154.983398	10.882344	1468.937134	275.716675	259.592285	881.248779	283.184509	31.694759	1007.618103	-619.135864	53.441616	896.402954	-572.192993	-88.892426
264.361694	-60.797375	916.395752	285.824554	106.655243	899.737915	246.140106	-107.138123	523.914368	321.466888	89.629005	503.109406	201.058807	-111.840752	90.769905	380.500763	39.259846	84.988266	315.299133	-76.876701	1450.052002	298.104065	225.579605	1401.372070	231.303452	70.578796	1399.119263	190.409622	104.889793	1682.562012	76.135780	-175.485596	1325.427856	395.137695	254.793137	1131.992188	155.036926	11.750494	1469.441162	276.095612	260.081329	881.520630	282.108459	31.912739	1007.415100	-619.121399	53.508320	896.335449	-572.423523	-89.019463
263.258575	-59.965065	916.230286	284.566742	107.619331	899.801819	245.236343	-107.168762	523.627075	321.198883	89.966949	503.156738	190.653427	-113.577347	90.864334	380.178680	39.107315	84.990685	313.668274	-76.280121	1450.096436	298.135620	226.192169	1401.391113	230.336304	71.466835	1399.094727	188.820511	106.057884	1682.270264	73.613663	-173.414108	1325.951538	396.018127	254.664642	1132.103760	153.894913	13.351443	1469.843018	276.806580	260.637024	881.769592	280.777161	32.695560	1007.385193	-619.054077	53.538864	896.289063	-572.660889	-89.123840
262.457153	-59.211205	916.105957	283.135651	108.774040	899.802429	242.499817	-107.377563	523.629700	320.323517	90.193741	503.169983	183.115631	-115.388710	91.180763	379.895294	39.025887	85.037796	312.149475	-75.811287	1450.158691	298.081238	226.700226	1401.397339	229.379425	72.266571	1399.050781	187.321732	107.238976	1681.958252	71.243805	-171.461288	1326.411255	396.849915	254.533554	1132.248169	152.707413	14.963140	1470.268555	277.482300	261.136810	882.063965	279.515808	33.599781	1007.337708	-618.986084	53.483994	896.234619	-572.888916	-89.286644
261.979889	-58.590897	915.992737	282.128326	109.423943	899.793274	237.763412	-107.626968	524.251709	320.286530	90.772820	503.171692	178.427124	-117.154160	91.495789	380.130005	39.133034	85.137756	310.646149	-75.359550	1450.142578	297.820679	227.143921	1401.374023	228.326035	72.874359	1398.960083	185.926788	108.396317	1681.686035	68.782639	-169.646744	1326.844849	397.678009	254.308487	1132.429077	151.558670	16.497007	1470.603882	278.222900	261.618286	882.371582	278.638123	34.210308	1007.287781	-618.845642	53.339298	896.147400	-573.103943	-89.481445
261.599945	-58.037975	915.918030	280.849609	109.984344	899.848450	232.279907	-107.443619	525.326233	319.633759	90.939819	503.092102	176.210236	-119.121666	91.835716	379.947205	39.148129	85.150154	309.179932	-74.967529	1450.052002	297.322998	227.536072	1401.296021	227.205704	73.432121	1398.781006	184.653412	109.556999	1681.412964	66.615189	-167.841660	1327.172607	398.523438	254.288452	1132.697876	150.339508	17.939281	1470.954590	279.108002	262.153137	882.609741	277.735077	34.734123	1007.285767	-618.647644	53.095291	896.025818	-573.256165	-89.745705
261.375610	-57.978546	915.933289	279.946869	110.105705	899.750488	227.364441	-107.714134	526.505310	318.819397	91.167152	502.905792	176.105301	-121.537796	92.554642	379.849823	39.175686	85.223312	307.770111	-74.676300	1450.037354	296.532806	227.893021	1401.177734	226.059280	73.780998	1398.547729	183.425369	110.699600	1681.180664	64.661980	-166.277634	1327.403931	399.278412	254.151581	1132.972168	149.191833	19.283707	1471.158081	280.053833	262.620148	882.867004	277.134460	34.918087	1007.238525	-618.454529	53.022243	895.931580	-573.417542	-90.032623
261.140808	-58.343307	916.085571	279.166321	109.610672	899.565186	223.511322	-108.082085	527.788757	317.967163	91.361366	502.724457	177.560379	-124.121872	93.482376	379.806671	39.207512	85.308945	306.412689	-74.477676	1450.039551	295.403259	228.221359	1400.965942	224.823608	74.066063	1398.294800	182.280029	111.836578	1681.021484	62.860355	-164.794235	1327.546875	399.994690	254.079071	1133.182129	148.365341	20.212862	1471.227417	281.016113	263.133606	883.076965	276.661621	34.709930	1007.199768	-618.120422	52.978977	895.850830	-573.235718	-90.528999
260.871704	-58.936882	916.326843	278.589935	108.673615	899.357605	220.708771	-108.389740	529.079529	317.129883	91.433876	502.473511	180.173859	-126.980461	94.572334	379.708649	39.192959	85.379669	305.221771	-74.205833	1450.151733	293.937164	228.569473	1400.723633	223.611496	74.198349	1398.099976	181.125366	112.936638	1680.905273	61.458267	-163.472992	1327.533813	400.613098	254.040894	1133.452148	147.214340	21.299894	1471.360107	282.340424	263.565430	883.082947	276.355927	34.225475	1007.182800	-617.876160	52.701923	895.686768	-573.375000	-90.911461
260.503693	-59.567936	916.672729	277.826691	107.810410	899.206543	218.314377	-108.800461	530.323853	316.248993	91.435814	502.244934	183.607346	-129.876343	95.710968	379.643707	39.172005	85.497055	304.064362	-73.918701	1450.379761	292.136383	228.919464	1400.366089	222.394241	74.282890	1397.912842	179.960175	114.008575	1680.832031	60.391556	-162.395233	1327.457153	401.153503	254.093826	1133.755249	145.968048	22.361498	1471.507690	283.664551	263.913727	883.073242	275.937286	33.782616	1007.241150	-617.623596	52.357094	895.481201	-573.523376	-91.330376
259.933838	-60.007263	917.107178	276.757416	107.576668	899.206726	215.749908	-109.266151	531.353149	315.474457	91.279068	502.157867	187.233627	-132.662186	96.799843	379.980530	39.265743	85.608589	303.033051	-73.557983	1450.631836	290.129517	229.307693	1400.021118	221.194031	74.291580	1397.776245	178.821365	115.002289	1680.740845	59.505581	-161.514236	1327.262329	401.560364	254.260025	1134.173218	144.789383	23.230644	1471.562866	285.145813	264.172394	883.005127	275.320129	33.687408	1007.420715	-617.318542	52.161995	895.357422	-573.658997	-91.679108
259.307007	-60.462650	917.605469	275.944336	106.994141	899.221619	213.178085	-109.325661	532.442932	315.191406	91.243423	502.179688	190.956802	-135.362915	97.958626	379.776489	39.125488	85.715141	302.072845	-73.216316	1450.959351	287.951538	229.555222	1399.637451	219.831818	74.594482	1398.033936	177.707413	115.891319	1680.648560	58.792320	-160.884186	1327.051025	401.774017	254.529190	1134.564209	144.095154	23.895695	1471.564087	286.544556	264.406311	882.968445	274.790588	33.446758	1007.635559	-617.010254	51.856503	895.215149	-573.856140	-92.063240
258.707764	-60.966621	918.125488	275.540985	106.021790	899.233154	210.371002	-109.562920	533.335449	314.491913	90.843925	502.077637	194.566330	-137.831161	99.238022	379.570526	38.933029	85.815109	301.150116	-72.776993	1451.262939	285.656647	229.870087	1399.260620	218.548416	74.487396	1397.939453	176.589127	116.681503	1680.525635	58.253677	-160.436829	1326.852661	401.898590	254.929169	1135.036377	143.106262	24.385231	1471.598022	288.403046	264.524048	882.630676	274.448425	33.009972	1007.858337	-616.479980	52.101784	895.219482	-573.890564	-92.280350
257.867737	-61.288425	918.653625	274.839081	105.610817	899.334656	207.347183	-109.203629	534.338684	314.002380	90.379936	502.132813	197.991364	-140.073853	100.562943	379.410736	38.794815	85.915260	300.265045	-72.376976	1451.571411	283.236725	230.145721	1398.893677	217.362244	74.408760	1397.819458	175.501602	117.331787	1680.376709	57.977425	-160.170822	1326.687378	401.708130	255.367783	1135.497681	142.143494	24.767084	1471.567749	290.126709	264.613739	882.222473	273.872223	32.872334	1008.134155	-616.207764	51.143360	894.877563	-573.982544	-92.977066
256.884705	-61.433975	919.092041	274.181915	105.344521	899.455383	203.899704	-108.617538	535.100525	313.523041	89.906273	502.196167	201.151611	-141.945175	101.934990	379.210632	38.640083	85.915710	299.500061	-72.041481	1451.803467	280.811066	230.380219	1398.500366	216.194870	74.336494	1397.718140	174.391632	117.869484	1680.166504	57.688850	-160.181656	1326.608276	401.437592	256.104797	1135.967285	141.280090	25.015198	1471.395386	291.967102	264.689240	881.725098	273.254395	32.823483	1008.381042	-615.791687	50.673702	894.640381	-574.024048	-93.551750
255.692886	-61.540703	919.430847	273.544861	105.149605	899.553345	200.668747	-107.498550	536.053711	313.231659	89.607063	502.319885	204.377884	-143.640030	103.317368	379.144684	38.571552	85.950401	298.814178	-71.700890	1452.020386	278.370209	230.579300	1398.086670	215.284515	74.319328	1397.544556	173.321945	118.283974	1679.955200	57.471123	-160.403046	1326.631348	400.846283	256.750366	1136.324463	140.483337	25.123987	1471.229980	293.806122	264.689087	881.062378	272.559967	32.769032	1008.571472	-615.255981	50.351410	894.503601	-573.976746	-94.096451
254.359451	-61.414303	919.636658	272.635468	105.508980	899.699280	197.283371	-107.049507	536.761719	312.895721	89.289963	502.440430	207.829590	-145.160843	104.853226	379.043213	38.482502	85.964638	298.255737	-71.407585	1452.152222	276.021698	230.793152	1397.700928	214.210220	74.167694	1397.458862	172.245483	118.530670	1679.713989	57.249920	-160.847580	1326.761597	400.079407	257.462006	1136.568237	139.684036	25.180355	1471.020508	295.686920	264.784698	880.366699	271.662384	32.985622	1008.732056	-614.732056	49.865715	894.318420	-574.075439	-94.880600
253.023743	-61.743599	919.847900	272.378876	104.747704	899.601196	194.112503	-106.543915	537.536377	312.544678	88.865082	502.429626	211.628601	-146.750320	106.395912	378.946594	38.371834	86.002686	297.739471	-71.161392	1452.311157	273.714752	230.976974	1397.268311	213.321671	74.076149	1397.306885	171.175461	118.597565	1679.488403	57.176411	-161.404205	1326.937866	399.145599	258.395020	1136.787231	139.096558	25.059464	1470.720093	297.529999	264.846558	879.467468	271.016663	32.578941	1008.760681	-614.136414	49.446373	894.062439	-573.843445	-95.325348
251.457520	-61.754177	920.039917	271.626434	104.740944	899.705566	191.013474	-106.036598	538.206238	312.201630	88.318375	502.481262	215.525558	-148.108368	108.014069	378.769470	38.182487	85.994560	297.377319	-70.841217	1452.494507	271.592499	231.167953	1396.869995	212.568085	74.060509	1397.213135	170.106064	118.510857	1679.310425	57.106232	-162.198654	1327.187134	398.085938	259.287903	1136.807373	138.500137	24.886259	1470.384766	299.399323	265.006836	878.259277	270.090851	32.551102	1008.891113	-613.509766	48.710720	893.760132	-573.742249	-96.078148
249.756287	-61.849392	920.256958	270.807953	104.724686	899.735535	188.167801	-105.552284	538.834229	311.856598	87.744080	502.571838	219.716782	-149.431046	109.730515	378.544830	37.987610	85.984665	296.994385	-70.522392	1452.702271	269.632446	231.374100	1396.499512	211.855072	74.027229	1397.059204	169.088516	118.245728	1679.159668	57.588829	-162.797318	1327.277832	396.820892	260.308655	1136.775269	137.589890	24.931974	1470.073486	301.047119	265.183502	877.133911	269.042633	32.526543	1008.992676	-612.843567	48.353188	893.611938	-573.560181	-96.779953
247.981110	-61.899967	920.498108	269.850433	104.777336	899.794006	185.399826	-104.991394	539.388794	311.622009	87.142067	502.716248	224.253860	-150.805923	111.642578	378.353729	37.813744	85.980598	296.592773	-70.146225	1452.928589	267.835083	231.593460	1396.186279	211.211151	74.099678	1396.996582	168.095596	117.807571	1679.071777	57.345924	-164.102753	1327.750488	395.394531	261.234680	1136.687622	136.925919	24.645597	1469.731201	302.569000	265.432709	875.998901	267.902924	32.553650	1009.119263	-612.234436	47.439434	893.263062	-573.495056	-97.673180
246.125122	-62.000919	920.790527	268.816956	104.761261	899.853943	182.754150	-104.497849	539.938049	311.538879	86.646713	502.859314	228.390427	-151.540344	113.407280	378.223145	37.693871	85.974976	296.161377	-69.786682	1453.173340	266.384369	231.611588	1395.768066	210.679352	74.292732	1396.929443	167.132782	117.189804	1679.048950	56.874912	-165.365799	1328.140503	393.913727	262.243011	1136.464966	136.276413	24.318228	1469.430908	304.310669	265.845764	874.581421	266.651489	32.553726	1009.271057	-611.571533	46.906498	893.059631	-573.295593	-98.506058
244.221512	-61.926941	921.054565	267.475647	105.057625	899.968201	180.241348	-103.878128	540.334167	311.133453	86.113358	503.028412	232.775009	-152.274841	115.287880	378.030457	37.544842	85.948685	295.750397	-69.417892	1453.352417	265.183655	231.696793	1395.532837	209.941772	74.223228	1396.833008	166.220901	116.468597	1679.071045	56.725952	-166.414276	1328.470581	392.270905	263.236145	1136.184937	135.530685	23.991978	1469.185181	305.571198	266.228546	873.261597	265.212036	32.753998	1009.441345	-610.864563	46.133091	892.754883	-573.309509	-99.502808
242.356812	-61.955627	921.325867	266.385132	104.930107	900.048157	177.913071	-103.210907	540.691833	310.667145	85.663170	503.109558	237.803391	-153.347229	117.297035	377.798248	37.402821	85.969673	295.139709	-69.197098	1453.527954	264.246124	231.633011	1395.307739	209.412659	74.398239	1396.831055	165.368469	115.579659	1679.152344	56.579899	-167.413666	1328.822144	390.634521	264.586304	1135.882202	134.802536	23.517338	1468.865112	306.961121	266.762909	871.945923	263.879425	32.729092	1009.597107	-610.167480	45.356888	892.437134	-572.938232	-100.313560
240.569214	-62.127014	921.610840	265.730835	104.379387	900.157288	175.715805	-102.634308	540.927979	310.330750	85.289642	503.112244	242.077469	-153.568512	119.056702	377.701263	37.311737	86.040245	294.478027	-69.070999	1453.768066	263.466187	231.705658	1395.226196	208.637665	74.254677	1396.756348	164.556030	114.526581	1679.278931	56.226475	-168.413742	1329.161011	388.802277	264.856781	1135.419189	134.166595	23.102032	1468.663818	308.291412	267.427490	870.467834	262.777374	32.413273	1009.777527	-609.467529	44.625160	892.126221	-572.725342	-101.257706
239.042221	-62.822113	921.862915	265.764832	102.510262	899.861877	173.888489	-102.192329	541.224609	310.012939	84.980309	502.901123	247.143478	-154.367493	121.005539	377.623535	37.264256	86.134888	293.661865	-69.113464	1453.990723	263.043335	231.579742	1395.128662	208.007599	74.325981	1396.866455	163.769424	113.379005	1679.445923	55.829475	-169.442398	1329.494507	387.073730	265.494598	1134.949707	133.319855	22.716028	1468.329956	309.606384	268.212341	869.074402	261.982880	31.451353	1009.723450	-608.784241	43.805126	891.818176	-572.760315	-102.257057
237.211945	-62.856609	922.041992	264.640930	102.433067	899.927551	172.029343	-101.703857	541.415039	309.449677	84.607521	502.972290	251.254074	-154.234253	122.667580	377.528961	37.196182	86.215416	292.895081	-69.141518	1454.130859	262.980377	231.353577	1394.977295	207.415298	74.378052	1397.021118	163.048157	112.154091	1679.684448	55.179054	-170.267075	1329.887085	385.445374	266.390900	1134.437500	132.593567	22.439610	1468.114136	310.531799	269.102844	867.801697	260.575165	31.412695	1009.837036	-608.052490	43.023872	891.513245	-572.527954	-103.232681
235.517441	-63.088379	922.169434	263.893158	101.800217	899.889587	170.578735	-101.239754	541.547852	308.661011	84.779167	502.891022	256.064056	-154.711685	124.435417	377.685394	37.233265	86.427063	291.841187	-69.290627	1454.259277	262.719971	231.379272	1395.024536	207.019180	74.169029	1396.872437	162.429855	110.909706	1679.926147	54.507038	-171.066620	1330.242798	383.739227	266.110718	1133.899902	131.357208	22.256836	1467.927856	311.446655	270.096588	866.571899	259.351990	31.051685	1009.873535	-607.286438	41.883522	891.034729	-572.000427	-104.264732
233.541412	-62.955200	922.286072	262.341187	102.056030	900.035583	169.231201	-101.057961	541.522888	307.694672	84.174538	502.891754	260.148346	-154.433243	125.862007	377.398254	37.078121	86.517792	290.924103	-69.517693	1454.300537	262.840424	231.173553	1394.907471	206.401917	74.162361	1397.054810	161.797165	109.544174	1680.132813	53.542862	-171.698410	1330.597168	382.218903	266.078217	1133.272705	130.604721	22.012236	1467.716064	311.992004	271.133301	865.546204	257.658661	31.182850	1010.005432	-606.586304	40.351109	890.391296	-571.831299	-105.554306
231.710098	-63.116325	922.326477	261.116608	101.766052	900.047974	168.415344	-100.964195	541.334717	306.908844	83.810051	502.894775	264.539001	-154.439011	127.144745	377.200226	36.975544	86.625145	289.911102	-69.894806	1454.362549	262.969482	231.033829	1394.902100	205.833298	74.135475	1397.172729	161.218964	108.126381	1680.368408	52.444180	-172.105835	1330.961060	380.790253	265.683441	1132.682007	129.907883	21.842058	1467.558716	312.262665	272.128662	864.678223	256.171387	30.939943	1010.029907	-606.172974	38.097404	889.261108	-571.739197	-107.234200
229.917847	-63.413048	922.289673	259.978119	101.119316	899.880615	167.607773	-100.969200	541.027710	306.041534	83.453537	502.884338	268.707306	-154.200333	128.150803	377.020782	36.875729	86.743263	288.828918	-70.345863	1454.372681	263.142517	230.761337	1394.914673	205.275131	74.110756	1397.348999	160.672562	106.709747	1680.554077	51.198048	-172.380630	1331.272095	379.614136	265.610413	1132.247803	129.303619	21.695274	1467.494873	312.400482	272.997864	864.030823	254.729340	30.527000	1009.918579	-605.483398	36.921131	888.786011	-571.810974	-108.365936
227.945557	-63.585411	922.208191	258.389465	100.901306	899.841675	167.288300	-101.239166	540.437256	304.950928	83.074524	502.901764	272.916504	-153.919861	128.966934	376.895203	36.766945	86.842087	287.812286	-70.825653	1454.177124	263.313507	230.404587	1394.979980	204.703247	73.959503	1397.522583	160.189560	105.293320	1680.720093	49.730064	-172.455933	1331.545410	378.527313	264.694611	1131.829834	128.898148	21.534685	1467.419312	312.363373	273.840637	863.475281	253.060486	30.265627	1009.855042	-604.672546	36.730534	888.536377	-571.457764	-109.346756
226.074432	-63.800674	922.035645	256.898865	100.752579	899.791443	167.232193	-101.521843	539.746033	304.076233	82.848557	502.972076	277.046936	-153.514404	129.469345	376.801453	36.689102	86.968300	286.640045	-71.499420	1454.068359	263.545990	229.920837	1395.058472	204.159851	73.713623	1397.694702	159.736481	103.910637	1680.845215	48.310951	-172.439377	1331.744629	377.642059	263.688782	1131.525879	128.473694	21.402779	1467.232544	312.173004	274.422913	863.136902	251.438675	29.972443	1009.750732	-603.910706	35.983051	888.190552	-571.193909	-110.351433
224.072571	-63.975979	921.802612	255.299423	100.514954	899.697937	167.455566	-102.068466	538.884827	302.986145	82.625107	502.943726	281.032196	-153.054962	129.672073	376.572357	36.595295	87.054092	285.601349	-72.249367	1453.872559	263.871460	229.291580	1395.197021	203.612183	73.331497	1397.875122	159.386581	102.528404	1680.912842	46.660595	-172.236954	1331.903931	376.972351	262.575653	1131.283691	127.808113	21.398540	1467.255249	311.848480	274.831085	862.922363	249.770172	29.637293	1009.588928	-603.361938	33.900734	887.364258	-571.027954	-111.889503
222.069351	-63.921822	921.502380	253.320709	100.851952	899.777954	167.902039	-102.570587	537.920044	302.077362	82.577446	503.001831	284.809326	-152.518860	129.550385	376.586700	36.574562	87.176781	284.503632	-73.186058	1453.613037	264.085785	228.494537	1395.333008	203.092850	72.848862	1397.966553	159.024292	101.242195	1680.936279	44.874805	-171.901215	1331.984863	376.400391	261.225861	1131.154053	127.096619	21.423450	1467.356934	311.344757	275.020966	862.840149	247.909027	29.561426	1009.496338	-602.700195	32.654270	886.856628	-570.842590	-113.127731
219.946625	-63.838028	921.172852	251.295151	101.175903	899.788391	168.684982	-103.243134	536.854431	301.060577	82.444809	502.986633	288.531982	-152.234573	129.135086	376.496704	36.551994	87.231682	283.453217	-74.231163	1453.277710	264.386414	227.555649	1395.462524	202.609039	72.201759	1397.950806	158.724014	100.050697	1680.924927	42.987015	-171.334854	1332.022583	376.022430	259.961334	1131.001343	126.455971	21.158205	1467.497803	310.728271	275.057739	862.826416	246.003738	29.508820	1009.347656	-602.140503	31.153719	886.285278	-570.654968	-114.411430
217.798630	-63.616199	920.767334	248.938568	102.115479	899.841797	169.571030	-104.044861	535.665039	300.125977	82.447639	503.107208	291.720398	-151.715164	128.230240	376.409180	36.541061	87.289124	282.390747	-75.405640	1452.856567	264.682068	226.513611	1395.626709	202.085068	71.415779	1397.964355	158.477158	98.908234	1680.824951	41.003296	-170.761597	1331.890015	375.682007	258.120056	1130.881958	125.622749	21.188440	1467.691284	310.003052	274.929993	862.869263	243.919891	29.752558	1009.190125	-602.333191	28.028088	884.771362	-570.879639	-116.547035
215.948288	-63.887695	920.291138	247.617966	101.351456	899.566711	171.254593	-105.135689	534.342041	299.300934	82.476128	502.883240	294.927734	-151.671051	127.135330	376.413483	36.563713	87.375763	281.251678	-76.759354	1452.395752	265.021515	225.289658	1395.732056	201.591553	70.493538	1397.876831	158.182419	97.889977	1680.655396	39.052631	-170.406342	1331.648682	375.567078	256.775421	1130.834351	124.181091	21.518860	1467.787842	309.088165	274.657135	863.034424	242.344849	29.111403	1008.826416	-601.287170	27.946344	884.887817	-570.530273	-117.123047
214.000397	-63.924454	919.720093	245.820816	101.474731	899.405884	173.020905	-106.009384	532.877441	298.577515	82.602493	502.863037	297.762024	-151.629318	125.665489	376.503967	36.685131	87.486801	280.056854	-78.249283	1451.853149	265.348022	223.935211	1395.802124	201.071243	69.456100	1397.821411	157.929810	96.962257	1680.419678	36.985264	-169.671799	1331.344238	375.655029	255.893860	1130.866211	123.632690	21.193533	1467.911255	308.113708	274.311829	863.217041	240.520676	28.883240	1008.483398	-600.764648	26.868776	884.179993	-570.467102	-118.359650
212.137573	-64.266182	919.078796	244.449387	100.695984	899.055115	175.168442	-107.062607	531.301636	297.812653	82.686050	502.707336	300.320099	-151.848557	123.774910	376.462280	36.730091	87.541946	278.883728	-79.860130	1451.241211	265.687134	222.402237	1395.875122	200.586914	68.304367	1397.682495	157.720596	96.062370	1680.101318	34.816109	-169.289551	1330.844849	375.742065	254.498459	1130.812744	122.317551	21.267941	1468.032227	306.965057	273.862274	863.395142	238.922668	28.142195	1008.003662	-600.970398	24.750723	882.923096	-570.798706	-120.286911
210.277695	-64.442276	918.290527	242.900101	100.392990	898.715637	177.292389	-108.095856	529.516663	297.133606	82.864899	502.635254	302.564819	-152.114532	121.586983	376.508789	36.762920	87.586472	277.587830	-81.608559	1450.618408	266.071533	220.809814	1395.831787	200.048111	67.009743	1397.475342	157.500229	95.290535	1679.745483	32.738403	-168.721344	1330.352905	375.802948	252.792847	1130.638306	121.313362	21.047787	1468.078003	305.659393	273.340485	863.623413	237.193390	27.629318	1007.469482	-600.656921	22.791113	882.011597	-570.755371	-121.856369
208.470901	-64.547806	917.420715	241.259171	100.239372	898.383484	179.604294	-109.052948	527.744934	296.359680	82.995079	502.532257	304.281616	-152.268417	118.928360	376.546631	36.844090	87.636833	276.246216	-83.437538	1449.916992	266.393463	219.073425	1395.786865	199.554855	65.661278	1397.233521	157.352417	94.542061	1679.313721	30.590820	-168.229309	1329.766846	375.932098	251.386536	1130.411865	120.304832	20.749157	1468.101318	304.216339	272.851257	863.853027	235.414230	27.184172	1006.904663	-600.230591	21.721767	881.327332	-570.881897	-123.165558
206.527618	-64.634979	916.474426	239.444321	100.252861	898.089722	182.098755	-109.852173	525.790588	295.741180	83.167763	502.451385	305.911407	-152.605896	116.113579	376.553436	36.912678	87.623032	274.923248	-85.350174	1449.224854	266.755768	217.227829	1395.664307	199.042114	64.220268	1396.891235	157.246216	93.858528	1678.814575	28.431835	-167.963547	1329.167725	376.249756	250.263550	1130.191650	119.130981	20.538488	1468.014648	302.798370	272.406158	864.142151	233.491348	26.754913	1006.325500	-599.348022	21.930613	881.221191	-570.763184	-123.900642
204.560287	-64.570534	915.462952	237.391190	100.662354	897.925171	184.723419	-110.659531	523.768005	295.060059	83.473343	502.499664	307.281128	-152.879150	113.019196	376.549927	36.970581	87.667084	273.459808	-87.347595	1448.480957	267.104095	215.271576	1395.445435	198.503143	62.690876	1396.567871	157.191833	93.195976	1678.228149	25.856466	-166.871429	1328.715210	376.416229	248.493484	1129.905396	122.152405	17.689945	1467.505859	301.139832	271.818390	864.415222	231.415756	26.489384	1005.788513	-598.765808	21.460144	881.023010	-570.700195	-124.926109
202.578537	-64.727798	914.319763	235.585754	100.475990	897.570007	187.533478	-111.436745	521.736389	294.390381	83.695923	502.409851	308.569031	-153.072525	109.993683	376.500275	37.008648	87.684998	272.024292	-89.433548	1447.666992	267.521301	213.216888	1395.219971	197.959625	61.112991	1396.099731	157.153824	92.510445	1677.621704	23.635927	-166.865662	1328.031128	376.670502	246.977112	1129.513550	120.798813	17.369144	1467.156616	299.210022	271.212524	864.795837	229.481430	25.847773	1005.082520	-598.267456	20.412888	880.784729	-570.799316	-125.984207
200.542908	-64.852356	913.143127	233.636429	100.526619	897.289429	190.461914	-112.210335	519.702637	293.789276	83.904396	502.404175	309.328705	-153.204376	106.910049	376.505951	37.040146	87.665184	270.524445	-91.510727	1446.787231	267.834503	211.122711	1394.958984	197.349365	59.458488	1395.678833	157.147736	91.796806	1676.976074	21.349678	-166.654282	1327.482056	376.952637	245.339127	1129.191040	120.572037	16.202415	1466.714478	297.301331	270.657562	865.164185	227.439117	25.274231	1004.400818	-597.857361	19.455593	880.592224	-570.942139	-127.098320
198.500214	-65.058121	911.970642	231.737518	100.476707	896.986755	193.511490	-113.171379	517.793823	293.020813	84.201660	502.301392	310.375763	-153.672729	104.004570	376.495758	37.080589	87.702271	268.925934	-93.640236	1445.962280	268.160461	208.956955	1394.599487	196.640976	57.741669	1395.123901	157.166687	90.977310	1676.336548	19.064760	-166.692993	1326.854492	377.362854	243.957947	1128.839478	120.756218	14.752692	1465.993408	295.401062	270.020752	865.531616	225.382843	24.630571	1003.709473	-597.480225	17.977087	880.337524	-571.062622	-128.357712
196.405884	-65.362831	910.775146	229.776215	100.436516	896.647217	196.554703	-114.074142	516.019958	292.345154	84.429512	502.126373	311.015472	-153.558640	101.103546	376.446106	37.098160	87.684387	267.327728	-95.816780	1445.090942	268.449554	206.772079	1394.205078	195.887878	56.051003	1394.580688	157.200699	90.040215	1675.715942	16.881874	-166.961609	1326.269775	377.501801	241.776367	1128.286133	120.290222	13.603677	1465.270874	293.360657	269.288483	865.916443	223.306152	23.939777	1002.981812	-597.135010	16.504953	879.988647	-571.344055	-129.576889
194.335022	-65.718231	909.656677	227.870331	100.216629	896.327576	199.435577	-114.865662	514.372925	291.631165	84.661659	502.004761	311.816101	-153.371475	98.578613	376.420013	37.116650	87.709763	265.676208	-97.952278	1444.229614	268.711273	204.625595	1393.795410	195.140076	54.371788	1393.997803	157.305389	88.930519	1675.183594	14.757595	-167.451553	1325.576172	377.835419	239.847305	1127.783203	119.370781	12.685705	1464.450928	291.441742	268.523590	866.203125	221.263245	23.172733	1002.298096	-596.931274	15.052286	879.670898	-571.599731	-130.831070
192.312759	-66.130104	908.623596	226.011368	100.025970	896.024170	202.159805	-115.736130	512.946167	290.705597	84.838326	501.851563	313.127441	-153.452072	96.398277	376.276093	37.101555	87.713493	264.047882	-100.043945	1443.414673	268.902069	202.519424	1393.328735	194.292816	52.648285	1393.418579	157.409485	87.665382	1674.750488	12.745528	-168.106003	1324.951782	378.180847	238.076950	1127.363037	118.579857	11.572783	1463.581055	289.293823	267.649109	866.664551	219.216736	22.441664	1001.665344	-594.245789	18.798695	880.360291	-571.181335	-130.554413
190.198990	-66.586929	907.722534	224.123672	99.745003	895.794800	204.653275	-116.427269	511.782074	289.882233	84.904900	501.806274	313.899963	-153.036011	94.322212	376.332672	37.123337	87.774323	262.431854	-102.133369	1442.637207	269.001831	200.513992	1392.937134	193.475143	50.996193	1392.884155	157.503952	86.197021	1674.456055	10.804244	-168.793823	1324.315430	378.404968	235.977448	1126.782593	117.941254	10.305671	1462.729126	286.980896	266.827942	867.143616	217.185638	21.660103	1001.125122	-594.158081	17.412226	880.155212	-571.480530	-131.650497
188.200089	-67.018852	906.910767	222.246140	99.624199	895.686707	207.060287	-117.000854	510.752747	288.951721	84.778908	501.777405	314.452454	-152.372604	92.345154	376.309692	37.124767	87.867996	260.794678	-104.150780	1441.953857	269.052856	198.532883	1392.551392	192.647308	49.374596	1392.419556	157.594208	84.557495	1674.287109	9.015163	-169.659531	1323.720947	378.433289	233.402725	1126.205566	117.168633	9.063149	1461.869751	284.776398	265.735168	867.583801	215.161774	20.966841	1000.694275	-594.219421	16.515888	880.009583	-571.851440	-132.544601
186.308716	-67.635948	906.198914	220.660583	98.915535	895.474854	209.432068	-117.558075	509.940857	287.995026	84.439575	501.723389	314.854401	-151.642532	90.518227	376.197540	37.059326	87.994072	259.289246	-106.206383	1441.299561	269.137268	196.614853	1392.226196	191.773621	47.831520	1392.049072	157.674408	82.768753	1674.248901	7.248304	-170.446869	1323.101685	378.482513	231.101654	1125.719604	116.932785	7.352690	1461.103882	282.266693	264.753448	868.267273	213.273743	20.022491	1000.260071	-594.029907	15.518085	879.936584	-572.095154	-133.389633
184.362732	-68.193176	905.692200	218.834686	98.724640	895.480103	212.011703	-118.226982	509.306915	286.914490	83.948502	501.816040	315.199677	-150.906097	88.937645	376.162506	37.034149	88.125694	257.789917	-108.259010	1440.712036	269.103210	194.715759	1391.997070	190.830048	46.442528	1391.975708	157.754700	80.799461	1674.324585	5.764781	-171.543167	1322.510864	378.528137	228.767899	1125.294922	115.831482	6.322493	1460.361694	280.246155	263.385101	868.745728	211.262650	19.354198	1000.034119	-593.875549	14.792839	879.945068	-572.292480	-134.130417
182.641907	-68.852180	905.301575	217.333145	98.137672	895.508118	214.662033	-118.623322	508.875000	285.935730	83.226936	501.940796	315.610046	-150.167725	87.551476	376.127777	36.961460	88.265167	256.422729	-110.228058	1440.292969	269.075836	192.937805	1391.862549	189.962036	44.892612	1391.839478	157.778992	78.702530	1674.524048	4.448308	-172.618301	1321.928101	378.443665	226.322495	1124.959839	115.183640	4.911451	1459.711426	278.010254	262.080566	869.402405	209.450165	18.510904	999.880920	-593.647339	14.301275	880.119812	-572.440369	-134.649506
180.900803	-69.702850	905.069458	215.976242	97.156158	895.483276	217.468399	-118.907646	508.697998	284.937775	82.411560	501.952576	315.974365	-149.472748	86.391853	375.997101	36.845322	88.390915	255.214813	-112.103722	1439.864014	269.048981	191.203659	1391.883301	189.172836	43.328224	1391.807373	157.778473	76.474083	1674.841309	3.224941	-173.703537	1321.444092	378.178162	223.748245	1124.709229	114.555588	3.679214	1459.124023	275.798340	260.630096	870.116211	207.702576	17.495527	999.774963	-593.320984	13.717101	880.590393	-572.527832	-134.942673
179.302704	-70.472534	904.979187	214.567200	96.338600	895.632507	220.382843	-119.217148	508.646179	284.163574	81.525490	502.129150	316.325256	-148.821640	85.437065	376.003143	36.791920	88.568138	254.106888	-113.949341	1439.526367	268.938538	189.524811	1392.032837	188.355606	41.809624	1391.879761	157.734268	74.124756	1675.231323	2.100943	-174.836594	1321.039673	377.849518	221.153381	1124.593506	114.544983	1.916171	1458.693726	273.652710	259.093750	870.901917	205.932068	16.607637	999.832458	-599.801880	20.420300	880.061218	-573.744385	-137.185944
177.603439	-71.315994	905.015381	213.020920	95.744781	895.842773	222.973053	-119.311646	508.883575	283.242981	80.550911	502.329193	316.547394	-148.281448	84.717285	375.836884	36.627190	88.695023	253.137054	-115.790657	1439.304565	268.767059	187.918900	1392.350464	187.567947	40.275848	1392.133667	157.648529	71.718277	1675.725586	1.155810	-176.071457	1320.667480	377.359314	218.484344	1124.653564	114.206070	0.351520	1458.343018	271.580475	257.540985	871.774414	204.080551	15.821291	999.978577	-599.109497	20.090702	880.292969	-573.920776	-137.388702
175.992874	-72.169228	905.117126	211.754456	94.644463	896.120972	225.462601	-119.730568	509.189178	282.423645	79.665665	502.476501	316.731354	-147.888336	84.172340	375.681854	36.499378	88.792877	252.282242	-117.578026	1439.075073	268.516541	186.329407	1392.802734	186.836884	38.738602	1392.457520	157.533859	69.247742	1676.286621	0.312508	-177.366974	1320.390381	376.692627	215.802216	1124.848755	113.586761	-1.016080	1458.103638	269.590607	255.971146	872.783875	202.426849	14.773750	1000.189819	-598.183289	19.739380	880.591919	-574.043945	-137.499573
174.477005	-73.219040	905.332336	210.511337	93.510811	896.242126	227.871277	-120.212791	509.727417	281.691437	78.781136	502.625916	316.914703	-147.669815	83.829086	375.552734	36.350414	88.932968	251.527313	-119.369858	1438.874390	268.185181	184.735901	1393.353271	186.061615	37.179367	1392.826538	157.393906	66.708755	1676.860229	-0.410966	-178.710419	1320.189819	375.972687	213.112762	1125.209229	113.083473	-2.484154	1458.008423	267.600830	254.074677	873.665344	200.761703	13.788848	1000.378235	-590.329224	12.568128	880.898438	-573.084290	-136.020813
172.962692	-74.246437	905.603638	209.250137	92.555984	896.433289	229.912979	-121.081963	510.345398	280.856079	77.887695	502.733002	317.105865	-147.572006	83.609741	375.390106	36.204193	89.097908	250.891312	-121.162498	1438.715210	267.698975	183.235306	1394.029663	185.347305	35.618931	1393.229492	157.190170	64.135544	1677.445435	-1.036965	-180.190063	1319.969482	375.082062	210.457886	1125.694702	112.221436	-3.767624	1457.992310	265.270294	252.208084	874.732544	199.098282	12.892432	1000.628479	-591.855164	8.527701	880.754272	-573.563416	-136.921356
171.432800	-75.243729	905.951416	208.067047	91.539764	896.651733	231.917328	-122.191170	510.953400	280.221069	77.103226	502.829102	317.210815	-147.518402	83.487679	374.914185	35.707626	89.018448	250.359863	-122.885605	1438.528564	267.126160	181.773392	1394.776367	184.597961	34.058372	1393.697021	156.921036	61.557980	1678.008301	-1.581616	-181.495117	1319.906006	374.033478	207.844345	1126.268066	112.289474	-5.710266	1458.143311	263.728302	250.352417	875.627869	197.462341	12.009070	1000.928955	-588.559265	12.575941	881.524597	-572.547974	-136.285599
169.959686	-76.362938	906.255737	206.962402	90.480797	896.841858	233.581207	-123.472946	511.611267	279.521423	76.300591	502.927582	317.293274	-147.582962	83.417175	375.141418	35.874722	89.473648	249.949387	-124.607178	1438.338623	266.370148	180.262421	1395.574219	183.890060	32.445587	1394.132202	156.632324	58.936050	1678.525757	-2.089078	-183.059036	1319.833008	372.937042	205.317749	1126.999878	111.491035	-7.075459	1458.289551	261.954285	248.443161	876.676086	195.931763	11.024186	1001.190491	-587.822754	12.891621	881.900146	-572.398926	-136.413284
168.486481	-77.328308	906.508728	205.924255	89.565514	897.075378	235.088928	-124.830734	512.146423	278.788696	75.530800	503.099518	317.324524	-147.671448	83.356094	375.070709	35.757744	89.760384	249.582108	-126.343933	1438.094482	265.506134	178.775848	1396.447266	183.200439	30.829899	1394.566528	156.297836	56.342567	1679.020508	-2.618066	-184.440964	1319.823608	371.661438	202.872055	1127.743042	111.574905	-9.169212	1458.580688	260.158875	246.553070	877.774658	194.483841	10.118673	1001.446594	-586.739014	13.296144	882.303772	-571.743164	-136.262604
167.158020	-78.253258	906.763306	204.909164	88.708595	897.373413	236.371353	-126.428932	512.654236	278.125671	74.785904	503.293549	317.443542	-147.886047	83.331131	375.028290	35.618996	89.974319	249.307663	-128.032211	1437.864136	264.526245	177.236603	1397.334717	182.463562	29.163321	1394.948608	155.974670	53.780037	1679.428467	-2.729401	-185.909790	1319.729858	370.407867	200.606720	1128.622437	110.809097	-10.646168	1458.861328	258.458099	244.442368	878.704346	193.052200	9.246260	1001.740784	-585.548584	13.762246	882.680298	-570.860718	-136.108887
165.787003	-79.257339	906.931396	204.010803	87.556755	897.576721	237.284622	-127.998611	513.055969	277.449341	74.024712	503.350128	317.421875	-148.126694	83.281654	374.895905	35.497093	90.174759	249.083221	-129.796051	1437.573608	263.409729	175.757111	1398.169312	181.767517	27.428225	1395.266968	155.625534	51.253159	1679.733643	-3.371104	-187.804642	1319.895020	369.020630	198.496109	1129.471680	111.021088	-12.847535	1459.030640	256.807312	242.394424	879.675049	191.716812	8.177692	1001.940002	-586.251648	13.497531	882.946533	-570.550110	-135.815781
164.393265	-80.317291	907.020020	203.064529	86.536156	897.744202	237.989685	-129.653244	513.332581	276.745789	73.286331	503.440796	317.513428	-148.475433	83.236992	374.699310	35.393013	90.323807	248.873245	-131.475235	1437.284058	262.190552	174.181000	1398.953979	181.045166	25.702692	1395.543823	155.225525	48.741081	1679.963867	-3.631493	-189.710999	1319.902344	367.587555	196.546310	1130.315186	110.266205	-14.500360	1459.323120	254.973221	240.378143	880.663025	190.405319	7.104457	1002.078979	-585.043091	13.738400	883.544250	-569.217468	-135.268860
162.972260	-81.229004	906.994446	201.984360	85.411400	897.844299	238.316315	-130.869797	513.417542	276.136414	72.532585	503.509094	317.585266	-148.794510	83.181740	374.512848	35.273182	90.425842	248.747879	-133.260971	1436.903320	260.906403	172.606857	1399.676025	180.286926	23.851753	1395.673462	154.856232	46.283920	1680.095093	-3.992312	-191.485809	1319.902222	366.134644	194.827026	1131.073730	110.436707	-16.808849	1459.477905	253.641815	238.355804	881.192261	189.046631	6.028339	1002.125732	-583.632874	14.248758	884.237915	-567.529968	-134.156494
161.626038	-82.185081	906.922546	201.111481	84.315521	897.969238	238.341461	-132.190704	513.418335	275.542938	71.883926	503.534332	317.651459	-149.081299	83.074547	374.391693	35.191299	90.509438	248.601700	-135.035355	1436.489990	259.488281	171.006836	1400.267456	179.584702	21.951515	1395.709839	154.475754	43.907276	1680.166504	-4.251089	-193.496841	1319.853027	364.595367	193.303391	1131.709595	110.191391	-18.794170	1459.478394	252.082245	236.401443	881.774902	187.797897	4.902822	1002.165161	-582.762329	14.404028	884.773315	-565.771545	-133.020859
160.303055	-83.166527	906.762634	200.067215	83.088768	897.963745	238.022339	-133.250443	513.181824	274.842560	71.128784	503.521973	317.673157	-149.365982	82.963989	374.267334	35.080784	90.597633	248.452225	-136.794388	1436.111694	258.082489	169.402588	1400.820190	178.876099	20.017570	1395.732178	154.073074	41.564835	1680.162598	-4.455542	-195.591721	1319.731079	363.061584	191.962723	1132.331909	109.835106	-20.804640	1459.400879	250.404892	234.531906	882.454834	186.539078	3.719391	1002.090332	-581.751160	15.463848	885.566467	-564.622253	-132.540436
159.000916	-84.139008	906.523010	199.252563	82.024628	897.972900	237.433594	-134.203888	512.901245	274.327942	70.437836	503.611664	317.707947	-149.602020	82.882431	374.180359	34.984661	90.676575	248.270966	-138.576065	1435.685791	256.576355	167.802811	1401.239502	178.106506	18.070200	1395.640015	153.619019	39.241753	1680.072876	-4.587628	-197.798279	1319.531860	361.515198	190.817276	1132.853516	109.456055	-22.909365	1459.263672	249.159027	232.640701	882.623291	185.449829	2.543056	1001.982849	-580.542297	16.538858	886.403870	-563.283997	-131.419189
157.682068	-85.154366	906.236877	198.371460	80.969826	897.936096	236.782104	-134.958252	512.654480	273.880219	69.756516	503.735626	317.762848	-149.756775	82.790207	374.044952	34.866562	90.722931	248.076889	-140.336182	1435.260742	254.964859	166.167053	1401.596924	177.394470	16.077156	1395.537598	153.160126	37.025005	1679.924561	-4.725597	-200.094421	1319.260254	359.976013	189.922791	1133.226196	109.050949	-24.964947	1459.041382	247.714447	230.814621	882.846985	184.370163	1.337747	1001.826111	-579.419189	17.664822	887.290710	-561.902405	-130.353256
156.389420	-86.160233	905.912598	197.475784	79.832024	897.877686	235.894501	-135.725906	512.269958	273.416748	69.065994	503.755768	317.779144	-149.854782	82.739738	373.687500	34.634342	90.724976	247.859604	-142.088577	1434.912354	253.386566	164.537979	1401.835205	176.609650	14.109812	1395.370728	152.683624	34.836956	1679.727173	-4.749689	-202.501083	1318.847412	358.372894	189.061859	1133.528687	108.151527	-26.711908	1458.723145	246.299713	229.121017	882.919983	183.372162	0.069910	1001.635132	-578.343750	18.812569	888.150574	-560.835938	-129.492523
155.226135	-87.252357	905.639038	196.761963	78.673889	897.831177	235.124634	-136.254959	511.983398	273.056152	68.404472	503.749786	317.795532	-149.896072	82.707787	373.617584	34.511543	90.738678	247.600647	-143.824677	1434.541870	251.761963	162.867981	1401.940063	175.813461	12.134855	1395.139282	152.158173	32.733383	1679.488647	-4.839128	-204.728516	1318.475952	356.752167	188.348190	1133.710449	108.163445	-29.081522	1458.368164	244.924988	227.408340	882.833923	182.461990	-1.214824	1001.478333	-577.170349	20.015085	889.027527	-559.447327	-128.397385
154.174393	-88.397034	905.429321	195.935974	77.418518	897.752380	234.173889	-136.951813	511.662109	272.428864	67.709267	503.739929	317.813080	-149.909866	82.730553	373.506775	34.369453	90.806305	247.340256	-145.537170	1434.235840	250.168625	161.205460	1401.994873	175.066971	10.172518	1394.950806	151.633881	30.618744	1679.183716	-4.785178	-207.017365	1317.990723	355.165771	187.790527	1133.838867	107.872368	-31.242624	1457.928345	243.332077	225.895340	882.923706	181.648575	-2.532137	1001.329407	-576.020203	21.249790	889.786682	-558.198608	-127.301704
153.186035	-89.587868	905.302551	195.116867	76.121475	897.689331	233.410995	-137.441101	511.553986	271.828857	67.007256	503.707550	317.874146	-149.938095	82.809128	373.360077	34.204056	90.827873	247.105103	-147.163361	1433.957642	248.617889	159.527267	1402.011597	174.302887	8.218717	1394.700317	151.072571	28.586388	1678.888794	-4.728817	-209.608551	1317.453857	353.626709	187.260330	1133.913940	106.773003	-32.897133	1457.434448	241.977539	224.436783	882.835999	180.933319	-3.867423	1001.224548	-574.831238	22.580980	890.571289	-557.141357	-126.024460
152.024658	-90.990974	905.116699	194.321594	74.862045	897.662476	232.346298	-137.957687	511.402008	271.183258	66.264290	503.691925	317.798981	-149.844284	82.898209	373.286591	34.037403	90.944061	246.774918	-148.803268	1433.720825	247.075134	157.849106	1401.944092	173.607803	6.285315	1394.541748	150.504639	26.571926	1678.570313	-4.734050	-211.855240	1316.921143	352.119598	186.720215	1133.985107	106.833878	-35.291878	1456.947144	240.631516	223.017303	882.642700	180.116165	-5.353164	1001.111389	-573.619934	23.882029	891.271484	-555.998657	-124.804077
151.077820	-92.333961	904.989990	193.476563	73.502716	897.620728	231.551025	-138.440079	511.349487	270.676849	65.589890	503.691925	317.789063	-149.824921	82.977722	373.611603	34.036732	91.158691	246.451294	-150.476120	1433.541504	245.589462	156.143219	1401.864380	172.870483	4.365676	1394.332153	149.911804	24.585907	1678.269043	-4.540379	-214.321487	1316.327637	350.702209	186.305405	1134.033447	105.870872	-36.980461	1456.398682	239.606400	221.671371	882.366638	179.398590	-6.805429	1001.017334	-572.318359	25.129538	891.852478	-554.805969	-123.544922
150.203400	-93.638306	904.921509	192.563812	72.205513	897.635376	230.708725	-138.971481	511.295807	269.865845	64.761238	503.747070	317.808685	-149.838409	83.133942	373.399628	33.818371	91.249130	246.108185	-152.072311	1433.391846	244.149719	154.444031	1401.762207	172.235901	2.447671	1394.211670	149.316513	22.636421	1677.969849	-4.490357	-216.671707	1315.724609	349.289490	185.811218	1134.038940	105.371170	-38.955421	1455.853638	238.323807	220.394791	882.217957	178.709030	-8.207317	1000.978210	-571.065979	26.390745	892.323486	-553.764526	-122.236076
149.354172	-95.030334	904.859436	191.776093	70.760040	897.620117	229.948822	-139.402664	511.163452	269.370697	64.132065	503.945526	317.789825	-149.812668	83.268494	373.370819	33.676128	91.397102	245.782394	-153.721527	1433.285522	242.770798	152.753052	1401.665405	171.535202	0.518119	1394.075684	148.709320	20.718246	1677.703857	-4.384395	-218.983627	1315.169678	347.886475	185.440872	1134.113037	104.898415	-40.951591	1455.341187	237.013763	219.229675	882.037476	178.106506	-9.711971	1000.925537	-569.663513	27.795809	892.726929	-552.668884	-120.950645
148.585892	-96.386795	904.826538	190.926697	69.441933	897.693604	229.221817	-139.892426	511.187744	268.577454	62.804317	503.961487	317.822113	-149.790329	83.367203	372.973846	33.401657	91.414505	245.483459	-155.361862	1433.203857	241.504303	151.069229	1401.617310	170.935287	-1.315233	1393.989746	148.072861	18.879360	1677.477051	-4.051057	-220.817520	1314.452759	346.629639	185.041199	1134.194458	104.492363	-42.842484	1454.877563	235.822937	217.958954	881.908142	177.477997	-11.156605	1000.934570	-568.310730	29.240576	893.038147	-551.622009	-119.559891
147.927338	-97.817497	904.829468	190.036621	68.096733	897.769165	228.534058	-140.371216	511.151978	267.826202	61.903305	504.014679	317.775421	-149.777359	83.465416	372.816986	33.219456	91.550667	245.219696	-157.033752	1433.124390	240.306702	149.356339	1401.580811	170.312057	-3.220390	1393.947876	147.440109	17.042030	1677.252075	-4.236976	-223.349762	1314.111572	345.188324	184.040283	1134.133301	104.034760	-44.769238	1454.409058	234.688873	216.871704	881.846069	176.837997	-12.613061	1000.964905	-566.951477	30.805941	893.239441	-550.654053	-118.180336
147.166931	-99.116211	904.852722	188.967148	67.054184	897.969543	227.890915	-140.970169	511.113007	267.331573	61.151600	504.254944	317.801331	-149.777878	83.596367	372.835724	33.155869	91.796837	244.932022	-158.699982	1433.071045	239.258575	147.634491	1401.618408	169.749817	-5.043517	1393.941528	146.797531	15.246536	1677.084961	-4.201129	-225.462402	1313.609253	343.932617	183.343964	1134.227173	103.622169	-46.616917	1454.067993	233.654968	215.697113	881.812866	176.106766	-13.925489	1001.065186	-565.453674	32.205727	893.311584	-549.653076	-116.861252
146.475891	-100.576012	904.807190	188.166321	65.421341	897.973572	227.421921	-141.500397	511.062622	266.445190	60.275429	504.294617	317.762970	-149.739014	83.658051	372.587036	32.956749	92.008339	244.710098	-160.392319	1433.050537	238.384048	145.902740	1401.763428	169.222244	-6.919038	1394.036499	146.159088	13.465554	1676.971191	-4.079030	-227.626282	1313.235962	342.903320	182.903351	1134.496216	102.634010	-48.082352	1453.770996	232.528030	214.534164	882.028564	175.519196	-15.534295	1001.032837	-563.898071	33.656708	893.334229	-548.643555	-115.501068
145.917267	-102.021301	904.825195	187.412857	64.049217	898.116821	227.011490	-142.218552	511.043182	265.863342	59.399529	504.500977	317.727905	-149.710114	83.729301	372.530975	32.812977	92.325813	244.517685	-162.073608	1433.087402	237.535233	144.147934	1401.936401	168.695160	-8.749546	1394.109009	145.535797	11.692120	1676.883545	-4.101725	-229.433258	1312.936401	341.782349	181.940277	1134.670898	102.881287	-50.273434	1453.592041	231.522522	213.397247	882.181641	174.945999	-17.030363	1001.108337	-562.233948	35.086422	893.192444	-547.586060	-114.129410
145.266983	-103.367142	904.819214	186.641586	62.751949	898.340637	226.486496	-142.946930	510.970764	264.881226	58.376041	504.392609	317.638702	-149.737885	83.784325	372.538635	32.722595	92.715942	244.308701	-163.781296	1433.062378	236.871811	142.405960	1402.158936	168.207123	-10.543487	1394.265137	144.907227	9.936501	1676.836182	-4.232224	-231.450684	1312.739380	340.718842	180.818649	1134.916626	102.611244	-52.099159	1453.410767	230.515915	212.102142	882.318115	174.344604	-18.511745	1001.211121	-560.437439	36.640518	892.983032	-546.533081	-112.792191
144.438980	-104.517090	904.813110	185.385239	62.057194	898.674377	225.998215	-143.578979	510.797607	263.777954	57.841763	504.629364	317.491699	-149.701767	83.792435	372.000092	32.471931	92.997528	244.088806	-165.484604	1433.126709	236.207016	140.663651	1402.459961	167.728790	-12.379972	1394.506836	144.324844	8.194506	1676.814453	-4.296468	-233.209671	1312.595459	339.728638	179.547241	1135.210571	102.299461	-53.912899	1453.417847	229.508179	210.835953	882.442444	173.467026	-19.661572	1001.364807	-558.502747	38.186115	892.644897	-545.463074	-111.337166
143.976624	-106.155411	904.770569	185.049530	60.043274	898.669983	225.629639	-144.449524	510.687012	263.263092	57.489189	504.898224	317.494385	-149.784439	83.812355	372.043762	32.481335	93.422844	243.860367	-167.203995	1433.160034	235.652069	138.965240	1402.772339	167.251434	-14.156947	1394.727783	143.785980	6.439110	1676.819458	-4.422111	-235.176559	1312.524292	338.885712	178.283768	1135.485352	101.249428	-54.921741	1453.600708	228.910156	209.589661	882.660522	173.008087	-21.498510	1001.346619	-556.462097	39.923965	892.185547	-544.299194	-109.884979
143.482040	-107.463058	904.758179	184.319427	58.761356	898.903442	225.317734	-145.223831	510.582306	262.589691	56.657478	505.127472	317.446198	-149.895508	83.791870	372.018341	32.488167	93.782295	243.545593	-168.918533	1433.221680	235.163956	137.260757	1403.098511	166.763214	-15.933597	1394.977783	143.264404	4.717855	1676.874390	-4.625970	-236.801636	1312.567017	338.001831	176.900543	1135.734253	101.526680	-57.064983	1453.662476	227.881012	208.343857	882.959839	172.404922	-22.931042	1001.458435	-554.141785	41.737400	891.579468	-542.949890	-108.450073
142.890915	-108.776779	904.717712	183.630539	57.450672	899.128967	225.015778	-145.961212	510.385834	261.742920	56.050388	505.207245	317.382538	-149.956345	83.761932	371.809296	32.429314	94.155556	243.261719	-170.656448	1433.276855	234.716507	135.523682	1403.407104	166.309967	-17.740522	1395.191772	142.768829	2.959313	1676.950806	-4.949839	-238.352676	1312.709473	337.298065	175.460968	1135.977417	101.582901	-59.211960	1453.784424	227.128967	207.085434	883.187378	171.751923	-24.394396	1001.554138	-551.617249	43.459656	890.919983	-541.696655	-106.794601
142.340439	-110.137405	904.643677	182.926727	56.183414	899.363647	224.795609	-146.676422	510.258881	261.008392	55.644924	505.452118	317.283112	-149.982620	83.717743	371.735565	32.408417	94.565559	242.936111	-172.362152	1433.393677	234.307465	133.803040	1403.748535	165.822205	-19.444075	1395.507690	142.378296	1.181613	1677.068726	-5.107711	-239.709076	1312.812988	336.583954	173.927765	1136.296753	101.407524	-60.956181	1454.040039	226.395462	205.820267	883.542664	171.105499	-25.881361	1001.638123	-548.994507	44.889942	890.270691	-540.377136	-105.182610
141.867447	-111.480095	904.645630	182.257858	54.978565	899.658325	224.904190	-147.606598	510.203186	260.068970	55.106842	505.575348	317.254395	-150.033112	83.632240	371.576843	32.346802	94.979095	242.600891	-174.139771	1433.479248	233.990875	132.127716	1404.059326	165.345505	-21.213642	1395.761230	141.993668	-0.571114	1677.258545	-5.810494	-241.685699	1313.227417	335.993164	172.307968	1136.575073	101.172234	-62.717983	1454.284302	225.691223	204.543854	883.853943	170.425613	-27.294506	1001.797058	-546.575378	46.471607	889.409790	-539.071167	-103.655235
141.395584	-112.786987	904.604553	181.646667	53.720356	899.907227	225.047470	-148.391800	510.217865	259.370880	54.696198	505.789001	317.214203	-150.048553	83.609390	371.524933	32.314548	95.503326	242.196152	-175.834671	1433.567505	233.697189	130.377350	1404.383301	164.881561	-22.948738	1396.034790	141.687637	-2.328408	1677.468262	-6.385993	-243.224823	1313.548828	335.459717	170.704178	1136.770508	100.931999	-64.416443	1454.625000	225.008316	203.276215	884.207947	169.776276	-28.717522	1001.911255	-544.119812	48.145988	888.582153	-537.753174	-102.085876
140.962021	-114.179710	904.641663	180.989182	52.385578	900.229126	225.380295	-149.322388	510.252075	258.551666	54.141319	505.861481	317.200256	-150.106934	83.559303	371.280151	32.206551	95.917610	241.762680	-177.632965	1433.722534	233.404099	128.664719	1404.655273	164.423035	-24.660315	1396.321777	141.418152	-4.137612	1677.714111	-6.935555	-244.795029	1313.905640	334.954071	168.967514	1136.940430	100.661224	-66.118866	1454.937500	224.396576	201.929886	884.434082	169.102585	-30.209768	1002.102234	-541.719421	49.870914	887.864929	-536.354492	-100.512314
140.527908	-115.450798	904.643494	180.402435	51.087017	900.532959	225.946136	-150.257813	510.426941	257.719116	53.823521	506.061615	317.264648	-150.202087	83.505310	371.336182	32.290333	96.341980	241.314423	-179.379654	1433.863037	233.153351	126.947334	1404.861938	163.963333	-26.395849	1396.551392	141.203415	-5.887428	1677.974365	-7.597936	-246.298950	1314.312988	334.518219	167.233292	1137.094238	100.419426	-67.845161	1455.272461	223.951218	200.665100	884.673096	168.461823	-31.636278	1002.266479	-539.292542	51.542706	887.301819	-534.920044	-98.878258
140.122681	-116.660934	904.637512	179.768234	49.863384	900.811462	226.526031	-151.132019	510.458252	256.874298	53.297585	506.241089	317.246063	-150.253204	83.420517	371.416901	32.432480	96.769234	240.814972	-181.117798	1433.991089	232.869949	125.237541	1405.120972	163.473618	-28.071844	1396.850342	141.035400	-7.687383	1678.281982	-8.269261	-247.693375	1314.741943	334.132385	165.516510	1137.247070	100.123184	-69.486725	1455.670166	223.257156	199.399582	885.011414	167.800995	-32.978542	1002.414612	-536.957581	53.364079	886.950195	-533.402161	-97.172180
139.738953	-118.012642	904.587952	179.215408	48.404430	900.957947	227.165649	-152.067932	510.556641	256.110199	52.842693	506.335327	317.233582	-150.323990	83.332550	371.266602	32.459988	97.103973	240.232925	-182.893921	1434.177490	232.657867	123.514015	1405.318115	162.991577	-29.701424	1397.113647	140.906860	-9.486092	1678.604492	-9.074484	-248.967300	1315.211914	333.825867	163.679993	1137.363525	100.595451	-71.623169	1455.905518	222.877151	198.093094	885.186829	167.212692	-34.464363	1002.472717	-534.662659	55.230724	886.812195	-531.725037	-95.480537
139.437469	-119.214294	904.603088	178.760956	47.241089	901.265564	227.762924	-152.908478	510.695526	255.297989	52.293636	506.394531	317.286499	-150.443665	83.253204	371.067017	32.514862	97.477905	239.722748	-184.654907	1434.309082	232.477356	121.729019	1405.432739	162.532593	-31.371923	1397.341309	140.764618	-11.243841	1678.948486	-9.868728	-250.390991	1315.558960	333.499054	161.779022	1137.505981	99.464424	-72.678841	1456.422119	222.387329	196.840744	885.465515	166.650009	-35.771088	1002.648621	-532.264038	57.059849	886.779480	-529.773193	-93.724846
139.058960	-120.335739	904.619873	178.205231	46.294853	901.644958	228.273911	-153.838882	510.786926	254.321060	51.764668	506.465088	317.226501	-150.512589	83.195503	370.971863	32.636341	97.926186	239.136124	-186.357132	1434.430908	232.270630	120.020660	1405.658325	162.027466	-33.076309	1397.575195	140.683197	-13.065629	1679.291748	-10.526394	-251.335602	1315.927734	333.233673	159.856949	1137.615967	99.689514	-74.580399	1456.740845	221.979309	195.505814	885.748779	166.065750	-36.986412	1002.855713	-529.934937	59.045010	886.838440	-527.823547	-91.773094
138.733643	-121.431572	904.515503	177.925247	45.030357	901.858459	228.691910	-154.622238	510.803741	253.776459	51.233944	506.819214	317.334473	-150.692093	83.093719	371.009644	32.748119	98.324409	238.573044	-188.133560	1434.577026	232.081711	118.257553	1405.824219	161.494431	-34.766163	1397.779419	140.553284	-14.948564	1679.647461	-11.348255	-252.525085	1316.373291	332.988190	158.032654	1137.715942	99.326813	-76.143135	1457.277344	221.438446	194.213577	886.077393	165.609116	-38.322605	1002.921570	-527.603638	61.144218	887.008179	-525.697632	-89.830330
138.509033	-122.748360	904.478088	177.791412	43.432415	901.918030	229.004013	-155.411011	510.832336	253.275909	50.711712	506.914703	317.387299	-150.859802	83.051727	370.752960	32.715893	98.613487	238.008850	-189.832245	1434.669678	231.908295	116.587982	1406.003662	161.050674	-36.373611	1397.932983	140.460541	-16.688900	1679.978882	-12.243703	-253.839539	1316.759155	332.729156	156.082809	1137.828003	98.423073	-77.224754	1457.649414	221.006409	192.901505	886.381897	165.284515	-39.807816	1002.943115	-525.249756	63.369038	887.153992	-523.546875	-87.968796
138.329498	-123.956436	904.424866	177.482269	42.210243	902.039246	229.210342	-156.113358	510.860504	252.012970	49.920708	506.627045	317.530396	-151.102753	83.084641	370.449738	32.701195	98.879753	237.373001	-191.536118	1434.818115	231.717407	114.895195	1406.148438	160.605469	-37.984035	1398.095215	140.376892	-18.398272	1680.305908	-13.255993	-255.138992	1317.239502	332.511108	154.305496	1137.982788	98.550774	-79.033195	1458.018188	220.679901	191.597870	886.672974	164.906143	-41.090363	1002.986511	-522.823792	65.485527	887.297058	-521.419006	-86.290329
138.207657	-125.212189	904.404602	177.338608	40.941547	902.190979	229.260315	-156.769653	510.857880	251.480637	49.457207	506.965363	317.414612	-151.118317	83.043739	370.521515	32.803135	99.253052	236.798981	-193.265152	1434.959229	231.574692	113.220894	1406.335327	160.142319	-39.574398	1398.260620	140.297455	-20.069618	1680.631348	-14.041820	-256.351624	1317.509277	332.362152	152.464828	1138.162598	97.663597	-80.095222	1458.366211	220.541458	190.226746	886.850647	164.675674	-42.431843	1003.058838	-520.350098	67.377892	887.392212	-519.198914	-83.896614
138.138321	-126.485794	904.353882	177.314636	39.611607	902.312012	229.197357	-157.700500	510.868805	250.749466	48.821800	507.005341	317.446259	-151.252716	83.100700	370.417328	32.796864	99.605652	236.155457	-194.933838	1435.146729	231.403336	111.502838	1406.553101	159.722168	-41.193043	1398.412598	140.251709	-21.610540	1680.969849	-14.711799	-257.168823	1317.662842	332.174774	150.601868	1138.373413	97.285301	-81.489532	1458.675781	220.270401	188.880859	887.167847	164.510376	-43.810692	1003.101868	-517.950562	68.845711	887.499390	-517.097534	-81.803978
138.063828	-127.720619	904.257996	177.198700	38.356190	902.422119	228.954346	-158.355011	510.757751	249.938782	48.063351	506.998840	317.399567	-151.294708	83.108772	370.359100	32.796589	100.068283	235.503464	-196.628479	1435.299561	231.150146	109.898735	1406.850098	159.274658	-42.796593	1398.539795	140.149902	-23.243443	1681.320068	-15.479038	-258.305267	1317.875977	331.948853	148.664551	1138.587524	96.858604	-82.823814	1458.940430	219.866409	187.496384	887.605347	164.321304	-45.155731	1003.114929	-515.583740	70.745232	887.667480	-515.073120	-80.329765
137.966614	-128.891037	904.150696	177.056839	37.244312	902.581787	228.766602	-158.825439	510.637177	248.942093	47.332489	506.976105	317.343781	-151.303955	83.092522	370.210205	32.778954	100.454178	234.844131	-198.298874	1435.359619	230.955292	108.176682	1407.049316	158.855698	-44.403141	1398.636230	140.043442	-24.908558	1681.628418	-16.261526	-259.291046	1317.962036	331.826141	146.814529	1138.808716	96.454918	-84.216850	1459.144287	219.659180	186.113129	887.927795	164.143372	-46.441494	1003.144165	-513.158203	72.336937	887.866760	-513.131104	-78.650368
137.955429	-130.295975	904.044495	177.186661	35.607059	902.553101	228.567978	-159.489044	510.497375	247.558304	46.511486	506.855133	317.353760	-151.394562	83.071342	369.911926	32.748711	100.830750	234.206177	-199.957870	1435.436157	230.806442	106.470886	1407.163696	158.447357	-45.991947	1398.695190	139.933090	-26.505543	1681.876953	-17.272821	-260.486908	1318.121704	331.671936	144.881378	1138.939087	96.556198	-85.934624	1459.244873	219.388428	184.793991	888.211975	164.134018	-47.999432	1003.081055	-510.718262	73.947281	888.001038	-511.152283	-77.143181
137.989761	-131.638077	903.964722	177.299103	34.314354	902.625671	228.380219	-160.220306	510.379028	246.585403	46.035450	506.731689	317.373260	-151.487869	83.057549	369.923553	32.840714	101.218712	233.581680	-201.630402	1435.462524	230.664154	104.810074	1407.217773	158.066071	-47.542995	1398.655762	139.802475	-28.070435	1682.075073	-17.891733	-261.155884	1317.945923	331.646301	143.120941	1139.056396	96.132584	-87.265366	1459.403442	219.383224	183.510574	888.364319	164.147522	-49.397121	1003.080811	-508.065796	75.554344	888.433105	-509.113068	-75.535522
138.038254	-132.992294	903.860413	177.425842	32.989517	902.639160	228.445923	-160.928848	510.437775	245.142868	45.416077	506.629669	317.411438	-151.624268	83.032082	369.687683	32.849743	101.589142	232.933655	-203.308640	1435.516602	230.495773	103.160393	1407.262939	157.658554	-49.109455	1398.562134	139.652725	-29.628235	1682.275024	-18.621964	-262.153625	1317.785034	331.544800	141.376801	1139.137939	95.711670	-88.581009	1459.427002	219.174072	182.271851	888.697327	164.178879	-50.796989	1003.038574	-505.830811	76.789001	888.687744	-507.738495	-74.209389
138.087799	-134.319138	903.832703	177.556305	31.658190	902.735779	228.290924	-161.754089	510.350800	243.832169	44.878376	506.561310	317.409485	-151.715210	83.098137	369.541565	32.889729	102.049904	232.226715	-204.969299	1435.630127	230.386536	101.510864	1407.386719	157.319717	-50.648777	1398.578003	139.460114	-31.129944	1682.515503	-19.299501	-263.198883	1317.548828	331.568726	139.654037	1139.319092	94.857849	-89.611183	1459.460815	219.253815	180.958679	888.811218	164.235321	-52.196041	1003.074646	-503.728058	77.921005	888.877075	-506.181976	-72.770660
138.153122	-135.591309	903.809448	177.805481	30.383377	902.926697	228.157227	-162.633270	510.224579	242.281876	44.285786	506.521301	317.393616	-151.846222	83.197533	369.236694	32.829346	102.616051	231.538925	-206.586426	1435.759521	230.263702	99.823860	1407.588623	156.977356	-52.195435	1398.687500	139.256851	-32.685883	1682.780273	-20.027876	-264.353088	1317.400879	331.326630	137.347519	1139.392334	94.391258	-90.770317	1459.341064	219.179504	179.480927	889.081055	164.408112	-53.609116	1003.156189	-501.682098	79.010269	889.036804	-504.692108	-71.691017
138.243744	-136.770050	903.772766	178.059616	29.138245	903.156921	228.119049	-163.507874	510.158020	240.876404	43.713474	506.570496	317.353119	-151.942245	83.236877	369.053375	32.888275	103.334160	230.838837	-208.212479	1435.963623	230.165527	98.135925	1407.777832	156.623581	-53.717613	1398.817139	138.990906	-34.196945	1683.060547	-20.567226	-265.096436	1317.084473	331.496735	136.065475	1139.842651	94.399658	-92.341911	1459.304688	219.248489	178.197784	889.495483	164.580444	-54.988316	1003.251099	-500.049286	79.691307	889.354370	-503.445953	-71.266693
138.349472	-137.971268	903.745911	178.404694	27.830711	903.383850	228.061127	-164.343567	510.100830	239.374878	43.700611	506.699127	317.343781	-152.086060	83.273773	368.854614	32.951477	104.091980	230.097824	-209.819702	1436.143311	230.105133	96.458450	1407.954346	156.308548	-55.219475	1398.937622	138.723099	-35.701820	1683.278320	-21.106606	-266.154022	1316.727173	331.533051	134.310059	1140.072876	93.514992	-93.272499	1459.217529	219.254974	176.773376	889.760437	164.803864	-56.405006	1003.349243	-497.870728	80.868683	889.099426	-502.036652	-69.877419
138.504272	-139.162918	903.683838	178.801010	26.628902	903.509460	228.097702	-165.154373	509.996979	237.575974	42.653221	506.499207	317.428345	-152.269882	83.286507	368.381470	32.915482	104.540657	229.369537	-211.398178	1436.280762	230.064880	94.813675	1408.108643	155.994034	-56.704128	1398.922607	138.435196	-37.201519	1683.421509	-21.694048	-267.001038	1316.299438	331.558838	132.631256	1140.270020	93.436157	-94.804192	1459.049683	219.338135	175.427490	890.013489	165.062927	-57.720127	1003.380371	-496.217285	81.899055	888.819336	-500.934082	-69.093307
138.583160	-140.213165	903.621643	179.103821	25.845343	903.741638	228.061813	-165.938950	509.826385	235.985992	43.182827	506.699432	317.599335	-152.754776	83.428108	368.322845	33.129997	105.308823	228.667465	-213.064331	1436.384277	230.116287	93.181396	1408.147339	155.738754	-58.186222	1398.856323	138.109344	-38.635933	1683.480225	-22.304171	-267.910461	1315.787842	331.778107	131.097870	1140.421997	93.004578	-96.041237	1458.858765	219.572220	174.135956	890.190979	165.279221	-58.826450	1003.460815	-494.746918	82.872749	888.655823	-499.939850	-68.250664
138.777481	-141.424927	903.544861	179.698364	24.417078	903.813843	228.162842	-166.952347	509.822632	234.267273	43.004032	506.695709	317.686096	-152.978165	83.390633	368.107239	33.322067	106.044395	227.955505	-214.671021	1436.388428	230.179626	91.516708	1408.241699	155.462173	-59.593121	1398.836670	137.775253	-40.095760	1683.514038	-22.891348	-268.825287	1315.241333	331.838501	129.458084	1140.553345	92.544411	-97.237137	1458.625488	219.590210	172.814545	890.473389	165.652115	-60.248409	1003.458191	-492.764099	83.343987	888.237061	-498.958221	-67.351723
138.926041	-142.586288	903.538635	180.222672	23.164261	903.994080	228.337997	-167.340530	509.775146	232.351120	42.593056	506.627411	317.644348	-153.029068	83.289719	367.759155	33.410892	106.823296	227.253815	-216.295090	1436.493408	230.262939	89.903831	1408.394897	155.207611	-61.039063	1398.841187	137.450638	-41.502914	1683.609131	-23.420372	-269.709869	1314.729492	331.826782	127.294907	1140.613159	92.143036	-98.498619	1458.356689	220.026917	171.440018	890.562012	165.996582	-61.585274	1003.542358	-491.104279	84.175995	887.881470	-498.031860	-66.465202
139.127625	-143.708099	903.560181	180.761307	21.932341	904.228455	228.452621	-168.480865	509.782593	230.387390	42.052361	506.700165	317.552368	-152.833252	83.177826	367.391083	33.435410	107.618706	226.559799	-217.883316	1436.560059	230.438248	88.248833	1408.605469	154.980545	-62.521194	1398.971802	137.127350	-42.939137	1683.730591	-23.973682	-270.602570	1314.278320	332.068420	125.480530	1140.961304	91.774048	-99.690117	1458.158936	220.328842	169.962830	890.883911	166.340652	-62.898098	1003.669312	-489.894073	85.123543	887.535767	-497.259216	-65.707024
139.391891	-144.703949	903.599548	181.449112	20.770952	904.585938	228.543533	-169.113846	509.707947	228.374008	41.657093	506.882111	317.466217	-152.839905	83.182312	367.054840	33.574562	108.572464	225.880615	-219.488922	1436.708984	230.637146	86.548271	1408.924194	154.775818	-63.979767	1399.127197	136.781448	-44.379910	1683.906006	-24.531031	-271.468811	1313.817017	332.542816	124.221642	1141.472900	91.356621	-100.836281	1457.992065	220.530609	168.549606	891.436707	166.802216	-64.183212	1003.864319	-489.180450	85.639748	887.100891	-496.638977	-65.069572
139.705246	-145.711548	903.631165	182.161026	19.654356	904.871521	228.808975	-169.938126	509.723633	226.225876	41.190777	506.975403	317.495117	-152.927353	83.231880	366.648865	33.734173	109.509048	225.206207	-221.091049	1436.914185	230.883972	84.862762	1409.246460	154.625793	-65.430351	1399.303223	136.417282	-45.784988	1684.070068	-25.003803	-272.295197	1313.415771	332.941132	122.473587	1141.874634	90.948952	-101.941414	1457.882202	221.156616	167.099350	891.768066	167.258377	-65.400894	1004.022888	-487.866119	86.433235	886.538513	-495.926697	-64.375793
140.041580	-146.785507	903.640564	182.911987	18.542126	905.113220	229.104782	-170.397034	509.635254	223.393845	40.543175	506.978027	317.462769	-153.004623	83.203613	365.837799	33.711647	110.352272	224.529358	-222.647125	1437.060181	231.117676	83.259438	1409.512329	154.477692	-66.861275	1399.370361	136.069824	-47.194832	1684.178345	-25.630768	-273.028046	1312.982056	333.297028	120.627815	1142.240723	90.644646	-103.190483	1457.778076	221.637161	165.760956	892.105713	167.730225	-66.631996	1004.149597	-487.523376	87.264328	886.043091	-495.355835	-63.749008
140.398514	-147.699448	903.632202	183.580246	17.822943	905.403931	229.426407	-171.113647	509.526825	221.502121	40.427975	507.145630	317.495789	-153.086639	83.171570	365.537811	34.042545	111.359161	223.834686	-224.270676	1437.153198	231.374969	81.655334	1409.717407	154.346573	-68.239273	1399.359619	135.698395	-48.558105	1684.219360	-26.375469	-273.868683	1312.360229	333.741974	118.872932	1142.502930	90.321564	-104.391220	1457.703003	222.197769	164.509964	892.503479	168.172150	-67.619148	1004.290710	-486.204895	87.565445	885.088196	-494.700989	-63.101376
140.848770	-148.877090	903.505737	184.549408	16.341999	905.366882	229.706177	-171.943924	509.373016	218.950729	40.099098	507.063995	317.528656	-153.214584	83.088814	364.989838	34.293991	112.355598	223.123825	-225.897507	1437.148193	231.681717	79.992622	1409.909302	154.215363	-69.598061	1399.280029	135.326431	-49.957329	1684.198120	-27.004873	-274.444000	1311.873291	333.946777	116.518913	1142.661133	89.947433	-105.538704	1457.661621	222.762268	163.219177	892.842834	168.770523	-68.997421	1004.214539	-485.720215	88.088501	884.298279	-494.172668	-62.573570
141.343887	-149.993591	903.373169	185.436981	15.181574	905.430298	229.932526	-172.689941	509.217682	216.458176	39.733944	507.134094	317.537781	-153.335968	82.974060	364.446289	34.510670	113.399292	222.431366	-227.493469	1437.166016	232.034210	78.395370	1410.128784	154.083237	-70.956383	1399.306274	134.970581	-51.351299	1684.178223	-27.629320	-275.073303	1311.407104	334.834534	115.220131	1143.151733	89.652969	-106.723038	1457.592163	223.465851	161.885620	893.281311	169.368210	-70.244446	1004.182556	-485.321533	88.796982	883.527039	-493.674225	-61.979862
141.782715	-150.780334	903.308533	186.095703	14.417481	905.760376	230.171112	-173.444336	509.038605	213.478638	39.156197	507.342987	317.562012	-153.427673	82.842354	363.614136	34.558613	114.473694	221.728271	-229.076309	1437.151611	232.443359	76.755280	1410.403198	153.933197	-72.365944	1399.360840	134.620773	-52.753773	1684.250244	-28.188860	-275.502136	1311.020142	335.274872	112.809807	1143.423218	89.349899	-107.920380	1457.533203	224.106140	160.515091	893.695129	169.853775	-71.248840	1004.312256	-484.789337	89.340240	882.718872	-493.098969	-61.306396
142.471588	-151.871567	903.206360	187.250488	13.001841	905.842651	230.595764	-174.274567	508.928528	210.699127	38.651722	507.548798	317.700409	-153.604538	82.722092	362.910187	34.580673	115.739021	221.083664	-230.681473	1437.180420	232.885178	75.064697	1410.717773	153.836258	-73.757462	1399.485107	134.288254	-54.156811	1684.359375	-28.858229	-276.138092	1310.770752	336.164337	111.262939	1143.985352	88.986725	-108.979202	1457.503418	224.871277	159.064529	894.265320	170.671600	-72.608459	1004.305054	-484.112976	89.708565	881.779236	-492.457367	-60.696136
143.061752	-152.680328	903.153809	188.182602	12.286460	906.234497	230.791245	-174.985367	508.759674	207.805099	38.277210	507.760315	317.704193	-153.698532	82.688530	362.053833	34.698517	116.947067	220.393875	-232.193405	1437.304565	233.255463	73.428474	1410.991699	153.881836	-75.312431	1399.454956	133.988007	-55.564114	1684.481445	-29.498335	-276.663940	1310.464600	336.916321	109.346909	1144.353638	88.652763	-110.052284	1457.526123	225.661453	157.803452	894.935486	171.372360	-73.632988	1004.469543	-483.797546	90.392563	881.074463	-491.965088	-60.356926
143.754471	-153.644272	903.122986	189.255859	11.188655	906.409302	231.029892	-175.780670	508.672119	205.057465	38.131317	507.952271	317.742554	-153.825485	82.646919	361.364807	34.851528	118.281258	219.654587	-233.667206	1437.424805	233.661194	71.873161	1411.221313	153.974945	-76.796272	1399.241577	133.694153	-56.926292	1684.559326	-30.160633	-277.163422	1310.069946	337.458557	106.963997	1144.585449	88.302505	-111.023842	1457.529907	226.439651	156.468857	895.419861	172.200073	-74.789070	1004.540344	-483.596039	91.065857	880.258301	-491.314667	-59.835106
144.563858	-154.613083	903.002014	190.472412	9.916929	906.456482	231.364487	-176.544846	508.577881	202.225677	38.129879	508.043365	317.766724	-153.977448	82.603905	360.437439	35.021336	119.688530	218.941833	-235.212402	1437.515381	234.121704	70.322914	1411.410156	153.887726	-78.023537	1399.126953	133.378189	-58.278698	1684.624756	-30.855213	-277.599426	1309.630005	338.513672	105.502769	1145.039917	87.972321	-112.060600	1457.484375	227.540009	155.113464	895.739197	173.069534	-75.992020	1004.508484	-483.438995	91.597504	879.512390	-490.552002	-59.253597
145.346878	-155.612366	902.884155	191.621704	8.884566	906.511047	231.677505	-177.345398	508.418243	199.327713	38.053017	508.200775	317.805511	-154.094315	82.515442	359.584320	35.252995	120.996376	218.196136	-236.757156	1437.558960	234.535080	68.733765	1411.573242	153.732895	-79.137787	1399.031372	133.066208	-59.621262	1684.670898	-31.501202	-278.017365	1309.155762	339.178467	103.470970	1145.222168	87.609642	-113.055954	1457.402100	228.563934	153.832687	896.096863	173.945313	-77.100136	1004.478455	-483.615997	92.452354	878.799316	-489.867493	-58.643402
146.100510	-156.506760	902.741821	192.767227	7.868488	906.621399	231.876434	-178.079346	508.153564	196.852295	38.080936	508.515289	317.793060	-154.189438	82.368057	358.784180	35.507259	122.434860	217.477188	-238.255127	1437.525146	235.017990	67.183762	1411.783936	153.540710	-80.255852	1398.990356	132.739090	-60.998623	1684.712158	-32.184296	-278.456207	1308.630859	340.111725	101.412247	1145.577881	87.241653	-114.092949	1457.266968	229.663147	152.470810	896.438660	174.842575	-78.209663	1004.459412	-483.296051	92.637321	877.939270	-489.052887	-58.187160
146.928055	-157.382278	902.581543	193.927673	6.831581	906.802612	232.291977	-178.917175	507.904724	193.826950	37.876049	508.885376	317.887054	-154.387161	82.178459	357.772369	35.554287	123.968086	216.642929	-239.768311	1437.514893	235.453568	65.625938	1411.974731	153.302124	-81.414658	1399.031006	132.416458	-62.381485	1684.764282	-32.847626	-278.916718	1308.089233	341.312134	99.930511	1146.112183	86.911240	-115.070885	1457.107422	230.544708	151.116364	897.106140	175.787125	-79.373825	1004.464233	-483.153717	93.118744	877.178162	-488.148285	-57.656044
147.722733	-158.202011	902.478638	195.104080	5.873978	907.003662	232.535950	-179.580170	507.703369	191.151321	37.735981	509.266998	317.986481	-154.505142	82.034103	356.882599	35.690289	125.391846	215.915359	-241.224686	1437.464844	235.888321	64.022278	1412.193481	153.169800	-82.622696	1399.198242	132.110352	-63.761345	1684.841797	-33.537926	-279.361237	1307.575195	342.311829	97.897675	1146.550293	86.507492	-116.044029	1456.961182	232.007721	149.730942	897.491455	176.723526	-80.448891	1004.508057	-483.156006	93.645271	876.360718	-487.262299	-57.151764
148.532730	-159.050568	902.391052	196.251434	4.926603	907.167969	232.880585	-180.199677	507.584412	188.538712	37.581673	509.654297	318.054810	-154.555664	81.927567	355.958832	35.753983	126.969780	215.158447	-242.623627	1437.416870	236.376801	62.544159	1412.450684	153.193161	-83.889305	1399.324707	131.847092	-65.031403	1684.852905	-34.102291	-279.794098	1307.039307	343.380127	95.997078	1147.005371	86.230682	-117.017494	1456.735596	233.299896	148.420761	897.899536	177.659546	-81.501099	1004.541931	-483.152649	94.121407	875.575378	-486.253845	-56.641457
149.355026	-159.815140	902.314819	197.434341	3.928300	907.287598	233.226440	-180.719315	507.509766	186.014084	37.643974	509.957581	318.072540	-154.551804	81.884392	355.065979	35.891907	128.272354	214.475754	-243.965515	1437.482788	236.850067	61.103168	1412.604492	153.131317	-85.030876	1399.239502	131.520340	-66.464790	1684.912231	-34.718727	-280.104095	1306.427734	344.330322	93.855141	1147.336426	85.877785	-117.933128	1456.576294	234.646011	147.166962	898.306091	178.611603	-82.504898	1004.560791	-483.188385	94.707008	874.731201	-485.194489	-56.108364
150.274048	-160.599670	902.239685	198.738434	2.951149	907.308838	233.608704	-181.145981	507.424011	183.634735	37.794247	510.261414	318.049591	-154.558655	81.859077	354.141754	36.082291	129.634644	213.698090	-245.261566	1437.500244	237.267883	59.727760	1412.733154	153.085739	-86.124947	1399.072144	131.224762	-67.785339	1684.916992	-35.270126	-280.496643	1305.840332	345.409729	92.087761	1147.671021	85.583801	-118.800957	1456.402710	236.064987	145.828278	898.593018	179.661942	-83.444046	1004.534363	-483.160522	95.228218	873.940063	-484.039764	-55.476299
151.215591	-161.152191	902.151489	200.020889	2.001103	907.345642	233.940201	-181.640121	507.322266	181.299484	37.883251	510.586670	318.014740	-154.571075	81.849823	353.096741	36.178177	130.876251	212.979187	-246.550049	1437.499023	237.672348	58.354614	1412.854126	153.088013	-87.217758	1398.938843	130.892899	-69.117325	1684.935059	-35.801453	-280.849762	1305.161621	346.621735	90.668404	1148.141113	85.273575	-119.667999	1456.151855	237.538513	144.733536	899.023621	180.693481	-84.269722	1004.509277	-483.252686	95.903831	873.159302	-482.945831	-54.965126
152.063339	-162.525345	902.130981	201.185135	1.106217	907.433655	234.353729	-182.285614	507.270264	179.156601	37.902088	510.896759	318.058197	-154.683212	81.817909	352.130219	36.108608	132.152283	212.226868	-247.833984	1437.440796	238.063477	56.988403	1413.019165	153.067032	-88.232841	1398.849487	130.570648	-70.457077	1684.952759	-36.271709	-281.183868	1304.549927	347.685364	88.855331	1148.537720	84.898476	-120.501205	1455.895264	239.006454	143.464111	899.392273	181.731766	-85.475517	1004.538025	-483.291107	96.598549	872.395569	-481.861389	-54.300659
152.890808	-163.130646	901.991943	202.314041	0.277264	907.545410	234.636459	-182.874084	507.098206	177.158829	37.709911	511.327515	318.129333	-154.797195	81.698517	351.182922	36.103424	133.365585	211.524597	-249.066040	1437.337158	238.491211	55.682964	1413.214722	153.030930	-89.284401	1398.792603	130.197418	-71.797882	1684.937744	-36.790806	-281.606873	1303.886719	348.739349	86.884476	1148.989380	84.613594	-121.335617	1455.584717	240.568512	142.197021	899.702515	182.708054	-86.360855	1004.516296	-483.333618	97.209129	871.639832	-480.864990	-53.707108
153.763016	-163.654907	901.861328	203.404678	-0.484977	907.623230	234.803467	-183.257660	506.892456	175.389145	37.520851	511.846008	318.090027	-154.852570	81.557098	350.345093	35.899330	134.496323	210.787231	-250.303619	1437.231689	238.916840	54.366001	1413.387939	153.009048	-90.373299	1398.718872	129.817627	-73.127556	1684.893921	-37.246426	-281.977661	1303.186890	349.832031	85.199814	1149.432007	84.355431	-122.329315	1455.219604	242.199661	140.976013	900.021851	183.700287	-87.148575	1004.482117	-483.390167	97.847580	870.856445	-479.786072	-53.292099
154.390457	-164.282669	901.594727	204.572601	-1.180541	907.722778	235.035568	-183.685181	506.717896	174.037949	37.430889	512.283142	318.165771	-154.958603	81.444458	349.594849	35.885220	135.585953	210.227463	-251.500320	1437.089966	239.354492	53.080345	1413.493286	153.003433	-91.355553	1398.578247	129.445816	-74.442062	1684.820557	-37.760551	-282.467590	1302.338257	351.129761	83.793983	1149.868408	84.112816	-123.134499	1454.849487	243.949341	139.778000	900.320435	184.524933	-88.030449	1004.390869	-483.426605	98.369034	870.132141	-478.819122	-52.773094
155.219376	-164.925797	901.438110	205.769699	-1.877303	907.751099	235.399063	-184.105270	506.589050	172.581314	37.331661	512.616638	318.237579	-155.001328	81.340843	348.738434	35.740688	136.289856	209.654312	-252.613892	1436.932739	239.791306	51.883244	1413.557495	153.096512	-92.243843	1398.387695	129.061661	-75.700180	1684.652954	-38.102203	-282.767090	1301.657715	352.261993	82.144829	1150.183716	83.839302	-123.753685	1454.528687	245.752014	138.557755	900.320801	185.498703	-88.814323	1004.322510	-483.461334	98.968712	869.404175	-477.854431	-52.344975
155.985138	-165.429962	901.312805	206.807968	-2.392431	907.786194	235.650314	-184.415192	506.471863	171.749832	37.235828	513.061646	318.264587	-155.043854	81.301292	348.108002	35.674816	136.985260	209.213882	-253.645905	1436.882080	240.249954	50.731808	1413.559570	153.195099	-93.164627	1398.154663	128.688217	-76.948235	1684.551270	-38.387291	-283.004639	1300.867920	353.292725	80.680199	1150.443604	83.662872	-124.428772	1454.177368	247.313446	137.758896	900.701782	186.352646	-89.415710	1004.274841	-484.164459	98.588501	868.608398	-477.146790	-52.188171
156.780365	-165.889664	901.214722	207.864624	-3.040509	907.867371	235.940079	-184.742279	506.414001	170.764664	37.008156	513.487122	318.316406	-155.053955	81.275421	347.368835	35.448101	137.608719	208.737656	-254.708969	1436.780273	240.677826	49.576614	1413.616699	153.295197	-94.051323	1397.957397	128.321503	-78.171059	1684.446899	-38.547138	-283.311401	1300.161011	354.497986	79.327354	1150.827148	83.594925	-125.170547	1453.786743	249.456696	136.712662	900.662659	187.228119	-90.077728	1004.262817	-484.227783	98.796364	867.867981	-476.179688	-51.855343
157.546387	-166.325256	901.164917	208.996964	-3.489425	908.077942	236.132233	-185.051895	506.324463	170.282700	36.792572	513.878418	318.313171	-155.098404	81.251694	346.839752	35.146645	138.099380	208.373703	-255.745575	1436.688477	241.149292	48.458134	1413.727295	153.388733	-94.902657	1397.893433	127.995842	-79.354942	1684.322021	-38.689865	-283.614685	1299.450195	355.738159	78.190880	1151.286743	83.493423	-125.788338	1453.423706	251.417465	135.701920	900.852661	188.134872	-90.677246	1004.336304	-484.432556	98.958366	867.033264	-475.402313	-51.598709
158.322174	-166.668472	901.105957	209.981979	-3.919938	908.277161	236.326752	-185.339844	506.247589	169.981369	36.364513	514.312378	318.314423	-155.169891	81.245918	346.452301	34.859814	138.515656	208.037125	-256.730072	1436.679810	241.623871	47.377537	1413.899536	153.513062	-95.814819	1397.910645	127.651245	-80.581917	1684.338623	-38.846893	-284.051758	1298.862183	356.745972	76.536575	1151.676758	83.398788	-126.432961	1453.043945	253.384750	134.534271	900.914246	188.957657	-91.213089	1004.400513	-484.559326	99.105232	866.271729	-474.689148	-51.508797
159.070129	-166.999878	901.027954	211.031342	-4.453897	908.454590	236.537506	-185.588684	506.127228	169.939133	35.924278	514.849121	318.295227	-155.237000	81.153984	346.174286	34.504208	138.802872	207.697327	-257.730133	1436.561035	242.086609	46.283829	1414.114014	153.615356	-96.705215	1397.915161	127.322968	-81.712975	1684.241821	-38.941833	-284.421570	1298.317261	357.841888	75.207573	1152.153564	83.285904	-127.102814	1452.774292	255.510620	133.545868	901.127319	189.795532	-91.799042	1004.443909	-484.670624	99.471649	865.476074	-474.211700	-51.380211
159.822205	-167.376572	900.943054	212.127853	-5.065229	908.580566	236.833679	-185.914383	505.995270	170.102356	35.487225	515.096375	318.404846	-155.370697	81.074326	345.918854	34.112152	138.922440	207.363297	-258.713898	1436.414795	242.440277	45.250862	1414.252930	153.724792	-97.532471	1397.846191	126.986923	-82.909370	1684.225586	-38.879639	-284.674255	1297.586792	358.936188	73.878853	1152.604126	83.377846	-127.874077	1452.416748	257.472137	132.714691	901.134460	190.636154	-92.414299	1004.460938	-484.828888	99.526886	864.663879	-473.588013	-51.319569
160.562973	-167.736069	900.819153	213.212585	-5.427803	908.639954	237.053802	-186.090897	505.825775	170.653915	35.084148	515.240784	318.442719	-155.426514	80.984650	345.906830	33.878033	138.847687	207.167587	-259.668304	1436.272339	242.836121	44.294224	1414.338989	153.858719	-98.386757	1397.709717	126.706039	-84.010857	1684.145874	-38.816608	-284.815613	1296.839966	360.023376	72.680313	1152.998413	83.289185	-128.518784	1452.212646	259.601074	131.726196	901.071655	191.444336	-92.863960	1004.427979	-484.903198	99.598190	863.992676	-473.017853	-51.247784
161.279144	-168.125153	900.714661	214.254166	-5.784811	908.665588	237.760574	-186.130219	505.956848	171.425629	34.732342	515.337952	318.607910	-155.525177	80.899345	346.025696	33.716640	138.607498	207.013016	-260.564026	1436.109863	243.150131	43.390556	1414.404907	154.012131	-99.159264	1397.556152	126.457176	-85.028687	1684.005615	-38.843769	-285.077026	1296.131836	361.092926	71.555367	1153.332520	83.369698	-129.253372	1451.969116	261.729919	131.005203	901.051819	192.233475	-93.295555	1004.388855	-483.552155	101.056557	864.159119	-471.958984	-50.152405
162.041397	-168.445969	900.691467	215.212936	-6.111854	908.761414	238.105682	-186.301727	505.882538	172.314163	34.109909	515.477905	318.695526	-155.596878	80.830887	346.108765	33.520107	138.228439	206.873337	-261.420959	1435.927490	243.504822	42.520123	1414.505737	154.153641	-99.908089	1397.452881	126.202538	-86.105972	1684.007935	-38.837551	-285.318634	1295.502563	362.092865	70.490311	1153.712402	83.424568	-129.929688	1451.775024	263.868500	130.225891	901.146362	192.980530	-93.661156	1004.427551	-483.435120	101.260567	863.588196	-471.448029	-49.926010
162.784790	-168.631119	900.632935	216.325851	-6.464006	908.887390	238.395248	-186.436234	505.826599	173.555115	33.545547	515.672363	318.718109	-155.626617	80.785881	346.391205	33.214748	137.865280	206.717636	-262.298187	1435.801758	243.785553	41.653797	1414.694214	154.273010	-100.666573	1397.413940	126.013634	-87.131111	1684.020752	-38.675152	-285.658600	1294.935425	363.059570	69.378914	1154.206543	83.459763	-130.584915	1451.593018	266.086365	129.553406	901.194519	193.719620	-93.997528	1004.465027	-483.436371	101.360146	862.982422	-471.143433	-49.937759
163.475082	-168.707520	900.598389	217.311157	-6.696167	909.153137	238.686249	-186.661880	505.805939	174.900864	32.887760	515.848633	318.758636	-155.692078	80.764458	346.712433	32.866470	137.330948	206.663177	-263.174591	1435.722412	244.094833	40.798004	1414.959595	154.392059	-101.366302	1397.479126	125.853813	-88.086334	1684.036621	-38.594040	-286.056305	1294.466797	364.024017	68.275223	1154.758057	83.470413	-131.206131	1451.451294	268.574310	128.735519	901.231262	194.383530	-94.292496	1004.578491	-483.300385	101.404068	862.441467	-470.845337	-49.967613
164.135941	-168.833923	900.570313	218.292511	-7.023461	909.368652	238.998215	-186.860519	505.796234	176.395721	32.107361	515.992737	318.779083	-155.815750	80.719299	347.024109	32.457561	136.616684	206.609497	-263.936066	1435.642334	244.376053	40.043224	1415.216797	154.524734	-102.128738	1397.549438	125.686195	-89.072815	1684.093750	-38.472469	-286.437531	1294.001343	364.952698	67.278008	1155.352905	83.560417	-131.889160	1451.326904	270.863708	128.063995	901.311218	195.022980	-94.624702	1004.672302	-483.051208	101.394470	862.030640	-470.532837	-49.982616
164.750046	-168.959167	900.535950	219.175674	-7.148702	909.550171	239.256882	-187.020477	505.764709	178.387466	31.468073	516.059570	318.789490	-155.865479	80.668472	347.565887	32.087978	135.814484	206.521011	-264.717590	1435.529175	244.600540	39.334892	1415.480103	154.620163	-102.732758	1397.597046	125.524765	-90.026924	1684.106079	-38.358700	-286.726746	1293.610840	365.790924	66.341660	1155.897461	83.578537	-132.542892	1451.320313	273.134918	127.475410	901.422180	195.590439	-94.828461	1004.747314	-485.606720	98.864937	860.967651	-470.968475	-51.246098
165.387421	-169.137405	900.487305	220.119141	-7.394692	909.622070	239.607285	-187.194992	505.769928	180.326401	30.614590	515.954407	318.856262	-155.958710	80.617676	348.201630	31.809835	134.801590	206.488663	-265.442719	1435.416748	244.789246	38.657131	1415.657471	154.785629	-103.409950	1397.549194	125.370377	-91.017342	1684.131714	-38.225555	-287.081024	1293.202881	366.571198	65.503723	1156.342651	83.626434	-133.224258	1451.267090	275.609985	126.979195	901.387024	196.187225	-95.059357	1004.764526	-485.561798	98.779991	860.202637	-470.811737	-51.653027
166.001434	-169.202011	900.434509	220.991348	-7.545332	909.703613	239.918976	-187.261459	505.737396	182.664017	29.989351	515.915283	318.919800	-156.019257	80.539330	348.910767	31.457020	133.679108	206.533569	-266.116638	1435.239868	244.994232	37.988731	1415.851563	154.930481	-103.938538	1397.517456	125.337120	-91.768845	1684.030396	-38.179039	-287.407959	1292.857666	367.386261	64.763763	1156.826538	83.713524	-133.822052	1451.227539	277.979919	126.541992	901.325623	196.745773	-95.196411	1004.783142	-485.336823	98.754356	859.557434	-470.644196	-51.974590
166.542709	-169.296158	900.419006	221.731689	-7.737904	909.776672	240.155502	-187.275864	505.702454	185.277863	29.405476	515.892456	319.011292	-156.079025	80.486031	349.771240	31.117720	132.514603	206.616043	-266.805603	1435.103638	245.197052	37.368755	1416.080566	155.093628	-104.579681	1397.476807	125.297470	-92.588104	1683.979736	-37.788364	-287.746063	1292.585815	368.079834	63.999527	1157.282715	83.819183	-134.425201	1451.180176	280.301544	126.149940	901.320251	197.206024	-95.341248	1004.817505	-485.147888	98.508385	858.965027	-470.511658	-52.316345
167.148849	-169.416153	900.424622	222.546951	-8.029816	909.889893	240.416122	-187.268768	505.663635	188.062592	28.806065	515.773193	319.012604	-156.131500	80.416702	350.703644	30.670567	131.258209	206.653656	-267.373505	1435.009277	245.317841	36.806454	1416.349487	155.195404	-105.108360	1397.551392	125.201218	-93.634476	1684.088135	-37.609913	-288.137512	1292.351440	368.757843	63.338871	1157.777588	83.991959	-135.062012	1451.158936	282.511658	125.702217	901.402954	197.738464	-95.563957	1004.881104	-484.893646	98.198303	858.579285	-470.328278	-52.657856
167.705536	-169.488403	900.458252	223.296478	-8.184555	910.074219	240.643463	-187.274933	505.672852	191.143143	28.077242	515.719482	319.124084	-156.201508	80.396637	351.915253	30.401611	130.048660	206.753113	-268.025116	1434.922119	245.468277	36.225929	1416.680054	155.292801	-105.695686	1397.696533	125.169861	-94.534599	1684.218750	-37.384827	-288.586151	1292.120117	369.466217	62.682472	1158.426392	84.118713	-135.650345	1451.153809	284.703827	125.279480	901.523010	198.222778	-95.719559	1004.991943	-484.617310	97.837326	858.227417	-470.133789	-53.031094
168.284149	-169.533783	900.479492	224.021103	-8.248869	910.285339	240.866714	-187.241043	505.688324	194.288071	27.399679	515.630005	319.145416	-156.226486	80.349541	352.885437	30.044508	128.684113	206.911713	-268.561646	1434.827148	245.587509	35.729301	1416.968628	155.399216	-106.239510	1397.820190	125.197220	-95.356125	1684.346924	-37.416473	-289.006104	1291.953613	369.990997	62.114975	1158.941284	84.256264	-136.223740	1451.183594	286.587677	125.008720	901.837708	198.683746	-95.829285	1005.109314	-484.422882	97.599419	857.910706	-469.920990	-53.426151
168.870087	-169.633881	900.477905	224.920303	-8.379697	910.430359	241.075653	-187.237289	505.708649	197.762817	26.881039	515.522217	319.162689	-156.302536	80.373222	353.925079	29.721964	127.332359	207.036316	-269.139160	1434.749756	245.685608	35.238281	1417.262939	155.492371	-106.709656	1397.847046	125.282410	-96.119919	1684.401855	-37.147186	-289.374908	1291.739502	370.673645	61.620510	1159.515259	84.431145	-136.836853	1451.147583	289.141693	124.690262	901.724915	199.238831	-95.976631	1005.183411	-484.467438	97.094498	857.390503	-469.740997	-53.942516
169.430771	-169.797592	900.462280	225.705246	-8.480814	910.483215	241.291306	-187.192032	505.722504	201.249359	26.331301	515.246521	319.165619	-156.344788	80.331535	354.934143	29.420687	125.695412	207.207123	-269.662659	1434.653931	245.710800	34.802807	1417.507690	155.599976	-107.209579	1397.817139	125.338425	-96.959511	1684.529785	-36.927711	-289.730530	1291.561890	371.284821	61.165104	1160.012329	84.585007	-137.430725	1451.206177	291.477905	124.398056	901.672119	199.725662	-96.087410	1005.207764	-484.661469	96.765350	856.740723	-469.530029	-54.347713
169.931091	-169.948639	900.445618	226.359467	-8.593493	910.495972	241.527176	-187.199875	505.788300	204.849365	25.848480	514.981018	319.286530	-156.475739	80.352570	355.987671	29.315189	124.064621	207.404053	-270.178680	1434.550903	245.730011	34.359440	1417.680298	155.720871	-107.635643	1397.780762	125.448135	-97.747993	1684.617798	-36.673660	-290.032043	1291.353149	371.906799	60.821167	1160.481445	84.646675	-137.961761	1451.377441	293.970337	124.143494	901.549133	200.129562	-96.177628	1005.212280	-485.084137	96.481812	856.015320	-469.269318	-54.699974
170.448837	-170.074738	900.400940	227.111923	-8.748230	910.508728	241.739059	-187.188919	505.816559	208.143433	24.723051	514.402527	319.398193	-156.597351	80.308083	356.776093	28.741673	122.295715	207.604324	-270.674713	1434.431030	245.732620	33.974720	1417.888306	155.832260	-108.128189	1397.758057	125.587067	-98.463043	1684.674561	-36.417454	-290.561523	1291.167358	372.491180	60.491844	1160.991943	84.665489	-138.440933	1451.375366	296.185730	123.999329	901.591187	200.597260	-96.299133	1005.200806	-485.656006	96.354492	855.219299	-468.927887	-54.833313
170.984619	-170.175522	900.348450	227.894180	-8.964595	910.518127	241.988861	-187.207840	505.850952	211.991196	24.392813	514.149902	319.506531	-156.702774	80.279610	357.940826	28.697569	120.673874	207.787231	-271.132019	1434.276123	245.700333	33.599228	1418.094238	155.918289	-108.593590	1397.755005	125.764145	-99.066391	1684.771729	-36.189709	-290.967163	1291.020874	372.972168	60.178562	1161.506592	84.868149	-139.073273	1451.436768	298.309143	124.003128	901.712158	201.065857	-96.436806	1005.183960	-486.368561	96.303482	854.391235	-468.549774	-54.779140
171.525940	-170.236084	900.322815	228.559708	-9.150481	910.560486	242.224167	-187.219147	505.871063	215.776291	23.925930	513.995728	319.574158	-156.766235	80.228271	358.960999	28.453617	119.106819	208.004074	-271.602600	1434.148560	245.672775	33.175072	1418.364014	155.978165	-109.000328	1397.826416	125.830208	-99.996361	1684.974609	-36.059235	-291.405090	1290.898438	373.423218	59.904274	1161.962402	84.988037	-139.606339	1451.438354	300.341095	123.921631	901.826843	201.479202	-96.541695	1005.196533	-487.206787	96.177872	853.491394	-468.124847	-54.499748
172.067474	-170.730042	900.322388	229.322495	-9.356205	910.594910	242.529846	-187.300812	505.928528	219.683807	23.464201	513.795105	319.676025	-156.895737	80.190628	360.095795	28.232204	117.654160	208.217438	-272.040192	1434.061523	245.633545	32.819038	1418.581543	156.059357	-109.453720	1397.845947	125.970314	-100.716278	1685.119873	-35.708916	-291.947449	1290.692383	373.896057	59.662678	1162.515137	84.925392	-139.867538	1451.390381	302.305420	123.828514	901.976135	201.938492	-96.834808	1005.220032	-487.945190	96.050743	852.568298	-467.668091	-54.294193
172.703506	-170.527237	900.209717	230.174698	-9.562735	910.541565	242.730072	-187.353531	505.930359	223.593765	23.066460	513.566895	319.795990	-157.034805	80.210152	361.070801	28.156364	115.961769	208.463608	-272.462524	1433.947998	245.554382	32.521992	1418.757446	156.151871	-109.841972	1397.823364	126.196587	-101.343918	1685.192383	-35.357750	-292.268616	1290.502441	374.304016	59.520424	1162.963135	85.083466	-140.427734	1451.488892	304.191711	123.710777	902.050598	202.415771	-96.797462	1005.142639	-488.672302	95.931625	851.690918	-467.214935	-54.010250
173.314148	-170.518112	900.161743	230.995605	-9.672845	910.525452	242.901535	-187.391647	505.955597	227.428558	22.760605	513.343323	319.829376	-157.113434	80.211517	362.063843	28.199974	114.520859	208.687561	-272.885498	1433.879517	245.468109	32.220470	1418.923828	156.254471	-110.200897	1397.743774	126.408600	-101.886810	1685.279541	-35.136707	-292.739197	1290.316284	374.683075	59.425991	1163.349487	85.291153	-140.968887	1451.359009	306.042175	123.695671	902.081177	202.890091	-96.787804	1005.116699	-489.326660	95.652016	850.778137	-466.756958	-53.995522
174.004333	-170.690231	900.130005	231.895248	-9.973669	910.444885	243.126022	-187.426407	505.971252	231.316635	22.517818	513.165894	319.943634	-157.298813	80.221252	362.945343	28.272102	113.007874	208.924408	-273.255432	1433.771729	245.379120	31.978561	1419.057861	156.372375	-110.592583	1397.650269	126.576797	-102.526237	1685.397949	-34.761013	-293.178345	1290.075928	375.083588	59.375481	1163.719727	85.532455	-141.515198	1451.304321	307.828522	123.619629	902.135071	203.438446	-96.912018	1005.069519	-489.689392	95.257805	850.016052	-466.143402	-53.823029
174.701035	-170.908447	900.093445	232.805405	-10.321898	910.372864	243.295334	-187.436859	505.989990	235.074020	22.288523	512.996460	320.167053	-157.532883	80.248322	363.780182	28.379965	111.574768	209.178619	-273.656219	1433.656006	245.289108	31.743393	1419.220703	156.490753	-110.940559	1397.578735	126.780396	-103.082321	1685.485962	-34.445248	-293.617950	1289.879883	375.362732	59.296345	1164.056396	85.685753	-141.981827	1451.247559	309.083069	123.706329	902.517517	204.005447	-97.094162	1005.022705	-489.846893	95.045761	849.477173	-465.741699	-54.150406
175.457977	-171.028992	900.048523	233.715073	-10.537292	910.386169	243.454575	-187.393112	505.994507	238.821411	22.088516	512.959656	320.166748	-157.490051	80.233612	364.573120	28.410255	110.320450	209.452179	-274.014984	1433.545898	245.218216	31.483273	1419.414673	156.544861	-111.291634	1397.603882	126.952477	-103.709038	1685.697388	-33.985771	-294.025574	1289.582886	375.778259	59.212757	1164.547607	85.745171	-142.303635	1451.189209	311.008118	123.549469	902.333557	204.593475	-97.213577	1005.010376	-490.354980	94.747437	848.805908	-465.385468	-54.729557
176.266006	-171.323944	899.990234	234.801239	-10.966212	910.334534	243.619415	-187.339737	506.017181	242.420914	21.937666	512.915222	320.404846	-157.738571	80.225891	365.282318	28.511457	109.032944	209.657684	-274.430450	1433.487427	245.121109	31.169149	1419.603027	156.541428	-111.660049	1397.640869	127.095360	-104.286514	1685.946167	-33.608662	-294.488708	1289.387573	376.103912	59.101013	1164.983154	85.784950	-142.700882	1451.226563	312.411652	123.558784	902.486328	205.272812	-97.487625	1004.960693	-490.442688	93.461868	848.224426	-465.067505	-55.410122
177.083755	-171.500809	899.973694	235.797699	-11.264834	910.380554	243.786804	-187.303726	506.047241	245.957016	21.873583	512.893005	320.494385	-157.813034	80.248161	365.936584	28.613958	107.945808	209.888962	-274.837158	1433.465088	245.005280	30.878946	1419.793213	156.532547	-112.060272	1397.686279	127.249855	-104.853058	1686.213379	-33.204830	-294.944397	1289.201538	376.271973	59.000462	1165.267456	85.951103	-143.200470	1451.166016	313.252838	123.685249	902.962341	205.895660	-97.664894	1004.978149	-490.446106	92.686417	847.793030	-464.729095	-55.684364
177.988022	-171.678528	899.918518	237.005875	-11.638172	910.369019	243.956696	-187.351654	506.107086	249.491119	21.890150	512.865845	320.563690	-157.874542	80.257187	366.433960	28.700480	106.843475	210.133392	-275.244080	1433.442383	244.901764	30.618130	1419.964111	156.512222	-112.395630	1397.699463	127.413239	-105.375786	1686.484863	-32.757919	-295.241608	1288.906372	376.583435	58.952427	1165.614624	86.038589	-143.625870	1451.196533	314.687195	123.672478	902.891418	206.643616	-97.860756	1004.947571	-490.689240	91.685432	847.015991	-464.623627	-56.594025
178.862518	-171.819214	899.870605	238.170105	-11.913552	910.375183	244.182190	-187.337753	506.130859	252.911774	21.946419	512.883667	320.442017	-157.775772	80.276840	366.864838	28.815998	105.805679	210.299438	-275.696808	1433.453003	244.777832	30.332064	1420.074585	156.443405	-112.733795	1397.711670	127.503792	-106.097488	1686.871338	-32.306847	-295.631805	1288.633789	376.714661	58.873825	1165.854614	86.080757	-144.046326	1451.229126	315.238068	123.842911	903.296448	207.351166	-97.990700	1004.928345	-490.997375	91.898384	846.764221	-464.504883	-57.207737
179.837418	-171.982758	899.812195	239.484726	-12.376302	910.370422	244.559906	-187.529694	506.201935	256.223877	21.964958	512.930359	320.597473	-157.909698	80.267471	367.198547	28.843639	104.862556	210.405624	-276.085663	1433.499023	244.667847	30.055880	1420.220337	156.365280	-113.161194	1397.713867	127.799126	-106.348175	1687.043945	-31.918171	-296.011902	1288.383179	376.896179	58.773529	1166.177124	86.131546	-144.479141	1451.290649	315.967407	123.918251	903.493225	208.156586	-98.219612	1004.897400	-491.388611	91.552216	846.228699	-464.396423	-57.610352
180.800537	-172.078308	899.803223	240.834610	-12.646596	910.520508	244.959198	-187.689117	506.260437	259.576263	21.997171	513.007385	320.677490	-157.986557	80.256073	367.411652	29.082830	103.959061	210.538193	-276.485840	1433.536011	244.511871	29.732138	1420.389038	156.304855	-113.541725	1397.773682	127.942276	-106.945877	1687.426025	-31.599289	-296.274506	1288.174072	377.158844	58.618725	1166.550781	86.326851	-145.019806	1451.258667	317.003845	123.866768	903.463379	208.988892	-98.382751	1004.963745	-491.846100	91.367073	845.698730	-464.237122	-57.418755
181.773224	-172.144089	899.817383	242.174713	-12.988941	910.709290	245.500504	-187.929352	506.293182	262.814728	21.923946	513.232910	320.839874	-158.761642	80.685860	367.833832	28.822847	103.274010	210.634186	-276.910400	1433.635620	244.378021	29.389318	1420.560913	156.211304	-113.916435	1397.874146	128.137650	-107.361755	1687.758789	-31.245085	-296.675018	1287.957642	377.297241	58.455532	1166.870117	86.128937	-145.293701	1451.350464	317.492981	123.838989	903.765198	209.826004	-98.580925	1005.059204	-492.468506	91.162323	845.195557	-464.254150	-57.667446
182.843216	-172.236832	899.846924	243.685013	-13.364508	910.928162	246.000763	-188.035980	506.343658	265.981415	21.724270	513.389587	321.025818	-158.404312	80.394547	368.054779	28.758850	102.523674	210.704025	-277.329468	1433.723755	244.230972	29.027695	1420.801025	156.132507	-114.372375	1397.974976	128.412430	-107.578835	1688.004395	-30.957117	-297.075806	1287.750977	377.333191	58.214096	1167.175293	86.048737	-145.674088	1451.556641	317.773499	123.897789	904.092712	210.770691	-98.805931	1005.175903	-493.077148	90.923088	844.696228	-464.180786	-57.339027
183.867920	-172.269623	899.876709	245.148605	-13.551805	911.193787	246.511719	-188.082779	506.340057	269.090393	21.511456	513.635376	320.873749	-158.098068	80.139229	368.306976	28.748709	101.863304	210.755051	-277.723969	1433.797607	244.090057	28.690262	1420.972656	156.043396	-114.813004	1398.032715	128.513412	-108.160149	1688.387451	-30.753973	-297.351654	1287.580811	377.347809	58.023533	1167.478394	85.880310	-145.943314	1451.592041	317.916840	123.871696	904.392883	211.668900	-98.928925	1005.313599	-493.811737	90.827484	844.211121	-464.208252	-57.065472
184.933151	-172.366470	899.918823	246.752243	-13.898088	911.394897	247.143341	-188.152145	506.399872	272.254242	21.190050	513.873779	320.934052	-158.126251	80.131065	368.517303	28.712856	101.248421	210.750839	-278.167725	1433.899414	243.935822	28.293461	1421.144287	155.950226	-115.193451	1398.038086	128.708160	-108.535599	1688.657349	-30.715237	-297.552002	1287.461426	377.253387	57.862816	1167.705200	85.875885	-146.468201	1451.710327	317.617950	123.969742	904.814514	212.678345	-99.123062	1005.427063	-494.476044	90.697922	843.748047	-464.265167	-56.913250
186.004227	-172.429596	899.969666	248.314163	-14.204353	911.613159	247.761032	-188.238678	506.491333	275.101318	20.772989	514.094543	320.977234	-158.135712	80.092796	368.615601	28.557676	100.672409	210.704407	-278.562622	1433.989014	243.763321	27.913557	1421.325806	155.841080	-115.626198	1397.971558	128.885056	-108.865631	1688.868408	-30.675852	-297.833801	1287.286621	377.158478	57.720726	1167.946289	85.731857	-146.837967	1451.755615	317.501862	124.021896	905.146362	213.701981	-99.296715	1005.552551	-495.114960	90.493973	843.294434	-464.307495	-57.003937
187.151611	-172.441818	899.947937	249.980423	-14.457961	911.798523	248.404099	-188.334457	506.566406	277.607727	20.282957	514.297852	321.053223	-158.191788	80.064674	368.588959	28.350830	100.120140	210.569321	-278.951263	1434.094116	243.596451	27.520491	1421.495361	155.743805	-116.059319	1397.891235	129.066422	-109.135567	1689.016479	-30.669733	-298.145691	1287.123901	377.052429	57.600296	1168.227905	85.712898	-147.331024	1451.762085	317.375519	123.942970	905.438965	214.776672	-99.425217	1005.622620	-495.701233	90.216721	842.943970	-464.404480	-57.173283
188.445450	-172.562622	900.008301	251.823135	-14.813214	912.090698	249.091522	-188.370529	506.579620	280.155731	19.785713	514.562622	321.118958	-158.222458	79.984795	368.610596	28.127691	99.613136	210.376099	-279.371124	1434.166382	243.431168	27.116213	1421.747559	155.606750	-116.396118	1397.877686	129.212677	-109.506424	1689.240845	-30.658289	-298.444794	1286.903931	376.950714	57.492561	1168.565063	85.511871	-147.684418	1451.715088	317.141479	123.790726	905.797241	215.928497	-99.637070	1005.783752	-496.133026	89.943520	842.737976	-464.467285	-57.493637
189.727112	-172.559235	900.002808	253.646744	-15.042324	912.356995	249.683380	-188.450943	506.569672	282.747223	19.242977	514.843933	321.205109	-158.263687	79.897614	368.685394	27.892351	99.212204	210.154037	-279.677734	1434.223022	243.231705	26.782743	1421.971313	155.436584	-116.714043	1397.819092	129.463654	-109.595169	1689.263550	-30.751978	-298.716400	1286.645142	376.795593	57.317375	1168.880493	85.283958	-147.992401	1451.632080	316.796875	123.676750	906.151489	217.167343	-99.787750	1005.898132	-496.565308	89.509079	842.638733	-464.563141	-57.955784
190.981720	-172.637360	899.979187	255.440414	-15.367100	912.583191	250.382278	-188.590012	506.571045	284.952271	18.729420	515.166138	321.325165	-158.350876	79.806725	368.575226	27.591343	98.765160	209.971756	-280.031067	1434.258179	243.033005	26.377632	1422.196899	155.299271	-117.138039	1397.736938	129.519058	-110.108635	1689.500244	-30.884342	-298.955414	1286.320557	376.580475	57.091103	1169.217041	85.013184	-148.268204	1451.501831	316.277466	123.590927	906.502869	218.413895	-100.026512	1005.984192	-496.916412	89.077377	842.660217	-464.642242	-58.463657
192.361618	-172.714279	899.911255	257.359894	-15.756823	912.725525	250.957367	-188.724457	506.598694	287.081665	18.151028	515.244812	321.405090	-158.368271	79.751305	368.515411	27.294291	98.324135	209.681000	-280.426697	1434.265503	242.836716	25.958511	1422.340942	155.164001	-117.533592	1397.550415	129.671295	-110.349083	1689.506592	-31.016552	-299.339294	1285.932983	376.314911	56.862114	1169.459106	84.296432	-148.172638	1451.243774	315.515930	123.469551	906.855347	219.742249	-100.254570	1006.005737	-497.242035	88.574341	842.716064	-464.722382	-58.936256
193.637497	-172.855133	899.847534	259.219666	-16.087786	912.830200	251.540619	-188.821655	506.690918	289.127380	17.635372	515.301514	321.409119	-158.312317	79.697754	368.406891	27.071014	97.881233	209.319901	-280.833221	1434.218018	242.601379	25.548557	1422.503784	155.021759	-117.856194	1397.340088	129.769974	-110.610596	1689.512695	-31.198126	-299.420807	1285.520630	376.037201	56.654057	1169.623779	84.316498	-148.805511	1451.056641	314.625427	123.323471	907.234985	221.055405	-100.478210	1006.013550	-497.710083	87.981857	842.774963	-464.974243	-59.728680
194.998764	-172.920929	899.740906	261.132355	-16.439913	912.892822	252.051147	-188.934357	506.759338	291.217102	17.186409	515.367859	321.565521	-158.419571	79.682396	368.467834	26.853569	97.467148	208.972260	-281.194305	1434.148926	242.386932	25.171413	1422.640259	154.867111	-118.223160	1397.047607	129.814346	-110.916008	1689.532715	-31.410248	-299.641541	1284.916260	375.763855	56.460384	1169.747803	84.007027	-149.138977	1450.636230	313.649933	123.124413	907.603638	222.429855	-100.674904	1005.977844	-498.166046	87.665581	842.869751	-465.133514	-60.125683
196.319275	-173.042007	899.660889	263.014832	-16.733335	912.974792	252.639099	-189.034302	506.760193	293.076569	16.681992	515.428528	321.720947	-158.526169	79.649384	368.234833	26.883770	96.955666	208.567245	-281.556854	1434.042114	242.138718	24.770437	1422.741455	154.688904	-118.610146	1396.707275	129.859222	-111.115776	1689.436768	-31.568193	-299.874084	1284.251709	375.469238	56.237995	1169.905029	83.602249	-149.374451	1450.217773	312.612701	122.954880	907.961182	223.826126	-100.883209	1005.966919	-498.647522	87.298828	842.973328	-465.290436	-60.465553
197.742371	-173.032608	899.506958	264.907349	-16.766209	913.109436	253.135483	-189.179337	506.744019	294.891052	16.239374	515.556091	321.800262	-158.611755	79.599945	368.272095	26.636507	96.633934	208.115280	-281.950378	1433.887085	241.900528	24.395344	1422.850220	154.511978	-118.939140	1396.409180	129.890305	-111.316185	1689.268311	-31.693281	-300.054626	1283.473877	375.216553	56.014740	1170.126831	83.090996	-149.522385	1449.764648	311.432983	122.658813	908.323486	225.244629	-100.958626	1005.939087	-499.166229	87.033859	843.159912	-465.430389	-60.718174
199.050201	-172.990631	899.369446	266.742004	-16.850262	913.205933	253.597382	-189.301239	506.662140	296.534729	15.785283	515.723206	321.864624	-158.656525	79.529343	368.219452	26.446123	96.350510	207.609207	-282.372345	1433.672607	241.629761	23.983269	1422.942505	154.326523	-119.233864	1396.060181	129.979172	-111.417549	1689.000000	-31.870192	-300.257751	1282.458862	374.916290	55.765446	1170.325684	82.610321	-149.757919	1449.137329	309.857025	122.293541	908.872437	226.621460	-101.027710	1005.903564	-499.725983	86.758774	843.372375	-465.613312	-60.917236
200.516144	-173.531357	899.192139	269.137695	-18.240322	912.814453	254.216034	-189.479004	506.688171	298.017731	15.317977	515.653198	321.978851	-158.732346	79.472244	368.139557	26.287703	96.119629	207.106491	-282.765076	1433.451782	241.361542	23.615263	1423.045288	154.201004	-119.544846	1395.666870	130.015533	-111.547783	1688.749512	-31.868067	-300.452820	1281.399780	374.664886	55.498489	1170.512451	82.204636	-150.056229	1448.358521	308.692932	121.906052	909.138855	228.327820	-101.752396	1005.619324	-500.420288	86.426964	843.509094	-465.855652	-61.104435
201.950653	-173.631821	899.040588	271.291779	-18.706606	912.824158	254.823639	-189.665253	506.628601	299.233093	14.866497	515.691223	321.927887	-158.638702	79.381882	367.956024	26.181919	95.873322	206.513412	-283.152283	1433.153931	241.070496	23.234676	1423.107910	154.103592	-119.908882	1395.217651	130.021881	-111.521591	1688.461670	-31.981125	-300.529510	1280.155151	374.389740	55.216450	1170.637939	81.658203	-150.112228	1447.567627	307.238556	121.434105	909.522400	229.914413	-102.028954	1005.535034	-501.037872	86.328903	843.695618	-466.057953	-61.175377
203.396759	-173.461166	898.963806	273.177856	-18.470554	913.001465	255.353210	-189.713669	506.580902	300.822205	14.514438	515.896790	321.926666	-158.610489	79.340225	367.997650	26.129122	95.666512	205.945602	-283.553955	1432.837402	240.717392	22.922285	1423.115479	153.950378	-120.213142	1394.732300	130.033676	-111.541512	1688.114990	-31.993143	-300.687897	1278.784058	374.013245	54.921165	1170.701294	81.221428	-150.259460	1446.537354	305.553131	121.008858	910.041565	231.407837	-101.888245	1005.569763	-501.766571	86.108490	843.836243	-466.316986	-61.288280
204.786697	-173.576157	898.869751	275.384888	-18.960539	912.978210	255.899414	-189.857910	506.634003	302.337524	14.200076	515.959534	321.949921	-158.569748	79.302498	368.094757	26.136171	95.476318	205.298218	-284.027008	1432.529053	240.322464	22.563385	1423.122803	153.825821	-120.480904	1394.179077	130.085327	-111.387131	1687.630493	-31.718534	-300.804199	1277.332397	373.835510	54.710350	1170.859253	80.724495	-150.277985	1445.499390	304.288300	120.410271	910.206238	233.054001	-102.144081	1005.503235	-502.494080	85.889938	843.999817	-466.621094	-61.419807
206.226120	-173.655334	898.752258	277.664368	-19.426580	913.005920	256.467499	-190.035324	506.676514	303.060486	13.702991	515.967041	321.982452	-158.559250	79.260208	367.700012	26.055464	95.280357	204.696976	-284.389374	1432.121460	239.983643	22.170254	1423.102539	153.732391	-120.704987	1393.608154	129.938812	-111.518913	1687.286011	-31.595486	-300.973358	1275.737427	373.624542	54.500690	1171.006226	80.059464	-150.046112	1444.203003	302.870697	119.787582	910.548340	234.747849	-102.409096	1005.446960	-503.143524	85.688080	844.212646	-466.885925	-61.555813
207.917526	-173.239975	898.330078	280.029175	-19.657379	913.010986	257.026703	-190.166397	506.612213	303.764252	13.155554	516.042847	321.980774	-158.566956	79.199944	367.532135	25.680601	95.224045	204.024979	-284.841614	1431.695435	239.620636	21.744558	1423.124390	153.657379	-120.974556	1393.096436	129.934479	-111.306763	1686.765869	-31.415283	-301.219330	1273.958374	373.397980	54.243176	1171.161621	79.206993	-149.568466	1442.776978	301.425354	119.106010	910.922058	236.539902	-102.473534	1005.211731	-503.837769	85.345459	844.420227	-467.189178	-61.782753
209.022858	-173.602020	898.471497	282.220459	-20.286871	913.086731	257.634857	-190.375259	506.620178	304.834595	12.889566	516.246399	322.124573	-158.747055	79.136505	367.416077	25.616028	95.188049	203.372818	-285.273712	1431.236816	239.383362	21.244368	1423.197510	153.600388	-121.289742	1392.546753	129.703064	-111.430511	1686.358887	-31.208708	-301.237976	1272.156128	373.334839	54.437222	1171.461426	78.720238	-149.526077	1441.420166	299.642212	118.504913	911.594116	238.155228	-102.869156	1005.323792	-504.464142	85.037140	844.719360	-467.479858	-61.966663
210.432358	-173.346802	898.371399	284.289764	-20.221481	913.419922	258.225647	-190.546066	506.481842	305.859161	12.482055	516.551697	322.144287	-158.762390	79.036629	367.310089	25.576298	95.160904	202.595810	-285.657776	1430.757202	239.137222	20.773529	1423.261230	153.775650	-121.663010	1391.678101	129.510468	-111.307457	1685.847656	-30.835890	-301.181519	1269.991333	373.109680	54.136883	1171.707764	78.361710	-149.528427	1439.864014	298.322052	117.751366	911.925415	239.716721	-102.877510	1005.416687	-505.173798	84.605972	844.976501	-467.796143	-62.272823
211.934647	-173.547058	898.237915	286.894714	-21.119564	913.372498	258.921326	-190.874207	506.463470	306.825348	12.134958	516.719788	322.065521	-158.673752	78.915985	366.897186	25.719179	95.032082	201.880310	-286.089142	1430.352539	239.010422	20.238146	1423.410645	153.557907	-121.739777	1391.325439	129.424332	-110.934219	1685.234131	-30.407738	-301.186951	1267.985596	372.620239	53.339619	1171.761597	77.965179	-149.299438	1438.288574	296.622284	117.163261	912.573486	241.561371	-103.351547	1005.314514	-505.832092	84.221786	845.206543	-468.122955	-62.578770
213.362152	-173.615189	898.141602	289.280029	-21.669714	913.438904	259.608185	-191.158920	506.456696	308.063660	11.880161	516.940918	322.033295	-158.658173	78.859131	366.988312	25.474531	95.135590	201.026840	-286.112305	1429.902710	238.784149	20.050303	1423.561768	153.495102	-121.667458	1390.773926	129.184036	-110.781761	1684.663208	-30.208111	-301.318329	1265.927856	372.307648	53.066036	1172.018555	77.650307	-149.103104	1436.579346	294.739868	116.517166	913.292419	243.289932	-103.646629	1005.286194	-506.533051	83.911194	845.501770	-468.506775	-62.846233
214.730103	-173.631607	898.096680	291.514557	-22.036785	913.566772	260.293274	-191.366302	506.427551	308.864685	11.536301	517.208191	322.012329	-158.621002	78.760170	366.387939	25.392021	95.097237	200.281784	-286.514221	1429.469849	238.794815	19.548521	1423.731079	153.501984	-121.807465	1390.178833	128.930252	-110.584053	1684.132080	-29.700813	-301.355591	1263.820923	372.444458	53.226330	1172.392090	77.236229	-148.729248	1434.810181	293.403687	115.751541	913.740173	244.933716	-103.838692	1005.314880	-507.230103	83.566360	845.780640	-468.915314	-63.106991
216.064880	-173.902100	898.096619	293.798462	-22.614170	913.713501	261.230682	-191.761887	506.469574	309.963959	11.282598	517.445740	322.059692	-158.603241	78.659584	366.315643	25.385012	95.150894	199.471390	-286.705139	1429.076782	238.739120	19.228588	1423.903198	153.565842	-121.780853	1389.651489	128.662857	-110.406548	1683.569336	-29.229702	-301.369873	1261.813721	372.306152	52.794964	1172.584229	76.927483	-148.293335	1432.963257	291.845032	115.042168	914.349487	246.604172	-104.247559	1005.377563	-507.885956	83.222412	846.083923	-469.307831	-63.395977
217.406326	-174.208405	898.095520	296.109375	-23.290842	913.916260	261.997284	-192.019196	506.452454	310.980316	10.950298	517.763916	322.034607	-158.551941	78.594276	366.048279	25.402855	95.205750	198.885300	-286.911377	1428.896362	238.835022	18.667662	1424.100952	153.695328	-121.911560	1389.156250	128.388153	-110.184624	1683.040161	-28.214720	-301.451324	1259.608276	371.987366	51.804356	1172.591797	76.633675	-147.690155	1430.925293	290.239868	114.436310	915.011841	248.288315	-104.759140	1005.465210	-508.561615	82.797958	846.374634	-469.717041	-63.698284
218.844635	-174.142365	898.093323	298.282654	-23.706001	914.134949	262.843018	-192.448547	506.438965	312.073517	10.681794	518.167358	322.347534	-158.896378	78.529823	365.955963	25.452374	95.342422	198.177505	-287.197296	1428.474121	238.884689	18.209436	1424.252808	153.796906	-121.910332	1388.679932	128.050262	-109.961220	1682.516235	-27.476490	-301.283539	1257.403442	372.231934	51.835888	1172.937134	76.311111	-146.900238	1428.962891	288.646393	113.644615	915.737000	249.944000	-104.976654	1005.557922	-509.177948	82.422012	846.712708	-470.087738	-63.976349
220.236801	-174.060898	898.025330	300.450104	-24.171783	914.359253	263.696625	-192.823303	506.401337	313.084961	10.404861	518.541016	322.074799	-158.622955	78.427925	365.805511	25.506554	95.461189	197.442230	-287.579224	1428.028320	239.011414	17.656464	1424.404907	153.980652	-121.950157	1388.234985	127.669006	-109.765030	1681.987061	-26.952759	-301.057526	1255.175781	372.254242	51.312332	1173.091431	76.078827	-146.034286	1426.855957	287.083160	112.930649	916.422913	251.528900	-105.233665	1005.615051	-509.866882	82.098785	847.107178	-470.499603	-64.233162
221.469208	-173.842422	898.008057	302.233490	-24.354877	914.738770	264.439087	-193.129410	506.334259	313.983154	10.184049	518.934021	322.377258	-158.959656	78.391060	365.588440	25.551527	95.605927	196.761871	-287.830109	1427.656372	239.162140	17.163153	1424.525879	154.176620	-121.877480	1387.803711	127.256180	-109.521782	1681.468018	-26.175846	-300.751434	1252.942627	372.371185	50.769131	1173.180054	75.832794	-145.053497	1424.780396	285.446228	112.273834	917.202942	252.877945	-105.375313	1005.772034	-510.426483	81.851944	847.462280	-470.826202	-64.469017
222.805405	-173.780350	897.930420	304.263977	-24.689920	915.031372	265.226654	-193.656097	506.300751	314.977722	9.896246	519.413330	322.081818	-158.684937	78.290222	365.383026	25.845854	95.630859	196.003296	-287.985504	1427.330444	239.338287	16.743813	1424.661987	154.340668	-121.756828	1387.356201	126.844139	-109.266693	1680.923218	-24.982965	-300.421021	1250.734863	372.604340	50.302097	1173.335815	75.569084	-144.004440	1422.718750	283.869049	111.256340	917.728455	254.371841	-105.627182	1005.854858	-511.107147	81.535500	847.808472	-471.272888	-64.695641
224.126404	-173.787155	897.911682	306.279083	-25.111345	915.246460	265.948822	-194.142883	506.258179	315.888672	9.638197	519.836670	322.118866	-158.807419	78.257515	365.381104	25.781115	95.710526	195.232803	-288.078857	1427.021973	239.645721	16.337395	1424.808350	154.580048	-121.614883	1386.972290	126.472633	-109.045837	1680.472900	-24.339350	-299.945313	1248.522461	372.753296	49.759205	1173.422974	75.359375	-142.903427	1420.727295	282.392639	110.657776	918.588684	255.879532	-105.881996	1005.935486	-511.746155	81.083542	848.101013	-471.656281	-65.010674
225.617477	-173.434464	897.727966	308.327728	-25.636503	915.411499	266.475922	-194.470810	506.119507	317.192627	9.489517	520.192200	322.471680	-159.214127	78.202698	365.939545	25.699049	95.855873	194.414474	-287.758453	1426.780518	240.000885	16.334946	1425.001831	154.777542	-121.202576	1386.697754	126.126427	-108.806778	1680.050171	-23.324415	-299.517029	1246.383667	372.978363	49.236340	1173.620117	75.148544	-141.818726	1418.785278	281.138580	109.895477	919.291870	257.399658	-106.062386	1005.896240	-512.299683	80.733368	848.470886	-472.022705	-65.241722
226.824844	-173.329849	897.702820	310.031189	-25.912199	915.717102	267.009216	-194.792328	506.038422	318.126343	9.283222	520.617615	322.537354	-159.303909	78.119232	366.357727	25.539423	96.044746	193.628983	-287.834564	1426.491333	240.527145	15.925407	1425.195190	155.074615	-121.066582	1386.408813	125.818024	-108.590317	1679.684937	-22.067181	-298.738770	1244.051270	373.312927	48.668091	1173.691528	74.999969	-140.802628	1416.955933	279.786774	109.234184	920.060242	258.731476	-106.283096	1006.015503	-512.879150	80.393135	848.875000	-472.381104	-65.488777
227.983795	-173.452301	897.706970	311.712677	-26.186186	915.924927	267.544403	-195.173904	505.991058	319.237061	9.163101	521.055786	322.308350	-159.142868	78.029152	367.423401	24.952702	96.393944	192.914749	-288.027191	1426.215210	241.205231	15.517270	1425.427612	155.729080	-121.127357	1385.888306	125.521210	-108.393578	1679.377686	-20.975206	-298.207520	1241.820068	373.633606	48.042141	1173.758057	74.641891	-139.409760	1414.974121	278.382355	108.638702	921.015991	260.039551	-106.525581	1006.107483	-513.441101	80.071594	849.266052	-472.744049	-65.754738
228.998291	-173.485458	897.736755	313.098450	-26.449739	916.138611	268.030975	-195.459717	505.932007	319.816498	8.909452	521.342957	322.373840	-159.223282	78.000130	367.897278	24.662807	96.504700	192.319916	-288.436981	1425.929688	242.030426	14.860425	1425.557495	156.174484	-121.240715	1385.611328	125.308014	-108.211159	1679.074097	-19.917694	-297.476257	1239.711304	374.161255	47.427269	1173.807495	74.693123	-138.457855	1413.235840	277.420319	107.786865	921.578613	261.177948	-106.747169	1006.218140	-513.951355	79.749527	849.663025	-473.061615	-66.007042
230.031647	-173.487579	897.708008	314.494568	-26.764292	916.313660	268.477661	-195.709274	505.882507	320.623322	8.648027	521.705750	322.434875	-159.301468	77.964142	369.064026	24.144058	96.685577	191.622055	-288.227936	1425.593140	242.851456	14.793797	1425.751831	156.485275	-120.857231	1385.416504	125.110985	-108.019783	1678.793335	-18.621756	-296.557220	1237.577515	374.626740	46.762756	1173.857788	74.727280	-137.388809	1411.507324	276.323181	107.120483	922.257813	262.314331	-106.986641	1006.277893	-514.507874	79.321953	850.033997	-473.379425	-66.320236
[truncated: 286 more rows]
[truncated: 40 more columns]
